# Supplementary material for: The effect of recombination on the evolution of a population of Neisseria meningitidis
Source: Genome Res. 2021 Jul;31(7):1258–68. doi: 10.1101/gr.264465.120 (PMC8256868; doi:10.1101/gr.264465.120)
Supplement: Supplemental Material [file supp_gr.264465.120_Supplemental_Table_S1.csv]

Supplementary Table 1: Basic sample provenance metadata, results of PopPUNK, seroba, srst2, and gubbins for each isolate in the dataset studied in this manuscript, organised by sample accession. This sample provenance metadata is also available publically in Neisseria pubMLST.
Sample accession	rho/theta	SupplierName	Round	Date	District	Village	LAT	LONG	ALT	Final_Serogroup	ST_complex	ST_lab	porA	FetA	Age	Sex	HHSize	Rooms	seroba	mis	srst2_ST	PopPUNK_cluster	year
ERS1067436	0	BL09018	5	12/11/2009	Bogodogo		12.3646	-1.5339	12.3543157	Y	ST-167 complex	2880	5-1;10-8	F1-3	17	M	8	5	Y	contamination	2880	5	2009
ERS1067439	0	BL09060	5	12/11/2009	Bogodogo		12.3646	-1.5339	12.3543157	X	UA	5789	5-1;10-1	F4-23	26	F	3	1	X		5789	1	2009
ERS1067441	0	BL09176	5	15/11/2009	Bogodogo		12.3646	-1.5339	12.3543157	W135	ST-175 complex	2881	5-1;2-36	F5-1	17	M	7	3	Y	contamination	2881	4	2009
ERS1067443	0.25	BL09177	5	15/11/2009	Bogodogo		12.3646	-1.5339	12.3543157	W135	ST-175 complex	2881	5-1;2-36	F5-1	21	M	7	3	Y	contamination	2881	4	2009
ERS1067444	0.039216	BL09183	5	15/11/2009	Bogodogo		12.3646	-1.5339	12.3543157	Y	ST-23 complex / Cluster A3	4375	5-1;2-2	F5-8	21	M	7	3	Y	contamination	4375	2	2009
ERS1067446	0	BL09259	5	15/11/2009	Bogodogo		12.3646	-1.5339	12.3543157	X	UA	181	5-1;10-1	F1-31	23	F	9	7	X	contamination	181	1	2009
ERS1067448	0	BL09316	5	18/11/2009	Bogodogo		12.3646	-1.5339	12.3543157	Y	ST-23 complex / Cluster A3	4375	5-1;2-2	F5-8	4	F	12	5	Y	contamination	4375	2	2009
ERS1067451	0.071429	BL09330	5	18/11/2009	Bogodogo		12.3646	-1.5339	12.3543157	Y	ST-23 complex / Cluster A3	4375	5-1;2-2	F5-8	4	F	15	5	Y	contamination	4375	2	2009
ERS1067453	0	BL09397	5	18/11/2009	Bogodogo		12.3646	-1.5339	12.3543157	X	UA	5789	5-1;10-1	F4-23	8	F	5	2	X		5789	1	2009
ERS1067455	0	BL09415	5	19/11/2009	Bogodogo		12.3646	-1.5339	12.3543157	A	ST-5 complex/subgroup III	2859	20.9	F3-1	20	M	4	3	A		2859	6	2009
ERS1067457	0	BL09417	5	19/11/2009	Bogodogo		12.3646	-1.5339	12.3543157	NG	UA	192	18-11;42-1	-	16	F	10	4	untypable		192	7	2009
ERS1067459	0	BL09582	5	21/11/2009	Bogodogo		12.3646	-1.5339	12.3543157	Y	ST-23 complex / Cluster A3	4375	5-1;2-2	F5-8	24	M	4	4	Y	contamination	4375	2	2009
ERS1067461	0.055556	BL09659	5	22/11/2009	Bogodogo		12.3646	-1.5339	12.3543157	Y	ST-23 complex / Cluster A3	4375	5-1;2-2	F5-8	16	M	115	9	Y	contamination	4375	2	2009
ERS1067463	1	BL09662	5	22/11/2009	Bogodogo		12.3646	-1.5339	12.3543157	X	UA	5789	5-1;10-1	F4-23	17	F	6	5	X		5789	1	2009
ERS1067465	0	BL09709	5	22/11/2009	Bogodogo		12.3646	-1.5339	12.3543157	Y	ST-167 complex	2880	5-1;10-8	F1-3	10	F	16	5	Y	contamination	2880	5	2009
ERS1067467	0	DL08032	5	02/11/2009	Dande	Lahirasso; Dande	11.8525988	-4.071110004	286.0638888	Y	ST-23 complex / Cluster A3	4375	5-1;2-2	F5-8	12	M	28	7	Y	contamination	4375	2	2009
ERS1067468	0.038462	DL08123	5	03/11/2009	Dande	Lahirasso; Dande	11.8525988	-4.071110004	286.0638888	W135	ST-175 complex	2881	5-1;2-36	F5-1	7	M	9	4	Y	contamination	2881	4	2009
ERS1067470	0	DL08145	5	03/11/2009	Dande	Lahirasso; Dande	11.8525988	-4.071110004	286.0638888	A	ST-5 complex/subgroup III	2859	20.9	F3-1	24	M	3	2	A		2859	6	2009
ERS1067471	0	DL08239	5	04/11/2009	Dande	Koledougou; Dande	11.79283505	-4.082186964	283.9434107	Y	ST-23 complex / Cluster A3	4375	5-1;2-2	F5-8	25	M	10	4	Y	contamination	4375	2	2009
ERS1067473	0	DL08283	5	04/11/2009	Dande	Koledougou; Dande	11.79283505	-4.082186964	283.9434107	Y	ST-23 complex / Cluster A3	4375	5-1;2-2	F5-8	4	M	5	2	Y		4375	2	2009
ERS1067475	0	DL08286	5	04/11/2009	Dande	Koledougou; Dande	11.79283505	-4.082186964	283.9434107	Y	ST-23 complex / Cluster A3	4375	5-1;2-2	F5-8	23	M	5	2	Y	contamination	4375	2	2009
ERS1067477	0	DL08287	5	04/11/2009	Dande	Koledougou; Dande	11.79283505	-4.082186964	283.9434107	Y	ST-23 complex / Cluster A3	4375	5-1;2-2	F5-8	2	M	5	2	Y		4375	2	2009
ERS1067478	0	DL08288	5	04/11/2009	Dande	Koledougou; Dande	11.79283505	-4.082186964	283.9434107	Y	ST-23 complex / Cluster A3	4375	5-1;2-2	F5-8	21	F	5	2	Y	contamination	4375	2	2009
ERS1067480	0	DL08348	5	05/11/2009	Dande	Koledougou; Dande	11.79283505	-4.082186964	283.9434107	Y	ST-23 complex / Cluster A3	4375	5-1;2-2	F5-8	12	F	5	3	Y	contamination	4375	2	2009
ERS1067481	0	DL08412	5	05/11/2009	Dande	Koledougou; Dande	11.79283505	-4.082186964	283.9434107	NG	ST-167 complex	767	5-1;10-6	-	22	M	11	5	Y	contamination	767	5	2009
ERS1067483	0	DL08437	5	05/11/2009	Dande	Koledougou; Dande	11.79283505	-4.082186964	283.9434107	Y	ST-23 complex / Cluster A3	4375	5-1;2-2	F5-8	20	F	13	4	Y	contamination	4375	2	2009
ERS1067485	0	DL08439	5	05/11/2009	Dande	Koledougou; Dande	11.79283505	-4.082186964	283.9434107	Y	ST-167 complex	767	5-1;10-8	-	20	M	7	4	Y	contamination	767	5	2009
ERS1067487	0	DL08449	5	05/11/2009	Dande	Koledougou; Dande	11.79283505	-4.082186964	283.9434107	Y	ST-23 complex / Cluster A3	4375	5-1;2-2	F5-8	6	F	10	3	Y	contamination	4375	2	2009
ERS1067489	0	DL08536	5	09/11/2009	Dande	Toukoro; Dande	11.42193255	-4.25046285	312.5683937	Y	ST-23 complex / Cluster A3	4375	5-1;2-2	F5-8	9	M	18	5	Y		4375	2	2009
ERS1067490	0	DL08594	5	10/11/2009	Dande	Toukoro; Dande	11.42193255	-4.25046285	312.5683937	NG	UA	192	18-11;42	-	12	M	8	2	untypable		192	7	2009
ERS1067492	0	DL08649	5	10/11/2009	Dande	Toukoro; Dande	11.42193255	-4.25046285	312.5683937	Y	ST-23 complex / Cluster A3	4375	5-1;2-2	F5-8	29	M	20	9	Y	contamination	4375	2	2009
ERS1067494	0	DL08677	5	10/11/2009	Dande	Toukoro; Dande	11.42193255	-4.25046285	312.5683937	Y	ST-23 complex / Cluster A3	8219	5-1;2-2	F5-8	11	M	18	5	Y	contamination	8219	2	2009
ERS1067496	0	DL08724	5	11/11/2009	Dande	Desso; Dande	11.34825208	-4.288231546	325.1366934	Y	ST-23 complex / Cluster A3	8219	5-1;2-2	F5-8	3	M	13	3	Y	contamination	8219	2	2009
ERS1067498	0	DL08799	5	12/11/2009	Dande	Desso; Dande	11.34825208	-4.288231546	325.1366934	Y	ST-23 complex / Cluster A3	8219	5-1;2-2	F5-8	8	F	12	5	Y	contamination	8219	2	2009
ERS1067500	0	DL08801	5	12/11/2009	Dande	Desso; Dande	11.34825208	-4.288231546	325.1366934	Y	ST-23 complex / Cluster A3	4375	5-1;2-2	F5-8	3	M	7	1	Y	contamination	4375	2	2009
ERS1067501	0	DL08802	5	12/11/2009	Dande	Desso; Dande	11.34825208	-4.288231546	325.1366934	Y	ST-23 complex / Cluster A3	8219	5-1;2-2	F5-8	4	F	12	5	Y	contamination	8219	2	2009
ERS1067503	0	DL08804	5	12/11/2009	Dande	Desso; Dande	11.34825208	-4.288231546	325.1366934	Y	ST-23 complex / Cluster A3	8219	5-1;2-2	F5-8	15	M	12	5	Y	contamination	8219	2	2009
ERS1067505	0	DL08827	5	12/11/2009	Dande	Desso; Dande	11.34825208	-4.288231546	325.1366934	Y	ST-23 complex / Cluster A3	4375	5-1;2-2	F5-8	12	M	16	4	Y	contamination	4375	2	2009
ERS1067506	0.1	DL08922	5	16/11/2009	Dande	Zongoma; Dande	11.57018049	-4.319700625	299.8348213	Y	ST-23 complex / Cluster A3	4375	5-1;2-2	F5-8	10	F	10	6	Y	contamination	4375	2	2009
ERS1067508	0	DL08957	5	16/11/2009	Dande	Zongoma; Dande	11.57018049	-4.319700625	299.8348213	Y	ST-23 complex / Cluster A3	4375	5-1;2-2	F5-8	19	F	7	2	Y	contamination	4375	2	2009
ERS1067509	0	DL08961	5	16/11/2009	Dande	Zongoma; Dande	11.57018049	-4.319700625	299.8348213	Y	ST-167 complex	767	5-1;10-8	F5-8	27	M	4	2	Y	contamination	767	5	2009
ERS1067511	0.066667	DL08969	5	16/11/2009	Dande	Zongoma; Dande	11.57018049	-4.319700625	299.8348213	Y	ST-23 complex / Cluster A3	4375	5-1;2-2	F5-8	15	F	7	3	Y	contamination	4375	2	2009
ERS1067513	0	DL08981	5	16/11/2009	Dande	Zongoma; Dande	11.57018049	-4.319700625	299.8348213	Y	ST-23 complex / Cluster A3	4375	5-1;2-2	F5-8	15	M	7	2	Y	contamination	4375	2	2009
ERS1067514	0	DL09005	5	17/11/2009	Dande	Zongoma; Dande	11.57018049	-4.319700625	299.8348213	Y	ST-167 complex	767	5-1;10-8	F1-3	10	M	10	3	Y	contamination	767	5	2009
ERS1067516	0	DL09154	5	18/11/2009	Dande	Soungaledaga; Dande	11.32075914	-4.559659092	342.2132757	Y	ST-23 complex / Cluster A3	4375	5-1;2-2	F5-8	14	F	13	5	Y	contamination	4375	2	2009
ERS1067518	0	DL09157	5	18/11/2009	Dande	Soungaledaga; Dande	11.32075914	-4.559659092	342.2132757	Y	ST-23 complex / Cluster A3	4375	5-1;2-2	F5-8	1	F	15	3	Y		4375	2	2009
ERS1067519	0	DL09196	5	18/11/2009	Dande	Soungaledaga; Dande	11.32075914	-4.559659092	342.2132757	Y	ST-23 complex / Cluster A3	4375	5-1;2-2	F5-8	8	F	19	6	Y	contamination	4375	2	2009
ERS1067521	0	DL09231	5	19/11/2009	Dande	Soungaledaga; Dande	11.32075914	-4.559659092	342.2132757	Y	ST-23 complex / Cluster A3	4375	5-1;2-2	F5-8	28	F	15	4	Y		4375	2	2009
ERS1067523	0	DL09340	5	23/11/2009	Dande	Tarama; Dande	11.69448185	-4.472720374	318.9198717	Y	ST-23 complex / Cluster A3	4375	5-1;2-2	F5-8	6	F	34	15	Y	contamination	4375	2	2009
ERS1067525	0	DL09346	5	23/11/2009	Dande	Tarama; Dande	11.69448185	-4.472720374	318.9198717	Y	ST-23 complex / Cluster A3	4375	5-1;2-2	F5-8	8	M	34	15	Y	contamination	4375	2	2009
ERS1067526	0	DL09355	5	23/11/2009	Dande	Tarama; Dande	11.69448185	-4.472720374	318.9198717	Y	ST-23 complex / Cluster A3	4375	5-1;2-2	F5-8	22	M	5	3	Y		4375	2	2009
ERS1067528	0	DL09356	5	23/11/2009	Dande	Tarama; Dande	11.69448185	-4.472720374	318.9198717	Y	ST-23 complex / Cluster A3	4375	5-1;2-2	F5-8	20	M	19	6	Y	contamination	4375	2	2009
ERS1067530	0	DL09361	5	23/11/2009	Dande	Tarama; Dande	11.69448185	-4.472720374	318.9198717	Y	ST-23 complex / Cluster A3	4375	5-1;2-2	F5-8	22	F	10	3	Y	contamination	4375	2	2009
ERS1067532	0	DL09366	5	23/11/2009	Dande	Tarama; Dande	11.69448185	-4.472720374	318.9198717	Y	ST-23 complex / Cluster A3	4375	5-1;2-2	F5-8	7	M	10	3	Y	contamination	4375	2	2009
ERS1067534	0	DL09393	5	23/11/2009	Dande	Tarama; Dande	11.69448185	-4.472720374	318.9198717	Y	ST-23 complex / Cluster A3	4375	5-1;2-2	F5-8	8	F	34	15	Y	contamination	4375	2	2009
ERS1067536	0	DL09452	5	24/11/2009	Dande	Tarama; Dande	11.69448185	-4.472720374	318.9198717	Y	ST-23 complex / Cluster A3	4375	5-1;2-2	F5-8	17	M	27	8	Y	contamination	4375	2	2009
ERS1067538	0.115385	DL09460	5	24/11/2009	Dande	Tarama; Dande	11.69448185	-4.472720374	318.9198717	W135	ST-175 complex	2881	5-1;2-36	F5-1	15	M	7	3	Y	contamination	2881	4	2009
ERS1067540	0.571429	DL09515	5	24/11/2009	Dande	Tarama; Dande	11.69448185	-4.472720374	318.9198717	W135	ST-175 complex	2881	5-1;2-36	F5-1	11	M	5	3	Y	contamination	2881	4	2009
ERS1067541	0	DL09546	5	25/11/2009	Dande	Koundougou; Dande	11.73757376	-4.428227403	327.6037312	Y	ST-23 complex / Cluster A3	4375	5-1;2-2	F5-8	7	F	7	3	Y	contamination	4375	2	2009
ERS1067543	0	DL09563	5	25/11/2009	Dande	Koundougou; Dande	11.73757376	-4.428227403	327.6037312	Y	ST-23 complex / Cluster A3	4375	5-1;2-2	F5-8	23	F	4	2	Y	contamination	4375	2	2009
ERS1067545	0	DL09615	5	25/11/2009	Dande	Koundougou; Dande	11.73757376	-4.428227403	327.6037312	Y	ST-23 complex / Cluster A3	4375	5-1;2-2	F5-8	18	M	16	8	Y	contamination	4375	2	2009
ERS1067547	0	DL09625	5	25/11/2009	Dande	Koundougou; Dande	11.73757376	-4.428227403	327.6037312	Y	ST-23 complex / Cluster A3	4375	5-1;2-2	F5-8	10	F	7	3	Y	contamination	4375	2	2009
ERS1067549	0	DL09652	5	26/11/2009	Dande	Koundougou; Dande	11.73757376	-4.428227403	327.6037312	Y	ST-167 complex	767	5-1;10-8	F1-3	19	F	8	3	Y	contamination	767	5	2009
ERS1067551	0	DL09660	5	26/11/2009	Dande	Koundougou; Dande	11.73757376	-4.428227403	327.6037312	Y	ST-23 complex / Cluster A3	4375	5-1;2-2	F5-8	22	F	14	5	Y	contamination	4375	2	2009
ERS1067553	0	DL09717	5	26/11/2009	Dande	Koundougou; Dande	11.73757376	-4.428227403	327.6037312	Y	ST-23 complex / Cluster A3	4375	5-1;2-2	F5-8	8	F	23	7	Y	contamination	4375	2	2009
ERS1067555	0	DL09725	5	26/11/2009	Dande	Koundougou; Dande	11.73757376	-4.428227403	327.6037312	Y	ST-23 complex / Cluster A3	4375	5-1;2-2	F5-8	11	F	23	7	Y	contamination	4375	2	2009
ERS1067556	0	KL08036	5	02/11/2009	Kaya	Tamdogo; Kaya	13.13947749	-0.738198586	307.1984847	Y	ST-23 complex / Cluster A3	4375	5-1;2-2	F5-8	13	F	2	7	Y	contamination	4375	2	2009
ERS1067558	0	KL08074	5	02/11/2009	Kaya	Tamdogo; Kaya	13.13947749	-0.738198586	307.1984847	Y	ST-23 complex / Cluster A3	4375	5-1;2-2	F5-8	2	F	17	5	Y		4375	2	2009
ERS1067560	0.25	KL08115	5	03/11/2009	Kaya	Tamdogo; Kaya	13.13947749	-0.738198586	307.1984847	Y	ST-23 complex / Cluster A3	4375	5-1;2-2	F5-8	5	M	23	8	Y	contamination	4375	2	2009
ERS1067563	0	KL08185	5	03/11/2009	Kaya	Tamdogo; Kaya	13.13947749	-0.738198586	307.1984847	Y	ST-23 complex / Cluster A3	4375	5-1;2-2	F5-8	27	F	12	5	Y	contamination	4375	2	2009
ERS1067565	0	KL08194	5	03/11/2009	Kaya	Tamdogo; Kaya	13.13947749	-0.738198586	307.1984847	Y	ST-23 complex / Cluster A3	4375	5-1;2-2	F5-8	11	M	18	9	Y	contamination	4375	2	2009
ERS1067566	2	KL08202	5	03/11/2009	Kaya	Tamdogo; Kaya	13.13947749	-0.738198586	307.1984847	X	UA	181	5-1;10-1	F1-31	5	M	14	4	X	contamination	181	1	2009
ERS1067568	0.1	KL08208	5	03/11/2009	Kaya	Tamdogo; Kaya	13.13947749	-0.738198586	307.1984847	X	UA	181	5-1;10-1	F1-31	9	M	14	4	X	contamination	181	1	2009
ERS1067570	0	KL08212	5	04/11/2009	Kaya	Terin-Mossi; Kaya	13.12126554	-0.76512716	308.1309858	X	UA	181	5-1;10-1	F1-31	16	M	18	9	X		181	1	2009
ERS1067572	0	KL08218	5	04/11/2009	Kaya	Terin-Mossi; Kaya	13.12126554	-0.76512716	308.1309858	X	UA	181	5-1;10-1	F1-31	14	F	18	9	X	contamination	181	1	2009
ERS1067574	0	KL08259	5	04/11/2009	Kaya	Terin-Mossi; Kaya	13.12126554	-0.76512716	308.1309858	Y	ST-23 complex / Cluster A3	4375	5-1;2-2	F5-8	16	F	14	4	Y	contamination	4375	2	2009
ERS1067576	0	KL08293	5	04/11/2009	Kaya	Terin-Mossi; Kaya	13.12126554	-0.76512716	308.1309858	X	UA	181	5-1;10-1	F5-94	9	M	12	5	X		181	1	2009
ERS1067578	0.083333	KL08332	5	05/11/2009	Kaya	Terin-Mossi; Kaya	13.12126554	-0.76512716	308.1309858	NG	ST-5 complex/subgroup III	2859	20.9	F3-1	10	F	7	3	A		2859	6	2009
ERS1067580	0	KL08352	5	05/11/2009	Kaya	Terin-Mossi; Kaya	13.12126554	-0.76512716	308.1309858	Y	ST-23 complex / Cluster A3	4375	5-1;2-2	F5-8	5	F	53	28	Y	contamination	4375	2	2009
ERS1067582	0	KL08363	5	05/11/2009	Kaya	Terin-Mossi; Kaya	13.12126554	-0.76512716	308.1309858	Y	ST-23 complex / Cluster A3	4375	5-1;2-2	F5-8	3	M	53	28	Y		4375	2	2009
ERS1067586	0	KL08375	5	05/11/2009	Kaya	Terin-Mossi; Kaya	13.12126554	-0.76512716	308.1309858	Y	ST-23 complex / Cluster A3	4375	5-1;2-2	F5-8	9	F	53	28	Y	contamination	4375	2	2009
ERS1067588	0	KL08383	5	05/11/2009	Kaya	Terin-Mossi; Kaya	13.12126554	-0.76512716	308.1309858	Y	ST-23 complex / Cluster A3	4375	5-1;2-2	F5-8	16	M	53	28	Y	contamination	4375	2	2009
ERS1067591	0	KL08390	5	05/11/2009	Kaya	Terin-Mossi; Kaya	13.12126554	-0.76512716	308.1309858	Y	ST-23 complex / Cluster A3	4375	5-1;2-2	F5-8	6	M	14	4	Y	contamination	4375	2	2009
ERS1067593	0.285714	KL08393	5	05/11/2009	Kaya	Terin-Mossi; Kaya	13.12126554	-0.76512716	308.1309858	X	UA	181	5-1;10-1	F1-31	5	F	6	4	X	contamination	181	1	2009
ERS1067595	0	KL08438	5	09/11/2009	Kaya	Forgui; Kaya	12.98684489	-0.948414159	328.936111	A	ST-5 complex/subgroup III	2859	20.9	F3-1	9	M	50	13	A	contamination	2859	6	2009
ERS1067597	0	KL08469	5	09/11/2009	Kaya	Forgui; Kaya	12.98684489	-0.948414159	328.936111	Y	ST-23 complex / Cluster A3	4375	5-1;2-2	F5-8	13	M	57	20	Y		4375	2	2009
ERS1067599	0	KL08488	5	09/11/2009	Kaya	Forgui; Kaya	12.98684489	-0.948414159	328.936111	X	UA	751	5-1;10-1	F4-23	6	M	57	20	X		751	1	2009
ERS1067602	0	KL08536	5	10/11/2009	Kaya	Forgui; Kaya	12.98684489	-0.948414159	328.936111	Y	ST-23 complex / Cluster A3	4375	5-1;2-2	F5-8	10	M	24	17	Y	contamination	4375	2	2009
ERS1067605	0.384615	KL08555	5	10/11/2009	Kaya	Forgui; Kaya	12.98684489	-0.948414159	328.936111	A	ST-5 complex/subgroup III	2859	20.9	F3-1	3	F	35	9	A	contamination	2859	6	2009
ERS1067607	0.636364	KL08556	5	10/11/2009	Kaya	Forgui; Kaya	12.98684489	-0.948414159	328.936111	A	ST-5 complex/subgroup III	2859	20.9	F3-1	5	M	35	9	A		2859	6	2009
ERS1067609	0	KL08563	5	10/11/2009	Kaya	Forgui; Kaya	12.98684489	-0.948414159	328.936111	A	ST-5 complex/subgroup III	2859	20.9	F3-1	7	F	35	9	A		2859	6	2009
ERS1067611	0	KL08564	5	10/11/2009	Kaya	Forgui; Kaya	12.98684489	-0.948414159	328.936111	A	ST-5 complex/subgroup III	2859	20.9	F3-1	7	M	13	3	A		2859	6	2009
ERS1067613	0	KL08565	5	10/11/2009	Kaya	Forgui; Kaya	12.98684489	-0.948414159	328.936111	A	ST-5 complex/subgroup III	2859	20.9	F3-1	9	M	35	9	A		2859	6	2009
ERS1067424	0	KL08566	5	10/11/2009	Kaya	Forgui; Kaya	12.98684489	-0.948414159	328.936111	Y	ST-23 complex / Cluster A3	4375	5-1;2-2	F5-8	5	F	11	5	Y	contamination	4375	2	2009
ERS1067425	0	KL08568	5	10/11/2009	Kaya	Forgui; Kaya	12.98684489	-0.948414159	328.936111	A	ST-5 complex/subgroup III	2859	20.9	F3-1	11	M	35	9	A		2859	6	2009
ERS1067426	0	KL08571	5	10/11/2009	Kaya	Forgui; Kaya	12.98684489	-0.948414159	328.936111	Y	ST-23 complex / Cluster A3	4375	5-1;2-2	F5-8	14	M	17	8	Y	contamination	4375	2	2009
ERS1067427	0	KL08582	5	10/11/2009	Kaya	Forgui; Kaya	12.98684489	-0.948414159	328.936111	A	ST-5 complex/subgroup III	2859	20.9	F3-1	21	F	20	8	A		2859	6	2009
ERS1067428	0	KL08586	5	10/11/2009	Kaya	Forgui; Kaya	12.98684489	-0.948414159	328.936111	Y	ST-23 complex / Cluster A3	4375	5-1;2-2	F5-8	12	M	11	5	Y	contamination	4375	2	2009
ERS1067429	0.666667	KL08588	5	10/11/2009	Kaya	Forgui; Kaya	12.98684489	-0.948414159	328.936111	A	ST-5 complex/subgroup III	2859	20.9	F3-1	4	M	13	3	A		2859	6	2009
ERS1067430	0	KL08592	5	10/11/2009	Kaya	Forgui; Kaya	12.98684489	-0.948414159	328.936111	Y	ST-23 complex / Cluster A3	4375	5-1;2-2	F5-8	12	F	35	9	Y	contamination	4375	2	2009
ERS1067431	0	KL08593	5	10/11/2009	Kaya	Forgui; Kaya	12.98684489	-0.948414159	328.936111	Y	ST-23 complex / Cluster A3	4375	5-1;2-2	F5-8	10	F	13	3	Y	contamination	4375	2	2009
ERS1067432	0	KL08595	5	10/11/2009	Kaya	Forgui; Kaya	12.98684489	-0.948414159	328.936111	A	ST-5 complex/subgroup III	2859	20.9	F3-1	10	F	13	3	A		2859	6	2009
ERS1067433	0	KL08598	5	10/11/2009	Kaya	Forgui; Kaya	12.98684489	-0.948414159	328.936111	A	ST-5 complex/subgroup III	2859	20.9	F3-1	11	M	6	2	A		2859	6	2009
ERS1067434	0	KL08599	5	10/11/2009	Kaya	Forgui; Kaya	12.98684489	-0.948414159	328.936111	Y	ST-23 complex / Cluster A3	4375	5-1;2-2	F5-8	11	M	13	7	Y	contamination	4375	2	2009
ERS1067435	0	KL08612	5	10/11/2009	Kaya	Forgui; Kaya	12.98684489	-0.948414159	328.936111	Y	ST-23 complex / Cluster A3	4375	5-1;2-2	F5-8	1	M	6	2	Y		4375	2	2009
ERS1067437	0	KL08628	5	10/11/2009	Kaya	Forgui; Kaya	12.98684489	-0.948414159	328.936111	X	UA	181	5-1;10-1	F1-31	11	M	13	7	X	contamination	181	1	2009
ERS1067438	0	KL08632	5	11/11/2009	Kaya	Boulsin; Kaya	12.97210102	-1.024814829	316.8519684	Y	ST-23 complex / Cluster A3	4375	5-1;2-2	F5-8	12	F	50	20	Y	contamination	4375	2	2009
ERS1067440	0	KL08660	5	11/11/2009	Kaya	Boulsin; Kaya	12.97210102	-1.024814829	316.8519684	Y	ST-23 complex / Cluster A3	4375	5-1;2-2	F5-8	13	F	50	20	Y	contamination	4375	2	2009
ERS1067442	0	KL08663	5	11/11/2009	Kaya	Boulsin; Kaya	12.97210102	-1.024814829	316.8519684	Y	ST-23 complex / Cluster A3	4375	5-1;2-2	F5-8	5	M	50	20	Y	contamination	4375	2	2009
ERS1067445	0.25	KL08665	5	11/11/2009	Kaya	Boulsin; Kaya	12.97210102	-1.024814829	316.8519684	Y	ST-23 complex / Cluster A3	4375	5-1;2-2	F5-8	5	F	50	20	Y	contamination	4375	2	2009
ERS1067447	0	KL08666	5	11/11/2009	Kaya	Boulsin; Kaya	12.97210102	-1.024814829	316.8519684	Y	ST-23 complex / Cluster A3	4375	5-1;2-2	F5-8	6	M	50	20	Y	contamination	4375	2	2009
ERS1067449	0	KL08667	5	11/11/2009	Kaya	Boulsin; Kaya	12.97210102	-1.024814829	316.8519684	Y	ST-23 complex / Cluster A3	4375	5-1;2-2	F5-8	5	F	50	20	Y	contamination	4375	2	2009
ERS1067450	0	KL08671	5	11/11/2009	Kaya	Boulsin; Kaya	12.97210102	-1.024814829	316.8519684	Y	ST-23 complex / Cluster A3	4375	5-1;2-2	F5-8	14	F	50	20	Y	contamination	4375	2	2009
ERS1067452	0	KL08727	5	11/11/2009	Kaya	Boulsin; Kaya	12.97210102	-1.024814829	316.8519684	NG	UA	192	18-11;42-1	-	9	M	8	6	untypable		192	7	2009
ERS1067454	0	KL08813	5	12/11/2009	Kaya	Boulsin; Kaya	12.97210102	-1.024814829	316.8519684	NG	UA	192	18-11;42-1	-	11	F	8	5	untypable		192	7	2009
ERS1067456	0	KL08818	5	12/11/2009	Kaya	Boulsin; Kaya	12.97210102	-1.024814829	316.8519684	Y	ST-23 complex / Cluster A3	4375	5-1;2-2	F5-8	11	M	10	4	Y	contamination	4375	2	2009
ERS1067458	0	KL08820	5	12/11/2009	Kaya	Boulsin; Kaya	12.97210102	-1.024814829	316.8519684	Y	ST-23 complex / Cluster A3	4375	5-1;2-2	F5-8	10	F	24	10	Y	contamination	4375	2	2009
ERS1067460	0	KL08827	5	12/11/2009	Kaya	Boulsin; Kaya	12.97210102	-1.024814829	316.8519684	Y	ST-23 complex / Cluster A3	4375	5-1;2-2	F5-8	14	M	10	4	Y		4375	2	2009
ERS1067462	0	KL08844	5	16/11/2009	Kaya	Mastenga; Kaya	12.82919252	-0.809534641	331.5254901	Y	ST-23 complex / Cluster A3	4375	5-1;2-2	F5-8	25	M	11	6	Y		4375	2	2009
ERS1067464	0.030303	KL08858	5	16/11/2009	Kaya	Mastenga; Kaya	12.82919252	-0.809534641	331.5254901	W135	ST-175 complex	2881	5-1;2-36	F5-1	12	F	24	7	Y	contamination	2881	4	2009
ERS1067466	0	KL08872	5	16/11/2009	Kaya	Mastenga; Kaya	12.82919252	-0.809534641	331.5254901	X	UA	181	5-1;10-1	F1-31	2	F	8	3	X	contamination	181	1	2009
ERS1067469	0	KL08924	5	16/11/2009	Kaya	Mastenga; Kaya	12.82919252	-0.809534641	331.5254901	X	UA	181	5-1;10-1	F1-31	13	M	45	18	X		181	1	2009
ERS1067472	0	KL08930	5	16/11/2009	Kaya	Mastenga; Kaya	12.82919252	-0.809534641	331.5254901	NG	ST-175 complex	2881	5-1;2-36	F5-1	20	F	45	18	Y	contamination	2881	4	2009
ERS1067474	0	KL08967	5	17/11/2009	Kaya	Mastenga; Kaya	12.82919252	-0.809534641	331.5254901	Y	ST-23 complex / Cluster A3	4375	5-1;2-2	F5-8	18	F	5	3	Y	contamination	4375	2	2009
ERS1067476	0	KL08992	5	17/11/2009	Kaya	Mastenga; Kaya	12.82919252	-0.809534641	331.5254901	Y	ST-23 complex / Cluster A3	4375	5-1;2-2	F5-8	5	M	24	11	Y	contamination	4375	2	2009
ERS1067479	0	KL08993	5	17/11/2009	Kaya	Mastenga; Kaya	12.82919252	-0.809534641	331.5254901	Y	ST-23 complex / Cluster A3	4375	5-1;2-2	F5-8	5	M	24	11	Y	contamination	4375	2	2009
ERS1067482	0	KL09004	5	17/11/2009	Kaya	Mastenga; Kaya	12.82919252	-0.809534641	331.5254901	Y	ST-23 complex / Cluster A3	4375	5-1;2-2	F5-8	7	F	24	11	Y	contamination	4375	2	2009
ERS1067484	0	KL09020	5	17/11/2009	Kaya	Mastenga; Kaya	12.82919252	-0.809534641	331.5254901	Y	ST-23 complex / Cluster A3	4375	5-1;2-2	F5-8	11	M	9	4	Y	contamination	4375	2	2009
ERS1067486	0	KL09027	5	17/11/2009	Kaya	Mastenga; Kaya	12.82919252	-0.809534641	331.5254901	Y	ST-23 complex / Cluster A3	4375	5-1;2-2	F5-8	7	M	8	3	Y		4375	2	2009
ERS1067488	0	KL09033	5	17/11/2009	Kaya	Mastenga; Kaya	12.82919252	-0.809534641	331.5254901	Y	ST-23 complex / Cluster A3	4375	5-1;2-2	F5-8	9	F	14	7	Y	contamination	4375	2	2009
ERS1067491	0	KL09068	5	18/11/2009	Kaya	Foulla; Kaya	12.80183932	-1.003865817	301.7069999	Y	ST-23 complex / Cluster A3	4375	5-1;2-2	F5-8	5	F	27	10	Y	contamination	4375	2	2009
ERS1067493	0	KL09076	5	18/11/2009	Kaya	Foulla; Kaya	12.80183932	-1.003865817	301.7069999	Y	ST-23 complex / Cluster A3	4375	5-1;2-2	F5-8	24	F	27	10	Y	contamination	4375	2	2009
ERS1067495	0.222222	KL09125	5	18/11/2009	Kaya	Foulla; Kaya	12.80183932	-1.003865817	301.7069999	W135	ST-175 complex	2881	5-1;2-36	F5-8	7	F	10	4	Y	contamination	2881	4	2009
ERS1067497	0	KL09155	5	18/11/2009	Kaya	Foulla; Kaya	12.80183932	-1.003865817	301.7069999	Y	ST-23 complex / Cluster A3	4375	5-1;2-2	F5-8	8	F	24	9	Y	contamination	4375	2	2009
ERS1067499	0	KL09202	5	19/11/2009	Kaya	Foulla; Kaya	12.80183932	-1.003865817	301.7069999	W135	ST-175 complex	2881	5-1;2-36	F5-1	27	F	28	10	Y	contamination	2881	4	2009
ERS1067502	0	KL09257	5	19/11/2009	Kaya	Foulla; Kaya	12.80183932	-1.003865817	301.7069999	Y	ST-23 complex / Cluster A3	4375	5-1;2-2	F5-8	5	M	16	7	Y		4375	2	2009
ERS1067504	0.2	KL09591	5	25/11/2009	Kaya	Iryastenga; Kaya	13.07377729	-1.145269583	333.3208332	W135	ST-175 complex	2881	5-1;2-36	F5-1	11	M	17	6	Y	contamination	2881	4	2009
ERS1067507	0	KL09596	5	25/11/2009	Kaya	Iryastenga; Kaya	13.07377729	-1.145269583	333.3208332	W135	ST-175 complex	2881	5-1;2-36	F5-1	14	F	13	4	Y	contamination	2881	4	2009
ERS1067510	0	KL09620	5	26/11/2009	Kaya	Iryastenga; Kaya	13.07377729	-1.145269583	333.3208332	Y	ST-23 complex / Cluster A3	4375	5-1;2-2	F5-8	10	M	10	5	Y	contamination	4375	2	2009
ERS1067512	0	KL09625	5	26/11/2009	Kaya	Iryastenga; Kaya	13.07377729	-1.145269583	333.3208332	W135	ST-175 complex	2881	5-1;2-36	F5-1	13	M	13	4	Y	contamination	2881	4	2009
ERS1067515	0	KL09675	5	26/11/2009	Kaya	Iryastenga; Kaya	13.07377729	-1.145269583	333.3208332	X	UA	181	5-1;10-1	F1-31	3	M	6	3	X		181	1	2009
ERS1067517	0	BL10119	6	14/10/2010	Bogodogo		12.3646	-1.5339	12.3543157	W135	ST-175 complex	2881	5-1;2-36	F5-1	29	F	5	1	Y	contamination	2881	4	2010
ERS1067520	0	BL10123	6	14/10/2010	Bogodogo		12.3646	-1.5339	12.3543157	NG		192	18-11;42-8	Neg	20	F	9	4	untypable		192	7	2010
ERS1067522	0	BL10125	6	14/10/2010	Bogodogo		12.3646	-1.5339	12.3543157	NG		192	18-11;42-8	Neg	6	F	9	4	untypable		192	7	2010
ERS1067524	0	BL10126	6	14/10/2010	Bogodogo		12.3646	-1.5339	12.3543157	W135	ST-175 complex	2881	5-1;2-36	F5-1	4	M	5	1	Y	contamination	2881	4	2010
ERS1067527	0	BL10128	6	14/10/2010	Bogodogo		12.3646	-1.5339	12.3543157	W135	ST-175 complex	2881	5-1;2-36	F5-1	9	F	5	1	Y	contamination	2881	4	2010
ERS1067529	0	BL10134	6	14/10/2010	Bogodogo		12.3646	-1.5339	12.3543157	X	ST-181 complex	181	5-1;10-1	F1-31	5	F	12	2	X	contamination	181	1	2010
ERS1067531	0	BL10136	6	14/10/2010	Bogodogo		12.3646	-1.5339	12.3543157	X	ST-181 complex	181	5-1;10-1	F1-31	14	F	12	2	X	contamination	181	1	2010
ERS1067533	0	BL10176	6	14/10/2010	Bogodogo		12.3646	-1.5339	12.3543157	NG		7697	18-11;42-10	Neg	13	M	33	9	untypable		7697	7	2010
ERS1067535	0	BL10185	6	14/10/2010	Bogodogo		12.3646	-1.5339	12.3543157	X	ST-181 complex	181	5-1;10-1	F1-31	6	F	14	3	X		181	1	2010
ERS1067537	0	BL10206	6	14/10/2010	Bogodogo		12.3646	-1.5339	12.3543157	X	ST-181 complex	181	5-1;10-1	F1-31	9	M	7	2	X	contamination	181	1	2010
ERS1067539	0	BL10307	6	16/10/2010	Bogodogo		12.3646	-1.5339	12.3543157	X	ST-181 complex	181	5-1;10-1	F5-69	20	M	7	5	X		181	1	2010
ERS1067542	0	BL10308	6	16/10/2010	Bogodogo		12.3646	-1.5339	12.3543157	X	ST-181 complex	181	5-1;10-1	F5-69	17	M	17	5	X		181	1	2010
ERS1067544	0.16129	BL10363	6	17/10/2010	Bogodogo		12.3646	-1.5339	12.3543157	Y	ST-167 complex	767	5-1;10-8	F1-3	10	M	5	4	Y		767	5	2010
ERS1067546	0	BL10378	6	17/10/2010	Bogodogo		12.3646	-1.5339	12.3543157	X	ST-181 complex	181	5-1;10-1	F1-31	21	F	5	4	X	contamination	181	1	2010
ERS1067548		BL10445	6	20/10/2010	Bogodogo		12.3646	-1.5339	12.3543157	C	ST-865 complex	865	5-1;2-2	F1-6	27	M	4	3	C		865	28	2010
ERS1067550		BL10539	6	20/10/2010	Bogodogo		12.3646	-1.5339	12.3543157	C	ST-865 complex	865	5-1;2-2	F1-6	29	F	11	2	C		865	28	2010
ERS1067552	0	BL10601	6	21/10/2010	Bogodogo		12.3646	-1.5339	12.3543157	X	ST-181 complex	5789	5-1;10-1	F4-23	11	M	11	5	X	contamination	5789	1	2010
ERS1067554	0	BL10602	6	21/10/2010	Bogodogo		12.3646	-1.5339	12.3543157	X	ST-181 complex	5789	5-1;10-1	F4-23	11	F	11	5	X		5789	1	2010
ERS1067557	0	BL10603	6	21/10/2010	Bogodogo		12.3646	-1.5339	12.3543157	X	ST-181 complex	5789	5-1;10-1	F4-23	8	F	11	5	X	contamination	5789	1	2010
ERS1067559	0	BL10617	6	21/10/2010	Bogodogo		12.3646	-1.5339	12.3543157	X	ST-181 complex	181	5-1;10-1	F1-31	19	M	14	8	X		181	1	2010
ERS1067561	0	BL10619	6	21/10/2010	Bogodogo		12.3646	-1.5339	12.3543157	X	ST-181 complex	181	5-1;10-1	F1-31	27	M	9	7	X		181	1	2010
ERS1067562	0	BL10642	6	21/10/2010	Bogodogo		12.3646	-1.5339	12.3543157	X	ST-181 complex	5789	5-1;10-1	F4-23	14	M	18	4	X		5789	1	2010
ERS1067564	0	BL10693	6	23/10/2010	Bogodogo		12.3646	-1.5339	12.3543157	NG		7697	18-11;42-1	Neg	9	F	7	2	untypable		7697	7	2010
ERS1067567	0.533333	BL10726	6	23/10/2010	Bogodogo		12.3646	-1.5339	12.3543157	NG	ST-181 complex	181	5-1;10-1	frameshift	2	F	13	5	X		181	1	2010
ERS1067569	0	BL10730	6	23/10/2010	Bogodogo		12.3646	-1.5339	12.3543157	Y	ST-23 complex	4375	5-1;2-2	F5-8	19	M	11	7	Y	contamination	4375	2	2010
ERS1067571	0.333333	BL10744	6	23/10/2010	Bogodogo		12.3646	-1.5339	12.3543157	X	ST-181 complex	5789	5-1;10-1	F4-23	3	F	8	3	X	contamination	5789	1	2010
ERS1067573	0	BL10749	6	23/10/2010	Bogodogo		12.3646	-1.5339	12.3543157	X	ST-181 complex	181	5-1;10-1	F1-31	8	F	6	2	X	contamination	181	1	2010
ERS1067575	0	BL10770	6	23/10/2010	Bogodogo		12.3646	-1.5339	12.3543157	X	ST-181 complex	181	5-1;10-1	F5-69	13	M	13	6	X		181	1	2010
ERS1067577	0.333333	BL10779	6	23/10/2010	Bogodogo		12.3646	-1.5339	12.3543157	X	ST-181 complex	181	5-1;10-1	F1-31	11	F	6	6	X	contamination	181	1	2010
ERS1067579	0	BL10834	6	24/10/2010	Bogodogo		12.3646	-1.5339	12.3543157	X	ST-181 complex	181	5-1;10-1	F1-31	16	F	21	7	X	contamination	181	1	2010
ERS1067581	0.151515	BL10844	6	24/10/2010	Bogodogo		12.3646	-1.5339	12.3543157	NG	ST-175 complex	2881	5-1;2-36	F5-1	22	M	11	5	Y	contamination	2881	4	2010
ERS1067583	0.142857	BL10855	6	24/10/2010	Bogodogo		12.3646	-1.5339	12.3543157	X	ST-181 complex	181	5-1;10-1	F1-31	15	M	11	5	X		181	1	2010
ERS1067585	0	BL10857	6	24/10/2010	Bogodogo		12.3646	-1.5339	12.3543157	W135	ST-175 complex	2881	5-1;2-36	F5-1	22	M	11	5	Y	contamination	2881	4	2010
ERS1067587	1	BL10864	6	24/10/2010	Bogodogo		12.3646	-1.5339	12.3543157	X	ST-181 complex	181	5-1;10-1	F1-31	4	F	4	2	X		181	1	2010
ERS1067589	0	BL10880	6	24/10/2010	Bogodogo		12.3646	-1.5339	12.3543157	X	ST-181 complex	181	5-1;10-1	F1-31	16	F	10	7	X		181	1	2010
ERS1067590	0	BL10890	6	24/10/2010	Bogodogo		12.3646	-1.5339	12.3543157	Y	ST-23 complex	4375	5-1;2-2	F5-8	15	M	16	5	Y	contamination	4375	2	2010
ERS1067592	0	BL10974	6	27/10/2010	Bogodogo		12.3646	-1.5339	12.3543157	Y	ST-23 complex	4375	5-1;2-2	F5-8	18	M	8	3	Y	contamination	4375	2	2010
ERS1067594	0	BL10986	6	27/10/2010	Bogodogo		12.3646	-1.5339	12.3543157	X	ST-181 complex	181	5-1;10-1	F1-31	7	M	9	8	X		181	1	2010
ERS1067596	0	BL11087	6	28/10/2010	Bogodogo		12.3646	-1.5339	12.3543157	X	ST-181 complex	5789	5-1;10-1	F4-23	16	F	8	4	X	contamination	5789	1	2010
ERS1067598	0.142857	BL11188	6	30/10/2010	Bogodogo		12.3646	-1.5339	12.3543157	X	ST-181 complex	181	5-1;10-1	F1-31	9	F	6	3	X		181	1	2010
ERS1067601	0	BL11200	6	30/10/2010	Bogodogo		12.3646	-1.5339	12.3543157	X	ST-181 complex	181	5-1;10-1	F1-31	9	M	12	5	X		181	1	2010
ERS1067603	0	BL11250	6	31/10/2010	Bogodogo		12.3646	-1.5339	12.3543157	X	ST-181 complex	181	5-1;10-1	F1-31	17	M	17	6	X		181	1	2010
ERS1067604	0.096774	BL11289	6	31/10/2010	Bogodogo		12.3646	-1.5339	12.3543157	Y	ST-167 complex	2880	5-1;10-8	F1-3	18	M	19	5	Y	contamination	2880	5	2010
ERS1067606	0	BL11313	6	31/10/2010	Bogodogo		12.3646	-1.5339	12.3543157	X	ST-181 complex	181	5-1;10-1	F1-31	18	F	2	1	X	contamination	181	1	2010
ERS1067608	0	BL11324	6	03/11/2010	Bogodogo		12.3646	-1.5339	12.3543157	X	ST-181 complex	181	5-1;10-1	F1-31	17	F	5	2	X	contamination	181	1	2010
ERS1067610	0.095238	BL11399	6	03/11/2010	Bogodogo		12.3646	-1.5339	12.3543157	NG	ST-198 complex	198	18.25	F5-5	24	M	6	4	untypable		198	8	2010
ERS1067612	0	DL10010	6	18/10/2010	Dande	Lahirasso; Dande	11.8525988	-4.071110004	286.0638888	A	ST-5 complex	2859	20.9	F3-1	13	M	7	3	A		2859	6	2010
ERS1067614	0	KL12571	7	08/03/2011	Kaya	Forgui; Kaya	12.98684489	-0.948414159	328.936111	X					3	F	29	11	X		181	1	2011
ERS1067615	0.2	KL12572	7	08/03/2011	Kaya	Forgui; Kaya	12.98684489	-0.948414159	328.936111	X					25	M	12	7	X		181	1	2011
ERS1067616	0.142857	KL12772	7	09/03/2011	Kaya	Boulsin; Kaya	12.97210102	-1.024814829	316.8519684	X					10	M	23	9	X		181	1	2011
ERS1067617	0	KL12785	7	09/03/2011	Kaya	Boulsin; Kaya	12.97210102	-1.024814829	316.8519684	X					4	M	16	9	X		181	1	2011
ERS1067618	0	KL12786	7	09/03/2011	Kaya	Boulsin; Kaya	12.97210102	-1.024814829	316.8519684	X					21	M	16	9	X	contamination	181	1	2011
ERS1067619	0	KL12787	7	09/03/2011	Kaya	Boulsin; Kaya	12.97210102	-1.024814829	316.8519684	X					14	F	16	9	X		181	1	2011
ERS1067620	0.142857	KL12797	7	09/03/2011	Kaya	Boulsin; Kaya	12.97210102	-1.024814829	316.8519684	X					5	M	46	16	X		181	1	2011
ERS1067621	0	KL12804	7	09/03/2011	Kaya	Boulsin; Kaya	12.97210102	-1.024814829	316.8519684	X	ST-181 complex	181	5-1;10-1	F1-31	15	M	28	8	X		181	1	2011
ERS1067622	0	KL12804	7	09/03/2011	Kaya	Boulsin; Kaya	12.97210102	-1.024814829	316.8519684	X	ST-181 complex	181	5-1;10-1	F1-31	15	M	28	8	X	contamination	181	1	2011
ERS1067623	0	KL12809	7	09/03/2011	Kaya	Boulsin; Kaya	12.97210102	-1.024814829	316.8519684	X					15	M	28	8	X		181	1	2011
ERS1067624	0	KL12811	7	09/03/2011	Kaya	Boulsin; Kaya	12.97210102	-1.024814829	316.8519684	X					7	M	30	10	X		181	1	2011
ERS1067625	0.5	KL12813	7	09/03/2011	Kaya	Boulsin; Kaya	12.97210102	-1.024814829	316.8519684	X					10	M	30	10	X	contamination	181	1	2011
ERS1067626	0.111111	KL12819	7	09/03/2011	Kaya	Boulsin; Kaya	12.97210102	-1.024814829	316.8519684	X					2	M	30	10	X		181	1	2011
ERS1067627	0	KL12820	7	09/03/2011	Kaya	Boulsin; Kaya	12.97210102	-1.024814829	316.8519684	X					10	F	20	7	X		181	1	2011
ERS1067628	0.125	KL12821	7	09/03/2011	Kaya	Boulsin; Kaya	12.97210102	-1.024814829	316.8519684	X	ST-181 complex	181	5-1;10-1	F1-31	8	F	20	7	X		181	1	2011
ERS1067629	0.352941	KL12825	7	09/03/2011	Kaya	Boulsin; Kaya	12.97210102	-1.024814829	316.8519684	Y	ST-167 complex	767	5-1;10-8	F1-3	12	F	15	6	Y	contamination	767	5	2011
ERS1067630	0	KL12826	7	09/03/2011	Kaya	Boulsin; Kaya	12.97210102	-1.024814829	316.8519684	X					6	F	20	7	X		181	1	2011
ERS1067631	0.5	KL12832	7	09/03/2011	Kaya	Boulsin; Kaya	12.97210102	-1.024814829	316.8519684	X					9	M	15	6	X	contamination	181	1	2011
ERS1067632	0.25	KL12835	7	09/03/2011	Kaya	Boulsin; Kaya	12.97210102	-1.024814829	316.8519684	X					12	M	20	7	X	contamination	181	1	2011
ERS1067633	1.25	KL12836	7	09/03/2011	Kaya	Boulsin; Kaya	12.97210102	-1.024814829	316.8519684	X					5	F	30	10	X	contamination	181	1	2011
ERS1067634	0	KL12863	7	14/03/2011	Kaya	Mastenga; Kaya	12.82919252	-0.809534641	331.5254901	X					3	F	4	2	X		181	1	2011
ERS1067635	0	KL12876	7	14/03/2011	Kaya	Mastenga; Kaya	12.82919252	-0.809534641	331.5254901	X	ST-181 complex	181	5-1;10-1	F1-31	7	F	35	10	X		181	1	2011
ERS1067637	2	KL12882	7	14/03/2011	Kaya	Mastenga; Kaya	12.82919252	-0.809534641	331.5254901	X					5	M	35	10	X		181	1	2011
ERS1067639	0.083333	KL12893	7	14/03/2011	Kaya	Mastenga; Kaya	12.82919252	-0.809534641	331.5254901	X	ST-181 complex	181	5-1;10-1	F1-31	12	M	10	2	X		181	1	2011
ERS1067641	0	KL12894	7	14/03/2011	Kaya	Mastenga; Kaya	12.82919252	-0.809534641	331.5254901	X					17	M	6	3	X		181	1	2011
ERS1067643	0	KL12901	7	14/03/2011	Kaya	Mastenga; Kaya	12.82919252	-0.809534641	331.5254901	X					14	F	30	14	X	contamination	181	1	2011
ERS1067645	0	KL12903	7	14/03/2011	Kaya	Mastenga; Kaya	12.82919252	-0.809534641	331.5254901	X					8	F	10	2	X		181	1	2011
ERS1067646	0	KL12905	7	14/03/2011	Kaya	Mastenga; Kaya	12.82919252	-0.809534641	331.5254901	X					13	M	25	7	X		181	1	2011
ERS1067648	0.25	KL12911	7	14/03/2011	Kaya	Mastenga; Kaya	12.82919252	-0.809534641	331.5254901	X					7	F	12	2	X		181	1	2011
ERS1067651	0	KL12917	7	14/03/2011	Kaya	Mastenga; Kaya	12.82919252	-0.809534641	331.5254901	X					6	F	39	10	X		181	1	2011
ERS1067653	0.5	KL12920	7	14/03/2011	Kaya	Mastenga; Kaya	12.82919252	-0.809534641	331.5254901	X					4	F	39	10	X		181	1	2011
ERS1067654	0.166667	KL12923	7	14/03/2011	Kaya	Mastenga; Kaya	12.82919252	-0.809534641	331.5254901	X					10	M	10	4	X		181	1	2011
ERS1067657	0	KL12925	7	14/03/2011	Kaya	Mastenga; Kaya	12.82919252	-0.809534641	331.5254901	X					6	F	10	2	X		181	1	2011
ERS1067659	0	KL12926	7	14/03/2011	Kaya	Mastenga; Kaya	12.82919252	-0.809534641	331.5254901	X					8	F	12	2	X	contamination	181	1	2011
ERS1067661	0	KL12243	7	02/03/2011	Kaya	Terin-Mossi; Kaya	13.12126554	-0.76512716	308.1309858	X	ST-181 complex	181	5-1;10-1	F1-31	14	F	12	3	X		181	1	2011
ERS1067663	0	KL12942	7	14/03/2011	Kaya	Mastenga; Kaya	12.82919252	-0.809534641	331.5254901	X					4	F	10	4	X		5789	1	2011
ERS1067665	0	KL12955	7	15/03/2011	Kaya	Mastenga; Kaya	12.82919252	-0.809534641	331.5254901	X					2	F	40	10	X		181	1	2011
ERS1067667	0	KL12957	7	15/03/2011	Kaya	Mastenga; Kaya	12.82919252	-0.809534641	331.5254901	X					7	M	40	10	X	contamination	181	1	2011
ERS1067669	0	KL12959	7	15/03/2011	Kaya	Mastenga; Kaya	12.82919252	-0.809534641	331.5254901	X					9	M	40	10	X		181	1	2011
ERS1067671	0	KL12962	7	15/03/2011	Kaya	Mastenga; Kaya	12.82919252	-0.809534641	331.5254901	NG	ST-181 complex	181	5-1;10-1	F1-31	13	F	40	10	X		181	1	2011
ERS1067673	0	KL12963	7	15/03/2011	Kaya	Mastenga; Kaya	12.82919252	-0.809534641	331.5254901	X					7	M	12	7	X	contamination	181	1	2011
ERS1067675	0.428571	KL12965	7	15/03/2011	Kaya	Mastenga; Kaya	12.82919252	-0.809534641	331.5254901	X					15	M	20	9	X		181	1	2011
ERS1067677	0	KL12966	7	15/03/2011	Kaya	Mastenga; Kaya	12.82919252	-0.809534641	331.5254901	X					13	M	40	10	X	contamination	181	1	2011
ERS1067679	0	KL12975	7	15/03/2011	Kaya	Mastenga; Kaya	12.82919252	-0.809534641	331.5254901	X					12	M	40	10	X		181	1	2011
ERS1067681	0.666667	KL12977	7	15/03/2011	Kaya	Mastenga; Kaya	12.82919252	-0.809534641	331.5254901	X					5	F	20	9	X		181	1	2011
ERS1067683	0	KL12978	7	15/03/2011	Kaya	Mastenga; Kaya	12.82919252	-0.809534641	331.5254901	X					4	M	20	9	X		181	1	2011
ERS1067685	1	KL12982	7	15/03/2011	Kaya	Mastenga; Kaya	12.82919252	-0.809534641	331.5254901	X					7	F	20	9	X		181	1	2011
ERS1067687	0.333333	KL12983	7	15/03/2011	Kaya	Mastenga; Kaya	12.82919252	-0.809534641	331.5254901	X					10	F	20	9	X		181	1	2011
ERS1067689	0	KL12984	7	15/03/2011	Kaya	Mastenga; Kaya	12.82919252	-0.809534641	331.5254901	X					13	F	20	9	X		181	1	2011
ERS1067690	1	KL12986	7	15/03/2011	Kaya	Mastenga; Kaya	12.82919252	-0.809534641	331.5254901	X					10	F	20	9	X		181	1	2011
ERS1067692	1	KL12989	7	15/03/2011	Kaya	Mastenga; Kaya	12.82919252	-0.809534641	331.5254901	X	ST-181 complex	181	5-1;10-1	F5-69	19	F	20	9	X	contamination	181	1	2011
ERS1067694	0	KL12990	7	15/03/2011	Kaya	Mastenga; Kaya	12.82919252	-0.809534641	331.5254901	X					5	F	5	4	X		181	1	2011
ERS1067696	0	KL13000	7	15/03/2011	Kaya	Mastenga; Kaya	12.82919252	-0.809534641	331.5254901	Y	ST-23 complex	4375	5-1;2-2	F5-8	19	F	12	8	Y	contamination	4375	2	2011
ERS1067698	0	KL13006	7	15/03/2011	Kaya	Mastenga; Kaya	12.82919252	-0.809534641	331.5254901	X					15	F	14	4	X	contamination	181	1	2011
ERS1067699	0	KL13010	7	15/03/2011	Kaya	Mastenga; Kaya	12.82919252	-0.809534641	331.5254901	X					4	F	14	4	X		181	1	2011
ERS1067702	0	KL13012	7	15/03/2011	Kaya	Mastenga; Kaya	12.82919252	-0.809534641	331.5254901	X	ST-181 complex	181	5-1;10-1	F5-69	3	M	14	4	X	contamination	181	1	2011
ERS1067704	2	KL13014	7	15/03/2011	Kaya	Mastenga; Kaya	12.82919252	-0.809534641	331.5254901	X					2	M	14	4	X	contamination	181	1	2011
ERS1067706	0	KL13016	7	15/03/2011	Kaya	Mastenga; Kaya	12.82919252	-0.809534641	331.5254901	X					8	F	14	3	X		181	1	2011
ERS1067708	0	KL13020	7	15/03/2011	Kaya	Mastenga; Kaya	12.82919252	-0.809534641	331.5254901	X					6	M	23	7	X	contamination	181	1	2011
ERS1067709	0.2	KL13023	7	15/03/2011	Kaya	Mastenga; Kaya	12.82919252	-0.809534641	331.5254901	X					1	M	14	3	X		181	1	2011
ERS1067711	0	KL13024	7	15/03/2011	Kaya	Mastenga; Kaya	12.82919252	-0.809534641	331.5254901	X					6	M	23	7	X	contamination	181	1	2011
ERS1067713	0	KL13025	7	15/03/2011	Kaya	Mastenga; Kaya	12.82919252	-0.809534641	331.5254901	X					16	F	14	4	X		181	1	2011
ERS1067715	0	KL13030	7	15/03/2011	Kaya	Mastenga; Kaya	12.82919252	-0.809534641	331.5254901	X					10	M	14	3	X	contamination	181	1	2011
ERS1067717	0	KL13031	7	15/03/2011	Kaya	Mastenga; Kaya	12.82919252	-0.809534641	331.5254901	X					3	F	23	7	X	contamination	181	1	2011
ERS1067718	0	KL13035	7	15/03/2011	Kaya	Mastenga; Kaya	12.82919252	-0.809534641	331.5254901	X	ST-181 complex	181	5-1;10-1	F5-69	11	F	23	7	X	contamination	181	1	2011
ERS1067720	1	KL13036	7	15/03/2011	Kaya	Mastenga; Kaya	12.82919252	-0.809534641	331.5254901	X					2	M	23	7	X	contamination	181	1	2011
ERS1067721	0.125	KL13042	7	15/03/2011	Kaya	Mastenga; Kaya	12.82919252	-0.809534641	331.5254901	X					6	F	23	7	X		181	1	2011
ERS1067723	0	KL13047	7	15/03/2011	Kaya	Mastenga; Kaya	12.82919252	-0.809534641	331.5254901	X					8	M	7	3	X		181	1	2011
ERS1067725	1	KL13049	7	15/03/2011	Kaya	Mastenga; Kaya	12.82919252	-0.809534641	331.5254901	X					9	F	23	7	X	contamination	181	1	2011
ERS1067727	0	KL13054	7	15/03/2011	Kaya	Mastenga; Kaya	12.82919252	-0.809534641	331.5254901	X					9	F	18	7	X		181	1	2011
ERS1067729	0	KL13055	7	15/03/2011	Kaya	Mastenga; Kaya	12.82919252	-0.809534641	331.5254901	Y	ST-23 complex	4375	5-1;2-2	F5-8	10	F	12	3	Y	contamination	4375	2	2011
ERS1067731	0	KL13064	7	16/03/2011	Kaya	Foulla; Kaya	12.80183932	-1.003865817	301.7069999	X	ST-181 complex	181	5-1;10-1	F1-31	7	M	5	2	X		181	1	2011
ERS1067733	0	KL13091	7	16/03/2011	Kaya	Foulla; Kaya	12.80183932	-1.003865817	301.7069999	X					9	M	30	12	X	contamination	181	1	2011
ERS1067735	0	KL13092	7	16/03/2011	Kaya	Foulla; Kaya	12.80183932	-1.003865817	301.7069999	Y	ST-23 complex	4375	5-1;2-2	F5-8	19	M	30	12	Y		4375	2	2011
ERS1067737	0	KL13146	7	16/03/2011	Kaya	Foulla; Kaya	12.80183932	-1.003865817	301.7069999	X	ST-181 complex	181	5-1;10-1	F1-31	15	F	30	12	X		181	1	2011
ERS1067739	0	KL13149	7	16/03/2011	Kaya	Foulla; Kaya	12.80183932	-1.003865817	301.7069999	X					13	M	18	11	X		181	1	2011
ERS1067741	0	KL13151	7	16/03/2011	Kaya	Foulla; Kaya	12.80183932	-1.003865817	301.7069999	X					8	M	18	11	X	contamination	181	1	2011
ERS1067744	0	KL13159	7	16/03/2011	Kaya	Foulla; Kaya	12.80183932	-1.003865817	301.7069999	X	ST-181 complex	181	5-1;10-1	F1-31	17	M	9	3	X	contamination	181	1	2011
ERS1067746	0	KL13160	7	16/03/2011	Kaya	Foulla; Kaya	12.80183932	-1.003865817	301.7069999	X					15	M	18	11	X		181	1	2011
ERS1067748	0	KL13166	7	16/03/2011	Kaya	Foulla; Kaya	12.80183932	-1.003865817	301.7069999	X					12	F	9	3	X		181	1	2011
ERS1067750	0.4	KL13211	7	17/03/2011	Kaya	Foulla; Kaya	12.80183932	-1.003865817	301.7069999	X	ST-181 complex	181	5-1;10-1	F1-31	5	M	16	5	X	contamination	181	1	2011
ERS1067752	0.333333	KL13217	7	17/03/2011	Kaya	Foulla; Kaya	12.80183932	-1.003865817	301.7069999	X					8	M	16	5	X	contamination	181	1	2011
ERS1067754	0	KL13246	7	17/03/2011	Kaya	Foulla; Kaya	12.80183932	-1.003865817	301.7069999	X					7	M	16	7	X		181	1	2011
ERS1067756	0.071429	KL13262	7	17/03/2011	Kaya	Foulla; Kaya	12.80183932	-1.003865817	301.7069999	X					9	F	10	3	X		181	1	2011
ERS1067758	0	KL13263	7	17/03/2011	Kaya	Foulla; Kaya	12.80183932	-1.003865817	301.7069999	X					6	M	10	3	X	contamination	181	1	2011
ERS1067760	0	KL13265	7	17/03/2011	Kaya	Foulla; Kaya	12.80183932	-1.003865817	301.7069999	X					12	F	10	3	X	contamination	181	1	2011
ERS1067762	0.5	KL13267	7	17/03/2011	Kaya	Foulla; Kaya	12.80183932	-1.003865817	301.7069999	X	ST-181 complex	181	5-1;10-1	F1-31	21	F	10	3	X	contamination	181	1	2011
ERS1067764	0	KL13277	7	21/03/2011	Kaya	Noungou; Kaya	12.80376728	-1.179202451	288.1147058	X					9	M	25	7	X	contamination	181	1	2011
ERS1067766	0	KL13285	7	21/03/2011	Kaya	Noungou; Kaya	12.80376728	-1.179202451	288.1147058	X					17	F	25	7	X		181	1	2011
ERS1067768	0	KL13290	7	21/03/2011	Kaya	Noungou; Kaya	12.80376728	-1.179202451	288.1147058	X					10	F	12	4	X		181	1	2011
ERS1067770	0	KL13294	7	21/03/2011	Kaya	Noungou; Kaya	12.80376728	-1.179202451	288.1147058	X					6	M	11	4	X	contamination	181	1	2011
ERS1067771	0	KL13298	7	21/03/2011	Kaya	Noungou; Kaya	12.80376728	-1.179202451	288.1147058	X					13	F	12	4	X		181	1	2011
ERS1067773	0.666667	KL13302	7	21/03/2011	Kaya	Noungou; Kaya	12.80376728	-1.179202451	288.1147058	X					5	F	8	3	X		181	1	2011
ERS1067775	0	KL13304	7	21/03/2011	Kaya	Noungou; Kaya	12.80376728	-1.179202451	288.1147058	X					11	M	11	4	X		181	1	2011
ERS1067777	0	KL13318	7	21/03/2011	Kaya	Noungou; Kaya	12.80376728	-1.179202451	288.1147058	X	ST-181 complex	181	5-1;10-1	F1-31	1	M	25	5	X	contamination	181	1	2011
ERS1067636	0	KL13332	7	21/03/2011	Kaya	Noungou; Kaya	12.80376728	-1.179202451	288.1147058	X					6	M	30	11	X	contamination	181	1	2011
ERS1067638	0.222222	KL13335	7	21/03/2011	Kaya	Noungou; Kaya	12.80376728	-1.179202451	288.1147058	X					4	M	30	11	X		181	1	2011
ERS1067640	0.25	KL13336	7	21/03/2011	Kaya	Noungou; Kaya	12.80376728	-1.179202451	288.1147058	X					4	F	30	11	X		181	1	2011
ERS1067642	0.090909	KL13337	7	21/03/2011	Kaya	Noungou; Kaya	12.80376728	-1.179202451	288.1147058	X					9	F	30	11	X		181	1	2011
ERS1067644	0	KL13342	7	21/03/2011	Kaya	Noungou; Kaya	12.80376728	-1.179202451	288.1147058	X	ST-181 complex	181	5-1;10-1	F1-31	25	F	30	11	X	contamination	181	1	2011
ERS1067644	0	KL13342	7	21/03/2011	Kaya	Noungou; Kaya	12.80376728	-1.179202451	288.1147058	X	ST-181 complex	181	5-1;10-1	F1-31	25	F	30	11	X	contamination	181	1	2011
ERS1067644	0	KL13342	7	21/03/2011	Kaya	Noungou; Kaya	12.80376728	-1.179202451	288.1147058	X	ST-181 complex	181	5-1;10-1	F1-31	25	F	30	11	X	contamination	181	1	2011
ERS1067644	0	KL13342	7	21/03/2011	Kaya	Noungou; Kaya	12.80376728	-1.179202451	288.1147058	X	ST-181 complex	181	5-1;10-1	F1-31	25	F	30	11	X	contamination	181	1	2011
ERS1067647	0	KL13343	7	21/03/2011	Kaya	Noungou; Kaya	12.80376728	-1.179202451	288.1147058	X					12	M	30	11	X		181	1	2011
ERS1067649	0.6	KL13345	7	21/03/2011	Kaya	Noungou; Kaya	12.80376728	-1.179202451	288.1147058	X					2	F	30	11	X	contamination	181	1	2011
ERS1067650	0	KL13352	7	21/03/2011	Kaya	Noungou; Kaya	12.80376728	-1.179202451	288.1147058	X					16	M	30	11	X		181	1	2011
ERS1067652	0	KL13359	7	21/03/2011	Kaya	Noungou; Kaya	12.80376728	-1.179202451	288.1147058	X					14	M	9	4	X		181	1	2011
ERS1067655	0	KL13368	7	21/03/2011	Kaya	Noungou; Kaya	12.80376728	-1.179202451	288.1147058	X	ST-181 complex	181	5-1;10-1	F1-31	6	F	25	10	X	contamination	181	1	2011
ERS1067656	0.142857	KL13369	7	21/03/2011	Kaya	Noungou; Kaya	12.80376728	-1.179202451	288.1147058	X					5	F	25	10	X		181	1	2011
ERS1067658	0	KL13370	7	21/03/2011	Kaya	Noungou; Kaya	12.80376728	-1.179202451	288.1147058	X					10	M	25	10	X		181	1	2011
ERS1067660	0	KL13371	7	21/03/2011	Kaya	Noungou; Kaya	12.80376728	-1.179202451	288.1147058	X					5	M	25	10	X		181	1	2011
ERS1067662	0.25	KL13372	7	21/03/2011	Kaya	Noungou; Kaya	12.80376728	-1.179202451	288.1147058	X					6	F	25	10	X		181	1	2011
ERS1067664	0	KL13374	7	21/03/2011	Kaya	Noungou; Kaya	12.80376728	-1.179202451	288.1147058	X					5	F	25	10	X		181	1	2011
ERS1067666	0	KL13382	7	21/03/2011	Kaya	Noungou; Kaya	12.80376728	-1.179202451	288.1147058	X					17	F	25	10	X	contamination	181	1	2011
ERS1067668	0	KL13390	7	22/03/2011	Kaya	Noungou; Kaya	12.80376728	-1.179202451	288.1147058	X					17	F	9	4	X		181	1	2011
ERS1067670	0	KL13414	7	22/03/2011	Kaya	Noungou; Kaya	12.80376728	-1.179202451	288.1147058	X	ST-181 complex	181	5-1;10-1	F1-31	10	F	15	4	X		181	1	2011
ERS1067672	0	KL13424	7	22/03/2011	Kaya	Noungou; Kaya	12.80376728	-1.179202451	288.1147058	X					26	F	15	4	X		181	1	2011
ERS1067674	0.166667	KL13460	7	22/03/2011	Kaya	Noungou; Kaya	12.80376728	-1.179202451	288.1147058	X	ST-181 complex	181	5-1;10-1	F1-31	2	F	13	4	X		181	1	2011
ERS1067676	0	KL13461	7	22/03/2011	Kaya	Noungou; Kaya	12.80376728	-1.179202451	288.1147058	X					2	F	13	4	X	contamination	181	1	2011
ERS1067678	0	KL13462	7	22/03/2011	Kaya	Noungou; Kaya	12.80376728	-1.179202451	288.1147058	X					7	F	12	5	X	contamination	181	1	2011
ERS1067680	0	KL13477	7	22/03/2011	Kaya	Noungou; Kaya	12.80376728	-1.179202451	288.1147058	X					5	F	8	3	X	contamination	181	1	2011
ERS1067682	0.25	KL13486	7	22/03/2011	Kaya	Noungou; Kaya	12.80376728	-1.179202451	288.1147058	X					6	M	8	2	X	contamination	181	1	2011
ERS1067684	0	KL13487	7	22/03/2011	Kaya	Noungou; Kaya	12.80376728	-1.179202451	288.1147058	X					3	M	8	2	X		181	1	2011
ERS1067686	0.25	KL13494	7	23/03/2011	Kaya	Iryastenga; Kaya	13.07377729	-1.145269583	333.3208332	X					20	M	6	4	X		181	1	2011
ERS1067688	0.2	KL13499	7	23/03/2011	Kaya	Iryastenga; Kaya	13.07377729	-1.145269583	333.3208332	X	ST-181 complex	181	5-1;10-1	F1-31	17	M	8	3	X		181	1	2011
ERS1067691	0	KL13505	7	23/03/2011	Kaya	Iryastenga; Kaya	13.07377729	-1.145269583	333.3208332	X					6	M	18	6	X		181	1	2011
ERS1067693	0	KL13510	7	23/03/2011	Kaya	Iryastenga; Kaya	13.07377729	-1.145269583	333.3208332	X					4	F	21	6	X		181	1	2011
ERS1067695	0	KL13530	7	23/03/2011	Kaya	Iryastenga; Kaya	13.07377729	-1.145269583	333.3208332	X					7	M	8	3	X		181	1	2011
ERS1067697	0	KL13539	7	23/03/2011	Kaya	Iryastenga; Kaya	13.07377729	-1.145269583	333.3208332	NG	ST-198 complex	198	18;25-47	F5-5	15	F	6	4	untypable		198	8	2011
ERS1067700	0	KL13551	7	23/03/2011	Kaya	Iryastenga; Kaya	13.07377729	-1.145269583	333.3208332	X					13	M	7	2	X		181	1	2011
ERS1067701	0.111111	KL13554	7	23/03/2011	Kaya	Iryastenga; Kaya	13.07377729	-1.145269583	333.3208332	X	ST-181 complex	181	5-1;10-1	F1-31	3	F	14	5	X		181	1	2011
ERS1067703	0	KL13557	7	23/03/2011	Kaya	Iryastenga; Kaya	13.07377729	-1.145269583	333.3208332	X					6	M	6	2	X		181	1	2011
ERS1067705	0	KL13558	7	23/03/2011	Kaya	Iryastenga; Kaya	13.07377729	-1.145269583	333.3208332	X					9	M	14	5	X		181	1	2011
ERS1067707	0	KL13559	7	23/03/2011	Kaya	Iryastenga; Kaya	13.07377729	-1.145269583	333.3208332	X					3	M	5	2	X	contamination	181	1	2011
ERS1067710	0	KL13561	7	23/03/2011	Kaya	Iryastenga; Kaya	13.07377729	-1.145269583	333.3208332	Y	ST-23 complex	4375	5-1;2-2	F5-8	6	M	15	4	Y	contamination	4375	2	2011
ERS1067712	0	KL13563	7	23/03/2011	Kaya	Iryastenga; Kaya	13.07377729	-1.145269583	333.3208332	Y	ST-23 complex	4375	Neg	F5-8	13	M	15	4	Y	contamination	4375	2	2011
ERS1067714	0	KL13570	7	23/03/2011	Kaya	Iryastenga; Kaya	13.07377729	-1.145269583	333.3208332	X					10	M	15	4	X		181	1	2011
ERS1067716	0	KL13575	7	23/03/2011	Kaya	Iryastenga; Kaya	13.07377729	-1.145269583	333.3208332	X	ST-181 complex	181	5-1;10-1	F1-31	17	M	30	13	X		181	1	2011
ERS1067719	0.166667	KL13577	7	23/03/2011	Kaya	Iryastenga; Kaya	13.07377729	-1.145269583	333.3208332	X					8	F	30	13	X		181	1	2011
ERS1067722	0	KL13592	7	23/03/2011	Kaya	Iryastenga; Kaya	13.07377729	-1.145269583	333.3208332	X	ST-181 complex	181	5-1;10-1	F1-31	6	F	15	4	X	contamination	181	1	2011
ERS1067724	0	KL13593	7	23/03/2011	Kaya	Iryastenga; Kaya	13.07377729	-1.145269583	333.3208332	X	ST-181 complex	181	5-1;10-1	F1-31	4	M	4	2	X		181	1	2011
ERS1067726	0.2	KL13596	7	23/03/2011	Kaya	Iryastenga; Kaya	13.07377729	-1.145269583	333.3208332	X					7	M	8	3	X		181	1	2011
ERS1067728	0	KL13599	7	23/03/2011	Kaya	Iryastenga; Kaya	13.07377729	-1.145269583	333.3208332	X					27	F	4	2	X	contamination	181	1	2011
ERS1067730	0	KL13615	7	24/03/2011	Kaya	Iryastenga; Kaya	13.07377729	-1.145269583	333.3208332	X					15	F	9	3	X		181	1	2011
ERS1067732	0	KL13622	7	24/03/2011	Kaya	Iryastenga; Kaya	13.07377729	-1.145269583	333.3208332	X					13	M	12	3	X	contamination	181	1	2011
ERS1067734	0	KL13630	7	24/03/2011	Kaya	Iryastenga; Kaya	13.07377729	-1.145269583	333.3208332	X	ST-181 complex	181	5-1;10-1	F1-31	9	M	10	4	X		181	1	2011
ERS1067736		KL13649	7	24/03/2011	Kaya	Iryastenga; Kaya	13.07377729	-1.145269583	333.3208332	C	ST-41/44 complex	206	7-43;30	F5-121	7	M	7	3	C		206	22	2011
ERS1067738	0.083333	KL13652	7	24/03/2011	Kaya	Iryastenga; Kaya	13.07377729	-1.145269583	333.3208332	X					4	M	18	4	X	contamination	181	1	2011
ERS1067740	0	KL13665	7	24/03/2011	Kaya	Iryastenga; Kaya	13.07377729	-1.145269583	333.3208332	X	ST-181 complex	181	5-1;10-1	F1-31	13	F	18	4	X		181	1	2011
ERS1067742	0	KL13672	7	24/03/2011	Kaya	Iryastenga; Kaya	13.07377729	-1.145269583	333.3208332	X					14	M	13	4	X		181	1	2011
ERS1067743	0	KL13682	7	24/03/2011	Kaya	Iryastenga; Kaya	13.07377729	-1.145269583	333.3208332	X					25	M	26	8	X		181	1	2011
ERS1067745	0	KL13685	7	24/03/2011	Kaya	Iryastenga; Kaya	13.07377729	-1.145269583	333.3208332	X					8	M	26	8	X		181	1	2011
ERS1067747	0	KL13686	7	24/03/2011	Kaya	Iryastenga; Kaya	13.07377729	-1.145269583	333.3208332	X	ST-181 complex	181	5-1;10-1	F1-31	11	M	26	8	X		181	1	2011
ERS1067749	0	KL13688	7	24/03/2011	Kaya	Iryastenga; Kaya	13.07377729	-1.145269583	333.3208332	X					13	M	26	8	X	contamination	181	1	2011
ERS1067751	0	KL13691	7	24/03/2011	Kaya	Iryastenga; Kaya	13.07377729	-1.145269583	333.3208332	X					6	M	26	8	X		181	1	2011
ERS1067753	0	KL13696	7	24/03/2011	Kaya	Iryastenga; Kaya	13.07377729	-1.145269583	333.3208332	X					3	M	26	8	X		181	1	2011
ERS1067755	0	BL14207	8	05/05/2011	Bogodogo		12.3646	-1.5339	12.3543157	X	ST-181 complex	181	5-1;10-1	F5-69	7	F	8	4	X		181	1	2011
ERS1067757	0	BL14262	8	07/05/2011	Bogodogo		12.3646	-1.5339	12.3543157	X	ST-181 complex	181	5-1;10-1	F1-31	18	F	19	9	X	contamination	181	1	2011
ERS1067759	0	BL14457	8	11/05/2011	Bogodogo		12.3646	-1.5339	12.3543157	W135	ST-11 complex	11	5.2	F1-1	20	F	14	11	W_cc11		11	3	2011
ERS1067761	0	BL14547	8	12/05/2011	Bogodogo		12.3646	-1.5339	12.3543157	X	ST-181 complex	181	5-1;10-1	F5-69	16	M	10	6	X	contamination	181	1	2011
ERS1067763	0	BL14551	8	12/05/2011	Bogodogo		12.3646	-1.5339	12.3543157	X	ST-181 complex	181	5-1;10-1	F1-31	21	M	10	6	X	contamination	181	1	2011
ERS1067765	0	BL14552	8	12/05/2011	Bogodogo		12.3646	-1.5339	12.3543157	X	ST-181 complex	181	5-1;10-1	F1-31	18	M	10	6	X		181	1	2011
ERS1067767	0	BL14554	8	12/05/2011	Bogodogo		12.3646	-1.5339	12.3543157	X	ST-181 complex	181	5-1;10-1	F5-69	9	F	10	6	X	contamination	181	1	2011
ERS1067769	0	BL14642	8	12/05/2011	Bogodogo		12.3646	-1.5339	12.3543157	X	ST-181 complex	181	5-1;10-1	F1-31	10	F	21	9	X	contamination	181	1	2011
ERS1067772	0	BL14723	8	14/05/2011	Bogodogo		12.3646	-1.5339	12.3543157	X	ST-181 complex	181	5-1;10-1	F1-31	12	M	12	8	X	contamination	181	1	2011
ERS1067774	0.4	BL14794	8	15/05/2011	Bogodogo		12.3646	-1.5339	12.3543157	X	ST-181 complex	5789	5-1;10-1	F4-23	10	M	8	4	X		5789	1	2011
ERS1067776	0	BL14841	8	15/05/2011	Bogodogo		12.3646	-1.5339	12.3543157	W135	ST-11 complex	11	5.2	F1-1	6	F	11	4	W_cc11		11	3	2011
ERS1067778	0.019417	BL14852	8	15/05/2011	Bogodogo		12.3646	-1.5339	12.3543157	NG		192	18-11;42-1	Neg	13	M	10	4	untypable		192	7	2011
ERS1067779	0	BL14878	8	18/05/2011	Bogodogo		12.3646	-1.5339	12.3543157	Y		7697	18-11;42-1	Neg	5	F	20	6	untypable		7697	7	2011
ERS1067780	0.5	BL14879	8	18/05/2011	Bogodogo		12.3646	-1.5339	12.3543157	Y		7697	18-11;42-1	Neg	4	F	20	6	untypable		7697	7	2011
ERS1067781	0	BL14884	8	18/05/2011	Bogodogo		12.3646	-1.5339	12.3543157	NG		7697	18-11;42-1	Neg	1	F	20	6	untypable		7697	7	2011
ERS1067782	0.111111	BL14931	8	18/05/2011	Bogodogo		12.3646	-1.5339	12.3543157	X	ST-181 complex	181	5-1;10-1	F1-31	15	M	11	4	X		181	1	2011
ERS1067783	0	BL14953	8	18/05/2011	Bogodogo		12.3646	-1.5339	12.3543157	NG		7697	18-11;42-1	Neg	13	F	20	6	untypable		7697	7	2011
ERS1067784	0.826923	BL15053	8	19/05/2011	Bogodogo		12.3646	-1.5339	12.3543157	NG		4899	21-14;28-3	F5-66	22	F	10	7	untypable		4899	9	2011
ERS1067785	1	KL12246	7	02/03/2011	Kaya	Terin-Mossi; Kaya	13.12126554	-0.76512716	308.1309858	X	ST-181 complex	181	5-1;10-1	F1-31	14	M	12	3	X		181	1	2011
ERS1067786	0.35	BL15082	8	19/05/2011	Bogodogo		12.3646	-1.5339	12.3543157	X	ST-181 complex	5789	5-1;10-1	F4-23	22	F	7	3	X		5789	1	2011
ERS1067787	0	BL15156	8	21/05/2011	Bogodogo		12.3646	-1.5339	12.3543157	NG		192	18-11;42-1	Neg	24	M	7	5	untypable		192	7	2011
ERS1067788	0	BL15183	8	21/05/2011	Bogodogo		12.3646	-1.5339	12.3543157	W135	ST-11 complex	11	5.2	F1-1	10	M	18	6	W_cc11		11	3	2011
ERS1067789	0	BL15187	8	21/05/2011	Bogodogo		12.3646	-1.5339	12.3543157	W135	ST-11 complex	11	5.2	F1-1	8	F	18	6	W_cc11		11	3	2011
ERS1067790	0	BL15199	8	22/05/2011	Bogodogo		12.3646	-1.5339	12.3543157	NG	ST-11 complex	11	5.2	F4-5	16	F	14	6	W_cc11		11	3	2011
ERS1067791	0	BL15226	8	22/05/2011	Bogodogo		12.3646	-1.5339	12.3543157	W135	ST-11 complex	11	5.2	F1-1	2	M	17	9	W_cc11		11	3	2011
ERS1067792	2	BL15236	8	22/05/2011	Bogodogo		12.3646	-1.5339	12.3543157	W135	ST-11 complex	11	5.2	F4-5	9	F	14	6	W_cc11		11	3	2011
ERS1067793	0	BL15246	8	22/05/2011	Bogodogo		12.3646	-1.5339	12.3543157	W135	ST-11 complex	11	5.2	F1-1	15	M	20	14	W_cc11		11	3	2011
ERS1067794	0.333333	BL15255	8	22/05/2011	Bogodogo		12.3646	-1.5339	12.3543157	W135	ST-11 complex	11	5.2	F1-1	2	F	17	9	W_cc11		11	3	2011
ERS1067795	0	BL15275	8	22/05/2011	Bogodogo		12.3646	-1.5339	12.3543157	W135	ST-11 complex	11	5.2	F1-1	16	F	17	9	W_cc11		11	3	2011
ERS1067796	0	BL15282	8	22/05/2011	Bogodogo		12.3646	-1.5339	12.3543157	W135	ST-11 complex	11	5.2	F1-1	18	F	17	9	W_cc11		11	3	2011
ERS1067797	0.130435	BL15354	8	25/05/2011	Bogodogo		12.3646	-1.5339	12.3543157	W135	ST-175 complex	2881	5-1;2-36	F5-1	22	M	8	6	Y	contamination	2881	4	2011
ERS1067798	0	BL15547	8	28/05/2011	Bogodogo		12.3646	-1.5339	12.3543157	X	ST-181 complex	181	5-1;10-1	F1-31	17	F	10	5	X		181	1	2011
ERS1067799	0	BL15593	8	28/05/2011	Bogodogo		12.3646	-1.5339	12.3543157	NG	ST-198 complex	198	18.25	F5-5	21	M	5	3	untypable		198	8	2011
ERS1067800	0	BL15599	8	28/05/2011	Bogodogo		12.3646	-1.5339	12.3543157	W135	ST-11 complex	11	5.2	F1-1	6	M	5	3	W_cc11	contamination	11	3	2011
ERS1067801	0.034483	BL15601	8	28/05/2011	Bogodogo		12.3646	-1.5339	12.3543157	Y	ST-23 complex	4375	5-1;2-2	F5-8	14	M	20	8	Y	contamination	4375	2	2011
ERS1067802	0.032258	BL15658	8	29/05/2011	Bogodogo		12.3646	-1.5339	12.3543157	W135	ST-175 complex	2881	5-1;2-36	F5-1	16	M	8	2	Y	contamination	2881	4	2011
ERS1067803	0	BL15661	8	29/05/2011	Bogodogo		12.3646	-1.5339	12.3543157	W135	ST-11 complex	11	5.2	F1-1	17	M	20	6	W_cc11		11	3	2011
ERS1067044	0	KL10608	6	26/10/2010	Kaya	Forgui; Kaya	12.98684489	-0.948414159	328.936111	X					7	F	11	3	X		181	1	2010
ERS1067045	0	KL10609	6	26/10/2010	Kaya	Forgui; Kaya	12.98684489	-0.948414159	328.936111	X					4	M	11	3	X		181	1	2010
ERS1067047	0	KL10610	6	26/10/2010	Kaya	Forgui; Kaya	12.98684489	-0.948414159	328.936111	X					11	M	11	4	X	contamination	181	1	2010
ERS1067048	1	KL10611	6	26/10/2010	Kaya	Forgui; Kaya	12.98684489	-0.948414159	328.936111	X					10	M	11	4	X		181	1	2010
ERS1067051	0	KL10612	6	26/10/2010	Kaya	Forgui; Kaya	12.98684489	-0.948414159	328.936111	Y	ST-23 complex	4375	5-1;2-2	F5-8	28	F	11	4	Y	contamination	4375	2	2010
ERS1067053	0	KL10616	6	26/10/2010	Kaya	Forgui; Kaya	12.98684489	-0.948414159	328.936111	X					8	F	10	6	Y	contamination	4375	2	2010
ERS1067054	0.222222	KL10618	6	26/10/2010	Kaya	Forgui; Kaya	12.98684489	-0.948414159	328.936111	X					6	M	11	4	X		181	1	2010
ERS1067055	0	KL10619	6	26/10/2010	Kaya	Forgui; Kaya	12.98684489	-0.948414159	328.936111	X					12	F	11	4	X	contamination	181	1	2010
ERS1067057	0.333333	KL10626	6	26/10/2010	Kaya	Forgui; Kaya	12.98684489	-0.948414159	328.936111	X					21	F	7	5	X	contamination	181	1	2010
ERS1067058	0.25	KL10631	6	26/10/2010	Kaya	Forgui; Kaya	12.98684489	-0.948414159	328.936111	X					9	F	5	2	X		181	1	2010
ERS1067060	0.25	KL10634	6	26/10/2010	Kaya	Forgui; Kaya	12.98684489	-0.948414159	328.936111	X					7	M	7	3	X	contamination	181	1	2010
ERS1067062	0.4	KL10636	6	26/10/2010	Kaya	Forgui; Kaya	12.98684489	-0.948414159	328.936111	X					10	F	11	4	X		181	1	2010
ERS1067064	0	KL10638	6	26/10/2010	Kaya	Forgui; Kaya	12.98684489	-0.948414159	328.936111	X					10	M	11	4	X		181	1	2010
ERS1067065	0	KL10639	6	27/10/2010	Kaya	Boulsin; Kaya	12.97210102	-1.024814829	316.8519684	X					14	M	16	6	X		181	1	2010
ERS1067067	0	KL10640	6	27/10/2010	Kaya	Boulsin; Kaya	12.97210102	-1.024814829	316.8519684	X	ST-181 complex	181	5-1;10-1	F1-31	15	F	45	16	X		181	1	2010
ERS1067068	0	KL10645	6	27/10/2010	Kaya	Boulsin; Kaya	12.97210102	-1.024814829	316.8519684	X					12	M	4	3	X	contamination	181	1	2010
ERS1067070	0.25	KL10647	6	27/10/2010	Kaya	Boulsin; Kaya	12.97210102	-1.024814829	316.8519684	X					3	M	8	5	X	contamination	181	1	2010
ERS1067072	0	KL10650	6	27/10/2010	Kaya	Boulsin; Kaya	12.97210102	-1.024814829	316.8519684	X					23	F	8	5	X		181	1	2010
ERS1067075	0.307692	KL10651	6	27/10/2010	Kaya	Boulsin; Kaya	12.97210102	-1.024814829	316.8519684	X	ST-181 complex	181	5-1;10-1	F1-31	1	F	8	5	X		181	1	2010
ERS1067077	0	KL10656	6	27/10/2010	Kaya	Boulsin; Kaya	12.97210102	-1.024814829	316.8519684	X					8	M	16	6	X		181	1	2010
ERS1067079	0	KL10660	6	27/10/2010	Kaya	Boulsin; Kaya	12.97210102	-1.024814829	316.8519684	X					14	F	16	6	X		181	1	2010
ERS1067081	0	KL10665	6	27/10/2010	Kaya	Boulsin; Kaya	12.97210102	-1.024814829	316.8519684	X					1	F	45	16	X		181	1	2010
ERS1067084	0.25	KL10669	6	27/10/2010	Kaya	Boulsin; Kaya	12.97210102	-1.024814829	316.8519684	X					4	F	45	16	X		181	1	2010
ERS1067086	0	KL10672	6	27/10/2010	Kaya	Boulsin; Kaya	12.97210102	-1.024814829	316.8519684	X					5	M	45	16	X		181	1	2010
ERS1067088	1	KL10682	6	27/10/2010	Kaya	Boulsin; Kaya	12.97210102	-1.024814829	316.8519684	X					19	F	17	8	X	contamination	181	1	2010
ERS1067089	0	KL10684	6	27/10/2010	Kaya	Boulsin; Kaya	12.97210102	-1.024814829	316.8519684	X					13	F	17	8	X	contamination	181	1	2010
ERS1067091	0	KL10686	6	27/10/2010	Kaya	Boulsin; Kaya	12.97210102	-1.024814829	316.8519684	X					10	M	35	11	X		181	1	2010
ERS1067093	0.142857	KL10688	6	27/10/2010	Kaya	Boulsin; Kaya	12.97210102	-1.024814829	316.8519684	X					2	F	16	6	X	contamination	181	1	2010
ERS1067095	0	KL10689	6	27/10/2010	Kaya	Boulsin; Kaya	12.97210102	-1.024814829	316.8519684	X					18	M	11	4	X	contamination	181	1	2010
ERS1067096	0.111111	KL10691	6	27/10/2010	Kaya	Boulsin; Kaya	12.97210102	-1.024814829	316.8519684	X					5	M	35	10	X	contamination	181	1	2010
ERS1067098	0.333333	KL10694	6	27/10/2010	Kaya	Boulsin; Kaya	12.97210102	-1.024814829	316.8519684	X					12	M	35	10	X		181	1	2010
ERS1067100	0	KL10695	6	27/10/2010	Kaya	Boulsin; Kaya	12.97210102	-1.024814829	316.8519684	X					10	M	35	10	X	contamination	181	1	2010
ERS1067101	0	KL10702	6	27/10/2010	Kaya	Boulsin; Kaya	12.97210102	-1.024814829	316.8519684	X					20	F	35	10	X	contamination	181	1	2010
ERS1067103	0	KL10706	6	27/10/2010	Kaya	Boulsin; Kaya	12.97210102	-1.024814829	316.8519684	X					15	F	35	10	X		181	1	2010
ERS1067105	0	KL10708	6	27/10/2010	Kaya	Boulsin; Kaya	12.97210102	-1.024814829	316.8519684	X					9	M	50	10	X		181	1	2010
ERS1067106	1	KL10710	6	27/10/2010	Kaya	Boulsin; Kaya	12.97210102	-1.024814829	316.8519684	X					8	M	50	10	X		181	1	2010
ERS1067108	0	KL10716	6	27/10/2010	Kaya	Boulsin; Kaya	12.97210102	-1.024814829	316.8519684	X					3	M	35	11	X	contamination	181	1	2010
ERS1067110	0	KL10717	6	27/10/2010	Kaya	Boulsin; Kaya	12.97210102	-1.024814829	316.8519684	X					6	F	35	11	X		181	1	2010
ERS1067112	0.833333	KL10720	6	27/10/2010	Kaya	Boulsin; Kaya	12.97210102	-1.024814829	316.8519684	X					9	F	11	4	X		181	1	2010
ERS1067114	0	KL10723	6	27/10/2010	Kaya	Boulsin; Kaya	12.97210102	-1.024814829	316.8519684	X					15	F	11	4	X		181	1	2010
ERS1067116	0	KL10725	6	27/10/2010	Kaya	Boulsin; Kaya	12.97210102	-1.024814829	316.8519684	X					9	M	50	10	X		181	1	2010
ERS1067118	0	KL10726	6	27/10/2010	Kaya	Boulsin; Kaya	12.97210102	-1.024814829	316.8519684	X					7	F	50	10	X	contamination	181	1	2010
ERS1067119	0	KL10732	6	27/10/2010	Kaya	Boulsin; Kaya	12.97210102	-1.024814829	316.8519684	X					11	F	50	10	X		181	1	2010
ERS1067121	0	KL10734	6	27/10/2010	Kaya	Boulsin; Kaya	12.97210102	-1.024814829	316.8519684	X					2	F	50	10	X		181	1	2010
ERS1067123	0	KL10737	6	27/10/2010	Kaya	Boulsin; Kaya	12.97210102	-1.024814829	316.8519684	X					1	M	50	10	X	contamination	181	1	2010
ERS1067124	0	KL10738	6	27/10/2010	Kaya	Boulsin; Kaya	12.97210102	-1.024814829	316.8519684	X					12	M	35	11	X	contamination	181	1	2010
ERS1067126	0	KL10739	6	27/10/2010	Kaya	Boulsin; Kaya	12.97210102	-1.024814829	316.8519684	X					12	F	50	10	X		181	1	2010
ERS1067127	0.2	KL10740	6	27/10/2010	Kaya	Boulsin; Kaya	12.97210102	-1.024814829	316.8519684	X	ST-181 complex	181	5-1;10-1	F1-31	7	M	11	4	X	contamination	181	1	2010
ERS1067129	1.4	KL10744	6	27/10/2010	Kaya	Boulsin; Kaya	12.97210102	-1.024814829	316.8519684	X					13	M	50	10	X		181	1	2010
ERS1067131	0	KL10745	6	27/10/2010	Kaya	Boulsin; Kaya	12.97210102	-1.024814829	316.8519684	X					8	M	35	11	X	contamination	181	1	2010
ERS1067132	0	KL10746	6	27/10/2010	Kaya	Boulsin; Kaya	12.97210102	-1.024814829	316.8519684	X					10	F	35	11	X	contamination	181	1	2010
ERS1067134	0	KL10747	6	27/10/2010	Kaya	Boulsin; Kaya	12.97210102	-1.024814829	316.8519684	X					12	F	50	10	X		181	1	2010
ERS1067135	0	KL10748	6	27/10/2010	Kaya	Boulsin; Kaya	12.97210102	-1.024814829	316.8519684	X					8	F	11	4	X	contamination	181	1	2010
ERS1067137	0	KL10749	6	27/10/2010	Kaya	Boulsin; Kaya	12.97210102	-1.024814829	316.8519684	X					9	M	35	11	X		181	1	2010
ERS1067139	0	KL10750	6	27/10/2010	Kaya	Boulsin; Kaya	12.97210102	-1.024814829	316.8519684	X					5	M	35	11	X		181	1	2010
ERS1067141	0	KL10752	6	28/10/2010	Kaya	Boulsin; Kaya	12.97210102	-1.024814829	316.8519684	X					28	F	13	7	X		181	1	2010
ERS1067143	0	KL10754	6	28/10/2010	Kaya	Boulsin; Kaya	12.97210102	-1.024814829	316.8519684	X					15	F	13	7	X	contamination	181	1	2010
ERS1067145	0	KL10755	6	28/10/2010	Kaya	Boulsin; Kaya	12.97210102	-1.024814829	316.8519684	X					2	F	13	7	X	contamination	181	1	2010
ERS1067147	0	KL10759	6	28/10/2010	Kaya	Boulsin; Kaya	12.97210102	-1.024814829	316.8519684	X					8	M	8	3	X		181	1	2010
ERS1067150	0	KL10760	6	28/10/2010	Kaya	Boulsin; Kaya	12.97210102	-1.024814829	316.8519684	X					12	M	12	7	X		181	1	2010
ERS1067152	0	KL10764	6	28/10/2010	Kaya	Boulsin; Kaya	12.97210102	-1.024814829	316.8519684	X					10	M	12	7	X	contamination	181	1	2010
ERS1067154	0	KL10768	6	28/10/2010	Kaya	Boulsin; Kaya	12.97210102	-1.024814829	316.8519684	X					7	M	44	17	X	contamination	181	1	2010
ERS1067156	0	KL10772	6	28/10/2010	Kaya	Boulsin; Kaya	12.97210102	-1.024814829	316.8519684	X					14	M	44	17	X	contamination	181	1	2010
ERS1067157	0	KL10773	6	28/10/2010	Kaya	Boulsin; Kaya	12.97210102	-1.024814829	316.8519684	X					13	M	44	17	X		181	1	2010
ERS1067159	0	KL10774	6	28/10/2010	Kaya	Boulsin; Kaya	12.97210102	-1.024814829	316.8519684	X					12	F	44	17	X		181	1	2010
ERS1067161	0	KL10775	6	28/10/2010	Kaya	Boulsin; Kaya	12.97210102	-1.024814829	316.8519684	X					5	M	44	17	X	contamination	181	1	2010
ERS1067163	0	KL10776	6	28/10/2010	Kaya	Boulsin; Kaya	12.97210102	-1.024814829	316.8519684	X					7	F	44	17	X	contamination	181	1	2010
ERS1067164	0.333333	KL10777	6	28/10/2010	Kaya	Boulsin; Kaya	12.97210102	-1.024814829	316.8519684	X					4	F	44	17	X		181	1	2010
ERS1067166	0	KL10780	6	28/10/2010	Kaya	Boulsin; Kaya	12.97210102	-1.024814829	316.8519684	X					19	F	15	9	X	contamination	181	1	2010
ERS1067168	0.333333	KL10781	6	28/10/2010	Kaya	Boulsin; Kaya	12.97210102	-1.024814829	316.8519684	X					3	F	15	5	X		181	1	2010
ERS1067171	0	KL10782	6	28/10/2010	Kaya	Boulsin; Kaya	12.97210102	-1.024814829	316.8519684	X					12	F	15	5	X	contamination	181	1	2010
ERS1067173	0	KL10784	6	28/10/2010	Kaya	Boulsin; Kaya	12.97210102	-1.024814829	316.8519684	X					3	M	15	9	X		181	1	2010
ERS1067175	0.25	KL10785	6	28/10/2010	Kaya	Boulsin; Kaya	12.97210102	-1.024814829	316.8519684	NG	ST-181 complex	181	5-1;10-1	F1-31	7	F	15	5	X		181	1	2010
ERS1067177	0	KL10786	6	28/10/2010	Kaya	Boulsin; Kaya	12.97210102	-1.024814829	316.8519684	X					12	F	15	5	X		181	1	2010
ERS1067179	0	KL10787	6	28/10/2010	Kaya	Boulsin; Kaya	12.97210102	-1.024814829	316.8519684	X					9	F	15	9	X	contamination	181	1	2010
ERS1067181	0	KL10790	6	28/10/2010	Kaya	Boulsin; Kaya	12.97210102	-1.024814829	316.8519684	X					4	M	15	9	X		181	1	2010
ERS1067183	0	KL10791	6	28/10/2010	Kaya	Boulsin; Kaya	12.97210102	-1.024814829	316.8519684	X					10	M	15	9	X	contamination	181	1	2010
ERS1067186	0	KL10794	6	28/10/2010	Kaya	Boulsin; Kaya	12.97210102	-1.024814829	316.8519684	X					15	F	16	7	X		181	1	2010
ERS1067188	0.2	KL10795	6	28/10/2010	Kaya	Boulsin; Kaya	12.97210102	-1.024814829	316.8519684	X	ST-181 complex	181	5-1;10-1	F1-31	5	F	44	17	X		181	1	2010
ERS1067191	0	KL10796	6	28/10/2010	Kaya	Boulsin; Kaya	12.97210102	-1.024814829	316.8519684	X					15	F	44	17	X		181	1	2010
ERS1067193	0	KL10797	6	28/10/2010	Kaya	Boulsin; Kaya	12.97210102	-1.024814829	316.8519684	X					10	F	44	17	X		181	1	2010
ERS1067196	0	KL10799	6	28/10/2010	Kaya	Boulsin; Kaya	12.97210102	-1.024814829	316.8519684	X					13	F	44	17	X	contamination	181	1	2010
ERS1067197	0	KL10800	6	28/10/2010	Kaya	Boulsin; Kaya	12.97210102	-1.024814829	316.8519684	X					18	F	44	17	X		181	1	2010
ERS1067199	0	KL10803	6	28/10/2010	Kaya	Boulsin; Kaya	12.97210102	-1.024814829	316.8519684	X					1	F	16	7	X	contamination	181	1	2010
ERS1067201	0	KL10805	6	28/10/2010	Kaya	Boulsin; Kaya	12.97210102	-1.024814829	316.8519684	X					3	M	16	7	X		181	1	2010
ERS1067204	0	KL10807	6	28/10/2010	Kaya	Boulsin; Kaya	12.97210102	-1.024814829	316.8519684	X					14	F	44	17	X	contamination	181	1	2010
ERS1067207	0.095238	KL10808	6	28/10/2010	Kaya	Boulsin; Kaya	12.97210102	-1.024814829	316.8519684	X					4	M	44	17	X	contamination	181	1	2010
ERS1067209	0	KL10809	6	28/10/2010	Kaya	Boulsin; Kaya	12.97210102	-1.024814829	316.8519684	X					14	F	44	17	X		181	1	2010
ERS1067211	0	KL10811	6	28/10/2010	Kaya	Boulsin; Kaya	12.97210102	-1.024814829	316.8519684	X					8	M	48	17	X		181	1	2010
ERS1067214	0.2	KL10813	6	28/10/2010	Kaya	Boulsin; Kaya	12.97210102	-1.024814829	316.8519684	X					6	F	48	17	X	contamination	181	1	2010
ERS1067216	0.333333	KL10816	6	28/10/2010	Kaya	Boulsin; Kaya	12.97210102	-1.024814829	316.8519684	X					5	F	48	17	X		181	1	2010
ERS1067218	0	KL10818	6	28/10/2010	Kaya	Boulsin; Kaya	12.97210102	-1.024814829	316.8519684	X					9	M	48	17	X		181	1	2010
ERS1067220	0	KL10822	6	28/10/2010	Kaya	Boulsin; Kaya	12.97210102	-1.024814829	316.8519684	X	ST-181 complex	181	5-1;10-1	F1-31	11	M	48	17	X		181	1	2010
ERS1067222	0	KL10826	6	28/10/2010	Kaya	Boulsin; Kaya	12.97210102	-1.024814829	316.8519684	X					11	F	15	5	X		181	1	2010
ERS1067224	0	KL10827	6	28/10/2010	Kaya	Boulsin; Kaya	12.97210102	-1.024814829	316.8519684	X					7	M	15	5	X		181	1	2010
ERS1067046	0	KL10829	6	28/10/2010	Kaya	Boulsin; Kaya	12.97210102	-1.024814829	316.8519684	X	ST-181 complex	181	5-1;10-1	F1-31	20	F	16	7	X	contamination	181	1	2010
ERS1067049	0.666667	KL10830	6	28/10/2010	Kaya	Boulsin; Kaya	12.97210102	-1.024814829	316.8519684	X					1	M	16	7	X	contamination	181	1	2010
ERS1067050	0	KL10831	6	28/10/2010	Kaya	Boulsin; Kaya	12.97210102	-1.024814829	316.8519684	X					1	F	16	7	X	contamination	181	1	2010
ERS1067052	0.2	KL10833	6	28/10/2010	Kaya	Boulsin; Kaya	12.97210102	-1.024814829	316.8519684	X					6	F	16	7	X	contamination	181	1	2010
ERS1067056	0	KL10834	6	28/10/2010	Kaya	Boulsin; Kaya	12.97210102	-1.024814829	316.8519684	X					7	F	16	7	X	contamination	181	1	2010
ERS1067059	0	KL10835	6	28/10/2010	Kaya	Boulsin; Kaya	12.97210102	-1.024814829	316.8519684	X					11	F	44	17	X		181	1	2010
ERS1067061	0	KL10836	6	28/10/2010	Kaya	Boulsin; Kaya	12.97210102	-1.024814829	316.8519684	X					15	F	16	7	X		181	1	2010
ERS1067063	0	KL10837	6	28/10/2010	Kaya	Boulsin; Kaya	12.97210102	-1.024814829	316.8519684	X					5	M	20	9	X		181	1	2010
ERS1067066	0	KL10841	6	28/10/2010	Kaya	Boulsin; Kaya	12.97210102	-1.024814829	316.8519684	X					7	F	20	9	X	contamination	181	1	2010
ERS1067069	0.2	KL10842	6	28/10/2010	Kaya	Boulsin; Kaya	12.97210102	-1.024814829	316.8519684	X					8	F	20	9	X	contamination	181	1	2010
ERS1067071	0	KL10844	6	28/10/2010	Kaya	Boulsin; Kaya	12.97210102	-1.024814829	316.8519684	X					16	F	20	9	X	contamination	181	1	2010
ERS1067073	0	KL10845	6	28/10/2010	Kaya	Boulsin; Kaya	12.97210102	-1.024814829	316.8519684	X	ST-181 complex	181	5-1;10-1	F1-31	16	F	20	9	X		181	1	2010
ERS1067074	0	KL10848	6	28/10/2010	Kaya	Boulsin; Kaya	12.97210102	-1.024814829	316.8519684	X					16	F	20	9	X		181	1	2010
ERS1067076	0	KL10849	6	28/10/2010	Kaya	Boulsin; Kaya	12.97210102	-1.024814829	316.8519684	X					17	M	20	9	X	contamination	181	1	2010
ERS1067078	0	KL10851	6	28/10/2010	Kaya	Boulsin; Kaya	12.97210102	-1.024814829	316.8519684	X					18	F	20	9	X		181	1	2010
ERS1067080	0	KL10853	6	28/10/2010	Kaya	Boulsin; Kaya	12.97210102	-1.024814829	316.8519684	X					5	F	13	6	X		181	1	2010
ERS1067082	0	KL10854	6	28/10/2010	Kaya	Boulsin; Kaya	12.97210102	-1.024814829	316.8519684	X					11	F	13	6	X		181	1	2010
ERS1067083	0	KL10855	6	01/11/2010	Kaya	Mastenga; Kaya	12.82919252	-0.809534641	331.5254901	X	ST-181 complex	181	5-1;10-1	F1-31	27	M	14	6	X	contamination	181	1	2010
ERS1067085	0.2	KL10858	6	01/11/2010	Kaya	Mastenga; Kaya	12.82919252	-0.809534641	331.5254901	X					7	F	26	8	X	contamination	181	1	2010
ERS1067087	0	KL10875	6	01/11/2010	Kaya	Mastenga; Kaya	12.82919252	-0.809534641	331.5254901	X					7	M	17	5	X	contamination	181	1	2010
ERS1067090	0	KL10876	6	01/11/2010	Kaya	Mastenga; Kaya	12.82919252	-0.809534641	331.5254901	X					10	M	17	5	X	contamination	181	1	2010
ERS1067092	0	KL10881	6	01/11/2010	Kaya	Mastenga; Kaya	12.82919252	-0.809534641	331.5254901	X					9	M	12	6	X		181	1	2010
ERS1067094	0	KL10882	6	01/11/2010	Kaya	Mastenga; Kaya	12.82919252	-0.809534641	331.5254901	X					10	M	12	6	X	contamination	181	1	2010
ERS1067097	0	KL10909	6	01/11/2010	Kaya	Mastenga; Kaya	12.82919252	-0.809534641	331.5254901	X					4	F	9	4	X	contamination	181	1	2010
ERS1067099	0	KL10913	6	01/11/2010	Kaya	Mastenga; Kaya	12.82919252	-0.809534641	331.5254901	X					3	F	13	5	X		5789	1	2010
ERS1067102	0	KL10917	6	01/11/2010	Kaya	Mastenga; Kaya	12.82919252	-0.809534641	331.5254901	X					5	F	17	5	X		181	1	2010
ERS1067104	0	KL10921	6	01/11/2010	Kaya	Mastenga; Kaya	12.82919252	-0.809534641	331.5254901	X	ST-181 complex	181	5-1;10-1	F1-31	3	M	17	5	X		181	1	2010
ERS1067107	0	KL10922	6	01/11/2010	Kaya	Mastenga; Kaya	12.82919252	-0.809534641	331.5254901	X					9	M	17	8	X	contamination	181	1	2010
ERS1067109	0.285714	KL10923	6	01/11/2010	Kaya	Mastenga; Kaya	12.82919252	-0.809534641	331.5254901	X					8	M	17	8	X	contamination	181	1	2010
ERS1067111	0	KL10924	6	01/11/2010	Kaya	Mastenga; Kaya	12.82919252	-0.809534641	331.5254901	X					7	M	17	8	X	contamination	181	1	2010
ERS1067113	0.5	KL10935	6	01/11/2010	Kaya	Mastenga; Kaya	12.82919252	-0.809534641	331.5254901	X					7	F	17	8	X	contamination	181	1	2010
ERS1067115	0	KL10936	6	01/11/2010	Kaya	Mastenga; Kaya	12.82919252	-0.809534641	331.5254901	X					7	F	17	8	X		181	1	2010
ERS1067117	0	KL10937	6	01/11/2010	Kaya	Mastenga; Kaya	12.82919252	-0.809534641	331.5254901	X	ST-181 complex	181	5-1;10-1	F1-31	15	F	17	8	X	contamination	181	1	2010
ERS1067120	0	KL10938	6	01/11/2010	Kaya	Mastenga; Kaya	12.82919252	-0.809534641	331.5254901	X					2	M	17	8	X	contamination	181	1	2010
ERS1067122	0.125	KL10940	6	01/11/2010	Kaya	Mastenga; Kaya	12.82919252	-0.809534641	331.5254901	X					17	F	17	8	X		181	1	2010
ERS1067125	0.5	KL10941	6	01/11/2010	Kaya	Mastenga; Kaya	12.82919252	-0.809534641	331.5254901	X					24	F	17	8	X	contamination	181	1	2010
ERS1067128	0	KL10951	6	01/11/2010	Kaya	Mastenga; Kaya	12.82919252	-0.809534641	331.5254901	X					3	M	20	5	X		181	1	2010
ERS1067130	0.038462	KL10952	6	01/11/2010	Kaya	Mastenga; Kaya	12.82919252	-0.809534641	331.5254901	Y	ST-23 complex	4375	5-1;2-2	F5-8	7	M	20	5	Y	contamination	4375	2	2010
ERS1067133	0.222222	KL10953	6	01/11/2010	Kaya	Mastenga; Kaya	12.82919252	-0.809534641	331.5254901	X					3	M	20	5	X	contamination	181	1	2010
ERS1067136	0	KL10954	6	01/11/2010	Kaya	Mastenga; Kaya	12.82919252	-0.809534641	331.5254901	X					7	F	20	5	X	contamination	181	1	2010
ERS1067138	0	KL10956	6	01/11/2010	Kaya	Mastenga; Kaya	12.82919252	-0.809534641	331.5254901	X					7	F	20	5	X		181	1	2010
ERS1067140	0	KL10958	6	01/11/2010	Kaya	Mastenga; Kaya	12.82919252	-0.809534641	331.5254901	X					7	F	20	5	X		181	1	2010
ERS1067142	0	KL10962	6	01/11/2010	Kaya	Mastenga; Kaya	12.82919252	-0.809534641	331.5254901	X					16	F	20	5	X	contamination	181	1	2010
ERS1067144	0	KL10964	6	01/11/2010	Kaya	Mastenga; Kaya	12.82919252	-0.809534641	331.5254901	X					20	F	20	5	X		181	1	2010
ERS1067146	0	KL10974	6	02/11/2010	Kaya	Mastenga; Kaya	12.82919252	-0.809534641	331.5254901	X					12	M	17	5	X	contamination	181	1	2010
ERS1067148	1	KL10985	6	02/11/2010	Kaya	Mastenga; Kaya	12.82919252	-0.809534641	331.5254901	X	ST-181 complex	181	5-1;10-1	F1-31	12	F	17	5	X		181	1	2010
ERS1067149	0	KL10986	6	02/11/2010	Kaya	Mastenga; Kaya	12.82919252	-0.809534641	331.5254901	X					15	F	11	5	X		181	1	2010
ERS1067151	0.25	KL10988	6	02/11/2010	Kaya	Mastenga; Kaya	12.82919252	-0.809534641	331.5254901	X					4	F	11	5	X		181	1	2010
ERS1067153	0	KL10993	6	02/11/2010	Kaya	Mastenga; Kaya	12.82919252	-0.809534641	331.5254901	X					15	F	4	3	X	contamination	181	1	2010
ERS1067155	0	KL10997	6	02/11/2010	Kaya	Mastenga; Kaya	12.82919252	-0.809534641	331.5254901	X					10	M	20	8	X		181	1	2010
ERS1067158	1	KL11005	6	02/11/2010	Kaya	Mastenga; Kaya	12.82919252	-0.809534641	331.5254901	X					10	F	11	5	X	contamination	181	1	2010
ERS1067160	0.6	KL11007	6	02/11/2010	Kaya	Mastenga; Kaya	12.82919252	-0.809534641	331.5254901	X					4	F	20	7	X		181	1	2010
ERS1067162	0	KL11009	6	02/11/2010	Kaya	Mastenga; Kaya	12.82919252	-0.809534641	331.5254901	Y	ST-23 complex	4375	5-1;2-2	F5-8	25	M	15	5	Y	contamination	4375	2	2010
ERS1067165	0	KL11010	6	02/11/2010	Kaya	Mastenga; Kaya	12.82919252	-0.809534641	331.5254901	X					19	F	20	7	X	contamination	181	1	2010
ERS1067167	0	KL11014	6	02/11/2010	Kaya	Mastenga; Kaya	12.82919252	-0.809534641	331.5254901	X					14	F	20	7	X	contamination	181	1	2010
ERS1067169	0	KL11018	6	02/11/2010	Kaya	Mastenga; Kaya	12.82919252	-0.809534641	331.5254901	X	ST-181 complex	181	5-1;10-1	F1-31	8	M	15	5	X		181	1	2010
ERS1067170	0	KL11019	6	02/11/2010	Kaya	Mastenga; Kaya	12.82919252	-0.809534641	331.5254901	X					4	F	20	8	X	contamination	181	1	2010
ERS1067172	0	KL11024	6	02/11/2010	Kaya	Mastenga; Kaya	12.82919252	-0.809534641	331.5254901	X					11	F	17	5	X	contamination	181	1	2010
ERS1067174	0.333333	KL11025	6	02/11/2010	Kaya	Mastenga; Kaya	12.82919252	-0.809534641	331.5254901	X					13	F	6	2	X		181	1	2010
ERS1067176	0	KL11026	6	02/11/2010	Kaya	Mastenga; Kaya	12.82919252	-0.809534641	331.5254901	X					11	M	9	3	X		181	1	2010
ERS1067178	0	KL11027	6	02/11/2010	Kaya	Mastenga; Kaya	12.82919252	-0.809534641	331.5254901	X					3	M	11	7	X		181	1	2010
ERS1067180	0	KL11028	6	02/11/2010	Kaya	Mastenga; Kaya	12.82919252	-0.809534641	331.5254901	X					9	M	9	3	X		181	1	2010
ERS1067182	0	KL11032	6	02/11/2010	Kaya	Mastenga; Kaya	12.82919252	-0.809534641	331.5254901	X					9	F	11	7	X	contamination	181	1	2010
ERS1067184	0	KL11039	6	02/11/2010	Kaya	Mastenga; Kaya	12.82919252	-0.809534641	331.5254901	Y	ST-23 complex	4375	5-1;2-2	F5-8	10	F	25	8	Y	contamination	4375	2	2010
ERS1067185	0	KL11047	6	02/11/2010	Kaya	Mastenga; Kaya	12.82919252	-0.809534641	331.5254901	Y	ST-23 complex	4375	5-1;2-2	F5-8	3	M	25	8	Y	contamination	4375	2	2010
ERS1067187	1.571429	KL11049	6	02/11/2010	Kaya	Mastenga; Kaya	12.82919252	-0.809534641	331.5254901	X					1	F	20	8	X		181	1	2010
ERS1067189	0	KL11050	6	02/11/2010	Kaya	Mastenga; Kaya	12.82919252	-0.809534641	331.5254901	X					6	F	20	8	X		181	1	2010
ERS1067190	0.166667	KL11053	6	02/11/2010	Kaya	Mastenga; Kaya	12.82919252	-0.809534641	331.5254901	X					5	M	11	7	X	contamination	181	1	2010
ERS1067192	0	KL11054	6	02/11/2010	Kaya	Mastenga; Kaya	12.82919252	-0.809534641	331.5254901	X	ST-181 complex	181	5-1;10-1	F1-31	15	M	11	7	X		181	1	2010
ERS1067194	0	KL11068	6	03/11/2010	Kaya	Foulla; Kaya	12.80183932	-1.003865817	301.7069999	X					7	M	5	2	X	contamination	181	1	2010
ERS1067195	0.25	KL11074	6	03/11/2010	Kaya	Foulla; Kaya	12.80183932	-1.003865817	301.7069999	X					7	F	6	3	X	contamination	181	1	2010
ERS1067198	0	KL11080	6	03/11/2010	Kaya	Foulla; Kaya	12.80183932	-1.003865817	301.7069999	X					9	M	11	4	X	contamination	181	1	2010
ERS1067200	0	KL11082	6	03/11/2010	Kaya	Foulla; Kaya	12.80183932	-1.003865817	301.7069999	X					6	F	11	4	X		181	1	2010
ERS1067202	1	KL11087	6	03/11/2010	Kaya	Foulla; Kaya	12.80183932	-1.003865817	301.7069999	X					12	M	5	3	X		181	1	2010
ERS1067203	0.5	KL11089	6	03/11/2010	Kaya	Foulla; Kaya	12.80183932	-1.003865817	301.7069999	X	ST-181 complex	181	5-3;10-1	F1-31	3	F	5	2	X		181	1	2010
ERS1067205	0	KL11101	6	03/11/2010	Kaya	Foulla; Kaya	12.80183932	-1.003865817	301.7069999	X					10	F	20	7	X	contamination	181	1	2010
ERS1067206	0.125	KL11105	6	03/11/2010	Kaya	Foulla; Kaya	12.80183932	-1.003865817	301.7069999	X					5	M	8	4	X		181	1	2010
ERS1067208	0	KL11134	6	03/11/2010	Kaya	Foulla; Kaya	12.80183932	-1.003865817	301.7069999	X					9	M	7	5	X		181	1	2010
ERS1067210	0	KL11136	6	03/11/2010	Kaya	Foulla; Kaya	12.80183932	-1.003865817	301.7069999	X					27	F	24	11	X		181	1	2010
ERS1067212	0.75	KL11137	6	03/11/2010	Kaya	Foulla; Kaya	12.80183932	-1.003865817	301.7069999	X					2	F	24	11	X	contamination	181	1	2010
ERS1067213	0	KL11139	6	03/11/2010	Kaya	Foulla; Kaya	12.80183932	-1.003865817	301.7069999	X					12	M	6	3	X	contamination	181	1	2010
ERS1067215	0	KL11149	6	03/11/2010	Kaya	Foulla; Kaya	12.80183932	-1.003865817	301.7069999	X	ST-181 complex	181	5-1;10-1	F1-31	12	M	24	11	X	contamination	181	1	2010
ERS1067217	0	KL11153	6	03/11/2010	Kaya	Foulla; Kaya	12.80183932	-1.003865817	301.7069999	X					10	M	9	5	X	contamination	181	1	2010
ERS1067219	0	KL11154	6	03/11/2010	Kaya	Foulla; Kaya	12.80183932	-1.003865817	301.7069999	X					10	M	24	11	X		181	1	2010
ERS1067221	0.25	KL11157	6	03/11/2010	Kaya	Foulla; Kaya	12.80183932	-1.003865817	301.7069999	X	ST-181 complex	181	5-1;10-1	F1-31	8	F	16	7	X		181	1	2010
ERS1067223	0	KL11158	6	03/11/2010	Kaya	Foulla; Kaya	12.80183932	-1.003865817	301.7069999	X					9	M	16	7	X	contamination	181	1	2010
ERS1067225	0	KL11159	6	03/11/2010	Kaya	Foulla; Kaya	12.80183932	-1.003865817	301.7069999	Y	ST-23 complex	4375	5-1;2-2	F5-8	8	M	16	7	Y		4375	2	2010
ERS1067226	0	KL11168	6	03/11/2010	Kaya	Foulla; Kaya	12.80183932	-1.003865817	301.7069999	X					8	M	17	6	X	contamination	181	1	2010
ERS1067227	0	KL11180	6	04/11/2010	Kaya	Foulla; Kaya	12.80183932	-1.003865817	301.7069999	Y	ST-23 complex	4375	5-1;2-2	F5-8	20	M	6	5	Y	contamination	4375	2	2010
ERS1067228	0.285714	KL11184	6	04/11/2010	Kaya	Foulla; Kaya	12.80183932	-1.003865817	301.7069999	X					2	M	22	8	X		181	1	2010
ERS1067229	0	KL11188	6	04/11/2010	Kaya	Foulla; Kaya	12.80183932	-1.003865817	301.7069999	X					5	M	10	4	X		181	1	2010
ERS1067230	0	KL11209	6	04/11/2010	Kaya	Foulla; Kaya	12.80183932	-1.003865817	301.7069999	X					6	M	8	3	X		181	1	2010
ERS1067231	0	KL11212	6	04/11/2010	Kaya	Foulla; Kaya	12.80183932	-1.003865817	301.7069999	X					9	M	11	4	X	contamination	181	1	2010
ERS1067232	0	KL11226	6	04/11/2010	Kaya	Foulla; Kaya	12.80183932	-1.003865817	301.7069999	X					10	F	22	8	X	contamination	181	1	2010
ERS1067233	0	KL11231	6	04/11/2010	Kaya	Foulla; Kaya	12.80183932	-1.003865817	301.7069999	X	ST-181 complex	181	5-1;10-1	F1-31	23	F	22	8	X		181	1	2010
ERS1066854	0	KL08589	5	10/11/2009	Kaya	Forgui; Kaya	12.98684489	-0.948414159	328.936111	NG	ST-5 complex/subgroup III	2859	20.9	F3-1	4	F	13	3	A	contamination	2859	6	2009
ERS1066855	0	KL09007	5	17/11/2009	Kaya	Mastenga; Kaya	12.82919252	-0.809534641	331.5254901	Y	ST-23 complex / Cluster A3	4375	5-1;2-2	F5-8	10	F	24	11	Y	contamination	4375	2	2009
ERS1066856	0	BL10738	6	23/10/2010	Bogodogo		12.3646	-1.5339	12.3543157	W135	ST-175 complex	2881	5-1;2-36	F5-1	24	M	13	6	Y	contamination	2881	4	2010
ERS1066857	1	BL10984	6	27/10/2010	Bogodogo		12.3646	-1.5339	12.3543157	X	ST-181 complex	181	5-1;10-1	F5-69	6	M	9	8	X		181	1	2010
ERS1066858	0.061728	BL11060	6	28/10/2010	Bogodogo		12.3646	-1.5339	12.3543157	NG		192	18-11;42-1	Neg	10	F	16	6	untypable		192	7	2010
ERS1066859	0	DL10011	6	18/10/2010	Dande	Lahirasso; Dande	11.8525988	-4.071110004	286.0638888	A	ST-5 complex	2859	20.9	F3-1	23	M	2	1	A		2859	6	2010
ERS1066860	0	DL10012	6	18/10/2010	Dande	Lahirasso; Dande	11.8525988	-4.071110004	286.0638888	A	ST-5 complex	2859	20.9	F3-1	7	M	5	2	A		2859	6	2010
ERS1066861	0.5	DL10014	6	18/10/2010	Dande	Lahirasso; Dande	11.8525988	-4.071110004	286.0638888	Y	ST-167 complex	767	5-1;10-8	F1-3	2	F	11	6	Y	contamination	767	5	2010
ERS1066862	0	DL10048	6	18/10/2010	Dande	Lahirasso; Dande	11.8525988	-4.071110004	286.0638888	X	ST-181 complex	181	5-1;10-1	F1-31	12	M	3	2	X		181	1	2010
ERS1066863	0	DL10060	6	18/10/2010	Dande	Lahirasso; Dande	11.8525988	-4.071110004	286.0638888	X	ST-181 complex	181	5-1;10-1	F1-31	7	F	3	1	X		181	1	2010
ERS1066864	0	DL10075	6	18/10/2010	Dande	Lahirasso; Dande	11.8525988	-4.071110004	286.0638888	Y	ST-167 complex	767	5-1;10-8	F1-3	10	F	11	6	Y	contamination	767	5	2010
ERS1066865	0	DL10078	6	18/10/2010	Dande	Lahirasso; Dande	11.8525988	-4.071110004	286.0638888	W135	ST-175 complex	2881	5-1;2-36	F5-1	10	F	11	6	Y	contamination	2881	4	2010
ERS1066866	0	DL10096	6	18/10/2010	Dande	Lahirasso; Dande	11.8525988	-4.071110004	286.0638888	X	ST-181 complex	181	5-1;10-1	F1-31	13	M	9	4	X		181	1	2010
ERS1066867	0	DL10106	6	18/10/2010	Dande	Lahirasso; Dande	11.8525988	-4.071110004	286.0638888	Y	ST-167 complex	767	5-1;10-8	F1-3	6	M	7	2	Y	contamination	767	5	2010
ERS1066868	0	DL10113	6	19/10/2010	Dande	Lahirasso; Dande	11.8525988	-4.071110004	286.0638888	Y	ST-167 complex	767	5-1;10-8	F1-3	29	M	8	3	Y	contamination	767	5	2010
ERS1066869	0	DL10143	6	19/10/2010	Dande	Lahirasso; Dande	11.8525988	-4.071110004	286.0638888	Y	ST-167 complex	767	5-1;10-8	F1-3	6	M	9	4	Y	contamination	767	5	2010
ERS1066870	0	DL10160	6	19/10/2010	Dande	Lahirasso; Dande	11.8525988	-4.071110004	286.0638888	Y	ST-167 complex	767	5-1;10-8	F1-3	5	F	14	5	Y	contamination	767	5	2010
ERS1066871	0	DL10163	6	19/10/2010	Dande	Lahirasso; Dande	11.8525988	-4.071110004	286.0638888	X	ST-181 complex	181	5-1;10-1	F1-31	17	M	15	3	X		181	1	2010
ERS1066872	0	DL10166	6	19/10/2010	Dande	Lahirasso; Dande	11.8525988	-4.071110004	286.0638888	X	ST-181 complex	181	5-1;10-1	F1-31	10	F	14	5	X		181	1	2010
ERS1066874	0	DL10167	6	19/10/2010	Dande	Lahirasso; Dande	11.8525988	-4.071110004	286.0638888	NG	ST-167 complex	767	5-1;10-8	F1-31	2	F	14	5	Y	contamination	767	5	2010
ERS1066877	0	DL10173	6	19/10/2010	Dande	Lahirasso; Dande	11.8525988	-4.071110004	286.0638888	X	ST-181 complex	181	5-1;10-1	F1-31	2	M	4	1	X	contamination	181	1	2010
ERS1066879	0	DL10194	6	19/10/2010	Dande	Lahirasso; Dande	11.8525988	-4.071110004	286.0638888	X	ST-181 complex	181	5-1;10-1	F1-31	14	M	15	3	X	contamination	181	1	2010
ERS1066881	0	DL10195	6	19/10/2010	Dande	Lahirasso; Dande	11.8525988	-4.071110004	286.0638888	X	ST-181 complex	181	5-1;10-1	F1-31	25	M	15	3	X		181	1	2010
ERS1066882	0	DL10196	6	19/10/2010	Dande	Lahirasso; Dande	11.8525988	-4.071110004	286.0638888	X	ST-181 complex	181	5-1;10-1	F1-31	20	M	15	3	X		181	1	2010
ERS1066884	0	DL10203	6	19/10/2010	Dande	Lahirasso; Dande	11.8525988	-4.071110004	286.0638888	Y	ST-167 complex	767	5-1;10-8	F1-3	11	M	13	5	Y	contamination	767	5	2010
ERS1066886	0	DL10205	6	19/10/2010	Dande	Lahirasso; Dande	11.8525988	-4.071110004	286.0638888	X	ST-181 complex	181	5-1;10-1	F1-31	20	F	15	3	X	contamination	181	1	2010
ERS1066887	0	DL10206	6	19/10/2010	Dande	Lahirasso; Dande	11.8525988	-4.071110004	286.0638888	Y	ST-167 complex	767	5-1;10-8	F1-3	6	F	13	5	Y	contamination	767	5	2010
ERS1066890	0	DL10212	6	19/10/2010	Dande	Lahirasso; Dande	11.8525988	-4.071110004	286.0638888	Y	ST-167 complex	767	5-1;10-8	F1-3	7	F	14	5	Y	contamination	767	5	2010
ERS1066892	0	DL10216	6	19/10/2010	Dande	Lahirasso; Dande	11.8525988	-4.071110004	286.0638888	W135	ST-175 complex	2881	5-1;2-36	F5-1	13	M	13	3	Y	contamination	2881	4	2010
ERS1066893	0	DL10305	6	20/10/2010	Dande	Koledougou; Dande	11.79283505	-4.082186964	283.9434107	Y	ST-167 complex	767	5-1;10-8	F1-3	24	F	5	2	Y	contamination	767	5	2010
ERS1066895	0	DL10311	6	20/10/2010	Dande	Koledougou; Dande	11.79283505	-4.082186964	283.9434107	Y	ST-167 complex	767	5-1;10-8	F1-3	6	F	5	1	Y	contamination	767	5	2010
ERS1066897	0	DL10351	6	21/10/2010	Dande	Koledougou; Dande	11.79283505	-4.082186964	283.9434107	A	ST-5 complex	2859	20.9	F3-1	5	F	22	6	A		2859	6	2010
ERS1066899	0	DL10352	6	21/10/2010	Dande	Koledougou; Dande	11.79283505	-4.082186964	283.9434107	X	ST-181 complex	181	5-1;10-1	F1-31	5	M	22	6	X		181	1	2010
ERS1066901	0	DL10357	6	21/10/2010	Dande	Koledougou; Dande	11.79283505	-4.082186964	283.9434107	X	ST-181 complex	181	5-1;10-1	F1-31	12	F	22	6	X		181	1	2010
ERS1066903	0	DL10358	6	21/10/2010	Dande	Koledougou; Dande	11.79283505	-4.082186964	283.9434107	X	ST-181 complex	181	5-1;10-1	F1-31	15	M	22	6	X		181	1	2010
ERS1066905	0	DL10359	6	21/10/2010	Dande	Koledougou; Dande	11.79283505	-4.082186964	283.9434107	X	ST-181 complex	181	5-1;10-1	F1-31	14	M	22	6	X		181	1	2010
ERS1066907	0	DL10429	6	21/10/2010	Dande	Koledougou; Dande	11.79283505	-4.082186964	283.9434107	X	ST-181 complex	181	5-1;10-1	F1-31	18	F	39	16	X		181	1	2010
ERS1066908	0.0625	DL10780	6	28/10/2010	Dande	Desso; Dande	11.34825208	-4.288231546	325.1366934	Y	ST-23 complex	4375	5-1;2-2	F5-8	6	M	10	2	Y	contamination	4375	2	2010
ERS1066910	0	DL10839	6	28/10/2010	Dande	Desso; Dande	11.34825208	-4.288231546	325.1366934	X	ST-181 complex	181	5-1;10-1	F1-31	29	F	7	2	X	contamination	181	1	2010
ERS1066913	0	DL10948	6	01/11/2010	Dande	Zongoma; Dande	11.57018049	-4.319700625	299.8348213	NG		4899	21-14;28-3	F5-66	27	M	12	4	untypable		4899	9	2010
ERS1066914	0	DL10975	6	01/11/2010	Dande	Zongoma; Dande	11.57018049	-4.319700625	299.8348213	W135	ST-175 complex	2881	5-1;2-36	F5-1	22	F	20	5	Y	contamination	2881	4	2010
ERS1066917	0.166667	DL10993	6	02/11/2010	Dande	Zongoma; Dande	11.57018049	-4.319700625	299.8348213	Y	ST-167 complex	767	5-1;10-8	F1-3	11	M	11	4	Y	contamination	767	5	2010
ERS1066919	0	DL11043	6	02/11/2010	Dande	Zongoma; Dande	11.57018049	-4.319700625	299.8348213	W135	ST-175 complex	2881	5-1;2-36	F5-1	6	M	20	5	Y	contamination	2881	4	2010
ERS1066921	0	DL11057	6	02/11/2010	Dande	Zongoma; Dande	11.57018049	-4.319700625	299.8348213	Y	ST-23 complex	4375	5-1;2-2	F5-8	1	M	29	10	Y	contamination	4375	2	2010
ERS1066923	0	DL11059	6	02/11/2010	Dande	Zongoma; Dande	11.57018049	-4.319700625	299.8348213	W135	ST-175 complex	2881	5-1;2-36	F5-1	13	M	20	5	Y	contamination	2881	4	2010
ERS1066926	0	DL11248	6	04/11/2010	Dande	Soungaledaga; Dande	11.32075914	-4.559659092	342.2132757	Y	ST-23 complex	4375	5-1;2-2	F5-8	19	M	16	5	Y		4375	2	2010
ERS1066928	0	DL11283	6	08/11/2010	Dande	Tarama; Dande	11.69448185	-4.472720374	318.9198717	Y	ST-175 complex	2881	5-1;2-36	F5-1	11	F	7	3	Y	contamination	2881	4	2010
ERS1066930	0	DL11304	6	08/11/2010	Dande	Tarama; Dande	11.69448185	-4.472720374	318.9198717	Y	ST-175 complex	2881	5-1;2-36	F5-1	8	F	6	3	Y	contamination	2881	4	2010
ERS1066932	0.076923	DL11320	6	08/11/2010	Dande	Tarama; Dande	11.69448185	-4.472720374	318.9198717	Y	ST-175 complex	2881	5-1;2-36	F5-1	7	M	9	3	Y	contamination	2881	4	2010
ERS1066934	0	DL11392	6	09/11/2010	Dande	Tarama; Dande	11.69448185	-4.472720374	318.9198717	Y	ST-175 complex	2881	5-1;2-36	F5-1	6	M	9	3	Y	contamination	2881	4	2010
ERS1066936	0	DL11407	6	09/11/2010	Dande	Tarama; Dande	11.69448185	-4.472720374	318.9198717	X	ST-181 complex	181	5-1;10-1	F1-31	27	M	12	5	X		181	1	2010
ERS1066938	0	DL11421	6	09/11/2010	Dande	Tarama; Dande	11.69448185	-4.472720374	318.9198717	Y	ST-167 complex	767	5-1;10-8	F1-3	10	F	9	3	Y	contamination	767	5	2010
ERS1066941	0	DL11467	6	09/11/2010	Dande	Tarama; Dande	11.69448185	-4.472720374	318.9198717	X	ST-181 complex	181	5-1;10-1	F1-31	3	F	9	4	X		181	1	2010
ERS1066944	0	DL11483	6	09/11/2010	Dande	Tarama; Dande	11.69448185	-4.472720374	318.9198717	Y	ST-175 complex	2881	5-1;2-36	F5-1	6	M	9	3	Y	contamination	2881	4	2010
ERS1066946	0	DL11522	6	10/11/2010	Dande	Koundougou; Dande	11.73757376	-4.428227403	327.6037312	Y	ST-167 complex	767	5-1;10-8	F1-3	23	F	6	4	Y	contamination	767	5	2010
ERS1066948	0	DL11569	6	10/11/2010	Dande	Koundougou; Dande	11.73757376	-4.428227403	327.6037312	Y	ST-23 complex	4375	5-1;2-2	F5-8	25	F	9	3	Y	contamination	4375	2	2010
ERS1066950	0	DL11579	6	10/11/2010	Dande	Koundougou; Dande	11.73757376	-4.428227403	327.6037312	X	ST-181 complex	181	5-1;10-1	F1-31	17	M	8	3	X		181	1	2010
ERS1066952	0	DL11586	6	10/11/2010	Dande	Koundougou; Dande	11.73757376	-4.428227403	327.6037312	X	ST-181 complex	181	5-1;10-1	F1-31	7	F	5	1	X		181	1	2010
ERS1066954	0	DL11594	6	10/11/2010	Dande	Koundougou; Dande	11.73757376	-4.428227403	327.6037312	Y	ST-23 complex	4375	5-1;2-2	F5-8	15	M	8	3	Y	contamination	4375	2	2010
ERS1066956	0	DL11595	6	10/11/2010	Dande	Koundougou; Dande	11.73757376	-4.428227403	327.6037312	X	ST-181 complex	181	5-1;10-1	F1-31	15	M	8	2	X		181	1	2010
ERS1066958	0	DL11622	6	11/11/2010	Dande	Koundougou; Dande	11.73757376	-4.428227403	327.6037312	Y	ST-23 complex	4375	5-1;2-2	F5-8	3	F	8	3	Y	contamination	4375	2	2010
ERS1066961	0.057143	DL11624	6	11/11/2010	Dande	Koundougou; Dande	11.73757376	-4.428227403	327.6037312	Y	ST-23 complex	9353	5-1;2-2	F5-8	6	F	10	3	Y	contamination	9353	2	2010
ERS1066962	0	DL11625	6	11/11/2010	Dande	Koundougou; Dande	11.73757376	-4.428227403	327.6037312	Y	ST-23 complex	4375	5-1;2-2	F5-8	8	F	8	3	Y	contamination	4375	2	2010
ERS1066964	0	DL11628	6	11/11/2010	Dande	Koundougou; Dande	11.73757376	-4.428227403	327.6037312	Y	ST-23 complex	4375	5-1;2-2	F5-8	12	F	8	3	Y	contamination	4375	2	2010
ERS1066967	0	DL11630	6	11/11/2010	Dande	Koundougou; Dande	11.73757376	-4.428227403	327.6037312	Y	ST-23 complex	4375	5-1;2-2	F5-8	5	M	5	2	Y	contamination	4375	2	2010
ERS1066968	0	DL11650	6	11/11/2010	Dande	Koundougou; Dande	11.73757376	-4.428227403	327.6037312	Y	ST-167 complex	767	5-1;10-8	F1-3	20	F	7	2	Y	contamination	767	5	2010
ERS1066970	0	DL11673	6	11/11/2010	Dande	Koundougou; Dande	11.73757376	-4.428227403	327.6037312	Y	ST-167 complex	767	5-1;10-8	F1-3	7	M	11	3	Y	contamination	767	5	2010
ERS1066973	3	KL10002	6	18/10/2010	Kaya	Tamdogo; Kaya	13.13947749	-0.738198586	307.1984847	X	ST-181 complex	181	5-1;10-1	F1-31	8	F	31	18	X		181	1	2010
ERS1066975	0.166667	KL10008	6	18/10/2010	Kaya	Tamdogo; Kaya	13.13947749	-0.738198586	307.1984847	X					3	M	13	3	X		181	1	2010
ERS1066977	0	KL10009	6	18/10/2010	Kaya	Tamdogo; Kaya	13.13947749	-0.738198586	307.1984847	X					7	F	31	18	X		181	1	2010
ERS1066980	0	KL10010	6	18/10/2010	Kaya	Tamdogo; Kaya	13.13947749	-0.738198586	307.1984847	X					6	F	13	3	X		181	1	2010
ERS1066981	0	KL10011	6	18/10/2010	Kaya	Tamdogo; Kaya	13.13947749	-0.738198586	307.1984847	X					9	M	13	3	X	contamination	181	1	2010
ERS1066984	0	KL10012	6	18/10/2010	Kaya	Tamdogo; Kaya	13.13947749	-0.738198586	307.1984847	X					8	F	13	3	X	contamination	181	1	2010
ERS1066985	0	KL10014	6	18/10/2010	Kaya	Tamdogo; Kaya	13.13947749	-0.738198586	307.1984847	X					20	F	13	3	X		181	1	2010
ERS1066987	0	KL10015	6	18/10/2010	Kaya	Tamdogo; Kaya	13.13947749	-0.738198586	307.1984847	X					2	M	13	3	X		181	1	2010
ERS1066989	0.090909	KL10016	6	18/10/2010	Kaya	Tamdogo; Kaya	13.13947749	-0.738198586	307.1984847	X					3	F	13	3	X	contamination	181	1	2010
ERS1066992	0	KL10017	6	18/10/2010	Kaya	Tamdogo; Kaya	13.13947749	-0.738198586	307.1984847	X					17	F	13	3	X		181	1	2010
ERS1066994	0	KL10024	6	18/10/2010	Kaya	Tamdogo; Kaya	13.13947749	-0.738198586	307.1984847	X					3	F	31	18	X		181	1	2010
ERS1066996	0.6	KL10026	6	18/10/2010	Kaya	Tamdogo; Kaya	13.13947749	-0.738198586	307.1984847	X					6	F	31	18	X		181	1	2010
ERS1066998	0	KL10028	6	18/10/2010	Kaya	Tamdogo; Kaya	13.13947749	-0.738198586	307.1984847	X					16	M	22	7	X	contamination	181	1	2010
ERS1067000	0.75	KL10036	6	18/10/2010	Kaya	Tamdogo; Kaya	13.13947749	-0.738198586	307.1984847	X					1	M	7	4	X		181	1	2010
ERS1067003	0	KL10051	6	18/10/2010	Kaya	Tamdogo; Kaya	13.13947749	-0.738198586	307.1984847	X					6	M	22	7	X		181	1	2010
ERS1067005	0	KL10055	6	18/10/2010	Kaya	Tamdogo; Kaya	13.13947749	-0.738198586	307.1984847	X					3	F	22	7	X		181	1	2010
ERS1067007	1	KL10061	6	18/10/2010	Kaya	Tamdogo; Kaya	13.13947749	-0.738198586	307.1984847	X					2	F	22	7	X	contamination	181	1	2010
ERS1067009	0	KL10063	6	18/10/2010	Kaya	Tamdogo; Kaya	13.13947749	-0.738198586	307.1984847	X	ST-181 complex	181	5-1;10-1	F1-31	9	F	22	7	X	contamination	181	1	2010
ERS1067011	0.666667	KL10068	6	18/10/2010	Kaya	Tamdogo; Kaya	13.13947749	-0.738198586	307.1984847	X					2	F	27	13	X		181	1	2010
ERS1067013	1.4	KL10074	6	18/10/2010	Kaya	Tamdogo; Kaya	13.13947749	-0.738198586	307.1984847	X					2	M	14	7	X		181	1	2010
ERS1067015	0	KL10078	6	18/10/2010	Kaya	Tamdogo; Kaya	13.13947749	-0.738198586	307.1984847	X					27	M	8	3	Y	contamination	4375	2	2010
ERS1067016	0	KL10089	6	18/10/2010	Kaya	Tamdogo; Kaya	13.13947749	-0.738198586	307.1984847	X					3	F	26	9	X	contamination	181	1	2010
ERS1067018	0	KL10094	6	18/10/2010	Kaya	Tamdogo; Kaya	13.13947749	-0.738198586	307.1984847	X					1	M	8	3	X	contamination	181	1	2010
ERS1067020	0	KL10099	6	18/10/2010	Kaya	Tamdogo; Kaya	13.13947749	-0.738198586	307.1984847	X	ST-181 complex	181	5-1;10-1	F1-31	9	M	27	13	X		181	1	2010
ERS1067022	0.166667	KL10100	6	18/10/2010	Kaya	Tamdogo; Kaya	13.13947749	-0.738198586	307.1984847	X					10	M	13	3	X	contamination	181	1	2010
ERS1067024	0	KL10101	6	18/10/2010	Kaya	Tamdogo; Kaya	13.13947749	-0.738198586	307.1984847	X					11	M	27	13	X		181	1	2010
ERS1067026	0	KL10103	6	18/10/2010	Kaya	Tamdogo; Kaya	13.13947749	-0.738198586	307.1984847	X					11	M	27	13	X		181	1	2010
ERS1067028	0.142857	KL10114	6	19/10/2010	Kaya	Tamdogo; Kaya	13.13947749	-0.738198586	307.1984847	X	ST-181 complex	181	5-1;10-1	F5-69	3	M	7	3	X	contamination	181	1	2010
ERS1066873	0	DL11579	6	10/11/2010	Dande	Koundougou; Dande	11.73757376	-4.428227403	327.6037312	X	ST-181 complex	181	5-1;10-1	F1-31	17	M	8	3	X	contamination	181	1	2010
ERS1066875	0	KL10115	6	19/10/2010	Kaya	Tamdogo; Kaya	13.13947749	-0.738198586	307.1984847	X	ST-181 complex	181	5-1;10-1	F5-69	10	F	4	2	X		181	1	2010
ERS1066876	0	KL10120	6	19/10/2010	Kaya	Tamdogo; Kaya	13.13947749	-0.738198586	307.1984847	X	ST-181 complex	181	5-1;10-1	F1-31	19	F	7	3	X	contamination	181	1	2010
ERS1066878	0	KL10124	6	19/10/2010	Kaya	Tamdogo; Kaya	13.13947749	-0.738198586	307.1984847	X	ST-181 complex	181	5-1;10-1	F1-31	3	F	20	9	X		181	1	2010
ERS1066880	0	KL10127	6	19/10/2010	Kaya	Tamdogo; Kaya	13.13947749	-0.738198586	307.1984847	Y	ST-23 complex	4375	5-1;2-2	F5-8	9	M	9	5	Y	contamination	4375	2	2010
ERS1066883	0	KL10132	6	19/10/2010	Kaya	Tamdogo; Kaya	13.13947749	-0.738198586	307.1984847	X					13	M	20	9	X	contamination	181	1	2010
ERS1066885	0	KL10133	6	19/10/2010	Kaya	Tamdogo; Kaya	13.13947749	-0.738198586	307.1984847	X					13	F	20	9	X		181	1	2010
ERS1066888	0	KL10134	6	19/10/2010	Kaya	Tamdogo; Kaya	13.13947749	-0.738198586	307.1984847	X					9	F	20	9	X		181	1	2010
ERS1066889	0	KL10136	6	19/10/2010	Kaya	Tamdogo; Kaya	13.13947749	-0.738198586	307.1984847	X					6	M	20	9	X		181	1	2010
ERS1066891	0.052632	KL10147	6	19/10/2010	Kaya	Tamdogo; Kaya	13.13947749	-0.738198586	307.1984847	Y	ST-23 complex	4375	5-1;2-2	F5-8	12	F	31	11	Y	contamination	4375	2	2010
ERS1066894	0.923077	KL10167	6	19/10/2010	Kaya	Tamdogo; Kaya	13.13947749	-0.738198586	307.1984847	X	ST-181 complex	181	5-1;10-1	F4-28	4	F	31	13	X		181	1	2010
ERS1066896	0.083333	KL10170	6	19/10/2010	Kaya	Tamdogo; Kaya	13.13947749	-0.738198586	307.1984847	X	ST-181 complex	181	5-1;10-1	F1-31	3	F	31	13	X		181	1	2010
ERS1066898	0.666667	KL10174	6	19/10/2010	Kaya	Tamdogo; Kaya	13.13947749	-0.738198586	307.1984847	X	ST-181 complex	181	5-1;10-1	F1-31	7	M	31	13	X	contamination	181	1	2010
ERS1066900	0	KL10185	6	19/10/2010	Kaya	Tamdogo; Kaya	13.13947749	-0.738198586	307.1984847	X					16	M	20	6	X	contamination	181	1	2010
ERS1066902	0.416667	KL10196	6	19/10/2010	Kaya	Tamdogo; Kaya	13.13947749	-0.738198586	307.1984847	X	ST-181 complex	181	5-1;10-1	F5-69	3	F	20	6	X		181	1	2010
ERS1066904	0	KL10210	6	19/10/2010	Kaya	Tamdogo; Kaya	13.13947749	-0.738198586	307.1984847	Y	ST-23 complex	4375	5-1;2-2	F5-8	3	M	25	11	Y	contamination	4375	2	2010
ERS1066906	0.5	KL10220	6	20/10/2010	Kaya	Terin-Mossi; Kaya	13.12126554	-0.76512716	308.1309858	X	ST-181 complex	181	5-1;10-1	F1-31	7	F	39	16	X	contamination	181	1	2010
ERS1066909	0	KL10224	6	20/10/2010	Kaya	Terin-Mossi; Kaya	13.12126554	-0.76512716	308.1309858	X	ST-181 complex	181	5-1;10-1	F1-31	2	F	39	16	X		181	1	2010
ERS1066911	0	KL10226	6	20/10/2010	Kaya	Terin-Mossi; Kaya	13.12126554	-0.76512716	308.1309858	X	ST-181 complex	181	5-1;10-1	F1-31	7	M	39	16	X		181	1	2010
ERS1066912	1.25	KL10227	6	20/10/2010	Kaya	Terin-Mossi; Kaya	13.12126554	-0.76512716	308.1309858	X	ST-181 complex	181	5-1;10-1	F1-31	13	M	39	16	X	contamination	181	1	2010
ERS1066915	0.4	KL10229	6	20/10/2010	Kaya	Terin-Mossi; Kaya	13.12126554	-0.76512716	308.1309858	X	ST-181 complex	181	5-1;10-1	F1-31	6	M	39	16	X		181	1	2010
ERS1066916	0	KL10230	6	20/10/2010	Kaya	Terin-Mossi; Kaya	13.12126554	-0.76512716	308.1309858	X	ST-181 complex	181	5-1;10-1	F1-31	5	M	39	16	X		181	1	2010
ERS1066918	0	KL10231	6	20/10/2010	Kaya	Terin-Mossi; Kaya	13.12126554	-0.76512716	308.1309858	X	ST-181 complex	181	5-1;10-1	F1-31	15	F	39	16	X	contamination	181	1	2010
ERS1066920	0	KL10234	6	20/10/2010	Kaya	Terin-Mossi; Kaya	13.12126554	-0.76512716	308.1309858	X	ST-181 complex	181	5-1;10-1	F1-31	10	F	39	16	X	contamination	181	1	2010
ERS1066922	0.75	KL10239	6	20/10/2010	Kaya	Terin-Mossi; Kaya	13.12126554	-0.76512716	308.1309858	X	ST-181 complex	5789	5-1;10-1	F3-3	4	M	39	16	X		5789	1	2010
ERS1066924	0	KL10242	6	20/10/2010	Kaya	Terin-Mossi; Kaya	13.12126554	-0.76512716	308.1309858	X	ST-181 complex	5789	5-1;10-1	F4-23	5	F	39	16	X	contamination	5789	1	2010
ERS1066925	1.666667	KL10244	6	20/10/2010	Kaya	Terin-Mossi; Kaya	13.12126554	-0.76512716	308.1309858	X	ST-181 complex	181	5-1;10-1	F1-31	7	M	6	5	X		181	1	2010
ERS1066927	0	KL10252	6	20/10/2010	Kaya	Terin-Mossi; Kaya	13.12126554	-0.76512716	308.1309858	X	ST-181 complex	181	5-1;10-1	F1-31	15	M	22	12	X	contamination	181	1	2010
ERS1066929	0.25	KL10256	6	20/10/2010	Kaya	Terin-Mossi; Kaya	13.12126554	-0.76512716	308.1309858	X	ST-181 complex	181	5-1;10-1	F1-31	5	F	22	12	X	contamination	181	1	2010
ERS1066931	0	KL10286	6	20/10/2010	Kaya	Terin-Mossi; Kaya	13.12126554	-0.76512716	308.1309858	X	ST-181 complex	181	5-1;10-1	F1-31	3	F	35	15	X		181	1	2010
ERS1066933	0.666667	KL10287	6	20/10/2010	Kaya	Terin-Mossi; Kaya	13.12126554	-0.76512716	308.1309858	X	ST-181 complex	181	5-1;10-1	F1-31	4	M	35	15	X	contamination	181	1	2010
ERS1066935	0.444444	KL10288	6	20/10/2010	Kaya	Terin-Mossi; Kaya	13.12126554	-0.76512716	308.1309858	NG	ST-181 complex	181	5-1;10-1	F1-31	2	M	35	15	X	contamination	181	1	2010
ERS1066937	1	KL10293	6	20/10/2010	Kaya	Terin-Mossi; Kaya	13.12126554	-0.76512716	308.1309858	X					20	F	6	2	X		181	1	2010
ERS1066939	0.615385	KL10294	6	20/10/2010	Kaya	Terin-Mossi; Kaya	13.12126554	-0.76512716	308.1309858	X	ST-181 complex	181	5-1;10-1	F5-88	2	M	6	2	X		181	1	2010
ERS1066940	0	KL10310	6	20/10/2010	Kaya	Terin-Mossi; Kaya	13.12126554	-0.76512716	308.1309858	X	ST-181 complex	181	5-1;10-1	F1-31	3	M	35	15	X		181	1	2010
ERS1066942	0	KL10323	6	20/10/2010	Kaya	Terin-Mossi; Kaya	13.12126554	-0.76512716	308.1309858	X	ST-181 complex	181	5-1;10-1	F1-31	15	F	10	3	X		181	1	2010
ERS1066943	2	KL10357	6	21/10/2010	Kaya	Terin-Mossi; Kaya	13.12126554	-0.76512716	308.1309858	X	ST-181 complex	181	5-1;10-1	F1-31	1	F	17	6	X	contamination	181	1	2010
ERS1066945	0.5	KL10372	6	21/10/2010	Kaya	Terin-Mossi; Kaya	13.12126554	-0.76512716	308.1309858	X	ST-181 complex	5789	5-1;10-1	F4-23	9	M	30	20	X		5789	1	2010
ERS1066947	0	KL10382	6	21/10/2010	Kaya	Terin-Mossi; Kaya	13.12126554	-0.76512716	308.1309858	X	ST-181 complex	181	5-1;10-1	F1-31	10	F	30	20	X		181	1	2010
ERS1066949	0	KL10387	6	21/10/2010	Kaya	Terin-Mossi; Kaya	13.12126554	-0.76512716	308.1309858	X	ST-181 complex	181	5-1;10-1	F1-31	12	M	10	3	X		181	1	2010
ERS1066951	0	KL10398	6	21/10/2010	Kaya	Terin-Mossi; Kaya	13.12126554	-0.76512716	308.1309858	X	ST-181 complex	181	5-1;10-1	F1-31	5	M	31	15	X		181	1	2010
ERS1066953	0	KL10400	6	21/10/2010	Kaya	Terin-Mossi; Kaya	13.12126554	-0.76512716	308.1309858	X					7	M	31	15	X		181	1	2010
ERS1066955	0	KL10402	6	21/10/2010	Kaya	Terin-Mossi; Kaya	13.12126554	-0.76512716	308.1309858	X	ST-181 complex	181	5-1;10-1	F1-31	10	M	31	15	X	contamination	181	1	2010
ERS1066957	0	KL10412	6	21/10/2010	Kaya	Terin-Mossi; Kaya	13.12126554	-0.76512716	308.1309858	X	ST-181 complex	181	5-1;10-1	F1-31	7	M	25	9	X		181	1	2010
ERS1066959	0	KL10413	6	21/10/2010	Kaya	Terin-Mossi; Kaya	13.12126554	-0.76512716	308.1309858	X	ST-181 complex	181	5-1;10-1	F1-31	10	M	25	9	X	contamination	181	1	2010
ERS1066960	0.2	KL10414	6	21/10/2010	Kaya	Terin-Mossi; Kaya	13.12126554	-0.76512716	308.1309858	X	ST-181 complex	181	5-1;10-1	F1-31	7	F	25	9	X		181	1	2010
ERS1066963	0	KL10422	6	21/10/2010	Kaya	Terin-Mossi; Kaya	13.12126554	-0.76512716	308.1309858	X	ST-181 complex	181	5-1;10-1	F1-31	14	M	11	5	X		181	1	2010
ERS1066965	0	KL10429	6	25/10/2010	Kaya	Forgui; Kaya	12.98684489	-0.948414159	328.936111	X	ST-181 complex	181	5-1;10-1	F1-31	12	M	19	13	X		181	1	2010
ERS1066966	0	KL10430	6	25/10/2010	Kaya	Forgui; Kaya	12.98684489	-0.948414159	328.936111	X					11	M	19	13	X	contamination	181	1	2010
ERS1066969	0	KL10431	6	25/10/2010	Kaya	Forgui; Kaya	12.98684489	-0.948414159	328.936111	X					5	M	19	13	X	contamination	181	1	2010
ERS1066971	0.166667	KL10446	6	25/10/2010	Kaya	Forgui; Kaya	12.98684489	-0.948414159	328.936111	X					5	F	26	14	X		181	1	2010
ERS1066972	0	KL10448	6	25/10/2010	Kaya	Forgui; Kaya	12.98684489	-0.948414159	328.936111	X					20	F	26	14	X		181	1	2010
ERS1066974	0	KL10458	6	25/10/2010	Kaya	Forgui; Kaya	12.98684489	-0.948414159	328.936111	X	ST-181 complex	181	5-1;10-1	F1-31	4	M	22	11	X		181	1	2010
ERS1066976	0.25	KL10459	6	25/10/2010	Kaya	Forgui; Kaya	12.98684489	-0.948414159	328.936111	X					11	M	22	11	X		181	1	2010
ERS1066978	0	KL10461	6	25/10/2010	Kaya	Forgui; Kaya	12.98684489	-0.948414159	328.936111	X					11	F	22	11	X		181	1	2010
ERS1066979	0	KL10462	6	25/10/2010	Kaya	Forgui; Kaya	12.98684489	-0.948414159	328.936111	X					7	M	19	8	X		181	1	2010
ERS1066982	0.25	KL10463	6	25/10/2010	Kaya	Forgui; Kaya	12.98684489	-0.948414159	328.936111	X					8	M	22	11	X	contamination	181	1	2010
ERS1066983	0.666667	KL10482	6	25/10/2010	Kaya	Forgui; Kaya	12.98684489	-0.948414159	328.936111	X					22	F	23	11	X	contamination	181	1	2010
ERS1066986	0	KL10483	6	25/10/2010	Kaya	Forgui; Kaya	12.98684489	-0.948414159	328.936111	X					13	F	23	11	X		181	1	2010
ERS1066988	0	KL10490	6	25/10/2010	Kaya	Forgui; Kaya	12.98684489	-0.948414159	328.936111	X					11	F	15	10	X	contamination	181	1	2010
ERS1066990	0.2	KL10491	6	25/10/2010	Kaya	Forgui; Kaya	12.98684489	-0.948414159	328.936111	X					7	M	15	10	X	contamination	181	1	2010
ERS1066991	0.333333	KL10492	6	25/10/2010	Kaya	Forgui; Kaya	12.98684489	-0.948414159	328.936111	X					9	F	15	10	X		181	1	2010
ERS1066993	0	KL10495	6	25/10/2010	Kaya	Forgui; Kaya	12.98684489	-0.948414159	328.936111	X					13	M	23	11	X	contamination	181	1	2010
ERS1066995	0.2	KL10496	6	25/10/2010	Kaya	Forgui; Kaya	12.98684489	-0.948414159	328.936111	X					13	F	15	10	X		181	1	2010
ERS1066997	0	KL10498	6	25/10/2010	Kaya	Forgui; Kaya	12.98684489	-0.948414159	328.936111	X					9	F	22	11	X	contamination	181	1	2010
ERS1066999	0	KL10502	6	25/10/2010	Kaya	Forgui; Kaya	12.98684489	-0.948414159	328.936111	X					7	M	26	14	X		181	1	2010
ERS1067001	0	KL10504	6	25/10/2010	Kaya	Forgui; Kaya	12.98684489	-0.948414159	328.936111	X					4	M	15	8	X		181	1	2010
ERS1067002	0.75	KL10505	6	25/10/2010	Kaya	Forgui; Kaya	12.98684489	-0.948414159	328.936111	X					2	M	15	8	X		181	1	2010
ERS1067004	0	KL10508	6	25/10/2010	Kaya	Forgui; Kaya	12.98684489	-0.948414159	328.936111	X	ST-181 complex	181	5-1;10-1	F1-31	19	M	20	8	X		181	1	2010
ERS1067006	0	KL10510	6	25/10/2010	Kaya	Forgui; Kaya	12.98684489	-0.948414159	328.936111	X					11	F	10	4	X	contamination	181	1	2010
ERS1067008	0	KL10511	6	25/10/2010	Kaya	Forgui; Kaya	12.98684489	-0.948414159	328.936111	X					4	F	12	4	X		181	1	2010
ERS1067010	1.5	KL10517	6	25/10/2010	Kaya	Forgui; Kaya	12.98684489	-0.948414159	328.936111	X					1	M	10	4	X		181	1	2010
ERS1067012	0.2	KL10518	6	25/10/2010	Kaya	Forgui; Kaya	12.98684489	-0.948414159	328.936111	X					13	M	10	4	X	contamination	181	1	2010
ERS1067014	0.25	KL10523	6	25/10/2010	Kaya	Forgui; Kaya	12.98684489	-0.948414159	328.936111	X					9	F	20	8	X		181	1	2010
ERS1067017	0	KL10535	6	26/10/2010	Kaya	Forgui; Kaya	12.98684489	-0.948414159	328.936111	X					16	F	13	6	X	contamination	181	1	2010
ERS1067019	0.090909	KL10537	6	26/10/2010	Kaya	Forgui; Kaya	12.98684489	-0.948414159	328.936111	X					14	F	13	6	X		181	1	2010
ERS1067021	0	KL10542	6	26/10/2010	Kaya	Forgui; Kaya	12.98684489	-0.948414159	328.936111	X					8	M	20	7	X		181	1	2010
ERS1067023	0	KL10544	6	26/10/2010	Kaya	Forgui; Kaya	12.98684489	-0.948414159	328.936111	X					15	F	13	6	X		181	1	2010
ERS1067025	0	KL10545	6	26/10/2010	Kaya	Forgui; Kaya	12.98684489	-0.948414159	328.936111	X					11	F	31	10	X		181	1	2010
ERS1067027	0	KL10546	6	26/10/2010	Kaya	Forgui; Kaya	12.98684489	-0.948414159	328.936111	X					4	F	13	6	X		181	1	2010
ERS1067029	0.6	KL10548	6	26/10/2010	Kaya	Forgui; Kaya	12.98684489	-0.948414159	328.936111	X					4	F	13	6	X	contamination	181	1	2010
ERS1067030	0	KL10549	6	26/10/2010	Kaya	Forgui; Kaya	12.98684489	-0.948414159	328.936111	X					7	M	13	6	X		181	1	2010
ERS1067031	0	KL10550	6	26/10/2010	Kaya	Forgui; Kaya	12.98684489	-0.948414159	328.936111	X	ST-181 complex	181	5-1;10-1	F1-31	7	F	13	6	X		181	1	2010
ERS1067032	0	KL10560	6	26/10/2010	Kaya	Forgui; Kaya	12.98684489	-0.948414159	328.936111	X					10	M	13	6	X		181	1	2010
ERS1067033	0	KL10561	6	26/10/2010	Kaya	Forgui; Kaya	12.98684489	-0.948414159	328.936111	X					8	M	10	3	X		181	1	2010
ERS1067034	0	KL10565	6	26/10/2010	Kaya	Forgui; Kaya	12.98684489	-0.948414159	328.936111	X					13	F	12	6	X		181	1	2010
ERS1067035	0	KL10574	6	26/10/2010	Kaya	Forgui; Kaya	12.98684489	-0.948414159	328.936111	X					6	M	31	10	X	contamination	181	1	2010
ERS1067036	0.333333	KL10579	6	26/10/2010	Kaya	Forgui; Kaya	12.98684489	-0.948414159	328.936111	X					27	F	31	10	X		181	1	2010
ERS1067037	0	KL10581	6	26/10/2010	Kaya	Forgui; Kaya	12.98684489	-0.948414159	328.936111	X					28	F	31	10	X	contamination	181	1	2010
ERS1067038	0	KL10592	6	26/10/2010	Kaya	Forgui; Kaya	12.98684489	-0.948414159	328.936111	X	ST-181 complex	181	5-1;10-1	F1-31	4	F	30	10	X	contamination	181	1	2010
ERS1067039	0.666667	KL10593	6	26/10/2010	Kaya	Forgui; Kaya	12.98684489	-0.948414159	328.936111	X					7	M	30	10	X		5789	1	2010
ERS1067040	0	KL10594	6	26/10/2010	Kaya	Forgui; Kaya	12.98684489	-0.948414159	328.936111	X					6	F	30	10	X		181	1	2010
ERS1067041	0	KL10596	6	26/10/2010	Kaya	Forgui; Kaya	12.98684489	-0.948414159	328.936111	X					7	M	30	10	X	contamination	181	1	2010
ERS1067042	0	KL10598	6	26/10/2010	Kaya	Forgui; Kaya	12.98684489	-0.948414159	328.936111	X					8	F	30	10	X		181	1	2010
ERS1067043	1	KL10607	6	26/10/2010	Kaya	Forgui; Kaya	12.98684489	-0.948414159	328.936111	X					10	F	11	3	X		181	1	2010
ERS1067234	0	KL11232	6	04/11/2010	Kaya	Foulla; Kaya	12.80183932	-1.003865817	301.7069999	X					3	M	22	8	X		181	1	2010
ERS1067235	0	KL11237	6	04/11/2010	Kaya	Foulla; Kaya	12.80183932	-1.003865817	301.7069999	X					6	M	22	8	X		181	1	2010
ERS1067236	0.4	KL11240	6	04/11/2010	Kaya	Foulla; Kaya	12.80183932	-1.003865817	301.7069999	X					10	M	22	8	X	contamination	181	1	2010
ERS1067237	0	KL11241	6	04/11/2010	Kaya	Foulla; Kaya	12.80183932	-1.003865817	301.7069999	X					6	M	9	4	X	contamination	181	1	2010
ERS1067238	0	KL11242	6	04/11/2010	Kaya	Foulla; Kaya	12.80183932	-1.003865817	301.7069999	X					9	F	9	4	X		181	1	2010
ERS1067239	0	KL11246	6	04/11/2010	Kaya	Foulla; Kaya	12.80183932	-1.003865817	301.7069999	X					11	F	9	4	X	contamination	181	1	2010
ERS1067240	0	KL11247	6	04/11/2010	Kaya	Foulla; Kaya	12.80183932	-1.003865817	301.7069999	X					10	F	9	4	X		181	1	2010
ERS1067241	0	KL11248	6	04/11/2010	Kaya	Foulla; Kaya	12.80183932	-1.003865817	301.7069999	Y	ST-23 complex	4375	5-1;2-2	F5-8	16	F	6	5	Y	contamination	4375	2	2010
ERS1067243	1.666667	KL11262	6	04/11/2010	Kaya	Foulla; Kaya	12.80183932	-1.003865817	301.7069999	X	ST-181 complex	181	5-1;10-1	F1-31	10	F	14	6	X	contamination	181	1	2010
ERS1067245	0	KL11268	6	04/11/2010	Kaya	Foulla; Kaya	12.80183932	-1.003865817	301.7069999	X					7	M	21	9	X	contamination	181	1	2010
ERS1067246	1	KL11270	6	04/11/2010	Kaya	Foulla; Kaya	12.80183932	-1.003865817	301.7069999	X					7	M	21	9	X		181	1	2010
ERS1067248	0	KL11279	6	04/11/2010	Kaya	Foulla; Kaya	12.80183932	-1.003865817	301.7069999	X					13	F	21	9	X	contamination	181	1	2010
ERS1067250	0	KL11280	6	04/11/2010	Kaya	Foulla; Kaya	12.80183932	-1.003865817	301.7069999	Y	ST-175 complex	2881	5-1;2-36	F5-1	8	M	20	5	Y	contamination	2881	4	2010
ERS1067252	0.090909	KL11288	6	08/11/2010	Kaya	Noungou; Kaya	12.80376728	-1.179202451	288.1147058	X					7	M	16	7	X	contamination	181	1	2010
ERS1067255	0	KL11289	6	08/11/2010	Kaya	Noungou; Kaya	12.80376728	-1.179202451	288.1147058	X					7	F	10	3	X	contamination	181	1	2010
ERS1067257	0	KL11290	6	08/11/2010	Kaya	Noungou; Kaya	12.80376728	-1.179202451	288.1147058	X					5	F	10	3	X		181	1	2010
ERS1067258	0	KL11300	6	08/11/2010	Kaya	Noungou; Kaya	12.80376728	-1.179202451	288.1147058	X					10	F	6	4	X		181	1	2010
ERS1067260	0	KL11311	6	08/11/2010	Kaya	Noungou; Kaya	12.80376728	-1.179202451	288.1147058	X					7	M	6	3	X		181	1	2010
ERS1067262	0	KL11313	6	08/11/2010	Kaya	Noungou; Kaya	12.80376728	-1.179202451	288.1147058	X					10	F	6	3	X		181	1	2010
ERS1067264	0	KL11317	6	08/11/2010	Kaya	Noungou; Kaya	12.80376728	-1.179202451	288.1147058	X					17	F	21	8	X		181	1	2010
ERS1067266	0	KL11327	6	08/11/2010	Kaya	Noungou; Kaya	12.80376728	-1.179202451	288.1147058	X					18	M	6	3	X	contamination	181	1	2010
ERS1067268	0	KL11330	6	08/11/2010	Kaya	Noungou; Kaya	12.80376728	-1.179202451	288.1147058	X					5	F	31	9	X		181	1	2010
ERS1067270	1	KL11332	6	08/11/2010	Kaya	Noungou; Kaya	12.80376728	-1.179202451	288.1147058	X					3	F	31	9	X		181	1	2010
ERS1067272	0	KL11338	6	08/11/2010	Kaya	Noungou; Kaya	12.80376728	-1.179202451	288.1147058	X					28	M	4	2	X		181	1	2010
ERS1067274	0	KL11339	6	08/11/2010	Kaya	Noungou; Kaya	12.80376728	-1.179202451	288.1147058	X					11	M	21	8	X		181	1	2010
ERS1067276	0	KL11340	6	08/11/2010	Kaya	Noungou; Kaya	12.80376728	-1.179202451	288.1147058	X					9	M	7	2	X		181	1	2010
ERS1067277	0.25	KL11342	6	08/11/2010	Kaya	Noungou; Kaya	12.80376728	-1.179202451	288.1147058	X	ST-181 complex	181	5-1;10-1	F1-31	7	M	21	8	X	contamination	181	1	2010
ERS1067279	0	KL11345	6	08/11/2010	Kaya	Noungou; Kaya	12.80376728	-1.179202451	288.1147058	X					9	M	11	5	X		181	1	2010
ERS1067281	0	KL11347	6	08/11/2010	Kaya	Noungou; Kaya	12.80376728	-1.179202451	288.1147058	X					15	M	5	2	X	contamination	181	1	2010
ERS1067283	0	KL11352	6	08/11/2010	Kaya	Noungou; Kaya	12.80376728	-1.179202451	288.1147058	X	ST-181 complex	181	5-1;10-1	F1-31	12	F	18	6	X		181	1	2010
ERS1067285	0.5	KL11368	6	08/11/2010	Kaya	Noungou; Kaya	12.80376728	-1.179202451	288.1147058	X					15	M	18	6	X	contamination	181	1	2010
ERS1067287	0	KL11374	6	08/11/2010	Kaya	Noungou; Kaya	12.80376728	-1.179202451	288.1147058	X					4	M	10	2	X	contamination	181	1	2010
ERS1067289	0	KL11377	6	08/11/2010	Kaya	Noungou; Kaya	12.80376728	-1.179202451	288.1147058	X					25	F	4	2	X	contamination	181	1	2010
ERS1067291	0	KL11379	6	08/11/2010	Kaya	Noungou; Kaya	12.80376728	-1.179202451	288.1147058	X					20	F	31	9	X		181	1	2010
ERS1067295	0	KL11386	6	08/11/2010	Kaya	Noungou; Kaya	12.80376728	-1.179202451	288.1147058	X					5	M	11	5	X	contamination	181	1	2010
ERS1067297	0	KL11388	6	08/11/2010	Kaya	Noungou; Kaya	12.80376728	-1.179202451	288.1147058	X					6	F	11	5	X		181	1	2010
ERS1067300	0.333333	KL11389	6	08/11/2010	Kaya	Noungou; Kaya	12.80376728	-1.179202451	288.1147058	X	ST-181 complex	181	5-1;10-1	F1-31	29	F	11	5	X		181	1	2010
ERS1067302	0	KL11396	6	09/11/2010	Kaya	Noungou; Kaya	12.80376728	-1.179202451	288.1147058	X					4	F	11	4	X	contamination	181	1	2010
ERS1067304	0	KL11409	6	09/11/2010	Kaya	Noungou; Kaya	12.80376728	-1.179202451	288.1147058	NG	ST-181 complex	181	5-1;10-1	F1-31	6	M	23	9	X		181	1	2010
ERS1067306	0	KL11411	6	09/11/2010	Kaya	Noungou; Kaya	12.80376728	-1.179202451	288.1147058	X	ST-181 complex	181	5-1;10-1	F1-31	3	M	23	9	X		181	1	2010
ERS1067309	1	KL11431	6	09/11/2010	Kaya	Noungou; Kaya	12.80376728	-1.179202451	288.1147058	X	ST-181 complex	181	5-1;10-1	F1-31	15	M	12	6	X		181	1	2010
ERS1067311	0	KL11434	6	09/11/2010	Kaya	Noungou; Kaya	12.80376728	-1.179202451	288.1147058	X					15	F	11	4	X		181	1	2010
ERS1067314	0	KL11436	6	09/11/2010	Kaya	Noungou; Kaya	12.80376728	-1.179202451	288.1147058	X					12	M	21	7	X		181	1	2010
ERS1067316	0	KL11469	6	09/11/2010	Kaya	Noungou; Kaya	12.80376728	-1.179202451	288.1147058	Y	ST-23 complex	4375	5-1;2-2	F5-8	17	F	15	5	Y	contamination	4375	2	2010
ERS1067318	0	KL11470	6	09/11/2010	Kaya	Noungou; Kaya	12.80376728	-1.179202451	288.1147058	X					10	M	20	4	X		181	1	2010
ERS1067319	0	KL11496	6	10/11/2010	Kaya	Iryastenga; Kaya	13.07377729	-1.145269583	333.3208332	X					13	M	8	3	X		181	1	2010
ERS1067321	1.333333	KL11497	6	10/11/2010	Kaya	Iryastenga; Kaya	13.07377729	-1.145269583	333.3208332	X					5	F	22	8	X	contamination	181	1	2010
ERS1067322	0	KL11503	6	10/11/2010	Kaya	Iryastenga; Kaya	13.07377729	-1.145269583	333.3208332	X	ST-181 complex	181	5-1;10-1	F1-31	7	M	8	3	X	contamination	181	1	2010
ERS1067324	0	KL11509	6	10/11/2010	Kaya	Iryastenga; Kaya	13.07377729	-1.145269583	333.3208332	X					3	F	7	4	X		181	1	2010
ERS1067326	0.166667	KL11510	6	10/11/2010	Kaya	Iryastenga; Kaya	13.07377729	-1.145269583	333.3208332	X					3	F	7	4	X		181	1	2010
ERS1067329	0.25	KL11511	6	10/11/2010	Kaya	Iryastenga; Kaya	13.07377729	-1.145269583	333.3208332	X					3	M	7	3	X	contamination	181	1	2010
ERS1067331	0	KL11512	6	10/11/2010	Kaya	Iryastenga; Kaya	13.07377729	-1.145269583	333.3208332	X					7	F	7	3	X	contamination	181	1	2010
ERS1067333	0	KL11514	6	10/11/2010	Kaya	Iryastenga; Kaya	13.07377729	-1.145269583	333.3208332	X					6	M	5	2	X	contamination	181	1	2010
ERS1067335	0	KL11520	6	10/11/2010	Kaya	Iryastenga; Kaya	13.07377729	-1.145269583	333.3208332	X					3	M	7	4	X		181	1	2010
ERS1067337	0	KL11522	6	10/11/2010	Kaya	Iryastenga; Kaya	13.07377729	-1.145269583	333.3208332	X					1	M	3	1	X		181	1	2010
ERS1067339	0	KL11524	6	10/11/2010	Kaya	Iryastenga; Kaya	13.07377729	-1.145269583	333.3208332	X					11	F	7	4	X		181	1	2010
ERS1067342	0	KL11529	6	10/11/2010	Kaya	Iryastenga; Kaya	13.07377729	-1.145269583	333.3208332	X	ST-181 complex	181	5-1;10-1	F1-31	4	F	30	14	X	contamination	181	1	2010
ERS1067345	0.111111	KL11530	6	10/11/2010	Kaya	Iryastenga; Kaya	13.07377729	-1.145269583	333.3208332	X	ST-181 complex	181	5-1;10-1	F1-31	5	F	30	14	X		181	1	2010
ERS1067347	0	KL11534	6	10/11/2010	Kaya	Iryastenga; Kaya	13.07377729	-1.145269583	333.3208332	NG		4899	21-14;28-3	F5-66	26	F	3	1	untypable		4899	9	2010
ERS1067350	0	KL11536	6	10/11/2010	Kaya	Iryastenga; Kaya	13.07377729	-1.145269583	333.3208332	X					6	M	5	2	X	contamination	181	1	2010
ERS1067352	0	KL11543	6	10/11/2010	Kaya	Iryastenga; Kaya	13.07377729	-1.145269583	333.3208332	X	ST-181 complex	181	5-1;10-1	F1-31	10	M	7	4	X	contamination	181	1	2010
ERS1067354	0	KL11544	6	10/11/2010	Kaya	Iryastenga; Kaya	13.07377729	-1.145269583	333.3208332	Y	ST-23 complex	4375	5-1;2-2	F5-8	6	M	7	4	Y	contamination	4375	2	2010
ERS1067356	0	KL11550	6	10/11/2010	Kaya	Iryastenga; Kaya	13.07377729	-1.145269583	333.3208332	X					5	F	7	2	X		181	1	2010
ERS1067358	0	KL11551	6	10/11/2010	Kaya	Iryastenga; Kaya	13.07377729	-1.145269583	333.3208332	X					6	F	4	2	X		181	1	2010
ERS1067360	0	KL11565	6	10/11/2010	Kaya	Iryastenga; Kaya	13.07377729	-1.145269583	333.3208332	X					4	F	30	14	X	contamination	181	1	2010
ERS1067362	0	KL11573	6	10/11/2010	Kaya	Iryastenga; Kaya	13.07377729	-1.145269583	333.3208332	X	ST-181 complex	181	5-1;10-1	F1-31	27	F	30	14	X	contamination	181	1	2010
ERS1067364	0.333333	KL11574	6	10/11/2010	Kaya	Iryastenga; Kaya	13.07377729	-1.145269583	333.3208332	X					10	F	30	14	X		181	1	2010
ERS1067366	0.25	KL11575	6	10/11/2010	Kaya	Iryastenga; Kaya	13.07377729	-1.145269583	333.3208332	X					10	M	30	14	X	contamination	181	1	2010
ERS1067369	0	KL11582	6	10/11/2010	Kaya	Iryastenga; Kaya	13.07377729	-1.145269583	333.3208332	X					16	M	30	14	X		181	1	2010
ERS1067371	0	KL11591	6	10/11/2010	Kaya	Iryastenga; Kaya	13.07377729	-1.145269583	333.3208332	X					4	F	10	3	X	contamination	181	1	2010
ERS1067373		KL11594	6	10/11/2010	Kaya	Iryastenga; Kaya	13.07377729	-1.145269583	333.3208332	C	ST-41/44 complex	206	7-43;30	F5-121	8	M	6	2	C		206	22	2010
ERS1067375	0	KL11596	6	10/11/2010	Kaya	Iryastenga; Kaya	13.07377729	-1.145269583	333.3208332	X					14	F	10	3	X		181	1	2010
ERS1067376	0	KL11607	6	10/11/2010	Kaya	Iryastenga; Kaya	13.07377729	-1.145269583	333.3208332	Y	ST-23 complex	4375	5-1;2-2	F5-8	13	M	7	4	Y	contamination	4375	2	2010
ERS1067378	0	KL11613	6	10/11/2010	Kaya	Iryastenga; Kaya	13.07377729	-1.145269583	333.3208332	X					10	F	7	3	X		181	1	2010
ERS1067380	0	KL11615	6	10/11/2010	Kaya	Iryastenga; Kaya	13.07377729	-1.145269583	333.3208332	X					11	M	30	14	X	contamination	181	1	2010
ERS1067381	0	KL11616	6	10/11/2010	Kaya	Iryastenga; Kaya	13.07377729	-1.145269583	333.3208332	X					8	F	12	4	X	contamination	181	1	2010
ERS1067383	0	KL11617	6	10/11/2010	Kaya	Iryastenga; Kaya	13.07377729	-1.145269583	333.3208332	X					13	F	8	3	X	contamination	181	1	2010
ERS1067386	0	KL11619	6	10/11/2010	Kaya	Iryastenga; Kaya	13.07377729	-1.145269583	333.3208332	X					12	M	8	3	X		181	1	2010
ERS1067387	0	KL11622	6	10/11/2010	Kaya	Iryastenga; Kaya	13.07377729	-1.145269583	333.3208332	X					3	M	4	2	X	contamination	181	1	2010
ERS1067388	0.2	KL11631	6	10/11/2010	Kaya	Iryastenga; Kaya	13.07377729	-1.145269583	333.3208332	X	ST-181 complex	181	5-1;10-1	F1-31	6	F	15	4	X		181	1	2010
ERS1067389	0	KL11649	6	10/11/2010	Kaya	Iryastenga; Kaya	13.07377729	-1.145269583	333.3208332	NG	ST-198 complex	198	18;25-47	F5-5	12	F	7	4	untypable		198	8	2010
ERS1067391	0	KL11650	6	10/11/2010	Kaya	Iryastenga; Kaya	13.07377729	-1.145269583	333.3208332	X					9	M	10	3	X	contamination	181	1	2010
ERS1067393	0	KL11651	6	10/11/2010	Kaya	Iryastenga; Kaya	13.07377729	-1.145269583	333.3208332	NG	ST-198 complex	198	18;25-47	F5-5	15	M	14	5	untypable		198	8	2010
ERS1067394	0	KL11652	6	10/11/2010	Kaya	Iryastenga; Kaya	13.07377729	-1.145269583	333.3208332	X	ST-181 complex	181	5-1;10-1	F1-31	12	M	15	3	X	contamination	181	1	2010
ERS1067395	0	KL11654	6	10/11/2010	Kaya	Iryastenga; Kaya	13.07377729	-1.145269583	333.3208332	X	ST-181 complex	181	5-1;10-1	F1-31	13	F	15	4	X	contamination	181	1	2010
ERS1067397	0	KL11655	6	10/11/2010	Kaya	Iryastenga; Kaya	13.07377729	-1.145269583	333.3208332	X					14	F	15	3	X	contamination	181	1	2010
ERS1067398	0	KL11656	6	10/11/2010	Kaya	Iryastenga; Kaya	13.07377729	-1.145269583	333.3208332	X					12	F	30	14	X		181	1	2010
ERS1067400	0	KL11664	6	10/11/2010	Kaya	Iryastenga; Kaya	13.07377729	-1.145269583	333.3208332	X					12	F	7	4	X	contamination	181	1	2010
ERS1067402	0	KL11665	6	10/11/2010	Kaya	Iryastenga; Kaya	13.07377729	-1.145269583	333.3208332	X					10	F	7	4	X	contamination	181	1	2010
ERS1067404	0	KL11679	6	10/11/2010	Kaya	Iryastenga; Kaya	13.07377729	-1.145269583	333.3208332	X					10	M	10	2	X		181	1	2010
ERS1067405	0.666667	KL11681	6	10/11/2010	Kaya	Iryastenga; Kaya	13.07377729	-1.145269583	333.3208332	X					14	F	10	2	X		181	1	2010
ERS1067408	0	KL11684	6	10/11/2010	Kaya	Iryastenga; Kaya	13.07377729	-1.145269583	333.3208332	X					10	F	31	13	X	contamination	181	1	2010
ERS1067410	0	KL11686	6	10/11/2010	Kaya	Iryastenga; Kaya	13.07377729	-1.145269583	333.3208332	X					10	M	16	6	X		181	1	2010
ERS1067412	0.111111	BL12041	7	23/02/2011	Bogodogo		12.3646	-1.5339	12.3543157	X	ST-181 complex	181	5-1;10-1	F1-31	5	M	12	6	X	contamination	181	1	2011
ERS1067414	0	BL12052	7	23/02/2011	Bogodogo		12.3646	-1.5339	12.3543157	NG	ST-198 complex	198	18.25	F5-5	20	M	12	4	untypable		198	8	2011
ERS1067242	0	BL12153	7	24/02/2011	Bogodogo		12.3646	-1.5339	12.3543157	X	ST-181 complex	5789	5-1;10-1	F4-23	10	F	9	4	X		5789	1	2011
ERS1067244	0	BL12154	7	24/02/2011	Bogodogo		12.3646	-1.5339	12.3543157	X	ST-181 complex	181	5-1;10-1	F1-31	13	F	9	4	X	contamination	181	1	2011
ERS1067247	0.75	BL12155	7	24/02/2011	Bogodogo		12.3646	-1.5339	12.3543157	X	ST-181 complex	5789	5-1;10-1	F4-23	3	M	16	6	X		5789	1	2011
ERS1067249	0	BL12184	7	24/02/2011	Bogodogo		12.3646	-1.5339	12.3543157	X	ST-181 complex	181	5-1;10-1	F1-31	5	F	20	6	X		181	1	2011
ERS1067251	0	BL12283	7	26/02/2011	Bogodogo		12.3646	-1.5339	12.3543157	NG		7697	18-11;42-1	Neg	10	F	12	4	untypable		7697	7	2011
ERS1067253	0.5	BL12323	7	26/02/2011	Bogodogo		12.3646	-1.5339	12.3543157	X	ST-181 complex	181	5-1;10-1	F5-69	6	M	14	9	X		181	1	2011
ERS1067254	0	BL12333	7	26/02/2011	Bogodogo		12.3646	-1.5339	12.3543157	Y	ST-167 complex	2880	5-1;10-8	F1-3	23	M	9	4	Y	contamination	2880	5	2011
ERS1067256	0	BL12355	7	27/02/2011	Bogodogo		12.3646	-1.5339	12.3543157	X	ST-181 complex	181	5-1;10-1	F1-31	10	M	11	4	X		181	1	2011
ERS1067259	0	BL12356	7	27/02/2011	Bogodogo		12.3646	-1.5339	12.3543157	NG		7697	18-11;42-1	Neg	16	M	11	4	untypable		7697	7	2011
ERS1067261	0	BL12384	7	27/02/2011	Bogodogo		12.3646	-1.5339	12.3543157	Y		7697	18-11;42-1	Neg	10	F	14	9	untypable		7697	7	2011
ERS1067263	0	BL12546	7	02/03/2011	Bogodogo		12.3646	-1.5339	12.3543157	X	ST-181 complex	181	5-1;10-1	F5-69	20	F	10	6	X		181	1	2011
ERS1067265	0	BL12789	7	06/03/2011	Bogodogo		12.3646	-1.5339	12.3543157	Y	ST-175 complex	2881	5-1;2-36	F5-1	20	F	7	7	Y	contamination	2881	4	2011
ERS1067267	0	BL12790	7	06/03/2011	Bogodogo		12.3646	-1.5339	12.3543157	X	ST-181 complex	181	5-1;10-1	F1-31	14	M	7	7	X		181	1	2011
ERS1067269	0	BL12826	7	06/03/2011	Bogodogo		12.3646	-1.5339	12.3543157	X	ST-181 complex	181	5-1;10-1	F5-69	10	F	26	4	X	contamination	181	1	2011
ERS1067271	0	BL12880	7	06/03/2011	Bogodogo		12.3646	-1.5339	12.3543157	X	ST-181 complex	181	5-1;10-1	F1-31	25	F	15	9	X		181	1	2011
ERS1067273	0	BL12946	7	09/03/2011	Bogodogo		12.3646	-1.5339	12.3543157	X	ST-181 complex	5789	5-1;10-1	F4-23	15	F	17	9	X		5789	1	2011
ERS1067275	0.125	BL13086	7	10/03/2011	Bogodogo		12.3646	-1.5339	12.3543157	X	ST-181 complex	181	5-1;10-1	F1-31	14	M	22	10	X		181	1	2011
ERS1067278	0.142857	BL13148	7	12/03/2011	Bogodogo		12.3646	-1.5339	12.3543157	X	ST-181 complex	181	5-1;10-1	F1-31	8	M	5	2	X	contamination	181	1	2011
ERS1067280	0	BL13517	7	17/03/2011	Bogodogo		12.3646	-1.5339	12.3543157	NG	ST-11 complex	11	5.2	F1-1	13	F	6	2	W_cc11		11	3	2011
ERS1067282	0.086957	BL13521	7	17/03/2011	Bogodogo		12.3646	-1.5339	12.3543157	Y	ST-175 complex	2881	5-1;2-36	F5-1	20	F	12	4	Y	contamination	2881	4	2011
ERS1067284	0	DL12003	7	28/02/2011	Dande	Lahirasso; Dande	11.8525988	-4.071110004	286.0638888	X	ST-181 complex	181	5-1;10-1	F1-31	18	M	12	6	X	contamination	181	1	2011
ERS1067286	0	DL12005	7	28/02/2011	Dande	Lahirasso; Dande	11.8525988	-4.071110004	286.0638888	X	ST-181 complex	181	5-1;10-1	F1-31	7	F	12	6	X		181	1	2011
ERS1067288	0	DL12006	7	28/02/2011	Dande	Lahirasso; Dande	11.8525988	-4.071110004	286.0638888	Y	ST-23 complex	4375	5-1;2-2	F5-8	12	M	14	3	Y	contamination	4375	2	2011
ERS1067290	0	DL12009	7	28/02/2011	Dande	Lahirasso; Dande	11.8525988	-4.071110004	286.0638888	Y	ST-23 complex	4375	5-1;2-2	F5-8	7	M	14	3	Y	contamination	4375	2	2011
ERS1067292	0	DL12019	7	28/02/2011	Dande	Lahirasso; Dande	11.8525988	-4.071110004	286.0638888	Y	ST-23 complex	4375	5-1;2-2	F5-8	7	F	14	3	Y	contamination	4375	2	2011
ERS1067293		DL12023	7	28/02/2011	Dande	Lahirasso; Dande	11.8525988	-4.071110004	286.0638888	NG	ST-41/44 complex	9354	7-2;9	F1-5	12	F	14	3	B	contamination	9354	49	2011
ERS1067294	0	DL12025	7	28/02/2011	Dande	Lahirasso; Dande	11.8525988	-4.071110004	286.0638888	Y	ST-167 complex	767	5-1;10-8	F1-3	14	F	14	3	Y	contamination	767	5	2011
ERS1067296	0	DL12078	7	28/02/2011	Dande	Lahirasso; Dande	11.8525988	-4.071110004	286.0638888	Y	ST-23 complex	4375	5-1;2-2	F5-8	20	F	5	2	Y	contamination	4375	2	2011
ERS1067298	0	DL12115	7	28/02/2011	Dande	Lahirasso; Dande	11.8525988	-4.071110004	286.0638888	X	ST-181 complex	181	5-1;10-1	F1-31	9	M	4	2	X		181	1	2011
ERS1067299	0	DL12116	7	28/02/2011	Dande	Lahirasso; Dande	11.8525988	-4.071110004	286.0638888	X	ST-181 complex	181	5-1;10-1	F1-31	14	M	5	3	X		181	1	2011
ERS1067301	0	DL12120	7	01/03/2011	Dande	Lahirasso; Dande	11.8525988	-4.071110004	286.0638888	Y	ST-167 complex	767	5-1;10-8	F1-3	10	F	9	4	Y	contamination	767	5	2011
ERS1067303	0	DL12125	7	28/02/2011	Dande	Lahirasso; Dande	11.8525988	-4.071110004	286.0638888	NG	ST-175 complex	2881	5-1;2-36	F5-1	17	F	12	10	Y	contamination	2881	4	2011
ERS1067305	0	DL12135	7	01/03/2011	Dande	Lahirasso; Dande	11.8525988	-4.071110004	286.0638888	Y	ST-167 complex	767	5-1;10-8	F1-3	18	F	13	7	Y	contamination	767	5	2011
ERS1067307	0	DL12155	7	01/03/2011	Dande	Lahirasso; Dande	11.8525988	-4.071110004	286.0638888	Y	ST-23 complex	4375	5-1;2-2	F5-8	5	F	16	7	Y	contamination	4375	2	2011
ERS1067308	0	DL12168	7	01/03/2011	Dande	Lahirasso; Dande	11.8525988	-4.071110004	286.0638888	Y	ST-23 complex	4375	5-1;2-2	F5-8	19	F	2	1	Y	contamination	4375	2	2011
ERS1067310	0	DL12172	7	01/03/2011	Dande	Lahirasso; Dande	11.8525988	-4.071110004	286.0638888	Y	ST-23 complex	4375	5-1;2-2	F5-8	14	F	16	7	Y	contamination	4375	2	2011
ERS1067312	0	DL12175	7	01/03/2011	Dande	Lahirasso; Dande	11.8525988	-4.071110004	286.0638888	W135	ST-175 complex	2881	5-1;2-36	F5-1	20	F	9	3	Y	contamination	2881	4	2011
ERS1067313	0	DL12183	7	01/03/2011	Dande	Lahirasso; Dande	11.8525988	-4.071110004	286.0638888	X	ST-181 complex	181	5-1;10-1	F1-31	7	M	8	3	X	contamination	181	1	2011
ERS1067315	0	DL12200	7	01/03/2011	Dande	Lahirasso; Dande	11.8525988	-4.071110004	286.0638888	Y	ST-23 complex	4375	5-1;2-2	F5-8	4	M	9	5	Y	contamination	4375	2	2011
ERS1067317	0.25	DL12203	7	01/03/2011	Dande	Lahirasso; Dande	11.8525988	-4.071110004	286.0638888	NG	ST-175 complex	2881	5-1;2-36	F5-1	9	M	9	5	Y	contamination	2881	4	2011
ERS1067320	0	DL12272	7	02/03/2011	Dande	Koledougou; Dande	11.79283505	-4.082186964	283.9434107	X	ST-167 complex	767	5-1;10-8	F1-3	3	M	3	1	Y	contamination	767	5	2011
ERS1067323	0	DL12363	7	03/03/2011	Dande	Koledougou; Dande	11.79283505	-4.082186964	283.9434107	NG	ST-167 complex	767	5-1;10-8	F1-3	8	F	10	3	Y	contamination	767	5	2011
ERS1067325	0	DL12388	7	03/03/2011	Dande	Koledougou; Dande	11.79283505	-4.082186964	283.9434107	X	ST-181 complex	181	5-1;10-1	F1-31	10	M	10	2	X		181	1	2011
ERS1067327		DL12429	7	03/03/2011	Dande	Koledougou; Dande	11.79283505	-4.082186964	283.9434107	NG	ST-178 complex	188	19.15	F3-9	6	F	25	7	E		188	16	2011
ERS1067328	0	DL12457	7	07/03/2011	Dande	Toukoro; Dande	11.42193255	-4.25046285	312.5683937	Y	ST-167 complex	767	5-1;10-8	F1-31	2	M	12	4	Y	contamination	767	5	2011
ERS1067330	0	DL12458	7	07/03/2011	Dande	Toukoro; Dande	11.42193255	-4.25046285	312.5683937	X	ST-181 complex	181	5-1;10-1	F1-31	21	F	12	4	X		181	1	2011
ERS1067332	0	DL12575	7	08/03/2011	Dande	Toukoro; Dande	11.42193255	-4.25046285	312.5683937	Y	ST-167 complex	767	5-1;10-8	F1-3	8	M	14	5	Y	contamination	767	5	2011
ERS1067334	0	DL12622	7	08/03/2011	Dande	Toukoro; Dande	11.42193255	-4.25046285	312.5683937	Y	ST-167 complex	767	5-1;10-8	F1-3	12	F	11	3	Y	contamination	767	5	2011
ERS1067336	0	DL12689	7	09/03/2011	Dande	Desso; Dande	11.34825208	-4.288231546	325.1366934	Y	ST-167 complex	767	5-1;10-8	F1-3	3	M	15	8	Y	contamination	767	5	2011
ERS1067338	0	DL12727	7	09/03/2011	Dande	Desso; Dande	11.34825208	-4.288231546	325.1366934	W135	ST-11 complex	11	5.2	F1-1	7	M	10	4	W_cc11		11	3	2011
ERS1067340	0	DL12769	7	09/03/2011	Dande	Desso; Dande	11.34825208	-4.288231546	325.1366934	NG	ST-167 complex	767	5-1;10-8	F1-3	3	M	4	2	Y	contamination	767	5	2011
ERS1067341	0	DL12770	7	09/03/2011	Dande	Desso; Dande	11.34825208	-4.288231546	325.1366934	X	ST-181 complex	181	5-1;10-1	F1-31	5	F	4	2	X		181	1	2011
ERS1067343	0	DL12841	7	09/03/2011	Dande	Desso; Dande	11.34825208	-4.288231546	325.1366934	Y	ST-167 complex	767	5-1;10-8	F1-3	16	F	14	4	Y	contamination	767	5	2011
ERS1067344	0	DL12888	7	09/03/2011	Dande	Desso; Dande	11.34825208	-4.288231546	325.1366934	W135	ST-11 complex	11	5.2	F1-1	10	F	18	5	W_cc11		11	3	2011
ERS1067346	0	DL12995	7	14/03/2011	Dande	Zongoma; Dande	11.57018049	-4.319700625	299.8348213	Y	ST-167 complex	767	5-1;10-8	F1-3	3	M	4	1	Y	contamination	767	5	2011
ERS1067348	0	DL12997	7	14/03/2011	Dande	Zongoma; Dande	11.57018049	-4.319700625	299.8348213	Y	ST-167 complex	767	5-1;10-8	F1-3	4	F	20	5	Y	contamination	767	5	2011
ERS1067349	0	DL13050	7	15/03/2011	Dande	Zongoma; Dande	11.57018049	-4.319700625	299.8348213	Y	ST-167 complex	767	5-1;10-8	F1-3	6	M	9	4	Y	contamination	767	5	2011
ERS1067351	0	DL13068	7	15/03/2011	Dande	Zongoma; Dande	11.57018049	-4.319700625	299.8348213	W135	ST-11 complex	11	5.2	F1-1	10	F	15	5	W_cc11	contamination	11	3	2011
ERS1067353	0	DL13071	7	15/03/2011	Dande	Zongoma; Dande	11.57018049	-4.319700625	299.8348213	Y	ST-167 complex	767	5-1;10-8	F1-3	8	F	15	5	Y	contamination	767	5	2011
ERS1067355	0	DL13075	7	15/03/2011	Dande	Zongoma; Dande	11.57018049	-4.319700625	299.8348213	Y	ST-167 complex	767	5-1;10-8	F1-3	10	F	7	3	Y	contamination	767	5	2011
ERS1067357	0	DL13091	7	15/03/2011	Dande	Zongoma; Dande	11.57018049	-4.319700625	299.8348213	Y	ST-23 complex	4375	5-1;2-2	F5-8	6	F	9	3	Y		4375	2	2011
ERS1067359	0	DL13093	7	15/03/2011	Dande	Zongoma; Dande	11.57018049	-4.319700625	299.8348213	Y	ST-167 complex	767	5-1;10-8	F1-3	1	F	20	8	Y	contamination	767	5	2011
ERS1067361	0	DL13094	7	15/03/2011	Dande	Zongoma; Dande	11.57018049	-4.319700625	299.8348213	W135	ST-11 complex	11	5.2	F1-1	21	M	11	4	W_cc11		11	3	2011
ERS1067363	0	DL13114	7	16/03/2011	Dande	Soungaledaga; Dande	11.32075914	-4.559659092	342.2132757	Y	ST-167 complex	767	5-1;10-8	F1-3	7	F	4	3	Y	contamination	767	5	2011
ERS1067365	0	DL13126	7	16/03/2011	Dande	Soungaledaga; Dande	11.32075914	-4.559659092	342.2132757	X	ST-181 complex	181	5-1;10-1	F1-31	28	M	7	5	X		181	1	2011
ERS1067367	0	DL13133	7	16/03/2011	Dande	Soungaledaga; Dande	11.32075914	-4.559659092	342.2132757	X	ST-181 complex	181	5-1;10-1	F1-31	7	F	12	6	X	contamination	181	1	2011
ERS1067368	0	DL13154	7	16/03/2011	Dande	Soungaledaga; Dande	11.32075914	-4.559659092	342.2132757	X	ST-181 complex	181	5-1;10-1	F1-31	14	M	13	5	X		181	1	2011
ERS1067370	0	DL13183	7	16/03/2011	Dande	Soungaledaga; Dande	11.32075914	-4.559659092	342.2132757	NG		9355	21-14;28-3	F1-3	2	F	10	3	Y	contamination	767	5	2011
ERS1067372	0	DL13228	7	17/03/2011	Dande	Soungaledaga; Dande	11.32075914	-4.559659092	342.2132757	Y	ST-23 complex	4375	5-1;2-2	F5-8	20	M	5	2	Y	contamination	4375	2	2011
ERS1067374	0	DL13232	7	17/03/2011	Dande	Soungaledaga; Dande	11.32075914	-4.559659092	342.2132757	Y	ST-23 complex	4375	5-1;2-2	F5-8	15	M	13	3	Y	contamination	4375	2	2011
ERS1067377	0	DL13285	7	17/03/2011	Dande	Soungaledaga; Dande	11.32075914	-4.559659092	342.2132757	Y	ST-23 complex	4375	5-1;2-2	F5-8	18	F	30	10	Y		4375	2	2011
ERS1067379	0	DL13288	7	17/03/2011	Dande	Soungaledaga; Dande	11.32075914	-4.559659092	342.2132757	X	ST-181 complex	181	5-1;10-1	F1-31	14	M	7	3	X	contamination	181	1	2011
ERS1067382	0	DL13312	7	17/03/2011	Dande	Soungaledaga; Dande	11.32075914	-4.559659092	342.2132757	NG	ST-23 complex	4375	5-1;2-2	F5-8	11	F	12	4	Y		4375	2	2011
ERS1067384	0	DL13319	7	17/03/2011	Dande	Soungaledaga; Dande	11.32075914	-4.559659092	342.2132757	Y	ST-23 complex	4375	5-1;2-2	F5-8	25	F	12	4	Y	contamination	4375	2	2011
ERS1067385	0	DL13320	7	17/03/2011	Dande	Soungaledaga; Dande	11.32075914	-4.559659092	342.2132757	Y	ST-23 complex	4375	5-1;2-2	F5-8	4	F	12	4	Y	contamination	4375	2	2011
ERS1067390	0	DL13326	7	21/03/2011	Dande	Tarama; Dande	11.69448185	-4.472720374	318.9198717	X	ST-181 complex	181	5-1;10-1	F1-31	16	F	9	4	X	contamination	181	1	2011
ERS1067392	0	DL13350	7	21/03/2011	Dande	Tarama; Dande	11.69448185	-4.472720374	318.9198717	Y	ST-23 complex	4375	5-1;2-2	F5-8	18	M	25	11	Y	contamination	4375	2	2011
ERS1067396	0	DL13372	7	21/03/2011	Dande	Tarama; Dande	11.69448185	-4.472720374	318.9198717	Y	ST-23 complex	4375	5-1;2-2	F5-8	18	M	7	4	Y	contamination	4375	2	2011
ERS1067399	0	DL13424	7	21/03/2011	Dande	Tarama; Dande	11.69448185	-4.472720374	318.9198717	Y	ST-23 complex	4375	5-1;2-2	F5-8	15	F	38	12	Y		4375	2	2011
ERS1067401	0	DL13477	7	22/03/2011	Dande	Tarama; Dande	11.69448185	-4.472720374	318.9198717	X	ST-181 complex	181	5-1;10-1	F1-31	4	F	6	3	X	contamination	181	1	2011
ERS1067403	0	DL13530	7	22/03/2011	Dande	Tarama; Dande	11.69448185	-4.472720374	318.9198717	Y	ST-23 complex	4375	5-1;2-2	F5-8	5	M	20	9	Y	contamination	4375	2	2011
ERS1067406	0	DL13536	7	22/03/2011	Dande	Tarama; Dande	11.69448185	-4.472720374	318.9198717	Y	ST-23 complex	4375	5-1;2-2	F5-8	5	M	20	9	Y	contamination	4375	2	2011
ERS1067407	0	DL13556	7	23/03/2011	Dande	Koundougou; Dande	11.73757376	-4.428227403	327.6037312	Y	ST-23 complex	4375	5-1;2-2	F5-8	7	M	17	4	Y	contamination	4375	2	2011
ERS1067409	0	DL13570	7	23/03/2011	Dande	Koundougou; Dande	11.73757376	-4.428227403	327.6037312	Y	ST-23 complex	4375	5-1;2-2	F5-8	8	M	9	4	Y		4375	2	2011
ERS1067411	0	DL13591	7	23/03/2011	Dande	Koundougou; Dande	11.73757376	-4.428227403	327.6037312	Y	ST-23 complex	4375	5-1;2-2	F5-8	19	M	10	5	Y	contamination	4375	2	2011
ERS1067413	0	DL13615	7	23/03/2011	Dande	Koundougou; Dande	11.73757376	-4.428227403	327.6037312	X	ST-181 complex	181	5-1;10-1	F1-31	5	F	20	7	X	contamination	181	1	2011
ERS1067415	0	DL13630	7	23/03/2011	Dande	Koundougou; Dande	11.73757376	-4.428227403	327.6037312	Y	ST-23 complex	4375	5-1;2-2	F5-8	28	M	12	5	Y		4375	2	2011
ERS1067416	0	DL13641	7	23/03/2011	Dande	Koundougou; Dande	11.73757376	-4.428227403	327.6037312	Y	ST-23 complex	4375	5-1;2-2	F5-8	4	M	15	4	Y	contamination	4375	2	2011
ERS1067417	0	DL13704	7	24/03/2011	Dande	Koundougou; Dande	11.73757376	-4.428227403	327.6037312	Y	ST-23 complex	4375	5-1;2-2	F5-8	5	M	34	12	Y		4375	2	2011
ERS1067418	0	DL13712	7	24/03/2011	Dande	Koundougou; Dande	11.73757376	-4.428227403	327.6037312	Y	ST-23 complex	4375	5-1;2-2	F5-8	9	M	34	12	Y	contamination	4375	2	2011
ERS1067419	0	KL12006	7	28/02/2011	Kaya	Tamdogo; Kaya	13.13947749	-0.738198586	307.1984847	X					8	M	4	1	X	contamination	181	1	2011
ERS1067420	0	KL12007	7	28/02/2011	Kaya	Tamdogo; Kaya	13.13947749	-0.738198586	307.1984847	X	ST-181 complex	181	5-1;10-1	F1-31	6	F	4	1	X		181	1	2011
ERS1067421	0	KL12015	7	28/02/2011	Kaya	Tamdogo; Kaya	13.13947749	-0.738198586	307.1984847	X					11	M	37	17	X	contamination	181	1	2011
ERS1067422	0	KL12019	7	28/02/2011	Kaya	Tamdogo; Kaya	13.13947749	-0.738198586	307.1984847	X					7	M	37	17	X		181	1	2011
ERS1067423	0	KL12020	7	28/02/2011	Kaya	Tamdogo; Kaya	13.13947749	-0.738198586	307.1984847	X					3	M	37	17	X		181	1	2011
ERS1112813	0	KL06073	4	03/08/2009	Kaya	Tamdogo; Kaya	13.13947749	-0.738198586	307.1984847	NG	ST-198 complex	198	18;25-7	F5-5	7	F	22	9	untypable		198	8	2009
ERS1112814	0	KL06099	4	03/08/2009	Kaya	Tamdogo; Kaya	13.13947749	-0.738198586	307.1984847	Y	ST-23 complex / Cluster A3	4375	5-1;2-2	F5-8	5	M	11	4	Y	contamination	4375	2	2009
ERS1112815	0	KL06120	4	04/08/2009	Kaya	Tamdogo; Kaya	13.13947749	-0.738198586	307.1984847	X	UA	181	5-1;10-1	F1-31	8	F	9	3	X		181	1	2009
ERS1112816	0	KL06130	4	04/08/2009	Kaya	Tamdogo; Kaya	13.13947749	-0.738198586	307.1984847	A	ST-5 complex/subgroup III	2859	20.9	F3-1	10	M	10	3	A		2859	6	2009
ERS1112817	0	KL06132	4	04/08/2009	Kaya	Tamdogo; Kaya	13.13947749	-0.738198586	307.1984847	A	ST-5 complex/subgroup III	2859	20.9	F3-1	13	M	10	3	A		2859	6	2009
ERS1112818	0	KL06153	4	04/08/2009	Kaya	Tamdogo; Kaya	13.13947749	-0.738198586	307.1984847	Y	ST-23 complex / Cluster A3	4375	5-1;2-2	F5-8	22	M	22	8	Y	contamination	4375	2	2009
ERS1112819	0.047619	KL06163	4	04/08/2009	Kaya	Tamdogo; Kaya	13.13947749	-0.738198586	307.1984847	A	ST-5 complex/subgroup III	2859	20.9	F3-1	8	F	22	8	A		2859	6	2009
ERS1112820	0	KL06205	4	05/08/2009	Kaya	Terin-Mossi; Kaya	13.12126554	-0.76512716	308.1309858	X	UA	181	5-1;10-1	F1-31	16	M	19	9	X	contamination	181	1	2009
ERS1112821	0	KL06209	4	05/08/2009	Kaya	Terin-Mossi; Kaya	13.12126554	-0.76512716	308.1309858	X	UA	181	5-1;10-1	F1-31	14	F	19	9	X	contamination	181	1	2009
ERS1112822	0	KL06214	4	05/08/2009	Kaya	Terin-Mossi; Kaya	13.12126554	-0.76512716	308.1309858	X	UA	181	5-1;10-1	F1-31	3	F	19	9	X	contamination	181	1	2009
ERS1112823	0	KL06221	4	05/08/2009	Kaya	Terin-Mossi; Kaya	13.12126554	-0.76512716	308.1309858	Y	ST-23 complex / Cluster A3	4375	5-1;2-2	F5-8	12	F	3	2	Y	contamination	4375	2	2009
ERS1112824	0	KL06222	4	05/08/2009	Kaya	Terin-Mossi; Kaya	13.12126554	-0.76512716	308.1309858	NG	ST-175 complex	2881	5-1;2-36	F5-1	18	F	19	9	Y	contamination	2881	4	2009
ERS1112825	3	KL06274	4	05/08/2009	Kaya	Terin-Mossi; Kaya	13.12126554	-0.76512716	308.1309858	X	UA	181	5-1;10-1	F5-94	6	M	12	7	X		181	1	2009
ERS1112826	0	KL06275	4	05/08/2009	Kaya	Terin-Mossi; Kaya	13.12126554	-0.76512716	308.1309858	X	UA	181	5-1;10-1	F5-94	5	F	12	7	X	contamination	181	1	2009
ERS1112827	0	KL06323	4	06/08/2009	Kaya	Terin-Mossi; Kaya	13.12126554	-0.76512716	308.1309858	X	UA	181	5-1;10-1	F1-31	9	F	22	6	X	contamination	181	1	2009
ERS1112828	0.4	KL06328	4	06/08/2009	Kaya	Terin-Mossi; Kaya	13.12126554	-0.76512716	308.1309858	X	UA	181	5-1;10-1	F1-31	14	M	22	6	X		181	1	2009
ERS1112829	0.5	KL06332	4	06/08/2009	Kaya	Terin-Mossi; Kaya	13.12126554	-0.76512716	308.1309858	X	UA	181	5-1;10-1	F1-31	20	F	15	5	X		181	1	2009
ERS1112830	0	KL06339	4	06/08/2009	Kaya	Terin-Mossi; Kaya	13.12126554	-0.76512716	308.1309858	Y	ST-23 complex / Cluster A3	4375	5-1;2-2	F5-8	9	F	7	9	Y	contamination	4375	2	2009
ERS1112831	0	KL06422	4	10/08/2009	Kaya	Forgui; Kaya	12.98684489	-0.948414159	328.936111	X	UA	751	5-1;10-1	F4-23	3	F	17	9	X		751	1	2009
ERS1112832	0	KL06434	4	10/08/2009	Kaya	Forgui; Kaya	12.98684489	-0.948414159	328.936111	W135	ST-175 complex	2881	5-1;2-36	F5-1	6	F	35	14	Y	contamination	2881	4	2009
ERS1112833	0	KL06436	4	10/08/2009	Kaya	Forgui; Kaya	12.98684489	-0.948414159	328.936111	W135	ST-175 complex	2881	5-1;2-36	F5-1	2	F	35	14	Y	contamination	2881	4	2009
ERS1112834	1.714286	KL06446	4	10/08/2009	Kaya	Forgui; Kaya	12.98684489	-0.948414159	328.936111	W135	ST-175 complex	2881	5-1;2-36	F5-1	27	F	35	14	Y		2881	4	2009
ERS1112835	0.2	KL06454	4	10/08/2009	Kaya	Forgui; Kaya	12.98684489	-0.948414159	328.936111	Y	ST-23 complex / Cluster A3	4375	5-1;2-2	F5-8	14	F	12	7	Y	contamination	4375	2	2009
ERS1112836	0	KL06460	4	10/08/2009	Kaya	Forgui; Kaya	12.98684489	-0.948414159	328.936111	X	UA	181	5-1;10-1	F5-69	22	M	19	6	X		181	1	2009
ERS1112837	0	KL06461	4	10/08/2009	Kaya	Forgui; Kaya	12.98684489	-0.948414159	328.936111	Y	ST-23 complex / Cluster A3	4375	5-1;2-2	F5-8	12	M	17	5	Y	contamination	4375	2	2009
ERS1112838	0	KL06467	4	10/08/2009	Kaya	Forgui; Kaya	12.98684489	-0.948414159	328.936111	Y	ST-23 complex / Cluster A3	4375	5-1;2-2	F5-8	6	M	19	6	Y	contamination	4375	2	2009
ERS1112839	0	KL06487	4	10/08/2009	Kaya	Forgui; Kaya	12.98684489	-0.948414159	328.936111	X	UA	751	5-1;10-1	F4-23	12	M	19	6	X	contamination	751	1	2009
ERS1112840	0	KL06500	4	10/08/2009	Kaya	Forgui; Kaya	12.98684489	-0.948414159	328.936111	W135	ST-175 complex	2881	5-1;2-36	F5-1	13	M	18	7	Y	contamination	2881	4	2009
ERS1112841	0	KL06501	4	10/08/2009	Kaya	Forgui; Kaya	12.98684489	-0.948414159	328.936111	W135	ST-175 complex	2881	5-1;2-36	F5-1	13	F	18	7	Y	contamination	2881	4	2009
ERS1112842	0	KL06503	4	10/08/2009	Kaya	Forgui; Kaya	12.98684489	-0.948414159	328.936111	W135	ST-175 complex	2881	5-1;2-36	F5-1	8	M	18	7	Y	contamination	2881	4	2009
ERS1112843	0	KL06530	4	11/08/2009	Kaya	Forgui; Kaya	12.98684489	-0.948414159	328.936111	A	ST-5 complex/subgroup III	2859	20.9	F3-1	11	F	20	7	A		2859	6	2009
ERS1112844	0	KL06574	4	11/08/2009	Kaya	Forgui; Kaya	12.98684489	-0.948414159	328.936111	Y	ST-23 complex / Cluster A3	4375	5-1;2-2	F5-8	14	M	22	9	Y	contamination	4375	2	2009
ERS1112845	0	KL06586	4	11/08/2009	Kaya	Forgui; Kaya	12.98684489	-0.948414159	328.936111	Y	ST-23 complex / Cluster A3	4375	5-1;2-2	F5-8	9	F	13	5	Y	contamination	4375	2	2009
ERS1112846	0	KL06589	4	11/08/2009	Kaya	Forgui; Kaya	12.98684489	-0.948414159	328.936111	Y	ST-23 complex / Cluster A3	4375	5-1;2-2	F5-8	6	M	13	5	Y	contamination	4375	2	2009
ERS1112847	0	KL06592	4	11/08/2009	Kaya	Forgui; Kaya	12.98684489	-0.948414159	328.936111	Y	ST-23 complex / Cluster A3	4375	5-1;2-2	F5-8	1	F	13	5	Y	contamination	4375	2	2009
ERS1112848	0	KL06594	4	11/08/2009	Kaya	Forgui; Kaya	12.98684489	-0.948414159	328.936111	Y	ST-23 complex / Cluster A3	4375	5-1;2-2	F5-8	11	F	20	11	Y	contamination	4375	2	2009
ERS1112849	0	KL06600	4	11/08/2009	Kaya	Forgui; Kaya	12.98684489	-0.948414159	328.936111	A	ST-5 complex/subgroup III	2859	20.9	F3-1	13	M	20	11	A		2859	6	2009
ERS1112850	0	KL06607	4	11/08/2009	Kaya	Forgui; Kaya	12.98684489	-0.948414159	328.936111	Y	ST-23 complex / Cluster A3	4375	5-1;2-2	F5-8	14	M	20	8	Y	contamination	4375	2	2009
ERS1112851	0	KL06669	4	12/08/2009	Kaya	Boulsin; Kaya	12.97210102	-1.024814829	316.8519684	NG	UA	192	18-11;42-1	-	10	M	9	4	untypable		192	7	2009
ERS1112852	0	KL06699	4	12/08/2009	Kaya	Boulsin; Kaya	12.97210102	-1.024814829	316.8519684	Y	ST-23 complex / Cluster A3	4375	5-1;2-2	F5-8	5	M	13	5	Y		4375	2	2009
ERS1112853	0	KL06702	4	12/08/2009	Kaya	Boulsin; Kaya	12.97210102	-1.024814829	316.8519684	Y	ST-23 complex / Cluster A3	4375	5-1;2-2	F5-8	12	F	13	5	Y	contamination	4375	2	2009
ERS1112854	0	KL06706	4	12/08/2009	Kaya	Boulsin; Kaya	12.97210102	-1.024814829	316.8519684	Y	ST-23 complex / Cluster A3	4375	5-1;2-2	F5-8	14	F	13	5	Y	contamination	4375	2	2009
ERS1112855	0	KL06707	4	12/08/2009	Kaya	Boulsin; Kaya	12.97210102	-1.024814829	316.8519684	Y	ST-23 complex / Cluster A3	4375	5-1;2-2	F5-8	14	F	13	5	Y	contamination	4375	2	2009
ERS1112856	0.176471	KL06708	4	12/08/2009	Kaya	Boulsin; Kaya	12.97210102	-1.024814829	316.8519684	NG	UA	192	18-11;42-8	-	18	M	12	3	untypable		192	7	2009
ERS1112857	0	KL06725	4	12/08/2009	Kaya	Boulsin; Kaya	12.97210102	-1.024814829	316.8519684	NG	UA	192	18-11;42-1	-	19	F	21	6	untypable		192	7	2009
ERS1112858	0	KL06731	4	13/08/2009	Kaya	Boulsin; Kaya	12.97210102	-1.024814829	316.8519684	Y	ST-23 complex / Cluster A3	4375	5-1;2-2	F5-8	14	M	8	1	Y	contamination	4375	2	2009
ERS1112859	0	KL06738	4	13/08/2009	Kaya	Boulsin; Kaya	12.97210102	-1.024814829	316.8519684	Y	ST-23 complex / Cluster A3	4375	5-1;2-2	F5-8	5	M	25	11	Y	contamination	4375	2	2009
ERS1112860	0	KL06789	4	13/08/2009	Kaya	Boulsin; Kaya	12.97210102	-1.024814829	316.8519684	Y	ST-23 complex / Cluster A3	4375	5-1;2-2	F5-8	17	F	20	4	Y		4375	2	2009
ERS1112861	0	KL06801	4	13/08/2009	Kaya	Boulsin; Kaya	12.97210102	-1.024814829	316.8519684	Y	ST-23 complex / Cluster A3	4375	5-1;2-2	F5-8	20	F	16	7	Y	contamination	4375	2	2009
ERS1112862	0	KL06813	4	13/08/2009	Kaya	Boulsin; Kaya	12.97210102	-1.024814829	316.8519684	X	UA	181	5-1;10-1	F1-31	13	F	21	7	X		181	1	2009
ERS1112863	0	KL06814	4	13/08/2009	Kaya	Boulsin; Kaya	12.97210102	-1.024814829	316.8519684	A	ST-5 complex/subgroup III	2859	20.9	F3-1	6	M	21	7	A		2859	6	2009
ERS1112864	0	KL06816	4	13/08/2009	Kaya	Boulsin; Kaya	12.97210102	-1.024814829	316.8519684	Y	ST-23 complex / Cluster A3	4375	5-1;2-2	F5-8	7	F	21	7	Y	contamination	4375	2	2009
ERS1112865	0	KL06817	4	13/08/2009	Kaya	Boulsin; Kaya	12.97210102	-1.024814829	316.8519684	A	ST-5 complex/subgroup III	2859	20.9	F3-1	9	M	21	7	A		2859	6	2009
ERS1112866	0	KL06818	4	13/08/2009	Kaya	Boulsin; Kaya	12.97210102	-1.024814829	316.8519684	A	ST-5 complex/subgroup III	2859	20.9	F3-1	5	F	21	7	A		2859	6	2009
ERS1112867	0	KL06825	4	13/08/2009	Kaya	Boulsin; Kaya	12.97210102	-1.024814829	316.8519684	Y	ST-23 complex / Cluster A3	4375	5-1;2-2	F5-8	15	F	21	7	Y	contamination	4375	2	2009
ERS1112868	0	KL06877	4	17/08/2009	Kaya	Mastenga; Kaya	12.82919252	-0.809534641	331.5254901	A	ST-5 complex/subgroup III	2859	20.9	F3-1	9	F	54	25	A	contamination	2859	6	2009
ERS1112870	0	KL06882	4	17/08/2009	Kaya	Mastenga; Kaya	12.82919252	-0.809534641	331.5254901	X	UA	181	5-1;10-1	F1-31	9	M	14	7	X	contamination	181	1	2009
ERS1112872	0	KL06887	4	17/08/2009	Kaya	Mastenga; Kaya	12.82919252	-0.809534641	331.5254901	X	UA	181	5-1;10-1	F1-31	6	F	14	7	X		181	1	2009
ERS1112874	0	KL06912	4	17/08/2009	Kaya	Mastenga; Kaya	12.82919252	-0.809534641	331.5254901	X	UA	181	5-1;10-1	F1-31	4	F	32	8	X		181	1	2009
ERS1112876	0	KL06915	4	17/08/2009	Kaya	Mastenga; Kaya	12.82919252	-0.809534641	331.5254901	NG	ST-175 complex	2881	5-1;2-36	F5-1	10	F	32	8	Y	contamination	2881	4	2009
ERS1112878	0	KL06928	4	17/08/2009	Kaya	Mastenga; Kaya	12.82919252	-0.809534641	331.5254901	X	UA	181	5-1;10-1	F1-31	13	M	54	25	X	contamination	181	1	2009
ERS1112880	0	KL06971	4	18/08/2009	Kaya	Mastenga; Kaya	12.82919252	-0.809534641	331.5254901	X	UA	181	5-1;10-1	F1-31	15	M	31	12	X	contamination	181	1	2009
ERS1112882	0	KL07023	4	18/08/2009	Kaya	Mastenga; Kaya	12.82919252	-0.809534641	331.5254901	A	ST-5 complex/subgroup III	2859	20.9	F3-1	3	F	21	7	A		2859	6	2009
ERS1112884	0	KL07047	4	19/08/2009	Kaya	Foulla; Kaya	12.80183932	-1.003865817	301.7069999	Y	ST-23 complex / Cluster A3	4375	5-1;2-2	F4-23	4	F	10	8	Y	contamination	4375	2	2009
ERS1112886	0.333333	KL07078	4	19/08/2009	Kaya	Foulla; Kaya	12.80183932	-1.003865817	301.7069999	NG	UA	192	18-11;42-1	-	14	M	15	5	untypable		192	7	2009
ERS1112888	0	KL07110	4	19/08/2009	Kaya	Foulla; Kaya	12.80183932	-1.003865817	301.7069999	Y	ST-23 complex / Cluster A3	4375	5-1;2-2	F5-8	15	M	32	21	Y	contamination	4375	2	2009
ERS1112890	0	KL07117	4	19/08/2009	Kaya	Foulla; Kaya	12.80183932	-1.003865817	301.7069999	Y	ST-23 complex / Cluster A3	4375	5-1;2-2	F5-8	27	M	8	5	Y	contamination	4375	2	2009
ERS1112892	0	KL07126	4	19/08/2009	Kaya	Foulla; Kaya	12.80183932	-1.003865817	301.7069999	Y	ST-23 complex / Cluster A3	4375	5-1;2-2	F5-8	16	M	32	21	Y	contamination	4375	2	2009
ERS1112894	0	KL07127	4	19/08/2009	Kaya	Foulla; Kaya	12.80183932	-1.003865817	301.7069999	Y	ST-23 complex / Cluster A3	4375	5-1;2-2	F5-8	25	M	15	5	Y	contamination	4375	2	2009
ERS1112896	0	KL07137	4	20/08/2009	Kaya	Foulla; Kaya	12.80183932	-1.003865817	301.7069999	NG	ST-175 complex	2881	5-1;2-36	F5-1	28	F	8	4	Y	contamination	2881	4	2009
ERS1112898	0	KL07184	4	20/08/2009	Kaya	Foulla; Kaya	12.80183932	-1.003865817	301.7069999	W135	ST-175 complex	2881	5-1;2-36	F5-1	8	M	13	7	Y	contamination	2881	4	2009
ERS1112899	0	KL07193	4	20/08/2009	Kaya	Foulla; Kaya	12.80183932	-1.003865817	301.7069999	W135	ST-175 complex	2881	5-1;2-36	F5-1	28	F	7	2	Y		2881	4	2009
ERS1112901	0	KL07240	4	20/08/2009	Kaya	Foulla; Kaya	12.80183932	-1.003865817	301.7069999	Y	ST-23 complex / Cluster A3	4375	5-1;2-2	F5-8	15	M	7	4	Y	contamination	4375	2	2009
ERS1112904	0	KL07365	4	25/08/2009	Kaya	Noungou; Kaya	12.80376728	-1.179202451	288.1147058	Y	ST-23 complex / Cluster A3	4375	5-1;2-2	F5-8	10	F	15	4	Y	contamination	4375	2	2009
ERS1112906	0	KL07380	4	25/08/2009	Kaya	Noungou; Kaya	12.80376728	-1.179202451	288.1147058	Y	ST-23 complex / Cluster A3	4375	5-1;2-2	F5-8	10	F	7	2	Y		4375	2	2009
ERS1112908	0	KL07382	4	25/08/2009	Kaya	Noungou; Kaya	12.80376728	-1.179202451	288.1147058	Y	ST-23 complex / Cluster A3	4375	5-1;2-2	F5-8	4	M	26	8	Y	contamination	4375	2	2009
ERS1112910	0	KL07392	4	25/08/2009	Kaya	Noungou; Kaya	12.80376728	-1.179202451	288.1147058	Y	ST-23 complex / Cluster A3	4375	5-1;2-2	F5-8	27	F	26	8	Y		4375	2	2009
ERS1112912	0	KL07510	4	26/08/2009	Kaya	Iryastenga; Kaya	13.07377729	-1.145269583	333.3208332	W135	ST-175 complex	2881	5-1;2-36	F5-1	13	F	15	5	Y	contamination	2881	4	2009
ERS1112914	0	KL07557	4	27/08/2009	Kaya	Iryastenga; Kaya	13.07377729	-1.145269583	333.3208332	Y	ST-23 complex / Cluster A3	4375	5-1;2-2	F5-8	5	F	5	2	Y	contamination	4375	2	2009
ERS1112915	0.090909	KL07612	4	27/08/2009	Kaya	Iryastenga; Kaya	13.07377729	-1.145269583	333.3208332	Y	ST-23 complex / Cluster A3	4375	5-1;2-2	F5-8	7	F	12	3	Y	contamination	4375	2	2009
ERS1112917	0	KL07636	4	27/08/2009	Kaya	Iryastenga; Kaya	13.07377729	-1.145269583	333.3208332	X	UA	181	5-1;10-1	F1-31	3	M	6	3	X		181	1	2009
ERS1112919	0	KL07637	4	27/08/2009	Kaya	Iryastenga; Kaya	13.07377729	-1.145269583	333.3208332	X	UA	181	5-1;10-1	F1-31	26	F	6	3	X		181	1	2009
ERS1112920	0	BL08195	5	31/10/2009	Bogodogo		12.3646	-1.5339	12.3543157	Y	ST-23 complex / Cluster A3	4375	5-1;2-2	F5-8	17	M	4	3	Y	contamination	4375	2	2009
ERS1112922	0.071429	BL08254	5	31/10/2009	Bogodogo		12.3646	-1.5339	12.3543157	NG	UA	192	18-11;42-1	-	16	F	14	5	untypable		192	7	2009
ERS1112924	0.035714	BL08301	5	01/11/2009	Bogodogo		12.3646	-1.5339	12.3543157	Y	ST-23 complex / Cluster A3	4375	5-1;2-2	F5-8	21	M	16	9	Y	contamination	4375	2	2009
ERS1112925	0	BL08607	5	05/11/2009	Bogodogo		12.3646	-1.5339	12.3543157	NG	ST-198 complex	198	18;25-7	F5-5	17	M	21	5	untypable		198	8	2009
ERS1112927	0	BL08692	5	07/11/2009	Bogodogo		12.3646	-1.5339	12.3543157	W135	ST-175 complex	2881	5-1;2-36	F5-1	27	M	7	3	Y	contamination	2881	4	2009
ERS1112929	0	BL08700	5	07/11/2009	Bogodogo		12.3646	-1.5339	12.3543157	NG	ST-175 complex	2881	5-1;2-36	F5-1	21	M	12	6	Y	contamination	2881	4	2009
ERS1112931	0.514286	BL08703	5	07/11/2009	Bogodogo		12.3646	-1.5339	12.3543157	NG	UA	8248	7;30-	-	15	F	6	3	untypable		8463	9	2009
ERS1112932	0.5	BL08752	5	07/11/2009	Bogodogo		12.3646	-1.5339	12.3543157	Y	ST-23 complex / Cluster A3	4375	5-1;2-2	F5-8	10	F	19	7	Y	contamination	4375	2	2009
ERS1112934	0	BL08778	5	08/11/2009	Bogodogo		12.3646	-1.5339	12.3543157	NG	UA	8248	21-14;28-3	F5-66	24	F	21	8	untypable		8248	9	2009
ERS1112937	0.5	BL08797	5	08/11/2009	Bogodogo		12.3646	-1.5339	12.3543157	NG	UA	8248	21-14;28-3	F5-66	3	M	21	8	untypable		8248	9	2009
ERS1112938	0.095238	BL08849	5	08/11/2009	Bogodogo		12.3646	-1.5339	12.3543157	NG	ST-175 complex	2881	5-1;2-36	F5-1	5	M	14	6	Y	contamination	2881	4	2009
ERS1112940	0	BL08901	5	11/11/2009	Bogodogo		12.3646	-1.5339	12.3543157	X	UA	5789	5-1;10-1	F4-23	20	M	3	2	X		5789	1	2009
ERS1112942	0	KL04147	3	28/04/2009	Kaya	Terin-Mossi; Kaya	13.12126554	-0.76512716	308.1309858	Y	ST-23 complex / Cluster A3	4375	5-1;2-2	F5-8	16	M	12	4	Y	contamination	4375	2	2009
ERS1112869	0	KL13474	7	22/03/2011	Kaya	Noungou; Kaya	12.80376728	-1.179202451	288.1147058	X					12	F	20	5	X		181	1	2011
ERS1112871	0	DL14009	8	02/05/2011	Dande	Lahirasso; Dande	11.8525988	-4.071110004	286.0638888	Y	ST-167 complex	767	5-1;10-8	F1-3	16	F	8	2	Y	contamination	767	5	2011
ERS1112873	0	DL14043	8	02/05/2011	Dande	Lahirasso; Dande	11.8525988	-4.071110004	286.0638888	W135	ST-11 complex	11	5.2	F1-1	10	M	12	4	W_cc11	contamination	11	3	2011
ERS1112875	0	DL14044	8	02/05/2011	Dande	Lahirasso; Dande	11.8525988	-4.071110004	286.0638888	W135	ST-11 complex	11	5.2	F1-1	5	M	12	4	W_cc11		11	3	2011
ERS1112877	0	DL14047	8	02/05/2011	Dande	Lahirasso; Dande	11.8525988	-4.071110004	286.0638888	W135	ST-11 complex	11	5.2	F1-1	13	F	12	4	W_cc11		11	3	2011
ERS1112879	0	DL14101	8	02/05/2011	Dande	Lahirasso; Dande	11.8525988	-4.071110004	286.0638888	X	ST-181 complex	181	5.2	F1-31	18	F	11	10	X	contamination	181	1	2011
ERS1112881	0	DL14115	8	03/05/2011	Dande	Lahirasso; Dande	11.8525988	-4.071110004	286.0638888	W135	ST-11 complex	11	5.2	F1-1	19	M	13	4	W_cc11		11	3	2011
ERS1112883	0	DL14117	8	03/05/2011	Dande	Lahirasso; Dande	11.8525988	-4.071110004	286.0638888	W135	ST-11 complex	11	5.2	F1-1	9	M	13	4	W_cc11		11	3	2011
ERS1112885	0	DL14151	8	03/05/2011	Dande	Lahirasso; Dande	11.8525988	-4.071110004	286.0638888	Y	ST-167 complex	767	5-1;10-8	F1-3	18	M	19	5	Y	contamination	767	5	2011
ERS1112887	0	DL14156	8	03/05/2011	Dande	Lahirasso; Dande	11.8525988	-4.071110004	286.0638888	X	ST-181 complex	181	5-1;10-1	F1-31	3	F	13	4	X		181	1	2011
ERS1112889	0	DL14161	8	03/05/2011	Dande	Lahirasso; Dande	11.8525988	-4.071110004	286.0638888	X	ST-181 complex	181	5-1;10-1	F1-31	10	M	9	3	X		181	1	2011
ERS1112891	0	DL14203	8	03/05/2011	Dande	Lahirasso; Dande	11.8525988	-4.071110004	286.0638888	Y	ST-167 complex	767	5-1;10-8	F1-3	1	M	19	5	Y	contamination	767	5	2011
ERS1112893	0	DL14234	8	04/05/2011	Dande	Koledougou; Dande	11.79283505	-4.082186964	283.9434107	X	ST-181 complex	181	5-1;10-1	F1-31	5	M	24	8	X	contamination	181	1	2011
ERS1112895	0	DL14257	8	04/05/2011	Dande	Koledougou; Dande	11.79283505	-4.082186964	283.9434107	X	ST-181 complex	181	5-1;10-1	F1-31	27	M	5	3	X		181	1	2011
ERS1112897	0	DL14260	8	04/05/2011	Dande	Koledougou; Dande	11.79283505	-4.082186964	283.9434107	Y	ST-167 complex	767	5-1;10-8	F1-3	21	M	2	1	Y	contamination	767	5	2011
ERS1112900	0	DL14327	8	05/05/2011	Dande	Koledougou; Dande	11.79283505	-4.082186964	283.9434107	W135	ST-11 complex	11	5.2	F1-1	18	M	24	9	W_cc11		11	3	2011
ERS1112902	0.2	DL14338	8	05/05/2011	Dande	Koledougou; Dande	11.79283505	-4.082186964	283.9434107	X	ST-181 complex	181	5-1;10-1	F1-31	6	F	24	9	X	contamination	181	1	2011
ERS1112903	0	DL14434	8	05/05/2011	Dande	Koledougou; Dande	11.79283505	-4.082186964	283.9434107	X	ST-181 complex	181	5-1;10-1	F1-31	5	F	4	1	X		181	1	2011
ERS1112905	0	DL14584	8	10/05/2011	Dande	Desso; Dande	11.34825208	-4.288231546	325.1366934	Y	ST-167 complex	767	5-1;10-8	F1-3	6	M	22	10	Y	contamination	767	5	2011
ERS1112907	0	KL12250	7	02/03/2011	Kaya	Terin-Mossi; Kaya	13.12126554	-0.76512716	308.1309858	X					3	F	12	3	X	contamination	181	1	2011
ERS1112909	0	DL14616	8	10/05/2011	Dande	Desso; Dande	11.34825208	-4.288231546	325.1366934	Y	ST-167 complex	767	5-1;10-8	F1-3	4	F	9	3	Y	contamination	767	5	2011
ERS1112911	0	DL14668	8	11/05/2011	Dande	Soungaledaga; Dande	11.32075914	-4.559659092	342.2132757	W135	ST-11 complex	11	5.2	F1-1	21	F	20	9	W_cc11		11	3	2011
ERS1112913	0	DL14669	8	11/05/2011	Dande	Soungaledaga; Dande	11.32075914	-4.559659092	342.2132757	W135	ST-11 complex	11	5.2	F1-1	3	M	20	9	W_cc11		11	3	2011
ERS1112916	0	DL14694	8	11/05/2011	Dande	Soungaledaga; Dande	11.32075914	-4.559659092	342.2132757	X	ST-181 complex	181	5-1;10-1	F1-31	27	M	20	9	X		181	1	2011
ERS1112918	0	DL14741	8	11/05/2011	Dande	Soungaledaga; Dande	11.32075914	-4.559659092	342.2132757	Y	ST-167 complex	767	5-1;10-8	F1-3	1	F	8	4	Y	contamination	767	5	2011
ERS1112921	0	DL14750	8	11/05/2011	Dande	Soungaledaga; Dande	11.32075914	-4.559659092	342.2132757	Y	ST-167 complex	767	5-1;10-8	F1-3	12	M	9	3	Y	contamination	767	5	2011
ERS1112923	0	DL14779	8	12/05/2011	Dande	Soungaledaga; Dande	11.32075914	-4.559659092	342.2132757	Y	ST-167 complex	767	5-1;10-8	F1-3	11	M	9	4	Y	contamination	767	5	2011
ERS1112926	0	DL14836	8	12/05/2011	Dande	Soungaledaga; Dande	11.32075914	-4.559659092	342.2132757	Y	ST-167 complex	767	5-1;10-8	F1-3	3	M	5	1	Y	contamination	767	5	2011
ERS1112928	0	DL14847	8	12/05/2011	Dande	Soungaledaga; Dande	11.32075914	-4.559659092	342.2132757	Y	ST-167 complex	767	5-1;10-8	F1-3	8	F	15	6	Y	contamination	767	5	2011
ERS1112930	0	DL14906	8	16/05/2011	Dande	Zongoma; Dande	11.57018049	-4.319700625	299.8348213	Y	ST-167 complex	767	5-1;10-8	F1-3	23	F	7	1	Y	contamination	767	5	2011
ERS1112933	0	DL14976	8	17/05/2011	Dande	Zongoma; Dande	11.57018049	-4.319700625	299.8348213	Y	ST-167 complex	767	5-1;10-8	F1-3	2	F	4	3	Y	contamination	767	5	2011
ERS1112935	0	DL14978	8	17/05/2011	Dande	Zongoma; Dande	11.57018049	-4.319700625	299.8348213	Y	ST-167 complex	767	5-1;10-8	F1-3	11	M	7	1	Y	contamination	767	5	2011
ERS1112936	0	DL14981	8	17/05/2011	Dande	Zongoma; Dande	11.57018049	-4.319700625	299.8348213	Y	ST-167 complex	767	5-1;10-8	F1-3	5	F	7	1	Y	contamination	767	5	2011
ERS1112939	0	DL14988	8	17/05/2011	Dande	Zongoma; Dande	11.57018049	-4.319700625	299.8348213	Y	ST-167 complex	767	5-1;10-8	F1-3	4	M	7	3	Y	contamination	767	5	2011
ERS1112941	0	DL14991	8	17/05/2011	Dande	Zongoma; Dande	11.57018049	-4.319700625	299.8348213	Y	ST-167 complex	767	5-1;10-8	F1-3	7	M	7	3	Y	contamination	767	5	2011
ERS1112943	0	DL15143	8	18/05/2011	Dande	Toukoro; Dande	11.42193255	-4.25046285	312.5683937	Y	ST-167 complex	767	5-1;10-8	F1-3	9	F	9	3	Y	contamination	767	5	2011
ERS1112944	0	DL15147	8	18/05/2011	Dande	Toukoro; Dande	11.42193255	-4.25046285	312.5683937	Y	ST-167 complex	767	5-1;10-8	F1-3	4	M	9	3	Y	contamination	767	5	2011
ERS1112945	0	DL15253	8	19/05/2011	Dande	Toukoro; Dande	11.42193255	-4.25046285	312.5683937	Y	ST-167 complex	767	5-1;10-8	F1-3	1	F	7	2	Y	contamination	767	5	2011
ERS1112946	0	DL15290	8	19/05/2011	Dande	Toukoro; Dande	11.42193255	-4.25046285	312.5683937	Y	ST-167 complex	767	5-1;10-8	F1-3	4	M	4	2	Y	contamination	767	5	2011
ERS1112947	0	DL15293	8	19/05/2011	Dande	Toukoro; Dande	11.42193255	-4.25046285	312.5683937	W135	ST-11 complex	11	5.2	F1-1	3	F	4	2	W_cc11		11	3	2011
ERS1112948	0	DL15296	8	19/05/2011	Dande	Toukoro; Dande	11.42193255	-4.25046285	312.5683937	Y	ST-167 complex	767	5-1;10-8	F1-3	5	M	13	4	Y	contamination	767	5	2011
ERS1112949	0	DL15301	8	19/05/2011	Dande	Toukoro; Dande	11.42193255	-4.25046285	312.5683937	X	ST-181 complex	181	5-1;10-1	F1-31	14	M	13	4	X		181	1	2011
ERS1112950	0	DL15302	8	19/05/2011	Dande	Toukoro; Dande	11.42193255	-4.25046285	312.5683937	X	ST-181 complex	181	5-1;10-1	F1-31	7	F	15	6	X		181	1	2011
ERS1112951	0	DL15348	8	23/05/2011	Dande	Tarama; Dande	11.69448185	-4.472720374	318.9198717	W135	ST-11 complex	11	5.2	F1-1	7	F	6	3	W_cc11		11	3	2011
ERS1112952	0	DL15349	8	23/05/2011	Dande	Tarama; Dande	11.69448185	-4.472720374	318.9198717	X	ST-181 complex	181	5-1;10-1	F1-31	2	M	11	4	X		181	1	2011
ERS1112953	0	DL15366	8	23/05/2011	Dande	Tarama; Dande	11.69448185	-4.472720374	318.9198717	X	ST-181 complex	181	5-1;10-1	F1-31	2	M	21	6	X		181	1	2011
ERS1112954	0	DL15470	8	24/05/2011	Dande	Tarama; Dande	11.69448185	-4.472720374	318.9198717	NG		4899	21-14;28-3	F5-66	25	F	5	3	untypable		4899	9	2011
ERS1112955	0	DL15484	8	24/05/2011	Dande	Tarama; Dande	11.69448185	-4.472720374	318.9198717	NG		9356	21-14;28-3	F5-66	8	M	8	6	untypable		4899	9	2011
ERS1112956	0	DL15603	8	25/05/2011	Dande	Koundougou; Dande	11.73757376	-4.428227403	327.6037312	W135	ST-11 complex	11	5.2	F1-1	14	M	31	16	W_cc11		11	3	2011
ERS1112957	0.466667	KL14013	8	02/05/2011	Kaya	Tamdogo; Kaya	13.13947749	-0.738198586	307.1984847	X					4	M	46	14	X	contamination	181	1	2011
ERS1112958	0.142857	KL14023	8	02/05/2011	Kaya	Tamdogo; Kaya	13.13947749	-0.738198586	307.1984847	X					6	M	46	14	X	contamination	181	1	2011
ERS1112959	1.5	KL14031	8	02/05/2011	Kaya	Tamdogo; Kaya	13.13947749	-0.738198586	307.1984847	X					6	F	46	14	X		181	1	2011
ERS1112960	0	KL14032	8	02/05/2011	Kaya	Tamdogo; Kaya	13.13947749	-0.738198586	307.1984847	Y	ST-23 complex	4375	5-1;2-2	F5-8	9	F	46	14	Y	contamination	4375	2	2011
ERS1112961	0.4	KL14036	8	02/05/2011	Kaya	Tamdogo; Kaya	13.13947749	-0.738198586	307.1984847	X					6	F	46	14	X		181	1	2011
ERS1112962	0	KL14041	8	02/05/2011	Kaya	Tamdogo; Kaya	13.13947749	-0.738198586	307.1984847	Y	ST-23 complex	4375	5-1;2-2	F5-8	8	F	46	14	Y	contamination	4375	2	2011
ERS1112963	0	KL14042	8	02/05/2011	Kaya	Tamdogo; Kaya	13.13947749	-0.738198586	307.1984847	X					12	F	7	2	X	contamination	181	1	2011
ERS1112964	0	KL14045	8	02/05/2011	Kaya	Tamdogo; Kaya	13.13947749	-0.738198586	307.1984847	X					7	M	8	4	X		181	1	2011
ERS1112965	0	KL14057	8	02/05/2011	Kaya	Tamdogo; Kaya	13.13947749	-0.738198586	307.1984847	X					3	M	12	3	X	contamination	181	1	2011
ERS1112966	0	KL14058	8	02/05/2011	Kaya	Tamdogo; Kaya	13.13947749	-0.738198586	307.1984847	X					5	M	12	3	X	contamination	181	1	2011
ERS1112967	0	KL14063	8	02/05/2011	Kaya	Tamdogo; Kaya	13.13947749	-0.738198586	307.1984847	X					7	M	12	3	X	contamination	181	1	2011
ERS1112968	0	KL14064	8	02/05/2011	Kaya	Tamdogo; Kaya	13.13947749	-0.738198586	307.1984847	X					11	M	12	3	X		181	1	2011
ERS1112969	0	KL14067	8	02/05/2011	Kaya	Tamdogo; Kaya	13.13947749	-0.738198586	307.1984847	X					7	M	28	14	X		181	1	2011
ERS1112970	1	KL14068	8	02/05/2011	Kaya	Tamdogo; Kaya	13.13947749	-0.738198586	307.1984847	X					4	M	28	14	X		181	1	2011
ERS1112971	0	KL14069	8	02/05/2011	Kaya	Tamdogo; Kaya	13.13947749	-0.738198586	307.1984847	X	ST-181 complex	181	5-1;10-1	F1-31	23	F	28	14	X		181	1	2011
ERS1112972	0	KL14070	8	02/05/2011	Kaya	Tamdogo; Kaya	13.13947749	-0.738198586	307.1984847	X					2	M	28	14	X		181	1	2011
ERS1112973	0.8	KL14072	8	02/05/2011	Kaya	Tamdogo; Kaya	13.13947749	-0.738198586	307.1984847	X	ST-181 complex	181	5-1;10-1	F1-31	6	M	46	14	X		181	1	2011
ERS1112974	0	KL14075	8	02/05/2011	Kaya	Tamdogo; Kaya	13.13947749	-0.738198586	307.1984847	X					9	F	34	21	X	contamination	181	1	2011
ERS1112975	0	KL14081	8	02/05/2011	Kaya	Tamdogo; Kaya	13.13947749	-0.738198586	307.1984847	X					6	M	34	21	X	contamination	181	1	2011
ERS1112976	0	KL14082	8	02/05/2011	Kaya	Tamdogo; Kaya	13.13947749	-0.738198586	307.1984847	X					2	F	34	21	X		181	1	2011
ERS1112977	1	KL14164	8	03/05/2011	Kaya	Tamdogo; Kaya	13.13947749	-0.738198586	307.1984847	X	ST-181 complex	181	5-1;10-1	F1-31	8	M	52	15	X		181	1	2011
ERS1112978	0	KL14173	8	03/05/2011	Kaya	Tamdogo; Kaya	13.13947749	-0.738198586	307.1984847	X					9	M	6	4	X	contamination	181	1	2011
ERS1112979	0.111111	KL14182	8	03/05/2011	Kaya	Tamdogo; Kaya	13.13947749	-0.738198586	307.1984847	X					6	M	35	13	X		181	1	2011
ERS1112980	0	KL14190	8	03/05/2011	Kaya	Tamdogo; Kaya	13.13947749	-0.738198586	307.1984847	X	ST-181 complex	181	5-1;10-1	F1-31	14	F	35	13	X		181	1	2011
ERS1112981	0.166667	KL14191	8	03/05/2011	Kaya	Tamdogo; Kaya	13.13947749	-0.738198586	307.1984847	X					6	F	35	13	X	contamination	181	1	2011
ERS1112982	0	KL14194	8	03/05/2011	Kaya	Tamdogo; Kaya	13.13947749	-0.738198586	307.1984847	X					4	M	35	13	X	contamination	181	1	2011
ERS1112983	0.166667	KL14199	8	03/05/2011	Kaya	Tamdogo; Kaya	13.13947749	-0.738198586	307.1984847	X					3	F	35	13	X		181	1	2011
ERS1112984	0	KL14203	8	03/05/2011	Kaya	Tamdogo; Kaya	13.13947749	-0.738198586	307.1984847	X					6	F	12	5	X	contamination	181	1	2011
ERS1112985	0	KL14213	8	03/05/2011	Kaya	Tamdogo; Kaya	13.13947749	-0.738198586	307.1984847	X					6	F	8	3	X	contamination	181	1	2011
ERS1112986	0	KL14214	8	03/05/2011	Kaya	Tamdogo; Kaya	13.13947749	-0.738198586	307.1984847	X					6	F	8	3	X		181	1	2011
ERS1112987	0	KL14219	8	04/05/2011	Kaya	Terin-Mossi; Kaya	13.12126554	-0.76512716	308.1309858	Y	ST-23 complex	4375	5-1;2-2	F5-8	12	M	25	9	Y	contamination	4375	2	2011
ERS1112988	0	KL14238	8	04/05/2011	Kaya	Terin-Mossi; Kaya	13.12126554	-0.76512716	308.1309858	X					6	F	11	5	X		181	1	2011
ERS1112989	0	KL14241	8	04/05/2011	Kaya	Terin-Mossi; Kaya	13.12126554	-0.76512716	308.1309858	X					11	F	11	5	X	contamination	181	1	2011
ERS1112990	0.5	KL14266	8	04/05/2011	Kaya	Terin-Mossi; Kaya	13.12126554	-0.76512716	308.1309858	X					8	F	15	7	X	contamination	181	1	2011
ERS1112991	0	KL14269	8	04/05/2011	Kaya	Terin-Mossi; Kaya	13.12126554	-0.76512716	308.1309858	X	ST-181 complex	181	5-1;10-1	F1-31	3	F	15	7	X	contamination	181	1	2011
ERS1112992	0	KL14271	8	04/05/2011	Kaya	Terin-Mossi; Kaya	13.12126554	-0.76512716	308.1309858	X					16	F	15	7	X	contamination	181	1	2011
ERS1112993	0	KL14273	8	04/05/2011	Kaya	Terin-Mossi; Kaya	13.12126554	-0.76512716	308.1309858	Y	ST-23 complex	4375	5-1;2-2	F5-8	4	M	8	2	Y	contamination	4375	2	2011
ERS1112994	0.666667	KL14296	8	04/05/2011	Kaya	Terin-Mossi; Kaya	13.12126554	-0.76512716	308.1309858	X					6	M	19	6	X		181	1	2011
ERS1112995	0.1	KL14312	8	04/05/2011	Kaya	Terin-Mossi; Kaya	13.12126554	-0.76512716	308.1309858	X	ST-181 complex	5789	5-1;10-1	F4-23	2	M	16	6	X		5789	1	2011
ERS1112996	0	KL14317	8	04/05/2011	Kaya	Terin-Mossi; Kaya	13.12126554	-0.76512716	308.1309858	X					12	F	20	15	X		181	1	2011
ERS1112997	0	KL14327	8	05/05/2011	Kaya	Terin-Mossi; Kaya	13.12126554	-0.76512716	308.1309858	X	ST-181 complex	181	5-1;10-1	F1-31	12	M	35	10	X	contamination	181	1	2011
ERS1112998	0	KL14335	8	05/05/2011	Kaya	Terin-Mossi; Kaya	13.12126554	-0.76512716	308.1309858	X					22	F	35	10	X		181	1	2011
ERS1112999	0	KL14338	8	05/05/2011	Kaya	Terin-Mossi; Kaya	13.12126554	-0.76512716	308.1309858	X					6	M	35	10	X		181	1	2011
ERS1113000	0	KL14341	8	05/05/2011	Kaya	Terin-Mossi; Kaya	13.12126554	-0.76512716	308.1309858	X					10	F	35	10	X	contamination	181	1	2011
ERS1113001	0	KL14352	8	05/05/2011	Kaya	Terin-Mossi; Kaya	13.12126554	-0.76512716	308.1309858	X	ST-181 complex	181	5-1;10-1	F1-31	9	F	5	2	X	contamination	181	1	2011
ERS1113002	0	KL14354	8	05/05/2011	Kaya	Terin-Mossi; Kaya	13.12126554	-0.76512716	308.1309858	X					6	F	6	2	X		181	1	2011
ERS1113193		BL16188	9	04/08/2011	Bogodogo		12.3646	-1.5339	12.3543157	Y		9367	21-15;16	F1-7	7	F	11	4	W_135_cc22	contamination	9367	57	2011
ERS1113194	0	BL16238	9	06/08/2011	Bogodogo		12.3646	-1.5339	12.3543157	NG	ST-175 complex	2881	5-1;2-36	F5-1	4	M	9	3	Y	contamination	2881	4	2011
ERS1113195		BL16302	9	06/08/2011	Bogodogo		12.3646	-1.5339	12.3543157	NG		1289	22;14-25	F5-5	17	M	17	9	untypable		1289	45	2011
ERS1113196	0	BL16340	9	06/08/2011	Bogodogo		12.3646	-1.5339	12.3543157	W135	ST-11 complex	11	5.2	F1-1	18	F	14	5	W_cc11		11	3	2011
ERS1113197	0	BL16466	9	08/08/2011	Bogodogo		12.3646	-1.5339	12.3543157	Y	ST-167 complex	2880	5-1;10-8	F1-3	21	F	6	6	Y	contamination	2880	5	2011
ERS1113198	0	BL16529	9	08/08/2011	Bogodogo		12.3646	-1.5339	12.3543157	Y	ST-175 complex	2881	5-1;2-36	F5-1	5	M	12	7	Y	contamination	2881	4	2011
ERS1113199	0	BL16586	9	09/08/2011	Bogodogo		12.3646	-1.5339	12.3543157	NG		7697	18-11;42-1	Neg	15	M	6	3	untypable		7697	7	2011
ERS1113200	0.035714	BL16626	9	09/08/2011	Bogodogo		12.3646	-1.5339	12.3543157	Y	ST-23 complex	4375	5-1;2-2	F5-8	22	F	4	3	Y		4375	2	2011
ERS1113201	0.055556	BL16687	9	11/08/2011	Bogodogo		12.3646	-1.5339	12.3543157	X	ST-181 complex	181	5-1;10-1	F1-31	17	F	24	9	X		181	1	2011
ERS1113202	0	BL16697	9	11/08/2011	Bogodogo		12.3646	-1.5339	12.3543157	W135	ST-11 complex	11	5.2	F1-1	9	M	5	2	W_cc11	contamination	11	3	2011
ERS1113203	0	BL16758	9	11/08/2011	Bogodogo		12.3646	-1.5339	12.3543157	X	ST-181 complex	181	5-1;10-1	F1-31	14	F	10	4	X	contamination	181	1	2011
ERS1113204	0	BL16811	9	12/08/2011	Bogodogo		12.3646	-1.5339	12.3543157	Y	ST-23 complex	4375	5-1;2-2	F5-8	17	M	30	9	Y	contamination	4375	2	2011
ERS1113205	0	BL16812	9	12/08/2011	Bogodogo		12.3646	-1.5339	12.3543157	Y	ST-23 complex	4375	5-1;2-2	F5-8	16	M	30	9	Y	contamination	4375	2	2011
ERS1113206	0	BL16831	9	12/08/2011	Bogodogo		12.3646	-1.5339	12.3543157	NG		4899	21-14;28-3	F5-66	10	M	30	9	untypable		4899	9	2011
ERS1113207	0.625	BL16867	9	12/08/2011	Bogodogo		12.3646	-1.5339	12.3543157	X	ST-181 complex	181	5-1;10-1	F1-31	8	M	22	9	X		181	1	2011
ERS1113208	0	BL16869	9	12/08/2011	Bogodogo		12.3646	-1.5339	12.3543157	X	ST-181 complex	181	5-1;10-1	F4-23	9	F	22	9	X		5789	1	2011
ERS1113209	0.333333	BL17105	9	18/08/2011	Bogodogo		12.3646	-1.5339	12.3543157	X	ST-181 complex	181	5-1;10-1	F4-23	14	F	8	3	X		5789	1	2011
ERS1113210	0	BL17195	9	20/08/2011	Bogodogo		12.3646	-1.5339	12.3543157	X	ST-181 complex	181	5-1;10-1	F4-23	9	F	5	3	X		5789	1	2011
ERS1113211	0.84375	BL17255	9	20/08/2011	Bogodogo		12.3646	-1.5339	12.3543157	Y	ST-167 complex	2880	5-1;10-8	F1-3	21	M	8	7	Y	contamination	2880	5	2011
ERS1113212		BL17262	9	20/08/2011	Bogodogo		12.3646	-1.5339	12.3543157	C	ST-41/44 complex	206	7-2;30-11	F5-2	14	M	14	6	C	contamination	206	22	2011
ERS1113213	0.25	BL17365	9	22/08/2011	Bogodogo		12.3646	-1.5339	12.3543157	W135	ST-41/44 complex	9357	5-1;2-36	F5-1	11	F	22	8	Y	contamination	9357	4	2011
ERS1113214	0.181818	BL17386	9	22/08/2011	Bogodogo		12.3646	-1.5339	12.3543157	X	ST-181 complex	181	5-1;10-1	F1-31	10	M	8	3	X		181	1	2011
ERS1113215	0	BL17465	9	23/08/2011	Bogodogo		12.3646	-1.5339	12.3543157	NG		192	18-11;42-8	Neg	13	F	9	2	untypable		192	7	2011
ERS1113216	0	BL17478	9	23/08/2011	Bogodogo		12.3646	-1.5339	12.3543157	X	ST-181 complex	181	5-1;10-1	F1-31	10	M	9	2	X		181	1	2011
ERS1113217	0.25	BL17520	9	25/08/2011	Bogodogo		12.3646	-1.5339	12.3543157	W135	ST-175 complex	2881	5-1;2-36	F5-1	9	M	5	2	Y	contamination	2881	4	2011
ERS1113218		BL17588	9	25/08/2011	Bogodogo		12.3646	-1.5339	12.3543157	X	ST-162 complex	162	7-2;4	F5-9	14	F	22	6	B		162	27	2011
ERS1113219	0	DL16021	9	01/08/2011	Dande	Lahirasso; Dande	11.8525988	-4.071110004	286.0638888	Y	ST-23 complex	4375	5-1;2-2	F5-8	11	F	16	9	Y	contamination	4375	2	2011
ERS1113220	0	DL16026	9	01/08/2011	Dande	Lahirasso; Dande	11.8525988	-4.071110004	286.0638888	Y	ST-23 complex	4375	5-1;2-2	F5-8	18	M	11	5	Y	contamination	4375	2	2011
ERS1113221	0	DL16051	9	01/08/2011	Dande	Lahirasso; Dande	11.8525988	-4.071110004	286.0638888	W135	ST-175 complex	2881	5-1;2-36	F4-28	7	M	11	5	Y	contamination	2881	4	2011
ERS1113222	0	DL16072	9	01/08/2011	Dande	Lahirasso; Dande	11.8525988	-4.071110004	286.0638888	W135	ST-175 complex	2881	5-1;2-36	F4-28	7	M	10	3	Y		2881	4	2011
ERS1113223	0	DL16075	9	01/08/2011	Dande	Lahirasso; Dande	11.8525988	-4.071110004	286.0638888	W135	ST-175 complex	2881	5-1;2-36	F4-28	11	M	12	5	Y	contamination	2881	4	2011
ERS1113224	0	DL16079	9	01/08/2011	Dande	Lahirasso; Dande	11.8525988	-4.071110004	286.0638888	W135	ST-175 complex	2881	5-1;2-36	F4-28	4	F	10	3	Y		2881	4	2011
ERS1113225	0	DL16080	9	01/08/2011	Dande	Lahirasso; Dande	11.8525988	-4.071110004	286.0638888	Y	ST-23 complex	4375	5-1;2-2	F5-28	2	M	10	3	Y	contamination	4375	2	2011
ERS1113226	0	DL16081	9	01/08/2011	Dande	Lahirasso; Dande	11.8525988	-4.071110004	286.0638888	W135	ST-175 complex	2881	5-1;2-36	F4-28	15	F	12	5	Y	contamination	2881	4	2011
ERS1113227	0	DL16082	9	01/08/2011	Dande	Lahirasso; Dande	11.8525988	-4.071110004	286.0638888	Y	ST-23 complex	4375	5-1;2-2	F5-8	18	F	12	5	Y		4375	2	2011
ERS1113228	0	DL16090	9	01/08/2011	Dande	Lahirasso; Dande	11.8525988	-4.071110004	286.0638888	Y	ST-23 complex	4375	5-1;2-2	F5-8	20	F	11	5	Y	contamination	4375	2	2011
ERS1113229	0	DL16095	9	01/08/2011	Dande	Lahirasso; Dande	11.8525988	-4.071110004	286.0638888	Y	ST-23 complex	4375	5-1;2-2	F5-8	11	M	10	3	Y	contamination	4375	2	2011
ERS1113230	0	DL16110	9	02/08/2011	Dande	Lahirasso; Dande	11.8525988	-4.071110004	286.0638888	Y	ST-23 complex	4375	5-1;2-2	F5-8	12	F	8	3	Y		4375	2	2011
ERS1113231	0	DL16111	9	02/08/2011	Dande	Lahirasso; Dande	11.8525988	-4.071110004	286.0638888	NG	ST-175 complex	2881	5-1;2-74	F5-1	16	M	8	3	Y		2881	4	2011
ERS1113232	0	DL16112	9	01/08/2011	Dande	Lahirasso; Dande	11.8525988	-4.071110004	286.0638888	NG	ST-175 complex	2881	5-1;2-74	F5-1	26	M	3	1	Y		2881	4	2011
ERS1113233	0	DL16118	9	01/08/2011	Dande	Lahirasso; Dande	11.8525988	-4.071110004	286.0638888	Y	ST-23 complex	4375	5-1;2-2	F5-8	10	F	15	4	Y	contamination	4375	2	2011
ERS1113234	0	DL16125	9	02/08/2011	Dande	Lahirasso; Dande	11.8525988	-4.071110004	286.0638888	X	ST-181 complex	181	5-1;10-1	F1-31	4	M	12	6	X	contamination	181	1	2011
ERS1113235	0	KL12297	7	02/03/2011	Kaya	Terin-Mossi; Kaya	13.12126554	-0.76512716	308.1309858	X	ST-181 complex	181	5-1;10-1	F1-31	10	F	35	20	X	contamination	181	1	2011
ERS1113236	0.571429	KL12304	7	02/03/2011	Kaya	Terin-Mossi; Kaya	13.12126554	-0.76512716	308.1309858	X					3	F	35	20	X	contamination	181	1	2011
ERS1113237	0	DL16183	9	02/08/2011	Dande	Lahirasso; Dande	11.8525988	-4.071110004	286.0638888	Y	ST-23 complex	4375	5-1;2-2	F5-8	21	F	16	8	Y	contamination	4375	2	2011
ERS1113238	0	DL16205	9	02/08/2011	Dande	Lahirasso; Dande	11.8525988	-4.071110004	286.0638888	NG	ST-175 complex	2881	5-1;2-74	F5-1	11	F	16	4	Y		2881	4	2011
ERS1113239	0	DL16207	9	02/08/2011	Dande	Lahirasso; Dande	11.8525988	-4.071110004	286.0638888	Y	ST-23 complex	4375	5-1;2-2	F5-8	7	M	16	4	Y	contamination	4375	2	2011
ERS1113240	0	DL16208	9	02/08/2011	Dande	Lahirasso; Dande	11.8525988	-4.071110004	286.0638888	X	ST-181 complex	181	5-1;10-1	F1-31	11	M	9	4	X	contamination	181	1	2011
ERS1113241	0	DL16214	9	03/08/2011	Dande	Koledougou; Dande	11.79283505	-4.082186964	283.9434107	X	ST-181 complex	181	5-1;10-1	F1-31	17	M	8	4	X	contamination	181	1	2011
ERS1113242	0	DL16217	9	03/08/2011	Dande	Koledougou; Dande	11.79283505	-4.082186964	283.9434107	NG	ST-175 complex	2881	5-1;2-74	F5-1	6	F	5	1	Y		2881	4	2011
ERS1113243	0	DL16247	9	03/08/2011	Dande	Koledougou; Dande	11.79283505	-4.082186964	283.9434107	W135	ST-175 complex	2881	5-1;2-36	F5-1	7	M	5	2	Y	contamination	2881	4	2011
ERS1113244	0	DL16304	9	03/08/2011	Dande	Koledougou; Dande	11.79283505	-4.082186964	283.9434107	W135	ST-175 complex	2881	5-1;2-36	F5-1	6	F	11	4	Y	contamination	2881	4	2011
ERS1113245	0	DL16310	9	03/08/2011	Dande	Koledougou; Dande	11.79283505	-4.082186964	283.9434107	W135	ST-175 complex	2881	5-1;2-36	F5-1	4	M	12	2	Y		2881	4	2011
ERS1113246	0	DL16337	9	04/08/2011	Dande	Koledougou; Dande	11.79283505	-4.082186964	283.9434107	Y	ST-23 complex	4375	5.2	F5-8	5	M	13	3	Y	contamination	4375	2	2011
ERS1113247	0	DL16338	9	04/08/2011	Dande	Koledougou; Dande	11.79283505	-4.082186964	283.9434107	Y	ST-23 complex	4375	5-1;2-2	F5-8	7	M	13	3	Y		4375	2	2011
ERS1113248	0.125	DL16410	9	04/08/2011	Dande	Koledougou; Dande	11.79283505	-4.082186964	283.9434107	NG	ST-167 complex	767	5-1;10-8	-	20	M	3	2	Y	contamination	767	5	2011
ERS1113249	0	DL16415	9	04/08/2011	Dande	Koledougou; Dande	11.79283505	-4.082186964	283.9434107	X	ST-181 complex	181	5-1;10-1	F1-31	7	F	10	3	X	contamination	181	1	2011
ERS1113250	0	DL16473	9	08/08/2011	Dande	Toukoro; Dande	11.42193255	-4.25046285	312.5683937	Y	ST-23 complex	4375	5-1;2-2	F5-8	6	M	11	3	Y	contamination	4375	2	2011
ERS1113251	0	DL16493	9	08/08/2011	Dande	Toukoro; Dande	11.42193255	-4.25046285	312.5683937	Y	ST-23 complex	4375	5-1;2-2	F5-8	2	M	13	9	Y	contamination	4375	2	2011
ERS1113252	0	DL16496	9	08/08/2011	Dande	Toukoro; Dande	11.42193255	-4.25046285	312.5683937	Y	ST-23 complex	4375	5-1;2-2	F5-8	8	M	6	7	Y	contamination	4375	2	2011
ERS1113253	0	DL16530	9	08/08/2011	Dande	Toukoro; Dande	11.42193255	-4.25046285	312.5683937	Y	ST-23 complex	4375	5-1;2-2	F5-8	9	F	3	1	Y	contamination	4375	2	2011
ERS1113254	0.074074	DL16649	9	09/08/2011	Dande	Toukoro; Dande	11.42193255	-4.25046285	312.5683937	W135	ST-175 complex	8638	5-1;2-36	F5-1	10	M	6	1	Y	contamination	8638	4	2011
ERS1113255	0	DL16687	9	10/08/2011	Dande	Desso; Dande	11.34825208	-4.288231546	325.1366934	Y	ST-23 complex	4375	5-1;2-2	F5-8	7	F	15	5	Y		4375	2	2011
ERS1113256	0	DL16790	9	11/08/2011	Dande	Desso; Dande	11.34825208	-4.288231546	325.1366934	Y	ST-23 complex	4375	5-1;2-2	F5-8	24	M	4	3	Y	contamination	4375	2	2011
ERS1113257	0	DL16901	9	15/08/2011	Dande	Zongoma; Dande	11.57018049	-4.319700625	299.8348213	Y	ST-23 complex	4375	5-1;2-2	F5-8	1	M	6	2	Y	contamination	4375	2	2011
ERS1113258	0.363636	DL16939	9	15/08/2011	Dande	Zongoma; Dande	11.57018049	-4.319700625	299.8348213	Y	ST-167 complex	7375	5-1;10-1	F1-3	6	F	8	3	Y	contamination	7375	5	2011
ERS1113259	0	DL17034	9	16/08/2011	Dande	Zongoma; Dande	11.57018049	-4.319700625	299.8348213	NG		4899	21-14;28-3	F5-66	2	M	10	3	untypable		4899	9	2011
ERS1113260	0	DL17063	9	16/08/2011	Dande	Zongoma; Dande	11.57018049	-4.319700625	299.8348213	W135	ST-11 complex	9358	5.2	F1-1	23	M	90	20	W_cc11		9358	3	2011
ERS1113261	0	DL17072	9	16/08/2011	Dande	Zongoma; Dande	11.57018049	-4.319700625	299.8348213	W135	ST-11 complex	11	5.2	F1-1	12	M	90	20	W_cc11	contamination	11	3	2011
ERS1113262	0	DL17074	9	16/08/2011	Dande	Zongoma; Dande	11.57018049	-4.319700625	299.8348213	Y	ST-23 complex	4375	5-1;2-2	F5-8	16	M	90	20	Y	contamination	4375	2	2011
ERS1113263	0	DL17075	9	16/08/2011	Dande	Zongoma; Dande	11.57018049	-4.319700625	299.8348213	W135	ST-11 complex	11	5.2	F1-1	13	M	90	20	W_cc11		11	3	2011
ERS1113264	0	DL17077	9	16/08/2011	Dande	Zongoma; Dande	11.57018049	-4.319700625	299.8348213	Y	ST-23 complex	4375	5-1;2-2	F5-8	14	M	90	20	Y	contamination	4375	2	2011
ERS1113265	0	DL17082	9	16/08/2011	Dande	Zongoma; Dande	11.57018049	-4.319700625	299.8348213	W135	ST-11 complex	11	5.2	F1-1	10	M	90	20	W_cc11	contamination	11	3	2011
ERS1113266	0	DL17083	9	16/08/2011	Dande	Zongoma; Dande	11.57018049	-4.319700625	299.8348213	W135	ST-11 complex	11	5.2	F1-1	13	M	90	20	W_cc11	contamination	11	3	2011
ERS1113267	0	DL17090	9	16/08/2011	Dande	Zongoma; Dande	11.57018049	-4.319700625	299.8348213	W135	ST-11 complex	11	5.2	F1-1	13	F	90	20	W_cc11		11	3	2011
ERS1113268	0	DL17093	9	16/08/2011	Dande	Zongoma; Dande	11.57018049	-4.319700625	299.8348213	W135	ST-11 complex	11	5.2	F1-1	13	F	90	20	W_cc11		11	3	2011
ERS1113269	0	DL17104	9	17/08/2011	Dande	Faramana; Dande	12.04574645	-4.663800178	324.9674284	W135	ST-175 complex	2881	5-1;2-36	F5-1	6	F	10	3	Y	contamination	2881	4	2011
ERS1113270	0	DL17105	9	17/08/2011	Dande	Faramana; Dande	12.04574645	-4.663800178	324.9674284	W135	ST-11 complex	9358	5.2	F1-1	5	F	10	3	W_cc11		9358	3	2011
ERS1113271	0	DL17152	9	17/08/2011	Dande	Faramana; Dande	12.04574645	-4.663800178	324.9674284	Y	ST-167 complex	7375	5-1;10-8	F1-3	13	M	25	6	Y	contamination	7375	5	2011
ERS1113272	0	DL17166	9	17/08/2011	Dande	Faramana; Dande	12.04574645	-4.663800178	324.9674284	W135	ST-11 complex	11	5.2	F1-1	7	M	23	7	W_cc11		11	3	2011
ERS1113273	0	DL17168	9	17/08/2011	Dande	Faramana; Dande	12.04574645	-4.663800178	324.9674284	Y	ST-167 complex	7375	5-1;10-8	F1-3	9	M	23	7	Y		7375	5	2011
ERS1113274	0	DL17210	9	18/08/2011	Dande	Faramana; Dande	12.04574645	-4.663800178	324.9674284	W135	ST-11 complex	11	5.2	F1-1	3	F	20	4	W_cc11		11	3	2011
ERS1113275	0	DL17283	9	18/08/2011	Dande	Faramana; Dande	12.04574645	-4.663800178	324.9674284	W135	ST-175 complex	2881	5-1;2-36	F5-1	3	M	8	2	Y	contamination	2881	4	2011
ERS1113276	0	DL17303	9	18/08/2011	Dande	Faramana; Dande	12.04574645	-4.663800178	324.9674284	W135	ST-175 complex	2881	5-1;2-36	F5-1	3	F	15	4	Y	contamination	2881	4	2011
ERS1113277	0	DL17310	9	18/08/2011	Dande	Faramana; Dande	12.04574645	-4.663800178	324.9674284	Y	ST-167 complex	7375	5-1;10-8	F1-3	19	M	17	7	Y	contamination	7375	5	2011
ERS1113278	0	DL17486	9	23/08/2011	Dande	Tarama; Dande	11.69448185	-4.472720374	318.9198717	Y	ST-23 complex	4375	5-1;2-2	F5-8	15	M	13	4	Y	contamination	4375	2	2011
ERS1113279	0	DL17542	9	24/08/2011	Dande	Koundougou; Dande	11.73757376	-4.428227403	327.6037312	X	ST-181 complex	181	5-1;10-1	F1-31	13	F	16	4	X	contamination	181	1	2011
ERS1113280	0.615385	DL17584	9	24/08/2011	Dande	Koundougou; Dande	11.73757376	-4.428227403	327.6037312	X	ST-181 complex	181	5-1;10-1	F1-31	7	M	15	4	X		181	1	2011
ERS1113281	0.111111	DL17623	9	24/08/2011	Dande	Koundougou; Dande	11.73757376	-4.428227403	327.6037312	X	ST-181 complex	181	5-1;10-1	F1-31	16	M	9	5	X		181	1	2011
ERS1113282	0	DL17637	9	25/08/2011	Dande	Koundougou; Dande	11.73757376	-4.428227403	327.6037312	Y	ST-167 complex	7375	5-1;10-8	F1-3	14	F	21	7	Y	contamination	7375	5	2011
ERS1113283	0	DL17644	9	25/08/2011	Dande	Koundougou; Dande	11.73757376	-4.428227403	327.6037312	Y	ST-167 complex	7375	5-1;10-8	F1-3	12	M	37	19	Y	contamination	7375	5	2011
ERS1113284	0	DL17657	9	25/08/2011	Dande	Koundougou; Dande	11.73757376	-4.428227403	327.6037312	Y	ST-167 complex	7375	5-1;10-8	F1-3	14	M	37	19	Y		7375	5	2011
ERS1113285	0	DL17682	9	25/08/2011	Dande	Koundougou; Dande	11.73757376	-4.428227403	327.6037312	Y	ST-167 complex	7375	5-1;10-8	F1-3	10	M	37	19	Y	contamination	7375	5	2011
ERS1113286	0.285714	DL17722	9	25/08/2011	Dande	Koundougou; Dande	11.73757376	-4.428227403	327.6037312	X	ST-181 complex	181	5-1;10-1	F1-31	17	M	16	9	X	contamination	181	1	2011
ERS1113287	0	KL16012	9	01/08/2011	Kaya	Tamdogo; Kaya	13.13947749	-0.738198586	307.1984847	Y	ST-23 complex	4375	5-1;2-2	F5-8	7	F	12	6	Y	contamination	4375	2	2011
ERS1113288	0.363636	KL16035	9	01/08/2011	Kaya	Tamdogo; Kaya	13.13947749	-0.738198586	307.1984847	W135	ST-175 complex	2881	5-1;2-36	F5-1	9	F	30	10	Y	contamination	2881	4	2011
ERS1113289	0.25	KL16040	9	01/08/2011	Kaya	Tamdogo; Kaya	13.13947749	-0.738198586	307.1984847	X	ST-181 complex	181	5-1;10-1	F4-6	6	M	30	10	X	contamination	181	1	2011
ERS1113290	0	KL16043	9	01/08/2011	Kaya	Tamdogo; Kaya	13.13947749	-0.738198586	307.1984847	X					6	F	30	10	X		181	1	2011
ERS1113291	0	KL16047	9	01/08/2011	Kaya	Tamdogo; Kaya	13.13947749	-0.738198586	307.1984847	X	ST-181 complex	181	5-1;10-1	F1-31	29	F	30	10	X		181	1	2011
ERS1113292	0.333333	KL16051	9	01/08/2011	Kaya	Tamdogo; Kaya	13.13947749	-0.738198586	307.1984847	X					11	F	30	10	X	contamination	181	1	2011
ERS1113293	0.125	KL16053	9	01/08/2011	Kaya	Tamdogo; Kaya	13.13947749	-0.738198586	307.1984847	X	ST-181 complex	181	5-1;10-1	F1-31	5	M	30	10	X		181	1	2011
ERS1113294	0.454545	KL16073	9	01/08/2011	Kaya	Tamdogo; Kaya	13.13947749	-0.738198586	307.1984847	W135	ST-175 complex	2881	5-1;2-36	F5-1	12	F	30	10	Y	contamination	2881	4	2011
ERS1113295	0.375	KL16076	9	01/08/2011	Kaya	Tamdogo; Kaya	13.13947749	-0.738198586	307.1984847	X					10	F	30	10	X	contamination	181	1	2011
ERS1113296	0	KL16086	9	01/08/2011	Kaya	Tamdogo; Kaya	13.13947749	-0.738198586	307.1984847	X	ST-181 complex	181	5-1;10-1	F1-31	4	M	21	7	X		181	1	2011
ERS1113297	0	KL16092	9	01/08/2011	Kaya	Tamdogo; Kaya	13.13947749	-0.738198586	307.1984847	W135	ST-175 complex	2881	5-1;2-36	F5-1	14	F	30	10	Y	contamination	2881	4	2011
ERS1113298	0	KL16121	9	02/08/2011	Kaya	Tamdogo; Kaya	13.13947749	-0.738198586	307.1984847	X					6	F	29	11	X	contamination	181	1	2011
ERS1113299	0	KL16122	9	02/08/2011	Kaya	Tamdogo; Kaya	13.13947749	-0.738198586	307.1984847	X	ST-181 complex	181	5-1;10-1	F1-31	6	F	29	11	X		181	1	2011
ERS1113300	0.333333	KL16152	9	02/08/2011	Kaya	Tamdogo; Kaya	13.13947749	-0.738198586	307.1984847	X	ST-181 complex	181	5-1;10-1	F1-31	5	M	37	15	X		181	1	2011
ERS1113301	0.125	KL16159	9	02/08/2011	Kaya	Tamdogo; Kaya	13.13947749	-0.738198586	307.1984847	X					14	M	37	15	X		181	1	2011
ERS1113302	0.066667	KL16173	9	02/08/2011	Kaya	Tamdogo; Kaya	13.13947749	-0.738198586	307.1984847	X	ST-181 complex	181	5-1;10-1	F1-31	9	F	29	7	X		181	1	2011
ERS1113303	0.818182	KL16186	9	02/08/2011	Kaya	Tamdogo; Kaya	13.13947749	-0.738198586	307.1984847	X					12	F	29	7	X	contamination	181	1	2011
ERS1113304	0	KL16191	9	02/08/2011	Kaya	Tamdogo; Kaya	13.13947749	-0.738198586	307.1984847	W135	ST-175 complex	2881	5-1;2-36	F5-1	8	M	36	10	Y	contamination	2881	4	2011
ERS1113305	0.5	KL16197	9	02/08/2011	Kaya	Tamdogo; Kaya	13.13947749	-0.738198586	307.1984847	X	ST-181 complex	181	5-1;10-1	F1-31	10	F	36	10	X		181	1	2011
ERS1113306	0.333333	KL16198	9	02/08/2011	Kaya	Tamdogo; Kaya	13.13947749	-0.738198586	307.1984847	NG	ST-175 complex	2881	5-1;2-36	F5-1	6	F	36	10	Y	contamination	2881	4	2011
ERS1113307	0	KL16206	9	02/08/2011	Kaya	Tamdogo; Kaya	13.13947749	-0.738198586	307.1984847	W135	ST-175 complex	2881	5-1;2-36	F5-1	13	F	36	10	Y	contamination	2881	4	2011
ERS1113308	0	KL16209	9	02/08/2011	Kaya	Tamdogo; Kaya	13.13947749	-0.738198586	307.1984847	W135	ST-175 complex	2881	5-1;2-36	F5-1	17	F	36	10	Y	contamination	2881	4	2011
ERS1113309	0.4	KL16210	9	02/08/2011	Kaya	Tamdogo; Kaya	13.13947749	-0.738198586	307.1984847	W135	ST-175 complex	2881	5-1;2-36	F5-1	2	F	36	10	Y		2881	4	2011
ERS1113310	1.032258	KL16236	9	03/08/2011	Kaya	Terin-Mossi; Kaya	13.12126554	-0.76512716	308.1309858	X	ST-181 complex	181	5-1;10-1	F5-123	11	F	32	11	X	contamination	181	1	2011
ERS1113311	0.111111	KL16246	9	03/08/2011	Kaya	Terin-Mossi; Kaya	13.12126554	-0.76512716	308.1309858	X					4	M	32	11	X	contamination	181	1	2011
ERS1113312	0	KL12306	7	02/03/2011	Kaya	Terin-Mossi; Kaya	13.12126554	-0.76512716	308.1309858	X	ST-181 complex	181	5-1;10-1	F1-31	9	M	35	20	X		181	1	2011
ERS1113313	0	KL16264	9	03/08/2011	Kaya	Terin-Mossi; Kaya	13.12126554	-0.76512716	308.1309858	X	ST-181 complex	181	5-1;10-1	F1-31	3	F	43	18	X		181	1	2011
ERS1113314	0	KL16272	9	03/08/2011	Kaya	Terin-Mossi; Kaya	13.12126554	-0.76512716	308.1309858	X					11	F	43	18	X		181	1	2011
ERS1113315	0	KL12321	7	03/03/2011	Kaya	Terin-Mossi; Kaya	13.12126554	-0.76512716	308.1309858	X	ST-181 complex	181	5-1;10-1	F1-31	17	M	14	4	X		181	1	2011
ERS1113316	0	KL16337	9	04/08/2011	Kaya	Terin-Mossi; Kaya	13.12126554	-0.76512716	308.1309858	X					5	M	39	10	X		181	1	2011
ERS1113317	0	KL16356	9	04/08/2011	Kaya	Terin-Mossi; Kaya	13.12126554	-0.76512716	308.1309858	X	ST-181 complex	181	5-1;10-1	F1-31	19	F	39	10	X		181	1	2011
ERS1113318	0	KL16368	9	04/08/2011	Kaya	Terin-Mossi; Kaya	13.12126554	-0.76512716	308.1309858	X					7	M	19	8	X		5789	1	2011
ERS1113319	0	KL16369	9	04/08/2011	Kaya	Terin-Mossi; Kaya	13.12126554	-0.76512716	308.1309858	X	ST-181 complex	181	5-1;10-1	F1-31	7	M	19	8	X	contamination	181	1	2011
ERS1113320	0	KL16382	9	04/08/2011	Kaya	Terin-Mossi; Kaya	13.12126554	-0.76512716	308.1309858	X					8	F	10	4	X	contamination	181	1	2011
ERS1113321	0.428571	KL16390	9	04/08/2011	Kaya	Terin-Mossi; Kaya	13.12126554	-0.76512716	308.1309858	X	ST-181 complex	181	5-1;10-1	F1-31	8	M	10	4	X	contamination	181	1	2011
ERS1113322	0	KL16393	9	04/08/2011	Kaya	Terin-Mossi; Kaya	13.12126554	-0.76512716	308.1309858	NG		192	18-11;42-1	Neg	5	F	19	4	untypable		192	7	2011
ERS1113323	0	KL16396	9	04/08/2011	Kaya	Terin-Mossi; Kaya	13.12126554	-0.76512716	308.1309858	X					11	M	10	4	X	contamination	181	1	2011
ERS1113324	0	KL16412	9	04/08/2011	Kaya	Terin-Mossi; Kaya	13.12126554	-0.76512716	308.1309858	X	ST-181 complex	181	5-1;10-1	F1-31	7	F	10	4	X	contamination	181	1	2011
ERS1113325	0	KL16414	9	04/08/2011	Kaya	Terin-Mossi; Kaya	13.12126554	-0.76512716	308.1309858	X					5	F	9	3	X	contamination	181	1	2011
ERS1113326	0	KL16429	9	08/08/2011	Kaya	Noungou; Kaya	12.80376728	-1.179202451	288.1147058	X	ST-181 complex	181	5-1;10-1	F1-31	13	M	34	8	X		181	1	2011
ERS1113327	0.25	KL16431	9	08/08/2011	Kaya	Noungou; Kaya	12.80376728	-1.179202451	288.1147058	X					14	M	34	8	X		181	1	2011
ERS1113328	0.5	KL16451	9	08/08/2011	Kaya	Noungou; Kaya	12.80376728	-1.179202451	288.1147058	X	ST-181 complex	181	5-1;10-1	F1-31	5	F	8	2	X		181	1	2011
ERS1113329	0.5	KL16503	9	08/08/2011	Kaya	Noungou; Kaya	12.80376728	-1.179202451	288.1147058	X					12	M	17	5	X		181	1	2011
ERS1113330	0	KL16515	9	08/08/2011	Kaya	Noungou; Kaya	12.80376728	-1.179202451	288.1147058	X	ST-181 complex	181	5-1;10-1	F1-31	27	F	20	6	X	contamination	181	1	2011
ERS1113331	0	KL16523	9	08/08/2011	Kaya	Noungou; Kaya	12.80376728	-1.179202451	288.1147058	X					10	F	11	7	X	contamination	181	1	2011
ERS1113332	0	KL16524	9	08/08/2011	Kaya	Noungou; Kaya	12.80376728	-1.179202451	288.1147058	X	ST-181 complex	181	5-1;10-1	F1-31	13	M	11	7	X	contamination	181	1	2011
ERS1113333	0.25	KL16546	9	09/08/2011	Kaya	Noungou; Kaya	12.80376728	-1.179202451	288.1147058	X					7	M	21	10	X		181	1	2011
ERS1113334	0	KL16550	9	09/08/2011	Kaya	Noungou; Kaya	12.80376728	-1.179202451	288.1147058	X	ST-181 complex	181	5-1;10-1	F1-31	6	F	9	3	X	contamination	181	1	2011
ERS1113335	0	KL16561	9	09/08/2011	Kaya	Noungou; Kaya	12.80376728	-1.179202451	288.1147058	X					10	M	9	3	X		181	1	2011
ERS1113336	0	KL16564	9	09/08/2011	Kaya	Noungou; Kaya	12.80376728	-1.179202451	288.1147058	X	ST-181 complex	181	5-1;10-1	F1-31	14	M	9	3	X		181	1	2011
ERS1113337	1	KL16572	9	09/08/2011	Kaya	Noungou; Kaya	12.80376728	-1.179202451	288.1147058	X					3	M	50	9	X	contamination	181	1	2011
ERS1113338	0	KL16573	9	09/08/2011	Kaya	Noungou; Kaya	12.80376728	-1.179202451	288.1147058	X	ST-181 complex	181	5-1;10-1	F1-31	9	M	50	9	X	contamination	181	1	2011
ERS1113339	0	KL16574	9	09/08/2011	Kaya	Noungou; Kaya	12.80376728	-1.179202451	288.1147058	X					13	F	50	9	X		181	1	2011
ERS1113340	0	KL16577	9	09/08/2011	Kaya	Noungou; Kaya	12.80376728	-1.179202451	288.1147058	X	ST-181 complex	181	5-1;10-1	F1-31	13	F	50	9	X		181	1	2011
ERS1113341	0	KL16578	9	09/08/2011	Kaya	Noungou; Kaya	12.80376728	-1.179202451	288.1147058	X					5	M	50	9	X	contamination	181	1	2011
ERS1113342	0	KL16583	9	09/08/2011	Kaya	Noungou; Kaya	12.80376728	-1.179202451	288.1147058	X	ST-181 complex	181	5-1;10-1	F1-31	7	F	50	9	X	contamination	181	1	2011
ERS1113343	0	KL16584	9	09/08/2011	Kaya	Noungou; Kaya	12.80376728	-1.179202451	288.1147058	X					10	M	50	9	X		181	1	2011
ERS1113344	0	KL16589	9	09/08/2011	Kaya	Noungou; Kaya	12.80376728	-1.179202451	288.1147058	X	ST-181 complex	181	5-1;10-1	F1-31	7	F	50	9	X		181	1	2011
ERS1113345	0.428571	KL16601	9	09/08/2011	Kaya	Noungou; Kaya	12.80376728	-1.179202451	288.1147058	X					12	M	50	9	X		181	1	2011
ERS1113346	0	KL16602	9	09/08/2011	Kaya	Noungou; Kaya	12.80376728	-1.179202451	288.1147058	X	ST-181 complex	181	5-1;10-1	F1-31	15	F	50	9	X		181	1	2011
ERS1113347	0	KL16610	9	09/08/2011	Kaya	Noungou; Kaya	12.80376728	-1.179202451	288.1147058	X	ST-181 complex	181	5-1;10-1	F1-31	5	M	50	9	X		181	1	2011
ERS1113348	0	KL16612	9	09/08/2011	Kaya	Noungou; Kaya	12.80376728	-1.179202451	288.1147058	X	ST-181 complex	181	5-1;10-1	F1-31	6	F	50	9	X		181	1	2011
ERS1113349	0	KL16627	9	09/08/2011	Kaya	Noungou; Kaya	12.80376728	-1.179202451	288.1147058	X					16	M	13	5	X	contamination	181	1	2011
ERS1113350	0	KL16628	9	10/08/2011	Kaya	Foulla; Kaya	12.80183932	-1.003865817	301.7069999	X	ST-181 complex	181	5-1;10-1	F1-31	5	F	9	4	X		181	1	2011
ERS1113351	0	KL16630	9	10/08/2011	Kaya	Foulla; Kaya	12.80183932	-1.003865817	301.7069999	X					5	F	9	4	X		181	1	2011
ERS1113352	0	KL16637	9	10/08/2011	Kaya	Foulla; Kaya	12.80183932	-1.003865817	301.7069999	X	ST-181 complex	181	5-1;10-1	F1-31	9	M	11	5	X	contamination	181	1	2011
ERS1113353	0	KL16638	9	10/08/2011	Kaya	Foulla; Kaya	12.80183932	-1.003865817	301.7069999	X					11	M	11	5	X		181	1	2011
ERS1113354	0	KL16648	9	10/08/2011	Kaya	Foulla; Kaya	12.80183932	-1.003865817	301.7069999	X	ST-181 complex	181	5-1;10-1	F1-31	20	M	14	5	X		181	1	2011
ERS1113355	0	KL16671	9	10/08/2011	Kaya	Foulla; Kaya	12.80183932	-1.003865817	301.7069999	NG	ST-198 complex	198	18.25	F5-5	12	M	7	3	untypable		198	8	2011
ERS1113356	0	KL16716	9	10/08/2011	Kaya	Foulla; Kaya	12.80183932	-1.003865817	301.7069999	X					10	M	12	8	X		181	1	2011
ERS1113357	0	KL16720	9	10/08/2011	Kaya	Foulla; Kaya	12.80183932	-1.003865817	301.7069999	X	ST-181 complex	181	5-1;10-1	F1-31	5	M	25	12	X		181	1	2011
ERS1113358	0	KL16731	9	10/08/2011	Kaya	Foulla; Kaya	12.80183932	-1.003865817	301.7069999	X					21	F	20	8	X		181	1	2011
ERS1113359	0	KL16774	9	11/08/2011	Kaya	Foulla; Kaya	12.80183932	-1.003865817	301.7069999	X	ST-181 complex	181	5-1;10-1	F1-31	6	F	10	5	X	contamination	181	1	2011
ERS1113360	0.166667	KL16798	9	11/08/2011	Kaya	Foulla; Kaya	12.80183932	-1.003865817	301.7069999	X					4	F	16	8	X	contamination	181	1	2011
ERS1113361	0	KL16805	9	11/08/2011	Kaya	Foulla; Kaya	12.80183932	-1.003865817	301.7069999	Y	ST-23 complex	4375	5-1;2-2	F5-8	21	M	12	6	Y	contamination	4375	2	2011
ERS1113362	0	KL16838	9	15/08/2011	Kaya	Forgui; Kaya	12.98684489	-0.948414159	328.936111	X	ST-181 complex	181	5-1;10-1	F1-31	16	M	24	8	X	contamination	181	1	2011
ERS1113363	0.25	KL16841	9	15/08/2011	Kaya	Forgui; Kaya	12.98684489	-0.948414159	328.936111	X					10	M	24	8	X		181	1	2011
ERS1113364	0	KL16858	9	15/08/2011	Kaya	Forgui; Kaya	12.98684489	-0.948414159	328.936111	X	ST-181 complex	181	5-1;10-1	F5-69	5	F	20	9	X		181	1	2011
ERS1113365	0	KL16871	9	15/08/2011	Kaya	Forgui; Kaya	12.98684489	-0.948414159	328.936111	X					4	F	21	10	X	contamination	181	1	2011
ERS1113366	0.256667	KL16913	9	15/08/2011	Kaya	Forgui; Kaya	12.98684489	-0.948414159	328.936111	NG		6920	22-11;15-34	F6-5	23	M	3	2	untypable		6920	9	2011
ERS1113367	0.142857	KL16919	9	15/08/2011	Kaya	Forgui; Kaya	12.98684489	-0.948414159	328.936111	X					10	F	35	9	X		181	1	2011
ERS1113368	0	KL16938	9	15/08/2011	Kaya	Forgui; Kaya	12.98684489	-0.948414159	328.936111	X	ST-181 complex	181	5-1;10-1	F1-31	6	M	6	2	X	contamination	181	1	2011
ERS1113369	0	KL16941	9	16/08/2011	Kaya	Forgui; Kaya	12.98684489	-0.948414159	328.936111	X					12	M	13	4	X	contamination	181	1	2011
ERS1113370	0.222222	KL16961	9	16/08/2011	Kaya	Forgui; Kaya	12.98684489	-0.948414159	328.936111	X	ST-181 complex	181	5-1;10-1	F1-31	3	M	12	4	X		181	1	2011
ERS1113371	0	KL16971	9	16/08/2011	Kaya	Forgui; Kaya	12.98684489	-0.948414159	328.936111	X					5	F	55	36	X		181	1	2011
ERS1113372	0.25	KL16985	9	16/08/2011	Kaya	Forgui; Kaya	12.98684489	-0.948414159	328.936111	X	ST-181 complex	181	5-1;10-1	F1-31	9	F	55	36	X		181	1	2011
ERS1113373	0	KL17036	9	16/08/2011	Kaya	Forgui; Kaya	12.98684489	-0.948414159	328.936111	X					20	F	34	9	X		181	1	2011
ERS1113374	0	KL17058	9	17/08/2011	Kaya	Boulsin; Kaya	12.97210102	-1.024814829	316.8519684	X	ST-181 complex	181	5-1;10-1	F1-31	9	F	10	4	X		181	1	2011
ERS1113375	0.4	KL17064	9	17/08/2011	Kaya	Boulsin; Kaya	12.97210102	-1.024814829	316.8519684	X					6	M	10	4	X		181	1	2011
ERS1113376	0	KL17066	9	17/08/2011	Kaya	Boulsin; Kaya	12.97210102	-1.024814829	316.8519684	X	ST-181 complex	181	5-1;10-1	F1-31	3	M	7	3	X		181	1	2011
ERS1113377	0	KL17070	9	17/08/2011	Kaya	Boulsin; Kaya	12.97210102	-1.024814829	316.8519684	X	ST-181 complex	181	5-1;10-1	F1-31	13	M	11	5	X		181	1	2011
ERS1113378	0	KL17125	9	17/08/2011	Kaya	Boulsin; Kaya	12.97210102	-1.024814829	316.8519684	X					5	F	12	4	X		181	1	2011
ERS1113379	0	KL17155	9	18/08/2011	Kaya	Boulsin; Kaya	12.97210102	-1.024814829	316.8519684	X	ST-181 complex	181	5-1;10-1	F1-31	15	F	10	5	X		181	1	2011
ERS1113380	0.951219	KL17207	9	18/08/2011	Kaya	Boulsin; Kaya	12.97210102	-1.024814829	316.8519684	B	ST-167 complex	767	5-1;10-8	F1-31	15	M	15	4	B		767	5	2011
ERS1113381	0	KL17210	9	18/08/2011	Kaya	Boulsin; Kaya	12.97210102	-1.024814829	316.8519684	X					4	M	11	4	X		181	1	2011
ERS1113382	0	KL17220	9	18/08/2011	Kaya	Boulsin; Kaya	12.97210102	-1.024814829	316.8519684	NG		192	18-11;42-1	Neg	9	M	29	13	untypable		192	7	2011
ERS1113383	0	KL16227	9	03/08/2011	Kaya	Terin-Mossi; Kaya	13.12126554	-0.76512716	308.1309858	X					11	M	18	6	X		181	1	2011
ERS1113384	0	KL16260	9	03/08/2011	Kaya	Terin-Mossi; Kaya	13.12126554	-0.76512716	308.1309858	X					2	M	43	18	X	contamination	181	1	2011
ERS1113385	0	KL16603	9	09/08/2011	Kaya	Noungou; Kaya	12.80376728	-1.179202451	288.1147058	X					16	F	50	9	X	contamination	181	1	2011
ERS1113386	0	KL17226	9	18/08/2011	Kaya	Boulsin; Kaya	12.97210102	-1.024814829	316.8519684	X	ST-181 complex	181	5-1;10-1	F1-31	5	M	29	13	X		181	1	2011
ERS1113387	0	KL12322	7	03/03/2011	Kaya	Terin-Mossi; Kaya	13.12126554	-0.76512716	308.1309858	X					6	M	14	4	X	contamination	181	1	2011
ERS1113388	0.2	KL17259	9	22/08/2011	Kaya	Mastenga; Kaya	12.82919252	-0.809534641	331.5254901	X	ST-181 complex	181	5-1;10-1	F1-31	5	M	20	5	X	contamination	181	1	2011
ERS1113389	0	KL17260	9	22/08/2011	Kaya	Mastenga; Kaya	12.82919252	-0.809534641	331.5254901	X					8	F	20	5	X	contamination	181	1	2011
ERS1113390	0	KL17261	9	22/08/2011	Kaya	Mastenga; Kaya	12.82919252	-0.809534641	331.5254901	X	ST-181 complex	181	5-1;10-1	F1-31	6	F	20	5	X		181	1	2011
ERS1113391	0	KL17263	9	22/08/2011	Kaya	Mastenga; Kaya	12.82919252	-0.809534641	331.5254901	X					5	F	15	4	X		181	1	2011
ERS1113392	0	KL17274	9	22/08/2011	Kaya	Mastenga; Kaya	12.82919252	-0.809534641	331.5254901	X	ST-181 complex	181	5-1;10-1	F1-31	8	F	10	4	X	contamination	181	1	2011
ERS1113393	0	KL17279	9	22/08/2011	Kaya	Mastenga; Kaya	12.82919252	-0.809534641	331.5254901	X					9	F	20	6	X		181	1	2011
ERS1113394	0.142857	KL17284	9	22/08/2011	Kaya	Mastenga; Kaya	12.82919252	-0.809534641	331.5254901	X	ST-181 complex	181	5-1;10-1	F1-31	7	F	20	6	X	contamination	181	1	2011
ERS1113395	0	KL17287	9	22/08/2011	Kaya	Mastenga; Kaya	12.82919252	-0.809534641	331.5254901	X					6	F	15	4	X		181	1	2011
ERS1113396	0	KL17294	9	22/08/2011	Kaya	Mastenga; Kaya	12.82919252	-0.809534641	331.5254901	X	ST-181 complex	181	5-1;10-1	F1-31	3	M	12	7	X	contamination	181	1	2011
ERS1113397	0	KL17295	9	22/08/2011	Kaya	Mastenga; Kaya	12.82919252	-0.809534641	331.5254901	X					2	F	12	7	X		181	1	2011
ERS1113398	0	KL17309	9	22/08/2011	Kaya	Mastenga; Kaya	12.82919252	-0.809534641	331.5254901	X	ST-181 complex	181	5-1;10-1	F1-62	4	M	24	15	X		181	1	2011
ERS1113399	0	KL17310	9	22/08/2011	Kaya	Mastenga; Kaya	12.82919252	-0.809534641	331.5254901	X					6	F	24	15	X	contamination	181	1	2011
ERS1113400	0	KL17339	9	22/08/2011	Kaya	Mastenga; Kaya	12.82919252	-0.809534641	331.5254901	X	ST-181 complex	181	5-1;10-1	F1-31	3	F	35	9	X		181	1	2011
ERS1113401	0.285714	KL17360	9	22/08/2011	Kaya	Mastenga; Kaya	12.82919252	-0.809534641	331.5254901	X					12	F	10	4	X		181	1	2011
ERS1113402	0.333333	KL17381	9	23/08/2011	Kaya	Mastenga; Kaya	12.82919252	-0.809534641	331.5254901	X	ST-181 complex	181	5-1;10-1	F1-31	6	F	15	4	X		181	1	2011
ERS1113403	1	KL17382	9	23/08/2011	Kaya	Mastenga; Kaya	12.82919252	-0.809534641	331.5254901	X					6	F	15	4	X		181	1	2011
ERS1113404	0.111111	KL17384	9	23/08/2011	Kaya	Mastenga; Kaya	12.82919252	-0.809534641	331.5254901	X	ST-181 complex	181	5-1;10-1	F1-31	7	F	15	4	X		181	1	2011
ERS1113405	0	KL17391	9	23/08/2011	Kaya	Mastenga; Kaya	12.82919252	-0.809534641	331.5254901	Y	ST-23 complex	4375	5-1;2-2	F5-8	17	F	17	8	Y	contamination	4375	2	2011
ERS1113406	0	KL17400	9	23/08/2011	Kaya	Mastenga; Kaya	12.82919252	-0.809534641	331.5254901	X					7	M	29	13	X	contamination	181	1	2011
ERS1113407	0	KL17403	9	23/08/2011	Kaya	Mastenga; Kaya	12.82919252	-0.809534641	331.5254901	X	ST-181 complex	181	5-1;10-1	F1-31	2	F	29	13	X	contamination	181	1	2011
ERS1113408	0	KL17407	9	23/08/2011	Kaya	Mastenga; Kaya	12.82919252	-0.809534641	331.5254901	X					12	M	12	5	X		181	1	2011
ERS1113409	0	KL17412	9	23/08/2011	Kaya	Mastenga; Kaya	12.82919252	-0.809534641	331.5254901	X	ST-181 complex	181	5-1;10-1	F1-31	11	M	29	13	X		181	1	2011
ERS1113410	0	KL17437	9	23/08/2011	Kaya	Mastenga; Kaya	12.82919252	-0.809534641	331.5254901	X					19	F	15	4	X		181	1	2011
ERS1113411	0	KL17467	9	24/08/2011	Kaya	Iryastenga; Kaya	13.07377729	-1.145269583	333.3208332	Y	ST-23 complex	4375	5-1;2-2	F5-8	12	M	9	4	Y	contamination	4375	2	2011
ERS1113412	0	KL17472	9	24/08/2011	Kaya	Iryastenga; Kaya	13.07377729	-1.145269583	333.3208332	X	ST-181 complex	181	5-1;10-1	F1-31	4	F	32	12	X	contamination	181	1	2011
ERS1113413	0	KL17488	9	24/08/2011	Kaya	Iryastenga; Kaya	13.07377729	-1.145269583	333.3208332	X					7	F	7	2	X		181	1	2011
ERS1113414	0.5	KL17518	9	24/08/2011	Kaya	Iryastenga; Kaya	13.07377729	-1.145269583	333.3208332	X	ST-181 complex	181	5-1;10-1	F1-31	6	M	35	17	X		181	1	2011
ERS1113415	0	KL17525	9	24/08/2011	Kaya	Iryastenga; Kaya	13.07377729	-1.145269583	333.3208332	NG		4899	21-14;28-3	F5-66	29	F	15	6	untypable		4899	9	2011
ERS1113416	0	KL17540	9	24/08/2011	Kaya	Iryastenga; Kaya	13.07377729	-1.145269583	333.3208332	X					5	F	35	17	X		181	1	2011
ERS1113417	0	KL17542	9	24/08/2011	Kaya	Iryastenga; Kaya	13.07377729	-1.145269583	333.3208332	X	ST-181 complex	181	5-1;10-1	F1-31	8	M	35	17	X		181	1	2011
ERS1113418	0	KL17547	9	24/08/2011	Kaya	Iryastenga; Kaya	13.07377729	-1.145269583	333.3208332	X					12	M	16	4	X		181	1	2011
ERS1113419	0	KL17568	9	24/08/2011	Kaya	Iryastenga; Kaya	13.07377729	-1.145269583	333.3208332	X	ST-181 complex	181	5-1;10-1	F1-31	1	M	15	7	X		181	1	2011
ERS1113420	0	KL17571	9	24/08/2011	Kaya	Iryastenga; Kaya	13.07377729	-1.145269583	333.3208332	X					13	M	15	7	X	contamination	181	1	2011
ERS1113421	0.125	KL17587	9	24/08/2011	Kaya	Iryastenga; Kaya	13.07377729	-1.145269583	333.3208332	X	ST-181 complex	181	5-1;10-1	F1-31	4	F	5	3	X		181	1	2011
ERS1113422	0	KL17595	9	24/08/2011	Kaya	Iryastenga; Kaya	13.07377729	-1.145269583	333.3208332	X					17	M	11	4	X		181	1	2011
ERS1113423	0	KL17616	9	25/08/2011	Kaya	Iryastenga; Kaya	13.07377729	-1.145269583	333.3208332	X	ST-181 complex	181	5-1;10-1	F1-31	9	M	28	10	X	contamination	181	1	2011
ERS1113424	0	BL18002	10	26/10/2011	Bogodogo		12.3646	-1.5339	12.3543157	W135	ST-11 complex	11	5.2	F1-1	3	F	13	5	W_cc11		11	3	2011
ERS1113425	0.037037	BL18081	10	26/10/2011	Bogodogo		12.3646	-1.5339	12.3543157	NG		192	18-11;42-1	Neg	10	F	6	3	untypable		192	7	2011
ERS1113426	0	BL18172	10	27/10/2011	Bogodogo		12.3646	-1.5339	12.3543157	W135	ST-175 complex	2881	5-1;2-36	F5-1	13	F	7	2	Y	contamination	2881	4	2011
ERS1113427	0	BL18173	10	27/10/2011	Bogodogo		12.3646	-1.5339	12.3543157	Y	ST-175 complex	2881	5-1;2-36	F5-1	6	F	18	6	Y		2881	4	2011
ERS1113428	0	BL18317	10	29/10/2011	Bogodogo		12.3646	-1.5339	12.3543157	W135	ST-175 complex	2881	5-1;2-36	F5-1	29	F	21	7	Y	contamination	2881	4	2011
ERS1113429	0	BL18399	10	30/10/2011	Bogodogo		12.3646	-1.5339	12.3543157	W135	ST-175 complex	2881	5-1;2-36	F5-1	2	F	27	7	Y	contamination	2881	4	2011
ERS1113430	0	BL18426	10	30/10/2011	Bogodogo		12.3646	-1.5339	12.3543157	NG		192	18-11;42-1	Neg	14	F	6	4	untypable		192	7	2011
ERS1113431	0.142857	BL18603	10	03/11/2011	Bogodogo		12.3646	-1.5339	12.3543157	NG		7697	18-11;42-1	Neg	16	F	12	5	untypable		7697	7	2011
ERS1113432	0.044118	BL18770	10	05/11/2011	Bogodogo		12.3646	-1.5339	12.3543157	NG		192	18-11;42-9	Neg	2	M	5	4	untypable		192	7	2011
ERS1113433	0.019231	BL18813	10	05/11/2011	Bogodogo		12.3646	-1.5339	12.3543157	NG	ST-198 complex	198	18.25	F5-5	21	M	13	6	untypable		198	8	2011
ERS1113434	0.142857	KL12333	7	03/03/2011	Kaya	Terin-Mossi; Kaya	13.12126554	-0.76512716	308.1309858	X					13	M	33	10	X	contamination	181*	1	2011
ERS1113435	0	BL19274	10	13/11/2011	Bogodogo		12.3646	-1.5339	12.3543157	X	ST-181 complex	181	5-1;10-1	F5-69	13	F	4	2	X	contamination	181	1	2011
ERS1113436	0	BL19342	10	16/11/2011	Bogodogo		12.3646	-1.5339	12.3543157	NG		4899	21-14;28-3	F5-66	22	M	10	7	untypable		4899	9	2011
ERS1113437	0	KL12350	7	03/03/2011	Kaya	Terin-Mossi; Kaya	13.12126554	-0.76512716	308.1309858	X					6	F	14	4	X		181	1	2011
ERS1113438	0	BL19546	10	19/11/2011	Bogodogo		12.3646	-1.5339	12.3543157	NG		192	18-11;42-1	Neg	5	M	15	6	untypable		192	7	2011
ERS1113439	0	BL19548	10	19/11/2011	Bogodogo		12.3646	-1.5339	12.3543157	Y	ST-23 complex	4375	5-1;2-2	F5-8	15	F	15	6	Y	contamination	4375	2	2011
ERS1113440	0.083333	BL19550	10	19/11/2011	Bogodogo		12.3646	-1.5339	12.3543157	NG		192	18-11;42-1	Neg	3	F	15	6	untypable		192	7	2011
ERS1113441	0.666667	BL19641	10	20/11/2011	Bogodogo		12.3646	-1.5339	12.3543157	X	ST-181 complex	181	5-1;10-1	F1-31	22	M	14	5	X		181	1	2011
ERS1113442	0	DL18001	10	24/10/2011	Dande	Lahirasso; Dande	11.8525988	-4.071110004	286.0638888	W135	ST-175 complex	2881	5-1;2-36	F5-1	10	M	2	1	Y	contamination	2881	4	2011
ERS1113443	0	DL18032	10	24/10/2011	Dande	Lahirasso; Dande	11.8525988	-4.071110004	286.0638888	W135	ST-175 complex	2881	5-1;2-36	F5-1	9	F	17	4	Y		2881	4	2011
ERS1113444	0	DL18057	10	24/10/2011	Dande	Lahirasso; Dande	11.8525988	-4.071110004	286.0638888	Y	ST-175 complex	2881	5-1;2-73	F5-1	4	F	9	3	Y	contamination	2881	4	2011
ERS1113445	0	DL18126	10	25/10/2011	Dande	Lahirasso; Dande	11.8525988	-4.071110004	286.0638888	X	ST-181 complex	181	5-1;10-1	F1-31	4	F	14	6	X	contamination	181	1	2011
ERS1113446	0	DL18174	10	25/10/2011	Dande	Lahirasso; Dande	11.8525988	-4.071110004	286.0638888	W135	ST-175 complex	2881	5-1;2-74	F5-1	6	F	15	6	Y	contamination	2881	4	2011
ERS1113447	0	DL18175	10	25/10/2011	Dande	Lahirasso; Dande	11.8525988	-4.071110004	286.0638888	W135	ST-175 complex	2881	5-1;2-74	F5-1	6	M	14	5	Y	contamination	2881	4	2011
ERS1113448	0	KL12363	7	03/03/2011	Kaya	Terin-Mossi; Kaya	13.12126554	-0.76512716	308.1309858	X					4	M	33	10	X		181	1	2011
ERS1113449	0	DL18186	10	25/10/2011	Dande	Lahirasso; Dande	11.8525988	-4.071110004	286.0638888	W135	ST-11 complex	11	5.2	F1-1	16	M	6	3	W_cc11		11	3	2011
ERS1113450	0	DL18198	10	25/10/2011	Dande	Lahirasso; Dande	11.8525988	-4.071110004	286.0638888	W135	ST-11 complex	11	5.2	F1-1	16	F	15	6	W_cc11		11	3	2011
ERS1113451	0	DL18203	10	25/10/2011	Dande	Lahirasso; Dande	11.8525988	-4.071110004	286.0638888	W135	ST-175 complex	2881	5-1;2-36	F5-1	8	F	6	3	Y		2881	4	2011
ERS1113452	0	DL18204	10	25/10/2011	Dande	Lahirasso; Dande	11.8525988	-4.071110004	286.0638888	W135	ST-175 complex	2881	5-1;2-36	F5-1	5	M	11	4	Y	contamination	2881	4	2011
ERS1113453	0	DL18207	10	25/10/2011	Dande	Lahirasso; Dande	11.8525988	-4.071110004	286.0638888	W135	ST-175 complex	8638	5-1;2-36	F5-1	4	F	10	5	Y	contamination	8638	4	2011
ERS1113454	0.125	DL18236	10	26/10/2011	Dande	Koledougou; Dande	11.79283505	-4.082186964	283.9434107	W135	ST-175 complex	2881	5-1;2-36	F4-28	7	F	6	2	Y	contamination	2881	4	2011
ERS1113455	0.2	DL18348	10	27/10/2011	Dande	Koledougou; Dande	11.79283505	-4.082186964	283.9434107	X	ST-181 complex	181	5-1;10-1	F1-31	10	M	10	3	X		181	1	2011
ERS1113456	0	DL18359	10	27/10/2011	Dande	Koledougou; Dande	11.79283505	-4.082186964	283.9434107	W135	ST-175 complex	2881	5-1;2-74	F5-1	8	F	10	3	Y		2881	4	2011
ERS1113457	0	DL18389	10	27/10/2011	Dande	Koledougou; Dande	11.79283505	-4.082186964	283.9434107	W135	ST-175 complex	8638	5-1;2-36	F5-1	14	F	24	7	Y	contamination	8638	4	2011
ERS1113458	0	DL18430	10	27/10/2011	Dande	Koledougou; Dande	11.79283505	-4.082186964	283.9434107	Y	ST-175 complex	8638	5-1;2-36	F5-1	5	F	7	3	Y	contamination	8638	4	2011
ERS1113459	0	DL18457	10	31/10/2011	Dande	Zongoma; Dande	11.57018049	-4.319700625	299.8348213	W135	ST-175 complex	2881	5-1;2-36	F5-1	14	F	15	5	Y	contamination	2881	4	2011
ERS1113460	0	DL18479	10	31/10/2011	Dande	Zongoma; Dande	11.57018049	-4.319700625	299.8348213	W135	ST-175 complex	2881	5-1;2-36	F5-1	29	F	32	9	Y	contamination	2881	4	2011
ERS1113461	0	DL18566	10	01/11/2011	Dande	Zongoma; Dande	11.57018049	-4.319700625	299.8348213	Y	ST-23 complex	4375	5-1;2-2	F5-8	8	F	27	6	Y	contamination	4375	2	2011
ERS1113462	0	DL18572	10	01/11/2011	Dande	Zongoma; Dande	11.57018049	-4.319700625	299.8348213	Y	ST-23 complex	4375	5-1;2-2	F5-8	9	F	27	6	Y	contamination	4375	2	2011
ERS1113463	0	DL18573	10	01/11/2011	Dande	Zongoma; Dande	11.57018049	-4.319700625	299.8348213	Y	ST-167 complex	7375	5-1;10-8	F1-3	8	M	27	6	Y	contamination	7375	5	2011
ERS1113464	0	DL18675	10	02/11/2011	Dande	Faramana; Dande	12.04574645	-4.663800178	324.9674284	Y	ST-23 complex	4375	5-1;2-2	F5-8	12	F	7	3	Y	contamination	4375	2	2011
ERS1113465	0	DL18676	10	02/11/2011	Dande	Faramana; Dande	12.04574645	-4.663800178	324.9674284	W135	ST-175 complex	2881	5-1;2-36	F5-1	4	M	8	2	Y	contamination	2881	4	2011
ERS1113466	0	DL18679	10	02/11/2011	Dande	Faramana; Dande	12.04574645	-4.663800178	324.9674284	W135	ST-175 complex	2881	5-1;2-36	F5-1	10	M	12	4	Y	contamination	2881	4	2011
ERS1113467	0	DL18830	10	03/11/2011	Dande	Faramana; Dande	12.04574645	-4.663800178	324.9674284	Y	ST-175 complex	2881	5-1;2-73	F5-1	8	M	14	4	Y		2881	4	2011
ERS1113468	0	DL18950	10	09/11/2011	Dande	Toukoro; Dande	11.42193255	-4.25046285	312.5683937	Y	ST-23 complex	4375	5-1;2-2	F5-8	3	F	10	6	Y	contamination	4375	2	2011
ERS1113469	0	DL18974	10	09/11/2011	Dande	Toukoro; Dande	11.42193255	-4.25046285	312.5683937	Y	ST-23 complex	4375	5-1;2-2	F5-8	12	M	4	2	Y	contamination	4375	2	2011
ERS1113470	0	DL19000	10	09/11/2011	Dande	Toukoro; Dande	11.42193255	-4.25046285	312.5683937	Y	ST-23 complex	4375	5-1;2-2	F5-8	1	M	8	2	Y	contamination	4375	2	2011
ERS1113471	0	DL19409	10	15/11/2011	Dande	Tarama; Dande	11.69448185	-4.472720374	318.9198717	Y	ST-23 complex	4375	5-1;2-2	F5-8	5	M	13	6	Y	contamination	4375	2	2011
ERS1113472	0	DL19458	10	15/11/2011	Dande	Tarama; Dande	11.69448185	-4.472720374	318.9198717	Y	ST-23 complex	4375	5-1;2-2	F5-8	3	F	4	2	Y	contamination	4375	2	2011
ERS1113473	0	DL19478	10	15/11/2011	Dande	Tarama; Dande	11.69448185	-4.472720374	318.9198717	Y	ST-23 complex	4375	5-1;2-2	F5-8	11	M	8	4	Y	contamination	4375	2	2011
ERS1113474	0	DL19514	10	16/11/2011	Dande	Koundougou; Dande	11.73757376	-4.428227403	327.6037312	X	ST-181 complex	181	5-1;10-1	F1-31	18	M	8	2	X		181	1	2011
ERS1113475	0	DL19564	10	16/11/2011	Dande	Koundougou; Dande	11.73757376	-4.428227403	327.6037312	Y	ST-23 complex	4375	5-1;2-2	F5-8	12	F	29	10	Y	contamination	4375	2	2011
ERS1113476	0	DL19566	10	16/11/2011	Dande	Koundougou; Dande	11.73757376	-4.428227403	327.6037312	Y	ST-23 complex	4375	5-1;2-2	F5-8	6	F	29	10	Y	contamination	4375	2	2011
ERS1113477	0	DL19573	10	16/11/2011	Dande	Koundougou; Dande	11.73757376	-4.428227403	327.6037312	Y	ST-167 complex	7375	5-1;10-8	F1-3	6	M	29	10	Y	contamination	7375	5	2011
ERS1113478	0	DL19574	10	16/11/2011	Dande	Koundougou; Dande	11.73757376	-4.428227403	327.6037312	Y	ST-167 complex	7375	5-1;10-8	F1-3	7	M	29	10	Y	contamination	7375	5	2011
ERS1113479	0	DL19656	10	17/11/2011	Dande	Koundougou; Dande	11.73757376	-4.428227403	327.6037312	X	ST-181 complex	181	5-1;10-1	F1-3	10	F	22	14	X		181	1	2011
ERS1113480	0	DL19701	10	17/11/2011	Dande	Koundougou; Dande	11.73757376	-4.428227403	327.6037312	Y	ST-167 complex	7375	5-1;10-8	F1-3	15	F	22	14	Y	contamination	7375	5	2011
ERS1113481	0.181818	KL18051	10	24/10/2011	Kaya	Tamdogo; Kaya	13.13947749	-0.738198586	307.1984847	X	ST-181 complex	181	5-1;10-1	F1-31	12	M	25	6	X		181	1	2011
ERS1113482	0.25	KL18061	10	24/10/2011	Kaya	Tamdogo; Kaya	13.13947749	-0.738198586	307.1984847	X					5	M	21	8	X	contamination	181	1	2011
ERS1113483	0.052632	KL18078	10	24/10/2011	Kaya	Tamdogo; Kaya	13.13947749	-0.738198586	307.1984847	X	ST-181 complex	181	5-1;10-1	F1-31	14	M	25	6	X	contamination	181	1	2011
ERS1113484	0	KL18080	10	24/10/2011	Kaya	Tamdogo; Kaya	13.13947749	-0.738198586	307.1984847	X					14	M	21	8	X	contamination	181	1	2011
ERS1113485	0	KL18090	10	24/10/2011	Kaya	Tamdogo; Kaya	13.13947749	-0.738198586	307.1984847	Y	ST-23 complex	4375	5-1;2-2	F5-8	9	F	13	6	Y	contamination	4375	2	2011
ERS1113486	0	KL18116	10	25/10/2011	Kaya	Tamdogo; Kaya	13.13947749	-0.738198586	307.1984847	NG		192	18-11;42-1	Neg	5	F	9	4	untypable		192	7	2011
ERS1113487	0.333333	KL18123	10	25/10/2011	Kaya	Tamdogo; Kaya	13.13947749	-0.738198586	307.1984847	X	ST-181 complex	181	5-1;10-1	F5-69	9	F	13	4	X		181	1	2011
ERS1113488	0.2	KL18130	10	25/10/2011	Kaya	Tamdogo; Kaya	13.13947749	-0.738198586	307.1984847	X					12	M	10	3	X		181	1	2011
ERS1113489	0	KL18147	10	25/10/2011	Kaya	Tamdogo; Kaya	13.13947749	-0.738198586	307.1984847	Y	ST-23 complex	4375	5-1;2-2	F5-8	25	M		4	Y	contamination	4375	2	2011
ERS1113490	0	KL18174	10	25/10/2011	Kaya	Tamdogo; Kaya	13.13947749	-0.738198586	307.1984847	X	ST-181 complex	181	5-1;10-1	F1-31	4	M	15	4	X		181	1	2011
ERS1113491	0	KL12370	7	03/03/2011	Kaya	Terin-Mossi; Kaya	13.12126554	-0.76512716	308.1309858	X					6	F	33	10	X	contamination	181	1	2011
ERS1113492	0.153846	KL18191	10	25/10/2011	Kaya	Tamdogo; Kaya	13.13947749	-0.738198586	307.1984847	X	ST-181 complex	181	5-1;10-1	F1-31	14	M	4	2	X		181	1	2011
ERS1113493	0	KL18259	10	26/10/2011	Kaya	Terin-Mossi; Kaya	13.12126554	-0.76512716	308.1309858	Y	ST-23 complex	4375	5-1;2-2	F5-8	11	M	31	12	Y	contamination	4375	2	2011
ERS1113494	0	KL18267	10	26/10/2011	Kaya	Terin-Mossi; Kaya	13.12126554	-0.76512716	308.1309858	X					4	F	31	12	X	contamination	181	1	2011
ERS1113495	0	KL18276	10	26/10/2011	Kaya	Terin-Mossi; Kaya	13.12126554	-0.76512716	308.1309858	X	ST-181 complex	181	5-1;10-1	F1-31	16	F	31	12	X		181	1	2011
ERS1113496	0	KL18350	10	27/10/2011	Kaya	Terin-Mossi; Kaya	13.12126554	-0.76512716	308.1309858	X					5	M	6	6	X		181	1	2011
ERS1113497	0	KL18377	10	27/10/2011	Kaya	Terin-Mossi; Kaya	13.12126554	-0.76512716	308.1309858	X	ST-181 complex	181	5-1;10-1	F1-31	10	F	20	5	X	contamination	181	1	2011
ERS1113498	0.2	KL18379	10	27/10/2011	Kaya	Terin-Mossi; Kaya	13.12126554	-0.76512716	308.1309858	X					8	F	20	5	X	contamination	181	1	2011
ERS1113499	0	KL18395	10	27/10/2011	Kaya	Terin-Mossi; Kaya	13.12126554	-0.76512716	308.1309858	X	ST-181 complex	181	5-1;10-1	F1-31	8	F	8	3	X		181	1	2011
ERS1113500	0	KL12371	7	03/03/2011	Kaya	Terin-Mossi; Kaya	13.12126554	-0.76512716	308.1309858	X					6	M	33	10	X	contamination	181	1	2011
ERS1113501	0.8	KL18418	10	27/10/2011	Kaya	Terin-Mossi; Kaya	13.12126554	-0.76512716	308.1309858	X	ST-181 complex	181	5-1;10-1	F1-31	9	F	15	6	X	contamination	181	1	2011
ERS1113502	0.428571	KL18434	10	31/10/2011	Kaya	Noungou; Kaya	12.80376728	-1.179202451	288.1147058	X					16	M	14	5	X		181	1	2011
ERS1113503	0.5	KL18483	10	31/10/2011	Kaya	Noungou; Kaya	12.80376728	-1.179202451	288.1147058	X	ST-181 complex	181	5-1;10-1	F1-31	5	F	34	14	X		181	1	2011
ERS1113504	0	KL12374	7	03/03/2011	Kaya	Terin-Mossi; Kaya	13.12126554	-0.76512716	308.1309858	X	ST-181 complex	181	5-1;10-1	F1-31	9	F	33	10	X	contamination	181	1	2011
ERS1113505	0.058824	KL18510	10	31/10/2011	Kaya	Noungou; Kaya	12.80376728	-1.179202451	288.1147058	X	ST-181 complex	181	5-1;10-1	F1-31	3	M	11	3	X		181	1	2011
ERS1113506	0	KL12378	7	03/03/2011	Kaya	Terin-Mossi; Kaya	13.12126554	-0.76512716	308.1309858	X					4	M	5	2	X	contamination	181	1	2011
ERS1113507	0	KL18528	10	31/10/2011	Kaya	Noungou; Kaya	12.80376728	-1.179202451	288.1147058	X	ST-181 complex	181	5-1;10-1	F1-31	10	F	17	6	X		181	1	2011
ERS1113508	0	KL18551	10	01/11/2011	Kaya	Noungou; Kaya	12.80376728	-1.179202451	288.1147058	X	ST-181 complex	181	5-1;10-1	F1-31	9	M	86	32	X		181	1	2011
ERS1113509	0	KL18553	10	01/11/2011	Kaya	Noungou; Kaya	12.80376728	-1.179202451	288.1147058	X					11	M	86	32	X		181	1	2011
ERS1113510	0.266667	KL18556	10	01/11/2011	Kaya	Noungou; Kaya	12.80376728	-1.179202451	288.1147058	W135	ST-175 complex	2881	5-1;10-1	F5-1	21	F	86	32	Y	contamination	2881	4	2011
ERS1113511	0	KL18559	10	01/11/2011	Kaya	Noungou; Kaya	12.80376728	-1.179202451	288.1147058	X	ST-181 complex	181	5-1;10-1	F1-31	8	F	86	32	X	contamination	181	1	2011
ERS1113512	0.181818	KL12384	7	03/03/2011	Kaya	Terin-Mossi; Kaya	13.12126554	-0.76512716	308.1309858	X	ST-181 complex	181	5-1;10-1	F1-31	2	M	4	2	X		181	1	2011
ERS1113513	0.5	KL12401	7	03/03/2011	Kaya	Terin-Mossi; Kaya	13.12126554	-0.76512716	308.1309858	X	ST-181 complex	181	5-1;2-2	F1-31	13	F	15	9	X		181	1	2011
ERS1113514	0	KL18600	10	01/11/2011	Kaya	Noungou; Kaya	12.80376728	-1.179202451	288.1147058	X	ST-181 complex	181	5-1;10-1	F1-31	7	M	86	32	X		181	1	2011
ERS1113515	0	KL12429	7	07/03/2011	Kaya	Forgui; Kaya	12.98684489	-0.948414159	328.936111	X	ST-181 complex	181	5-1;10-1	F1-31	29	F	26	7	X		181	1	2011
ERS1113516	0	KL18617	10	01/11/2011	Kaya	Noungou; Kaya	12.80376728	-1.179202451	288.1147058	X	ST-181 complex	181	5-1;10-1	F1-31	13	F	86	32	X		181	1	2011
ERS1113517	0.2	KL18640	10	02/11/2011	Kaya	Foulla; Kaya	12.80183932	-1.003865817	301.7069999	X					11	F	7	4	X		181	1	2011
ERS1113518	0.166667	KL18649	10	02/11/2011	Kaya	Foulla; Kaya	12.80183932	-1.003865817	301.7069999	NG	ST-181 complex	181	5-1;10-1	F1-31	10	M	10	5	X		181	1	2011
ERS1113519	0	KL12434	7	07/03/2011	Kaya	Forgui; Kaya	12.98684489	-0.948414159	328.936111	X					6	M	26	7	X		181	1	2011
ERS1113520	0	KL18654	10	02/11/2011	Kaya	Foulla; Kaya	12.80183932	-1.003865817	301.7069999	X					5	M	25	11	X	contamination	181	1	2011
ERS1113521	0	KL18724	10	02/11/2011	Kaya	Foulla; Kaya	12.80183932	-1.003865817	301.7069999	X	ST-181 complex	181	5-1;10-1	F1-31	16	F	20	8	X		181	1	2011
ERS1113522	0	KL18818	10	03/11/2011	Kaya	Foulla; Kaya	12.80183932	-1.003865817	301.7069999	X					6	M	20	9	X	contamination	181	1	2011
ERS1113523	0.454545	KL18852	10	07/11/2011	Kaya	Forgui; Kaya	12.98684489	-0.948414159	328.936111	X	ST-181 complex	181	5-1;10-1	F1-31	3	M	7	4	X		181	1	2011
ERS1113524	0.333333	KL18876	10	07/11/2011	Kaya	Forgui; Kaya	12.98684489	-0.948414159	328.936111	X					8	M	24	13	X		181	1	2011
ERS1113525	0	KL18896	10	07/11/2011	Kaya	Forgui; Kaya	12.98684489	-0.948414159	328.936111	Y	ST-23 complex	4375	5-1;2-2	F5-8	17	F	24	13	Y	contamination	4375	2	2011
ERS1113526	0	KL18976	10	08/11/2011	Kaya	Forgui; Kaya	12.98684489	-0.948414159	328.936111	X	ST-181 complex	181	5-1;10-1	F1-31	6	M	15	7	X		181	1	2011
ERS1113527	0.1	KL19029	10	08/11/2011	Kaya	Forgui; Kaya	12.98684489	-0.948414159	328.936111	X					7	M	10	2	X		181	1	2011
ERS1113528	0.25	KL19046	10	08/11/2011	Kaya	Forgui; Kaya	12.98684489	-0.948414159	328.936111	X	ST-181 complex	181	5-1;10-1	F4-5	5	M	10	4	X		181	1	2011
ERS1113529	0	KL19057	10	08/11/2011	Kaya	Forgui; Kaya	12.98684489	-0.948414159	328.936111	X					7	M	24	10	X	contamination	181	1	2011
ERS1113530	0	KL19075	10	09/11/2011	Kaya	Boulsin; Kaya	12.97210102	-1.024814829	316.8519684	X	ST-181 complex	181	5-1;10-1	F1-31	6	M	12	5	X		181	1	2011
ERS1113531	0	KL19104	10	09/11/2011	Kaya	Boulsin; Kaya	12.97210102	-1.024814829	316.8519684	X					17	M	5	3	X	contamination	181	1	2011
ERS1113532	0	KL19107	10	09/11/2011	Kaya	Boulsin; Kaya	12.97210102	-1.024814829	316.8519684	X	ST-181 complex	181	5-1;10-1	F1-31	6	M	7	4	X	contamination	181	1	2011
ERS1113533	0	KL19165	10	09/11/2011	Kaya	Boulsin; Kaya	12.97210102	-1.024814829	316.8519684	X					1	M	20	10	X	contamination	181	1	2011
ERS1113534	0.125	KL19166	10	09/11/2011	Kaya	Boulsin; Kaya	12.97210102	-1.024814829	316.8519684	X	ST-181 complex	9359	5-1;10-1	F1-31	10	M	4	3	X		9359	1	2011
ERS1113535	0.333333	KL19174	10	09/11/2011	Kaya	Boulsin; Kaya	12.97210102	-1.024814829	316.8519684	X					5	F	4	2	X		181	1	2011
ERS1113536	0	KL19238	10	10/11/2011	Kaya	Boulsin; Kaya	12.97210102	-1.024814829	316.8519684	X	ST-181 complex	181	5-1;10-1	F1-31	8	M	13	4	X		181	1	2011
ERS1113537	0.5	KL12454	7	07/03/2011	Kaya	Forgui; Kaya	12.98684489	-0.948414159	328.936111	X					8	F	33	13	X		181	1	2011
ERS1113538	1	KL19284	10	14/11/2011	Kaya	Mastenga; Kaya	12.82919252	-0.809534641	331.5254901	X	ST-181 complex	181	5-1;10-1	F1-31	4	F	50	19	X		181	1	2011
ERS1113539	0	KL19285	10	14/11/2011	Kaya	Mastenga; Kaya	12.82919252	-0.809534641	331.5254901	X					12	F	50	19	X		181	1	2011
ERS1113540	0	KL19293	10	14/11/2011	Kaya	Mastenga; Kaya	12.82919252	-0.809534641	331.5254901	X	ST-181 complex	181	5-1;10-1	F1-31	3	M	39	15	X		181	1	2011
ERS1113541	0	KL19297	10	14/11/2011	Kaya	Mastenga; Kaya	12.82919252	-0.809534641	331.5254901	NG	ST-181 complex	181	5-1;10-1	F1-31	7	F	39	15	X		181	1	2011
ERS1113542	0.1875	KL19300	10	14/11/2011	Kaya	Mastenga; Kaya	12.82919252	-0.809534641	331.5254901	X					2	M	50	19	X		181	1	2011
ERS1113543	0.166667	KL19311	10	14/11/2011	Kaya	Mastenga; Kaya	12.82919252	-0.809534641	331.5254901	X	ST-181 complex	181	5-1;10-1	F1-31	5	F	50	19	X	contamination	181	1	2011
ERS1113544	0.023256	KL19334	10	14/11/2011	Kaya	Mastenga; Kaya	12.82919252	-0.809534641	331.5254901	X					12	M	50	19	X		181	1	2011
ERS1113545	0	KL19336	10	14/11/2011	Kaya	Mastenga; Kaya	12.82919252	-0.809534641	331.5254901	X	ST-181 complex	181	5-1;10-1	F1-31	26	F	50	19	X		181	1	2011
ERS1113546	1	KL19342	10	14/11/2011	Kaya	Mastenga; Kaya	12.82919252	-0.809534641	331.5254901	X					9	F	25	14	X	contamination	181	1	2011
ERS1113547	0	KL12470	7	07/03/2011	Kaya	Forgui; Kaya	12.98684489	-0.948414159	328.936111	X					10	M	13	5	X		181	1	2011
ERS1113548	0.3	KL19348	10	14/11/2011	Kaya	Mastenga; Kaya	12.82919252	-0.809534641	331.5254901	X					6	F	19	12	X	contamination	181	1	2011
ERS1113549	0	KL19349	10	14/11/2011	Kaya	Mastenga; Kaya	12.82919252	-0.809534641	331.5254901	X	ST-181 complex	181	5-1;10-1	F1-31	6	M	19	12	X		181	1	2011
ERS1113550	0.230769	KL19361	10	14/11/2011	Kaya	Mastenga; Kaya	12.82919252	-0.809534641	331.5254901	X					9	M	19	12	X	contamination	181	1	2011
ERS1113551	0.071429	KL19372	10	14/11/2011	Kaya	Mastenga; Kaya	12.82919252	-0.809534641	331.5254901	X					18	M	19	12	X	contamination	181	1	2011
ERS1113552	0	KL19376	10	14/11/2011	Kaya	Mastenga; Kaya	12.82919252	-0.809534641	331.5254901	X	ST-181 complex	181	5-1;10-1	F1-31	10	M	50	19	X	contamination	181	1	2011
ERS1113553	0	KL19378	10	14/11/2011	Kaya	Mastenga; Kaya	12.82919252	-0.809534641	331.5254901	X					7	M	50	19	X	contamination	181	1	2011
ERS1113554	0	KL19388	10	14/11/2011	Kaya	Mastenga; Kaya	12.82919252	-0.809534641	331.5254901	X	ST-181 complex	181	5-1;10-1	F1-31	12	M	21	7	X	contamination	181	1	2011
ERS1113555	0	KL19406	10	15/11/2011	Kaya	Mastenga; Kaya	12.82919252	-0.809534641	331.5254901	X					8	M	9	4	X		181	1	2011
ERS1113556	0	KL19416	10	15/11/2011	Kaya	Mastenga; Kaya	12.82919252	-0.809534641	331.5254901	X	ST-181 complex	181	5-1;10-1	F1-31	3	F	30	10	X	contamination	181	1	2011
ERS1113557	0	KL19419	10	15/11/2011	Kaya	Mastenga; Kaya	12.82919252	-0.809534641	331.5254901	X					5	F	10	4	X		181	1	2011
ERS1113558	0	KL19424	10	15/11/2011	Kaya	Mastenga; Kaya	12.82919252	-0.809534641	331.5254901	Y	ST-23 complex	4375	Neg	F5-8	21	F	9	8	Y	contamination	4375	2	2011
ERS1113559	0	KL19432	10	15/11/2011	Kaya	Mastenga; Kaya	12.82919252	-0.809534641	331.5254901	X	ST-181 complex	181	5-1;10-1	F1-31	15	F	10	5	X		181	1	2011
ERS1113560	0	KL19438	10	15/11/2011	Kaya	Mastenga; Kaya	12.82919252	-0.809534641	331.5254901	X					12	F	17	9	X		181	1	2011
ERS1113561	0.5	KL19442	10	15/11/2011	Kaya	Mastenga; Kaya	12.82919252	-0.809534641	331.5254901	X	ST-181 complex	181	5-1;10-1	F5-69	8	F	17	9	X	contamination	181	1	2011
ERS1113562	0	KL19446	10	15/11/2011	Kaya	Mastenga; Kaya	12.82919252	-0.809534641	331.5254901	X	ST-181 complex	181	5-1;10-1	F1-31	10	M	17	9	X	contamination	181	1	2011
ERS1113563	0.333333	KL19452	10	15/11/2011	Kaya	Mastenga; Kaya	12.82919252	-0.809534641	331.5254901	X					4	F	17	9	X	contamination	181	1	2011
ERS1113564	0.5	KL19457	10	15/11/2011	Kaya	Mastenga; Kaya	12.82919252	-0.809534641	331.5254901	X	ST-181 complex	181	5-1;10-1	F5-69	4	F	12	5	X	contamination	181	1	2011
ERS1113565	0	KL19460	10	15/11/2011	Kaya	Mastenga; Kaya	12.82919252	-0.809534641	331.5254901	X					11	F	12	5	X	contamination	181	1	2011
ERS1113566	1	KL19463	10	15/11/2011	Kaya	Mastenga; Kaya	12.82919252	-0.809534641	331.5254901	X	ST-181 complex	181	5-1;10-1	F1-31	7	M	8	4	X	contamination	181	1	2011
ERS1113567	0	KL19464	10	15/11/2011	Kaya	Mastenga; Kaya	12.82919252	-0.809534641	331.5254901	X					7	M	12	5	X		181	1	2011
ERS1113568	1	KL12473	7	07/03/2011	Kaya	Forgui; Kaya	12.98684489	-0.948414159	328.936111	X					13	F	13	5	X	contamination	181	1	2011
ERS1113569	0.166667	KL12479	7	07/03/2011	Kaya	Forgui; Kaya	12.98684489	-0.948414159	328.936111	X	ST-181 complex	181	5-1;10-1	F1-31	7	M	18	8	X		181	1	2011
ERS1113570	0	KL12485	7	07/03/2011	Kaya	Forgui; Kaya	12.98684489	-0.948414159	328.936111	X	ST-181 complex	181	5-1;10-1	F1-31	10	F	18	8	X	contamination	181	1	2011
ERS1113571	0	KL12507	7	07/03/2011	Kaya	Forgui; Kaya	12.98684489	-0.948414159	328.936111	X					17	F	10	4	X		181	1	2011
ERS1113572	0	KL12514	7	07/03/2011	Kaya	Forgui; Kaya	12.98684489	-0.948414159	328.936111	Y	ST-23 complex	4375	5-1;2-2	F5-8	13	M	15	6	Y	contamination	4375	2	2011
ERS1113003	0	KL14267	8	04/05/2011	Kaya	Terin-Mossi; Kaya	13.12126554	-0.76512716	308.1309858	X					11	F	15	7	X		181	1	2011
ERS1113004	0	KL14377	8	05/05/2011	Kaya	Terin-Mossi; Kaya	13.12126554	-0.76512716	308.1309858	X					10	M	8	3	X	contamination	181	1	2011
ERS1113005	0	KL14382	8	05/05/2011	Kaya	Terin-Mossi; Kaya	13.12126554	-0.76512716	308.1309858	X					17	M	6	2	X	contamination	181	1	2011
ERS1113006	0.4	KL14384	8	05/05/2011	Kaya	Terin-Mossi; Kaya	13.12126554	-0.76512716	308.1309858	X					5	F	8	3	X		181	1	2011
ERS1113007	0	KL14386	8	05/05/2011	Kaya	Terin-Mossi; Kaya	13.12126554	-0.76512716	308.1309858	X					6	F	5	2	X	contamination	181	1	2011
ERS1113008	0	KL14397	8	05/05/2011	Kaya	Terin-Mossi; Kaya	13.12126554	-0.76512716	308.1309858	X					6	F	30	10	X		181	1	2011
ERS1113009	0	KL14413	8	05/05/2011	Kaya	Terin-Mossi; Kaya	13.12126554	-0.76512716	308.1309858	X					11	F	15	5	X	contamination	181	1	2011
ERS1113010	0	KL14420	8	05/05/2011	Kaya	Terin-Mossi; Kaya	13.12126554	-0.76512716	308.1309858	X					8	M	13	9	X	contamination	181	1	2011
ERS1113011	0	KL14446	8	09/05/2011	Kaya	Forgui; Kaya	12.98684489	-0.948414159	328.936111	X					12	M	5	3	X		181	1	2011
ERS1113012	0	KL14450	8	09/05/2011	Kaya	Forgui; Kaya	12.98684489	-0.948414159	328.936111	X					15	F	21	8	X		181	1	2011
ERS1113013	0.5	KL14459	8	09/05/2011	Kaya	Forgui; Kaya	12.98684489	-0.948414159	328.936111	X					12	M	19	7	X	contamination	181	1	2011
ERS1113014	0	KL14491	8	09/05/2011	Kaya	Forgui; Kaya	12.98684489	-0.948414159	328.936111	X	ST-181 complex	181	5-1;10-1	F1-31	22	F	19	18	X	contamination	181	1	2011
ERS1113015	0	KL14506	8	09/05/2011	Kaya	Forgui; Kaya	12.98684489	-0.948414159	328.936111	X					12	M	15	6	X		181	1	2011
ERS1113016	0	KL14520	8	09/05/2011	Kaya	Forgui; Kaya	12.98684489	-0.948414159	328.936111	X					13	M	11	5	X		181	1	2011
ERS1113017	0.142857	KL14542	8	10/05/2011	Kaya	Forgui; Kaya	12.98684489	-0.948414159	328.936111	X					7	M	15	10			5789	1	2011
ERS1113018	0	KL14543	8	10/05/2011	Kaya	Forgui; Kaya	12.98684489	-0.948414159	328.936111	X					12	M	11	7	X		181	1	2011
ERS1113019	0	KL14548	8	10/05/2011	Kaya	Forgui; Kaya	12.98684489	-0.948414159	328.936111	X					15	M	11	7	X	contamination	181	1	2011
ERS1113020	0	KL14557	8	10/05/2011	Kaya	Forgui; Kaya	12.98684489	-0.948414159	328.936111	X					10	F	15	5	X	contamination	181	1	2011
ERS1113021	0.25	KL14558	8	10/05/2011	Kaya	Forgui; Kaya	12.98684489	-0.948414159	328.936111	X					5	M	15	10	X		5789	1	2011
ERS1113022	0	KL14563	8	10/05/2011	Kaya	Forgui; Kaya	12.98684489	-0.948414159	328.936111	X					4	F	10	6	X		181	1	2011
ERS1113023	0.25	KL14569	8	10/05/2011	Kaya	Forgui; Kaya	12.98684489	-0.948414159	328.936111	X	ST-181 complex	181	5-1;10-1	F1-31	5	F	7	4	X		181	1	2011
ERS1113024	0	KL14573	8	10/05/2011	Kaya	Forgui; Kaya	12.98684489	-0.948414159	328.936111	X					14	M	5	2	X	contamination	181	1	2011
ERS1113025	0	KL14581	8	10/05/2011	Kaya	Forgui; Kaya	12.98684489	-0.948414159	328.936111	X					12	M	10	6	X		181	1	2011
ERS1113026	1.333333	KL14585	8	10/05/2011	Kaya	Forgui; Kaya	12.98684489	-0.948414159	328.936111	X					9	M	10	5	X	contamination	181	1	2011
ERS1113027	0	KL14587	8	10/05/2011	Kaya	Forgui; Kaya	12.98684489	-0.948414159	328.936111	X					8	M	10	5	X	contamination	181	1	2011
ERS1113028	0	KL14590	8	10/05/2011	Kaya	Forgui; Kaya	12.98684489	-0.948414159	328.936111	X					10	M	20	7	X		181	1	2011
ERS1113029	0.142857	KL14602	8	10/05/2011	Kaya	Forgui; Kaya	12.98684489	-0.948414159	328.936111	X					17	F	11	8	X	contamination	181	1	2011
ERS1113030	0	KL14604	8	10/05/2011	Kaya	Forgui; Kaya	12.98684489	-0.948414159	328.936111	X					8	M	11	8	X		181	1	2011
ERS1113031	0.294118	KL14611	8	10/05/2011	Kaya	Forgui; Kaya	12.98684489	-0.948414159	328.936111	X					3	F	20	7	X	contamination	181	1	2011
ERS1113032	0	KL14616	8	10/05/2011	Kaya	Forgui; Kaya	12.98684489	-0.948414159	328.936111	X					3	M	8	3	X		181	1	2011
ERS1113033	0	KL14628	8	10/05/2011	Kaya	Forgui; Kaya	12.98684489	-0.948414159	328.936111	X					22	M	25	8	X	contamination	181	1	2011
ERS1113034	0	KL14629	8	10/05/2011	Kaya	Forgui; Kaya	12.98684489	-0.948414159	328.936111	X	ST-181 complex	181	5-1;10-1	F1-31	22	M	25	8	X		181	1	2011
ERS1113035	0.2	KL14633	8	10/05/2011	Kaya	Forgui; Kaya	12.98684489	-0.948414159	328.936111	X					7	M	25	8	X		181	1	2011
ERS1113036	0	KL14636	8	11/05/2011	Kaya	Boulsin; Kaya	12.97210102	-1.024814829	316.8519684	X					9	M	43	9	X		181	1	2011
ERS1113037	0.142857	KL14638	8	11/05/2011	Kaya	Boulsin; Kaya	12.97210102	-1.024814829	316.8519684	X					11	M	43	9	X		181	1	2011
ERS1113038	0	KL14639	8	11/05/2011	Kaya	Boulsin; Kaya	12.97210102	-1.024814829	316.8519684	X					16	M	43	9	X		181	1	2011
ERS1113039	0	KL14643	8	11/05/2011	Kaya	Boulsin; Kaya	12.97210102	-1.024814829	316.8519684	Y	ST-23 complex	4375	5-1;2-2	F5-8	13	F	43	9	Y	contamination	4375	2	2011
ERS1113040	0	KL14654	8	11/05/2011	Kaya	Boulsin; Kaya	12.97210102	-1.024814829	316.8519684	X					6	F	43	9	X		181	1	2011
ERS1113041	0.5	KL14655	8	11/05/2011	Kaya	Boulsin; Kaya	12.97210102	-1.024814829	316.8519684	X					3	M	43	9	X	contamination	181	1	2011
ERS1113042	0.25	KL14662	8	11/05/2011	Kaya	Boulsin; Kaya	12.97210102	-1.024814829	316.8519684	X					2	M	43	9	X	contamination	181	1	2011
ERS1113043	0.25	KL14664	8	11/05/2011	Kaya	Boulsin; Kaya	12.97210102	-1.024814829	316.8519684	X					9	F	30	9	X		181	1	2011
ERS1113044	0.25	KL14668	8	11/05/2011	Kaya	Boulsin; Kaya	12.97210102	-1.024814829	316.8519684	NG		192	18-11;42-1	Neg	4	F	30	9	untypable		192	7	2011
ERS1113045	0	KL14683	8	11/05/2011	Kaya	Boulsin; Kaya	12.97210102	-1.024814829	316.8519684	X					6	M	24	7	X	contamination	181	1	2011
ERS1113046	0	KL14691	8	11/05/2011	Kaya	Boulsin; Kaya	12.97210102	-1.024814829	316.8519684	NG	ST-181 complex	181	5-1;10-1	F1-31	16	F	16	6	X		181	1	2011
ERS1113047	0	KL14694	8	11/05/2011	Kaya	Boulsin; Kaya	12.97210102	-1.024814829	316.8519684	X					18	F	16	6	X	contamination	181	1	2011
ERS1113048	0	KL14695	8	11/05/2011	Kaya	Boulsin; Kaya	12.97210102	-1.024814829	316.8519684	X					12	F	16	6	X	contamination	181	1	2011
ERS1113049	0	KL14698	8	11/05/2011	Kaya	Boulsin; Kaya	12.97210102	-1.024814829	316.8519684	X					20	F	16	6	X	contamination	181	1	2011
ERS1113050	0	KL12254	7	02/03/2011	Kaya	Terin-Mossi; Kaya	13.12126554	-0.76512716	308.1309858	X					5	M	26	8	X		181	1	2011
ERS1113051	0	KL14702	8	11/05/2011	Kaya	Boulsin; Kaya	12.97210102	-1.024814829	316.8519684	Y	ST-23 complex	4375	5-1;2-2	F5-8	7	M	20	4	Y	contamination	4375	2	2011
ERS1113052	0	KL14706	8	11/05/2011	Kaya	Boulsin; Kaya	12.97210102	-1.024814829	316.8519684	X					9	M	20	4	X	contamination	181	1	2011
ERS1113053	0	KL14707	8	11/05/2011	Kaya	Boulsin; Kaya	12.97210102	-1.024814829	316.8519684	X					12	F	20	4	X		181	1	2011
ERS1113054	0.071429	KL14711	8	11/05/2011	Kaya	Boulsin; Kaya	12.97210102	-1.024814829	316.8519684	X	ST-181 complex	181	5-1;10-1	F5-8	13	F	34	17	X	contamination	181	1	2011
ERS1113055	1	KL14712	8	11/05/2011	Kaya	Boulsin; Kaya	12.97210102	-1.024814829	316.8519684	X					3	F	10	4	X		181	1	2011
ERS1113056	0	KL14714	8	11/05/2011	Kaya	Boulsin; Kaya	12.97210102	-1.024814829	316.8519684	X					5	F	10	4	X		181	1	2011
ERS1113057	0	KL14715	8	11/05/2011	Kaya	Boulsin; Kaya	12.97210102	-1.024814829	316.8519684	X					10	F	10	4	X	contamination	181	1	2011
ERS1113058	0.25	KL14719	8	11/05/2011	Kaya	Boulsin; Kaya	12.97210102	-1.024814829	316.8519684	X					15	M	34	17	X		181	1	2011
ERS1113059	0	KL14731	8	11/05/2011	Kaya	Boulsin; Kaya	12.97210102	-1.024814829	316.8519684	X					5	F	25	9	X	contamination	181	1	2011
ERS1113060	0.083333	KL14737	8	11/05/2011	Kaya	Boulsin; Kaya	12.97210102	-1.024814829	316.8519684	X					7	M	20	6	X		181	1	2011
ERS1113061	0	KL14738	8	11/05/2011	Kaya	Boulsin; Kaya	12.97210102	-1.024814829	316.8519684	X					10	M	34	17	X	contamination	181	1	2011
ERS1113062	0	KL14740	8	11/05/2011	Kaya	Boulsin; Kaya	12.97210102	-1.024814829	316.8519684	X					13	F	10	4	X		181	1	2011
ERS1113064	1	KL14741	8	11/05/2011	Kaya	Boulsin; Kaya	12.97210102	-1.024814829	316.8519684	X					12	M	30	9	X	contamination	181	1	2011
ERS1113066	0	KL14742	8	11/05/2011	Kaya	Boulsin; Kaya	12.97210102	-1.024814829	316.8519684	X	ST-181 complex	181	5-1;10-1	F1-31	10	M	30	9	X		181	1	2011
ERS1113068	0.333333	KL14754	8	12/05/2011	Kaya	Boulsin; Kaya	12.97210102	-1.024814829	316.8519684	X	ST-181 complex	181	5-1;10-1	F1-31	3	M	15	4	X		181	1	2011
ERS1113071	0	KL14767	8	12/05/2011	Kaya	Boulsin; Kaya	12.97210102	-1.024814829	316.8519684	X					7	F	15	4	X		181	1	2011
ERS1113074	0.307692	KL14798	8	12/05/2011	Kaya	Boulsin; Kaya	12.97210102	-1.024814829	316.8519684	X					5	M	5	3	X	contamination	181	1	2011
ERS1113075	0	KL12267	7	02/03/2011	Kaya	Terin-Mossi; Kaya	13.12126554	-0.76512716	308.1309858	X					5	F	26	11	X	contamination	181	1	2011
ERS1113077	0.375	KL14830	8	12/05/2011	Kaya	Boulsin; Kaya	12.97210102	-1.024814829	316.8519684	X					9	F	10	3	X		181	1	2011
ERS1113078	0	KL14831	8	12/05/2011	Kaya	Boulsin; Kaya	12.97210102	-1.024814829	316.8519684	X					10	M	15	5	X	contamination	181	1	2011
ERS1113079	0	KL14832	8	12/05/2011	Kaya	Boulsin; Kaya	12.97210102	-1.024814829	316.8519684	X	ST-181 complex	181	5-1;10-1	F1-31	7	F	10	3	X	contamination	181	1	2011
ERS1113081	0.333333	KL14834	8	12/05/2011	Kaya	Boulsin; Kaya	12.97210102	-1.024814829	316.8519684	X					6	F	10	3	X		181	1	2011
ERS1113082	0	KL14842	8	12/05/2011	Kaya	Boulsin; Kaya	12.97210102	-1.024814829	316.8519684	X					13	F	18	9	X		5789	1	2011
ERS1113083	0	KL14842	8	12/05/2011	Kaya	Boulsin; Kaya	12.97210102	-1.024814829	316.8519684	X					13	F	18	9	X		5789	1	2011
ERS1113085	0	KL14851	8	16/05/2011	Kaya	Mastenga; Kaya	12.82919252	-0.809534641	331.5254901	X					9	M	24	6	X		181	1	2011
ERS1113086	0	KL14853	8	16/05/2011	Kaya	Mastenga; Kaya	12.82919252	-0.809534641	331.5254901	X					13	M	24	6	X	contamination	181	1	2011
ERS1113088	0	KL14856	8	16/05/2011	Kaya	Mastenga; Kaya	12.82919252	-0.809534641	331.5254901	X	ST-181 complex	181	5-1;10-1	F1-31	3	M	24	6	X	contamination	181	1	2011
ERS1113089	0	KL14858	8	16/05/2011	Kaya	Mastenga; Kaya	12.82919252	-0.809534641	331.5254901	X					11	F	24	6	X	contamination	181	1	2011
ERS1113092	0.333333	KL14860	8	16/05/2011	Kaya	Mastenga; Kaya	12.82919252	-0.809534641	331.5254901	X					25	F	24	6	X		181	1	2011
ERS1113094	0.111111	KL14865	8	16/05/2011	Kaya	Mastenga; Kaya	12.82919252	-0.809534641	331.5254901	X					15	F	24	6	X	contamination	181	1	2011
ERS1113096	0	KL14866	8	16/05/2011	Kaya	Mastenga; Kaya	12.82919252	-0.809534641	331.5254901	X					15	F	24	6	X	contamination	181	1	2011
ERS1113098	0	KL14870	8	16/05/2011	Kaya	Mastenga; Kaya	12.82919252	-0.809534641	331.5254901	X					12	M	13	8	X	contamination	181	1	2011
ERS1113101	0	KL14872	8	16/05/2011	Kaya	Mastenga; Kaya	12.82919252	-0.809534641	331.5254901	X					9	M	13	8	X		181	1	2011
ERS1113104	0.166667	KL14874	8	16/05/2011	Kaya	Mastenga; Kaya	12.82919252	-0.809534641	331.5254901	X					11	M	14	4	X		181	1	2011
ERS1113107	0	KL14877	8	16/05/2011	Kaya	Mastenga; Kaya	12.82919252	-0.809534641	331.5254901	X	ST-181 complex	181	5-1;10-1	F5-69	6	F	13	8	X	contamination	181	1	2011
ERS1113109	0.111111	KL14878	8	16/05/2011	Kaya	Mastenga; Kaya	12.82919252	-0.809534641	331.5254901	X					12	M	13	5	X	contamination	181*	1	2011
ERS1113111	0	KL14901	8	16/05/2011	Kaya	Mastenga; Kaya	12.82919252	-0.809534641	331.5254901	X					7	M	13	5	X		181	1	2011
ERS1113112	0	KL14906	8	16/05/2011	Kaya	Mastenga; Kaya	12.82919252	-0.809534641	331.5254901	Y	ST-23 complex	4375	5-1;2-2	F5-8	17	F	17	8	Y	contamination	4375	2	2011
ERS1113114	0	KL14911	8	16/05/2011	Kaya	Mastenga; Kaya	12.82919252	-0.809534641	331.5254901	X					17	F	2	1	X	contamination	181	1	2011
ERS1113116	0	KL14918	8	16/05/2011	Kaya	Mastenga; Kaya	12.82919252	-0.809534641	331.5254901	X					16	F	27	13	X	contamination	181	1	2011
ERS1113118	0	KL14927	8	16/05/2011	Kaya	Mastenga; Kaya	12.82919252	-0.809534641	331.5254901	X					4	F	9	4	X		181	1	2011
ERS1113120	0.4	KL14955	8	17/05/2011	Kaya	Mastenga; Kaya	12.82919252	-0.809534641	331.5254901	X					17	M	7	4	X		181	1	2011
ERS1113122	0	KL14958	8	17/05/2011	Kaya	Mastenga; Kaya	12.82919252	-0.809534641	331.5254901	X	ST-181 complex	181	5-1;10-1	F5-69	6	M	16	7	X	contamination	181	1	2011
ERS1113124	0.25	KL14963	8	17/05/2011	Kaya	Mastenga; Kaya	12.82919252	-0.809534641	331.5254901	X					7	F	16	7	X	contamination	181	1	2011
ERS1113126	0	KL14964	8	17/05/2011	Kaya	Mastenga; Kaya	12.82919252	-0.809534641	331.5254901	X					9	M	16	9	X		181	1	2011
ERS1113128	0	KL14969	8	17/05/2011	Kaya	Mastenga; Kaya	12.82919252	-0.809534641	331.5254901	X					8	F	16	9	X		181	1	2011
ERS1113129	0	KL14975	8	17/05/2011	Kaya	Mastenga; Kaya	12.82919252	-0.809534641	331.5254901	X	ST-181 complex	181	5-1;10-1	F1-31	18	F	9	4	X		181	1	2011
ERS1113063	0	KL14985	8	17/05/2011	Kaya	Mastenga; Kaya	12.82919252	-0.809534641	331.5254901	X					5	F	16	8	X	contamination	181	1	2011
ERS1113065	3.5	KL14987	8	17/05/2011	Kaya	Mastenga; Kaya	12.82919252	-0.809534641	331.5254901	X					4	M	16	8	X	contamination	181	1	2011
ERS1113067	0	KL14989	8	17/05/2011	Kaya	Mastenga; Kaya	12.82919252	-0.809534641	331.5254901	X					6	F	16	8	X	contamination	181	1	2011
ERS1113069	1	KL14991	8	17/05/2011	Kaya	Mastenga; Kaya	12.82919252	-0.809534641	331.5254901	X					5	M	9	4	X		181	1	2011
ERS1113070	0	KL14994	8	17/05/2011	Kaya	Mastenga; Kaya	12.82919252	-0.809534641	331.5254901	X					11	M	16	8	X		181	1	2011
ERS1113072	0	KL14996	8	17/05/2011	Kaya	Mastenga; Kaya	12.82919252	-0.809534641	331.5254901	X					9	M	9	4	X		181	1	2011
ERS1113073	0	KL14998	8	17/05/2011	Kaya	Mastenga; Kaya	12.82919252	-0.809534641	331.5254901	X					13	F	16	8	X	contamination	181	1	2011
ERS1113076	0	KL14999	8	17/05/2011	Kaya	Mastenga; Kaya	12.82919252	-0.809534641	331.5254901	X					9	M	9	3	X		181	1	2011
ERS1113080	0.4	KL15000	8	17/05/2011	Kaya	Mastenga; Kaya	12.82919252	-0.809534641	331.5254901	X					7	M	23	8	X		181	1	2011
ERS1113084	0	KL15001	8	17/05/2011	Kaya	Mastenga; Kaya	12.82919252	-0.809534641	331.5254901	X					7	M	23	8	X	contamination	181	1	2011
ERS1113087	0	KL15002	8	17/05/2011	Kaya	Mastenga; Kaya	12.82919252	-0.809534641	331.5254901	X					12	F	23	8	X		181	1	2011
ERS1113090	0	KL15003	8	17/05/2011	Kaya	Mastenga; Kaya	12.82919252	-0.809534641	331.5254901	X					14	F	5	3	X	contamination	181	1	2011
ERS1113091	0	KL12270	7	02/03/2011	Kaya	Terin-Mossi; Kaya	13.12126554	-0.76512716	308.1309858	X					13	M	26	11	X		5789	1	2011
ERS1113093	0	KL15011	8	17/05/2011	Kaya	Mastenga; Kaya	12.82919252	-0.809534641	331.5254901	X					3	F	5	2	X		181	1	2011
ERS1113095	0.333333	KL15026	8	17/05/2011	Kaya	Mastenga; Kaya	12.82919252	-0.809534641	331.5254901	X					2	M	25	9	X	contamination	181	1	2011
ERS1113097	0	KL15034	8	17/05/2011	Kaya	Mastenga; Kaya	12.82919252	-0.809534641	331.5254901	X					11	M	9	3	X		181	1	2011
ERS1113099	0	KL15053	8	17/05/2011	Kaya	Mastenga; Kaya	12.82919252	-0.809534641	331.5254901	X					10	F	57	10	X	contamination	181	1	2011
ERS1113100	0.125	KL15057	8	17/05/2011	Kaya	Mastenga; Kaya	12.82919252	-0.809534641	331.5254901	X					15	F	16	7	X		181	1	2011
ERS1113102	0	KL15062	8	18/05/2011	Kaya	Foulla; Kaya	12.80183932	-1.003865817	301.7069999	X	ST-181 complex	181	5-1;10-1	F1-31	13	M	15	9	X		181	1	2011
ERS1113103	0.1	KL15063	8	18/05/2011	Kaya	Foulla; Kaya	12.80183932	-1.003865817	301.7069999	X					6	M	15	9	X		181	1	2011
ERS1113105	0	KL12279	7	02/03/2011	Kaya	Terin-Mossi; Kaya	13.12126554	-0.76512716	308.1309858	X					16	M	7	4	X		181	1	2011
ERS1113106	0	KL15124	8	18/05/2011	Kaya	Foulla; Kaya	12.80183932	-1.003865817	301.7069999	NG	ST-198 complex	198	ND;25	F5-5	13	M	9	5	untypable		198	8	2011
ERS1113108	0	KL15129	8	18/05/2011	Kaya	Foulla; Kaya	12.80183932	-1.003865817	301.7069999	X					7	F	11	4	X	contamination	181	1	2011
ERS1113110	0	KL15131	8	18/05/2011	Kaya	Foulla; Kaya	12.80183932	-1.003865817	301.7069999	X	ST-181 complex	181	5-1;10-1	F1-31	7	M	11	4	X		181	1	2011
ERS1113113	0	KL15149	8	18/05/2011	Kaya	Foulla; Kaya	12.80183932	-1.003865817	301.7069999	X					11	F	7	5	X		181	1	2011
ERS1113115	0.058824	KL15177	8	19/05/2011	Kaya	Foulla; Kaya	12.80183932	-1.003865817	301.7069999	X					7	M	28	14	X		181	1	2011
ERS1113117	0	KL12283	7	02/03/2011	Kaya	Terin-Mossi; Kaya	13.12126554	-0.76512716	308.1309858	X	ST-181 complex	181	5-1;10-1	F1-31	6	F	7	3	X		181	1	2011
ERS1113119	0	KL15200	8	19/05/2011	Kaya	Foulla; Kaya	12.80183932	-1.003865817	301.7069999	X					13	M	7	3	X		181	1	2011
ERS1113121	0.142857	KL15210	8	19/05/2011	Kaya	Foulla; Kaya	12.80183932	-1.003865817	301.7069999	X					11	F	19	5	X	contamination	181	1	2011
ERS1113123	0.25	KL15219	8	19/05/2011	Kaya	Foulla; Kaya	12.80183932	-1.003865817	301.7069999	X					15	F	18	8	X		181	1	2011
ERS1113125	0	KL15223	8	19/05/2011	Kaya	Foulla; Kaya	12.80183932	-1.003865817	301.7069999	X					6	M	12	6	X	contamination	181	1	2011
ERS1113127	0	KL15224	8	19/05/2011	Kaya	Foulla; Kaya	12.80183932	-1.003865817	301.7069999	X	ST-181 complex	181	5-1;10-1	F1-31	9	F	12	6	X	contamination	181	1	2011
ERS1113130	1	KL15236	8	19/05/2011	Kaya	Foulla; Kaya	12.80183932	-1.003865817	301.7069999	W135	ST-175 complex	2881	5-1;2-36	F5-1	9	M	17	6	Y	contamination	2881	4	2011
ERS1113131	0	KL15286	8	23/05/2011	Kaya	Noungou; Kaya	12.80376728	-1.179202451	288.1147058	X					6	M	28	8	X	contamination	181	1	2011
ERS1113132	0	KL15289	8	23/05/2011	Kaya	Noungou; Kaya	12.80376728	-1.179202451	288.1147058	X	ST-181 complex	181	5-1;10-1	F1-31	4	F	28	8	X		181	1	2011
ERS1113133	0	KL15296	8	23/05/2011	Kaya	Noungou; Kaya	12.80376728	-1.179202451	288.1147058	X					5	M	11	5	X		181	1	2011
ERS1113134	0.133333	KL15301	8	23/05/2011	Kaya	Noungou; Kaya	12.80376728	-1.179202451	288.1147058	X	ST-181 complex	181	5-1;10-1	F1-31	8	F	15	4	X		181	1	2011
ERS1113135	0	KL15320	8	23/05/2011	Kaya	Noungou; Kaya	12.80376728	-1.179202451	288.1147058	X					12	M	12	8	X	contamination	181	1	2011
ERS1113136	0.2	KL15324	8	23/05/2011	Kaya	Noungou; Kaya	12.80376728	-1.179202451	288.1147058	X					14	M	12	8	X	contamination	181	1	2011
ERS1113137	0	KL15328	8	23/05/2011	Kaya	Noungou; Kaya	12.80376728	-1.179202451	288.1147058	X					4	M	12	2	X	contamination	181	1	2011
ERS1113138	0	KL15336	8	23/05/2011	Kaya	Noungou; Kaya	12.80376728	-1.179202451	288.1147058	X					4	F	12	2	X	contamination	181	1	2011
ERS1113139	0	KL15358	8	23/05/2011	Kaya	Noungou; Kaya	12.80376728	-1.179202451	288.1147058	X					14	M	25	5	X		181	1	2011
ERS1113140	0	KL15372	8	23/05/2011	Kaya	Noungou; Kaya	12.80376728	-1.179202451	288.1147058	X					12	M	18	5	X		181	1	2011
ERS1113141	0	KL15374	8	23/05/2011	Kaya	Noungou; Kaya	12.80376728	-1.179202451	288.1147058	X					9	M	18	5	X	contamination	181	1	2011
ERS1113142	0	KL15377	8	23/05/2011	Kaya	Noungou; Kaya	12.80376728	-1.179202451	288.1147058	X					11	M	28	8	X	contamination	181	1	2011
ERS1113143	0	KL15378	8	23/05/2011	Kaya	Noungou; Kaya	12.80376728	-1.179202451	288.1147058	X	ST-181 complex	181	5-1;10-1	F1-31	10	M	11	5	X	contamination	181	1	2011
ERS1113144	0	KL15418	8	23/05/2011	Kaya	Noungou; Kaya	12.80376728	-1.179202451	288.1147058	X					13	M	15	6	X		181	1	2011
ERS1113145	0	KL15423	8	23/05/2011	Kaya	Noungou; Kaya	12.80376728	-1.179202451	288.1147058	X	ST-181 complex	181	5-1;10-1	F1-31	7	M	4	2	X		181	1	2011
ERS1113146	0	KL15424	8	23/05/2011	Kaya	Noungou; Kaya	12.80376728	-1.179202451	288.1147058	X					3	M	4	2	X	contamination	181	1	2011
ERS1113147	0	KL15426	8	23/05/2011	Kaya	Noungou; Kaya	12.80376728	-1.179202451	288.1147058	X					5	M	7	3	X		181	1	2011
ERS1113148	1	KL15427	8	23/05/2011	Kaya	Noungou; Kaya	12.80376728	-1.179202451	288.1147058	X					4	M	7	3	X		181	1	2011
ERS1113149	0	KL15428	8	23/05/2011	Kaya	Noungou; Kaya	12.80376728	-1.179202451	288.1147058	X					8	F	7	3	X		181	1	2011
ERS1113150	0	KL15429	8	23/05/2011	Kaya	Noungou; Kaya	12.80376728	-1.179202451	288.1147058	X					5	F	17	6	X		181	1	2011
ERS1113151	0	KL15431	8	23/05/2011	Kaya	Noungou; Kaya	12.80376728	-1.179202451	288.1147058	X					10	M	10	5	X	contamination	181	1	2011
ERS1113152	0	KL15433	8	23/05/2011	Kaya	Noungou; Kaya	12.80376728	-1.179202451	288.1147058	X					9	F	8	3	X	contamination	181	1	2011
ERS1113153	0	KL15435	8	23/05/2011	Kaya	Noungou; Kaya	12.80376728	-1.179202451	288.1147058	X					9	F	8	3	X	contamination	181	1	2011
ERS1113154	0	KL15437	8	23/05/2011	Kaya	Noungou; Kaya	12.80376728	-1.179202451	288.1147058	X					15	F	10	5			181	1	2011
ERS1113155	0	KL15441	8	23/05/2011	Kaya	Noungou; Kaya	12.80376728	-1.179202451	288.1147058	X					16	M	17	6	X	contamination	181	1	2011
ERS1113156	0	KL12287	7	02/03/2011	Kaya	Terin-Mossi; Kaya	13.12126554	-0.76512716	308.1309858	X					10	F	7	3	X	contamination	181	1	2011
ERS1113157	0	KL15453	8	23/05/2011	Kaya	Noungou; Kaya	12.80376728	-1.179202451	288.1147058	X					16	F	10	5	X		181	1	2011
ERS1113158	0.7	KL15459	8	23/05/2011	Kaya	Noungou; Kaya	12.80376728	-1.179202451	288.1147058	X					10	M	19	8	X	contamination	181	1	2011
ERS1113159	0.1	KL15461	8	23/05/2011	Kaya	Noungou; Kaya	12.80376728	-1.179202451	288.1147058	X					5	M	16	3	X		181	1	2011
ERS1113160	0	KL15476	8	25/05/2011	Kaya	Iryastenga; Kaya	13.07377729	-1.145269583	333.3208332	X					4	M	10	4	X		181	1	2011
ERS1113161	0	KL15483	8	25/05/2011	Kaya	Iryastenga; Kaya	13.07377729	-1.145269583	333.3208332	X					7	F	7	4	X		181	1	2011
ERS1113162	0	KL15490	8	25/05/2011	Kaya	Iryastenga; Kaya	13.07377729	-1.145269583	333.3208332	X					13	M	7	4	X		181	1	2011
ERS1113163	0	KL15497	8	25/05/2011	Kaya	Iryastenga; Kaya	13.07377729	-1.145269583	333.3208332	X	ST-181 complex	181	5-1;10-1	F1-31	5	M	35	18	X		181	1	2011
ERS1113164	0	KL15505	8	25/05/2011	Kaya	Iryastenga; Kaya	13.07377729	-1.145269583	333.3208332	X					5	F	35	18	X		181	1	2011
ERS1113165	0	KL15510	8	25/05/2011	Kaya	Iryastenga; Kaya	13.07377729	-1.145269583	333.3208332	X	ST-181 complex	181	5-1;10-1	F1-31	2	M	3	1	X	contamination	181	1	2011
ERS1113166	0	KL15523	8	25/05/2011	Kaya	Iryastenga; Kaya	13.07377729	-1.145269583	333.3208332	X					8	M	7	3	X		181	1	2011
ERS1113167	0	KL15530	8	25/05/2011	Kaya	Iryastenga; Kaya	13.07377729	-1.145269583	333.3208332	X	ST-181 complex	181	5-1;10-1	F1-31	18	F	8	2	X		181	1	2011
ERS1113168	0	KL15531	8	25/05/2011	Kaya	Iryastenga; Kaya	13.07377729	-1.145269583	333.3208332	X					10	M	14	3	X		181	1	2011
ERS1113169	0	KL15535	8	25/05/2011	Kaya	Iryastenga; Kaya	13.07377729	-1.145269583	333.3208332	X					6	F	13	4	X		181	1	2011
ERS1113170	0	KL15555	8	25/05/2011	Kaya	Iryastenga; Kaya	13.07377729	-1.145269583	333.3208332	Y	ST-23 complex	4375	5-1;2-2	F5-8	7	M	25	9	Y	contamination	4375	2	2011
ERS1113171	0	KL15572	8	25/05/2011	Kaya	Iryastenga; Kaya	13.07377729	-1.145269583	333.3208332	X					5	F	25	9	X	contamination	181	1	2011
ERS1113172	0	KL15577	8	25/05/2011	Kaya	Iryastenga; Kaya	13.07377729	-1.145269583	333.3208332	X					29	F	25	9	X		181	1	2011
ERS1113173	0	KL15587	8	25/05/2011	Kaya	Iryastenga; Kaya	13.07377729	-1.145269583	333.3208332	X					14	M	18	6	X	contamination	181	1	2011
ERS1113174	0.5	KL15594	8	25/05/2011	Kaya	Iryastenga; Kaya	13.07377729	-1.145269583	333.3208332	X					13	M	13	4	X	contamination	181	1	2011
ERS1113175	0.6	KL15603	8	25/05/2011	Kaya	Iryastenga; Kaya	13.07377729	-1.145269583	333.3208332	X					3	M	34	9	X	contamination	181	1	2011
ERS1113176	0	KL15610	8	25/05/2011	Kaya	Iryastenga; Kaya	13.07377729	-1.145269583	333.3208332	X					11	M	35	18	X		181	1	2011
ERS1113177	0.2	KL15619	8	25/05/2011	Kaya	Iryastenga; Kaya	13.07377729	-1.145269583	333.3208332	X					12	F	34	9	X	contamination	181	1	2011
ERS1113178	0.2	KL15622	8	25/05/2011	Kaya	Iryastenga; Kaya	13.07377729	-1.145269583	333.3208332	X	ST-181 complex	181	5-1;10-1	F1-31	12	F	34	9	X		181	1	2011
ERS1113179	0.111111	KL15639	8	25/05/2011	Kaya	Iryastenga; Kaya	13.07377729	-1.145269583	333.3208332	X					11	F	15	3	X	contamination	181	1	2011
ERS1113180	0	KL15643	8	25/05/2011	Kaya	Iryastenga; Kaya	13.07377729	-1.145269583	333.3208332	X					14	F	23	8	X		181	1	2011
ERS1113181	0	KL15646	8	25/05/2011	Kaya	Iryastenga; Kaya	13.07377729	-1.145269583	333.3208332	X					5	M	15	3	X	contamination	181	1	2011
ERS1113182	0	KL15650	8	25/05/2011	Kaya	Iryastenga; Kaya	13.07377729	-1.145269583	333.3208332	X					8	M	34	9	X	contamination	181	1	2011
ERS1113183	0	KL15653	8	25/05/2011	Kaya	Iryastenga; Kaya	13.07377729	-1.145269583	333.3208332	X					9	M	35	18	X	contamination	181	1	2011
ERS1113184	0.5	KL15662	8	25/05/2011	Kaya	Iryastenga; Kaya	13.07377729	-1.145269583	333.3208332	X					9	M	13	4	X	contamination	181	1	2011
ERS1113185	0	KL15667	8	25/05/2011	Kaya	Iryastenga; Kaya	13.07377729	-1.145269583	333.3208332	NG	ST-198 complex	198	18;25-47	F5-5	14	F	34	9	untypable		198	8	2011
ERS1113186	0.076923	KL15670	8	25/05/2011	Kaya	Iryastenga; Kaya	13.07377729	-1.145269583	333.3208332	NG	ST-198 complex	198	18;25-47	F5-5	15	M	10	4	untypable		198	8	2011
ERS1113187	0	KL15671	8	25/05/2011	Kaya	Iryastenga; Kaya	13.07377729	-1.145269583	333.3208332	X					17	F	10	4	X		181	1	2011
ERS1113188	0	KL15672	8	25/05/2011	Kaya	Iryastenga; Kaya	13.07377729	-1.145269583	333.3208332	X					13	F	9	3	X		181	1	2011
ERS1113189	0.25	KL15673	8	25/05/2011	Kaya	Iryastenga; Kaya	13.07377729	-1.145269583	333.3208332	X					15	F	18	6	X		181	1	2011
ERS1113190	0	BL16046	9	06/08/2011	Bogodogo		12.3646	-1.5339	12.3543157	NG	ST-175 complex	2881	5-1;2-36	F5-1	7	M	7	2	Y		2881	4	2011
ERS1113191	0	BL16222	9	04/08/2011	Bogodogo		12.3646	-1.5339	12.3543157	W135	ST-11 complex	11	5.2	F1-1	13	F	12	5	W_cc11	contamination	11	3	2011
ERS1113192	0	BL16228	9	04/08/2011	Bogodogo		12.3646	-1.5339	12.3543157	X	ST-181 complex	5789	5-1;10-1	F4-23	7	F	13	6	X		5789	1	2011
ERS1113573	0	BL02072	2	28/01/2009	Bogodogo		12.3646	-1.5339	12.3543157	X	UA	5789	5-1;10-1	F4-23	5	F	10	7	X		5789	1	2009
ERS1113574	0	BL02086	2	05/02/2009	Bogodogo		12.3646	-1.5339	12.3543157	X	UA	5789	5-1;10-1	F4-23	19	F	18	4	X		5789	1	2009
ERS1113575	0	KL12525	7	07/03/2011	Kaya	Forgui; Kaya	12.98684489	-0.948414159	328.936111	X					26	M	18	6	X		181	1	2011
ERS1113576	0	BL02121	2	29/01/2009	Bogodogo		12.3646	-1.5339	12.3543157	W135	ST-175 complex	2881	5-1;2-36	F5-1	5	M	6	3	Y	contamination	2881	4	2009
ERS1113577	0.333333	KL12543	7	08/03/2011	Kaya	Forgui; Kaya	12.98684489	-0.948414159	328.936111	X					9	M	12	7	X		181	1	2011
ERS1113578	0	BL02312	2	31/01/2009	Bogodogo		12.3646	-1.5339	12.3543157	W135	ST-175 complex	2881	5-1;2-36	F5-1	12	M	11	10	Y	contamination	2881	4	2009
ERS1113579	0	KL12554	7	08/03/2011	Kaya	Forgui; Kaya	12.98684489	-0.948414159	328.936111	W135	ST-175 complex	2881	5-1;2-36	F5-1	19	M	15	8	Y	contamination	2881	4	2011
ERS1113580	0.022222	BL02399	2	01/02/2009	Bogodogo		12.3646	-1.5339	12.3543157	NG	UA	192	18-11;42-6	-	14	M	6	3	untypable		192	7	2009
ERS1113581	0	BL02462	2	04/02/2009	Bogodogo		12.3646	-1.5339	12.3543157	NG	UA	7698	18-11;42-1	-	4	M	3	2	untypable		7698	7	2009
ERS1113582	0	KL12556	7	08/03/2011	Kaya	Forgui; Kaya	12.98684489	-0.948414159	328.936111	X					15	F	29	11	X	contamination	181	1	2011
ERS1113583	0	BL02552	2	05/02/2009	Bogodogo		12.3646	-1.5339	12.3543157	X	UA	181	5-1;10-1	F1-35	20	F	17	6	X	contamination	181	1	2009
ERS1113584	0.121212	BL02575	2	05/02/2009	Bogodogo		12.3646	-1.5339	12.3543157	NG	UA	192	18-11;42-1	-	18	M	11	8	untypable		192	7	2009
ERS1113585	0.038462	BL02609	2	28/01/2009	Bogodogo		12.3646	-1.5339	12.3543157	NG	UA	192	18-11;42-1	-	16	F	12	4	untypable		192	7	2009
ERS1113586	0.1	BL02706	2	07/02/2009	Bogodogo		12.3646	-1.5339	12.3543157	NG	UA	192	18-11;42-1	-	20	M	7	4	untypable		192	7	2009
ERS1113587	0.133333	BL02761	2	08/02/2009	Bogodogo		12.3646	-1.5339	12.3543157	Y	ST-167 complex	2880	5-1;10-8	F1-35	22	M	8	8	Y	contamination	2880	5	2009
ERS1113588	0.142857	BL02770	2	08/02/2009	Bogodogo		12.3646	-1.5339	12.3543157	NG	UA	7697	18-11;42-1	-	16	F	8	3	untypable		7697	7	2009
ERS1113589	0	BL02817	2	08/02/2009	Bogodogo		12.3646	-1.5339	12.3543157	Y	ST-23 complex / Cluster A3	4375	5-1;2-2	F5-8	18	F	15	5	Y	contamination	4375	2	2009
ERS1113590	0	BL02899	2	12/02/2009	Bogodogo		12.3646	-1.5339	12.3543157	W135	ST-175 complex	2881	5-1;2-36	F5-1	25	F	16	15	Y	contamination	2881	4	2009
ERS1113591	0.333333	BL02902	2	12/02/2009	Bogodogo		12.3646	-1.5339	12.3543157	W135	ST-175 complex	2881	5-1;2-36	F5-1	1	F	16	15	Y	contamination	2881	4	2009
ERS1113592	0	BL03477	2	19/02/2009	Bogodogo		12.3646	-1.5339	12.3543157	Y	ST-23 complex / Cluster A3	4375	5-1;2-2	F5-8	7	M	10	6	Y	contamination	4375	2	2009
ERS1113593	0	BL03520	2	21/02/2009	Bogodogo		12.3646	-1.5339	12.3543157	Y	ST-23 complex / Cluster A3	4375	5-1;2-2	F5-8	25	M	4	2	Y	contamination	4375	2	2009
ERS1113594	0	BL03522	2	21/02/2009	Bogodogo		12.3646	-1.5339	12.3543157	Y	ST-23 complex / Cluster A3	4375	5-1;2-2	F5-8	6	M	12	3	Y	contamination	4375	2	2009
ERS1113595	0	BL03534	2	21/02/2009	Bogodogo		12.3646	-1.5339	12.3543157	Y	ST-23 complex / Cluster A3	4375	5-1;2-2	F5-8	2	M	12	3	Y	contamination	4375	2	2009
ERS1113596	0.029412	BL03588	2	21/02/2009	Bogodogo		12.3646	-1.5339	12.3543157	NG	UA	192	18-11;42-1	-	18	M	5	4	untypable		192	7	2009
ERS1113597	0	DL02084	2	26/01/2009	Dande	Lahirasso; Dande	11.8525988	-4.071110004	286.0638888	Y	ST-23 complex / Cluster A3	4375	5-1;2-2	F5-8	7	F	6	1	Y		4375	2	2009
ERS1113598	0	DL02109	2	27/01/2009	Dande	Lahirasso; Dande	11.8525988	-4.071110004	286.0638888	Y	ST-23 complex / Cluster A3	4375	5-1;2-2	F5-8	28	M	3	2	Y	contamination	4375	2	2009
ERS1113599	0.323529	DL02115	2	27/01/2009	Dande	Lahirasso; Dande	11.8525988	-4.071110004	286.0638888	W135	ST-175 complex	2881	5-1;2-36	F5-1	15	F	7	4	Y	contamination	2881	4	2009
ERS1113600	0	DL02136	2	27/01/2009	Dande	Lahirasso; Dande	11.8525988	-4.071110004	286.0638888	Y	ST-23 complex / Cluster A3	4375	5-1;2-2	F5-8	12	F	51	19	Y	contamination	4375	2	2009
ERS1113601	0	DL02167	2	27/01/2009	Dande	Lahirasso; Dande	11.8525988	-4.071110004	286.0638888	W135	ST-175 complex	2881	5-1;2-36	F5-1	6	M	10	3	Y	contamination	2881	4	2009
ERS1113602	0.133333	DL02194	2	27/01/2009	Dande	Lahirasso; Dande	11.8525988	-4.071110004	286.0638888	W135	ST-175 complex	2881	5-1;2-36	F5-1	10	F	9	7	Y	contamination	2881	4	2009
ERS1113603	0	DL02196	2	27/01/2009	Dande	Lahirasso; Dande	11.8525988	-4.071110004	286.0638888	Y	ST-23 complex / Cluster A3	4375	5-1;2-2	F5-8	15	F	21	11	Y	contamination	4375	2	2009
ERS1113604	0	DL02199	2	27/01/2009	Dande	Lahirasso; Dande	11.8525988	-4.071110004	286.0638888	W135	ST-175 complex	2881	5-1;2-36	F5-1	10	F	9	7	Y	contamination	2881	4	2009
ERS1113605	0	DL02205	2	27/01/2009	Dande	Lahirasso; Dande	11.8525988	-4.071110004	286.0638888	W135	ST-175 complex	2881	5-1;2-36	F5-1	7	M	21	11	Y	contamination	2881	4	2009
ERS1113606	0	DL02230	2	28/01/2009	Dande	Koledougou; Dande	11.79283505	-4.082186964	283.9434107	Y	ST-23 complex / Cluster A3	4375	5-1;2-2	-	18	M	30	5	Y	contamination	4375	2	2009
ERS1113607	0.012658	DL02232	2	28/01/2009	Dande	Koledougou; Dande	11.79283505	-4.082186964	283.9434107	Y	ST-23 complex / Cluster A3	4375	5-1;2-2	F5-8	15	F	30	5	Y	contamination	4375	2	2009
ERS1113608	0	DL02233	2	28/01/2009	Dande	Koledougou; Dande	11.79283505	-4.082186964	283.9434107	Y	ST-23 complex / Cluster A3	4375	5-1;2-2	-	10	M	30	5	Y	contamination	4375	2	2009
ERS1113609	0	DL02234	2	28/01/2009	Dande	Koledougou; Dande	11.79283505	-4.082186964	283.9434107	Y	ST-23 complex / Cluster A3	4375	5-1;2-2	-	11	M	30	5	Y		4375	2	2009
ERS1113610	0	DL02236	2	28/01/2009	Dande	Koledougou; Dande	11.79283505	-4.082186964	283.9434107	Y	ST-23 complex / Cluster A3	4375	5-1;2-2	-	5	M	30	5	Y	contamination	4375	2	2009
ERS1113611	0	DL02239	2	28/01/2009	Dande	Koledougou; Dande	11.79283505	-4.082186964	283.9434107	Y	ST-167 complex	767	5-1;10-8	-	12	F	9	4	Y	contamination	767	5	2009
ERS1113612	0	DL02296	2	28/01/2009	Dande	Koledougou; Dande	11.79283505	-4.082186964	283.9434107	Y	ST-23 complex / Cluster A3	4375	5-1;2-2	F5-8	12	F	11	2	Y	contamination	4375	2	2009
ERS1113613	0.054545	DL02325	2	29/01/2009	Dande	Koledougou; Dande	11.79283505	-4.082186964	283.9434107	Y	ST-23 complex / Cluster A3	7784	5-1;2-2	F5-8	10	F	11	4	Y	contamination	7784	2	2009
ERS1113614	0	KL12566	7	08/03/2011	Kaya	Forgui; Kaya	12.98684489	-0.948414159	328.936111	X	ST-181 complex	181	5-1;10-1	F1-31	10	M	29	11	X		181	1	2011
ERS1113615	0.157895	DL02382	2	29/01/2009	Dande	Koledougou; Dande	11.79283505	-4.082186964	283.9434107	NG	UA	192	18-11;42	-	6	F	6	3	untypable		192	7	2009
ERS1113616	0.0625	DL02455	2	02/02/2009	Dande	Toukoro; Dande	11.42193255	-4.25046285	312.5683937	Y	ST-23 complex / Cluster A3	4375	5-1;2-2	F5-8	15	F	8	6	Y	contamination	4375	2	2009
ERS1113617	0	DL02464	2	02/02/2009	Dande	Toukoro; Dande	11.42193255	-4.25046285	312.5683937	Y	ST-23 complex / Cluster A3	4375	5-1;2-2	F5-8	12	F	8	6	Y	contamination	4375	2	2009
ERS1113618	0	DL02498	2	02/02/2009	Dande	Toukoro; Dande	11.42193255	-4.25046285	312.5683937	Y	ST-23 complex / Cluster A3	4375	5-1;2-2	F5-8	9	M	11	2	Y	contamination	4375	2	2009
ERS1113619	1.75	KL12569	7	08/03/2011	Kaya	Forgui; Kaya	12.98684489	-0.948414159	328.936111	X	ST-181 complex	181	5-1;10-1	F1-31	7	F	25	12	X		181	1	2011
ERS1113620	0.076923	KL12593	7	08/03/2011	Kaya	Forgui; Kaya	12.98684489	-0.948414159	328.936111	X					25	M	10	6	X		181	1	2011
ERS1113621	0	DL02567	2	03/02/2009	Dande	Toukoro; Dande	11.42193255	-4.25046285	312.5683937	Y	ST-23 complex / Cluster A3	4375	5-1;2-2	F5-8	3	F	13	4	Y	contamination	4375	2	2009
ERS1113622	0	DL02576	2	03/02/2009	Dande	Toukoro; Dande	11.42193255	-4.25046285	312.5683937	Y	ST-23 complex / Cluster A3	4375	5-1;2-2	F5-8	27	F	15	6	Y	contamination	4375	2	2009
ERS1113623	0	DL02606	2	03/02/2009	Dande	Toukoro; Dande	11.42193255	-4.25046285	312.5683937	Y	ST-23 complex / Cluster A3	4375	5-1;2-2	F5-8	5	F	14	4	Y	contamination	4375	2	2009
ERS1113624	0	DL02616	2	03/02/2009	Dande	Toukoro; Dande	11.42193255	-4.25046285	312.5683937	Y	ST-23 complex / Cluster A3	4375	5-1;2-2	F5-8	9	M	14	4	Y	contamination	4375	2	2009
ERS1113625		DL02639	2	04/02/2009	Dande	Soungaledaga; Dande	11.32075914	-4.559659092	342.2132757	NG	UA	188	19 ;15	F1-18	20	F	17	7	E		188	16	2009
ERS1113626	0	DL02696	2	04/02/2009	Dande	Soungaledaga; Dande	11.32075914	-4.559659092	342.2132757	Y	ST-23 complex / Cluster A3	4375	5-1;2-2	F5-8	15	M	14	7	Y	contamination	4375	2	2009
ERS1113627		DL02706	2	04/02/2009	Dande	Soungaledaga; Dande	11.32075914	-4.559659092	342.2132757	NG	UA	188	19 ;15	F1-15	17	M	14	7	E	contamination	188	16	2009
ERS1113628	0	DL02707	2	04/03/2009	Dande	Soungaledaga; Dande	11.32075914	-4.559659092	342.2132757	NG	ST-198 complex	198	18;25-7	F5-5	19	M	20	8	untypable		198	8	2009
ERS1113629		DL02734	2	05/02/2009	Dande	Soungaledaga; Dande	11.32075914	-4.559659092	342.2132757	NG	UA	188	19 ;15	F3-9	20	M	3	2	E	contamination	188	16	2009
ERS1113630	0	DL02736	2	05/02/2009	Dande	Soungaledaga; Dande	11.32075914	-4.559659092	342.2132757	Y	ST-23 complex / Cluster A3	4375	5-1;2-2	F5-8	11	F	8	3	Y	contamination	4375	2	2009
ERS1113631	0	DL02759	2	05/02/2009	Dande	Soungaledaga; Dande	11.32075914	-4.559659092	342.2132757	Y	ST-23 complex / Cluster A3	4375	5-1;2-2	F5-8	22	M	12	7	Y	contamination	4375	2	2009
ERS1113632	0	DL02800	2	05/02/2009	Dande	Soungaledaga; Dande	11.32075914	-4.559659092	342.2132757	Y	ST-23 complex / Cluster A3	4375	5-1;2-2	F5-8	18	F	9	3	Y	contamination	4375	2	2009
ERS1113633	0	DL02801	2	05/02/2009	Dande	Soungaledaga; Dande	11.32075914	-4.559659092	342.2132757	Y	ST-23 complex / Cluster A3	4375	5-1;2-2	F5-8	18	M	8	4	Y	contamination	4375	2	2009
ERS1113634	0	DL02802	2	05/02/2009	Dande	Soungaledaga; Dande	11.32075914	-4.559659092	342.2132757	Y	ST-23 complex / Cluster A3	4375	5-1;2-2	F5-8	14	M	5	4	Y	contamination	4375	2	2009
ERS1113635	0.022727	DL02822	2	05/02/2009	Dande	Soungaledaga; Dande	11.32075914	-4.559659092	342.2132757	NG	UA	192	18-11;42	-	15	F	2	1	untypable		192	7	2009
ERS1113636	0.333333	KL12597	7	08/03/2011	Kaya	Forgui; Kaya	12.98684489	-0.948414159	328.936111	X					6	M	17	7	X		181	1	2011
ERS1113637	0.277778	DL02868	2	09/02/2009	Dande	Faramana; Dande	12.04574645	-4.663800178	324.9674284	A	ST-5 complex/subgroup III	2859	20.9	F3-1	4	F	8	3	A		2859	6	2009
ERS1113638	0	DL02875	2	09/02/2009	Dande	Faramana; Dande	12.04574645	-4.663800178	324.9674284	Y	ST-167 complex	7375	5-1;10-8	F1-3	15	M	9	4	Y	contamination	7375	5	2009
ERS1113639	0	DL02883	2	09/02/2009	Dande	Faramana; Dande	12.04574645	-4.663800178	324.9674284	Y	ST-167 complex	7375	5-1;10-1	F5-12	8	F	19	4	Y	contamination	7375	5	2009
ERS1113640		DL02884	2	09/02/2009	Dande	Faramana; Dande	12.04574645	-4.663800178	324.9674284	NG	UA	7873	19.15	F1-18	10	M	19	4	E		188	16	2009
ERS1113641	0	DL02908	2	09/02/2009	Dande	Faramana; Dande	12.04574645	-4.663800178	324.9674284	Y	ST-167 complex	7375	5-1;10-8	F1-3	5	F	63	19	Y	contamination	7375	5	2009
ERS1113642	0.05	DL02909	2	09/02/2009	Dande	Faramana; Dande	12.04574645	-4.663800178	324.9674284	Y	ST-167 complex	7375	5-1;10-8	F1-3	11	M	63	19	Y	contamination	7375	5	2009
ERS1113643	0	DL02912	2	09/02/2009	Dande	Faramana; Dande	12.04574645	-4.663800178	324.9674284	Y	ST-167 complex	7375	5-1;10-8	F1-3	6	F	63	19	Y	contamination	7375	5	2009
ERS1113644	0.166667	KL12603	7	08/03/2011	Kaya	Forgui; Kaya	12.98684489	-0.948414159	328.936111	X					10	M	9	5	X		181	1	2011
ERS1113645	0.4	DL02916	2	09/02/2009	Dande	Faramana; Dande	12.04574645	-4.663800178	324.9674284	Y	ST-167 complex	7375	5-1;10-8	F1-3	5	M	63	19	Y	contamination	7375	5	2009
ERS1113646	0	DL02934	2	10/02/2009	Dande	Faramana; Dande	12.04574645	-4.663800178	324.9674284	Y	ST-167 complex	7375	5-1;10-8	F1-3	19	M	9	3	Y	contamination	7375	5	2009
ERS1113647	0.269231	DL02946	2	10/02/2009	Dande	Faramana; Dande	12.04574645	-4.663800178	324.9674284	Y	ST-167 complex	7375	5-1;10-8	F1-3	9	M	16	9	Y	contamination	7375	5	2009
ERS1113648	0	DL02977	2	10/02/2009	Dande	Faramana; Dande	12.04574645	-4.663800178	324.9674284	Y	ST-23 complex / Cluster A3	4375	5-1;2-2	F5-8	28	M	3	1	Y		4375	2	2009
ERS1113649	0	DL02980	2	10/02/2009	Dande	Faramana; Dande	12.04574645	-4.663800178	324.9674284	Y	ST-23 complex / Cluster A3	4375	5-1;2-2	F5-8	11	M	15	5	Y		4375	2	2009
ERS1113650	0	DL03000	2	10/02/2009	Dande	Faramana; Dande	12.04574645	-4.663800178	324.9674284	Y	ST-167 complex	7375	5-1;10-8	F1-3	6	F	15	2	Y	contamination	7375	5	2009
ERS1113651	0	DL03009	2	10/02/2009	Dande	Faramana; Dande	12.04574645	-4.663800178	324.9674284	Y	ST-167 complex	7375	5-1;10-8	F1-3	8	M	20	5	Y	contamination	7375	5	2009
ERS1113652	0	DL03013	2	10/02/2009	Dande	Faramana; Dande	12.04574645	-4.663800178	324.9674284	Y	ST-23 complex / Cluster A3	4375	5-1;2-2	F5-8	16	M	17	5	Y	contamination	4375	2	2009
ERS1113653	0.014286	DL03026	2	11/02/2009	Dande	Zongoma; Dande	11.57018049	-4.319700625	299.8348213	Y	ST-23 complex / Cluster A3	4375	5-1;2-2	F5-8	8	M	11	3	Y	contamination	4375	2	2009
ERS1113654	0	DL03033	2	11/02/2009	Dande	Zongoma; Dande	11.57018049	-4.319700625	299.8348213	A	ST-5 complex/subgroup III	2859	20.9	F3-1	2	F	6	2	A		2859	6	2009
ERS1113655	0.03125	DL03054	2	11/02/2009	Dande	Zongoma; Dande	11.57018049	-4.319700625	299.8348213	NG	UA	192	18-11;42	-	12	F	11	3	untypable		192	7	2009
ERS1113656	0	DL03095	2	11/02/2009	Dande	Zongoma; Dande	11.57018049	-4.319700625	299.8348213	Y	ST-23 complex / Cluster A3	4375	5-1;2-2	F5-8	18	M	11	5	Y	contamination	4375	2	2009
ERS1113657	0	DL03115	2	11/02/2009	Dande	Zongoma; Dande	11.57018049	-4.319700625	299.8348213	Y	ST-23 complex / Cluster A3	4375	5-1;2-2	F5-8	26	F	12	5	Y	contamination	4375	2	2009
ERS1113658	0	DL03137	2	12/02/2009	Dande	Zongoma; Dande	11.57018049	-4.319700625	299.8348213	Y	ST-23 complex / Cluster A3	4375	5-1;2-2	F5-8	11	F	12	4	Y	contamination	4375	2	2009
ERS1113659	0	DL03200	2	12/02/2009	Dande	Zongoma; Dande	11.57018049	-4.319700625	299.8348213	Y	ST-23 complex / Cluster A3	4375	5-1;2-2	F5-8	10	M	7	3	Y		4375	2	2009
ERS1113660	0.181818	DL03264	2	16/02/2009	Dande	Tarama; Dande	11.69448185	-4.472720374	318.9198717	Y	ST-23 complex / Cluster A3	4375	5-1;2-2	F5-8	13	F	6	2	Y	contamination	4375	2	2009
ERS1113661	0.25	DL03289	2	16/02/2009	Dande	Tarama; Dande	11.69448185	-4.472720374	318.9198717	Y	ST-23 complex / Cluster A3	4375	5-1;2-2	F5-8	21	M	20	13	Y	contamination	4375	2	2009
ERS1113662	0.1	DL03301	2	16/02/2009	Dande	Tarama; Dande	11.69448185	-4.472720374	318.9198717	NG	UA	192	18-11;42-1	-	6	M	20	13	untypable		192	7	2009
ERS1113663	0	DL03303	2	16/02/2009	Dande	Tarama; Dande	11.69448185	-4.472720374	318.9198717	Y	ST-23 complex / Cluster A3	4375	5-1;2-2	F5-8	8	F	20	13	Y	contamination	4375	2	2009
ERS1113664	0	DL03309	2	16/02/2009	Dande	Tarama; Dande	11.69448185	-4.472720374	318.9198717	A	ST-5 complex/subgroup III	2859	20.9	F3-1	25	F	20	13	A		2859	6	2009
ERS1113665	0	DL03314	2	16/02/2009	Dande	Tarama; Dande	11.69448185	-4.472720374	318.9198717	NG	UA	192	18-11;42	-	7	M	7	3	untypable		192	7	2009
ERS1113666	0	DL03316	2	16/02/2009	Dande	Tarama; Dande	11.69448185	-4.472720374	318.9198717	NG	UA	192	18-11;42-1	-	10	M	20	13	untypable		192	7	2009
ERS1113667	0	DL03342	2	16/02/2009	Dande	Tarama; Dande	11.69448185	-4.472720374	318.9198717	Y	ST-23 complex / Cluster A3	4375	5-1;2-2	F5-8	9	M	9	3	Y	contamination	4375	2	2009
ERS1113668	0	DL03350	2	17/02/2009	Dande	Tarama; Dande	11.69448185	-4.472720374	318.9198717	W135	ST-175 complex	2881	5-1;2-36	F5-1	12	M	9	4	Y	contamination	2881	4	2009
ERS1113669	0	DL03368	2	17/02/2009	Dande	Tarama; Dande	11.69448185	-4.472720374	318.9198717	Y	ST-23 complex / Cluster A3	4375	5-1;2-2	F5-8	18	M	14	4	Y		4375	2	2009
ERS1113670	0	DL03402	2	17/02/2009	Dande	Tarama; Dande	11.69448185	-4.472720374	318.9198717	W135	ST-175 complex	2881	5-1;2-36	F5-1	5	F	9	3	Y	contamination	2881	4	2009
ERS1113671	0.6	DL03450	2	18/02/2009	Dande	Koundougou; Dande	11.73757376	-4.428227403	327.6037312	A	ST-5 complex/subgroup III	2859	20.9	F3-1	17	M	6	4	A		2859	6	2009
ERS1113672	0	DL03479	2	18/02/2009	Dande	Koundougou; Dande	11.73757376	-4.428227403	327.6037312	Y	ST-23 complex / Cluster A3	4375	5-1;2-2	F5-8	8	M	43	14	Y	contamination	4375	2	2009
ERS1113673	0	DL03563	2	19/02/2009	Dande	Koundougou; Dande	11.73757376	-4.428227403	327.6037312	Y	ST-23 complex / Cluster A3	4375	5-1;2-2	F5-8	7	M	7	3	Y	contamination	4375	2	2009
ERS1113674	0.071429	KL12736	7	09/03/2011	Kaya	Boulsin; Kaya	12.97210102	-1.024814829	316.8519684	X					5	M	23	9	X	contamination	181	1	2011
ERS1113675	0	DL03589	2	19/02/2009	Dande	Koundougou; Dande	11.73757376	-4.428227403	327.6037312	Y	ST-23 complex / Cluster A3	4375	5-1;2-2	F5-8	8	M	8	5	Y	contamination	4375	2	2009
ERS1113676	0	DL03597	2	19/02/2009	Dande	Koundougou; Dande	11.73757376	-4.428227403	327.6037312	Y	ST-23 complex / Cluster A3	4375	5-1;2-2	F5-8	7	F	11	4	Y	contamination	4375	2	2009
ERS1113677	0	DL03652	2	19/02/2009	Dande	Koundougou; Dande	11.73757376	-4.428227403	327.6037312	Y	ST-23 complex / Cluster A3	4375	5-1;2-2	F5-8	3	M	6	2	Y		4375	2	2009
ERS1113678	0	DL03663	2	19/02/2009	Dande	Koundougou; Dande	11.73757376	-4.428227403	327.6037312	Y	ST-23 complex / Cluster A3	4375	5-1;2-2	F5-8	26	F	6	2	Y	contamination	4375	2	2009
ERS1113679	0	KL12022	7	28/02/2011	Kaya	Tamdogo; Kaya	13.13947749	-0.738198586	307.1984847	X					11	F	37	17	X	contamination	181	1	2011
ERS1113680	0	KL02020	2	26/01/2009	Kaya	Tamdogo; Kaya	13.13947749	-0.738198586	307.1984847	Y	ST-23 complex / Cluster A3	4375	5-1;2-2	F5-8	23	F	23	10	Y	contamination	4375	2	2009
ERS1113681	0	KL02062	2	26/01/2009	Kaya	Tamdogo; Kaya	13.13947749	-0.738198586	307.1984847	NG	ST-198 complex	198	18.25	F5-5	8	F	10	4	untypable		198	8	2009
ERS1113682	0	KL02066	2	26/01/2009	Kaya	Tamdogo; Kaya	13.13947749	-0.738198586	307.1984847	A	ST-5 complex/subgroup III	2859	20.9	F3-1	5	F	8	3	A		2859	6	2009
ERS1113683	0	KL02067	2	26/01/2009	Kaya	Tamdogo; Kaya	13.13947749	-0.738198586	307.1984847	A	ST-5 complex/subgroup III	2859	20.9	F3-1	8	F	8	3	A		2859	6	2009
ERS1113684	0	KL02068	2	26/01/2009	Kaya	Tamdogo; Kaya	13.13947749	-0.738198586	307.1984847	NG	ST-198 complex	198	18.25	F5-5	5	M	10	4	untypable		198	8	2009
ERS1113685	0	KL02093	2	26/01/2009	Kaya	Tamdogo; Kaya	13.13947749	-0.738198586	307.1984847	Y	ST-23 complex / Cluster A3	4375	5-1;2-2	F5-8	7	M	15	5	Y	contamination	4375	2	2009
ERS1113686	0	KL02156	2	27/01/2009	Kaya	Tamdogo; Kaya	13.13947749	-0.738198586	307.1984847	W135	ST-175 complex	2881	5-1;2-36	F5-1	15	F	15	5	Y	contamination	2881	4	2009
ERS1113687	0.444444	KL12025	7	28/02/2011	Kaya	Tamdogo; Kaya	13.13947749	-0.738198586	307.1984847	X					24	M	37	17	X		181	1	2011
ERS1113688	0	KL02175	2	27/01/2009	Kaya	Tamdogo; Kaya	13.13947749	-0.738198586	307.1984847	A	ST-5 complex/subgroup III	2859	20.9	F3-1	26	F	7	3	A		2859	6	2009
ERS1113689	0	KL02193	2	27/01/2009	Kaya	Tamdogo; Kaya	13.13947749	-0.738198586	307.1984847	Y	ST-23 complex / Cluster A3	4375	5-1;2-2	F5-8	5	F	7	3	Y		4375	2	2009
ERS1113690	0	KL02194	2	27/01/2009	Kaya	Tamdogo; Kaya	13.13947749	-0.738198586	307.1984847	Y	ST-23 complex / Cluster A3	4375	5-1;2-2	F5-8	3	F	3	2	Y	contamination	4375	2	2009
ERS1113691	0	KL02198	2	27/01/2009	Kaya	Tamdogo; Kaya	13.13947749	-0.738198586	307.1984847	Y	ST-23 complex / Cluster A3	4375	5-1;2-2	F5-8	18	M	7	3	Y	contamination	4375	2	2009
ERS1113692	0	KL02201	2	27/01/2009	Kaya	Tamdogo; Kaya	13.13947749	-0.738198586	307.1984847	Y	ST-23 complex / Cluster A3	4375	5-1;2-2	F5-8	14	F	16	5	Y	contamination	4375	2	2009
ERS1113693	0	KL02250	2	28/01/2009	Kaya	Terin-Mossi; Kaya	13.12126554	-0.76512716	308.1309858	Y	ST-23 complex / Cluster A3	4375	5-1;2-2	F5-8	15	F	9	3	Y	contamination	4375	2	2009
ERS1113694	0	KL02253	2	28/01/2009	Kaya	Terin-Mossi; Kaya	13.12126554	-0.76512716	308.1309858	Y	ST-23 complex / Cluster A3	4375	5-1;2-62	F5-8	5	F	4	2	Y	contamination	4375	2	2009
ERS1113695	0	KL02306	2	28/01/2009	Kaya	Terin-Mossi; Kaya	13.12126554	-0.76512716	308.1309858	Y	ST-23 complex / Cluster A3	4375	5-1;2-2	F5-8	5	M	10	2	Y		4375	2	2009
ERS1113696	0.08	KL02314	2	28/01/2009	Kaya	Terin-Mossi; Kaya	13.12126554	-0.76512716	308.1309858	A	ST-5 complex/subgroup III	2859	20.9	F3-1	4	M	13	3	A		2859	6	2009
ERS1113697	0.5	KL02345	2	29/01/2009	Kaya	Terin-Mossi; Kaya	13.12126554	-0.76512716	308.1309858	W135	ST-175 complex	2881	5-1;2-36	F5-1	19	F	20	8	Y	contamination	2881	4	2009
ERS1113698	0	KL02377	2	29/01/2009	Kaya	Terin-Mossi; Kaya	13.12126554	-0.76512716	308.1309858	Y	ST-23 complex / Cluster A3	4375	5-1;2-2	F5-8	24	F	26	12	Y	contamination	4375	2	2009
ERS1113699	0	KL02446	2	02/02/2009	Kaya	Foulla; Kaya	12.80183932	-1.003865817	301.7069999	Y	ST-23 complex / Cluster A3	4375	5-1;2-2	F5-8	9	F	6	2	Y	contamination	4375	2	2009
ERS1113700	0	KL02459	2	02/02/2009	Kaya	Foulla; Kaya	12.80183932	-1.003865817	301.7069999	NG	UA	192	18-11;42-1	-	12	M	17	4	untypable		192	7	2009
ERS1113701	0	KL02490	2	02/02/2009	Kaya	Foulla; Kaya	12.80183932	-1.003865817	301.7069999	Y	ST-23 complex / Cluster A3	4375	5-8;2-2	F5-8	3	F	14	6	Y	contamination	4375	2	2009
ERS1113702	0	KL02509	2	02/02/2009	Kaya	Foulla; Kaya	12.80183932	-1.003865817	301.7069999	NG	UA	192	18-11;42-1	-	4	F	14	7	untypable		192	7	2009
ERS1113703	0.038462	KL02538	2	03/02/2009	Kaya	Foulla; Kaya	12.80183932	-1.003865817	301.7069999	NG	UA	192	18-11;42-1	-	7	F	6	4	untypable		192	7	2009
ERS1113704	0.2	KL02547	2	03/02/2009	Kaya	Foulla; Kaya	12.80183932	-1.003865817	301.7069999	W135	ST-175 complex	2881	5-1;2-36	F5-1	3	F	15	6	Y	contamination	2881	4	2009
ERS1113705	0	KL02586	2	03/02/2009	Kaya	Foulla; Kaya	12.80183932	-1.003865817	301.7069999	W135	ST-175 complex	2881	5-1;2-36	F5-1	7	M	5	3	Y	contamination	2881	4	2009
ERS1113706	0.222222	KL02612	2	03/02/2009	Kaya	Foulla; Kaya	12.80183932	-1.003865817	301.7069999	NG	ST-175 complex	2881	5-1;2-36	F5-1	4	M	10	4	Y	contamination	2881	4	2009
ERS1113707	0.058824	KL12030	7	28/02/2011	Kaya	Tamdogo; Kaya	13.13947749	-0.738198586	307.1984847	X					4	F	11	6	X		181	1	2011
ERS1113708	0	KL02628	2	03/02/2009	Kaya	Foulla; Kaya	12.80183932	-1.003865817	301.7069999	NG	ST-175 complex	2881	5-1;2-36	F5-1	28	F	8	3	Y	contamination	2881	4	2009
ERS1113709	0.064516	KL02648	2	04/02/2009	Kaya	Noungou; Kaya	12.80376728	-1.179202451	288.1147058	Y	ST-23 complex / Cluster A3	4375	5-1;2-2	F5-8	9	M	6	2	Y	contamination	4375	2	2009
ERS1113710	0.052632	KL02665	2	04/02/2009	Kaya	Noungou; Kaya	12.80376728	-1.179202451	288.1147058	Y	ST-23 complex / Cluster A3	4375	5-1;2-2	F5-8	18	M	15	3	Y	contamination	4375	2	2009
ERS1113711	0	KL02666	2	04/02/2009	Kaya	Noungou; Kaya	12.80376728	-1.179202451	288.1147058	Y	ST-23 complex / Cluster A3	4375	5-1;2-2	F5-8	6	M	8	4	Y	contamination	4375	2	2009
ERS1113712	0	KL02760	2	05/02/2009	Kaya	Noungou; Kaya	12.80376728	-1.179202451	288.1147058	Y	ST-23 complex / Cluster A3	4375	5-1;2-2	F5-8	10	M	20	4	Y	contamination	4375	2	2009
ERS1113713	0	KL02768	2	05/02/2009	Kaya	Noungou; Kaya	12.80376728	-1.179202451	288.1147058	Y	ST-23 complex / Cluster A3	4375	5-1;2-2	F5-8	9	F	20	4	Y	contamination	4375	2	2009
ERS1113714	0	KL02769	2	05/02/2009	Kaya	Noungou; Kaya	12.80376728	-1.179202451	288.1147058	Y	ST-23 complex / Cluster A3	4375	5-1;2-2	F5-8	22	M	20	4	Y		4375	2	2009
ERS1113715	0	KL12039	7	28/02/2011	Kaya	Tamdogo; Kaya	13.13947749	-0.738198586	307.1984847	X					7	F	9	5	X		181	1	2011
ERS1113716	0	KL12042	7	28/02/2011	Kaya	Tamdogo; Kaya	13.13947749	-0.738198586	307.1984847	Y	ST-23 complex	4375	5-1;2-2	F5-8	6	F	17	6	B		4375	2	2011
ERS1113717	0	KL02797	2	05/02/2009	Kaya	Noungou; Kaya	12.80376728	-1.179202451	288.1147058	Y	ST-23 complex / Cluster A3	4375	5-1;2-2	F5-8	4	F	26	9	Y	contamination	4375	2	2009
ERS1113718	0	KL02804	2	05/02/2009	Kaya	Noungou; Kaya	12.80376728	-1.179202451	288.1147058	Y	ST-23 complex / Cluster A3	4375	5-1;2-2	F5-8	5	F	26	9	Y	contamination	4375	2	2009
ERS1113719	0.555556	KL02810	2	05/02/2009	Kaya	Noungou; Kaya	12.80376728	-1.179202451	288.1147058	W135	ST-175 complex	2881	5-1;2-36	F5-1	9	F	26	9	Y	contamination	2881	4	2009
ERS1113720	0	KL02814	2	05/02/2009	Kaya	Noungou; Kaya	12.80376728	-1.179202451	288.1147058	Y	ST-23 complex / Cluster A3	4375	5-1;2-2	F5-8	25	F	26	9	Y	contamination	4375	2	2009
ERS1113721	0	KL02864	2	09/02/2009	Kaya	Forgui; Kaya	12.98684489	-0.948414159	328.936111	Y	ST-23 complex / Cluster A3	4375	5-1;2-2	F5-8	20	F	10	5	Y	contamination	4375	2	2009
ERS1113722	0	KL02870	2	09/02/2009	Kaya	Forgui; Kaya	12.98684489	-0.948414159	328.936111	Y	ST-23 complex / Cluster A3	4375	5-1;2-2	F5-8	3	M	18	6	Y	contamination	4375	2	2009
ERS1113723	0	KL02885	2	09/02/2009	Kaya	Forgui; Kaya	12.98684489	-0.948414159	328.936111	X	UA	751	5-1;10-1	F4-23	20	F	17	6	X		751	1	2009
ERS1113724	0.571429	KL02893	2	09/02/2009	Kaya	Forgui; Kaya	12.98684489	-0.948414159	328.936111	X	UA	751	5-1;10-1	F4-23	13	M	15	7	X	contamination	751	1	2009
ERS1113725	0	KL02896	2	09/02/2009	Kaya	Forgui; Kaya	12.98684489	-0.948414159	328.936111	W135	ST-175 complex	2881	5-1;2-36	F5-1	13	F	15	7			2881	4	2009
ERS1113726	0	KL02913	2	09/02/2009	Kaya	Forgui; Kaya	12.98684489	-0.948414159	328.936111	W135	ST-175 complex	2881	5-1;2-36	F5-1	6	M	15	7			2881	4	2009
ERS1113727	0	KL02918	2	09/02/2009	Kaya	Forgui; Kaya	12.98684489	-0.948414159	328.936111	NG	ST-23 complex / Cluster A3	4375	5-1;2-2	F5-8	15	F	8	3			4375	2	2009
ERS1113728	0	KL02922	2	09/02/2009	Kaya	Forgui; Kaya	12.98684489	-0.948414159	328.936111	X	UA	751	5-1;10-1	F4-23	9	F	10	3	X		751	1	2009
ERS1113729	0	KL02928	2	09/02/2009	Kaya	Forgui; Kaya	12.98684489	-0.948414159	328.936111	Y	ST-23 complex / Cluster A3	4375	5-1;2-2	F5-8	7	F	18	6	Y	contamination	4375	2	2009
ERS1113730	0.25	KL02945	2	09/02/2009	Kaya	Forgui; Kaya	12.98684489	-0.948414159	328.936111	X	UA	751	5-1;10-1	F4-23	3	F	10	3	X	contamination	751	1	2009
ERS1113731	0	KL02970	2	10/02/2009	Kaya	Forgui; Kaya	12.98684489	-0.948414159	328.936111	A	ST-5 complex/subgroup III	2859	20.9	F3-1	2	M	14	7	A		2859	6	2009
ERS1113732	0	KL03035	2	10/02/2009	Kaya	Forgui; Kaya	12.98684489	-0.948414159	328.936111	Y	ST-23 complex / Cluster A3	4375	5-1;2-2	F5-8	13	F	19	10	Y	contamination	4375	2	2009
ERS1113733	0.041667	KL03037	2	10/02/2009	Kaya	Forgui; Kaya	12.98684489	-0.948414159	328.936111	NG	UA	192	18;42-7	-	15	M	19	10	untypable		192	7	2009
ERS1113734	0	KL03073	2	11/02/2009	Kaya	Boulsin; Kaya	12.97210102	-1.024814829	316.8519684	Y	ST-23 complex / Cluster A3	4375	5-1;2-2	F5-8	5	M	8	2	Y	contamination	4375	2	2009
ERS1113735	0	KL03155	2	12/02/2009	Kaya	Boulsin; Kaya	12.97210102	-1.024814829	316.8519684	NG	UA	192	18-11;42-1	-	13	M	42	15	untypable		192	7	2009
ERS1113736	0	KL03159	2	12/02/2009	Kaya	Boulsin; Kaya	12.97210102	-1.024814829	316.8519684	NG	UA	192	18-11;42-1	-	10	M	42	15	untypable		192	7	2009
ERS1113737	0	KL03162	2	12/02/2009	Kaya	Boulsin; Kaya	12.97210102	-1.024814829	316.8519684	NG	UA	192	18-11;42-1	-	10	M	42	15	untypable		192	7	2009
ERS1113738	0	KL03165	2	12/02/2009	Kaya	Boulsin; Kaya	12.97210102	-1.024814829	316.8519684	NG	UA	192	18-11;42-1	-	15	F	42	15	untypable		192	7	2009
ERS1113739	1	KL03170	2	12/02/2009	Kaya	Boulsin; Kaya	12.97210102	-1.024814829	316.8519684	NG	UA	192	18-11;42-1	-	3	F	42	15	untypable		192	7	2009
ERS1113740	0	KL03238	2	12/02/2009	Kaya	Boulsin; Kaya	12.97210102	-1.024814829	316.8519684	Y	ST-23 complex / Cluster A3	4375	5-1;2-2	F5-8	6	M	8	3	Y	contamination	4375	2	2009
ERS1113741	0	KL03271	2	16/02/2009	Kaya	Mastenga; Kaya	12.82919252	-0.809534641	331.5254901	W135	ST-175 complex	2881	5-1;2-36	F5-1	6	M	21	6	Y	contamination	2881	4	2009
ERS1113742	0	KL03273	2	16/02/2009	Kaya	Mastenga; Kaya	12.82919252	-0.809534641	331.5254901	W135	ST-175 complex	2881	5-1;2-36	F5-1	16	F	21	6	Y	contamination	2881	4	2009
ERS1113743	0	KL03282	2	16/02/2009	Kaya	Mastenga; Kaya	12.82919252	-0.809534641	331.5254901	A	ST-5 complex/subgroup III	2859	20.9	F3-1	4	F	30	14	A		2859	6	2009
ERS1113744	0.25	KL03286	2	16/02/2009	Kaya	Mastenga; Kaya	12.82919252	-0.809534641	331.5254901	W135	ST-175 complex	2881	5-1;2-36	F5-1	22	F	4	2	Y	contamination	2881	4	2009
ERS1113745	1.222222	KL03292	2	16/02/2009	Kaya	Mastenga; Kaya	12.82919252	-0.809534641	331.5254901	A	ST-5 complex/subgroup III	2859	20.9	F3-1	1	M	30	14	A		2859	6	2009
ERS1113746	0	KL03299	2	16/02/2009	Kaya	Mastenga; Kaya	12.82919252	-0.809534641	331.5254901	X	UA	751	5-1;10-1	F4-23	25	M	2	1	X		751	1	2009
ERS1113747	0	KL03315	2	16/02/2009	Kaya	Mastenga; Kaya	12.82919252	-0.809534641	331.5254901	Y	ST-23 complex / Cluster A3	4375	5-1;2-2	F5-8	12	M	13	4	Y	contamination	4375	2	2009
ERS1113748	0	KL03322	2	16/02/2009	Kaya	Mastenga; Kaya	12.82919252	-0.809534641	331.5254901	A	ST-5 complex/subgroup III	2859	20.9	F3-1	8	M	30	14	A		2859	6	2009
ERS1113749	0	KL03329	2	16/02/2009	Kaya	Mastenga; Kaya	12.82919252	-0.809534641	331.5254901	A	ST-5 complex/subgroup III	2859	20.9	F3-1	5	M	28	11	A		2859	6	2009
ERS1113750	0	KL03333	2	16/02/2009	Kaya	Mastenga; Kaya	12.82919252	-0.809534641	331.5254901	A	ST-5 complex/subgroup III	2859	20.9	F3-1	13	M	28	11	A		2859	6	2009
ERS1113751	0	KL03340	2	16/02/2009	Kaya	Mastenga; Kaya	12.82919252	-0.809534641	331.5254901	A	ST-5 complex/subgroup III	2859	20.9	F3-1	12	M	28	11	A		2859	6	2009
ERS1113752	0	KL03342	2	16/02/2009	Kaya	Mastenga; Kaya	12.82919252	-0.809534641	331.5254901	Y	ST-23 complex / Cluster A3	4375	5-1;2-2	F5-8	8	F	13	3	Y	contamination	4375	2	2009
ERS1113753	0	KL03367	2	16/02/2009	Kaya	Mastenga; Kaya	12.82919252	-0.809534641	331.5254901	Y	ST-23 complex / Cluster A3	4375	5-1;2-2	F5-8	18	F	2	1	Y	contamination	4375	2	2009
ERS1113754	0	KL03369	2	16/02/2009	Kaya	Mastenga; Kaya	12.82919252	-0.809534641	331.5254901	A	ST-5 complex/subgroup III	2859	20.9	F3-1	19	M	28	11	A		2859	6	2009
ERS1113755	0	KL03374	2	17/02/2009	Kaya	Mastenga; Kaya	12.82919252	-0.809534641	331.5254901	A	ST-5 complex/subgroup III	2859	20.9	F3-1	6	M	14	6	A		2859	6	2009
ERS1113756	0	KL03384	2	17/02/2009	Kaya	Mastenga; Kaya	12.82919252	-0.809534641	331.5254901	A	ST-5 complex/subgroup III	2859	20.9	F3-1	13	M	14	6	A		2859	6	2009
ERS1113757	0.666667	KL03387	2	17/02/2009	Kaya	Mastenga; Kaya	12.82919252	-0.809534641	331.5254901	A	ST-5 complex/subgroup III	2859	20.9	F3-1	16	M	14	9	A		2859	6	2009
ERS1113758	0	KL03407	2	17/02/2009	Kaya	Mastenga; Kaya	12.82919252	-0.809534641	331.5254901	Y	ST-23 complex / Cluster A3	4375	5-1;2-2	F5-8	17	M	5	2	Y	contamination	4375	2	2009
ERS1113759	0	KL03414	2	17/02/2009	Kaya	Mastenga; Kaya	12.82919252	-0.809534641	331.5254901	Y	ST-23 complex / Cluster A3	4375	5-1;2-2	F5-8	4	F	12	5	Y	contamination	4375	2	2009
ERS1113760	0	KL03415	2	17/02/2009	Kaya	Mastenga; Kaya	12.82919252	-0.809534641	331.5254901	Y	ST-23 complex / Cluster A3	4375	5-1;2-2	F5-8	25	M	14	5	Y	contamination	4375	2	2009
ERS1113761	0	KL03425	2	17/02/2009	Kaya	Mastenga; Kaya	12.82919252	-0.809534641	331.5254901	Y	ST-23 complex / Cluster A3	4375	5-1;2-2	F5-8	6	F	12	6	Y	contamination	4375	2	2009
ERS1113762	0.4	KL03437	2	17/02/2009	Kaya	Mastenga; Kaya	12.82919252	-0.809534641	331.5254901	A	ST-5 complex/subgroup III	2859	20.9	F3-1	19	F	2	1	A	contamination	2859	6	2009
ERS1113763	0.675	KL04890	3	11/05/2009	Kaya	Forgui; Kaya	12.98684489	-0.948414159	328.936111	Y	ST-167 complex	2880	5-1;10-8	F3-9	3	M	12	3	Y	contamination	2880	5	2009
ERS1113764	0	KL04928	3	11/05/2009	Kaya	Forgui; Kaya	12.98684489	-0.948414159	328.936111	X	UA	181	5-1;10-1	F1-31	7	M	16	4	X	contamination	181	1	2009
ERS1113765	0	KL04934	3	11/05/2009	Kaya	Forgui; Kaya	12.98684489	-0.948414159	328.936111	W135	ST-175 complex	2881	5-1;2-36	F5-1	14	F	36	17	Y	contamination	2881	4	2009
ERS1113766	0	KL04935	3	11/05/2009	Kaya	Forgui; Kaya	12.98684489	-0.948414159	328.936111	X	UA	181	5-1;10-1	F1-31	7	F	13	9	X		181	1	2009
ERS1113767	0	KL04937	3	11/05/2009	Kaya	Forgui; Kaya	12.98684489	-0.948414159	328.936111	X	UA	181	5-1;10-1	F1-31	9	F	13	9	X		181	1	2009
ERS1113768	0.333333	KL04941	3	11/05/2009	Kaya	Forgui; Kaya	12.98684489	-0.948414159	328.936111	X	UA	181	5-1;10-1	F1-31	4	F	13	9	X		181	1	2009
ERS1113769	0	KL04944	3	11/05/2009	Kaya	Forgui; Kaya	12.98684489	-0.948414159	328.936111	X	UA	181	5-1;10-1	F1-31	29	F	13	9	X	contamination	181	1	2009
ERS1113770	0	KL04945	3	11/05/2009	Kaya	Forgui; Kaya	12.98684489	-0.948414159	328.936111	X	UA	181	5-1;10-1	F1-31	10	F	13	9	X		181	1	2009
ERS1113771	0	KL04953	3	11/05/2009	Kaya	Forgui; Kaya	12.98684489	-0.948414159	328.936111	W135	ST-175 complex	2881	5-1;2-36	F5-1	18	F	36	17	Y	contamination	2881	4	2009
ERS1113772	0	KL04956	3	11/05/2009	Kaya	Forgui; Kaya	12.98684489	-0.948414159	328.936111	W135	ST-175 complex	2881	5-1;2-36	F5-1	16	F	36	17	Y	contamination	2881	4	2009
ERS1113773	0	KL04960	3	12/05/2009	Kaya	Forgui; Kaya	12.98684489	-0.948414159	328.936111	Y	ST-23 complex / Cluster A3	4375	5-1;2-2	F5-8	5	M	13	4	Y	contamination	4375	2	2009
ERS1113774	0	KL04962	3	12/05/2009	Kaya	Forgui; Kaya	12.98684489	-0.948414159	328.936111	A	ST-5 complex/subgroup III	2859	20.9	F3-1	12	M	13	4	A		2859	6	2009
ERS1113775	0	KL04963	3	12/05/2009	Kaya	Forgui; Kaya	12.98684489	-0.948414159	328.936111	Y	ST-23 complex / Cluster A3	4375	5-1;2-2	F5-8	10	M	13	4	Y	contamination	4375	2	2009
ERS1113776	0	KL04971	3	12/05/2009	Kaya	Forgui; Kaya	12.98684489	-0.948414159	328.936111	Y	ST-23 complex / Cluster A3	4375	5-1;2-2	F5-8	12	F	44	23	Y	contamination	4375	2	2009
ERS1113777	0	KL04977	3	12/05/2009	Kaya	Forgui; Kaya	12.98684489	-0.948414159	328.936111	Y	ST-23 complex / Cluster A3	4375	5-1;2-2	F5-8	29	M	13	4	Y	contamination	4375	2	2009
ERS1113778	0	KL04997	3	12/05/2009	Kaya	Forgui; Kaya	12.98684489	-0.948414159	328.936111	Y	ST-23 complex / Cluster A3	4375	5-1;2-2	F5-8	12	M	8	5	Y	contamination	4375	2	2009
ERS1113779	0	KL05005	3	12/05/2009	Kaya	Forgui; Kaya	12.98684489	-0.948414159	328.936111	A	ST-5 complex/subgroup III	2859	20.9	F3-1	9	F	13	4	A		2859	6	2009
ERS1113780	0	KL05010	3	12/05/2009	Kaya	Forgui; Kaya	12.98684489	-0.948414159	328.936111	A	ST-5 complex/subgroup III	2859	20.9	F3-1	10	M	10	4	A		2859	6	2009
ERS1113781	0	KL05014	3	12/05/2009	Kaya	Forgui; Kaya	12.98684489	-0.948414159	328.936111	A	ST-5 complex/subgroup III	2859	20.9	F3-1	14	F	10	4	A		2859	6	2009
ERS1113782	0	KL05015	3	12/05/2009	Kaya	Forgui; Kaya	12.98684489	-0.948414159	328.936111	A	ST-5 complex/subgroup III	2859	20.9	F3-1	2	F	14	4	A		2859	6	2009
ERS1113783	0	KL05019	3	12/05/2009	Kaya	Forgui; Kaya	12.98684489	-0.948414159	328.936111	Y	ST-23 complex / Cluster A3	4375	5-1;2-2	F5-8	19	M	23	8	Y		4375	2	2009
ERS1113784	0	KL05020	3	12/05/2009	Kaya	Forgui; Kaya	12.98684489	-0.948414159	328.936111	Y	ST-23 complex / Cluster A3	4375	5-1;2-2	F5-8	4	M	44	23	Y	contamination	4375	2	2009
ERS1113785	0	KL05021	3	12/05/2009	Kaya	Forgui; Kaya	12.98684489	-0.948414159	328.936111	A	ST-5 complex/subgroup III	2859	20.9	F3-1	13	M	14	4	A		2859	6	2009
ERS1113786	0	KL05022	3	12/05/2009	Kaya	Forgui; Kaya	12.98684489	-0.948414159	328.936111	A	ST-5 complex/subgroup III	2859	20.9	F3-1	16	M	10	4	A		2859	6	2009
ERS1113787	0	KL05025	3	12/05/2009	Kaya	Forgui; Kaya	12.98684489	-0.948414159	328.936111	A	ST-5 complex/subgroup III	2859	20.9	F3-1	19	F	14	4	A		2859	6	2009
ERS1113788	2	KL05026	3	12/05/2009	Kaya	Forgui; Kaya	12.98684489	-0.948414159	328.936111	A	ST-5 complex/subgroup III	2859	20.9	F3-1	1	F	14	4	A		2859	6	2009
ERS1113789	0	KL05031	3	12/05/2009	Kaya	Forgui; Kaya	12.98684489	-0.948414159	328.936111	Y	ST-23 complex / Cluster A3	4375	5-1;2-2	F5-8	7	M	23	8	Y	contamination	4375	2	2009
ERS1113790	0	KL05032	3	12/05/2009	Kaya	Forgui; Kaya	12.98684489	-0.948414159	328.936111	Y	ST-23 complex / Cluster A3	4375	5-1;2-2	F5-8	9	M	23	8	Y	contamination	4375	2	2009
ERS1113791	0	KL05033	3	12/05/2009	Kaya	Forgui; Kaya	12.98684489	-0.948414159	328.936111	A	ST-5 complex/subgroup III	2859	20.9	F3-1	2	M	10	4	A		2859	6	2009
ERS1113792	0	KL05034	3	12/05/2009	Kaya	Forgui; Kaya	12.98684489	-0.948414159	328.936111	Y	ST-23 complex / Cluster A3	4375	5-1;2-2	F5-8	18	F	23	8	Y	contamination	4375	2	2009
ERS1113793	0	KL05044	3	12/05/2009	Kaya	Forgui; Kaya	12.98684489	-0.948414159	328.936111	Y	ST-23 complex / Cluster A3	4375	5-1;2-2	F5-8	7	M	44	23	Y	contamination	4375	2	2009
ERS1113794	0	KL05049	3	12/05/2009	Kaya	Forgui; Kaya	12.98684489	-0.948414159	328.936111	Y	ST-23 complex / Cluster A3	4375	5-1;2-2	F5-8	10	F	44	23	Y	contamination	4375	2	2009
ERS1113795	0	KL05050	3	12/05/2009	Kaya	Forgui; Kaya	12.98684489	-0.948414159	328.936111	Y	ST-23 complex / Cluster A3	4375	5-1;2-2	F5-8	10	F	44	23	Y	contamination	4375	2	2009
ERS1113796	0	KL05056	3	12/05/2009	Kaya	Forgui; Kaya	12.98684489	-0.948414159	328.936111	Y	ST-23 complex / Cluster A3	4375	5-1;2-2	F5-8	2	F	44	23	Y	contamination	4375	2	2009
ERS1113797	0	KL05058	3	12/05/2009	Kaya	Forgui; Kaya	12.98684489	-0.948414159	328.936111	Y	ST-23 complex / Cluster A3	4375	5-1;2-2	F5-8	10	M	16	7	Y	contamination	4375	2	2009
ERS1113798	0	KL05059	3	12/05/2009	Kaya	Forgui; Kaya	12.98684489	-0.948414159	328.936111	Y	ST-23 complex / Cluster A3	4375	5-1;2-2	F5-8	8	F	16	7	Y	contamination	4375	2	2009
ERS1113799	0	KL05062	3	12/05/2009	Kaya	Forgui; Kaya	12.98684489	-0.948414159	328.936111	W135	ST-175 complex	2881	5-1;2-36	F5-1	15	M	23	8	Y	contamination	2881	4	2009
ERS1113800	0	KL05064	3	12/05/2009	Kaya	Forgui; Kaya	12.98684489	-0.948414159	328.936111	Y	ST-23 complex / Cluster A3	4375	5-1;2-2	F5-8	13	F	16	7	Y	contamination	4375	2	2009
ERS1113801	0	KL05065	3	12/05/2009	Kaya	Forgui; Kaya	12.98684489	-0.948414159	328.936111	Y	ST-23 complex / Cluster A3	4375	5-1;2-2	F5-8	8	F	16	7	Y	contamination	4375	2	2009
ERS1113802	0	KL05066	3	12/05/2009	Kaya	Forgui; Kaya	12.98684489	-0.948414159	328.936111	Y	ST-23 complex / Cluster A3	4375	5-1;2-2	F5-8	5	M	16	7	Y	contamination	4375	2	2009
ERS1113803	0	KL05067	3	12/05/2009	Kaya	Forgui; Kaya	12.98684489	-0.948414159	328.936111	Y	ST-23 complex / Cluster A3	4375	5-1;2-2	F5-8	5	M	16	7	Y	contamination	4375	2	2009
ERS1113804	0	KL05128	3	13/05/2009	Kaya	Boulsin; Kaya	12.97210102	-1.024814829	316.8519684	Y	ST-23 complex / Cluster A3	4375	5-1;2-2	F5-8	10	M	25	8	Y	contamination	4375	2	2009
ERS1113805	0	KL05148	3	13/05/2009	Kaya	Boulsin; Kaya	12.97210102	-1.024814829	316.8519684	Y	ST-23 complex / Cluster A3	4375	5-1;2-2	F5-8	7	F	25	8	Y	contamination	4375	2	2009
ERS1113806	0	KL05150	3	13/05/2009	Kaya	Boulsin; Kaya	12.97210102	-1.024814829	316.8519684	Y	ST-23 complex / Cluster A3	4375	5-1;2-2	F5-8	12	M	16	6	Y	contamination	4375	2	2009
ERS1113807	0	KL05170	3	13/05/2009	Kaya	Boulsin; Kaya	12.97210102	-1.024814829	316.8519684	NG	UA	192	18-11;42-1	-	14	F	11	4	untypable		192	7	2009
ERS1113808	0	KL05174	3	13/05/2009	Kaya	Boulsin; Kaya	12.97210102	-1.024814829	316.8519684	NG	UA	192	18-11;42-1	-	10	M	20	6	untypable		192	7	2009
ERS1113809	0	KL05175	3	13/05/2009	Kaya	Boulsin; Kaya	12.97210102	-1.024814829	316.8519684	Y	ST-23 complex / Cluster A3	4375	5-1;2-2	F5-8	7	M	20	6	Y	contamination	4375	2	2009
ERS1113810	0	KL05178	3	13/05/2009	Kaya	Boulsin; Kaya	12.97210102	-1.024814829	316.8519684	NG	UA	192	18-11;42-1	-	6	M	20	6	untypable		192	7	2009
ERS1113811	0	KL05189	3	14/05/2009	Kaya	Boulsin; Kaya	12.97210102	-1.024814829	316.8519684	Y	ST-23 complex / Cluster A3	4375	5-1;2-2	F5-8	3	F	9	3	Y	contamination	4375	2	2009
ERS1113812	0	KL05202	3	14/05/2009	Kaya	Boulsin; Kaya	12.97210102	-1.024814829	316.8519684	Y	ST-23 complex / Cluster A3	4375	5-1;2-2	F5-8	12	M	10	4	Y	contamination	4375	2	2009
ERS1113813	0.2	KL05225	3	14/05/2009	Kaya	Boulsin; Kaya	12.97210102	-1.024814829	316.8519684	X	UA	181	5-1;10-1	F1-31	2	F	6	3	X	contamination	181	1	2009
ERS1113814	0	KL05232	3	14/05/2009	Kaya	Boulsin; Kaya	12.97210102	-1.024814829	316.8519684	A	ST-5 complex/subgroup III	2859	20.9	F3-1	9	M	28	6	A		2859	6	2009
ERS1113815	0	KL05234	3	14/05/2009	Kaya	Boulsin; Kaya	12.97210102	-1.024814829	316.8519684	A	ST-5 complex/subgroup III	2859	20.9	F3-1	9	F	28	6	A		2859	6	2009
ERS1113816	0	KL05237	3	14/05/2009	Kaya	Boulsin; Kaya	12.97210102	-1.024814829	316.8519684	A	ST-5 complex/subgroup III	2859	20.9	F3-1	7	M	28	6	A		2859	6	2009
ERS1113817	0.5	KL05242	3	14/05/2009	Kaya	Boulsin; Kaya	12.97210102	-1.024814829	316.8519684	A	ST-5 complex/subgroup III	2859	20.9	F3-1	6	F	28	6	A		2859	6	2009
ERS1113818	0	KL05255	3	14/05/2009	Kaya	Boulsin; Kaya	12.97210102	-1.024814829	316.8519684	Y	ST-23 complex / Cluster A3	4375	5-1;2-2	F5-8	15	F	28	6	Y	contamination	4375	2	2009
ERS1113819	0	KL05258	3	14/05/2009	Kaya	Boulsin; Kaya	12.97210102	-1.024814829	316.8519684	Y	ST-23 complex / Cluster A3	4375	5-1;2-2	F5-8	20	F	40	15	Y	contamination	4375	2	2009
ERS1113820	0	KL05272	3	14/05/2009	Kaya	Boulsin; Kaya	12.97210102	-1.024814829	316.8519684	NG	UA	192	18-11;42-1	-	14	M	11	5	untypable		192	7	2009
ERS1113821	0	KL05275	3	14/05/2009	Kaya	Boulsin; Kaya	12.97210102	-1.024814829	316.8519684	Y	ST-23 complex / Cluster A3	4375	5-1;2-2	F5-8	15	M	11	5	Y	contamination	4375	2	2009
ERS1113822	0	KL05282	3	14/05/2009	Kaya	Boulsin; Kaya	12.97210102	-1.024814829	316.8519684	Y	ST-23 complex / Cluster A3	4375	5-1;2-2	F5-8	5	M	8	4	Y		4375	2	2009
ERS1113823	0	KL05283	3	14/05/2009	Kaya	Boulsin; Kaya	12.97210102	-1.024814829	316.8519684	NG	UA	192	18-11;42-1	-	16	M	11	5	untypable		192	7	2009
ERS1113824	0	KL05290	3	18/05/2009	Kaya	Mastenga; Kaya	12.82919252	-0.809534641	331.5254901	A	ST-5 complex/subgroup III	2859	20.9	F3-1	6	M	15	5	A		2859	6	2009
ERS1113825	0	KL05318	3	18/05/2009	Kaya	Mastenga; Kaya	12.82919252	-0.809534641	331.5254901	X	UA	181	5-1;10-1	F1-31	9	M	9	4	X	contamination	181	1	2009
ERS1113826	0	KL05319	3	18/05/2009	Kaya	Mastenga; Kaya	12.82919252	-0.809534641	331.5254901	X	UA	181	5-1;10-1	F1-31	6	F	9	4	X	contamination	181	1	2009
ERS1113827	0	KL05341	3	18/05/2009	Kaya	Mastenga; Kaya	12.82919252	-0.809534641	331.5254901	Y	ST-23 complex / Cluster A3	4375	5-1;2-2	F5-8	27	F	20	7	Y	contamination	4375	2	2009
ERS1113828	0.2	KL05354	3	18/05/2009	Kaya	Mastenga; Kaya	12.82919252	-0.809534641	331.5254901	X	UA	751	5-1;10-1	F4-23	4	M	11	5	X	contamination	751	1	2009
ERS1113829	0	KL05398	3	19/05/2009	Kaya	Mastenga; Kaya	12.82919252	-0.809534641	331.5254901	Y	ST-23 complex / Cluster A3	4375	5-1;2-2	F5-8	23	M	14	5	Y	contamination	4375	2	2009
ERS1113830	0	KL05430	3	19/05/2009	Kaya	Mastenga; Kaya	12.82919252	-0.809534641	331.5254901	Y	ST-23 complex / Cluster A3	4375	5-1;2-2	F5-8	12	F	7	4	Y		4375	2	2009
ERS1113831	0	KL05452	3	19/05/2009	Kaya	Mastenga; Kaya	12.82919252	-0.809534641	331.5254901	Y	ST-23 complex / Cluster A3	4375	5-1;2-2	F5-8	5	M	14	5	Y	contamination	4375	2	2009
ERS1113832	0	KL05462	3	19/05/2009	Kaya	Mastenga; Kaya	12.82919252	-0.809534641	331.5254901	Y	ST-23 complex / Cluster A3	4375	5-1;2-2	F5-8	6	M	8	3	Y		4375	2	2009
ERS1113833	0	KL05463	3	19/05/2009	Kaya	Mastenga; Kaya	12.82919252	-0.809534641	331.5254901	Y	ST-23 complex / Cluster A3	4375	5-1;2-2	F5-8	4	M	8	3	Y	contamination	4375	2	2009
ERS1113834	0	KL04675	3	06/05/2009	Kaya	Noungou; Kaya	12.80376728	-1.179202451	288.1147058	Y	ST-23 complex / Cluster A3	4375	5-1;2-2	F5-8	5	F	10	5	Y	contamination	4375	2	2009
ERS1113835	0	KL04258	3	29/04/2009	Kaya	Tamdogo; Kaya	13.13947749	-0.738198586	307.1984847	A	ST-5 complex/subgroup III	2859	20.9	F3-1	7	F	8	5	A		2859	6	2009
ERS1113836	0	KL04259	3	29/04/2009	Kaya	Tamdogo; Kaya	13.13947749	-0.738198586	307.1984847	A	ST-5 complex/subgroup III	2859	20.9	F3-1	3	M	8	5	A		2859	6	2009
ERS1113837	0	KL04272	3	29/04/2009	Kaya	Tamdogo; Kaya	13.13947749	-0.738198586	307.1984847	A	ST-5 complex/subgroup III	2859	20.9	F3-1	9	M	10	3	A		2859	6	2009
ERS1113838	0	KL04275	3	29/04/2009	Kaya	Tamdogo; Kaya	13.13947749	-0.738198586	307.1984847	A	ST-5 complex/subgroup III	2859	20.9	F3-1	13	M	10	3	A		2859	6	2009
ERS1113839	0	KL04285	3	29/04/2009	Kaya	Tamdogo; Kaya	13.13947749	-0.738198586	307.1984847	Y	ST-23 complex / Cluster A3	4375	5-1;2-2	F5-8	14	F	10	3	Y	contamination	4375	2	2009
ERS1113840	0.166667	KL04298	3	29/04/2009	Kaya	Tamdogo; Kaya	13.13947749	-0.738198586	307.1984847	Y	ST-23 complex / Cluster A3	4375	5-1;2-2	F5-8	16	M	21	7	Y	contamination	4375	2	2009
ERS1113841	0	KL04312	3	29/04/2009	Kaya	Tamdogo; Kaya	13.13947749	-0.738198586	307.1984847	NG	UA	192	18-11;42-1	-	6	F	21	7	untypable		192	7	2009
ERS1113843	0	KL04349	3	30/04/2009	Kaya	Tamdogo; Kaya	13.13947749	-0.738198586	307.1984847	Y	ST-23 complex / Cluster A3	4375	5-1;2-2	F5-8	16	F	9	4	Y		4375	2	2009
ERS1113845	0	KL04359	3	30/04/2009	Kaya	Tamdogo; Kaya	13.13947749	-0.738198586	307.1984847	Y	ST-23 complex / Cluster A3	4375	5-1;2-2	F5-8	12	M	45	13	Y	contamination	4375	2	2009
ERS1113846	0	KL04362	3	30/04/2009	Kaya	Tamdogo; Kaya	13.13947749	-0.738198586	307.1984847	A	ST-5 complex/subgroup III	2859	20.9	F3-1	11	M	21	11	A	contamination	2859	6	2009
ERS1113848	0	KL04397	3	30/04/2009	Kaya	Tamdogo; Kaya	13.13947749	-0.738198586	307.1984847	X	UA	181	5-1;10-1	F1-31	3	M	9	3	X		181	1	2009
ERS1113850	0	KL04398	3	30/04/2009	Kaya	Tamdogo; Kaya	13.13947749	-0.738198586	307.1984847	X	UA	181	5-1;10-1	F1-31	3	F	9	3	X		181	1	2009
ERS1113852	0	KL04399	3	30/04/2009	Kaya	Tamdogo; Kaya	13.13947749	-0.738198586	307.1984847	X	UA	181	5-1;10-1	F1-31	10	F	9	3	X	contamination	181	1	2009
ERS1113854	0	KL04401	3	30/04/2009	Kaya	Tamdogo; Kaya	13.13947749	-0.738198586	307.1984847	X	UA	181	5-1;10-1	F1-31	8	M	9	3	X		181	1	2009
ERS1113856	0	KL04402	3	30/04/2009	Kaya	Tamdogo; Kaya	13.13947749	-0.738198586	307.1984847	X	UA	181	5-1;10-1	F1-31	10	M	5	2	X		181	1	2009
ERS1113857	0	KL04404	3	30/04/2009	Kaya	Tamdogo; Kaya	13.13947749	-0.738198586	307.1984847	X	UA	181	5-1;10-1	F1-31	12	M	9	3	X	contamination	181	1	2009
ERS1113859	0	KL04407	3	30/04/2009	Kaya	Tamdogo; Kaya	13.13947749	-0.738198586	307.1984847	X	UA	181	5-1;10-1	F1-31	3	F	5	2	X	contamination	181	1	2009
ERS1113861	0	KL04463	3	04/05/2009	Kaya	Foulla; Kaya	12.80183932	-1.003865817	301.7069999	Y	ST-23 complex / Cluster A3	4375	5-1;2-2	F5-8	9	F	11	4	Y	contamination	4375	2	2009
ERS1113864	0	KL04499	3	04/05/2009	Kaya	Foulla; Kaya	12.80183932	-1.003865817	301.7069999	NG	UA	192	18-11;42-1	-	13	M	14	6	untypable		192	7	2009
ERS1113866	0	KL04523	3	05/05/2009	Kaya	Foulla; Kaya	12.80183932	-1.003865817	301.7069999	Y	ST-23 complex / Cluster A3	4375	5-1;2-2	F5-8	20	M	12	6	Y	contamination	4375	2	2009
ERS1113868	0.444444	KL04557	3	05/05/2009	Kaya	Foulla; Kaya	12.80183932	-1.003865817	301.7069999	W135	ST-175 complex	2881	5-1;2-36	F5-1	7	F	7	2	Y	contamination	2881	4	2009
ERS1113869	0	KL04575	3	05/05/2009	Kaya	Foulla; Kaya	12.80183932	-1.003865817	301.7069999	Y	ST-23 complex / Cluster A3	4375	5-1;2-2	F5-8	15	M	7	5	Y	contamination	4375	2	2009
ERS1113870	0	KL04644	3	06/05/2009	Kaya	Noungou; Kaya	12.80376728	-1.179202451	288.1147058	Y	ST-23 complex / Cluster A3	4375	5-1;2-2	F5-8	13	M	16	7	Y	contamination	4375	2	2009
ERS1113842	0	KL05464	3	19/05/2009	Kaya	Mastenga; Kaya	12.82919252	-0.809534641	331.5254901	A	ST-5 complex/subgroup III	2859	20.9	F3-1	15	M	9	7	A		2859	6	2009
ERS1113844	0	KL05473	3	19/05/2009	Kaya	Mastenga; Kaya	12.82919252	-0.809534641	331.5254901	Y	ST-23 complex / Cluster A3	4375	5-1;2-2	F5-8	2	M	11	3	Y		4375	2	2009
[truncated: 844 more rows]
