# Supplementary material for: The effect of recombination on the evolution of a population of Neisseria meningitidis
Source: Genome Res. 2021 Jul;31(7):1258–68. doi: 10.1101/gr.264465.120 (PMC8256868; doi:10.1101/gr.264465.120)
Supplement: Supplemental Material [file supp_gr.264465.120_Supplemental_Table_S2.csv]

Supplementary Table 2: All genes with dN/dS values greater than 1 in a Nei-Gobujiri estimate of / for each gene in the pangenome.
	dN/dS
aroK	2.657723535
atpH	2.82760212
cvaA_1	1.101386666
dpnA_dpnA_3_dpnA_2_dpnA_1	11.80831235
exbD	219.288652
fdm__tdh_adh	1.045867806
funZ_2	1.187974649
group_1008	2.461169584
group_1012	1.21247296
group_1022	8.962261507
group_1047	1.001529491
group_1096	12.91774969
group_1138	4.810561361
group_1170	1.050555556
group_1200	1.560950305
group_1225	3.337425139
group_1288	2.114101184
group_1298	1.04021361
group_1310	1.170235081
group_1313	1.387976399
group_1337	1.047673469
group_138	15.16902503
group_1393	1.391421094
group_140	4.78187149
group_1412	3.08845339
group_1419	1.077910152
group_1461	1.285362854
group_1483	1.246571056
group_1489	1.231542587
group_1491	1.119661176
group_1495	1.809282805
group_1504	1.147758253
group_1507	2.684029765
group_1510	1.075879857
group_1511	1.115507197
group_156	2.271005066
group_197	2.714923203
group_203	1.126641278
group_211	1.805603922
group_272	242.9098573
group_273	396.6648996
group_284	27.10267062
group_295	1.904845764
group_29	92.74872262
group_2	1.027490709
group_310	7.096098107
group_317	14.53200076
group_321	1.407717128
group_329	1.322164581
group_335	1.19580183
group_354	1.370216736
group_369	2.992451552
group_37	3.69743538
group_382	1.254269795
group_399	2.141786973
group_404	95.16895795
group_406	1.841929786
group_411	4.959979288
group_440	112.1102313
group_449	22.68958511
group_461	1.060252537
group_476	1.503273938
group_494	1.024221478
group_499	2.241437788
group_500	2.736632417
group_521	6.265925502
group_527	2.09487097
group_538	1.386840928
group_563	5.384743437
group_5	1.155390857
group_602	1.752147373
group_61	4.038427391
group_626	1.223831692
group_632	321.6199176
group_643	1.200953259
group_689	135.1492123
group_704	5.271031364
group_731	1.207635871
group_740	1.482596435
group_744	5.175577378
group_756	5.639204303
group_770	144.5493719
group_793	1.251363633
group_794	1.119296132
group_795	1.357585809
group_79	2.341219967
group_814	1.043745298
group_819	11.8800416
group_835	2.900904691
group_847	1.581913045
group_877	2.714172407
group_899	9.889193712
group_8	13.93896573
group_909	247.8253366
group_918	1.14512618
group_949	1.909707953
group_968	22.03855498
group_971	2.03416711
group_974	1.046422963
group_997	1.459291961
hlyC	1.254617795
hpaIIM	72.25340616
hsdS_1_hsdS_2	1.057509042
ltaS1	1.020924532
mafA1_1_mafA1_2_mafA1_3	1.08359305
nadA_2_nadA_3	1.351780566
nmgI	10.04721087
pemK	14.12647342
piiC_1	1.181285638
porB__porB_1	1.218043222
prsA	1.338300263
rpsN	8.373853169
sacB_sacB_2	1.966167617
secA_2	3.812767884
sodB_1	1.362675247
synX_synX_1_synX_2	1.394451343
yadA	2.043259267
ychJ_1	1.828758709
zapA	1.448165964
