# Supplementary material for: The effect of recombination on the evolution of a population of Neisseria meningitidis
Source: Genome Res. 2021 Jul;31(7):1258–68. doi: 10.1101/gr.264465.120 (PMC8256868; doi:10.1101/gr.264465.120)
Supplement: Supplemental Material [file supp_gr.264465.120_Supplemental_Table_S3.csv]

Supplementary Table 3: Assembly statistics for each de novo assembly used in this study.
Sample accession	Total number of contigs	n50	length of longest contig	Total bases in contigs	Number of contigs > 1k	Total bases in contigs > 1k
ERS1067436	152	53039	117258	2144447	79	2117852
ERS1067439	191	42159	169086	2142983	92	2110279
ERS1067441	199	44499	181424	2139740	88	2099556
ERS1067443	178	57625	199689	2138757	75	2102757
ERS1067444	207	37288	112320	2119757	101	2076979
ERS1067446	282	26659	144951	2147221	137	2091424
ERS1067448	176	37577	112318	2122661	89	2087825
ERS1067451	172	37552	112241	2137100	93	2106140
ERS1067453	171	43492	169246	2148404	86	2119396
ERS1067455	210	47210	179518	2155500	98	2116509
ERS1067457	126	59704	195164	2044099	58	2019926
ERS1067459	205	37527	112577	2140580	104	2100672
ERS1067461	210	37527	112316	2133691	100	2091606
ERS1067463	198	34463	144835	2141563	97	2108278
ERS1067465	192	50942	142367	2153114	90	2118543
ERS1067467	183	37568	112240	2130822	94	2097886
ERS1067468	274	31533	180941	2141048	125	2083237
ERS1067470	130	76325	193994	2154719	61	2131904
ERS1067471	188	38373	112435	2130695	94	2094992
ERS1067473	204	37526	112319	2133806	103	2095770
ERS1067475	183	37526	112324	2133125	94	2100305
ERS1067477	198	37526	112239	2133908	97	2097014
ERS1067478	187	38373	112328	2131079	96	2097704
ERS1067480	185	38373	112327	2129927	94	2096389
ERS1067481	180	47212	175066	2133174	87	2097328
ERS1067483	186	39535	112315	2133464	93	2099538
ERS1067485	182	50543	192770	2139470	88	2105481
ERS1067487	244	29443	112098	2128148	120	2078350
ERS1067489	224	32117	112285	2127204	117	2084990
ERS1067490	143	65648	194927	2052403	74	2027235
ERS1067492	188	41800	112373	2109371	96	2072955
ERS1067494	162	44626	112328	2137286	87	2108611
ERS1067496	188	37588	112492	2130313	99	2096758
ERS1067498	195	37601	112404	2131523	98	2096173
ERS1067500	208	34539	112393	2108683	111	2070071
ERS1067501	193	38697	112303	2139524	97	2102011
ERS1067503	176	43856	112412	2131205	90	2099185
ERS1067505	175	44295	112200	2100939	88	2068358
ERS1067506	234	37337	112239	2133629	113	2085172
ERS1067508	170	38167	112239	2130636	86	2098609
ERS1067509	174	51061	174755	2143721	86	2112069
ERS1067511	243	31250	112239	2130549	126	2083511
ERS1067513	204	34616	112324	2128622	105	2089118
ERS1067514	169	63015	174747	2143615	75	2113071
ERS1067516	182	38377	112243	2124847	93	2088984
ERS1067518	194	37553	112320	2125274	101	2086578
ERS1067519	208	35042	112318	2125513	102	2084354
ERS1067521	172	38541	112307	2126502	87	2092069
ERS1067523	177	38870	112323	2131032	93	2099852
ERS1067525	174	38373	112239	2132112	92	2099316
ERS1067526	199	37493	112339	2146275	105	2109315
ERS1067528	244	34074	112239	2146510	124	2099578
ERS1067530	188	34377	112240	2131163	96	2095424
ERS1067532	141	45902	112326	2125024	76	2098743
ERS1067534	176	37205	112324	2130746	98	2101655
ERS1067536	209	37557	112435	2123494	104	2084058
ERS1067538	232	48826	200014	2139277	98	2088641
ERS1067540	217	50190	199778	2137099	94	2088269
ERS1067541	203	37448	112239	2130327	103	2089693
ERS1067543	218	34075	112423	2133295	114	2092675
ERS1067545	197	38120	112408	2135609	99	2096853
ERS1067547	213	37209	112239	2125595	110	2085595
ERS1067549	187	43997	174748	2143548	94	2110017
ERS1067551	165	38463	112322	2128123	88	2098012
ERS1067553	195	37528	112406	2128142	98	2088525
ERS1067555	180	37516	112425	2123316	98	2090178
ERS1067556	229	34215	112317	2133726	120	2090202
ERS1067558	225	30521	112542	2128013	117	2082956
ERS1067560	223	37130	112312	2134661	111	2092959
ERS1067563	188	34960	112239	2137513	100	2102420
ERS1067565	199	34568	112327	2138209	103	2099635
ERS1067566	216	33398	169588	2142681	103	2101313
ERS1067568	270	28113	144677	2144317	130	2090223
ERS1067570	157	50078	173332	2144323	77	2116157
ERS1067572	257	30378	144448	2144809	125	2095412
ERS1067574	180	37493	110484	2132841	91	2097674
ERS1067576	211	37921	168534	2148421	99	2110929
ERS1067578	186	45300	192439	2150185	96	2118567
ERS1067580	176	39303	112240	2124420	89	2092580
ERS1067582	195	37721	112254	2125348	98	2088118
ERS1067586	256	31780	112252	2131172	130	2082331
ERS1067588	193	34074	112337	2124679	98	2087193
ERS1067591	176	37531	112326	2131855	93	2097389
ERS1067593	203	33908	144785	2144521	95	2105948
ERS1067595	162	58442	174516	2155582	84	2127618
ERS1067597	283	26248	99873	2130818	148	2081944
ERS1067599	188	49244	169630	2141798	79	2105204
ERS1067602	179	38373	112424	2131017	91	2096855
ERS1067605	157	74990	251561	2152115	71	2123725
ERS1067607	102	91637	280974	2153490	51	2137365
ERS1067609	165	75081	174521	2156002	74	2124391
ERS1067611	168	74990	174317	2154202	82	2123316
ERS1067613	142	79321	280792	2152995	66	2127195
ERS1067424	148	41778	99977	2136547	83	2110391
ERS1067425	149	79398	179572	2157128	68	2128760
ERS1067426	179	39503	99992	2136655	96	2105864
ERS1067427	176	51112	179161	2156318	85	2122962
ERS1067428	182	37477	100819	2135342	96	2102798
ERS1067429	150	75759	174318	2165663	69	2136550
ERS1067430	177	38377	99896	2135511	92	2102919
ERS1067431	171	37479	99896	2136567	93	2107368
ERS1067432	189	45780	192699	2156561	95	2123109
ERS1067433	175	51910	192652	2154847	79	2122198
ERS1067434	253	30769	99885	2137209	134	2093539
ERS1067435	223	33193	100046	2135620	112	2094310
ERS1067437	256	33178	144755	2146249	124	2096695
ERS1067438	218	34073	99889	2135792	113	2095920
ERS1067440	176	46605	99889	2137178	90	2104463
ERS1067442	161	38283	99970	2136967	87	2108529
ERS1067445	198	34437	99889	2133775	102	2096991
ERS1067447	181	38373	99971	2139178	91	2105144
ERS1067449	182	37479	99893	2136276	95	2102482
ERS1067450	196	37216	99890	2138424	102	2102643
ERS1067452	125	92032	235601	2044693	61	2020146
ERS1067454	109	91720	235739	2055012	55	2034167
ERS1067456	171	37473	126825	2135439	88	2103617
ERS1067458	172	37496	112399	2141232	94	2110343
ERS1067460	193	34960	99889	2135944	102	2102269
ERS1067462	196	37050	112490	2128861	93	2089471
ERS1067464	248	32525	148966	2140007	111	2090022
ERS1067466	189	40099	169596	2146764	86	2109896
ERS1067469	260	29124	144501	2146050	122	2094007
ERS1067472	188	52163	148780	2133313	86	2094392
ERS1067474	175	37654	112326	2126314	93	2094991
ERS1067476	238	30608	100103	2139695	117	2093325
ERS1067479	178	37313	99908	2138668	94	2105073
ERS1067482	236	31248	99907	2139471	123	2095343
ERS1067484	223	34353	112325	2129668	110	2086143
ERS1067486	187	37508	112409	2137254	96	2101516
ERS1067488	173	38433	112237	2137978	89	2104188
ERS1067491	233	30526	112326	2130348	119	2084901
ERS1067493	170	40322	112326	2129822	91	2098990
ERS1067495	215	49903	149145	2141832	90	2093054
ERS1067497	193	34131	111103	2129269	103	2095128
ERS1067499	170	51415	161906	2138030	81	2103670
ERS1067502	240	34360	111293	2144313	118	2096696
ERS1067504	236	43805	148847	2143748	101	2094546
ERS1067507	219	50497	149129	2145958	94	2099055
ERS1067510	223	38120	112680	2138031	111	2092853
ERS1067512	225	40872	148997	2136508	111	2095305
ERS1067515	199	37785	144257	2142765	91	2103354
ERS1067517	215	51392	181541	2131842	99	2090534
ERS1067520	128	74629	181600	2047410	65	2025545
ERS1067522	115	91744	194530	2049175	57	2027890
ERS1067524	217	42140	181475	2134960	105	2095493
ERS1067527	234	35866	181016	2132023	118	2090809
ERS1067529	237	30392	144463	2146888	118	2104539
ERS1067531	262	30659	144200	2142601	128	2092496
ERS1067533	140	59822	305757	2042467	76	2019324
ERS1067535	180	48856	169554	2150257	78	2113634
ERS1067537	189	39303	169392	2145311	88	2108744
ERS1067539	201	53505	170092	2143474	87	2103175
ERS1067542	182	55101	169555	2145467	81	2110164
ERS1067544	225	41348	174658	2146260	105	2102051
ERS1067546	241	33096	144702	2143991	112	2097850
ERS1067548	206	61781	234803	2219393	76	2176557
ERS1067550	224	56117	234780	2219894	96	2172465
ERS1067552	202	39566	144386	2143904	94	2107453
ERS1067554	259	28677	144127	2143311	133	2099703
ERS1067557	260	29420	144377	2144555	126	2096016
ERS1067559	235	33948	145075	2144224	119	2101487
ERS1067561	186	49320	169688	2144122	85	2109133
ERS1067562	224	30798	144103	2141823	114	2103730
ERS1067564	148	46146	271251	2040572	91	2019457
ERS1067567	221	38263	169489	2138860	94	2098414
ERS1067569	187	37516	112323	2130570	93	2091832
ERS1067571	215	36229	144244	2141985	104	2103425
ERS1067573	252	29583	144767	2145835	124	2096445
ERS1067575	208	37820	169350	2142682	96	2102151
ERS1067577	211	33402	144468	2144276	100	2102984
ERS1067579	178	49045	144093	2145608	80	2110522
ERS1067581	230	39776	123724	2129013	99	2079833
ERS1067583	196	39717	169528	2144426	89	2104248
ERS1067585	249	40869	181228	2136745	104	2082749
ERS1067587	289	26840	145849	2149837	134	2088946
ERS1067589	173	48112	169481	2147406	86	2116931
ERS1067590	266	29443	112240	2124894	131	2072527
ERS1067592	212	34611	112403	2140367	104	2097077
ERS1067594	208	39459	169511	2143272	95	2102406
ERS1067596	203	39566	169278	2141763	102	2107086
ERS1067598	236	39114	144124	2142247	96	2097464
ERS1067601	188	48626	169619	2145785	83	2107609
ERS1067603	195	35438	144342	2144698	89	2107303
ERS1067604	190	53039	142160	2150019	91	2110580
ERS1067606	206	34083	144543	2144155	92	2102267
ERS1067608	235	29130	144362	2146169	114	2100481
ERS1067610	142	49381	172392	2116046	76	2091582
ERS1067612	216	42373	179650	2154306	109	2116298
ERS1067614	175	52269	169851	2150078	78	2115673
ERS1067615	204	37790	169606	2142694	96	2103230
ERS1067616	193	41647	169429	2147228	83	2108617
ERS1067617	181	48999	144171	2147593	80	2111012
ERS1067618	221	33398	144357	2146408	105	2105200
ERS1067619	192	49017	169548	2147733	84	2109904
ERS1067620	176	52267	169425	2147035	78	2110993
ERS1067621	187	49012	169630	2147252	82	2109578
ERS1067622	188	43366	169456	2147325	84	2112882
ERS1067623	192	43619	172708	2137196	80	2101459
ERS1067624	252	31293	169388	2145592	104	2096397
ERS1067625	354	24457	142878	2133049	151	2068068
ERS1067626	209	38045	169456	2149009	101	2109777
ERS1067627	180	49634	169956	2148194	78	2112258
ERS1067628	245	33502	169525	2150870	119	2102441
ERS1067629	161	48901	175240	2147030	81	2118610
ERS1067630	191	39733	145124	2149595	95	2114161
ERS1067631	219	43205	143427	2139183	94	2096583
ERS1067632	185	39176	172938	2150774	88	2115912
ERS1067633	203	39280	144128	2142993	92	2104231
ERS1067634	197	43245	144419	2144653	87	2108285
ERS1067635	273	28748	144889	2147471	130	2094328
ERS1067637	180	52127	172941	2147687	79	2111383
ERS1067639	166	53250	169538	2148696	73	2116678
ERS1067641	207	39791	169544	2147897	94	2109534
ERS1067643	228	33934	169610	2142457	105	2100075
ERS1067645	220	33806	144826	2136026	109	2095673
ERS1067646	258	28760	144766	2146325	122	2094819
ERS1067648	247	28892	144963	2145815	119	2098555
ERS1067651	186	48119	169620	2147663	85	2110350
ERS1067653	151	57778	172646	2138413	71	2110716
ERS1067654	181	48851	144209	2150748	74	2113386
ERS1067657	160	49736	172654	2145699	79	2117027
ERS1067659	243	38505	144654	2146641	114	2097820
ERS1067661	182	55336	169584	2152782	82	2116441
ERS1067663	244	32929	144519	2144557	127	2101648
ERS1067665	225	37790	144687	2150524	108	2107450
ERS1067667	167	49643	144803	2151851	73	2118246
ERS1067669	187	51063	169521	2146843	84	2111215
ERS1067671	165	52369	172795	2144878	76	2113633
ERS1067673	144	55511	173221	2150359	70	2124936
ERS1067675	232	37786	145596	2148193	115	2105616
ERS1067677	214	33398	145001	2147905	103	2106881
ERS1067679	235	29126	144956	2144889	112	2099555
ERS1067681	159	50887	172589	2149975	71	2117592
ERS1067683	175	49847	169353	2145403	83	2112109
ERS1067685	205	39717	169360	2149216	95	2108158
ERS1067687	212	40602	169664	2145576	100	2105861
ERS1067689	186	43689	144610	2145833	83	2109168
ERS1067690	250	33398	144728	2144507	117	2096719
ERS1067692	154	66591	169440	2149889	71	2120854
ERS1067694	191	39732	145049	2149656	90	2113264
ERS1067696	180	44409	112241	2132849	90	2098632
ERS1067698	152	50189	172797	2146503	72	2117545
ERS1067699	208	37783	169497	2147633	97	2107412
ERS1067702	177	55273	169362	2146712	76	2111112
ERS1067704	172	53391	169542	2149507	75	2115617
ERS1067706	179	52362	144901	2154052	80	2118247
ERS1067708	168	66837	169976	2150850	70	2117425
ERS1067709	231	37413	144454	2149235	106	2106054
ERS1067711	166	54716	173291	2151754	70	2117930
ERS1067713	245	39341	148576	2152278	112	2105299
ERS1067715	202	34007	169556	2144038	99	2107981
ERS1067717	190	49384	169840	2154398	83	2114949
ERS1067718	215	51146	169822	2149889	99	2109559
ERS1067720	189	50914	169880	2148805	85	2111718
ERS1067721	230	37290	169755	2148778	108	2104841
ERS1067723	208	41647	145215	2147363	103	2109293
ERS1067725	160	55013	144376	2150044	74	2119477
ERS1067727	173	53514	169451	2154497	74	2119663
ERS1067729	207	38373	112326	2134699	108	2094951
ERS1067731	186	46529	169741	2146333	85	2111217
ERS1067733	234	30178	145039	2147062	112	2100834
ERS1067735	182	44076	112240	2141468	94	2108325
ERS1067737	191	49111	169521	2144660	87	2106849
ERS1067739	182	49517	169713	2145677	84	2111696
ERS1067741	198	39942	172903	2151360	91	2112680
ERS1067744	237	37786	145115	2148796	114	2103753
ERS1067746	219	37786	144412	2144870	103	2102371
ERS1067748	281	26655	144639	2146901	140	2094237
ERS1067750	203	37810	169454	2146498	93	2107913
ERS1067752	184	48169	145271	2152534	77	2113629
ERS1067754	242	33918	144161	2143082	109	2097062
ERS1067756	185	46615	172737	2143610	77	2108672
ERS1067758	192	39317	170344	2146756	92	2110692
ERS1067760	146	57478	169539	2146861	69	2119392
ERS1067762	155	46455	169860	2142795	74	2113754
ERS1067764	180	48314	169729	2152325	76	2116215
ERS1067766	258	30176	169516	2150073	120	2099340
ERS1067768	187	41643	169734	2147303	84	2110843
ERS1067770	179	49370	144708	2146465	80	2110690
ERS1067771	250	29130	145170	2149134	119	2099029
ERS1067773	218	38199	144902	2146447	102	2101865
ERS1067775	209	38314	169409	2147547	99	2105432
ERS1067777	199	39824	169461	2149425	91	2110986
ERS1067636	176	48407	169663	2150499	77	2114965
ERS1067638	166	55330	169547	2146238	76	2113793
ERS1067640	238	33402	144332	2142695	112	2095705
ERS1067642	158	49486	169450	2147594	77	2118913
ERS1067644	174	41647	169437	2130936	81	2096881
ERS1067647	238	28764	144861	2146436	113	2100752
ERS1067649	199	39614	169583	2145829	98	2108255
ERS1067650	274	26814	144697	2144466	131	2090358
ERS1067652	268	28841	145197	2146997	126	2092054
ERS1067655	275	28714	144170	2145655	132	2092065
ERS1067656	215	39468	144733	2145446	97	2105435
ERS1067658	156	73029	173207	2147218	71	2118496
ERS1067660	160	54963	169762	2148962	74	2117322
ERS1067662	256	33202	144519	2151565	120	2098102
ERS1067664	217	37669	144434	2147735	101	2103505
ERS1067666	270	27505	144286	2146060	129	2091570
ERS1067668	161	55371	173211	2151377	74	2120261
ERS1067670	160	66739	173137	2148294	70	2117473
ERS1067672	221	33920	144469	2144153	106	2102783
ERS1067674	173	53300	144513	2151409	76	2117176
ERS1067676	154	53440	169566	2141396	74	2113723
ERS1067678	152	53543	172801	2150482	70	2121340
ERS1067680	162	50108	169428	2148397	76	2117863
ERS1067682	173	49140	169692	2148490	78	2115882
ERS1067684	243	30176	144154	2147180	116	2100208
ERS1067686	233	37786	144816	2147509	103	2101861
ERS1067688	171	49847	169513	2147565	77	2115056
ERS1067691	158	55289	172891	2146337	73	2115273
ERS1067693	183	48330	144618	2149323	79	2112673
ERS1067695	182	49137	169487	2146297	78	2109734
ERS1067697	143	61628	192695	2097213	70	2069669
ERS1067700	168	46780	169563	2147504	75	2114897
ERS1067701	172	55199	173323	2151576	79	2118218
ERS1067703	176	43630	144325	2146781	80	2111939
ERS1067705	173	41154	144637	2146335	83	2112994
ERS1067707	164	51860	173012	2149365	77	2116948
ERS1067710	206	34483	112240	2140739	103	2099652
ERS1067712	194	37630	112223	2140693	94	2104005
ERS1067714	205	49158	173251	2148678	76	2106777
ERS1067716	180	42486	144419	2143703	83	2110074
ERS1067719	236	33293	145001	2145649	111	2101675
ERS1067722	206	43647	144110	2146005	85	2106443
ERS1067724	178	53690	169520	2145902	73	2112314
ERS1067726	175	49980	169465	2143436	77	2111795
ERS1067728	175	51125	173154	2147030	74	2114715
ERS1067730	234	38128	144066	2148071	103	2106109
ERS1067732	202	43825	144288	2145844	88	2106772
ERS1067734	168	49234	169381	2146130	76	2114004
ERS1067736	212	54676	163003	2208815	103	2170642
ERS1067738	156	53528	144265	2145548	72	2115864
ERS1067740	168	49455	144080	2148399	76	2117221
ERS1067742	200	48911	169619	2146106	79	2108438
ERS1067743	166	55505	169959	2149110	76	2117344
ERS1067745	167	55282	172905	2150773	72	2119101
ERS1067747	237	33944	144415	2148953	113	2106072
ERS1067749	160	53250	169626	2150576	74	2120383
ERS1067751	195	41643	169391	2144325	90	2107057
ERS1067753	243	43877	144385	2141088	109	2097510
ERS1067755	147	53528	217288	2143753	74	2116000
ERS1067757	210	34327	169848	2148697	97	2108762
ERS1067759	157	71641	255806	2146546	66	2116476
ERS1067761	199	53510	144377	2143025	85	2102518
ERS1067763	157	56167	169458	2145223	73	2113432
ERS1067765	212	39080	144436	2147942	89	2103840
ERS1067767	186	52188	144972	2143078	83	2107220
ERS1067769	265	33386	144058	2145136	118	2097661
ERS1067772	219	43245	169570	2143865	89	2103779
ERS1067774	270	28659	144249	2144590	134	2097873
ERS1067776	122	68883	255266	2143861	58	2121455
ERS1067778	186	60011	194967	2037645	96	2008126
ERS1067779	149	65035	305862	2049448	77	2022781
ERS1067780	140	70500	305856	2049765	70	2022844
ERS1067781	126	68880	305742	2048918	60	2025579
ERS1067782	202	39460	169519	2145714	92	2105188
ERS1067783	177	59829	306457	2046700	98	2017548
ERS1067784	82	101836	420192	2082292	45	2068700
ERS1067785	183	43351	169602	2146644	82	2110725
ERS1067786	203	35012	169267	2145925	99	2110464
ERS1067787	130	72462	195170	2045469	57	2017591
ERS1067788	131	66007	255290	2142515	68	2120509
ERS1067789	161	62794	255222	2147212	79	2116622
ERS1067790	158	64800	255897	2137189	72	2109078
ERS1067791	146	65535	255021	2144746	64	2117051
ERS1067792	152	63838	255766	2143681	69	2113662
ERS1067793	140	65392	255224	2142947	63	2118002
ERS1067794	162	62744	255079	2148362	75	2118263
ERS1067795	135	71729	255164	2142525	64	2117967
ERS1067796	167	62789	255210	2143997	76	2112646
ERS1067797	219	49943	181165	2141435	90	2094218
ERS1067798	163	53732	169310	2145005	75	2113263
ERS1067799	119	68822	172247	2117732	60	2095659
ERS1067800	178	58758	256052	2147817	76	2109953
ERS1067801	154	46583	112312	2130672	80	2101875
ERS1067802	219	50326	199827	2136029	93	2088900
ERS1067803	154	62745	255102	2144246	73	2113595
ERS1067044	174	50872	169617	2150338	76	2116553
ERS1067045	188	39464	169609	2149675	83	2112149
ERS1067047	170	48861	169364	2147977	78	2115089
ERS1067048	153	53433	169512	2147495	72	2118957
ERS1067051	213	37584	112403	2128237	108	2086539
ERS1067053	228	32428	112243	2132193	120	2088507
ERS1067054	209	38858	144279	2147145	89	2104081
ERS1067055	175	48849	169654	2145594	81	2111670
ERS1067057	184	48099	169532	2144800	80	2109003
ERS1067058	243	28799	144261	2144778	116	2098638
ERS1067060	271	29789	144806	2144594	123	2089993
ERS1067062	272	29991	144519	2144226	128	2089731
ERS1067064	249	33491	144274	2145901	112	2094097
ERS1067065	207	33806	124948	2145622	90	2103613
ERS1067067	187	49967	144843	2149269	82	2111943
ERS1067068	221	30176	144569	2144796	105	2103048
ERS1067070	220	33398	144056	2143065	102	2101385
ERS1067072	242	29309	144146	2145663	113	2097723
ERS1067075	169	39548	169679	2147047	76	2114959
ERS1067077	211	37738	144698	2147634	92	2104783
ERS1067079	257	28800	144910	2149341	122	2097742
ERS1067081	236	33402	144623	2150929	115	2107949
ERS1067084	290	29126	145058	2148701	134	2091374
ERS1067086	193	41643	144600	2144088	87	2107516
ERS1067088	174	47968	169623	2146603	79	2114020
ERS1067089	177	49740	144679	2146551	81	2113187
ERS1067091	231	34001	144759	2147157	109	2103102
ERS1067093	233	33936	144480	2145841	105	2099312
ERS1067095	166	49376	172936	2151517	74	2117880
ERS1067096	257	29313	145086	2146888	122	2097033
ERS1067098	173	43949	144312	2143783	80	2111304
ERS1067100	205	39082	144480	2146375	93	2105417
ERS1067101	221	33360	144258	2144153	107	2101877
ERS1067103	303	28694	144419	2144406	136	2088195
ERS1067105	174	43378	144578	2144312	81	2110265
ERS1067106	213	33398	144436	2147528	101	2106585
ERS1067108	242	30172	144264	2144107	111	2096008
ERS1067110	180	49377	169811	2148196	79	2112127
ERS1067112	175	39896	169540	2147424	78	2113811
ERS1067114	220	38871	169377	2145807	97	2100442
ERS1067116	165	53059	184868	2145783	74	2115182
ERS1067118	221	39442	145108	2143442	102	2100899
ERS1067119	171	46560	169525	2147763	77	2114479
ERS1067121	244	28775	144259	2145927	110	2098244
ERS1067123	180	39567	145228	2146246	85	2111865
ERS1067124	241	33398	144248	2142719	110	2095089
ERS1067126	252	33485	144184	2143316	116	2094410
ERS1067127	197	38946	169694	2148779	88	2111441
ERS1067129	186	41643	144554	2147555	83	2112538
ERS1067131	172	43636	144642	2146681	78	2111105
ERS1067132	165	52111	169674	2145796	79	2115531
ERS1067134	181	43825	144632	2144646	84	2110005
ERS1067135	184	39459	144572	2146243	83	2108745
ERS1067137	177	39464	144434	2146403	81	2112608
ERS1067139	182	43946	144279	2148453	79	2111389
ERS1067141	202	41647	145314	2146669	93	2108029
ERS1067143	197	39460	144753	2147495	85	2108112
ERS1067145	192	39799	145100	2150904	86	2112389
ERS1067147	186	43943	144571	2145586	85	2108343
ERS1067150	178	44013	144695	2152231	85	2118447
ERS1067152	198	43520	144330	2149093	88	2107549
ERS1067154	179	39299	169435	2144862	80	2109615
ERS1067156	248	28824	144407	2145980	115	2095884
ERS1067157	199	41647	144829	2150952	87	2110443
ERS1067159	169	43961	144528	2143607	77	2110512
ERS1067161	190	39299	144472	2145943	86	2108560
ERS1067163	175	52989	169849	2152800	76	2117199
ERS1067164	194	39548	144340	2147729	88	2108020
ERS1067166	173	48403	144085	2146412	77	2111493
ERS1067168	246	28844	144305	2143901	115	2093970
ERS1067171	188	39460	144230	2145462	84	2109015
ERS1067173	196	39275	144503	2147925	90	2109798
ERS1067175	232	33398	144139	2143301	108	2096618
ERS1067177	166	48847	278600	2140746	74	2109124
ERS1067179	184	39775	144422	2144629	83	2109271
ERS1067181	220	33920	144549	2145223	98	2101192
ERS1067183	197	39460	169511	2146091	86	2105494
ERS1067186	219	33860	144805	2145407	100	2103118
ERS1067188	189	43385	169543	2149226	83	2110788
ERS1067191	154	55116	172693	2146729	71	2118035
ERS1067193	200	43382	144532	2140276	88	2101185
ERS1067196	174	49741	169601	2148552	78	2115122
ERS1067197	205	51161	144790	2152305	89	2111677
ERS1067199	196	39309	144083	2144518	87	2104943
ERS1067201	225	33860	144708	2147614	105	2103153
ERS1067204	202	39299	169533	2143522	88	2103196
ERS1067207	183	39295	169626	2144475	82	2111015
ERS1067209	208	38968	144356	2143369	93	2102619
ERS1067211	189	39559	169441	2146566	83	2108836
ERS1067214	222	32133	144757	2142610	101	2098869
ERS1067216	194	39076	144375	2144637	89	2107484
ERS1067218	173	39814	169617	2146257	80	2112581
ERS1067220	231	33402	144467	2145189	109	2099947
ERS1067222	199	36781	144833	2147716	91	2107840
ERS1067224	229	31545	144141	2142453	110	2101297
ERS1067046	273	28070	144266	2144622	126	2091790
ERS1067049	182	48854	169496	2145624	82	2111370
ERS1067050	172	39303	169710	2149794	83	2118132
ERS1067052	233	29124	144455	2147249	112	2102635
ERS1067056	160	46582	279890	2143785	76	2114172
ERS1067059	235	33100	144849	2148862	109	2104038
ERS1067061	200	33924	144665	2147701	90	2108000
ERS1067063	183	48844	172691	2145663	85	2111357
ERS1067066	229	39347	144484	2142770	95	2100512
ERS1067069	282	28603	144452	2138309	129	2086927
ERS1067071	199	39319	169740	2146907	86	2107739
ERS1067073	175	38771	172630	2143928	81	2111029
ERS1067074	159	49011	169428	2141430	76	2113072
ERS1067076	228	29126	144188	2143327	110	2101057
ERS1067078	181	49370	145845	2145630	78	2110618
ERS1067080	212	34010	144754	2145789	100	2104568
ERS1067082	174	39460	172805	2144956	81	2113858
ERS1067083	173	48573	145032	2144002	77	2110282
ERS1067085	207	41595	144100	2146150	89	2104936
ERS1067087	284	28109	144341	2144480	137	2090897
ERS1067090	180	39826	169628	2143995	81	2110120
ERS1067092	210	34866	148769	2147514	103	2105217
ERS1067094	173	48931	169607	2145719	79	2113347
ERS1067097	248	28921	145507	2150312	118	2102133
ERS1067099	189	43123	169388	2144032	91	2108794
ERS1067102	259	28416	144708	2143673	119	2094021
ERS1067104	235	33398	144163	2140079	108	2091577
ERS1067107	208	39299	144251	2146139	92	2104792
ERS1067109	184	39710	145013	2151074	82	2115485
ERS1067111	225	37873	144146	2149640	100	2103431
ERS1067113	256	30317	145334	2148791	123	2098214
ERS1067115	183	43393	169530	2143079	85	2108802
ERS1067117	168	49202	169534	2144411	77	2112102
ERS1067120	261	29126	144752	2147020	127	2095854
ERS1067122	246	33386	144431	2143323	107	2096747
ERS1067125	250	30313	144964	2144057	121	2096221
ERS1067128	183	39756	170062	2142778	88	2109336
ERS1067130	226	32770	112252	2135698	116	2092706
ERS1067133	242	36770	144466	2146626	111	2097942
ERS1067136	228	37789	145116	2148495	103	2102644
ERS1067138	182	43448	218535	2149686	80	2114157
ERS1067140	211	36546	144756	2146184	99	2105472
ERS1067142	165	49019	144701	2145828	79	2115758
ERS1067144	238	33487	145621	2143509	113	2096953
ERS1067146	167	51791	169364	2144996	80	2113363
ERS1067148	194	53246	169558	2150028	81	2110554
ERS1067149	235	34002	144624	2144976	104	2096980
ERS1067151	186	43377	144373	2142604	86	2107394
ERS1067153	206	38771	144488	2141628	92	2101558
ERS1067155	193	38767	172412	2143308	84	2106018
ERS1067158	176	39464	144653	2146216	83	2112489
ERS1067160	191	43514	142299	2144885	85	2109357
ERS1067162	228	34075	112321	2133001	114	2087874
ERS1067165	189	39490	144736	2145857	82	2106807
ERS1067167	158	53792	144106	2145237	73	2114176
ERS1067169	194	50196	144645	2149431	83	2111025
ERS1067170	171	48853	172887	2145025	76	2112330
ERS1067172	171	52048	169697	2145635	78	2114096
ERS1067174	162	53523	169672	2146499	75	2116152
ERS1067176	189	49025	144735	2147538	82	2109604
ERS1067178	175	55549	172912	2152114	73	2115114
ERS1067180	162	55055	169539	2148222	75	2118822
ERS1067182	204	38725	143998	2143865	90	2104003
ERS1067184	187	37527	99903	2139490	100	2105843
ERS1067185	198	37226	101744	2140455	100	2102410
ERS1067187	175	49150	169761	2146850	77	2111713
ERS1067189	196	39603	144263	2143344	85	2103556
ERS1067190	256	30176	144527	2147311	119	2097972
ERS1067192	166	49967	169720	2146533	80	2116650
ERS1067194	200	39463	144107	2146845	91	2107758
ERS1067195	237	29126	144531	2143638	115	2098315
ERS1067198	207	33924	145007	2149664	90	2107631
ERS1067200	180	49308	169460	2144979	80	2109815
ERS1067202	168	49936	169897	2152474	77	2120944
ERS1067203	161	49305	169727	2146274	77	2117133
ERS1067205	224	34012	144962	2148892	103	2103566
ERS1067206	172	48026	144651	2144767	78	2112697
ERS1067208	256	29126	144075	2144029	117	2093299
ERS1067210	191	39460	172710	2146316	80	2107884
ERS1067212	206	33920	145162	2143414	94	2104323
ERS1067213	213	38328	143907	2147282	91	2102624
ERS1067215	220	33402	144331	2145933	105	2101992
ERS1067217	211	39449	144891	2145660	98	2103680
ERS1067219	224	34016	144647	2146173	102	2100444
ERS1067221	172	53528	144308	2145228	76	2111383
ERS1067223	168	49393	169450	2145859	76	2114378
ERS1067225	216	34061	112226	2133329	98	2090759
ERS1067226	195	41643	144223	2146610	87	2107633
ERS1067227	169	41816	111103	2130653	88	2100498
ERS1067228	221	33398	144087	2137738	103	2094960
ERS1067229	234	33100	144634	2139793	111	2096753
ERS1067230	202	39460	144186	2143793	90	2101933
ERS1067231	260	29768	143991	2139827	124	2090190
ERS1067232	206	39465	144043	2145962	90	2106686
ERS1067233	216	33879	144524	2143554	96	2099546
ERS1066854	231	35797	154391	2162005	121	2120812
ERS1066855	201	37527	99903	2146243	97	2105844
ERS1066856	253	44507	199605	2139547	109	2088800
ERS1066857	248	33100	144719	2143565	116	2094275
ERS1066858	209	30979	194569	2042519	118	2005231
ERS1066859	190	46771	174223	2155739	92	2120270
ERS1066860	187	44865	179590	2155344	97	2121667
ERS1066861	176	45543	191739	2147362	88	2114125
ERS1066862	208	41647	145112	2152287	88	2109806
ERS1066863	198	39460	144441	2147749	85	2107558
ERS1066864	256	41057	175315	2148098	116	2100080
ERS1066865	219	50076	180312	2134081	90	2086871
ERS1066866	257	29329	145389	2151818	117	2100453
ERS1066867	167	61126	175760	2150109	80	2119063
ERS1066868	200	44045	175388	2150403	90	2112238
ERS1066869	175	48346	175319	2147993	83	2115418
ERS1066870	190	48370	193080	2145897	92	2111527
ERS1066871	230	34071	144570	2147503	104	2102410
ERS1066872	263	28703	144775	2146869	125	2097253
ERS1066874	219	50280	192189	2148245	92	2103939
ERS1066877	172	53532	201339	2149544	77	2115156
ERS1066879	187	39460	144685	2149052	81	2111963
ERS1066881	201	53429	144553	2148681	81	2106666
ERS1066882	174	48843	169557	2146161	78	2112582
ERS1066884	217	45420	192129	2149010	95	2105003
ERS1066886	272	28048	144917	2148623	127	2094665
ERS1066887	276	35731	175210	2146269	128	2096662
ERS1066890	180	57782	175221	2148887	82	2115994
ERS1066892	235	44521	198719	2131065	106	2083450
ERS1066893	196	43973	192164	2149003	89	2110751
ERS1066895	205	48901	175471	2149004	91	2110641
ERS1066897	164	57801	197480	2155431	80	2124771
ERS1066899	221	38365	145063	2152472	93	2106551
ERS1066901	215	36843	144619	2148396	95	2104653
ERS1066903	224	37790	144701	2149857	95	2102976
ERS1066905	213	45699	144783	2148705	89	2103873
ERS1066907	223	33993	145161	2150247	98	2104051
ERS1066908	226	37005	112240	2137193	108	2092075
ERS1066910	183	53433	169603	2150006	77	2111689
ERS1066913	102	82198	419658	2078462	53	2060709
ERS1066914	254	35866	180556	2133181	118	2080878
ERS1066917	298	34188	191813	2146579	127	2088064
ERS1066919	204	49998	198662	2133665	88	2092061
ERS1066921	208	34719	112239	2118989	93	2074085
ERS1066923	189	55802	180883	2139301	77	2098746
ERS1066926	213	37328	112239	2127157	100	2081004
ERS1066928	241	44687	198965	2136874	112	2085192
ERS1066930	230	48822	199825	2136873	104	2087918
ERS1066932	287	30892	181216	2131415	125	2072209
ERS1066934	294	37323	181475	2138631	128	2075165
ERS1066936	169	48192	169642	2148062	78	2116020
ERS1066938	238	44323	174667	2147407	110	2099006
ERS1066941	240	33993	144540	2149146	105	2100670
ERS1066944	166	55863	199863	2131866	78	2096441
ERS1066946	212	48439	193151	2150914	92	2108949
ERS1066948	230	36624	112587	2130063	109	2082689
ERS1066950	235	34815	144687	2149992	106	2102382
ERS1066952	257	33403	144319	2146494	116	2093682
ERS1066954	187	37527	112315	2132944	98	2100119
ERS1066956	185	41119	144827	2153987	77	2116218
ERS1066958	222	34074	112317	2127468	116	2086770
ERS1066961	254	28820	112495	2139990	133	2091975
ERS1066962	239	34135	112464	2131028	114	2081753
ERS1066964	209	37531	112330	2135104	104	2093916
ERS1066967	206	33517	112332	2127204	105	2088960
ERS1066968	199	50650	192423	2142175	85	2101705
ERS1066970	189	46267	193060	2148356	90	2113364
ERS1066973	241	36776	144907	2150332	111	2101634
ERS1066975	218	37790	169605	2146770	102	2105098
ERS1066977	178	49499	144624	2149065	80	2114656
ERS1066980	251	29585	143988	2145980	117	2094182
ERS1066981	172	52149	169528	2149350	77	2114976
ERS1066984	204	37790	169498	2146365	94	2107340
ERS1066985	160	56897	169629	2145123	75	2115886
ERS1066987	205	41647	169297	2147408	96	2108907
ERS1066989	154	49840	169589	2141237	76	2114841
ERS1066992	207	39464	144006	2141215	91	2098019
ERS1066994	220	32962	144377	2145668	102	2101279
ERS1066996	212	37878	144307	2147542	95	2103976
ERS1066998	197	38328	144683	2150551	88	2111002
ERS1067000	160	53614	169465	2145048	74	2114980
ERS1067003	155	66658	144680	2150717	70	2120701
ERS1067005	160	57028	169471	2148120	70	2117042
ERS1067007	238	30378	144759	2149480	115	2104108
ERS1067009	162	58883	169550	2150663	70	2118721
ERS1067011	269	29130	144652	2142202	123	2089286
ERS1067013	234	30178	143989	2142897	108	2096670
ERS1067015	199	37199	112239	2129548	98	2093996
ERS1067016	283	28791	144053	2144669	129	2084618
ERS1067018	192	38149	144294	2147415	82	2107442
ERS1067020	207	37388	218307	2142831	97	2103771
ERS1067022	224	37286	144647	2152218	104	2106460
ERS1067024	177	55241	169580	2146165	75	2109202
ERS1067026	196	37424	144621	2147077	85	2107053
ERS1067028	187	50493	169364	2144940	82	2107785
ERS1066873	181	48848	144500	2148913	79	2113053
ERS1066875	194	49860	169425	2145527	88	2109090
ERS1066876	239	29247	169426	2146649	120	2102137
ERS1066878	166	39464	169617	2146227	78	2115518
ERS1066880	212	34079	112243	2130951	108	2088065
ERS1066883	197	41647	169422	2147835	91	2109622
ERS1066885	210	34007	144936	2147767	97	2106980
ERS1066888	271	27680	144093	2144373	130	2091813
ERS1066889	179	53246	173217	2151654	75	2115981
ERS1066891	274	29443	112239	2139381	139	2087183
ERS1066894	285	26791	144718	2145501	135	2090730
ERS1066896	266	27675	144900	2144138	127	2091615
ERS1066898	179	39460	144314	2144712	80	2109591
ERS1066900	173	53699	144254	2144195	76	2110601
ERS1066902	246	30379	144123	2141556	114	2094345
ERS1066904	192	37115	112419	2133551	96	2094984
ERS1066906	161	53616	169624	2146015	78	2116912
ERS1066909	190	43825	144641	2149869	85	2112639
ERS1066911	189	38283	169868	2146508	83	2109076
ERS1066912	253	28422	144847	2143479	120	2093390
ERS1066915	181	48853	169407	2143736	81	2107799
ERS1066916	250	32880	144748	2139943	116	2088320
ERS1066918	271	33081	144421	2145493	119	2095566
ERS1066920	206	41647	170038	2144566	99	2104780
ERS1066922	252	28634	145050	2147036	131	2105360
ERS1066924	189	43347	169067	2143912	94	2111574
ERS1066925	191	44033	144501	2146600	86	2108925
ERS1066927	247	28422	144538	2146814	111	2095884
ERS1066929	236	33096	144338	2137450	114	2093710
ERS1066931	217	34001	144279	2150538	97	2106343
ERS1066933	197	39460	144268	2146813	86	2108176
ERS1066935	247	28760	169520	2138627	111	2086904
ERS1066937	249	33096	144801	2142025	112	2090198
ERS1066939	215	33399	144541	2141105	103	2101046
ERS1066940	179	48003	169661	2147359	79	2112188
ERS1066942	223	41590	144094	2140162	96	2092712
ERS1066943	253	29126	145012	2141323	123	2093134
ERS1066945	203	34108	169106	2142782	99	2106494
ERS1066947	208	39299	144530	2142409	87	2098799
ERS1066949	245	28865	144394	2148991	113	2099497
ERS1066951	248	32133	144253	2143019	116	2094707
ERS1066953	221	39103	143993	2141192	95	2098698
ERS1066955	186	52112	172923	2144500	80	2106902
ERS1066957	224	39276	144464	2144208	85	2097804
ERS1066959	241	34034	144841	2152045	110	2106538
ERS1066960	255	29126	144793	2146401	120	2097887
ERS1066963	185	49682	170128	2150676	81	2110994
ERS1066965	296	26441	144855	2146098	145	2088075
ERS1066966	220	38771	144454	2142447	103	2099675
ERS1066969	234	29126	144527	2143704	109	2099113
ERS1066971	196	43084	144815	2148865	88	2110799
ERS1066972	188	39460	170140	2148551	83	2110338
ERS1066974	183	43862	144093	2144393	81	2109371
ERS1066976	221	33497	144280	2144438	104	2101226
ERS1066978	178	54180	169527	2144613	75	2108490
ERS1066979	293	26810	144070	2144296	137	2082191
ERS1066982	224	37790	144280	2145612	99	2099293
ERS1066983	273	29126	144978	2146446	123	2091450
ERS1066986	179	49892	144504	2148611	85	2115765
ERS1066988	248	33572	144493	2144512	117	2096228
ERS1066990	185	39380	144066	2144360	85	2109609
ERS1066991	228	33492	144538	2144388	108	2100483
ERS1066993	219	39303	144254	2142395	98	2097246
ERS1066995	199	48721	144222	2146911	87	2106251
ERS1066997	282	28420	143970	2144370	133	2090156
ERS1066999	173	52136	169688	2145892	78	2111287
ERS1067001	251	33398	144083	2141803	119	2093084
ERS1067002	253	33096	144263	2146517	111	2094643
ERS1067004	224	33340	144246	2143572	102	2099813
ERS1067006	253	29136	144575	2150849	115	2099862
ERS1067008	237	32137	144263	2147201	108	2100008
ERS1067010	198	49045	144391	2146185	87	2106519
ERS1067012	232	37790	144645	2147089	102	2099367
ERS1067014	183	39712	144434	2151093	88	2116361
ERS1067017	217	36788	144647	2146573	100	2103662
ERS1067019	184	39590	169357	2145882	85	2109755
ERS1067021	207	39857	144548	2140922	94	2098849
ERS1067023	192	43394	169572	2144961	87	2108270
ERS1067025	256	29130	144716	2146404	115	2094001
ERS1067027	265	28520	143995	2143624	128	2091895
ERS1067029	225	33402	169477	2143387	106	2099529
ERS1067030	173	53250	169526	2145698	79	2112536
ERS1067031	254	27700	144466	2146813	120	2096809
ERS1067032	241	30176	144733	2143056	113	2094650
ERS1067033	268	27126	144670	2147692	128	2094352
ERS1067034	224	34010	144462	2148234	103	2103430
ERS1067035	170	52742	172732	2146830	76	2112628
ERS1067036	190	39262	144505	2145439	85	2108734
ERS1067037	226	37911	144273	2145448	101	2097390
ERS1067038	204	39464	144151	2149426	86	2108373
ERS1067039	260	29346	144621	2147865	128	2100711
ERS1067040	236	30176	144631	2148439	107	2099322
ERS1067041	239	29130	144624	2146912	112	2099955
ERS1067042	235	33924	144464	2146593	99	2096017
ERS1067043	306	26038	144170	2143604	146	2080414
ERS1067234	191	49365	169705	2145626	85	2107892
ERS1067235	234	34062	144870	2146264	109	2101995
ERS1067236	275	28420	144013	2140368	130	2088295
ERS1067237	275	26795	145000	2147419	133	2092939
ERS1067238	221	30178	169525	2144307	104	2101875
ERS1067239	175	47970	172800	2145876	82	2111578
ERS1067240	221	30178	144527	2147822	103	2102617
ERS1067241	155	41705	111295	2131463	80	2103704
ERS1067243	214	33920	144523	2142699	105	2103079
ERS1067245	244	37782	144897	2143574	115	2098320
ERS1067246	285	29116	144082	2133311	129	2076735
ERS1067248	225	34000	169877	2145910	103	2100761
ERS1067250	232	40615	117548	2139892	105	2094083
ERS1067252	226	39298	124947	2145111	99	2098085
ERS1067255	213	39211	144743	2142444	100	2100069
ERS1067257	183	53577	169761	2146476	79	2109402
ERS1067258	180	48853	169653	2150453	84	2114155
ERS1067260	206	40597	145160	2147174	93	2106508
ERS1067262	261	28713	144632	2143575	122	2091874
ERS1067264	179	49651	169618	2149475	78	2114241
ERS1067266	178	39839	144014	2147083	83	2113190
ERS1067268	170	39793	172724	2143870	78	2111061
ERS1067270	170	48407	169732	2147666	80	2116323
ERS1067272	206	38957	144158	2134205	93	2093513
ERS1067274	216	37789	144949	2150887	97	2106904
ERS1067276	193	39571	144728	2145549	85	2106451
ERS1067277	263	33096	144524	2145967	118	2091573
ERS1067279	175	39576	169624	2145861	79	2110958
ERS1067281	181	48020	144079	2147545	83	2113563
ERS1067283	250	29126	144037	2144872	113	2094341
ERS1067285	207	41459	145268	2152971	91	2109164
ERS1067287	184	39677	144306	2144473	85	2109966
ERS1067289	171	49389	169597	2142338	79	2110959
ERS1067291	228	39178	144989	2149213	105	2103537
ERS1067295	232	29209	144447	2146579	109	2100985
ERS1067297	177	39703	144560	2143269	88	2112583
ERS1067300	162	47958	169593	2146992	77	2116632
ERS1067302	165	48125	144872	2147509	79	2118164
ERS1067304	167	55629	144277	2143910	74	2111701
ERS1067306	186	43360	144201	2142041	82	2105716
ERS1067309	169	49896	169526	2148555	79	2116825
ERS1067311	168	39449	144091	2146873	81	2116618
ERS1067314	197	34097	169940	2147953	89	2108848
ERS1067316	286	26979	112239	2131286	144	2075998
ERS1067318	182	51222	169430	2151977	79	2115284
ERS1067319	183	39678	169657	2150908	86	2115954
ERS1067321	208	39106	144003	2144209	98	2103846
ERS1067322	197	48865	144888	2148078	85	2107387
ERS1067324	174	43384	173110	2147197	78	2112725
ERS1067326	174	43533	144757	2148557	81	2114486
ERS1067329	177	50927	144656	2148096	82	2115817
ERS1067331	224	33920	144734	2146774	101	2101508
ERS1067333	172	51824	173355	2145999	81	2113800
ERS1067335	181	46011	169527	2149326	83	2114279
ERS1067337	186	53532	169537	2145519	84	2107433
ERS1067339	188	41921	144107	2145243	87	2109751
ERS1067342	177	54537	173185	2151213	77	2114771
ERS1067345	181	49367	144444	2146127	80	2111210
ERS1067347	116	79122	396932	2077591	59	2057889
ERS1067350	231	33998	144648	2144812	107	2099809
ERS1067352	223	38578	144430	2149212	105	2105681
ERS1067354	155	41794	112497	2138704	85	2109885
ERS1067356	248	29130	144182	2145643	114	2096379
ERS1067358	199	43448	144128	2145309	85	2105910
ERS1067360	222	33993	144207	2145742	105	2104773
ERS1067362	229	38141	144651	2146963	105	2103134
ERS1067364	236	31910	144901	2146589	110	2103632
ERS1067366	170	55752	169766	2148243	76	2115097
ERS1067369	174	49815	172805	2149418	76	2114666
ERS1067371	198	41129	169775	2145721	86	2107342
ERS1067373	175	54605	162843	2208660	88	2176345
ERS1067375	204	40546	144240	2148417	90	2108631
ERS1067376	242	29827	112316	2138015	117	2087826
ERS1067378	171	42687	169626	2145570	80	2112878
ERS1067380	170	39459	169616	2144838	84	2114768
ERS1067381	218	43829	133620	2149925	93	2105186
ERS1067383	171	39525	169550	2143229	81	2110326
ERS1067386	176	49329	169534	2146038	80	2113116
ERS1067387	154	59396	172956	2143266	68	2113867
ERS1067388	200	34018	144880	2144046	91	2105145
ERS1067389	162	52120	192790	2093751	75	2060056
ERS1067391	166	53735	169804	2148461	75	2118351
ERS1067393	129	62501	192069	2097427	60	2068817
ERS1067394	176	50192	169378	2147503	81	2114266
ERS1067395	180	49746	144447	2139146	81	2105090
ERS1067397	206	41735	145407	2150222	89	2108288
ERS1067398	228	33398	144132	2143553	109	2101548
ERS1067400	182	48860	144363	2146224	83	2111833
ERS1067402	203	37786	144641	2143081	96	2105033
ERS1067404	242	28721	144618	2139486	119	2095047
ERS1067405	166	59023	169776	2146891	75	2115143
ERS1067408	165	57972	173129	2148009	75	2116542
ERS1067410	245	29130	143784	2142650	118	2095382
ERS1067412	192	39302	169720	2145493	86	2108630
ERS1067414	170	59855	172243	2117507	83	2085133
ERS1067242	188	43127	218798	2146511	90	2113302
ERS1067244	189	44220	169684	2141303	86	2105495
ERS1067247	167	49299	169014	2144171	81	2116698
ERS1067249	273	28420	144073	2139362	131	2087906
ERS1067251	149	59911	286699	2045889	80	2020076
ERS1067253	217	40702	144736	2141988	98	2100061
ERS1067254	209	50868	117256	2152668	97	2111844
ERS1067256	265	28731	143069	2145338	132	2096312
ERS1067259	183	45073	306282	2046047	103	2015846
ERS1067261	134	92048	321433	2047628	64	2022416
ERS1067263	272	33084	185885	2140802	122	2089420
ERS1067265	242	44591	199851	2138621	103	2090195
ERS1067267	203	43448	144766	2144958	86	2101767
ERS1067269	170	55539	172893	2142092	75	2108701
ERS1067271	207	43990	144869	2145229	94	2105559
ERS1067273	209	34912	144700	2143475	102	2107292
ERS1067275	158	55696	144251	2147046	76	2118126
ERS1067278	267	33534	143338	2140603	116	2093035
ERS1067280	158	63409	255667	2139729	74	2111713
ERS1067282	297	28377	181346	2139434	133	2078999
ERS1067284	214	41040	144586	2147367	96	2105001
ERS1067286	258	29126	144339	2147256	118	2096863
ERS1067288	193	37205	89564	2122593	95	2085903
ERS1067290	178	37607	118786	2123365	94	2090374
ERS1067292	200	34428	119273	2128839	100	2090796
ERS1067293	228	32873	176077	2125862	121	2087111
ERS1067294	155	61270	192970	2151125	78	2124724
ERS1067296	259	30526	89554	2129051	133	2080467
ERS1067298	240	32138	144894	2145949	112	2096964
ERS1067299	189	39776	144545	2147596	83	2110290
ERS1067301	178	50280	174660	2144284	85	2112231
ERS1067303	228	49527	203024	2138277	98	2093412
ERS1067305	260	39452	175400	2150169	124	2102907
ERS1067307	228	30463	89716	2129717	120	2086948
ERS1067308	204	34375	89488	2129087	103	2090194
ERS1067310	267	28456	112252	2129474	137	2076247
ERS1067312	270	40817	181260	2142597	111	2086503
ERS1067313	196	39675	144117	2149317	87	2111208
ERS1067315	220	33097	89620	2121961	113	2080821
ERS1067317	217	50082	199626	2143348	90	2097149
ERS1067320	231	43973	175777	2148227	108	2103907
ERS1067323	179	48809	175386	2145838	86	2114463
ERS1067325	176	49220	185384	2143392	81	2110412
ERS1067327	164	49630	131614	2086984	79	2054369
ERS1067328	250	41049	175299	2145334	117	2101194
ERS1067330	183	49649	169559	2152089	82	2116046
ERS1067332	250	37156	175504	2147569	116	2099624
ERS1067334	160	49078	193079	2145512	79	2118660
ERS1067336	157	57893	192893	2147754	74	2120032
ERS1067338	113	71834	256162	2139907	56	2120524
ERS1067340	255	37053	175205	2144531	122	2098429
ERS1067341	181	39622	169672	2148608	84	2114283
ERS1067343	234	43921	175353	2144179	109	2101553
ERS1067344	116	71647	255975	2140124	55	2118874
ERS1067346	194	50789	192997	2143879	87	2107083
ERS1067348	181	48909	192429	2144845	88	2110988
ERS1067349	186	48177	192963	2146105	87	2111899
ERS1067351	125	65404	223023	2141497	60	2118535
ERS1067353	207	45147	175649	2144863	100	2107353
ERS1067355	222	43458	182709	2147607	104	2109173
ERS1067357	207	34683	112239	2116382	103	2075204
ERS1067359	173	48995	175714	2147474	79	2115076
ERS1067361	218	41443	229664	2143447	114	2103027
ERS1067363	190	57763	175355	2147086	87	2111343
ERS1067365	152	55262	169646	2146877	72	2118805
ERS1067367	168	49853	169530	2146069	79	2115124
ERS1067368	180	52340	169779	2149191	79	2113048
ERS1067370	238	43458	175402	2145457	107	2099074
ERS1067372	242	31252	112328	2129253	119	2079046
ERS1067374	230	32422	112333	2129316	118	2083407
ERS1067377	243	31254	112436	2125039	126	2077979
ERS1067379	187	39285	169932	2144432	83	2108361
ERS1067382	210	37266	112320	2125096	96	2080902
ERS1067384	186	37297	112331	2126506	94	2090871
ERS1067385	186	37585	112248	2128479	97	2094641
ERS1067390	210	38324	148676	2145771	96	2103552
ERS1067392	256	31450	112330	2148469	130	2099309
ERS1067396	240	34060	112223	2144654	117	2098958
ERS1067399	218	34622	112321	2140524	105	2097371
ERS1067401	202	39250	144068	2140079	88	2103256
ERS1067403	209	34074	112241	2131861	103	2090339
ERS1067406	241	34074	112320	2140691	118	2093416
ERS1067407	231	30616	112595	2132176	123	2090114
ERS1067409	223	32424	112241	2130959	112	2086356
ERS1067411	188	38373	112577	2133634	92	2096330
ERS1067413	186	49120	169430	2144431	78	2108004
ERS1067415	245	30616	112321	2130711	119	2083109
ERS1067416	215	34340	112392	2135467	103	2095469
ERS1067417	181	37633	112330	2136569	93	2101533
ERS1067418	179	41689	112311	2131098	86	2098495
ERS1067419	164	49150	169468	2145721	80	2115898
ERS1067420	205	39460	144227	2144274	93	2104593
ERS1067421	223	33402	145135	2146226	102	2100879
ERS1067422	275	28200	145040	2148987	128	2095858
ERS1067423	233	33184	144538	2141107	112	2096976
ERS1112813	233	36390	172081	2118175	106	2069734
ERS1112814	206	38377	112328	2135630	98	2093916
ERS1112815	225	38337	144575	2149463	103	2104623
ERS1112816	173	50725	174254	2153774	84	2121549
ERS1112817	165	72171	230345	2156247	73	2123314
ERS1112818	253	31257	112243	2124267	128	2073676
ERS1112819	146	70816	278862	2155218	68	2128445
ERS1112820	175	49854	144740	2149252	80	2112351
ERS1112821	322	23512	89686	2147731	155	2083875
ERS1112822	270	27351	145816	2150618	131	2097406
ERS1112823	227	34469	112223	2128278	104	2085632
ERS1112824	340	23292	127400	2129725	148	2063602
ERS1112825	286	28499	144735	2148804	133	2094146
ERS1112826	259	37904	144292	2151005	121	2103655
ERS1112827	221	38328	144790	2144971	103	2101481
ERS1112828	193	38401	144546	2143844	84	2104655
ERS1112829	263	28801	144171	2145221	118	2090211
ERS1112830	230	34079	112427	2136277	109	2089840
ERS1112831	178	55621	172839	2144924	75	2109899
ERS1112832	261	31683	108717	2138771	120	2086553
ERS1112833	206	44673	117754	2132451	88	2090674
ERS1112834	273	35866	117653	2139014	120	2084076
ERS1112835	181	37369	112404	2138361	96	2105867
ERS1112836	227	37820	144666	2141620	105	2098066
ERS1112837	231	34074	100082	2136545	115	2092237
ERS1112838	214	34489	100043	2136019	105	2092948
ERS1112839	207	44937	144073	2145779	89	2105419
ERS1112840	240	39595	117582	2141007	107	2093380
ERS1112841	259	41594	117734	2138859	110	2082497
ERS1112842	241	37817	117396	2136463	100	2084343
ERS1112843	183	50726	174253	2156664	96	2124857
ERS1112844	190	37363	100649	2135630	96	2100953
ERS1112845	225	34425	112426	2138416	106	2092238
ERS1112846	255	30612	112388	2134284	132	2087772
ERS1112847	225	32424	112240	2133798	111	2089912
ERS1112848	247	30613	99889	2133993	123	2087666
ERS1112849	210	48330	179726	2156348	98	2117606
ERS1112850	233	28800	99968	2134114	117	2088100
ERS1112851	121	90430	235571	2046009	59	2022050
ERS1112852	226	34074	99982	2136581	107	2091650
ERS1112853	212	37953	99890	2136255	106	2095189
ERS1112854	250	28780	99890	2129142	129	2082567
ERS1112855	267	25142	99878	2132402	136	2084512
ERS1112856	148	66673	235813	2050502	79	2024593
ERS1112857	113	91711	298652	2041717	54	2017025
ERS1112858	245	30619	112336	2130802	128	2085153
ERS1112859	215	35429	112325	2140060	108	2096369
ERS1112860	171	41816	99980	2136223	88	2106479
ERS1112861	209	34959	99889	2138087	102	2097729
ERS1112862	178	53621	169731	2146376	80	2110873
ERS1112863	204	45265	174615	2116704	101	2079772
ERS1112864	290	28836	112428	2130620	144	2072984
ERS1112865	234	35690	174400	2157359	115	2115389
ERS1112866	186	57129	182003	2153819	93	2119788
ERS1112867	239	31924	100165	2137444	117	2090917
ERS1112868	124	90597	284934	2157765	54	2135656
ERS1112870	170	48379	169539	2147909	81	2115262
ERS1112872	162	48052	144539	2148495	75	2116035
ERS1112874	234	33100	144445	2144526	104	2095976
ERS1112876	253	42332	149584	2140325	113	2088359
ERS1112878	208	33995	144604	2144713	99	2104713
ERS1112880	217	39343	143984	2142631	86	2100952
ERS1112882	192	47295	174262	2154781	87	2118103
ERS1112884	246	31242	111087	2125734	116	2078748
ERS1112886	116	71094	305445	2054556	57	2031728
ERS1112888	209	34372	111177	2132468	103	2091782
ERS1112890	221	34961	89708	2130377	108	2089222
ERS1112892	249	34503	112327	2139279	120	2091147
ERS1112894	260	33728	89549	2127438	121	2076502
ERS1112896	350	23898	117963	2133064	157	2062633
ERS1112898	237	41591	117673	2141817	98	2091587
ERS1112899	202	51434	149082	2138718	87	2096308
ERS1112901	213	38373	112507	2135264	98	2089692
ERS1112904	221	34157	112239	2132032	107	2087064
ERS1112906	211	34417	112240	2132954	103	2090199
ERS1112908	206	37294	112413	2127599	106	2087752
ERS1112910	220	34069	112235	2126449	107	2082916
ERS1112912	255	40284	148751	2138598	107	2084337
ERS1112914	216	37949	112582	2137447	105	2095053
ERS1112915	185	37527	112875	2143644	97	2110404
ERS1112917	330	26456	144127	2143519	141	2077119
ERS1112919	182	48847	169647	2146447	77	2109153
ERS1112920	256	31254	112386	2123971	120	2069739
ERS1112922	175	46351	271323	2044077	97	2012000
ERS1112924	191	37288	112240	2129223	95	2090737
ERS1112925	148	61191	172056	2105464	67	2073845
ERS1112927	214	50483	199943	2141263	87	2094907
ERS1112929	220	52133	199688	2130699	89	2085474
ERS1112931	141	67760	273266	2082484	68	2056470
ERS1112932	189	37527	112864	2137658	96	2103295
ERS1112934	106	81316	420115	2080587	52	2061442
ERS1112937	80	85217	420106	2077048	44	2064842
ERS1112938	233	38956	149100	2137527	105	2090262
ERS1112940	225	33145	144808	2143135	108	2102372
ERS1112942	140	42089	112343	2133022	80	2109482
ERS1112869	178	48862	144198	2145461	84	2111869
ERS1112871	150	50959	192331	2146836	76	2121775
ERS1112873	219	36826	222888	2141064	104	2095935
ERS1112875	129	71650	255687	2139733	68	2117005
ERS1112877	165	52337	255699	2142623	83	2111348
ERS1112879	193	38595	169216	2140632	88	2102398
ERS1112881	171	51149	255692	2141782	88	2110365
ERS1112883	151	63354	255689	2141841	77	2114015
ERS1112885	204	43965	174667	2141062	90	2103053
ERS1112887	196	39831	169541	2142937	89	2105785
ERS1112889	195	39420	172486	2140592	88	2105171
ERS1112891	248	41055	175439	2147515	114	2101910
ERS1112893	171	40066	169693	2141225	83	2108866
ERS1112895	249	29130	144745	2140613	114	2091742
ERS1112897	198	48265	175322	2147396	92	2109757
ERS1112900	150	52044	255832	2141250	79	2115010
ERS1112902	202	37881	186991	2144656	94	2106747
ERS1112903	179	49253	169835	2144475	79	2108815
ERS1112905	243	37052	174325	2143867	110	2099763
ERS1112907	183	46785	169734	2151289	85	2116169
ERS1112909	243	39030	175456	2147174	120	2101627
ERS1112911	253	32230	205976	2144378	124	2093987
ERS1112913	250	35157	206152	2143973	126	2095143
ERS1112916	224	33402	144194	2143155	98	2095968
ERS1112918	211	47575	175574	2145061	95	2103826
ERS1112921	284	34195	174802	2144981	136	2092455
ERS1112923	195	50280	175526	2142560	85	2105941
ERS1112926	294	26210	175313	2143961	145	2090096
ERS1112928	227	41735	175554	2146828	106	2103438
ERS1112930	206	45604	175484	2148782	91	2108348
ERS1112933	253	39527	175368	2143244	116	2096630
ERS1112935	197	48456	193094	2147491	88	2107722
ERS1112936	259	40981	175388	2145096	122	2095988
ERS1112939	277	34269	175943	2146037	138	2096411
ERS1112941	254	37062	175495	2147934	123	2100686
ERS1112943	202	45819	175484	2147067	92	2107555
ERS1112944	293	26946	174941	2143789	149	2089984
ERS1112945	240	42913	174662	2146128	114	2101909
ERS1112946	204	48940	175420	2148712	94	2110037
ERS1112947	141	64409	256737	2142103	72	2117379
ERS1112948	271	32605	175148	2143754	133	2092477
ERS1112949	180	39902	169438	2141837	82	2106373
ERS1112950	166	50127	172739	2144235	79	2112152
ERS1112951	183	54441	222993	2140783	84	2105700
ERS1112952	185	39772	169710	2140872	82	2103385
ERS1112953	295	26728	144784	2143040	134	2082642
ERS1112954	107	82299	396442	2072662	62	2056475
ERS1112955	80	103478	432818	2071938	50	2060578
ERS1112956	247	34539	205783	2143458	119	2093720
ERS1112957	250	29130	144124	2142957	118	2094154
ERS1112958	176	43949	144286	2144699	81	2111508
ERS1112959	213	39672	169792	2144972	95	2102805
ERS1112960	188	37508	112325	2133837	97	2099862
ERS1112961	214	37891	144129	2142292	98	2101600
ERS1112962	202	37111	112313	2129125	105	2093052
ERS1112963	215	32137	169722	2142118	102	2100109
ERS1112964	213	38272	144091	2146415	94	2103256
ERS1112965	167	52269	172737	2142910	79	2112905
ERS1112966	168	54573	169562	2142760	79	2110361
ERS1112967	181	49967	173259	2147466	79	2110878
ERS1112968	166	53532	169526	2144865	76	2112473
ERS1112969	212	33924	144273	2140241	99	2099992
ERS1112970	210	41647	125000	2146255	94	2103236
ERS1112971	184	50242	169454	2144943	85	2107251
ERS1112972	226	34076	144850	2147636	102	2101848
ERS1112973	218	37290	144005	2137558	97	2093547
ERS1112974	251	29126	144575	2144477	117	2094442
ERS1112975	162	53433	169487	2144736	77	2115043
ERS1112976	152	49896	169560	2140997	74	2113702
ERS1112977	182	38729	144119	2143451	83	2107590
ERS1112978	198	38956	144605	2142909	90	2104044
ERS1112979	200	38993	144216	2144458	90	2105312
ERS1112980	152	58032	145009	2147893	73	2120166
ERS1112981	168	55443	169616	2147457	77	2115470
ERS1112982	210	34007	144299	2147614	91	2103862
ERS1112983	185	45771	169745	2143338	83	2105410
ERS1112984	170	48505	169611	2148307	80	2116287
ERS1112985	253	28762	144303	2142836	120	2095353
ERS1112986	236	29230	144434	2145823	114	2100218
ERS1112987	199	37496	112253	2132914	97	2093482
ERS1112988	216	33087	143995	2143342	100	2102444
ERS1112989	186	39542	169558	2144138	82	2106302
ERS1112990	170	49249	145005	2149509	77	2118588
ERS1112991	172	58843	169786	2148723	79	2117367
ERS1112992	206	48871	143992	2141872	90	2101189
ERS1112993	191	34073	116196	2133417	101	2095949
ERS1112994	184	39299	169664	2141609	87	2108071
ERS1112995	204	37891	144557	2144810	96	2106903
ERS1112996	210	33924	169541	2146375	95	2104406
ERS1112997	226	29130	144523	2146347	109	2104053
ERS1112998	214	33398	144084	2140466	101	2099394
ERS1112999	171	40907	170207	2143257	78	2110662
ERS1113000	182	39464	144183	2141973	84	2107126
ERS1113001	182	48863	169471	2143205	84	2109457
ERS1113002	215	37403	144295	2145681	98	2102476
ERS1113193	166	63565	167815	2112721	73	2079130
ERS1113194	175	58984	142556	2131137	76	2097454
ERS1113195	183	49231	190964	2181301	88	2148745
ERS1113196	118	71653	255979	2141790	60	2122004
ERS1113197	165	55782	100058	2142373	77	2108392
ERS1113198	222	43365	199701	2135094	88	2085258
ERS1113199	126	69216	305431	2044925	62	2021073
ERS1113200	171	37543	89552	2133909	94	2104246
ERS1113201	214	34004	144734	2147663	94	2103617
ERS1113202	181	58763	229363	2145926	80	2109261
ERS1113203	192	43408	144675	2148688	82	2108898
ERS1113204	207	37130	112326	2124076	101	2082970
ERS1113205	170	41793	112241	2130400	85	2097680
ERS1113206	95	82368	402041	2074958	55	2060580
ERS1113207	163	48862	169527	2146682	75	2114831
ERS1113208	234	29094	144097	2143586	116	2103006
ERS1113209	173	42776	172584	2147708	85	2118326
ERS1113210	196	42150	144113	2146708	92	2110986
ERS1113211	187	46214	191508	2153242	82	2113345
ERS1113212	220	39802	161152	2172723	109	2136270
ERS1113213	271	31373	181475	2136859	122	2084017
ERS1113214	189	48850	144288	2144731	86	2109181
ERS1113215	105	91957	195171	2047255	49	2026834
ERS1113216	188	39464	173035	2147395	85	2110830
ERS1113217	199	52143	180975	2140043	82	2096426
ERS1113218	253	41486	225143	2153144	109	2099125
ERS1113219	170	38717	112320	2139583	93	2110064
ERS1113220	184	37638	112241	2137366	97	2103514
ERS1113221	235	45925	181456	2144780	88	2091959
ERS1113222	225	45925	180983	2145206	83	2094350
ERS1113223	231	45917	180989	2140549	85	2089294
ERS1113224	244	45925	181097	2144099	92	2089914
ERS1113225	174	38815	112245	2139452	98	2110720
ERS1113226	228	44590	184786	2148247	84	2096774
ERS1113227	198	39636	112327	2137994	104	2102389
ERS1113228	178	37669	112323	2138662	95	2108171
ERS1113229	172	38793	112606	2138429	95	2109595
ERS1113230	224	34074	112241	2137386	110	2094267
ERS1113231	221	51407	199637	2128541	92	2082268
ERS1113232	307	28357	181635	2131503	140	2071282
ERS1113233	160	41790	112241	2138987	89	2112394
ERS1113234	194	39457	144445	2148197	90	2112239
ERS1113235	204	33096	144859	2146564	90	2105230
ERS1113236	222	36595	144479	2146284	100	2101475
ERS1113237	317	23530	81799	2137813	163	2079656
ERS1113238	267	31474	181266	2132256	115	2077340
ERS1113239	223	32415	112237	2140208	114	2099115
ERS1113240	190	39673	144673	2147810	83	2110813
ERS1113241	186	40996	144337	2148037	82	2112287
ERS1113242	207	52045	181460	2128209	83	2084471
ERS1113243	223	44651	181286	2139737	84	2093532
ERS1113244	244	39628	181249	2139289	100	2090101
ERS1113245	301	31034	140775	2142385	131	2083215
ERS1113246	205	37303	112326	2139520	105	2099850
ERS1113247	213	37538	112241	2139370	108	2098191
ERS1113248	172	47163	174800	2131965	83	2099320
ERS1113249	189	48866	144631	2147869	84	2111028
ERS1113250	290	21950	112417	2121693	150	2066407
ERS1113251	248	30515	121020	2112359	113	2060112
ERS1113252	193	34075	112424	2121030	98	2084158
ERS1113253	166	38277	120897	2118434	87	2087224
ERS1113254	284	35844	199605	2132987	127	2074642
ERS1113255	229	32430	112242	2129939	104	2080381
ERS1113256	186	34663	112242	2127078	97	2091423
ERS1113257	212	33513	112331	2127822	108	2086368
ERS1113258	212	44021	173145	2132907	99	2095674
ERS1113259	93	85251	419649	2077442	51	2062395
ERS1113260	152	64807	256657	2143600	67	2113878
ERS1113261	144	61622	229353	2143950	70	2116990
ERS1113262	237	37253	112329	2130248	109	2078732
ERS1113263	136	67997	223225	2140309	67	2116259
ERS1113264	185	37015	112329	2132320	90	2094697
ERS1113265	120	72683	255114	2140667	58	2116775
ERS1113266	139	64774	156335	2141584	67	2116237
ERS1113267	129	71838	255388	2140920	63	2116263
ERS1113268	137	64795	229682	2144501	66	2119379
ERS1113269	285	28426	181294	2138216	125	2080509
ERS1113270	150	63409	255697	2143006	72	2115116
ERS1113271	178	62167	190620	2148002	80	2114819
ERS1113272	126	92229	255084	2131261	58	2108738
ERS1113273	144	63667	172980	2148471	73	2123454
ERS1113274	142	64796	255566	2135327	69	2109174
ERS1113275	233	49626	181090	2138906	100	2090548
ERS1113276	188	51396	212370	2143598	81	2104790
ERS1113277	184	63749	199628	2148135	79	2112930
ERS1113278	216	34074	112340	2127933	104	2083488
ERS1113279	230	43270	144085	2146334	101	2097890
ERS1113280	191	39460	144405	2144951	85	2107944
ERS1113281	189	41830	144314	2143527	87	2106755
ERS1113282	213	46107	172939	2146257	91	2106194
ERS1113283	180	60381	172862	2147045	87	2116232
ERS1113284	196	51033	172950	2147410	91	2111985
ERS1113285	203	44003	173017	2146891	91	2107749
ERS1113286	208	38142	144878	2142966	91	2101613
ERS1113287	241	33261	112235	2132099	115	2085220
ERS1113288	222	50411	149155	2147203	92	2100538
ERS1113289	201	38971	144793	2141866	90	2102998
ERS1113290	187	39464	144157	2144832	84	2107385
ERS1113291	230	33101	124965	2148850	106	2104310
ERS1113292	149	55184	169453	2147275	70	2121728
ERS1113293	237	30470	144291	2145448	114	2099744
ERS1113294	195	51398	148858	2143759	83	2101036
ERS1113295	168	49134	144335	2150231	80	2118779
ERS1113296	156	49948	169615	2146402	75	2120284
ERS1113297	220	41213	148939	2138279	94	2090686
ERS1113298	213	39460	133986	2142461	100	2101681
ERS1113299	172	52203	169637	2146348	81	2113686
ERS1113300	210	38880	144377	2143981	95	2102634
ERS1113301	181	41424	169070	2145779	83	2111212
ERS1113302	196	47967	144275	2144686	90	2106681
ERS1113303	242	29130	144446	2145574	119	2100406
ERS1113304	193	49996	149080	2137549	85	2094953
ERS1113305	254	30320	144256	2147134	117	2096160
ERS1113306	223	49993	179874	2133336	90	2084347
ERS1113307	198	51430	149037	2141216	80	2097851
ERS1113308	297	30273	148874	2141543	137	2082730
ERS1113309	255	38070	148702	2140854	110	2086537
ERS1113310	214	34017	144269	2144243	109	2108768
ERS1113311	194	39074	169544	2148523	86	2109840
ERS1113312	188	46907	169631	2144628	84	2106358
ERS1113313	219	38960	144189	2143609	102	2100319
ERS1113314	179	39460	169528	2145355	79	2110501
ERS1113315	163	49120	169544	2147994	79	2118854
ERS1113316	266	27831	144368	2146212	129	2095230
ERS1113317	202	36589	144658	2146437	94	2108443
ERS1113318	198	34684	169085	2143098	101	2109019
ERS1113319	182	48504	142240	2146937	80	2110379
ERS1113320	175	52040	169603	2146898	79	2111907
ERS1113321	173	53528	173274	2146427	80	2115456
ERS1113322	126	69353	286053	2050305	63	2025689
ERS1113323	169	43939	144537	2146260	79	2115314
ERS1113324	176	51217	169575	2148879	82	2116000
ERS1113325	185	39464	169564	2143991	83	2106942
ERS1113326	171	52080	144383	2144287	76	2112011
ERS1113327	166	53519	144294	2142823	78	2111040
ERS1113328	167	52046	146104	2145672	77	2113553
ERS1113329	200	39503	144395	2147653	89	2109487
ERS1113330	191	38984	173525	2151175	84	2111791
ERS1113331	196	33151	144266	2136288	92	2097898
ERS1113332	185	43903	144586	2145970	83	2109216
ERS1113333	188	49017	144740	2147367	80	2110113
ERS1113334	172	39667	173304	2138026	78	2105883
ERS1113335	194	38964	169632	2144767	88	2107705
ERS1113336	164	53250	169449	2142733	74	2109809
ERS1113337	185	49130	144432	2145800	84	2111060
ERS1113338	164	52039	169855	2149617	78	2119443
ERS1113339	173	50725	144182	2141000	77	2107454
ERS1113340	174	52143	169708	2149513	78	2113410
ERS1113341	168	49022	169574	2144361	75	2112083
ERS1113342	165	53532	169466	2148440	76	2116696
ERS1113343	177	49052	144456	2146590	81	2111951
ERS1113344	164	52058	172863	2143360	72	2111366
ERS1113345	184	49034	144815	2146798	84	2111551
ERS1113346	212	43889	144157	2141612	90	2102234
ERS1113347	181	49657	172831	2145048	82	2110282
ERS1113348	175	43390	172797	2146576	80	2114087
ERS1113349	172	52150	169550	2146727	78	2114181
ERS1113350	171	49020	169556	2145096	77	2112633
ERS1113351	177	49127	169511	2145400	78	2110661
ERS1113352	188	39464	169549	2141261	86	2104154
ERS1113353	170	48259	169518	2144135	79	2112076
ERS1113354	313	26437	144341	2140516	148	2079908
ERS1113355	162	52703	172050	2114398	80	2083651
ERS1113356	166	55259	169786	2144517	74	2112177
ERS1113357	197	40589	144647	2145905	89	2106829
ERS1113358	171	52040	145015	2151158	77	2116342
ERS1113359	202	39359	169445	2140411	89	2101211
ERS1113360	166	39464	169564	2146283	78	2115403
ERS1113361	231	31245	111099	2128679	114	2083376
ERS1113362	180	43386	169817	2143628	83	2109006
ERS1113363	147	55346	144476	2146014	71	2118187
ERS1113364	172	54702	169667	2147764	77	2114393
ERS1113365	205	33563	144539	2134975	95	2094095
ERS1113366	82	120319	420480	2066653	43	2052357
ERS1113367	185	49824	144222	2148029	83	2111915
ERS1113368	202	38988	144662	2145570	91	2107475
ERS1113369	188	39464	169519	2146138	83	2108888
ERS1113370	188	49011	172802	2144893	82	2107617
ERS1113371	167	49213	185074	2147075	76	2115273
ERS1113372	156	55213	144765	2148604	73	2119021
ERS1113373	196	48403	144656	2144298	85	2103105
ERS1113374	178	49220	169524	2146690	84	2113459
ERS1113375	183	48865	144556	2150577	81	2113970
ERS1113376	187	38939	144608	2142082	86	2106776
ERS1113377	210	36531	136297	2149205	95	2108610
ERS1113378	225	33380	144907	2146793	108	2104562
ERS1113379	176	48490	144663	2150888	78	2117194
ERS1113380	193	43466	175493	2149634	92	2114542
ERS1113381	173	33920	169522	2144646	82	2112348
ERS1113382	182	55389	299031	2039103	99	2004655
ERS1113383	161	49860	169599	2150667	72	2119528
ERS1113384	153	55253	169499	2146746	71	2117953
ERS1113385	182	49017	144120	2148887	78	2113497
ERS1113386	168	39239	144464	2142727	81	2111808
ERS1113387	211	37790	169694	2147112	93	2103560
ERS1113388	208	39799	144535	2144344	96	2104834
ERS1113389	191	41830	144583	2146391	84	2108246
ERS1113390	167	50038	169575	2145819	80	2115541
ERS1113391	178	43913	144626	2144685	81	2111659
ERS1113392	190	41741	144792	2147849	85	2109924
ERS1113393	180	43381	144756	2145515	82	2110133
ERS1113394	162	55487	218467	2147014	73	2116669
ERS1113395	169	43866	144464	2144743	80	2113670
ERS1113396	181	48974	169662	2148830	77	2113228
ERS1113397	162	39359	144553	2143589	80	2115087
ERS1113398	223	37890	144208	2147168	95	2100756
ERS1113399	174	49740	144109	2146248	75	2111439
ERS1113400	235	33293	144524	2145113	110	2099398
ERS1113401	194	39464	144549	2149595	85	2110583
ERS1113402	162	49279	169409	2149856	73	2118261
ERS1113403	247	29198	144861	2146336	114	2097266
ERS1113404	192	38872	169337	2140380	86	2103297
ERS1113405	221	31238	112318	2128706	109	2085179
ERS1113406	175	48403	144292	2148053	75	2113341
ERS1113407	195	43866	144786	2148459	86	2109006
ERS1113408	220	39494	145280	2154400	95	2109517
ERS1113409	226	30344	144253	2144997	105	2103056
ERS1113410	161	57963	169720	2152860	69	2120715
ERS1113411	191	37415	112240	2137357	96	2098011
ERS1113412	219	38328	144139	2148452	93	2102251
ERS1113413	187	48836	144325	2142047	84	2106258
ERS1113414	189	48854	145014	2142914	81	2103784
ERS1113415	83	104608	499802	2078844	45	2065173
ERS1113416	183	39710	169766	2152534	80	2116537
ERS1113417	182	52122	169553	2149583	77	2112446
ERS1113418	174	49853	169395	2148196	78	2113577
ERS1113419	179	43904	144475	2149881	81	2116099
ERS1113420	183	43448	144319	2146563	81	2110643
ERS1113421	204	43825	144336	2149514	88	2108273
ERS1113422	210	39080	144642	2145845	89	2103491
ERS1113423	181	48841	144765	2147259	82	2113193
ERS1113424	127	92186	255100	2141656	57	2117945
ERS1113425	206	45741	195383	2046151	105	2007973
ERS1113426	209	40872	179400	2132388	91	2089537
ERS1113427	194	44593	182401	2131760	95	2094481
ERS1113428	273	32351	199316	2139422	123	2083261
ERS1113429	200	49904	180336	2139802	81	2096343
ERS1113430	130	60070	272253	2050013	69	2027537
ERS1113431	157	59213	305616	2044708	85	2017826
ERS1113432	111	91698	192540	2043213	51	2019357
ERS1113433	111	73909	172015	2118818	54	2097915
ERS1113434	155	53290	169790	2145711	73	2117614
ERS1113435	183	50529	169616	2150680	84	2114207
ERS1113436	99	84560	396603	2077504	54	2060687
ERS1113437	193	46717	169477	2142721	86	2105666
ERS1113438	121	91528	194891	2042950	58	2020355
ERS1113439	234	32428	112244	2142085	120	2097014
ERS1113440	117	90418	194934	2045095	55	2023395
ERS1113441	187	39796	144661	2148416	84	2111365
ERS1113442	230	50065	199387	2140182	86	2092065
ERS1113443	200	50509	181506	2145068	80	2100164
ERS1113444	172	59046	200048	2137087	80	2103007
ERS1113445	161	47959	148651	2146122	76	2117251
ERS1113446	172	51958	199987	2141233	80	2107610
ERS1113447	210	51873	199745	2142376	89	2097083
ERS1113448	172	49103	169823	2150134	75	2114653
ERS1113449	201	49608	222746	2148699	92	2107479
ERS1113450	130	71646	255613	2142598	64	2119838
ERS1113451	284	31125	181695	2138040	130	2080768
ERS1113452	252	44571	181269	2141955	101	2087870
ERS1113453	215	50248	199919	2140438	82	2090381
ERS1113454	221	52046	200136	2143461	85	2094213
ERS1113455	162	52365	169570	2147453	79	2117303
ERS1113456	256	50256	181665	2148309	99	2090495
ERS1113457	255	40751	181183	2140779	93	2082269
ERS1113458	172	50160	199647	2140302	75	2104411
ERS1113459	196	49981	181399	2142654	82	2102973
ERS1113460	199	50181	181204	2140926	83	2099498
ERS1113461	162	38696	112417	2122100	89	2095053
ERS1113462	168	38265	112409	2123221	88	2092551
ERS1113463	234	40555	190633	2149858	99	2100747
ERS1113464	151	44832	112423	2125024	81	2097277
ERS1113465	212	50123	181128	2144913	84	2098610
ERS1113466	214	50279	140292	2145355	87	2097826
ERS1113467	232	39565	200483	2142992	101	2093252
ERS1113468	156	44992	112393	2123567	83	2095457
ERS1113469	157	39263	112403	2122858	88	2095930
ERS1113470	166	41794	112242	2124719	87	2094726
ERS1113471	156	38700	112419	2123719	84	2096236
ERS1113472	176	38434	112674	2128395	92	2095248
ERS1113473	210	34964	112420	2123530	108	2084375
ERS1113474	165	52120	280259	2148135	77	2117726
ERS1113475	170	38700	112322	2122886	90	2091151
ERS1113476	170	37715	112518	2121403	92	2091546
ERS1113477	191	59012	173026	2147936	82	2110345
ERS1113478	193	48901	172845	2148645	87	2111376
ERS1113479	171	48581	169662	2148072	79	2117734
ERS1113480	186	48885	172928	2145360	87	2113904
ERS1113481	198	39902	144561	2146379	86	2108115
ERS1113482	164	53528	169583	2144680	75	2113793
ERS1113483	238	29124	144262	2146403	111	2100943
ERS1113484	210	48918	169641	2140955	90	2102702
ERS1113485	200	33962	112809	2139307	103	2100809
ERS1113486	139	51690	285908	2045943	70	2020946
ERS1113487	193	48914	169493	2133604	83	2099346
ERS1113488	223	38981	144349	2142197	93	2100536
ERS1113489	209	34495	89907	2139764	104	2100627
ERS1113490	170	39461	144130	2147779	81	2116398
ERS1113491	172	49860	169586	2146853	77	2112561
ERS1113492	200	39446	144567	2145243	88	2106495
ERS1113493	182	34960	112254	2131389	92	2095041
ERS1113494	199	43907	144277	2149582	87	2109811
ERS1113495	209	41643	144360	2143561	98	2103803
ERS1113496	201	41643	143991	2141905	86	2102800
ERS1113497	186	39382	169573	2147090	83	2110713
ERS1113498	184	42659	134306	2146006	85	2112000
ERS1113499	232	32977	144193	2146462	112	2102313
ERS1113500	162	49847	169532	2145105	77	2115443
ERS1113501	187	44730	169445	2146985	83	2109124
ERS1113502	163	48934	144739	2147445	75	2116511
ERS1113503	169	43705	144610	2144167	81	2113460
ERS1113504	155	49203	169544	2146253	78	2117823
ERS1113505	152	55212	169664	2139010	72	2112054
ERS1113506	173	49101	169631	2144253	80	2110328
ERS1113507	186	39795	144541	2147625	82	2109916
ERS1113508	166	49473	145573	2140356	77	2109507
ERS1113509	190	45776	145091	2145562	86	2108313
ERS1113510	217	50184	181419	2138611	98	2096270
ERS1113511	165	56870	169748	2146937	73	2113877
ERS1113512	164	49853	169505	2147441	75	2114777
ERS1113513	160	53669	169596	2150059	74	2121327
ERS1113514	196	39299	144285	2148656	83	2109200
ERS1113515	242	33398	169701	2142605	108	2091493
ERS1113516	193	43678	144799	2146708	87	2107173
ERS1113517	201	33398	143928	2141297	96	2103396
ERS1113518	171	39802	173028	2145760	76	2110517
ERS1113519	184	46490	169462	2147299	85	2110541
ERS1113520	168	44002	144037	2145305	77	2113782
ERS1113521	174	49897	145041	2148600	80	2115196
ERS1113522	214	33875	144102	2145262	96	2103190
ERS1113523	169	49030	172973	2147427	79	2113755
ERS1113524	196	38956	169597	2142834	87	2104279
ERS1113525	159	38377	112341	2127001	84	2097189
ERS1113526	210	33402	144300	2145025	97	2104265
ERS1113527	188	39464	144713	2148556	83	2112257
ERS1113528	170	43825	144397	2139684	79	2108093
ERS1113529	232	33279	144063	2143014	107	2095975
ERS1113530	207	33999	144235	2140936	96	2098627
ERS1113531	162	39303	169979	2144028	79	2114697
ERS1113532	189	43859	144422	2144405	81	2107813
ERS1113533	179	52040	169519	2147106	80	2111726
ERS1113534	157	51728	169364	2143875	77	2114770
ERS1113535	229	34005	144178	2142466	106	2098142
ERS1113536	173	53528	169575	2144872	74	2110890
ERS1113537	203	36559	169576	2147071	94	2107261
ERS1113538	183	38871	143750	2145282	85	2110608
ERS1113539	178	43335	144449	2146263	82	2111820
ERS1113540	185	49814	169685	2150558	79	2114338
ERS1113541	315	26248	144631	2142730	145	2075669
ERS1113542	157	53501	169305	2140929	75	2112743
ERS1113543	193	47435	144542	2144375	85	2106811
ERS1113544	180	53883	169407	2149538	74	2112561
ERS1113545	221	33924	144342	2146601	97	2101463
ERS1113546	185	43859	169465	2149482	84	2112510
ERS1113547	164	49859	169535	2148713	77	2118686
ERS1113548	229	34007	144269	2147228	106	2100357
ERS1113549	197	38649	144140	2143852	90	2106992
ERS1113550	225	33100	144137	2146410	104	2102075
ERS1113551	190	38867	169602	2145134	84	2108711
ERS1113552	204	38982	144396	2143431	93	2103813
ERS1113553	207	38771	144287	2144851	88	2101418
ERS1113554	223	33486	144524	2147578	100	2102506
ERS1113555	190	47834	144007	2145761	83	2107325
ERS1113556	220	33402	144713	2146480	99	2102902
ERS1113557	197	41647	144274	2146407	87	2106574
ERS1113558	193	38038	112422	2130418	92	2089617
ERS1113559	169	52050	169516	2145730	79	2113454
ERS1113560	181	53232	169613	2148400	79	2111918
ERS1113561	165	52046	169715	2150431	77	2119411
ERS1113562	173	39710	169644	2148052	79	2115031
ERS1113563	163	55459	279927	2150237	67	2116765
ERS1113564	187	49148	169783	2149987	82	2114796
ERS1113565	194	53510	169543	2150411	79	2111672
ERS1113566	208	39353	144144	2148557	90	2106763
ERS1113567	215	48856	144405	2145248	91	2101969
ERS1113568	156	49930	169710	2147842	73	2117630
ERS1113569	220	32137	144861	2144817	96	2098330
ERS1113570	156	53523	169515	2145745	72	2117104
ERS1113571	154	55197	169454	2148843	72	2120441
ERS1113572	154	41780	112161	2132217	89	2104977
ERS1113003	183	53246	144301	2146364	77	2109921
ERS1113004	191	49896	144674	2147337	84	2108163
ERS1113005	187	39529	144266	2145062	84	2108589
ERS1113006	216	38404	144524	2148249	96	2105096
ERS1113007	168	49854	169315	2145047	80	2114006
ERS1113008	205	38966	144760	2145341	90	2102958
ERS1113009	153	52001	169569	2147677	74	2118983
ERS1113010	192	34981	144809	2146137	87	2109516
ERS1113011	242	29126	145108	2147179	113	2100751
ERS1113012	189	43297	144387	2143845	84	2105854
ERS1113013	191	43370	169513	2138098	81	2103338
ERS1113014	162	48457	169534	2146397	80	2117268
ERS1113015	162	50126	172803	2147870	78	2119227
ERS1113016	220	33851	144709	2145328	105	2103749
ERS1113017	251	29044	144743	2144073	126	2100867
ERS1113018	206	48862	169538	2143653	97	2104213
ERS1113019	175	52040	169804	2147406	78	2112455
ERS1113020	194	39489	144583	2146373	88	2108945
ERS1113021	276	28422	144691	2144588	142	2096300
ERS1113022	165	55194	262987	2146724	78	2114550
ERS1113023	232	33943	144204	2143612	109	2098672
ERS1113024	180	48563	144311	2144692	81	2108654
ERS1113025	231	33096	144250	2139224	110	2094300
ERS1113026	241	33398	144418	2143368	113	2097769
ERS1113027	169	55362	169674	2146203	77	2112903
ERS1113028	186	39645	169654	2148979	84	2112726
ERS1113029	247	33398	144369	2146980	113	2099179
ERS1113030	175	39466	169489	2146959	81	2113618
ERS1113031	248	29389	144413	2132253	121	2083536
ERS1113032	237	33402	144136	2138995	108	2091355
ERS1113033	191	37786	169635	2142891	89	2106549
ERS1113034	204	38973	144393	2143503	92	2104348
ERS1113035	233	33190	169455	2143853	113	2099500
ERS1113036	173	53532	172974	2147482	81	2114964
ERS1113037	183	39450	144616	2143503	86	2108625
ERS1113038	187	48852	169509	2146302	82	2107804
ERS1113039	244	29443	100229	2135170	125	2090968
ERS1113040	182	48565	172791	2143821	80	2107653
ERS1113041	218	33398	144410	2143717	100	2101146
ERS1113042	212	34010	144086	2142438	95	2102374
ERS1113043	166	48924	169745	2145773	77	2113581
ERS1113044	137	66009	235539	2044859	72	2019172
ERS1113045	267	28766	144598	2141158	122	2090254
ERS1113046	237	29126	144411	2144822	109	2098100
ERS1113047	203	39276	169603	2141243	86	2102655
ERS1113048	185	39460	169865	2144746	85	2110442
ERS1113049	213	30435	144205	2143854	103	2105219
ERS1113050	229	36542	169632	2142093	100	2093418
ERS1113051	217	32424	112331	2133618	107	2091858
ERS1113052	194	39555	134080	2144234	87	2107519
ERS1113053	196	39276	143945	2140990	84	2104060
ERS1113054	171	44052	144832	2145597	79	2113299
ERS1113055	180	43613	144101	2147541	83	2113285
ERS1113056	234	33189	144228	2135123	117	2092776
ERS1113057	240	28710	144082	2141583	116	2099606
ERS1113058	211	33096	144179	2145833	96	2105160
ERS1113059	166	50353	169645	2147643	76	2117189
ERS1113060	165	47273	169880	2144193	82	2115401
ERS1113061	276	33390	144744	2143425	121	2090677
ERS1113062	183	43384	169968	2145636	86	2111552
ERS1113064	245	28707	144863	2144892	118	2097738
ERS1113066	183	51326	169778	2145837	82	2109869
ERS1113068	171	40830	169623	2140976	83	2109993
ERS1113071	196	38987	144423	2141832	89	2103967
ERS1113074	178	48132	169614	2140746	80	2105859
ERS1113075	157	49303	172827	2149650	79	2121497
ERS1113077	168	43948	145198	2138747	81	2108825
ERS1113078	251	29130	143613	2145975	123	2097929
ERS1113079	174	43964	144728	2144865	79	2111091
ERS1113081	205	33181	144733	2148613	96	2110092
ERS1113082	233	29077	144355	2139104	121	2100432
ERS1113083	182	42155	169185	2144252	89	2112956
ERS1113085	275	27748	144771	2141327	129	2085819
ERS1113086	182	39802	144204	2149421	82	2114585
ERS1113088	170	39460	172650	2141825	79	2109718
ERS1113089	233	29126	144158	2142188	115	2099913
ERS1113092	303	24029	144263	2141739	150	2084600
ERS1113094	201	38966	144174	2144697	89	2104827
ERS1113096	178	39464	169656	2143763	84	2110911
ERS1113098	202	43242	144328	2146864	85	2105258
ERS1113101	262	27986	144849	2144039	124	2091500
ERS1113104	168	49134	172645	2144075	76	2111907
ERS1113107	165	55527	169519	2146470	74	2113134
ERS1113109	179	39536	169499	2140417	83	2106103
ERS1113111	187	39366	169491	2146675	86	2111856
ERS1113112	200	37210	112316	2128589	102	2091095
ERS1113114	163	49212	279579	2140713	79	2110940
ERS1113116	179	48866	169529	2138910	80	2105096
ERS1113118	153	54972	169631	2143396	74	2115295
ERS1113120	175	48484	169535	2145182	82	2113140
ERS1113122	186	52067	169523	2147685	82	2110741
ERS1113124	255	28764	144286	2144326	124	2095180
ERS1113126	185	38973	144087	2141464	86	2107022
ERS1113128	205	36686	169614	2140009	100	2103929
ERS1113129	208	41647	169654	2147943	95	2105665
ERS1113063	209	33398	142729	2143801	93	2103043
ERS1113065	170	52043	169438	2150369	79	2118140
ERS1113067	159	49302	170073	2148557	78	2120130
ERS1113069	224	33434	169473	2149938	106	2108060
ERS1113070	166	48355	169456	2149266	76	2118034
ERS1113072	190	48854	169605	2151305	83	2113581
ERS1113073	217	34080	144371	2144550	97	2102875
ERS1113076	191	41620	144555	2147311	87	2108075
ERS1113080	264	30378	89903	2148774	123	2098597
ERS1113084	236	33176	144654	2148667	110	2104572
ERS1113087	227	33989	144816	2147551	104	2105233
ERS1113090	231	33577	134348	2147999	104	2103115
ERS1113091	169	48456	169047	2148192	85	2118662
ERS1113093	224	34076	144563	2147668	105	2107290
ERS1113095	177	45633	172804	2143024	80	2109603
ERS1113097	208	37816	144320	2149057	88	2108076
ERS1113099	182	49001	169174	2151162	79	2115381
ERS1113100	173	48853	144105	2143921	80	2113057
ERS1113102	222	33482	134251	2146035	99	2102908
ERS1113103	168	52119	144457	2144611	79	2114659
ERS1113105	181	46871	169708	2145525	84	2111647
ERS1113106	167	40821	172063	2116487	80	2084811
ERS1113108	167	49043	169653	2141834	80	2112263
ERS1113110	198	37786	144153	2142243	89	2104510
ERS1113113	193	43825	144630	2145672	85	2107541
ERS1113115	166	52113	172819	2145102	82	2118222
ERS1113117	178	38944	169603	2145781	81	2110985
ERS1113119	183	39106	144546	2144453	83	2107856
ERS1113121	187	39519	144520	2142370	90	2108937
ERS1113123	224	30379	144271	2147414	104	2104388
ERS1113125	176	49140	172990	2147053	79	2114502
ERS1113127	198	33920	144108	2128636	93	2092272
ERS1113130	194	51127	117396	2137900	83	2096085
ERS1113131	260	28074	144573	2144794	123	2094197
ERS1113132	202	39460	144394	2140528	96	2102885
ERS1113133	277	26244	89734	2139072	137	2085744
ERS1113134	240	33999	144683	2142670	115	2097242
ERS1113135	183	39463	170431	2151612	79	2114504
ERS1113136	171	39303	169614	2148112	81	2113012
ERS1113137	247	29130	125273	2144039	117	2096744
ERS1113138	182	48870	169681	2144447	84	2109793
ERS1113139	177	39981	144705	2146659	83	2113549
ERS1113140	188	43448	144828	2145736	86	2110609
ERS1113141	212	34009	144139	2142830	96	2101085
ERS1113142	260	28119	144856	2144166	125	2093308
ERS1113143	174	40544	144294	2142404	81	2110190
ERS1113144	208	33998	144362	2142852	98	2104577
ERS1113145	194	39464	169649	2149824	85	2110100
ERS1113146	204	48870	144424	2147120	92	2107789
ERS1113147	212	34005	144399	2142854	100	2101063
ERS1113148	167	52193	169855	2148667	76	2116601
ERS1113149	183	39459	144179	2146880	83	2111871
ERS1113150	178	41465	170145	2148100	80	2113176
ERS1113151	165	55282	169887	2147735	77	2116451
ERS1113152	175	49204	169640	2146542	82	2113571
ERS1113153	243	29126	144227	2143016	116	2097702
ERS1113154	207	33496	144723	2145869	93	2103554
ERS1113155	190	39459	143986	2141345	90	2107481
ERS1113156	209	37790	170140	2147661	94	2104982
ERS1113157	187	49352	144428	2144502	85	2108449
ERS1113158	185	38825	169535	2145862	82	2107619
ERS1113159	215	33491	144654	2146513	100	2106349
ERS1113160	211	39964	144912	2149368	98	2108337
ERS1113161	242	33379	144617	2146454	94	2099232
ERS1113162	185	49393	169535	2145788	84	2109701
ERS1113163	178	53532	145074	2146990	78	2112108
ERS1113164	203	41643	144380	2142020	90	2101654
ERS1113165	168	53250	173292	2147541	77	2115260
ERS1113166	177	52932	172893	2147882	77	2113583
ERS1113167	241	33221	142738	2150243	112	2102538
ERS1113168	238	36611	144192	2145368	107	2102754
ERS1113169	197	39460	144579	2145532	88	2107827
ERS1113170	232	29447	112243	2135437	120	2090982
ERS1113171	223	37731	144458	2144776	106	2101569
ERS1113172	239	33562	145239	2149611	117	2104903
ERS1113173	208	41643	169596	2147884	90	2106049
ERS1113174	188	39523	145005	2144586	88	2110971
ERS1113175	188	39593	144299	2139861	85	2102415
ERS1113176	216	33920	144487	2145229	98	2103324
ERS1113177	197	43245	169517	2142072	82	2105176
ERS1113178	222	33100	143995	2142175	107	2100764
ERS1113179	169	49143	173043	2148575	81	2116403
ERS1113180	177	49965	169770	2147707	76	2111188
ERS1113181	164	46496	169296	2145427	74	2113799
ERS1113182	176	45004	169804	2143293	80	2109596
ERS1113183	182	39464	145240	2144704	85	2109764
ERS1113184	311	26588	144232	2141247	141	2077270
ERS1113185	170	53767	193101	2098514	84	2064742
ERS1113186	196	39726	172184	2097883	96	2060445
ERS1113187	162	55356	169509	2141230	76	2110174
ERS1113188	265	28798	144442	2143587	123	2090916
ERS1113189	199	41643	169604	2143413	89	2105356
ERS1113190	249	41302	124031	2130117	112	2078834
ERS1113191	183	44182	223255	2144556	90	2109696
ERS1113192	176	49253	169264	2137052	86	2108083
ERS1113573	172	43470	144458	2149310	84	2120283
ERS1113574	185	45359	144785	2148794	84	2115257
ERS1113575	225	33096	144670	2147364	100	2099606
ERS1113576	278	43909	181424	2147490	121	2088246
ERS1113577	154	50026	169364	2147045	74	2118848
ERS1113578	206	51988	181366	2145191	87	2101003
ERS1113579	162	58984	128036	2138582	71	2104787
ERS1113580	117	92114	195160	2052412	59	2031717
ERS1113581	119	66985	287652	2047688	63	2025544
ERS1113582	173	49621	169624	2150121	77	2116349
ERS1113583	176	50014	169612	2147837	83	2114580
ERS1113584	113	90552	235227	2044223	61	2024200
ERS1113585	215	33856	271541	2044269	116	2004558
ERS1113586	172	62620	195039	2051016	97	2022486
ERS1113587	227	42989	142934	2156383	99	2111122
ERS1113588	118	105723	305711	2048135	59	2025949
ERS1113589	209	34960	112240	2135443	100	2092624
ERS1113590	197	55830	199876	2138714	74	2098506
ERS1113591	288	32347	181564	2139254	121	2078547
ERS1113592	190	38265	112338	2143252	95	2105858
ERS1113593	287	28498	112217	2125727	140	2075246
ERS1113594	173	38361	112301	2128140	86	2096798
ERS1113595	236	34158	112224	2130568	105	2081356
ERS1113596	144	105786	271704	2047771	72	2020182
ERS1113597	202	37290	110576	2140493	97	2099624
ERS1113598	197	37527	112502	2134509	101	2097995
ERS1113599	237	44570	181046	2139166	94	2091233
ERS1113600	148	46462	129608	2132999	77	2105050
ERS1113601	300	33109	181290	2138898	127	2077700
ERS1113602	238	50135	198613	2181554	88	2128841
ERS1113603	209	34960	112401	2139869	101	2096021
ERS1113604	222	50426	200261	2143559	86	2096758
ERS1113605	270	38846	181170	2142670	113	2084641
ERS1113606	318	21097	110575	2134004	163	2074972
ERS1113607	227	37118	112316	2142245	116	2101059
ERS1113608	232	31238	110559	2134584	117	2090136
ERS1113609	223	32055	110463	2126491	114	2086444
ERS1113610	206	34960	110657	2140535	99	2098509
ERS1113611	198	47638	174875	2138025	93	2100401
ERS1113612	188	41463	112311	2136572	88	2100598
ERS1113613	168	43678	112324	2130810	90	2101213
ERS1113614	171	48941	169444	2142362	80	2109803
ERS1113615	181	47853	195004	2047383	98	2017341
ERS1113616	211	37264	112417	2116438	99	2071888
ERS1113617	282	22031	112241	2122795	144	2070381
ERS1113618	226	31244	112314	2115841	111	2070800
ERS1113619	185	46821	169376	2142385	85	2105767
ERS1113620	186	48370	144245	2148248	85	2113551
ERS1113621	178	38120	112324	2117173	91	2082574
ERS1113622	168	41785	112402	2125799	85	2094707
ERS1113623	186	41590	122049	2119247	89	2082400
ERS1113624	172	45569	108415	2121872	86	2088112
ERS1113625	198	46585	117684	2084483	96	2049195
ERS1113626	232	32404	112424	2132300	113	2084944
ERS1113627	163	57897	131382	2084650	72	2053575
ERS1113628	101	73020	139929	2146515	53	2130153
ERS1113629	167	43976	131666	2094169	91	2067200
ERS1113630	199	37527	112239	2127861	95	2086114
ERS1113631	180	44301	112333	2127739	86	2090317
ERS1113632	177	37651	112329	2134486	91	2100072
ERS1113633	189	38167	112239	2122123	89	2083479
ERS1113634	153	41838	112239	2131689	86	2104721
ERS1113635	101	105940	195063	2051441	50	2032875
ERS1113636	217	37863	144142	2146747	94	2102533
ERS1113637	158	86933	197598	2153020	75	2123139
ERS1113638	204	51886	189459	2143368	92	2102700
ERS1113639	178	63740	173236	2162720	80	2129989
ERS1113640	178	47087	131605	2085713	84	2054478
ERS1113641	137	67188	204401	2150507	68	2127934
ERS1113642	163	63618	181685	2154062	72	2122744
ERS1113643	161	62563	190737	2148779	69	2115356
ERS1113644	176	48403	169529	2146309	81	2111843
ERS1113645	153	62176	172866	2149634	74	2122524
ERS1113646	188	51458	173253	2145965	86	2110033
ERS1113647	213	42428	173107	2147172	91	2105645
ERS1113648	210	37209	112321	2128765	97	2081835
ERS1113649	206	37591	112239	2128189	99	2085692
ERS1113650	165	62660	173177	2143686	78	2114300
ERS1113651	205	43934	172829	2146656	86	2102671
ERS1113652	175	37384	90233	2138245	96	2107572
ERS1113653	200	37545	112404	2133268	96	2094184
ERS1113654	161	58442	192150	2156433	75	2123975
ERS1113655	109	91988	195350	2053097	56	2033698
ERS1113656	226	34613	112489	2129224	114	2083504
ERS1113657	271	34068	112336	2128657	133	2076368
ERS1113658	209	34527	112436	2127647	104	2085604
ERS1113659	193	38780	114816	2128240	98	2089825
ERS1113660	166	38374	112339	2139960	88	2109043
ERS1113661	230	34074	112240	2130198	112	2084431
ERS1113662	150	51784	241061	2047828	82	2021093
ERS1113663	184	41493	112326	2134104	92	2098001
ERS1113664	181	57217	194117	2157233	82	2121460
ERS1113665	103	98946	195064	2051920	52	2032599
ERS1113666	101	60021	305877	2046403	55	2027792
ERS1113667	195	37624	128590	2138154	101	2104055
ERS1113668	177	55800	199847	2141762	77	2103849
ERS1113669	229	37130	112336	2131370	111	2083986
ERS1113670	206	51672	199717	2137023	90	2092132
ERS1113671	159	58532	174140	2153817	75	2124669
ERS1113672	214	33519	112577	2132849	107	2090747
ERS1113673	171	37130	112335	2141812	87	2110665
ERS1113674	190	46663	144715	2145934	84	2107031
ERS1113675	160	45565	104497	2130985	84	2101891
ERS1113676	182	39516	112410	2141433	87	2105249
ERS1113677	160	41324	112505	2139043	83	2109651
ERS1113678	224	32424	112239	2135257	105	2089532
ERS1113679	230	33179	169641	2137834	107	2093454
ERS1113680	175	37527	112240	2142692	95	2111201
ERS1113681	175	40728	171936	2118188	77	2078938
ERS1113682	156	73163	179424	2158364	69	2130709
ERS1113683	139	74923	174334	2153494	64	2129473
ERS1113684	152	53813	171845	2118384	71	2087195
ERS1113685	216	37468	112321	2139774	107	2096904
ERS1113686	259	36845	148955	2140735	122	2090448
ERS1113687	236	32135	169526	2147783	105	2097297
ERS1113688	162	58437	174492	2155855	83	2128106
ERS1113689	207	37244	112333	2129787	105	2091630
ERS1113690	151	38367	112404	2129562	83	2103026
ERS1113691	230	34074	112368	2133274	106	2085223
ERS1113692	221	33434	112483	2125986	109	2083799
ERS1113693	216	34087	112330	2131701	110	2089565
ERS1113694	179	38167	112469	2131319	91	2096141
ERS1113695	266	30526	92921	2131632	126	2075514
ERS1113696	167	57299	174263	2156701	74	2125206
ERS1113697	192	51406	148798	2135475	77	2093931
ERS1113698	220	33513	112337	2144512	109	2098368
ERS1113699	184	37377	111275	2131201	95	2098037
ERS1113700	141	74422	305344	2056736	72	2029472
ERS1113701	253	29021	111087	2137196	124	2090008
ERS1113702	88	95449	392011	2054414	44	2036763
ERS1113703	143	91622	194964	2040694	69	2013067
ERS1113704	256	35409	117395	2138006	118	2088771
ERS1113705	261	32701	117560	2134580	124	2085951
ERS1113706	250	36488	108713	2141871	106	2085120
ERS1113707	260	28760	144427	2144630	117	2089896
ERS1113708	251	36751	149210	2134527	108	2083049
ERS1113709	229	34185	112240	2137986	119	2093156
ERS1113710	244	29529	112347	2130713	122	2084931
ERS1113711	205	37493	112434	2131087	105	2091341
ERS1113712	256	28253	112506	2132055	133	2083566
ERS1113713	148	44148	112239	2123201	83	2098558
ERS1113714	160	41799	112421	2134168	82	2104287
ERS1113715	213	36347	169409	2142592	98	2100549
ERS1113716	167	41783	112515	2132286	89	2104241
ERS1113717	228	34558	112327	2126816	109	2078733
ERS1113718	220	34960	112684	2130582	102	2082867
ERS1113719	228	50125	148841	2140325	99	2092534
ERS1113720	160	45927	112239	2129564	83	2097989
ERS1113721	220	34671	112324	2129825	110	2087341
ERS1113722	159	38696	112252	2131952	85	2103744
ERS1113723	188	49346	169610	2142494	80	2105623
ERS1113724	151	57219	169550	2141187	69	2114134
ERS1113725	244	42878	117624	2138972	109	2089499
ERS1113726	293	32508	117508	2131728	130	2075409
ERS1113727	237	34072	112251	2115508	116	2066216
ERS1113728	246	32342	144333	2141950	111	2090676
ERS1113729	191	37527	112403	2134597	93	2096094
ERS1113730	200	48263	144430	2144906	87	2106129
ERS1113731	127	74990	251459	2154426	60	2133367
ERS1113732	154	39910	100056	2135429	83	2108062
ERS1113733	113	90428	182081	2049706	56	2029021
ERS1113734	168	38120	114866	2132048	85	2101408
ERS1113735	109	91945	253885	2045075	55	2024063
ERS1113736	118	92112	235783	2047157	56	2023068
ERS1113737	108	92027	235691	2045298	53	2024130
ERS1113738	127	90414	194761	2043142	58	2018010
ERS1113739	144	66707	235687	2043741	73	2015580
ERS1113740	170	38696	112251	2135326	88	2103998
ERS1113741	265	41540	148847	2141705	106	2083840
ERS1113742	231	51150	149146	2145277	94	2093412
ERS1113743	142	74990	174203	2156210	67	2132796
ERS1113744	249	37992	148922	2142276	109	2091195
ERS1113745	185	57870	173561	2153427	83	2122521
ERS1113746	206	44944	144255	2146724	88	2105953
ERS1113747	168	44171	112239	2135299	84	2102904
ERS1113748	111	91609	286224	2155699	49	2137152
ERS1113749	157	72160	192736	2154827	76	2127374
ERS1113750	207	51637	178453	2157024	99	2121094
ERS1113751	197	42250	179953	2157548	101	2123531
ERS1113752	216	34073	112321	2132110	104	2088401
ERS1113753	153	41774	110989	2145603	82	2117028
ERS1113754	124	76567	251591	2155798	58	2136188
ERS1113755	140	72448	281046	2158531	64	2132168
ERS1113756	134	74990	179786	2155839	65	2132131
ERS1113757	128	79585	174674	2155445	60	2133779
ERS1113758	152	41534	112319	2127619	81	2099456
ERS1113759	263	25917	99895	2137550	129	2088076
ERS1113760	245	28793	112328	2134819	124	2087506
ERS1113761	222	34075	101651	2139227	110	2095412
ERS1113762	146	76352	192424	2157474	65	2131881
ERS1113763	242	48579	164120	2160557	103	2110631
ERS1113764	189	48251	144594	2144329	80	2109120
ERS1113765	187	55355	204189	2134195	75	2095597
ERS1113766	175	51745	145492	2153113	77	2118328
ERS1113767	180	43389	144345	2148866	81	2112595
ERS1113768	176	43448	144737	2146581	81	2112109
ERS1113769	167	52143	170131	2148395	77	2116963
ERS1113770	198	43644	144359	2144364	89	2107442
ERS1113771	262	36829	181589	2136991	111	2082976
ERS1113772	200	55786	184637	2134522	85	2094818
ERS1113773	293	26963	112300	2124153	141	2068298
ERS1113774	158	74990	235621	2157750	67	2126957
ERS1113775	220	33513	112509	2131021	111	2089657
ERS1113776	162	41767	112236	2132790	84	2103759
ERS1113777	289	28911	112326	2133620	147	2078606
ERS1113778	215	34383	99979	2135900	103	2093396
ERS1113779	237	30701	174593	2156764	121	2113066
ERS1113780	193	43672	179375	2155955	91	2121541
ERS1113781	130	80333	257262	2153985	59	2132321
ERS1113782	244	38384	174427	2158112	117	2112527
ERS1113783	269	28506	112223	2131437	135	2082514
ERS1113784	245	32420	99970	2134224	124	2088370
ERS1113785	217	40967	174420	2157053	108	2119623
ERS1113786	156	70865	174236	2157616	67	2128088
ERS1113787	239	29935	174640	2159958	122	2114393
ERS1113788	171	63803	240408	2153998	79	2124606
ERS1113789	274	29431	112252	2129670	133	2076785
ERS1113790	188	37467	112264	2131682	96	2095996
ERS1113791	151	58419	168060	2153788	72	2127390
ERS1113792	191	37616	112635	2132455	94	2095671
ERS1113793	265	34068	112314	2132379	131	2079575
ERS1113794	233	36608	112298	2131740	102	2087509
ERS1113795	246	28914	100130	2133263	125	2087269
ERS1113796	270	29427	112224	2125861	129	2075142
ERS1113797	268	30514	99873	2132538	132	2084941
ERS1113798	248	32420	100960	2134932	122	2087223
ERS1113799	193	49885	153290	2134761	79	2095222
ERS1113800	310	23511	99873	2132898	156	2077907
ERS1113801	198	37116	100079	2135492	104	2099924
ERS1113802	194	37262	99873	2135902	99	2101452
ERS1113803	275	24847	99889	2138541	140	2086682
ERS1113804	292	23511	112225	2131709	146	2078965
ERS1113805	231	32408	112225	2130498	113	2089232
ERS1113806	210	33432	112326	2131194	104	2091254
ERS1113807	185	39935	249879	2043291	106	2010617
ERS1113808	145	87312	194696	2040602	68	2011786
ERS1113809	307	30514	112302	2142005	139	2083569
ERS1113810	194	58963	252000	2043650	95	2007830
ERS1113811	235	32420	99885	2133813	116	2087222
ERS1113812	296	23526	99885	2135670	156	2082816
ERS1113813	193	49728	172639	2142094	83	2106254
ERS1113814	138	76787	174247	2158330	61	2133237
ERS1113815	166	76102	179392	2152862	74	2123399
ERS1113816	130	79424	257030	2155464	56	2133056
ERS1113817	130	79656	251745	2155742	57	2132609
ERS1113818	226	32577	100026	2133228	111	2092425
ERS1113819	283	23959	99966	2133627	150	2083866
ERS1113820	153	63222	253675	2050539	83	2023139
ERS1113821	324	24778	112217	2123135	154	2063383
ERS1113822	290	23910	99861	2123847	150	2075330
ERS1113823	126	87436	296419	2047749	66	2026448
ERS1113824	181	68193	174201	2156990	82	2125131
ERS1113825	220	43014	142887	2139183	88	2098720
ERS1113826	176	48125	144786	2141640	81	2107617
ERS1113827	245	28870	112189	2132275	129	2086645
ERS1113828	227	50035	144605	2139914	91	2096829
ERS1113829	226	35024	112219	2128451	113	2088315
ERS1113830	235	32420	112274	2135557	110	2089014
ERS1113831	224	32424	112598	2129981	113	2084990
ERS1113832	250	34065	112229	2135072	126	2088250
ERS1113833	290	24790	112225	2133411	147	2080144
ERS1113834	188	37600	113738	2137694	88	2102788
ERS1113835	131	82166	286051	2156268	57	2133174
ERS1113836	167	72167	180167	2161762	69	2129641
ERS1113837	131	74986	174590	2155173	59	2132422
ERS1113838	228	42463	179734	2158769	109	2118124
ERS1113839	200	37121	112481	2134961	100	2096882
ERS1113840	168	38374	149212	2139195	89	2109156
ERS1113841	133	59911	239758	2049234	70	2024796
ERS1113843	271	30436	112284	2123555	117	2068863
ERS1113845	191	37133	112411	2140376	101	2106009
ERS1113846	134	78967	169616	2154770	66	2132901
ERS1113848	273	28679	169539	2135436	119	2085981
ERS1113850	200	41643	169919	2148780	89	2109508
ERS1113852	196	48846	144434	2150303	84	2111785
ERS1113854	211	43813	144530	2147098	84	2102848
ERS1113856	204	43348	144722	2144187	80	2105203
ERS1113857	173	52113	172864	2146093	72	2113891
ERS1113859	197	48682	169450	2134672	80	2100241
ERS1113861	181	37174	111087	2126765	93	2095653
ERS1113864	124	87114	304882	2053386	63	2029371
ERS1113866	205	34635	111227	2131642	102	2091792
ERS1113868	208	43375	148264	2139528	89	2094384
ERS1113869	245	34062	112227	2129442	115	2081068
ERS1113870	209	37126	112323	2131960	92	2087569
ERS1113842	146	57255	174431	2155339	73	2129531
ERS1113844	195	34964	99998	2139414	104	2103849
ERS1113847	219	29447	100001	2141105	112	2098429
ERS1113849	137	45564	126889	2137432	77	2112625
ERS1113851	219	34418	99907	2137935	117	2096767
[truncated: 840 more rows]
