# Supplementary material for: The effect of recombination on the evolution of a population of Neisseria meningitidis
Source: Genome Res. 2021 Jul;31(7):1258–68. doi: 10.1101/gr.264465.120 (PMC8256868; doi:10.1101/gr.264465.120)
Supplement: Supplemental Material [file supp_gr.264465.120_Supplemental_Table_S4.txt]

Supplementary Table 4: List of publicly-available genomes included as a global background dataset. Metadata for these isolates are available on Neisseria pubMLST.  
ERR016988
ERR016989
ERR016992
ERR017003
ERR017004
ERR017007
ERR017011
ERR017012
ERR017016
ERR017017
ERR017018
ERR017020
ERR017021
ERR017024
ERR017028
ERR017029
ERR017033
ERR017036
ERR017037
ERR017039
ERR017040
ERR017041
ERR017047
ERR017049
ERR017052
ERR017055
ERR017056
ERR017058
ERR017059
ERR017061
ERR017066
ERR017067
ERR017068
ERR017069
ERR017073
ERR018864
ERR018866
ERR018867
ERR018870
ERR018872
ERR018874
ERR025909
ERR028666
ERR035329
ERR036086
ERR036100
ERR045768
ERR045770
ERR045771
ERR045772
ERR051676
ERR052738
ERR052742
ERR052746
ERR052748
ERR052751
ERR052770
ERR052777
ERR052784
ERR052786
ERR052787
ERR052802
ERR052805
ERR052806
ERR052809
ERR052812
ERR052820
ERR052825
ERR052828
ERR063496
ERR086229
ERR1134881
ERR1134883
ERR1134890
ERR1134899
ERR1134910
ERR1134920
ERR1134947
ERR1134973
ERR1134975
ERR1134977
ERR1134979
ERR1134981
ERR1134983
ERR1134984
ERR1161434
ERR1161482
ERR1161489
ERR1292415
ERR1292483
ERR1292490
ERR1292508
ERR133696
ERR133697
ERR133702
ERR133703
ERR133705
ERR133710
ERR133715
ERR133718
ERR133719
ERR133721
ERR133722
ERR133727
ERR133729
ERR133732
ERR133733
ERR133738
ERR133756
ERR133757
ERR133759
ERR133761
ERR133762
ERR133767
ERR133769
ERR133773
ERR133774
ERR133778
ERR133796
ERR137099
ERR137104
ERR137106
ERR137111
ERR137116
ERR137120
ERR137123
ERR137125
ERR137126
ERR137128
ERR137136
ERR137140
ERR137141
ERR137146
ERR137162
ERR137167
ERR137169
ERR137183
ERR137186
ERR1389344
ERR1389437
ERR1389446
ERR1389447
ERR1389448
ERR1389459
ERR1389460
ERR1389465
ERR144495
ERR144505
ERR144524
ERR1554057
ERR1554135
ERR1554140
ERR1554152
ERR1554178
ERR1554237
ERR1554238
ERR1675928
ERR170763
ERR170778
ERR170805
ERR170898
ERR170947
ERR171024
ERR171026
ERR1717560
ERR1717581
ERR1717594
ERR176024
ERR1805704
ERR1805705
ERR1960553
ERR1960557
ERR1960590
ERR1960593
ERR1960616
ERR1994447
ERR1994479
ERR1994539
ERR1994685
ERR1994705
ERR1994719
ERR1994722
ERR1994724
ERR1994725
ERR1994731
ERR1994734
ERR2113611
ERR2113618
ERR2113640
ERR2113643
ERR2113651
ERR2188540
ERR2188544
ERR222754
ERR222775
ERR222788
ERR222792
ERR222795
ERR222802
ERR222817
ERR222832
ERR222859
ERR222867
ERR2258906
ERR237235
ERR237344
ERR2619202
ERR2619214
ERR2619219
ERR2619223
ERR2619224
ERR2619232
ERR2619254
ERR2619259
ERR2619265
ERR2619269
ERR2619272
ERR2619278
ERR2619282
ERR2619287
ERR2619294
ERR2619299
ERR2619304
ERR2619309
ERR2619310
ERR2619312
ERR2619317
ERR2619334
ERR2619339
ERR2619344
ERR2619348
ERR2619349
ERR2619352
ERR2619357
ERR2619362
ERR2619363
ERR2619365
ERR2619367
ERR2619370
ERR2619377
ERR2619393
ERR2619440
ERR2619454
ERR2619460
ERR2619476
ERR2619477
ERR2619489
ERR2619495
ERR2619499
ERR2619508
ERR2619511
ERR2619560
ERR2619561
ERR2619569
ERR2619579
ERR2619591
ERR2619617
ERR2619655
ERR2619656
ERR2619681
ERR278696
ERR294461
ERR310958
ERR310976
ERR310986
ERR310987
ERR311006
ERR314130
ERR314177
ERR314185
ERR314206
ERR314243
ERR314248
ERR315210
ERR351566
ERR351592
ERR351609
ERR351612
ERR351620
ERR351623
ERR351624
ERR351627
ERR351630
ERR351635
ERR351684
ERR351751
ERR351753
ERR405869
ERR405879
ERR405888
ERR405891
ERR405900
ERR405972
ERR405991
ERR405992
ERR406005
ERR406008
ERR406028
ERR466879
ERR466897
ERR466958
ERR472994
ERR473044
ERR473166
ERR473239
ERR519713
ERR519718
ERR519720
ERR519729
ERR519732
ERR519752
ERR519754
ERR519756
ERR519760
ERR519763
ERR519766
ERR519772
ERR519783
ERR519785
ERR519787
ERR519789
ERR519790
ERR519791
ERR519796
ERR519798
ERR519806
ERR519809
ERR519810
ERR519826
ERR519840
ERR519863
ERR522733
ERR522746
ERR522794
ERR522799
ERR557598
ERR557616
ERR557636
ERR557640
ERR557642
ERR557643
ERR557644
ERR557646
ERR557647
ERR557649
ERR557650
ERR557651
ERR557652
ERR557674
ERR557677
ERR557696
ERR557698
ERR557700
ERR557702
ERR557703
ERR557704
ERR557714
ERR557721
ERR557727
ERR557729
ERR557733
ERR557747
ERR557749
ERR557755
ERR557761
ERR557842
ERR557851
ERR557868
ERR557889
ERR557897
ERR557917
ERR557979
ERR558041
ERR558045
ERR558064
ERR654721
ERR654743
ERR654746
ERR654766
ERR654793
ERR847087
ERR847111
ERR847142
ERR847161
ERR847167
ERR903416
ERR903431
ERR903497
ERR903499
ERR903529
ERR903572
ERR903588
ERR903592
ERR903593
ERR903631
ERR903634
ERR903637
ERR903638
ERR903647
ERR903721
ERR903739
ERR903746
ERR957617
ERR957622
ERR976844
ERR976864
ERR976872
ERR977057
ERR977557
ERR977558
ERR985657
ERR985659
ERR985735
ERR985738
ERR985773
ERR985812
ERR985828
ERR985866
ERR985878
ERR985937
ERR985942
ERR985986
ERR986024
SRR7352646
SRR7352647
SRR7513494
SRR7513495
