# Supplementary material for: The effect of recombination on the evolution of a population of Neisseria meningitidis
Source: Genome Res. 2021 Jul;31(7):1258–68. doi: 10.1101/gr.264465.120 (PMC8256868; doi:10.1101/gr.264465.120)
Supplement: Supplemental Material [file supp_gr.264465.120_Supplementary_Code_S1.zip]

Archive with 32 entries (29 files):
- Supplementary_Code_S1/
- Supplementary_Code_S1/AR00441.gff
- Supplementary_Code_S1/BF1701.gff
- Supplementary_Code_S1/cluster4_reference.gff
- Supplementary_Code_S1/cluster5_reference.gff
- Supplementary_Code_S1/cluster8_reference.gff
- Supplementary_Code_S1/cluster9_reference.gff
- Supplementary_Code_S1/DL13591.gff
- Supplementary_Code_S1/DL20404.gff
- Supplementary_Code_S1/KL11168.gff
- Supplementary_Code_S1/mm2bam_gap_cl4.per_branch_statistics.csv
- Supplementary_Code_S1/mm2bam_gap_cl4.recombination_predictions.gff
- Supplementary_Code_S1/mm2bam_gap_cl5.per_branch_statistics.csv
- Supplementary_Code_S1/mm2bam_gap_cl5.recombination_predictions.gff
- Supplementary_Code_S1/mm2bam_gap_cl8.per_branch_statistics.csv
- Supplementary_Code_S1/mm2bam_gap_cl8.recombination_predictions.gff
- Supplementary_Code_S1/mm2bam_gap_cl9.per_branch_statistics.csv
- Supplementary_Code_S1/mm2bam_gap_cl9.recombination_predictions.gff
- Supplementary_Code_S1/mm2bam_ont_cl1.per_branch_statistics.csv
- Supplementary_Code_S1/mm2bam_ont_cl1.recombination_predictions.gff
- Supplementary_Code_S1/mm2bam_ont_cl2.per_branch_statistics.csv
- Supplementary_Code_S1/mm2bam_ont_cl2.recombination_predictions.gff
- Supplementary_Code_S1/mm2bam_ont_cl3.per_branch_statistics.csv
- Supplementary_Code_S1/mm2bam_ont_cl3.recombination_predictions.gff
- Supplementary_Code_S1/mm2bam_ont_cl6.per_branch_statistics.csv
- Supplementary_Code_S1/mm2bam_ont_cl6.recombination_predictions.gff
- Supplementary_Code_S1/mm2bam_ont_cl7.per_branch_statistics.csv
- Supplementary_Code_S1/mm2bam_ont_cl7.recombination_predictions.gff
- Supplementary_Code_S1/recombination_analysis.ipynb
- __MACOSX/
- __MACOSX/Supplementary_Code_S1/
- __MACOSX/Supplementary_Code_S1/._recombination_analysis.ipynb
