# Supplementary material for: The effect of recombination on the evolution of a population of Neisseria meningitidis
Source: Genome Res. 2021 Jul;31(7):1258–68. doi: 10.1101/gr.264465.120 (PMC8256868; doi:10.1101/gr.264465.120)
Supplement: Supplemental Material [file supp_gr.264465.120_Supplementary_Code_S1.zip › Supplementary_Code_S1/AR00441.gff]

##gff-version 3
##sequence-region AR00441|SC|contig000001 1 2063402
AR00441|SC|contig000001	Prodigal:2.60	CDS	1	1557	.	+	0	ID=AR00441_00001;gene=dnaA;inference=ab initio prediction:Prodigal:2.60,similar to AA sequence:RefSeq:YP_207186.1,similar to AA sequence:UniProtKB:P03004,protein motif:CLUSTERS:PRK00149,protein motif:Cdd:COG1484,protein motif:TIGRFAMs:TIGR00362,protein motif:Pfam:PF00308.12;locus_tag=AR00441_00001;product=chromosomal replication initiation protein,Chromosomal replication initiator protein DnaA,ch…
AR00441|SC|contig000001	Prodigal:2.60	CDS	1636	2739	.	+	0	ID=AR00441_00002;eC_number=2.7.7.7,2.7.7.7;gene=dnaN;inference=ab initio prediction:Prodigal:2.60,similar to AA sequence:RefSeq:YP_207187.1,similar to AA sequence:UniProtKB:P0A988,protein motif:CLUSTERS:PRK05643,protein motif:TIGRFAMs:TIGR00663,protein motif:Pfam:PF00712.13;locus_tag=AR00441_00002;product=DNA polymerase III subunit beta,DNA polymerase III subunit beta,DNA polymerase III subunit b…
AR00441|SC|contig000001	Prodigal:2.60	CDS	2976	3374	.	-	0	ID=AR00441_00003;inference=ab initio prediction:Prodigal:2.60,similar to AA sequence:RefSeq:YP_001599719.1,protein motif:Cdd:COG3676,protein motif:Pfam:PF12762.1;locus_tag=AR00441_00003;product=IS1016 transposase,Transposase and inactivated derivatives,ISXO2-like transposase domain;protein_id=gnl|SC|AR00441_00003
AR00441|SC|contig000001	Prodigal:2.60	CDS	3751	5808	.	-	0	ID=AR00441_00004;eC_number=2.7.4.1;gene=ppk;inference=ab initio prediction:Prodigal:2.60,similar to AA sequence:RefSeq:YP_002000629.1,similar to AA sequence:UniProtKB:P0A7B1,protein motif:CLUSTERS:PRK05443,protein motif:TIGRFAMs:TIGR03705,protein motif:Pfam:PF02503.11;locus_tag=AR00441_00004;product=polyphosphate kinase,Polyphosphate kinase,polyphosphate kinase,polyphosphate kinase 1,Polyphosphat…
AR00441|SC|contig000001	Prodigal:2.60	CDS	5977	6420	.	-	0	ID=AR00441_00005;inference=ab initio prediction:Prodigal:2.60,similar to AA sequence:RefSeq:YP_002000630.1;locus_tag=AR00441_00005;product=Periplasmic protein;protein_id=gnl|SC|AR00441_00005
AR00441|SC|contig000001	Prodigal:2.60	CDS	6427	6942	.	-	0	ID=AR00441_00006;gene=mlp;inference=ab initio prediction:Prodigal:2.60,similar to AA sequence:RefSeq:YP_004049396.1,protein motif:Pfam:PF04355.7;locus_tag=AR00441_00006;product=lipoprotein,SmpA / OmlA family;protein_id=gnl|SC|AR00441_00006
AR00441|SC|contig000001	Prodigal:2.60	CDS	7203	9839	.	+	0	ID=AR00441_00007;eC_number=6.1.1.4;gene=leuS;inference=ab initio prediction:Prodigal:2.60,similar to AA sequence:RefSeq:YP_001598485.1,similar to AA sequence:UniProtKB:Q9JXT2,protein motif:CLUSTERS:PRK00390,protein motif:Cdd:COG0495,protein motif:TIGRFAMs:TIGR00396,protein motif:Pfam:PF00133.16;locus_tag=AR00441_00007;product=leucyl-tRNA synthetase,Leucine--tRNA ligase,leucyl-tRNA synthetase,Leuc…
AR00441|SC|contig000001	Prodigal:2.60	CDS	10068	10859	.	+	0	ID=AR00441_00008;gene=drg;inference=ab initio prediction:Prodigal:2.60,similar to AA sequence:RefSeq:YP_001598486.1,protein motif:Pfam:PF06044.6;locus_tag=AR00441_00008;product=type II restriction endonuclease,Dam-replacing family;protein_id=gnl|SC|AR00441_00008
AR00441|SC|contig000001	Prodigal:2.60	CDS	11353	12087	.	+	0	ID=AR00441_00009;eC_number=3.4.24.-,3.4.24.-;gene=yggG;inference=ab initio prediction:Prodigal:2.60,similar to AA sequence:RefSeq:YP_005900457.1,similar to AA sequence:UniProtKB:P25894,protein motif:Cdd:COG4783,protein motif:Pfam:PF01435.12;locus_tag=AR00441_00009;product=peptidase%2C M48 family,Uncharacterized metalloprotease yggG,Putative Zn-dependent protease%2C contains TPR repeats,Peptidase …
AR00441|SC|contig000001	Prodigal:2.60	CDS	12469	12780	.	-	0	ID=AR00441_00010;inference=ab initio prediction:Prodigal:2.60,similar to AA sequence:RefSeq:YP_002000642.1,protein motif:TIGRFAMs:TIGR03830,protein motif:Pfam:PF01381.16;locus_tag=AR00441_00010;product=Helix-turn-helix family protein,putative zinc finger/helix-turn-helix protein%2C YgiT family,Helix-turn-helix;protein_id=gnl|SC|AR00441_00010
AR00441|SC|contig000001	Prodigal:2.60	CDS	12777	13079	.	-	0	ID=AR00441_00011;inference=ab initio prediction:Prodigal:2.60,protein motif:Cdd:COG4737,protein motif:Pfam:PF06296.6;locus_tag=AR00441_00011;product=Uncharacterized protein conserved in bacteria,Protein of unknown function (DUF1044);protein_id=gnl|SC|AR00441_00011
AR00441|SC|contig000001	Aragorn:1.2.36	tRNA	14248	14333	.	-	0	ID=AR00441_00012;inference=COORDINATES:profile:Aragorn:1.2.36;locus_tag=AR00441_00012;product=tRNA-Leu(gag)
AR00441|SC|contig000001	Prodigal:2.60	CDS	14347	14697	.	-	0	ID=AR00441_00013;gene=secG;inference=ab initio prediction:Prodigal:2.60,similar to AA sequence:RefSeq:YP_004049388.1,similar to AA sequence:UniProtKB:P0AG99,protein motif:CLUSTERS:PRK06870,protein motif:TIGRFAMs:TIGR00810,protein motif:Pfam:PF03840.8;locus_tag=AR00441_00013;product=protein-export integral membrane protein,Preprotein translocase band 1 subunit,preprotein translocase subunit SecG,p…
AR00441|SC|contig000001	Prodigal:2.60	CDS	14704	15477	.	-	0	ID=AR00441_00014;eC_number=5.3.1.1,5.3.1.1;gene=tpiA;inference=ab initio prediction:Prodigal:2.60,similar to AA sequence:RefSeq:YP_207198.1,similar to AA sequence:UniProtKB:Q6GIL6,protein motif:CLUSTERS:PRK00042,protein motif:TIGRFAMs:TIGR00419,protein motif:Pfam:PF00121.12;locus_tag=AR00441_00014;product=triosephosphate isomerase,Triosephosphate isomerase,triosephosphate isomerase,triose-phospha…
AR00441|SC|contig000001	Prodigal:2.60	CDS	15661	16164	.	+	0	ID=AR00441_00015;eC_number=1.8.4.14;gene=msrC;inference=ab initio prediction:Prodigal:2.60,similar to AA sequence:RefSeq:YP_003082513.1,similar to AA sequence:UniProtKB:P76270,protein motif:Cdd:COG3605,protein motif:Pfam:PF01590.20;locus_tag=AR00441_00015;product=GAF-domain containing protein,Free methionine-R-sulfoxide reductase,Signal transduction protein containing GAF and PtsI domains,GAF dom…
AR00441|SC|contig000001	Prodigal:2.60	CDS	16266	16922	.	+	0	ID=AR00441_00016;eC_number=2.1.1.77;gene=pcm;inference=ab initio prediction:Prodigal:2.60,similar to AA sequence:RefSeq:YP_207200.1,similar to AA sequence:UniProtKB:P0A7A5,protein motif:CLUSTERS:PRK00312,protein motif:Cdd:COG4122,protein motif:TIGRFAMs:TIGR00080,protein motif:Pfam:PF01135.13;locus_tag=AR00441_00016;product=protein-L-isoaspartate O-methyltransferase,Protein-L-isoaspartate O-methyl…
AR00441|SC|contig000001	Prodigal:2.60	CDS	17001	17324	.	+	0	ID=AR00441_00017;eC_number=2.8.1.1;gene=moeZ;inference=ab initio prediction:Prodigal:2.60,similar to AA sequence:RefSeq:YP_005879273.1,similar to AA sequence:UniProtKB:Q7D5X9,protein motif:CLUSTERS:PRK07878,protein motif:Cdd:COG2210,protein motif:TIGRFAMs:TIGR04271,protein motif:Pfam:PF00581.14;locus_tag=AR00441_00017;product=putative thiosulfate sulfurtransferase,Probable adenylyltransferase/sul…
AR00441|SC|contig000001	Prodigal:2.60	CDS	17741	19918	.	-	0	ID=AR00441_00018;gene=fhuE;inference=ab initio prediction:Prodigal:2.60,similar to AA sequence:RefSeq:YP_207202.1,similar to AA sequence:UniProtKB:P16869,protein motif:CLUSTERS:PRK10003,protein motif:Cdd:COG4773,protein motif:TIGRFAMs:TIGR01783,protein motif:Pfam:PF00593.18;locus_tag=AR00441_00018;product=TonB-dependent receptor protein,Outer-membrane receptor for Fe(III)-coprogen%2C Fe(III)-ferr…
AR00441|SC|contig000001	Prodigal:2.60	CDS	20032	20355	.	-	0	ID=AR00441_00019;inference=ab initio prediction:Prodigal:2.60,similar to AA sequence:RefSeq:YP_005893249.1,protein motif:Cdd:COG4101,protein motif:Pfam:PF07883.5;locus_tag=AR00441_00019;product=cupin domain-containing protein,Predicted mannose-6-phosphate isomerase,Cupin domain;protein_id=gnl|SC|AR00441_00019
AR00441|SC|contig000001	Prodigal:2.60	CDS	21570	22373	.	-	0	ID=AR00441_00020;gene=fetB2;inference=ab initio prediction:Prodigal:2.60,similar to AA sequence:RefSeq:YP_001598503.1,similar to AA sequence:UniProtKB:P94421,protein motif:CLUSTERS:PRK10576,protein motif:Cdd:COG4607,protein motif:TIGRFAMs:TIGR03659,protein motif:Pfam:PF01497.12;locus_tag=AR00441_00020;product=ferric enterobactin transporter binding protein,Uncharacterized ABC transporter solute-b…
AR00441|SC|contig000001	Prodigal:2.60	CDS	22609	23565	.	+	0	ID=AR00441_00021;inference=ab initio prediction:Prodigal:2.60,similar to AA sequence:RefSeq:YP_207206.1,protein motif:CLUSTERS:PRK13503,protein motif:Cdd:COG3449,protein motif:TIGRFAMs:TIGR04094,protein motif:Pfam:PF12833.1;locus_tag=AR00441_00021;product=AraC family transcriptional regulator,transcriptional activator RhaS,DNA gyrase inhibitor,YSIRK-targeted surface antigen transcriptional regula…
AR00441|SC|contig000001	Prodigal:2.60	CDS	23691	24299	.	+	0	ID=AR00441_00022;inference=ab initio prediction:Prodigal:2.60,similar to AA sequence:RefSeq:YP_005902159.1,protein motif:Cdd:COG2826;locus_tag=AR00441_00022;product=transposase%2C IS30 family,Transposase and inactivated derivatives%2C IS30 family;protein_id=gnl|SC|AR00441_00022
AR00441|SC|contig000001	Prodigal:2.60	CDS	24247	24657	.	+	0	ID=AR00441_00023;inference=ab initio prediction:Prodigal:2.60,similar to AA sequence:RefSeq:YP_001598195.1,protein motif:Cdd:COG2826,protein motif:Pfam:PF00665.20;locus_tag=AR00441_00023;product=transposase for IS1655,Transposase and inactivated derivatives%2C IS30 family,Integrase core domain;protein_id=gnl|SC|AR00441_00023
AR00441|SC|contig000001	Prodigal:2.60	CDS	24763	26778	.	-	0	ID=AR00441_00024;eC_number=3.4.21.26,3.4.21.26;inference=ab initio prediction:Prodigal:2.60,similar to AA sequence:RefSeq:YP_004049383.1,similar to AA sequence:UniProtKB:Q06903,protein motif:CLUSTERS:PRK10115,protein motif:Pfam:PF00326.1;locus_tag=AR00441_00024;product=prolyl endopeptidase,Prolyl endopeptidase,protease 2,Prolyl oligopeptidase family;protein_id=gnl|SC|AR00441_00024
AR00441|SC|contig000001	Prodigal:2.60	CDS	26874	28184	.	-	0	ID=AR00441_00025;eC_number=2.3.1.1,2.3.1.1;gene=argA;inference=ab initio prediction:Prodigal:2.60,similar to AA sequence:RefSeq:YP_207208.1,similar to AA sequence:UniProtKB:P0A6C5,protein motif:CLUSTERS:PRK05279,protein motif:Cdd:COG0548,protein motif:TIGRFAMs:TIGR01890,protein motif:Pfam:PF00696.22;locus_tag=AR00441_00025;product=N-acetylglutamate synthase,Amino-acid acetyltransferase,N-acetylgl…
AR00441|SC|contig000001	Prodigal:2.60	CDS	28181	28615	.	-	0	ID=AR00441_00026;inference=ab initio prediction:Prodigal:2.60,protein motif:TIGRFAMs:TIGR02098;locus_tag=AR00441_00026;product=MJ0042 family finger-like domain;protein_id=gnl|SC|AR00441_00026
AR00441|SC|contig000001	Prodigal:2.60	CDS	28689	29330	.	-	0	ID=AR00441_00027;eC_number=2.4.2.10,2.4.2.10;gene=pyrE;inference=ab initio prediction:Prodigal:2.60,similar to AA sequence:RefSeq:YP_207210.1,similar to AA sequence:UniProtKB:P08870,protein motif:CLUSTERS:PRK00455,protein motif:TIGRFAMs:TIGR00336,protein motif:Pfam:PF00156.21;locus_tag=AR00441_00027;product=orotate phosphoribosyltransferase,Orotate phosphoribosyltransferase,orotate phosphoribosyl…
AR00441|SC|contig000001	Prodigal:2.60	CDS	29392	30129	.	-	0	ID=AR00441_00028;inference=ab initio prediction:Prodigal:2.60,similar to AA sequence:RefSeq:YP_003082524.1,protein motif:TIGRFAMs:TIGR00758;locus_tag=AR00441_00028;product=putative uracil-DNA glycosylase,uracil-DNA glycosylase%2C family 4;protein_id=gnl|SC|AR00441_00028
AR00441|SC|contig000001	Prodigal:2.60	CDS	30123	30563	.	-	0	ID=AR00441_00029;inference=ab initio prediction:Prodigal:2.60,similar to AA sequence:RefSeq:YP_004049378.1,protein motif:CLUSTERS:PRK09491,protein motif:TIGRFAMs:TIGR01575,protein motif:Pfam:PF00583.18;locus_tag=AR00441_00029;product=acetyltransferase,ribosomal-protein-alanine N-acetyltransferase,ribosomal-protein-alanine acetyltransferase,Acetyltransferase (GNAT) family;protein_id=gnl|SC|AR00441…
AR00441|SC|contig000001	Prodigal:2.60	CDS	30560	31237	.	-	0	ID=AR00441_00030;gene=yeaZ;inference=ab initio prediction:Prodigal:2.60,similar to AA sequence:RefSeq:YP_004049377.1,similar to AA sequence:UniProtKB:P76256,protein motif:CLUSTERS:PRK09604,protein motif:TIGRFAMs:TIGR03725,protein motif:Pfam:PF00814.19;locus_tag=AR00441_00030;product=peptidase,hypothetical protein,UGMP family protein,universal bacterial protein YeaZ,Glycoprotease family;protein_id…
AR00441|SC|contig000001	Prodigal:2.60	CDS	31376	32215	.	-	0	ID=AR00441_00031;inference=ab initio prediction:Prodigal:2.60,similar to AA sequence:RefSeq:YP_005902397.1,protein motif:Pfam:PF08794.4;locus_tag=AR00441_00031;product=factor H binding protein,Lipoprotein GNA1870 C terminal like;protein_id=gnl|SC|AR00441_00031
AR00441|SC|contig000001	Prodigal:2.60	CDS	32373	33437	.	-	0	ID=AR00441_00032;eC_number=4.1.2.13;gene=fda;inference=ab initio prediction:Prodigal:2.60,similar to AA sequence:RefSeq:YP_002000667.1,similar to AA sequence:UniProtKB:Q8YNK2,protein motif:CLUSTERS:PRK09196,protein motif:Cdd:COG0191,protein motif:TIGRFAMs:TIGR01521,protein motif:Pfam:PF01116.14;locus_tag=AR00441_00032;product=fructose-1%2C6-bisphosphate aldolase,Fructose-bisphosphate aldolase,fru…
AR00441|SC|contig000001	Prodigal:2.60	CDS	33631	34548	.	+	0	ID=AR00441_00033;gene=xerC;inference=ab initio prediction:Prodigal:2.60,similar to AA sequence:RefSeq:YP_207216.1,similar to AA sequence:UniProtKB:P0A8P6,protein motif:CLUSTERS:PRK00236,protein motif:Cdd:COG4973,protein motif:TIGRFAMs:TIGR02224,protein motif:Pfam:PF00589.16;locus_tag=AR00441_00033;product=site-specific recombinase,Tyrosine recombinase XerC,site-specific tyrosine recombinase XerC,…
AR00441|SC|contig000001	Prodigal:2.60	CDS	34633	36546	.	+	0	ID=AR00441_00034;eC_number=2.2.1.7;gene=dxs;inference=ab initio prediction:Prodigal:2.60,similar to AA sequence:RefSeq:YP_004049373.1,similar to AA sequence:UniProtKB:Q9KGU7,protein motif:CLUSTERS:PRK05444,protein motif:Cdd:COG3958,protein motif:TIGRFAMs:TIGR00204,protein motif:Pfam:PF02779.18;locus_tag=AR00441_00034;product=1-deoxy-D-xylulose-5-phosphate synthase,1-deoxy-D-xylulose-5-phosphate s…
AR00441|SC|contig000001	Prodigal:2.60	CDS	36631	37959	.	-	0	ID=AR00441_00035;eC_number=2.-.-.-;gene=miaB;inference=ab initio prediction:Prodigal:2.60,similar to AA sequence:RefSeq:YP_207218.1,similar to AA sequence:UniProtKB:P0AEI1,protein motif:CLUSTERS:PRK14325,protein motif:TIGRFAMs:TIGR01574,protein motif:Pfam:PF00919.14;locus_tag=AR00441_00035;product=(dimethylallyl)adenosine tRNA methylthiotransferase,(Dimethylallyl)adenosine tRNA methylthiotransfer…
AR00441|SC|contig000001	Prodigal:2.60	CDS	38163	38576	.	+	0	ID=AR00441_00036;inference=ab initio prediction:Prodigal:2.60,similar to AA sequence:RefSeq:YP_003082532.1;locus_tag=AR00441_00036;product=putative secreted protein;protein_id=gnl|SC|AR00441_00036
AR00441|SC|contig000001	Prodigal:2.60	CDS	38640	39923	.	+	0	ID=AR00441_00037;eC_number=5.4.3.8,5.4.3.8;gene=hemL;inference=ab initio prediction:Prodigal:2.60,similar to AA sequence:RefSeq:YP_004049370.1,similar to AA sequence:UniProtKB:P23893,protein motif:CLUSTERS:PRK00062,protein motif:Cdd:COG0001,protein motif:TIGRFAMs:TIGR00713,protein motif:Pfam:PF00202.15;locus_tag=AR00441_00037;product=glutamate-1-semialdehyde 2%2C1-aminomutase,Glutamate-1-semialde…
AR00441|SC|contig000001	Prodigal:2.60	CDS	40327	40890	.	-	0	ID=AR00441_00038;eC_number=3.1.-.-;gene=orn;inference=ab initio prediction:Prodigal:2.60,similar to AA sequence:RefSeq:YP_003082534.1,similar to AA sequence:UniProtKB:P0A784,protein motif:CLUSTERS:PRK05359,protein motif:Pfam:PF00929.18;locus_tag=AR00441_00038;product=oligoribonuclease,Oligoribonuclease,oligoribonuclease,Exonuclease;protein_id=gnl|SC|AR00441_00038
AR00441|SC|contig000001	Prodigal:2.60	CDS	40908	41795	.	-	0	ID=AR00441_00039;eC_number=2.1.1.-;gene=prmA;inference=ab initio prediction:Prodigal:2.60,similar to AA sequence:RefSeq:YP_001598520.1,similar to AA sequence:UniProtKB:P0A8T1,protein motif:CLUSTERS:PRK00517,protein motif:Cdd:COG2264,protein motif:TIGRFAMs:TIGR00406,protein motif:Pfam:PF06325.7;locus_tag=AR00441_00039;product=50S ribosomal protein L11 methyltransferase,Ribosomal protein L11 methyl…
AR00441|SC|contig000001	Prodigal:2.60	CDS	42056	43417	.	-	0	ID=AR00441_00040;eC_number=6.3.4.14,6.3.4.14;gene=accC;inference=ab initio prediction:Prodigal:2.60,similar to AA sequence:RefSeq:YP_207223.1,similar to AA sequence:UniProtKB:P37798,protein motif:CLUSTERS:PRK08591,protein motif:Cdd:COG4770,protein motif:TIGRFAMs:TIGR00514,protein motif:Pfam:PF02786.11;locus_tag=AR00441_00040;product=acetyl-CoA carboxylase%2C biotin carboxylase,Biotin carboxylase,…
AR00441|SC|contig000001	Prodigal:2.60	CDS	43529	43987	.	-	0	ID=AR00441_00041;eC_number=6.4.1.2;gene=accB;inference=ab initio prediction:Prodigal:2.60,similar to AA sequence:RefSeq:YP_207224.1,similar to AA sequence:UniProtKB:P0ABD8,protein motif:CLUSTERS:PRK06302,protein motif:Cdd:COG0511,protein motif:TIGRFAMs:TIGR00531,protein motif:Pfam:PF00364.16;locus_tag=AR00441_00041;product=acetyl-CoA carboxylase biotin carboxyl carrier protein subunit,Biotin carb…
AR00441|SC|contig000001	Prodigal:2.60	CDS	44343	45383	.	+	0	ID=AR00441_00042;eC_number=5.-.-.-,5.-.-.-;gene=queA;inference=ab initio prediction:Prodigal:2.60,similar to AA sequence:RefSeq:YP_974471.1,similar to AA sequence:UniProtKB:P0A7F9,protein motif:CLUSTERS:PRK00147,protein motif:Cdd:COG0809,protein motif:TIGRFAMs:TIGR00113,protein motif:Pfam:PF02547.9;locus_tag=AR00441_00042;product=S-adenosylmethionine--tRNA ribosyltransferase-isomerase,S-adenosylm…
AR00441|SC|contig000001	Prodigal:2.60	CDS	45753	46331	.	-	0	ID=AR00441_00043;gene=mdaB_1;inference=ab initio prediction:Prodigal:2.60,similar to AA sequence:RefSeq:YP_208525.1,similar to AA sequence:UniProtKB:P0AEY5,protein motif:Cdd:COG2249,protein motif:Pfam:PF02525.11;locus_tag=AR00441_00043;product=modulator of drug activity,Modulator of drug activity B,Putative NADPH-quinone reductase (modulator of drug activity B),Flavodoxin-like fold;protein_id=gnl…
AR00441|SC|contig000001	Prodigal:2.60	CDS	46570	47469	.	+	0	ID=AR00441_00044;gene=dmlR_1;inference=ab initio prediction:Prodigal:2.60,similar to AA sequence:RefSeq:YP_208526.1,similar to AA sequence:UniProtKB:P76250,protein motif:CLUSTERS:PRK10632,protein motif:Cdd:COG3683,protein motif:TIGRFAMs:TIGR03339,protein motif:Pfam:PF03466.14;locus_tag=AR00441_00044;product=LysR family transcriptional regulator,D-malate degradation protein R,transcriptional regul…
AR00441|SC|contig000001	Prodigal:2.60	CDS	47696	50911	.	-	0	ID=AR00441_00045;eC_number=6.3.5.5,6.3.5.5;gene=carB;inference=ab initio prediction:Prodigal:2.60,similar to AA sequence:RefSeq:YP_207227.1,similar to AA sequence:UniProtKB:P00968,protein motif:CLUSTERS:PRK05294,protein motif:Cdd:COG0505,protein motif:TIGRFAMs:TIGR01369,protein motif:Pfam:PF02786.11;locus_tag=AR00441_00045;product=carbamoyl phosphate synthase large subunit,Carbamoyl-phosphate syn…
AR00441|SC|contig000001	Prodigal:2.60	CDS	50918	51466	.	-	0	ID=AR00441_00046;inference=ab initio prediction:Prodigal:2.60,protein motif:Cdd:COG5606;locus_tag=AR00441_00046;product=Uncharacterized conserved small protein;protein_id=gnl|SC|AR00441_00046
AR00441|SC|contig000001	Prodigal:2.60	CDS	51469	52032	.	-	0	ID=AR00441_00047;inference=ab initio prediction:Prodigal:2.60,similar to AA sequence:RefSeq:YP_005891288.1,protein motif:TIGRFAMs:TIGR00201,protein motif:Pfam:PF00156.21;locus_tag=AR00441_00047;product=putative phosphoribosyltransferase,comF family protein,Phosphoribosyl transferase domain;protein_id=gnl|SC|AR00441_00047
AR00441|SC|contig000001	Prodigal:2.60	CDS	52054	52644	.	-	0	ID=AR00441_00048;inference=ab initio prediction:Prodigal:2.60;locus_tag=AR00441_00048;product=hypothetical protein;protein_id=gnl|SC|AR00441_00048
AR00441|SC|contig000001	Prodigal:2.60	CDS	52828	53121	.	-	0	ID=AR00441_00049;inference=ab initio prediction:Prodigal:2.60,similar to AA sequence:RefSeq:YP_002000691.1,similar to AA sequence:UniProtKB:Q8ZM36;locus_tag=AR00441_00049;product=30S ribosomal protein S15,Virulence protein STM3117;protein_id=gnl|SC|AR00441_00049
AR00441|SC|contig000001	Prodigal:2.60	CDS	53362	54495	.	-	0	ID=AR00441_00050;eC_number=6.3.5.5;gene=carA;inference=ab initio prediction:Prodigal:2.60,similar to AA sequence:RefSeq:YP_002000692.1,similar to AA sequence:UniProtKB:P0A6F1,protein motif:CLUSTERS:PRK12564,protein motif:Cdd:COG0505,protein motif:TIGRFAMs:TIGR01368,protein motif:Pfam:PF00988.16;locus_tag=AR00441_00050;product=carbamoyl phosphate synthase small subunit,Carbamoyl-phosphate synthase…
AR00441|SC|contig000001	Prodigal:2.60	CDS	55261	58377	.	-	0	ID=AR00441_00051;inference=ab initio prediction:Prodigal:2.60,similar to AA sequence:RefSeq:YP_002342082.1,protein motif:Cdd:COG3419,protein motif:Pfam:PF05567.5;locus_tag=AR00441_00051;product=pilus-associated protein,Tfp pilus assembly protein%2C tip-associated adhesin PilY1,Neisseria PilC protein;protein_id=gnl|SC|AR00441_00051
AR00441|SC|contig000001	Prodigal:2.60	CDS	58906	60033	.	-	0	ID=AR00441_00052;gene=ylxH;inference=ab initio prediction:Prodigal:2.60,similar to AA sequence:RefSeq:YP_005883399.1,similar to AA sequence:UniProtKB:P40742,protein motif:CLUSTERS:PRK11670,protein motif:Cdd:COG2894,protein motif:TIGRFAMs:TIGR01969,protein motif:Pfam:PF10609.3;locus_tag=AR00441_00052;product=putative iron sulfur binding protein%2C Mrp/NBP35 family protein,hypothetical protein,anti…
AR00441|SC|contig000001	Aragorn:1.2.36	tRNA	60196	60271	.	+	0	ID=AR00441_00053;inference=COORDINATES:profile:Aragorn:1.2.36;locus_tag=AR00441_00053;product=tRNA-Lys(ttt)
AR00441|SC|contig000001	Prodigal:2.60	CDS	60350	60859	.	+	0	ID=AR00441_00054;gene=dsbE;inference=ab initio prediction:Prodigal:2.60,similar to AA sequence:RefSeq:YP_974484.1,similar to AA sequence:UniProtKB:Q9I3N1,protein motif:CLUSTERS:PRK03147,protein motif:TIGRFAMs:TIGR00385,protein motif:Pfam:PF08534.4;locus_tag=AR00441_00054;product=periplasmic thioredoxin,Cytochrome c biogenesis protein CcmG,thiol-disulfide oxidoreductase,periplasmic protein thiol:d…
AR00441|SC|contig000001	Prodigal:2.60	CDS	61202	61642	.	+	0	ID=AR00441_00055;gene=ohrR;inference=ab initio prediction:Prodigal:2.60,similar to AA sequence:RefSeq:YP_002000707.1,similar to AA sequence:UniProtKB:O34777,protein motif:CLUSTERS:PRK03573,protein motif:TIGRFAMs:TIGR02337,protein motif:Pfam:PF01047.16;locus_tag=AR00441_00055;product=putative marR-family transcriptional regulator,Organic hydroperoxide resistance transcriptional regulator,transcrip…
AR00441|SC|contig000001	Prodigal:2.60	CDS	61757	62257	.	+	0	ID=AR00441_00056;eC_number=1.5.1.36;gene=hpaC;inference=ab initio prediction:Prodigal:2.60,similar to AA sequence:RefSeq:YP_207236.1,similar to AA sequence:UniProtKB:Q57501,protein motif:CLUSTERS:PRK15486,protein motif:TIGRFAMs:TIGR02296,protein motif:Pfam:PF01613.12;locus_tag=AR00441_00056;product=flavoprotein oxidoreductase,4-hydroxyphenylacetate 3-monooxygenase reductase component,4-hydroxyphe…
AR00441|SC|contig000001	Prodigal:2.60	CDS	62273	62968	.	+	0	ID=AR00441_00057;eC_number=2.7.7.24;gene=rmlA2;inference=ab initio prediction:Prodigal:2.60,similar to AA sequence:RefSeq:YP_207237.1,similar to AA sequence:UniProtKB:P61887,protein motif:CLUSTERS:PRK15480,protein motif:Cdd:COG4750,protein motif:TIGRFAMs:TIGR03992,protein motif:Pfam:PF00483.17;locus_tag=AR00441_00057;product=sugar-phosphate transferase,Glucose-1-phosphate thymidylyltransferase 2,…
AR00441|SC|contig000001	Prodigal:2.60	CDS	63213	63644	.	-	0	ID=AR00441_00058;inference=ab initio prediction:Prodigal:2.60,similar to AA sequence:RefSeq:YP_004049348.1,protein motif:CLUSTERS:PRK11689,protein motif:Cdd:COG2962,protein motif:TIGRFAMs:TIGR03340,protein motif:Pfam:PF00892.14;locus_tag=AR00441_00058;product=integral membrane protein,aromatic amino acid exporter,Predicted permeases,phosphonate utilization associated putative membrane protein,Eam…
AR00441|SC|contig000001	Prodigal:2.60	CDS	63819	65495	.	+	0	ID=AR00441_00059;eC_number=6.3.4.3,6.3.4.3;gene=fhs;inference=ab initio prediction:Prodigal:2.60,similar to AA sequence:RefSeq:YP_207238.1,similar to AA sequence:UniProtKB:P21164,protein motif:CLUSTERS:PRK13505,protein motif:Pfam:PF01268.13;locus_tag=AR00441_00059;product=formate--tetrahydrofolate ligase,Formate--tetrahydrofolate ligase,formate--tetrahydrofolate ligase,Formate--tetrahydrofolate l…
AR00441|SC|contig000001	Prodigal:2.60	CDS	65609	66700	.	+	0	ID=AR00441_00060;gene=engD;inference=ab initio prediction:Prodigal:2.60,similar to AA sequence:RefSeq:YP_207239.1,similar to AA sequence:UniProtKB:P44681,protein motif:CLUSTERS:PRK09601,protein motif:Cdd:COG0012,protein motif:TIGRFAMs:TIGR00092,protein motif:Pfam:PF06071.7;locus_tag=AR00441_00060;product=GTP-dependent nucleic acid-binding protein EngD,GTP-dependent nucleic acid-binding protein en…
AR00441|SC|contig000001	Prodigal:2.60	CDS	67067	68938	.	+	0	ID=AR00441_00061;eC_number=6.2.1.3,2.3.1.-;gene=oatA_1;inference=ab initio prediction:Prodigal:2.60,similar to AA sequence:RefSeq:YP_005891300.1,similar to AA sequence:UniProtKB:Q7A3D6,protein motif:Pfam:PF01757.16;locus_tag=AR00441_00061;product=putative LipO-oligosaccharide acyltransferase,O-acetyltransferase OatA,Acyltransferase family;protein_id=gnl|SC|AR00441_00061
AR00441|SC|contig000001	Prodigal:2.60	CDS	69001	70296	.	+	0	ID=AR00441_00062;eC_number=6.1.1.1,6.1.1.1;gene=tyrS;inference=ab initio prediction:Prodigal:2.60,similar to AA sequence:RefSeq:YP_003082557.1,similar to AA sequence:UniProtKB:P0AGJ9,protein motif:CLUSTERS:PRK13354,protein motif:Cdd:COG0162,protein motif:TIGRFAMs:TIGR00234,protein motif:Pfam:PF00579.19;locus_tag=AR00441_00062;product=tyrosyl-tRNA synthetase,Tyrosine--tRNA ligase,tyrosyl-tRNA synt…
AR00441|SC|contig000001	Prodigal:2.60	CDS	70823	71743	.	+	0	ID=AR00441_00063;eC_number=2.7.1.26;gene=ribF;inference=ab initio prediction:Prodigal:2.60,similar to AA sequence:RefSeq:YP_207243.1,similar to AA sequence:UniProtKB:P0AG40,protein motif:CLUSTERS:PRK05627,protein motif:Cdd:COG0196,protein motif:TIGRFAMs:TIGR00083,protein motif:Pfam:PF06574.6;locus_tag=AR00441_00063;product=bifunctional riboflavin kinase/FMN adenylyltransferase,Riboflavin biosynth…
AR00441|SC|contig000001	Prodigal:2.60	CDS	71884	74673	.	+	0	ID=AR00441_00064;eC_number=6.1.1.5,6.1.1.5;gene=ileS;inference=ab initio prediction:Prodigal:2.60,similar to AA sequence:RefSeq:YP_207244.1,similar to AA sequence:UniProtKB:P00956,protein motif:CLUSTERS:PRK05743,protein motif:Cdd:COG0060,protein motif:TIGRFAMs:TIGR00392,protein motif:Pfam:PF00133.16;locus_tag=AR00441_00064;product=isoleucyl-tRNA synthetase,Isoleucine--tRNA ligase,isoleucyl-tRNA s…
AR00441|SC|contig000001	Prodigal:2.60	CDS	75712	76206	.	+	0	ID=AR00441_00065;eC_number=3.4.23.36,3.4.23.36;gene=lspA;inference=ab initio prediction:Prodigal:2.60,similar to AA sequence:RefSeq:YP_974495.1,similar to AA sequence:UniProtKB:P00804,protein motif:CLUSTERS:PRK00376,protein motif:TIGRFAMs:TIGR00077,protein motif:Pfam:PF01252.12;locus_tag=AR00441_00065;product=lipoprotein signal peptidase,Lipoprotein signal peptidase,lipoprotein signal peptidase,s…
AR00441|SC|contig000001	Prodigal:2.60	CDS	76236	77204	.	+	0	ID=AR00441_00066;eC_number=1.17.1.2,1.17.1.2;gene=ispH;inference=ab initio prediction:Prodigal:2.60,similar to AA sequence:RefSeq:YP_207247.1,similar to AA sequence:UniProtKB:P62623,protein motif:CLUSTERS:PRK01045,protein motif:TIGRFAMs:TIGR00216,protein motif:Pfam:PF02401.12;locus_tag=AR00441_00066;product=4-hydroxy-3-methylbut-2-enyl diphosphate reductase,4-hydroxy-3-methylbut-2-enyl diphosphat…
AR00441|SC|contig000001	Prodigal:2.60	CDS	77291	77848	.	-	0	ID=AR00441_00067;eC_number=3.6.1.1;gene=ppaX;inference=ab initio prediction:Prodigal:2.60,similar to AA sequence:RefSeq:YP_001598552.1,similar to AA sequence:UniProtKB:Q9JMQ2,protein motif:CLUSTERS:PRK13222,protein motif:TIGRFAMs:TIGR03351,protein motif:Pfam:PF00702.1;locus_tag=AR00441_00067;product=phosphoglycolate phosphatase,Pyrophosphatase ppaX,phosphoglycolate phosphatase,phosphonatase-like …
AR00441|SC|contig000001	Prodigal:2.60	CDS	77950	78960	.	-	0	ID=AR00441_00068;inference=ab initio prediction:Prodigal:2.60,similar to AA sequence:RefSeq:YP_001598391.1,protein motif:Pfam:PF01609.15;locus_tag=AR00441_00068;product=IS1106A3 transposase,Transposase DDE domain;protein_id=gnl|SC|AR00441_00068
AR00441|SC|contig000001	Prodigal:2.60	CDS	79138	79242	.	+	0	ID=AR00441_00069;inference=ab initio prediction:Prodigal:2.60;locus_tag=AR00441_00069;product=hypothetical protein;protein_id=gnl|SC|AR00441_00069
AR00441|SC|contig000001	Infernal:1.1	ncRNA	79400	79435	.	+	0	ID=AR00441_00070;inference=COORDINATES:profile:Infernal:1.1;locus_tag=AR00441_00070;product=CRISPR-DR34
AR00441|SC|contig000001	Infernal:1.1	ncRNA	79466	79501	.	+	0	ID=AR00441_00071;inference=COORDINATES:profile:Infernal:1.1;locus_tag=AR00441_00071;product=CRISPR-DR34
AR00441|SC|contig000001	Infernal:1.1	ncRNA	79532	79567	.	+	0	ID=AR00441_00072;inference=COORDINATES:profile:Infernal:1.1;locus_tag=AR00441_00072;product=CRISPR-DR34
AR00441|SC|contig000001	Infernal:1.1	ncRNA	79598	79633	.	+	0	ID=AR00441_00073;inference=COORDINATES:profile:Infernal:1.1;locus_tag=AR00441_00073;product=CRISPR-DR34
AR00441|SC|contig000001	Infernal:1.1	ncRNA	79664	79699	.	+	0	ID=AR00441_00074;inference=COORDINATES:profile:Infernal:1.1;locus_tag=AR00441_00074;product=CRISPR-DR34
AR00441|SC|contig000001	Infernal:1.1	ncRNA	79730	79765	.	+	0	ID=AR00441_00075;inference=COORDINATES:profile:Infernal:1.1;locus_tag=AR00441_00075;product=CRISPR-DR34
AR00441|SC|contig000001	Infernal:1.1	ncRNA	79796	79831	.	+	0	ID=AR00441_00076;inference=COORDINATES:profile:Infernal:1.1;locus_tag=AR00441_00076;product=CRISPR-DR34
AR00441|SC|contig000001	Infernal:1.1	ncRNA	79862	79897	.	+	0	ID=AR00441_00077;inference=COORDINATES:profile:Infernal:1.1;locus_tag=AR00441_00077;product=CRISPR-DR34
AR00441|SC|contig000001	Infernal:1.1	ncRNA	79928	79963	.	+	0	ID=AR00441_00078;inference=COORDINATES:profile:Infernal:1.1;locus_tag=AR00441_00078;product=CRISPR-DR34
AR00441|SC|contig000001	Prodigal:2.60	CDS	80027	80335	.	-	0	ID=AR00441_00079;inference=ab initio prediction:Prodigal:2.60,protein motif:TIGRFAMs:TIGR01573,protein motif:Pfam:PF09827.3;locus_tag=AR00441_00079;product=CRISPR-associated endoribonuclease Cas2,CRISPR associated protein Cas2;protein_id=gnl|SC|AR00441_00079
AR00441|SC|contig000001	Prodigal:2.60	CDS	80346	81260	.	-	0	ID=AR00441_00080;inference=ab initio prediction:Prodigal:2.60,similar to AA sequence:RefSeq:YP_003082576.1,protein motif:TIGRFAMs:TIGR03639,protein motif:Pfam:PF01867.10;locus_tag=AR00441_00080;product=putative DNA-repair protein,CRISPR-associated endonuclease Cas1%2C subtype II/NMENI,CRISPR associated protein Cas1;protein_id=gnl|SC|AR00441_00080
AR00441|SC|contig000001	Prodigal:2.60	CDS	81326	84574	.	-	0	ID=AR00441_00081;inference=ab initio prediction:Prodigal:2.60,similar to AA sequence:RefSeq:YP_003082577.1,protein motif:Cdd:COG3513,protein motif:TIGRFAMs:TIGR01865;locus_tag=AR00441_00081;product=putative CRISPR-associated protein,Uncharacterized protein conserved in bacteria,CRISPR-associated protein Cas9/Csn1%2C subtype II/NMEMI;protein_id=gnl|SC|AR00441_00081
AR00441|SC|contig000001	Prodigal:2.60	CDS	84853	88287	.	-	0	ID=AR00441_00082;eC_number=2.7.7.7,2.7.7.7;gene=dnaE;inference=ab initio prediction:Prodigal:2.60,similar to AA sequence:RefSeq:YP_207251.1,similar to AA sequence:UniProtKB:Q9JXZ2,protein motif:CLUSTERS:PRK05673,protein motif:TIGRFAMs:TIGR00594,protein motif:Pfam:PF07733.6;locus_tag=AR00441_00082;product=DNA polymerase III subunit alpha,DNA polymerase III subunit alpha,DNA polymerase III subunit …
AR00441|SC|contig000001	Infernal:1.1	ncRNA	88414	88486	.	-	0	ID=AR00441_00083;inference=COORDINATES:profile:Infernal:1.1;locus_tag=AR00441_00083;product=nse_sRNA
AR00441|SC|contig000001	Prodigal:2.60	CDS	88600	89058	.	+	0	ID=AR00441_00084;gene=ybcJ;inference=ab initio prediction:Prodigal:2.60,similar to AA sequence:RefSeq:YP_003082580.1,similar to AA sequence:UniProtKB:P0AAS7,protein motif:CLUSTERS:PRK11507,protein motif:Cdd:COG2501,protein motif:TIGRFAMs:TIGR02988;locus_tag=AR00441_00084;product=putative RNA-binding protein,hypothetical protein,ribosome-associated protein,Uncharacterized conserved protein,S4 doma…
AR00441|SC|contig000001	Prodigal:2.60	CDS	89036	89245	.	+	0	ID=AR00441_00085;inference=ab initio prediction:Prodigal:2.60;locus_tag=AR00441_00085;product=hypothetical protein;protein_id=gnl|SC|AR00441_00085
AR00441|SC|contig000001	Prodigal:2.60	CDS	89541	90377	.	+	0	ID=AR00441_00086;inference=ab initio prediction:Prodigal:2.60,similar to AA sequence:RefSeq:YP_003082582.1,protein motif:CLUSTERS:PRK06361,protein motif:Cdd:COG1387,protein motif:Pfam:PF02811.13;locus_tag=AR00441_00086;product=putative metal-dependent phosphoesterase,hypothetical protein,Histidinol phosphatase and related hydrolases of the PHP family,PHP domain;protein_id=gnl|SC|AR00441_00086
AR00441|SC|contig000001	Prodigal:2.60	CDS	90429	91721	.	-	0	ID=AR00441_00087;eC_number=2.6.1.39;gene=avtA;inference=ab initio prediction:Prodigal:2.60,similar to AA sequence:RefSeq:YP_001598562.1,similar to AA sequence:UniProtKB:Q72LL6,protein motif:CLUSTERS:PRK09440,protein motif:Cdd:COG3977,protein motif:TIGRFAMs:TIGR01140,protein motif:Pfam:PF00155.15;locus_tag=AR00441_00087;product=valine--pyruvate transaminase,2-aminoadipate transaminase,valine--pyru…
AR00441|SC|contig000001	Prodigal:2.60	CDS	91777	93687	.	-	0	ID=AR00441_00088;eC_number=5.1.3.2;gene=capD;inference=ab initio prediction:Prodigal:2.60,similar to AA sequence:RefSeq:YP_207256.1,similar to AA sequence:UniProtKB:Q9ZDJ5,protein motif:CLUSTERS:PRK10675,protein motif:TIGRFAMs:TIGR03589,protein motif:Pfam:PF02719.9;locus_tag=AR00441_00088;product=pilin glycosylation protein,UDP-glucose 4-epimerase,UDP-galactose-4-epimerase,UDP-N-acetylglucosamine…
AR00441|SC|contig000001	Prodigal:2.60	CDS	93735	94910	.	-	0	ID=AR00441_00089;eC_number=2.6.1.-;gene=pglC;inference=ab initio prediction:Prodigal:2.60,similar to AA sequence:RefSeq:YP_001598564.1,similar to AA sequence:UniProtKB:Q8G8Y2,protein motif:CLUSTERS:PRK11658,protein motif:Cdd:COG0399,protein motif:TIGRFAMs:TIGR03588,protein motif:Pfam:PF01041.11;locus_tag=AR00441_00089;product=pilin glycosylation protein,L-glutamine:2-deoxy-scyllo-inosose aminotra…
AR00441|SC|contig000001	Prodigal:2.60	CDS	94988	96229	.	-	0	ID=AR00441_00090;gene=pglB;inference=ab initio prediction:Prodigal:2.60,similar to AA sequence:RefSeq:YP_004049320.1,similar to AA sequence:UniProtKB:P71241,protein motif:CLUSTERS:PRK10124,protein motif:Cdd:COG0110,protein motif:TIGRFAMs:TIGR03025,protein motif:Pfam:PF02397.10;locus_tag=AR00441_00090;product=pilin glycosylation protein PglB,Putative colanic biosynthesis UDP-glucose lipid carrier …
AR00441|SC|contig000001	Prodigal:2.60	CDS	96222	97388	.	-	0	ID=AR00441_00091;inference=ab initio prediction:Prodigal:2.60,similar to AA sequence:RefSeq:YP_005883369.1,protein motif:Pfam:PF00534.14;locus_tag=AR00441_00091;product=putative glycosyltransferase,Glycosyl transferases group 1;protein_id=gnl|SC|AR00441_00091
AR00441|SC|contig000001	Prodigal:2.60	CDS	97408	97944	.	-	0	ID=AR00441_00092;eC_number=2.4.1.250;gene=mshA_1;inference=ab initio prediction:Prodigal:2.60,similar to AA sequence:RefSeq:YP_005883368.1,similar to AA sequence:UniProtKB:Q8NTA6,protein motif:CLUSTERS:PRK15179,protein motif:TIGRFAMs:TIGR03088,protein motif:Pfam:PF00534.14;locus_tag=AR00441_00092;product=putative glycosyltransferase,D-inositol-3-phosphate glycosyltransferase,Vi polysaccharide bio…
AR00441|SC|contig000001	Prodigal:2.60	CDS	97896	98483	.	-	0	ID=AR00441_00093;eC_number=2.4.1.-;inference=ab initio prediction:Prodigal:2.60,similar to AA sequence:RefSeq:YP_005891317.1;locus_tag=AR00441_00093;product=group 1 glycosyl transferase;protein_id=gnl|SC|AR00441_00093
AR00441|SC|contig000001	Prodigal:2.60	CDS	98480	99901	.	-	0	ID=AR00441_00094;inference=ab initio prediction:Prodigal:2.60,similar to AA sequence:RefSeq:YP_002000750.1,protein motif:Pfam:PF01943.11;locus_tag=AR00441_00094;product=Lipopolysaccharide biosynthesis translocase,Polysaccharide biosynthesis protein;protein_id=gnl|SC|AR00441_00094
AR00441|SC|contig000001	Prodigal:2.60	CDS	100096	101205	.	-	0	ID=AR00441_00095;gene=ribD;inference=ab initio prediction:Prodigal:2.60,similar to AA sequence:RefSeq:YP_207262.1,similar to AA sequence:UniProtKB:P25539,protein motif:CLUSTERS:PRK10786,protein motif:Cdd:COG0117,protein motif:TIGRFAMs:TIGR00326,protein motif:Pfam:PF01872.11;locus_tag=AR00441_00095;product=diaminohydroxyphosphoribosylaminopyrimidine deaminase,Riboflavin biosynthesis protein RibD,b…
AR00441|SC|contig000001	Prodigal:2.60	CDS	101237	101701	.	-	0	ID=AR00441_00096;gene=nrdR;inference=ab initio prediction:Prodigal:2.60,similar to AA sequence:RefSeq:YP_001598571.1,similar to AA sequence:UniProtKB:P0A8D0,protein motif:CLUSTERS:PRK00464,protein motif:TIGRFAMs:TIGR00244,protein motif:Pfam:PF03477.10;locus_tag=AR00441_00096;product=transcriptional regulator NrdR,Transcriptional repressor NrdR,transcriptional regulator NrdR,transcriptional regula…
AR00441|SC|contig000001	Prodigal:2.60	CDS	101730	102572	.	-	0	ID=AR00441_00097;eC_number=2.4.2.-;inference=ab initio prediction:Prodigal:2.60,similar to AA sequence:RefSeq:YP_005879205.1,protein motif:Cdd:COG0121,protein motif:TIGRFAMs:TIGR03442,protein motif:Pfam:PF00310.1;locus_tag=AR00441_00097;product=putative class-II glutamine amidotransferase,Predicted glutamine amidotransferase,conserved hypothetical protein,Glutamine amidotransferases class-II;prot…
AR00441|SC|contig000001	Prodigal:2.60	CDS	103732	104811	.	-	0	ID=AR00441_00098;eC_number=4.2.3.4,4.2.3.4;gene=aroB;inference=ab initio prediction:Prodigal:2.60,similar to AA sequence:RefSeq:YP_207265.1,similar to AA sequence:UniProtKB:Q9KNV2,protein motif:CLUSTERS:PRK00002,protein motif:Cdd:COG0337,protein motif:TIGRFAMs:TIGR01357,protein motif:Pfam:PF01761.1;locus_tag=AR00441_00098;product=3-dehydroquinate synthase,3-dehydroquinate synthase,3-dehydroquinat…
AR00441|SC|contig000001	Prodigal:2.60	CDS	104891	105403	.	-	0	ID=AR00441_00099;eC_number=2.7.1.71;gene=aroK;inference=ab initio prediction:Prodigal:2.60,similar to AA sequence:RefSeq:YP_002000757.1,similar to AA sequence:UniProtKB:P0A6D7,protein motif:CLUSTERS:PRK00131,protein motif:Cdd:COG0128,protein motif:Pfam:PF01202.16;locus_tag=AR00441_00099;product=shikimate kinase,Shikimate kinase 1,shikimate kinase,5-enolpyruvylshikimate-3-phosphate synthase,Shikim…
AR00441|SC|contig000001	Prodigal:2.60	CDS	106743	108962	.	-	0	ID=AR00441_00100;gene=pilQ;inference=ab initio prediction:Prodigal:2.60,similar to AA sequence:RefSeq:YP_005900384.1,similar to AA sequence:UniProtKB:Q70M91,protein motif:CLUSTERS:PRK13568,protein motif:Cdd:COG4796,protein motif:TIGRFAMs:TIGR02515,protein motif:Pfam:PF00263.15;locus_tag=AR00441_00100;product=type IV pilus secretin PilQ,Type IV pilus biogenesis and competence protein pilQ precurso…
AR00441|SC|contig000001	Prodigal:2.60	CDS	108981	109526	.	-	0	ID=AR00441_00101;inference=ab initio prediction:Prodigal:2.60,similar to AA sequence:RefSeq:YP_207268.1,protein motif:Pfam:PF04351.7;locus_tag=AR00441_00101;product=PilP protein,Pilus assembly protein%2C PilP;protein_id=gnl|SC|AR00441_00101
AR00441|SC|contig000001	Prodigal:2.60	CDS	109544	110191	.	-	0	ID=AR00441_00102;inference=ab initio prediction:Prodigal:2.60,similar to AA sequence:RefSeq:YP_002000764.1,protein motif:Pfam:PF04350.7;locus_tag=AR00441_00102;product=PilO,Pilus assembly protein%2C PilO;protein_id=gnl|SC|AR00441_00102
AR00441|SC|contig000001	Prodigal:2.60	CDS	110192	110791	.	-	0	ID=AR00441_00103;inference=ab initio prediction:Prodigal:2.60,similar to AA sequence:RefSeq:YP_207270.1,protein motif:Pfam:PF05137.7;locus_tag=AR00441_00103;product=PilN,Fimbrial assembly protein (PilN);protein_id=gnl|SC|AR00441_00103
AR00441|SC|contig000001	Prodigal:2.60	CDS	110794	111909	.	-	0	ID=AR00441_00104;inference=ab initio prediction:Prodigal:2.60,similar to AA sequence:RefSeq:YP_002000766.1,protein motif:TIGRFAMs:TIGR01175,protein motif:Pfam:PF11104.2;locus_tag=AR00441_00104;product=PilM,type IV pilus assembly protein PilM,Competence protein A;protein_id=gnl|SC|AR00441_00104
AR00441|SC|contig000001	Prodigal:2.60	CDS	112061	114457	.	+	0	ID=AR00441_00105;gene=mrcA;inference=ab initio prediction:Prodigal:2.60,similar to AA sequence:RefSeq:YP_005888921.1,similar to AA sequence:UniProtKB:O05131,protein motif:CLUSTERS:PRK11636,protein motif:Cdd:COG5009,protein motif:TIGRFAMs:TIGR02074,protein motif:Pfam:PF00912.16;locus_tag=AR00441_00105;product=protein PonA,Penicillin-binding protein 1A,penicillin-binding protein 1a,Membrane carboxy…
AR00441|SC|contig000001	Prodigal:2.60	CDS	114578	115207	.	-	0	ID=AR00441_00106;gene=engB;inference=ab initio prediction:Prodigal:2.60,similar to AA sequence:RefSeq:YP_003082600.1,similar to AA sequence:UniProtKB:P0A6P7,protein motif:CLUSTERS:PRK00454,protein motif:Cdd:COG3596,protein motif:TIGRFAMs:TIGR03598,protein motif:Pfam:PF01926.17;locus_tag=AR00441_00106;product=ribosome biogenesis GTP-binding protein YsxC,Probable GTP-binding protein EngB,GTP-bindin…
AR00441|SC|contig000001	Prodigal:2.60	CDS	115413	116036	.	+	0	ID=AR00441_00107;gene=cc4;inference=ab initio prediction:Prodigal:2.60,similar to AA sequence:RefSeq:YP_207274.1,similar to AA sequence:UniProtKB:P00106,protein motif:Cdd:COG2010,protein motif:TIGRFAMs:TIGR00782,protein motif:Pfam:PF00034.15;locus_tag=AR00441_00107;product=cytochrome precursor,Cytochrome c4 precursor,Cytochrome c%2C mono- and diheme variants,cytochrome c oxidase%2C cbb3-type%2C s…
AR00441|SC|contig000001	Prodigal:2.60	CDS	116313	118265	.	+	0	ID=AR00441_00108;gene=ccsB;inference=ab initio prediction:Prodigal:2.60,similar to AA sequence:RefSeq:YP_207275.1,similar to AA sequence:UniProtKB:P73912,protein motif:Pfam:PF05140.8;locus_tag=AR00441_00108;product=cytochrome biogenesis protein,Cytochrome c biogenesis protein CcsB,ResB-like family;protein_id=gnl|SC|AR00441_00108
AR00441|SC|contig000001	Prodigal:2.60	CDS	118258	119445	.	+	0	ID=AR00441_00109;gene=ccmF;inference=ab initio prediction:Prodigal:2.60,similar to AA sequence:RefSeq:YP_207276.1,similar to AA sequence:UniProtKB:P33927,protein motif:Cdd:COG4137,protein motif:TIGRFAMs:TIGR03144,protein motif:Pfam:PF01578.14;locus_tag=AR00441_00109;product=cytochrome synthesis protein,Cytochrome c-type biogenesis protein CcmF,ABC-type uncharacterized transport system%2C permease…
AR00441|SC|contig000001	Prodigal:2.60	CDS	119561	120625	.	+	0	ID=AR00441_00110;eC_number=3.4.24.57;gene=gcp;inference=ab initio prediction:Prodigal:2.60,similar to AA sequence:RefSeq:YP_207277.1,similar to AA sequence:UniProtKB:P05852,protein motif:CLUSTERS:PRK09604,protein motif:Cdd:COG5624,protein motif:TIGRFAMs:TIGR03723,protein motif:Pfam:PF00814.19;locus_tag=AR00441_00110;product=DNA-binding/iron metalloprotein/AP endonuclease,t(6)A37 threonylcarbamoyl…
AR00441|SC|contig000001	Prodigal:2.60	CDS	120669	121565	.	-	0	ID=AR00441_00111;eC_number=2.3.1.-;gene=htrB_1;inference=ab initio prediction:Prodigal:2.60,similar to AA sequence:RefSeq:YP_002000773.1,similar to AA sequence:UniProtKB:P0ACV0,protein motif:CLUSTERS:PRK08905,protein motif:Cdd:COG1560,protein motif:TIGRFAMs:TIGR02207,protein motif:Pfam:PF03279.7;locus_tag=AR00441_00111;product=lipid A biosynthesis lauroyl acyltransferase,Lipid A biosynthesis laur…
AR00441|SC|contig000001	Prodigal:2.60	CDS	121911	123080	.	+	0	ID=AR00441_00112;eC_number=2.5.1.6;gene=metK;inference=ab initio prediction:Prodigal:2.60,similar to AA sequence:RefSeq:YP_005888928.1,similar to AA sequence:UniProtKB:Q63YH5,protein motif:CLUSTERS:PRK05250,protein motif:TIGRFAMs:TIGR01034,protein motif:Pfam:PF02773.10;locus_tag=AR00441_00112;product=S-adenosylmethionine synthetase,S-adenosylmethionine synthase,S-adenosylmethionine synthetase,met…
AR00441|SC|contig000001	Prodigal:2.60	CDS	123329	123811	.	+	0	ID=AR00441_00113;inference=ab initio prediction:Prodigal:2.60,similar to AA sequence:RefSeq:YP_002003011.1,protein motif:Cdd:COG3676,protein motif:Pfam:PF12762.1;locus_tag=AR00441_00113;product=IS1016 transposase,Transposase and inactivated derivatives,ISXO2-like transposase domain;protein_id=gnl|SC|AR00441_00113
AR00441|SC|contig000001	Prodigal:2.60	CDS	124047	125573	.	-	0	ID=AR00441_00114;eC_number=3.4.16.4;gene=pbp3;inference=ab initio prediction:Prodigal:2.60,similar to AA sequence:RefSeq:YP_001598590.1,similar to AA sequence:UniProtKB:P39844,protein motif:CLUSTERS:PRK11113,protein motif:TIGRFAMs:TIGR00666,protein motif:Pfam:PF02113.9;locus_tag=AR00441_00114;product=penicillin-binding protein 3,D-alanyl-D-alanine carboxypeptidase dacC precursor,D-alanyl-D-alanin…
AR00441|SC|contig000001	Prodigal:2.60	CDS	125621	126187	.	+	0	ID=AR00441_00115;inference=ab initio prediction:Prodigal:2.60,similar to AA sequence:RefSeq:YP_002000777.1,protein motif:Cdd:COG0431,protein motif:Pfam:PF03358.9;locus_tag=AR00441_00115;product=Oxidoreductase,Predicted flavoprotein,NADPH-dependent FMN reductase;protein_id=gnl|SC|AR00441_00115
AR00441|SC|contig000001	Prodigal:2.60	CDS	126757	128070	.	+	0	ID=AR00441_00116;gene=citN;inference=ab initio prediction:Prodigal:2.60,similar to AA sequence:RefSeq:YP_974534.1,similar to AA sequence:UniProtKB:P42308,protein motif:Cdd:COG2610,protein motif:TIGRFAMs:TIGR00784,protein motif:Pfam:PF03600.10;locus_tag=AR00441_00116;product=transmembrane transport protein,Citrate transporter,H+/gluconate symporter and related permeases,citrate transporter,Citrate…
AR00441|SC|contig000001	Prodigal:2.60	CDS	128292	128423	.	+	0	ID=AR00441_00117;inference=ab initio prediction:Prodigal:2.60,similar to AA sequence:RefSeq:YP_974535.1;locus_tag=AR00441_00117;product=two-component system response regulator;protein_id=gnl|SC|AR00441_00117
AR00441|SC|contig000001	Prodigal:2.60	CDS	128463	129713	.	+	0	ID=AR00441_00118;eC_number=2.7.13.3;gene=rssA_1;inference=ab initio prediction:Prodigal:2.60,similar to AA sequence:RefSeq:YP_002000782.1,similar to AA sequence:UniProtKB:Q8GP19,protein motif:CLUSTERS:PRK10337,protein motif:Cdd:COG4191,protein motif:TIGRFAMs:TIGR01386,protein motif:Pfam:PF02518.20;locus_tag=AR00441_00118;product=protein BasS,Swarming motility regulation sensor protein rssA,sensor…
AR00441|SC|contig000001	Prodigal:2.60	CDS	129973	131466	.	-	0	ID=AR00441_00119;eC_number=3.1.26.-;gene=cafA;inference=ab initio prediction:Prodigal:2.60,similar to AA sequence:RefSeq:NP_274790.1,similar to AA sequence:UniProtKB:P0A9J0,protein motif:CLUSTERS:PRK11712,protein motif:Cdd:COG1530,protein motif:TIGRFAMs:TIGR00757,protein motif:Pfam:PF10150.3;locus_tag=AR00441_00119;product=cytoplasmic axial filament protein,Ribonuclease G,ribonuclease G,Ribonucle…
AR00441|SC|contig000001	Prodigal:2.60	CDS	131679	131936	.	+	0	ID=AR00441_00120;gene=grxC;inference=ab initio prediction:Prodigal:2.60,similar to AA sequence:RefSeq:YP_002000785.1,similar to AA sequence:UniProtKB:P0AC62,protein motif:CLUSTERS:PRK10638,protein motif:TIGRFAMs:TIGR02181,protein motif:Pfam:PF00462.18;locus_tag=AR00441_00120;product=putative glutaredoxin,Glutaredoxin-3,glutaredoxin 3,glutaredoxin 3,Glutaredoxin;protein_id=gnl|SC|AR00441_00120
AR00441|SC|contig000001	Prodigal:2.60	CDS	131957	132400	.	+	0	ID=AR00441_00121;gene=secB;inference=ab initio prediction:Prodigal:2.60,similar to AA sequence:RefSeq:YP_207288.1,similar to AA sequence:UniProtKB:Q93TF4,protein motif:CLUSTERS:PRK05751,protein motif:TIGRFAMs:TIGR00809,protein motif:Pfam:PF02556.8;locus_tag=AR00441_00121;product=preprotein translocase subunit SecB,Protein-export protein secB,preprotein translocase subunit SecB,protein-export chap…
AR00441|SC|contig000001	Prodigal:2.60	CDS	132486	134528	.	+	0	ID=AR00441_00122;eC_number=3.6.4.12;gene=recG;inference=ab initio prediction:Prodigal:2.60,similar to AA sequence:RefSeq:YP_207289.1,similar to AA sequence:UniProtKB:P24230,protein motif:CLUSTERS:PRK10917,protein motif:Cdd:COG4098,protein motif:TIGRFAMs:TIGR00643,protein motif:Pfam:PF00270.23;locus_tag=AR00441_00122;product=ATP-dependent DNA helicase RecG,ATP-dependent DNA helicase recG,ATP-depen…
AR00441|SC|contig000001	Prodigal:2.60	CDS	135405	136448	.	-	0	ID=AR00441_00123;eC_number=1.2.1.38,1.2.1.38;gene=argC;inference=ab initio prediction:Prodigal:2.60,similar to AA sequence:RefSeq:YP_207290.1,similar to AA sequence:UniProtKB:Q3K5W5,protein motif:CLUSTERS:PRK00436,protein motif:Cdd:COG0002,protein motif:TIGRFAMs:TIGR01850,protein motif:Pfam:PF01118.18;locus_tag=AR00441_00123;product=N-acetyl-gamma-glutamyl-phosphate reductase,N-acetyl-gamma-gluta…
AR00441|SC|contig000001	Prodigal:2.60	CDS	136445	136726	.	-	0	ID=AR00441_00124;inference=ab initio prediction:Prodigal:2.60,similar to AA sequence:RefSeq:YP_004049282.1,protein motif:CLUSTERS:PRK04214;locus_tag=AR00441_00124;product=ribonuclease BN,ribonuclease BN/unknown domain fusion protein;protein_id=gnl|SC|AR00441_00124
AR00441|SC|contig000001	Prodigal:2.60	CDS	137088	137408	.	+	0	ID=AR00441_00125;inference=ab initio prediction:Prodigal:2.60,similar to AA sequence:RefSeq:YP_005900360.1,protein motif:Pfam:PF08007.6;locus_tag=AR00441_00125;product=cupin family protein,Cupin superfamily protein;protein_id=gnl|SC|AR00441_00125
AR00441|SC|contig000001	Prodigal:2.60	CDS	137520	138236	.	+	0	ID=AR00441_00126;inference=ab initio prediction:Prodigal:2.60,similar to AA sequence:RefSeq:YP_005900360.1,protein motif:Pfam:PF08007.6;locus_tag=AR00441_00126;product=cupin family protein,Cupin superfamily protein;protein_id=gnl|SC|AR00441_00126
AR00441|SC|contig000001	Prodigal:2.60	CDS	138245	138451	.	+	0	ID=AR00441_00127;inference=ab initio prediction:Prodigal:2.60,similar to AA sequence:RefSeq:YP_974544.1;locus_tag=AR00441_00127;product=lipoprotein;protein_id=gnl|SC|AR00441_00127
AR00441|SC|contig000001	Prodigal:2.60	CDS	139076	139702	.	+	0	ID=AR00441_00128;gene=cvaA;inference=ab initio prediction:Prodigal:2.60,similar to AA sequence:RefSeq:YP_974546.1,similar to AA sequence:UniProtKB:P22519,protein motif:TIGRFAMs:TIGR01843,protein motif:Pfam:PF12700.1;locus_tag=AR00441_00128;product=secretion protein,Colicin V secretion protein CvaA,type I secretion membrane fusion protein%2C HlyD family,HlyD family secretion protein;protein_id=gnl…
AR00441|SC|contig000001	Prodigal:2.60	CDS	139654	139854	.	+	0	ID=AR00441_00129;inference=ab initio prediction:Prodigal:2.60,similar to AA sequence:RefSeq:YP_974546.1;locus_tag=AR00441_00129;product=secretion protein;protein_id=gnl|SC|AR00441_00129
AR00441|SC|contig000001	Prodigal:2.60	CDS	140485	140652	.	+	0	ID=AR00441_00130;inference=ab initio prediction:Prodigal:2.60;locus_tag=AR00441_00130;product=hypothetical protein;protein_id=gnl|SC|AR00441_00130
AR00441|SC|contig000001	Prodigal:2.60	CDS	140751	140990	.	+	0	ID=AR00441_00131;inference=ab initio prediction:Prodigal:2.60,similar to AA sequence:RefSeq:YP_002000796.1;locus_tag=AR00441_00131;product=putative protein export protein;protein_id=gnl|SC|AR00441_00131
AR00441|SC|contig000001	Prodigal:2.60	CDS	141051	142793	.	+	0	ID=AR00441_00132;gene=hecB;inference=ab initio prediction:Prodigal:2.60,similar to AA sequence:RefSeq:YP_001598605.1,similar to AA sequence:UniProtKB:P35077,protein motif:Cdd:COG4775,protein motif:Pfam:PF03865.7;locus_tag=AR00441_00132;product=hemolysin activation protein HecB,TpsB transporter,Outer membrane protein/protective antigen OMA87,Haemolysin secretion/activation protein ShlB/FhaC/HecB;p…
AR00441|SC|contig000001	Prodigal:2.60	CDS	142902	148637	.	+	0	ID=AR00441_00133;gene=fhaB_1;inference=ab initio prediction:Prodigal:2.60,similar to AA sequence:RefSeq:YP_003082624.1,similar to AA sequence:UniProtKB:P12255,protein motif:Cdd:COG5444,protein motif:TIGRFAMs:TIGR01901,protein motif:Pfam:PF04830.7;locus_tag=AR00441_00133;product=hemagglutinin/hemolysin-like protein,Filamentous hemagglutinin,Uncharacterized conserved protein,filamentous hemagglutin…
AR00441|SC|contig000001	Prodigal:2.60	CDS	148646	149068	.	+	0	ID=AR00441_00134;inference=ab initio prediction:Prodigal:2.60;locus_tag=AR00441_00134;product=hypothetical protein;protein_id=gnl|SC|AR00441_00134
AR00441|SC|contig000001	Prodigal:2.60	CDS	149105	149506	.	+	0	ID=AR00441_00135;inference=ab initio prediction:Prodigal:2.60,protein motif:Cdd:COG3792,protein motif:Pfam:PF04591.6;locus_tag=AR00441_00135;product=Uncharacterized protein conserved in bacteria,Protein of unknown function%2C DUF596;protein_id=gnl|SC|AR00441_00135
AR00441|SC|contig000001	Prodigal:2.60	CDS	149707	150249	.	+	0	ID=AR00441_00136;gene=fhaB_2;inference=ab initio prediction:Prodigal:2.60,similar to AA sequence:RefSeq:YP_003082624.1;locus_tag=AR00441_00136;product=hemagglutinin/hemolysin-like protein;protein_id=gnl|SC|AR00441_00136
AR00441|SC|contig000001	Prodigal:2.60	CDS	150252	151187	.	+	0	ID=AR00441_00137;inference=ab initio prediction:Prodigal:2.60;locus_tag=AR00441_00137;product=hypothetical protein;protein_id=gnl|SC|AR00441_00137
AR00441|SC|contig000001	Prodigal:2.60	CDS	151957	152235	.	+	0	ID=AR00441_00138;inference=ab initio prediction:Prodigal:2.60;locus_tag=AR00441_00138;product=hypothetical protein;protein_id=gnl|SC|AR00441_00138
AR00441|SC|contig000001	Prodigal:2.60	CDS	152518	152976	.	+	0	ID=AR00441_00139;inference=ab initio prediction:Prodigal:2.60;locus_tag=AR00441_00139;product=hypothetical protein;protein_id=gnl|SC|AR00441_00139
AR00441|SC|contig000001	Prodigal:2.60	CDS	152942	153172	.	-	0	ID=AR00441_00140;inference=ab initio prediction:Prodigal:2.60;locus_tag=AR00441_00140;product=hypothetical protein;protein_id=gnl|SC|AR00441_00140
AR00441|SC|contig000001	Prodigal:2.60	CDS	153188	153364	.	+	0	ID=AR00441_00141;gene=apxIB_1;inference=ab initio prediction:Prodigal:2.60,similar to AA sequence:RefSeq:YP_002000797.1,similar to AA sequence:UniProtKB:P26760,protein motif:CLUSTERS:PRK10789,protein motif:Cdd:COG4618,protein motif:TIGRFAMs:TIGR01842;locus_tag=AR00441_00141;product=putative ABC transporter,RTX-I toxin determinant B,putative multidrug transporter membrane\ATP-binding components,AB…
AR00441|SC|contig000001	Prodigal:2.60	CDS	153491	154747	.	-	0	ID=AR00441_00142;gene=rbn;inference=ab initio prediction:Prodigal:2.60,similar to AA sequence:RefSeq:YP_003082629.1,similar to AA sequence:UniProtKB:P0A8K8,protein motif:CLUSTERS:PRK04214,protein motif:TIGRFAMs:TIGR00765,protein motif:Pfam:PF03631.9;locus_tag=AR00441_00142;product=bifunctional ribonuclease BN/hypothetical protein,hypothetical protein,ribonuclease BN/unknown domain fusion protein,…
AR00441|SC|contig000001	Prodigal:2.60	CDS	155262	155921	.	+	0	ID=AR00441_00143;eC_number=6.3.-.-;gene=queC;inference=ab initio prediction:Prodigal:2.60,similar to AA sequence:RefSeq:YP_207300.1,similar to AA sequence:UniProtKB:O31675,protein motif:CLUSTERS:PRK11106,protein motif:Cdd:COG1606,protein motif:TIGRFAMs:TIGR00364,protein motif:Pfam:PF06508.7;locus_tag=AR00441_00143;product=YbaX,7-cyano-7-deazaguanine synthase,queuosine biosynthesis protein QueC,AT…
AR00441|SC|contig000001	Prodigal:2.60	CDS	155949	156467	.	+	0	ID=AR00441_00144;inference=ab initio prediction:Prodigal:2.60,protein motif:Pfam:PF07566.6;locus_tag=AR00441_00144;product=Domain of Unknown Function (DUF1543);protein_id=gnl|SC|AR00441_00144
AR00441|SC|contig000001	Prodigal:2.60	CDS	156474	156896	.	+	0	ID=AR00441_00145;inference=ab initio prediction:Prodigal:2.60,similar to AA sequence:RefSeq:YP_002000802.1,protein motif:TIGRFAMs:TIGR03367,protein motif:Pfam:PF01242.1;locus_tag=AR00441_00145;product=6-pyruvoyl tetrahydrobiopterin synthase,queuosine biosynthesis protein QueD,6-pyruvoyl tetrahydropterin synthase;protein_id=gnl|SC|AR00441_00145
AR00441|SC|contig000001	Prodigal:2.60	CDS	157165	157536	.	+	0	ID=AR00441_00146;inference=ab initio prediction:Prodigal:2.60,similar to AA sequence:RefSeq:YP_001598621.1,protein motif:Cdd:COG3759,protein motif:Pfam:PF06993.6;locus_tag=AR00441_00146;product=membrane protein,Predicted membrane protein,Protein of unknown function (DUF1304);protein_id=gnl|SC|AR00441_00146
AR00441|SC|contig000001	Prodigal:2.60	CDS	157533	158171	.	+	0	ID=AR00441_00147;eC_number=4.3.99.-;gene=queE;inference=ab initio prediction:Prodigal:2.60,similar to AA sequence:RefSeq:YP_005893369.1,similar to AA sequence:UniProtKB:P64554,protein motif:Cdd:COG3759,protein motif:TIGRFAMs:TIGR03963,protein motif:Pfam:PF04055.15;locus_tag=AR00441_00147;product=radical SAM domain-containing protein,7-carboxy-7-deazaguanine synthase,Predicted membrane protein,put…
AR00441|SC|contig000001	Aragorn:1.2.36	tRNA	158692	158768	.	-	0	ID=AR00441_00148;inference=COORDINATES:profile:Aragorn:1.2.36;locus_tag=AR00441_00148;product=tRNA-Pro(cgg)
AR00441|SC|contig000001	Prodigal:2.60	CDS	158849	159934	.	-	0	ID=AR00441_00149;eC_number=3.2.1.52,3.2.1.52;gene=nagZ;inference=ab initio prediction:Prodigal:2.60,similar to AA sequence:RefSeq:YP_207305.1,similar to AA sequence:UniProtKB:P75949,protein motif:CLUSTERS:PRK05337,protein motif:Pfam:PF00933.15;locus_tag=AR00441_00149;product=beta-hexosaminidase,Beta-hexosaminidase,beta-hexosaminidase,Glycosyl hydrolase family 3 N terminal domain;protein_id=gnl|SC…
AR00441|SC|contig000001	Prodigal:2.60	CDS	159991	161682	.	-	0	ID=AR00441_00150;gene=mleN;inference=ab initio prediction:Prodigal:2.60,similar to AA sequence:RefSeq:YP_001598624.1,similar to AA sequence:UniProtKB:P54571,protein motif:TIGRFAMs:TIGR00931,protein motif:Pfam:PF03553.8;locus_tag=AR00441_00150;product=integral membrane protein,Malate-2H(+)/Na(+)-lactate antiporter,Na+/H+ antiporter NhaC,Na+/H+ antiporter family;protein_id=gnl|SC|AR00441_00150
AR00441|SC|contig000001	Prodigal:2.60	CDS	161713	163212	.	-	0	ID=AR00441_00151;eC_number=3.4.21.107;gene=mucD;inference=ab initio prediction:Prodigal:2.60,similar to AA sequence:RefSeq:YP_207308.1,similar to AA sequence:UniProtKB:Q4KGQ4,protein motif:CLUSTERS:PRK10942,protein motif:Cdd:COG3975,protein motif:TIGRFAMs:TIGR02037,protein motif:Pfam:PF00595.18;locus_tag=AR00441_00151;product=serine protease,Probable periplasmic serine endoprotease DegP-like prec…
AR00441|SC|contig000001	Prodigal:2.60	CDS	163350	163979	.	-	0	ID=AR00441_00152;eC_number=4.2.99.18;gene=nth;inference=ab initio prediction:Prodigal:2.60,similar to AA sequence:RefSeq:YP_001598627.1,similar to AA sequence:UniProtKB:P0AB83,protein motif:CLUSTERS:PRK10702,protein motif:Cdd:COG0122,protein motif:TIGRFAMs:TIGR01083,protein motif:Pfam:PF00730.1;locus_tag=AR00441_00152;product=endonuclease III,Endonuclease III,endonuclease III,3-methyladenine DNA …
AR00441|SC|contig000001	Prodigal:2.60	CDS	164025	164438	.	-	0	ID=AR00441_00153;gene=yqaA;inference=ab initio prediction:Prodigal:2.60,similar to AA sequence:RefSeq:YP_001598628.1,similar to AA sequence:UniProtKB:P0ADR0,protein motif:Pfam:PF09335.5;locus_tag=AR00441_00153;product=membrane protein,Inner membrane protein yqaA,SNARE associated Golgi protein;protein_id=gnl|SC|AR00441_00153
AR00441|SC|contig000001	Prodigal:2.60	CDS	165028	166251	.	+	0	ID=AR00441_00154;gene=fucP;inference=ab initio prediction:Prodigal:2.60,similar to AA sequence:RefSeq:YP_207312.1,similar to AA sequence:UniProtKB:P11551,protein motif:CLUSTERS:PRK10133,protein motif:TIGRFAMs:TIGR01272,protein motif:Pfam:PF07690.10;locus_tag=AR00441_00154;product=sugar transporter,L-fucose permease,L-fucose transporter,glucose/galactose transporter WARNING,Major Facilitator Super…
AR00441|SC|contig000001	Prodigal:2.60	CDS	166542	167921	.	+	0	ID=AR00441_00155;gene=nhaC;inference=ab initio prediction:Prodigal:2.60,similar to AA sequence:RefSeq:YP_002000815.1,similar to AA sequence:UniProtKB:O07553,protein motif:TIGRFAMs:TIGR00931,protein motif:Pfam:PF03553.8;locus_tag=AR00441_00155;product=NhaC,Sodium/proton antiporter,Na+/H+ antiporter NhaC,Na+/H+ antiporter family;protein_id=gnl|SC|AR00441_00155
AR00441|SC|contig000001	Prodigal:2.60	CDS	168051	168875	.	-	0	ID=AR00441_00156;gene=corC;inference=ab initio prediction:Prodigal:2.60,similar to AA sequence:RefSeq:YP_002000816.1,similar to AA sequence:UniProtKB:P0A2L3,protein motif:CLUSTERS:PRK15094,protein motif:Cdd:COG4535,protein motif:TIGRFAMs:TIGR03520,protein motif:Pfam:PF03471.11;locus_tag=AR00441_00156;product=Magnesium and cobalt transporter,Magnesium and cobalt efflux protein CorC,magnesium/cobal…
AR00441|SC|contig000001	Prodigal:2.60	CDS	168877	169392	.	-	0	ID=AR00441_00157;eC_number=3.4.24.-;inference=ab initio prediction:Prodigal:2.60,similar to AA sequence:RefSeq:YP_005891375.1,similar to AA sequence:UniProtKB:P71335,protein motif:CLUSTERS:PRK13963,protein motif:TIGRFAMs:TIGR00043,protein motif:Pfam:PF02130.11;locus_tag=AR00441_00157;product=putative metalloprotease NMB0538,Probable rRNA maturation factor,unkown domain/putative metalloprotease fu…
AR00441|SC|contig000001	Prodigal:2.60	CDS	169511	170446	.	+	0	ID=AR00441_00158;eC_number=2.5.1.61,2.5.1.61;gene=hemC;inference=ab initio prediction:Prodigal:2.60,similar to AA sequence:RefSeq:YP_004049265.1,similar to AA sequence:UniProtKB:P06983,protein motif:CLUSTERS:PRK00072,protein motif:Cdd:COG0407,protein motif:TIGRFAMs:TIGR00212,protein motif:Pfam:PF01379.14;locus_tag=AR00441_00158;product=porphobilinogen deaminase,Porphobilinogen deaminase,porphobil…
AR00441|SC|contig000001	Prodigal:2.60	CDS	170850	172043	.	-	0	ID=AR00441_00159;eC_number=2.6.1.1;gene=aspC;inference=ab initio prediction:Prodigal:2.60,similar to AA sequence:RefSeq:YP_002002338.1,similar to AA sequence:UniProtKB:P00509,protein motif:CLUSTERS:PRK09257,protein motif:Pfam:PF00155.15;locus_tag=AR00441_00159;product=aromatic amino acid aminotransferase,Aspartate aminotransferase,aromatic amino acid aminotransferase,Aminotransferase class I and …
AR00441|SC|contig000001	Prodigal:2.60	CDS	172125	172622	.	-	0	ID=AR00441_00160;inference=ab initio prediction:Prodigal:2.60;locus_tag=AR00441_00160;product=hypothetical protein;protein_id=gnl|SC|AR00441_00160
AR00441|SC|contig000001	Prodigal:2.60	CDS	172738	172941	.	+	0	ID=AR00441_00161;inference=ab initio prediction:Prodigal:2.60,protein motif:Cdd:COG4391,protein motif:Pfam:PF10276.3;locus_tag=AR00441_00161;product=Uncharacterized protein conserved in bacteria,Zinc-finger domain;protein_id=gnl|SC|AR00441_00161
AR00441|SC|contig000001	Prodigal:2.60	CDS	173110	174696	.	-	0	ID=AR00441_00162;gene=lutP;inference=ab initio prediction:Prodigal:2.60,similar to AA sequence:RefSeq:YP_208503.1,similar to AA sequence:UniProtKB:P71067,protein motif:CLUSTERS:PRK10420,protein motif:TIGRFAMs:TIGR00795,protein motif:Pfam:PF02652.8;locus_tag=AR00441_00162;product=L-lactate permease,L-lactate permease,L-lactate permease,transporter%2C lactate permease (LctP) family,L-lactate permea…
AR00441|SC|contig000001	Prodigal:2.60	CDS	174965	175687	.	-	0	ID=AR00441_00163;eC_number=3.6.1.54;gene=lpxH;inference=ab initio prediction:Prodigal:2.60,similar to AA sequence:RefSeq:YP_208502.1,similar to AA sequence:UniProtKB:P43341,protein motif:CLUSTERS:PRK05340,protein motif:Cdd:COG2908,protein motif:TIGRFAMs:TIGR01854,protein motif:Pfam:PF12850.1;locus_tag=AR00441_00163;product=UDP-2%2C3-diacylglucosamine hydrolase,UDP-2%2C3-diacylglucosamine hydrolas…
AR00441|SC|contig000001	Prodigal:2.60	CDS	175937	179422	.	+	0	ID=AR00441_00164;gene=smc;inference=ab initio prediction:Prodigal:2.60,similar to AA sequence:RefSeq:YP_005879136.1,similar to AA sequence:UniProtKB:B8GZ28,protein motif:CLUSTERS:PRK02224,protein motif:Cdd:COG0419,protein motif:TIGRFAMs:TIGR02168,protein motif:Pfam:PF02463.13;locus_tag=AR00441_00164;product=SMC protein,Chromosome partition protein Smc,chromosome segregation protein,ATPase involve…
AR00441|SC|contig000001	Prodigal:2.60	CDS	179773	180819	.	-	0	ID=AR00441_00165;eC_number=1.1.1.1,1.1.1.1;gene=adhA;inference=ab initio prediction:Prodigal:2.60,similar to AA sequence:RefSeq:YP_004049257.1,similar to AA sequence:UniProtKB:P20368,protein motif:CLUSTERS:PRK09422,protein motif:Cdd:COG0115,protein motif:TIGRFAMs:TIGR02822,protein motif:Pfam:PF08240.6;locus_tag=AR00441_00165;product=alcohol dehydrogenase,Alcohol dehydrogenase 1,ethanol-active deh…
AR00441|SC|contig000001	Prodigal:2.60	CDS	181103	181492	.	-	0	ID=AR00441_00166;gene=pilV1;inference=ab initio prediction:Prodigal:2.60,similar to AA sequence:RefSeq:YP_001598644.1,similar to AA sequence:UniProtKB:P17823,protein motif:CLUSTERS:PRK10574,protein motif:Cdd:COG4968,protein motif:TIGRFAMs:TIGR02532,protein motif:Pfam:PF07963.6;locus_tag=AR00441_00166;product=type IV pilus assembly protein,Serogroup C1,putative major pilin subunit,Tfp pilus assemb…
AR00441|SC|contig000001	Prodigal:2.60	CDS	181718	182896	.	+	0	ID=AR00441_00167;gene=macA;inference=ab initio prediction:Prodigal:2.60,similar to AA sequence:RefSeq:YP_208494.1,similar to AA sequence:UniProtKB:P75830,protein motif:CLUSTERS:PRK11578,protein motif:Cdd:COG4770,protein motif:TIGRFAMs:TIGR01730,protein motif:Pfam:PF12700.1;locus_tag=AR00441_00167;product=ABC transporter periplasmic protein,Macrolide-specific efflux protein macA precursor,macrolid…
AR00441|SC|contig000001	Prodigal:2.60	CDS	182962	184896	.	+	0	ID=AR00441_00168;eC_number=3.6.3.-;gene=macB;inference=ab initio prediction:Prodigal:2.60,similar to AA sequence:RefSeq:YP_208493.1,similar to AA sequence:UniProtKB:Q5MK06,protein motif:CLUSTERS:PRK10535,protein motif:Cdd:COG4181,protein motif:TIGRFAMs:TIGR02211,protein motif:Pfam:PF12704.1;locus_tag=AR00441_00168;product=ABC transporter ATP-binding protein,Macrolide export ATP-binding/permease p…
AR00441|SC|contig000001	Prodigal:2.60	CDS	185214	185996	.	-	0	ID=AR00441_00169;gene=dsbC;inference=ab initio prediction:Prodigal:2.60,similar to AA sequence:RefSeq:YP_974590.1,similar to AA sequence:UniProtKB:Q7VU58,protein motif:CLUSTERS:PRK10877,protein motif:Cdd:COG1651,protein motif:Pfam:PF10411.3;locus_tag=AR00441_00169;product=thiol:disulfide interchange protein,Probable thiol:disulfide interchange protein DsbC precursor,protein disulfide isomerase II…
AR00441|SC|contig000001	Prodigal:2.60	CDS	186135	188324	.	+	0	ID=AR00441_00170;eC_number=3.6.4.-;gene=priA;inference=ab initio prediction:Prodigal:2.60,similar to AA sequence:RefSeq:YP_001598648.1,similar to AA sequence:UniProtKB:P17888,protein motif:CLUSTERS:PRK05580,protein motif:Cdd:COG5405,protein motif:TIGRFAMs:TIGR00595,protein motif:Pfam:PF00270.23;locus_tag=AR00441_00170;product=primosome assembly protein PriA,Primosomal protein N',primosome assembl…
AR00441|SC|contig000001	Prodigal:2.60	CDS	188370	189443	.	-	0	ID=AR00441_00171;inference=ab initio prediction:Prodigal:2.60,similar to AA sequence:RefSeq:YP_004049250.1,protein motif:Pfam:PF05940.6;locus_tag=AR00441_00171;product=integral membrane protein,NnrS protein;protein_id=gnl|SC|AR00441_00171
AR00441|SC|contig000001	Prodigal:2.60	CDS	189491	190330	.	-	0	ID=AR00441_00172;inference=ab initio prediction:Prodigal:2.60,similar to AA sequence:RefSeq:YP_005879129.1,protein motif:Pfam:PF01548.11;locus_tag=AR00441_00172;product=IS110 family transposase,Transposase;protein_id=gnl|SC|AR00441_00172
AR00441|SC|contig000001	Prodigal:2.60	CDS	190554	191504	.	-	0	ID=AR00441_00173;inference=ab initio prediction:Prodigal:2.60,similar to AA sequence:RefSeq:YP_001598391.1,protein motif:Pfam:PF01609.15;locus_tag=AR00441_00173;product=IS1106A3 transposase,Transposase DDE domain;protein_id=gnl|SC|AR00441_00173
AR00441|SC|contig000001	Prodigal:2.60	CDS	191559	191978	.	-	0	ID=AR00441_00174;inference=ab initio prediction:Prodigal:2.60,similar to AA sequence:RefSeq:YP_001599082.1,protein motif:Pfam:PF01609.15;locus_tag=AR00441_00174;product=IS1106 transposase,Transposase DDE domain;protein_id=gnl|SC|AR00441_00174
AR00441|SC|contig000001	Prodigal:2.60	CDS	192040	192540	.	-	0	ID=AR00441_00175;inference=ab initio prediction:Prodigal:2.60,similar to AA sequence:RefSeq:YP_005902535.1,protein motif:Pfam:PF05598.5;locus_tag=AR00441_00175;product=IS1106 transposase,Transposase domain (DUF772);protein_id=gnl|SC|AR00441_00175
AR00441|SC|contig000001	Prodigal:2.60	CDS	192595	193554	.	-	0	ID=AR00441_00176;inference=ab initio prediction:Prodigal:2.60,similar to AA sequence:RefSeq:YP_001599082.1,protein motif:Pfam:PF01609.15;locus_tag=AR00441_00176;product=IS1106 transposase,Transposase DDE domain;protein_id=gnl|SC|AR00441_00176
AR00441|SC|contig000001	Prodigal:2.60	CDS	193742	193921	.	+	0	ID=AR00441_00177;inference=ab initio prediction:Prodigal:2.60;locus_tag=AR00441_00177;product=hypothetical protein;protein_id=gnl|SC|AR00441_00177
AR00441|SC|contig000001	Prodigal:2.60	CDS	195100	197028	.	-	0	ID=AR00441_00178;gene=dnaK;inference=ab initio prediction:Prodigal:2.60,similar to AA sequence:RefSeq:YP_208484.1,similar to AA sequence:UniProtKB:Q9K0N4,protein motif:CLUSTERS:PRK00290,protein motif:Cdd:COG4820,protein motif:TIGRFAMs:TIGR02350,protein motif:Pfam:PF00012.14;locus_tag=AR00441_00178;product=molecular chaperone DnaK,Heat shock protein 70,molecular chaperone DnaK,Ethanolamine utiliza…
AR00441|SC|contig000001	Prodigal:2.60	CDS	197236	197508	.	-	0	ID=AR00441_00179;inference=ab initio prediction:Prodigal:2.60,similar to AA sequence:RefSeq:YP_003082658.1;locus_tag=AR00441_00179;product=putative secreted protein;protein_id=gnl|SC|AR00441_00179
AR00441|SC|contig000001	Prodigal:2.60	CDS	197694	198380	.	+	0	ID=AR00441_00180;inference=ab initio prediction:Prodigal:2.60,similar to AA sequence:RefSeq:YP_208482.1,similar to AA sequence:UniProtKB:P44207,protein motif:Pfam:PF00717.17;locus_tag=AR00441_00180;product=transcriptional regulator,Uncharacterized HTH-type transcriptional regulator HI_1476,Peptidase S24-like;protein_id=gnl|SC|AR00441_00180
AR00441|SC|contig000001	Prodigal:2.60	CDS	198512	198850	.	+	0	ID=AR00441_00181;gene=erpA;inference=ab initio prediction:Prodigal:2.60,similar to AA sequence:RefSeq:YP_002002309.1,similar to AA sequence:UniProtKB:P45344,protein motif:CLUSTERS:PRK13623,protein motif:TIGRFAMs:TIGR00049,protein motif:Pfam:PF01521.14;locus_tag=AR00441_00181;product=Putative iron-sulfur cluster insertion protein erpA,Iron-sulfur cluster insertion protein erpA,iron-sulfur cluster …
AR00441|SC|contig000001	Prodigal:2.60	CDS	199223	199435	.	+	0	ID=AR00441_00182;inference=ab initio prediction:Prodigal:2.60;locus_tag=AR00441_00182;product=hypothetical protein;protein_id=gnl|SC|AR00441_00182
AR00441|SC|contig000001	Prodigal:2.60	CDS	199470	200981	.	+	0	ID=AR00441_00183;gene=ubiB;inference=ab initio prediction:Prodigal:2.60,similar to AA sequence:RefSeq:YP_001598659.1,similar to AA sequence:UniProtKB:P0A6A0,protein motif:CLUSTERS:PRK04750,protein motif:TIGRFAMs:TIGR01982,protein motif:Pfam:PF03109.10;locus_tag=AR00441_00183;product=putative ubiquinone biosynthesis protein UbiB,Probable ubiquinone biosynthesis protein UbiB,putative ubiquinone bio…
AR00441|SC|contig000001	Prodigal:2.60	CDS	201322	202140	.	-	0	ID=AR00441_00184;eC_number=2.3.1.30;gene=cysE;inference=ab initio prediction:Prodigal:2.60,similar to AA sequence:RefSeq:YP_002002304.1,similar to AA sequence:UniProtKB:P0A9D4,protein motif:CLUSTERS:PRK11132,protein motif:Cdd:COG0110,protein motif:TIGRFAMs:TIGR01172,protein motif:Pfam:PF06426.8;locus_tag=AR00441_00184;product=protein CysE,Serine acetyltransferase,serine acetyltransferase,Acetyltr…
AR00441|SC|contig000001	Prodigal:2.60	CDS	202324	202902	.	+	0	ID=AR00441_00185;gene=grpE;inference=ab initio prediction:Prodigal:2.60,similar to AA sequence:RefSeq:YP_208478.1,similar to AA sequence:UniProtKB:P09372,protein motif:CLUSTERS:PRK14139,protein motif:Pfam:PF01025.13;locus_tag=AR00441_00185;product=heat shock protein GrpE,Heat shock protein B25.3,heat shock protein GrpE,GrpE;protein_id=gnl|SC|AR00441_00185
AR00441|SC|contig000001	Prodigal:2.60	CDS	203026	203241	.	-	0	ID=AR00441_00186;inference=ab initio prediction:Prodigal:2.60,similar to AA sequence:RefSeq:YP_002002301.1,protein motif:Pfam:PF04400.7;locus_tag=AR00441_00186;product=Periplasmic protein,Protein of unknown function (DUF539);protein_id=gnl|SC|AR00441_00186
AR00441|SC|contig000001	Prodigal:2.60	CDS	203267	204322	.	-	0	ID=AR00441_00187;gene=apbE;inference=ab initio prediction:Prodigal:2.60,similar to AA sequence:RefSeq:YP_005890149.1,similar to AA sequence:UniProtKB:P41780,protein motif:CLUSTERS:PRK10461,protein motif:Pfam:PF02424.9;locus_tag=AR00441_00187;product=ApbE protein,Thiamine biosynthesis lipoprotein ApbE precursor,thiamine biosynthesis lipoprotein ApbE,ApbE family;protein_id=gnl|SC|AR00441_00187
AR00441|SC|contig000001	Prodigal:2.60	CDS	204473	205690	.	-	0	ID=AR00441_00188;eC_number=1.6.5.-;gene=nqrF;inference=ab initio prediction:Prodigal:2.60,similar to AA sequence:RefSeq:YP_208474.1,similar to AA sequence:UniProtKB:Q56584,protein motif:CLUSTERS:PRK05464,protein motif:Cdd:COG4362,protein motif:TIGRFAMs:TIGR01941,protein motif:Pfam:PF00175.15;locus_tag=AR00441_00188;product=Na(+)-translocating NADH-quinone reductase subunit F,Na(+)-translocating N…
AR00441|SC|contig000001	Prodigal:2.60	CDS	205704	206297	.	-	0	ID=AR00441_00189;eC_number=1.6.5.-;gene=nqrE;inference=ab initio prediction:Prodigal:2.60,similar to AA sequence:RefSeq:YP_208473.1,similar to AA sequence:UniProtKB:Q56589,protein motif:CLUSTERS:PRK02830,protein motif:Cdd:COG4657,protein motif:TIGRFAMs:TIGR01940,protein motif:Pfam:PF02508.8;locus_tag=AR00441_00189;product=Na(+)-translocating NADH-quinone reductase subunit E,Na(+)-translocating NA…
AR00441|SC|contig000001	Prodigal:2.60	CDS	206301	206927	.	-	0	ID=AR00441_00190;eC_number=1.6.5.-;gene=nqrD;inference=ab initio prediction:Prodigal:2.60,similar to AA sequence:RefSeq:YP_208472.1,similar to AA sequence:UniProtKB:Q57095,protein motif:CLUSTERS:PRK09292,protein motif:Cdd:COG1347,protein motif:TIGRFAMs:TIGR01939,protein motif:Pfam:PF02508.8;locus_tag=AR00441_00190;product=Na(+)-translocating NADH-quinone reductase subunit D,Na(+)-translocating NA…
AR00441|SC|contig000001	Prodigal:2.60	CDS	206927	207703	.	-	0	ID=AR00441_00191;eC_number=1.6.5.-;gene=nqrC;inference=ab initio prediction:Prodigal:2.60,similar to AA sequence:RefSeq:YP_208471.1,similar to AA sequence:UniProtKB:Q9RFV9,protein motif:CLUSTERS:PRK05346,protein motif:Cdd:COG2869,protein motif:TIGRFAMs:TIGR01938,protein motif:Pfam:PF04205.8;locus_tag=AR00441_00191;product=Na(+)-translocating NADH-quinone reductase subunit C,Na(+)-translocating NA…
AR00441|SC|contig000001	Prodigal:2.60	CDS	207696	208928	.	-	0	ID=AR00441_00192;eC_number=1.6.5.-;gene=nqrB;inference=ab initio prediction:Prodigal:2.60,similar to AA sequence:RefSeq:YP_208470.1,similar to AA sequence:UniProtKB:Q56587,protein motif:CLUSTERS:PRK05349,protein motif:Cdd:COG4658,protein motif:TIGRFAMs:TIGR01937,protein motif:Pfam:PF03116.9;locus_tag=AR00441_00192;product=Na(+)-translocating NADH-quinone reductase subunit B,Na(+)-translocating NA…
AR00441|SC|contig000001	Prodigal:2.60	CDS	208931	210274	.	-	0	ID=AR00441_00193;eC_number=1.6.5.-;gene=nqrA;inference=ab initio prediction:Prodigal:2.60,similar to AA sequence:RefSeq:YP_208469.1,similar to AA sequence:UniProtKB:P43955,protein motif:CLUSTERS:PRK05352,protein motif:Cdd:COG4656,protein motif:TIGRFAMs:TIGR01936,protein motif:Pfam:PF05896.5;locus_tag=AR00441_00193;product=Na(+)-translocating NADH-quinone reductase subunit A,Na(+)-translocating NA…
AR00441|SC|contig000001	Prodigal:2.60	CDS	210623	212044	.	-	0	ID=AR00441_00194;inference=ab initio prediction:Prodigal:2.60,similar to AA sequence:RefSeq:YP_004049228.1,protein motif:Pfam:PF03600.10;locus_tag=AR00441_00194;product=membrane protein,Citrate transporter;protein_id=gnl|SC|AR00441_00194
AR00441|SC|contig000001	Prodigal:2.60	CDS	212405	212764	.	-	0	ID=AR00441_00195;gene=ybaN;inference=ab initio prediction:Prodigal:2.60,similar to AA sequence:RefSeq:YP_002002289.1,similar to AA sequence:UniProtKB:P0AAR5,protein motif:CLUSTERS:PRK10527,protein motif:Pfam:PF04304.7;locus_tag=AR00441_00195;product=Membrane protein,Inner membrane protein ybaN,hypothetical protein,Protein of unknown function (DUF454);protein_id=gnl|SC|AR00441_00195
AR00441|SC|contig000001	Prodigal:2.60	CDS	212761	213357	.	-	0	ID=AR00441_00196;inference=ab initio prediction:Prodigal:2.60,protein motif:Pfam:PF07209.6;locus_tag=AR00441_00196;product=Protein of unknown function (DUF1415);protein_id=gnl|SC|AR00441_00196
AR00441|SC|contig000001	Prodigal:2.60	CDS	213413	213895	.	-	0	ID=AR00441_00197;gene=lrp1;inference=ab initio prediction:Prodigal:2.60,similar to AA sequence:RefSeq:YP_003082677.1,similar to AA sequence:UniProtKB:P0ACJ0,protein motif:CLUSTERS:PRK11169,protein motif:Cdd:COG3398,protein motif:Pfam:PF01037.15;locus_tag=AR00441_00197;product=leucine-responsive regulatory protein,Leucine-responsive regulatory protein,leucine-responsive transcriptional regulator,U…
AR00441|SC|contig000001	Infernal:1.1	ncRNA	214099	214196	.	+	0	ID=AR00441_00198;inference=COORDINATES:profile:Infernal:1.1;locus_tag=AR00441_00198;product=Glycine
AR00441|SC|contig000001	Prodigal:2.60	CDS	214407	215507	.	+	0	ID=AR00441_00199;eC_number=2.1.2.10,2.1.2.10;gene=gcvT;inference=ab initio prediction:Prodigal:2.60,similar to AA sequence:RefSeq:YP_974614.1,similar to AA sequence:UniProtKB:P27248,protein motif:CLUSTERS:PRK00389,protein motif:Cdd:COG0404,protein motif:TIGRFAMs:TIGR00528,protein motif:Pfam:PF01571.15;locus_tag=AR00441_00199;product=glycine cleavage system aminomethyltransferase T,Aminomethyltran…
AR00441|SC|contig000001	Prodigal:2.60	CDS	215669	216055	.	+	0	ID=AR00441_00200;gene=gcvH;inference=ab initio prediction:Prodigal:2.60,similar to AA sequence:RefSeq:YP_002002281.1,similar to AA sequence:UniProtKB:P0A6T9,protein motif:CLUSTERS:PRK01202,protein motif:Cdd:COG0509,protein motif:TIGRFAMs:TIGR00527,protein motif:Pfam:PF01597.13;locus_tag=AR00441_00200;product=glycine cleavage system protein H,Glycine cleavage system H protein,glycine cleavage syst…
AR00441|SC|contig000001	Prodigal:2.60	CDS	216207	217454	.	+	0	ID=AR00441_00201;eC_number=1.2.1.70;gene=hemA;inference=ab initio prediction:Prodigal:2.60,similar to AA sequence:RefSeq:YP_208460.1,similar to AA sequence:UniProtKB:P0A6X1,protein motif:CLUSTERS:PRK00045,protein motif:Cdd:COG0373,protein motif:TIGRFAMs:TIGR01035,protein motif:Pfam:PF05201.1;locus_tag=AR00441_00201;product=glutamyl-tRNA reductase,Glutamyl-tRNA reductase,glutamyl-tRNA reductase,Gl…
AR00441|SC|contig000001	Prodigal:2.60	CDS	217782	218303	.	+	0	ID=AR00441_00202;inference=ab initio prediction:Prodigal:2.60,similar to AA sequence:RefSeq:YP_974617.1;locus_tag=AR00441_00202;product=regulatory protein;protein_id=gnl|SC|AR00441_00202
AR00441|SC|contig000001	Prodigal:2.60	CDS	218372	219391	.	+	0	ID=AR00441_00203;inference=ab initio prediction:Prodigal:2.60,similar to AA sequence:RefSeq:YP_004049218.1,protein motif:TIGRFAMs:TIGR04247,protein motif:Pfam:PF05048.7;locus_tag=AR00441_00203;product=periplasmic copper-binding transport system protein,nitrous oxide reductase family maturation protein NosD,Periplasmic copper-binding protein (NosD);protein_id=gnl|SC|AR00441_00203
AR00441|SC|contig000001	Prodigal:2.60	CDS	219449	220069	.	+	0	ID=AR00441_00204;eC_number=3.6.3.-;inference=ab initio prediction:Prodigal:2.60,similar to AA sequence:RefSeq:YP_005879104.1,similar to AA sequence:UniProtKB:O07190,protein motif:CLUSTERS:PRK13537,protein motif:Cdd:COG4555,protein motif:TIGRFAMs:TIGR01188,protein motif:Pfam:PF00005.21;locus_tag=AR00441_00204;product=putative ABC transporter ATP-binding protein,Fluoroquinolones export ATP-binding …
AR00441|SC|contig000001	Prodigal:2.60	CDS	220208	220702	.	+	0	ID=AR00441_00205;inference=ab initio prediction:Prodigal:2.60,similar to AA sequence:RefSeq:YP_208457.1,protein motif:Pfam:PF05573.6;locus_tag=AR00441_00205;product=dissimilatory nitrous oxide reduction protein%2C lipoprotein,NosL;protein_id=gnl|SC|AR00441_00205
AR00441|SC|contig000001	Prodigal:2.60	CDS	220790	221245	.	-	0	ID=AR00441_00206;eC_number=1.5.5.1,1.5.5.1;inference=ab initio prediction:Prodigal:2.60,similar to AA sequence:RefSeq:YP_208456.1,similar to AA sequence:UniProtKB:Q9HZP5,protein motif:Cdd:COG3040,protein motif:Pfam:PF05187.7;locus_tag=AR00441_00206;product=electron transfer flavoprotein-ubiquinone oxidoreductase,Electron transfer flavoprotein-ubiquinone oxidoreductase,Bacterial lipocalin,Electron…
AR00441|SC|contig000001	Prodigal:2.60	CDS	223043	223696	.	-	0	ID=AR00441_00207;inference=ab initio prediction:Prodigal:2.60,similar to AA sequence:RefSeq:YP_001598401.1,protein motif:Cdd:COG3676,protein motif:Pfam:PF12762.1;locus_tag=AR00441_00207;product=insertion element IS1016 transposase,Transposase and inactivated derivatives,ISXO2-like transposase domain;protein_id=gnl|SC|AR00441_00207
AR00441|SC|contig000001	Prodigal:2.60	CDS	224366	225118	.	+	0	ID=AR00441_00208;gene=frpD_1;inference=ab initio prediction:Prodigal:2.60,similar to AA sequence:RefSeq:YP_005877939.1,protein motif:Pfam:PF06901.6;locus_tag=AR00441_00208;product=FrpA/C-binding lipoprotein,RTX iron-regulated protein FrpC;protein_id=gnl|SC|AR00441_00208
AR00441|SC|contig000001	Prodigal:2.60	CDS	225135	226799	.	+	0	ID=AR00441_00209;gene=frpC1_1;inference=ab initio prediction:Prodigal:2.60,similar to AA sequence:RefSeq:YP_003082689.1;locus_tag=AR00441_00209;product=putative RTX-family exoprotein;protein_id=gnl|SC|AR00441_00209
AR00441|SC|contig000001	Prodigal:2.60	CDS	226938	227939	.	+	0	ID=AR00441_00210;gene=cya_1;inference=ab initio prediction:Prodigal:2.60,similar to AA sequence:RefSeq:YP_005879096.1,similar to AA sequence:UniProtKB:P15318,protein motif:Pfam:PF00353.13;locus_tag=AR00441_00210;product=FrpA/C protein,Cyclolysin,Hemolysin-type calcium-binding repeat (2 copies);protein_id=gnl|SC|AR00441_00210
AR00441|SC|contig000001	Prodigal:2.60	CDS	227890	228426	.	+	0	ID=AR00441_00211;gene=frpC1_2;inference=ab initio prediction:Prodigal:2.60,similar to AA sequence:RefSeq:YP_005882222.1,similar to AA sequence:UniProtKB:P15318,protein motif:Cdd:COG4247,protein motif:Pfam:PF00353.13;locus_tag=AR00441_00211;product=iron-regulated protein FrpC%2C truncated,Cyclolysin,3-phytase (myo-inositol-hexaphosphate 3-phosphohydrolase),Hemolysin-type calcium-binding repeat (2 …
AR00441|SC|contig000001	Prodigal:2.60	CDS	228720	229646	.	-	0	ID=AR00441_00212;inference=ab initio prediction:Prodigal:2.60,similar to AA sequence:RefSeq:YP_207336.1,similar to AA sequence:UniProtKB:Q57449,protein motif:CLUSTERS:PRK09545,protein motif:Cdd:COG4531,protein motif:TIGRFAMs:TIGR03772,protein motif:Pfam:PF01297.11;locus_tag=AR00441_00212;product=ABC transporter substrate-binding protein,Uncharacterized periplasmic iron-binding protein HI_0362 pre…
AR00441|SC|contig000001	Prodigal:2.60	CDS	229723	230598	.	-	0	ID=AR00441_00213;gene=mntB;inference=ab initio prediction:Prodigal:2.60,similar to AA sequence:RefSeq:YP_002000846.1,similar to AA sequence:UniProtKB:Q55282,protein motif:CLUSTERS:PRK09543,protein motif:TIGRFAMs:TIGR03770,protein motif:Pfam:PF00950.11;locus_tag=AR00441_00213;product=membrane protein,Manganese transport system membrane protein mntB,high-affinity zinc transporter membrane component…
AR00441|SC|contig000001	Prodigal:2.60	CDS	230622	231377	.	-	0	ID=AR00441_00214;eC_number=3.6.3.34;gene=fhuC;inference=ab initio prediction:Prodigal:2.60,similar to AA sequence:RefSeq:YP_001598687.1,similar to AA sequence:UniProtKB:P07821,protein motif:CLUSTERS:PRK15056,protein motif:Cdd:COG3638,protein motif:TIGRFAMs:TIGR03771,protein motif:Pfam:PF00005.21;locus_tag=AR00441_00214;product=ABC transporter ATP-binding protein,Iron(3+)-hydroxamate import ATP-bi…
AR00441|SC|contig000001	Prodigal:2.60	CDS	231669	232034	.	-	0	ID=AR00441_00215;gene=rplS;inference=ab initio prediction:Prodigal:2.60,similar to AA sequence:RefSeq:YP_207339.1,similar to AA sequence:UniProtKB:Q9K0K5,protein motif:CLUSTERS:PRK05338,protein motif:Cdd:COG0335,protein motif:TIGRFAMs:TIGR01024,protein motif:Pfam:PF01245.14;locus_tag=AR00441_00215;product=50S ribosomal protein L19,50S ribosomal protein L19,50S ribosomal protein L19,Ribosomal prot…
AR00441|SC|contig000001	Prodigal:2.60	CDS	232050	232799	.	-	0	ID=AR00441_00216;eC_number=2.1.1.228;gene=trmD;inference=ab initio prediction:Prodigal:2.60,similar to AA sequence:RefSeq:YP_207340.1,similar to AA sequence:UniProtKB:P43912,protein motif:CLUSTERS:PRK00026,protein motif:Cdd:COG0336,protein motif:TIGRFAMs:TIGR00088,protein motif:Pfam:PF01746.15;locus_tag=AR00441_00216;product=tRNA (guanine-N(1)-)-methyltransferase,tRNA (guanine-N(1)-)-methyltransf…
AR00441|SC|contig000001	Prodigal:2.60	CDS	232799	233308	.	-	0	ID=AR00441_00217;gene=rimM;inference=ab initio prediction:Prodigal:2.60,similar to AA sequence:RefSeq:YP_207341.1,similar to AA sequence:UniProtKB:Q9HXQ0,protein motif:CLUSTERS:PRK00122,protein motif:TIGRFAMs:TIGR02273,protein motif:Pfam:PF01782.12;locus_tag=AR00441_00217;product=16S rRNA-processing protein RimM,Ribosome maturation factor rimM,16S rRNA-processing protein RimM,16S rRNA processing …
AR00441|SC|contig000001	Prodigal:2.60	CDS	233324	233569	.	-	0	ID=AR00441_00218;gene=rpsP;inference=ab initio prediction:Prodigal:2.60,similar to AA sequence:RefSeq:YP_207342.1,similar to AA sequence:UniProtKB:P0A7T3,protein motif:CLUSTERS:PRK00040,protein motif:TIGRFAMs:TIGR00002,protein motif:Pfam:PF00886.13;locus_tag=AR00441_00218;product=30S ribosomal protein S16,30S ribosomal protein S16,30S ribosomal protein S16,ribosomal protein S16,Ribosomal protein …
AR00441|SC|contig000001	Prodigal:2.60	CDS	233614	236040	.	-	0	ID=AR00441_00219;inference=ab initio prediction:Prodigal:2.60,similar to AA sequence:RefSeq:YP_003082697.1,protein motif:Cdd:COG3148,protein motif:TIGRFAMs:TIGR02717,protein motif:Pfam:PF00583.18;locus_tag=AR00441_00219;product=putative N-acetyltransferase,Uncharacterized conserved protein,acetyl coenzyme A synthetase (ADP forming)%2C alpha domain,Acetyltransferase (GNAT) family;protein_id=gnl|SC…
AR00441|SC|contig000001	Prodigal:2.60	CDS	236158	237564	.	-	0	ID=AR00441_00220;eC_number=2.7.13.3;gene=cpxA;inference=ab initio prediction:Prodigal:2.60,similar to AA sequence:RefSeq:YP_207343.1,similar to AA sequence:UniProtKB:P0AE82,protein motif:CLUSTERS:PRK09470,protein motif:Cdd:COG5278,protein motif:TIGRFAMs:TIGR02966,protein motif:Pfam:PF02518.20;locus_tag=AR00441_00220;product=two-component system sensor kinase,Sensor protein CpxA,two-component sens…
AR00441|SC|contig000001	Prodigal:2.60	CDS	237578	238255	.	-	0	ID=AR00441_00221;gene=ompR;inference=ab initio prediction:Prodigal:2.60,similar to AA sequence:RefSeq:YP_207344.1,similar to AA sequence:UniProtKB:P0AA16,protein motif:CLUSTERS:PRK10955,protein motif:Cdd:COG4565,protein motif:TIGRFAMs:TIGR02154,protein motif:Pfam:PF00072.18;locus_tag=AR00441_00221;product=two-component system transcriptional response regulator,Transcriptional regulatory protein O…
AR00441|SC|contig000001	Prodigal:2.60	CDS	238445	240259	.	-	0	ID=AR00441_00222;inference=ab initio prediction:Prodigal:2.60,similar to AA sequence:RefSeq:YP_004049201.1,protein motif:Cdd:COG3307,protein motif:Pfam:PF11846.2;locus_tag=AR00441_00222;product=integral membrane protein,Lipid A core - O-antigen ligase and related enzymes,Domain of unknown function (DUF3366);protein_id=gnl|SC|AR00441_00222
AR00441|SC|contig000001	Prodigal:2.60	CDS	240249	240602	.	-	0	ID=AR00441_00223;inference=ab initio prediction:Prodigal:2.60,similar to AA sequence:RefSeq:YP_004049200.1,protein motif:Cdd:COG3308,protein motif:Pfam:PF09842.3;locus_tag=AR00441_00223;product=membrane protein,Predicted membrane protein,Predicted membrane protein (DUF2069);protein_id=gnl|SC|AR00441_00223
AR00441|SC|contig000001	Prodigal:2.60	CDS	240611	241219	.	-	0	ID=AR00441_00224;gene=yhdE;inference=ab initio prediction:Prodigal:2.60,similar to AA sequence:RefSeq:YP_004049199.1,similar to AA sequence:UniProtKB:P25536,protein motif:CLUSTERS:PRK14367,protein motif:Cdd:COG0424,protein motif:TIGRFAMs:TIGR00172,protein motif:Pfam:PF02545.8;locus_tag=AR00441_00224;product=Maf-like protein,Maf-like protein yhdE,Maf-like protein,Nucleotide-binding protein implica…
AR00441|SC|contig000001	Prodigal:2.60	CDS	241270	242040	.	-	0	ID=AR00441_00225;gene=tatC;inference=ab initio prediction:Prodigal:2.60,similar to AA sequence:RefSeq:YP_207348.1,similar to AA sequence:UniProtKB:P69423,protein motif:CLUSTERS:PRK10921,protein motif:TIGRFAMs:TIGR00945,protein motif:Pfam:PF00902.12;locus_tag=AR00441_00225;product=sec-independent protein translocase component,Sec-independent protein translocase protein TatC,twin-arginine protein t…
AR00441|SC|contig000001	Prodigal:2.60	CDS	242054	242740	.	-	0	ID=AR00441_00226;gene=tatB;inference=ab initio prediction:Prodigal:2.60,similar to AA sequence:RefSeq:YP_207349.1,similar to AA sequence:UniProtKB:P69425,protein motif:CLUSTERS:PRK01919,protein motif:TIGRFAMs:TIGR01410,protein motif:Pfam:PF02416.10;locus_tag=AR00441_00226;product=sec-independent protein translocase component,Sec-independent protein translocase protein TatB,sec-independent translo…
AR00441|SC|contig000001	Prodigal:2.60	CDS	242744	242947	.	-	0	ID=AR00441_00227;gene=tatA;inference=ab initio prediction:Prodigal:2.60,similar to AA sequence:RefSeq:YP_207350.1,similar to AA sequence:UniProtKB:P69428,protein motif:CLUSTERS:PRK02958,protein motif:TIGRFAMs:TIGR01411,protein motif:Pfam:PF02416.10;locus_tag=AR00441_00227;product=twin arginine translocase A,Sec-independent protein translocase protein TatA,twin arginine translocase protein A,twin …
AR00441|SC|contig000001	Prodigal:2.60	CDS	242994	243317	.	-	0	ID=AR00441_00228;gene=hinT;inference=ab initio prediction:Prodigal:2.60,similar to AA sequence:RefSeq:YP_002000863.1,similar to AA sequence:UniProtKB:P0ACE7,protein motif:CLUSTERS:PRK10687,protein motif:Pfam:PF11969.2;locus_tag=AR00441_00228;product=HitA protein,HIT-like protein hinT,purine nucleoside phosphoramidase,Scavenger mRNA decapping enzyme C-term binding;protein_id=gnl|SC|AR00441_00228
AR00441|SC|contig000001	Prodigal:2.60	CDS	243389	243712	.	-	0	ID=AR00441_00229;eC_number=3.6.1.31,3.6.1.31;gene=hisE;inference=ab initio prediction:Prodigal:2.60,similar to AA sequence:RefSeq:YP_207352.1,similar to AA sequence:UniProtKB:Q7P0E6,protein motif:CLUSTERS:PRK00400,protein motif:Cdd:COG0139,protein motif:TIGRFAMs:TIGR03188,protein motif:Pfam:PF01503.11;locus_tag=AR00441_00229;product=phosphoribosyl-ATP pyrophosphatase,Phosphoribosyl-ATP pyrophosph…
AR00441|SC|contig000001	Prodigal:2.60	CDS	243853	244917	.	-	0	ID=AR00441_00230;eC_number=1.1.1.14;gene=gutB;inference=ab initio prediction:Prodigal:2.60,similar to AA sequence:RefSeq:YP_207353.1,similar to AA sequence:UniProtKB:Q06004,protein motif:CLUSTERS:PRK05396,protein motif:TIGRFAMs:TIGR00692,protein motif:Pfam:PF00107.20;locus_tag=AR00441_00230;product=zinc-binding alcohol dehydrogenas,Sorbitol dehydrogenase,L-threonine 3-dehydrogenase,L-threonine 3-…
AR00441|SC|contig000001	Prodigal:2.60	CDS	245280	246437	.	-	0	ID=AR00441_00231;eC_number=3.5.1.-;gene=hdaH;inference=ab initio prediction:Prodigal:2.60,similar to AA sequence:RefSeq:YP_002000941.1,similar to AA sequence:UniProtKB:Q70I53,protein motif:Cdd:COG0123,protein motif:Pfam:PF00850.13;locus_tag=AR00441_00231;product=Histone deacetylase family protein,Histone deacetylase-like amidohydrolase,Deacetylases%2C including yeast histone deacetylase and aceto…
AR00441|SC|contig000001	Prodigal:2.60	CDS	246517	246783	.	+	0	ID=AR00441_00232;gene=yajC;inference=ab initio prediction:Prodigal:2.60,similar to AA sequence:RefSeq:YP_003082710.1,similar to AA sequence:UniProtKB:P0ADZ7,protein motif:CLUSTERS:PRK05585,protein motif:TIGRFAMs:TIGR00739,protein motif:Pfam:PF02699.9;locus_tag=AR00441_00232;product=preprotein translocase subunit YajC,hypothetical protein,preprotein translocase subunit YajC,preprotein translocase%…
AR00441|SC|contig000001	Prodigal:2.60	CDS	246995	248848	.	+	0	ID=AR00441_00233;gene=secD;inference=ab initio prediction:Prodigal:2.60,similar to AA sequence:RefSeq:YP_207356.1,similar to AA sequence:UniProtKB:E9RGS3,protein motif:CLUSTERS:PRK05812,protein motif:TIGRFAMs:TIGR01129,protein motif:Pfam:PF02355.10;locus_tag=AR00441_00233;product=preprotein translocase subunit SecD,hypothetical protein,preprotein translocase subunit SecD,protein-export membrane p…
AR00441|SC|contig000001	Prodigal:2.60	CDS	248852	249787	.	+	0	ID=AR00441_00234;gene=secF;inference=ab initio prediction:Prodigal:2.60,similar to AA sequence:RefSeq:YP_207357.1,similar to AA sequence:UniProtKB:E9RGS4,protein motif:CLUSTERS:PRK13022,protein motif:TIGRFAMs:TIGR00966,protein motif:Pfam:PF02355.10;locus_tag=AR00441_00234;product=preprotein translocase subunit SecF,hypothetical protein,preprotein translocase subunit SecF,protein-export membrane p…
AR00441|SC|contig000001	Infernal:1.1	ncRNA	249967	250066	.	+	0	ID=AR00441_00235;inference=COORDINATES:profile:Infernal:1.1;locus_tag=AR00441_00235;product=S15
AR00441|SC|contig000001	Prodigal:2.60	CDS	250555	251679	.	+	0	ID=AR00441_00236;eC_number=3.6.3.31;gene=potA_1;inference=ab initio prediction:Prodigal:2.60,similar to AA sequence:RefSeq:YP_207359.1,similar to AA sequence:UniProtKB:P69874,protein motif:CLUSTERS:PRK11607,protein motif:Cdd:COG3842,protein motif:TIGRFAMs:TIGR01187,protein motif:Pfam:PF00005.21;locus_tag=AR00441_00236;product=ABC transporter ATP-binding protein%2C polyamine,Spermidine/putrescine …
AR00441|SC|contig000001	Prodigal:2.60	CDS	251695	252660	.	+	0	ID=AR00441_00237;gene=potH;inference=ab initio prediction:Prodigal:2.60,similar to AA sequence:RefSeq:YP_207360.1,similar to AA sequence:UniProtKB:P31135,protein motif:CLUSTERS:PRK10683,protein motif:Cdd:COG3842,protein motif:TIGRFAMs:TIGR03262,protein motif:Pfam:PF00528.16;locus_tag=AR00441_00237;product=ABC transporter permease%2C polyamine,Putrescine transport system permease protein PotH,putr…
AR00441|SC|contig000001	Prodigal:2.60	CDS	252660	253547	.	+	0	ID=AR00441_00238;gene=ydcV;inference=ab initio prediction:Prodigal:2.60,similar to AA sequence:RefSeq:YP_005879069.1,similar to AA sequence:UniProtKB:P0AFR9,protein motif:CLUSTERS:PRK10592,protein motif:Cdd:COG4149,protein motif:TIGRFAMs:TIGR01581,protein motif:Pfam:PF00528.16;locus_tag=AR00441_00238;product=putative spermidine/putrescine transport system permease,Inner membrane ABC transporter p…
AR00441|SC|contig000001	Prodigal:2.60	CDS	253673	254968	.	+	0	ID=AR00441_00239;eC_number=1.4.3.-;gene=puuB;inference=ab initio prediction:Prodigal:2.60,similar to AA sequence:RefSeq:YP_207362.1,similar to AA sequence:UniProtKB:P37906,protein motif:CLUSTERS:PRK01747,protein motif:Cdd:COG0404,protein motif:TIGRFAMs:TIGR03329,protein motif:Pfam:PF01266.18;locus_tag=AR00441_00239;product=oxidoreductase,Gamma-glutamylputrescine oxidoreductase,bifunctional tRNA (…
AR00441|SC|contig000001	Prodigal:2.60	CDS	255213	256517	.	-	0	ID=AR00441_00240;gene=amtB;inference=ab initio prediction:Prodigal:2.60,similar to AA sequence:RefSeq:YP_207363.1,similar to AA sequence:UniProtKB:P69681,protein motif:CLUSTERS:PRK10666,protein motif:Cdd:COG0004,protein motif:TIGRFAMs:TIGR00836,protein motif:Pfam:PF00909.15;locus_tag=AR00441_00240;product=transporter ammonium,Ammonia transporter,ammonium transporter,Ammonia permease,ammonium tran…
AR00441|SC|contig000001	Prodigal:2.60	CDS	257473	257868	.	-	0	ID=AR00441_00241;inference=ab initio prediction:Prodigal:2.60,similar to AA sequence:RefSeq:YP_975824.1,protein motif:Pfam:PF01609.15;locus_tag=AR00441_00241;product=IS1106 transposase (fragment),Transposase DDE domain;protein_id=gnl|SC|AR00441_00241
AR00441|SC|contig000001	Prodigal:2.60	CDS	258744	260003	.	-	0	ID=AR00441_00242;eC_number=3.6.4.-;gene=rho;inference=ab initio prediction:Prodigal:2.60,similar to AA sequence:RefSeq:YP_207364.1,similar to AA sequence:UniProtKB:P0AG30,protein motif:CLUSTERS:PRK09376,protein motif:TIGRFAMs:TIGR00767,protein motif:Pfam:PF00006.19;locus_tag=AR00441_00242;product=transcription termination factor Rho,Transcription termination factor Rho,transcription termination f…
AR00441|SC|contig000001	Prodigal:2.60	CDS	260223	262607	.	-	0	ID=AR00441_00243;eC_number=2.7.9.2;gene=ppsA;inference=ab initio prediction:Prodigal:2.60,similar to AA sequence:RefSeq:YP_001598718.1,similar to AA sequence:UniProtKB:Q9K0I2,protein motif:CLUSTERS:PRK06464,protein motif:Cdd:COG3412,protein motif:TIGRFAMs:TIGR01418,protein motif:Pfam:PF01326.13;locus_tag=AR00441_00243;product=phosphoenolpyruvate synthase,Phosphoenolpyruvate synthase,phosphoenolpy…
AR00441|SC|contig000001	Prodigal:2.60	CDS	263018	263839	.	+	0	ID=AR00441_00244;eC_number=2.7.-.-;gene=ydiA;inference=ab initio prediction:Prodigal:2.60,similar to AA sequence:UniProtKB:P0A8A4,protein motif:CLUSTERS:PRK05339,protein motif:Pfam:PF03618.8;locus_tag=AR00441_00244;product=Putative phosphotransferase ydiA,PEP synthetase regulatory protein,Domain of unknown function (DUF299);protein_id=gnl|SC|AR00441_00244
AR00441|SC|contig000001	Prodigal:2.60	CDS	264078	264740	.	-	0	ID=AR00441_00245;eC_number=3.1.3.18;gene=gph_1;inference=ab initio prediction:Prodigal:2.60,similar to AA sequence:RefSeq:YP_207368.1,similar to AA sequence:UniProtKB:O67359,protein motif:CLUSTERS:PRK13222,protein motif:TIGRFAMs:TIGR01449,protein motif:Pfam:PF00702.1;locus_tag=AR00441_00245;product=phosphatase,Phosphoglycolate phosphatase,phosphoglycolate phosphatase,phosphoglycolate phosphatase%…
AR00441|SC|contig000001	Prodigal:2.60	CDS	264778	265605	.	-	0	ID=AR00441_00246;inference=ab initio prediction:Prodigal:2.60,protein motif:Cdd:COG2833,protein motif:Pfam:PF04305.8;locus_tag=AR00441_00246;product=Uncharacterized protein conserved in bacteria,Protein of unknown function (DUF455);protein_id=gnl|SC|AR00441_00246
AR00441|SC|contig000001	Prodigal:2.60	CDS	266033	266656	.	+	0	ID=AR00441_00247;gene=lolA;inference=ab initio prediction:Prodigal:2.60,similar to AA sequence:RefSeq:YP_002000961.1,similar to AA sequence:UniProtKB:Q9I0M4,protein motif:CLUSTERS:PRK00031,protein motif:Cdd:COG2834,protein motif:TIGRFAMs:TIGR00547,protein motif:Pfam:PF03548.9;locus_tag=AR00441_00247;product=LolA protein,Outer-membrane lipoprotein carrier protein precursor,lipoprotein chaperone,Ou…
AR00441|SC|contig000001	Prodigal:2.60	CDS	266929	268068	.	+	0	ID=AR00441_00248;gene=potF_1;inference=ab initio prediction:Prodigal:2.60,similar to AA sequence:RefSeq:YP_002000963.1,similar to AA sequence:UniProtKB:P31133,protein motif:CLUSTERS:PRK10682,protein motif:Cdd:COG4134;locus_tag=AR00441_00248;product=Spermidine/putrescine ABC transporter%2C periplasmic spermidine/putrescine-binding protein,Putrescine-binding periplasmic protein precursor,putrescine…
AR00441|SC|contig000001	Prodigal:2.60	CDS	268156	268638	.	+	0	ID=AR00441_00249;eC_number=2.-.-.-;inference=ab initio prediction:Prodigal:2.60,similar to AA sequence:RefSeq:YP_005882261.1,protein motif:CLUSTERS:PRK10073,protein motif:TIGRFAMs:TIGR04283,protein motif:Pfam:PF00535.20;locus_tag=AR00441_00249;product=glycosyltransferase PglE,putative glycosyl transferase,transferase 2%2C rSAM/selenodomain-associated,Glycosyl transferase family 2;protein_id=gnl|S…
AR00441|SC|contig000001	Prodigal:2.60	CDS	268611	269369	.	+	0	ID=AR00441_00250;inference=ab initio prediction:Prodigal:2.60,similar to AA sequence:RefSeq:YP_002000964.1,protein motif:CLUSTERS:PRK10073,protein motif:Pfam:PF00535.20;locus_tag=AR00441_00250;product=putative sugar transferase,putative glycosyl transferase,Glycosyl transferase family 2;protein_id=gnl|SC|AR00441_00250
AR00441|SC|contig000001	Prodigal:2.60	CDS	269410	269940	.	+	0	ID=AR00441_00251;gene=yrdA;inference=ab initio prediction:Prodigal:2.60,similar to AA sequence:RefSeq:YP_003082729.1,similar to AA sequence:UniProtKB:P0A9W9,protein motif:CLUSTERS:PRK13627,protein motif:Cdd:COG0110,protein motif:TIGRFAMs:TIGR02287,protein motif:Pfam:PF00132.18;locus_tag=AR00441_00251;product=putative transferase,hypothetical protein,carnitine operon protein CaiE,Acetyltransferase…
AR00441|SC|contig000001	Prodigal:2.60	CDS	270109	270297	.	-	0	ID=AR00441_00252;inference=ab initio prediction:Prodigal:2.60,similar to AA sequence:RefSeq:YP_005882263.1;locus_tag=AR00441_00252;product=Peptide chain release factor;protein_id=gnl|SC|AR00441_00252
AR00441|SC|contig000001	Prodigal:2.60	CDS	270316	271911	.	-	0	ID=AR00441_00253;gene=prfC;inference=ab initio prediction:Prodigal:2.60,similar to AA sequence:RefSeq:YP_207374.1,similar to AA sequence:UniProtKB:P0A7I4,protein motif:CLUSTERS:PRK00741,protein motif:Cdd:COG0073,protein motif:TIGRFAMs:TIGR00503,protein motif:Pfam:PF00009.21;locus_tag=AR00441_00253;product=peptide chain release factor 3,Peptide chain release factor 3,peptide chain release factor 3…
AR00441|SC|contig000001	Prodigal:2.60	CDS	272018	272413	.	-	0	ID=AR00441_00254;eC_number=3.5.4.19;gene=hisI;inference=ab initio prediction:Prodigal:2.60,similar to AA sequence:RefSeq:YP_207375.1,protein motif:CLUSTERS:PRK00051,protein motif:Cdd:COG0139,protein motif:Pfam:PF01502.12;locus_tag=AR00441_00254;product=phosphoribosyl-AMP cyclohydrolase,phosphoribosyl-AMP cyclohydrolase,Phosphoribosyl-AMP cyclohydrolase,Phosphoribosyl-AMP cyclohydrolase;protein_id…
AR00441|SC|contig000001	Prodigal:2.60	CDS	272444	273211	.	-	0	ID=AR00441_00255;eC_number=4.1.3.-;gene=hisF;inference=ab initio prediction:Prodigal:2.60,similar to AA sequence:RefSeq:YP_207376.1,similar to AA sequence:UniProtKB:Q7SIB9,protein motif:CLUSTERS:PRK02083,protein motif:Cdd:COG0107,protein motif:TIGRFAMs:TIGR00735,protein motif:Pfam:PF00977.15;locus_tag=AR00441_00255;product=imidazole glycerol phosphate synthase subunit HisF,Imidazole glycerol phos…
AR00441|SC|contig000001	Prodigal:2.60	CDS	273224	273961	.	-	0	ID=AR00441_00256;eC_number=5.3.1.16,5.3.1.16;gene=hisA;inference=ab initio prediction:Prodigal:2.60,similar to AA sequence:RefSeq:YP_207377.1,similar to AA sequence:UniProtKB:Q4KJS5,protein motif:CLUSTERS:PRK00748,protein motif:Cdd:COG0106,protein motif:TIGRFAMs:TIGR00007,protein motif:Pfam:PF00977.15;locus_tag=AR00441_00256;product=1-(5-phosphoribosyl)-5-[(5- phosphoribosylamino)methylideneamino…
AR00441|SC|contig000001	Prodigal:2.60	CDS	273994	274632	.	-	0	ID=AR00441_00257;eC_number=2.4.2.-;gene=hisH;inference=ab initio prediction:Prodigal:2.60,similar to AA sequence:RefSeq:YP_207378.1,similar to AA sequence:UniProtKB:Q0P8U2,protein motif:CLUSTERS:PRK13146,protein motif:Cdd:COG0107,protein motif:TIGRFAMs:TIGR01855,protein motif:Pfam:PF00117.22;locus_tag=AR00441_00257;product=imidazole glycerol phosphate synthase subunit HisH,Imidazole glycerol phos…
AR00441|SC|contig000001	Prodigal:2.60	CDS	274763	276265	.	-	0	ID=AR00441_00258;eC_number=2.3.1.8;gene=pta;inference=ab initio prediction:Prodigal:2.60,similar to AA sequence:RefSeq:YP_005889089.1,similar to AA sequence:UniProtKB:Q8ZND6,protein motif:CLUSTERS:PRK05632,protein motif:TIGRFAMs:TIGR00651,protein motif:Pfam:PF01515.13;locus_tag=AR00441_00258;product=putative phosphotransacetylase,Phosphate acetyltransferase,phosphate acetyltransferase,phosphate a…
AR00441|SC|contig000001	Prodigal:2.60	CDS	276441	277499	.	-	0	ID=AR00441_00259;eC_number=3.6.3.30;gene=fbpC;inference=ab initio prediction:Prodigal:2.60,similar to AA sequence:RefSeq:YP_207380.1,similar to AA sequence:UniProtKB:Q5FA19,protein motif:CLUSTERS:PRK09452,protein motif:Cdd:COG3842,protein motif:TIGRFAMs:TIGR03265,protein motif:Pfam:PF00005.21;locus_tag=AR00441_00259;product=ABC transporter ATP-binding protein%2C iron related,Fe(3+) ions import AT…
AR00441|SC|contig000001	Prodigal:2.60	CDS	277520	279049	.	-	0	ID=AR00441_00260;gene=fbpB;inference=ab initio prediction:Prodigal:2.60,similar to AA sequence:RefSeq:YP_001598733.1,protein motif:CLUSTERS:PRK09433,protein motif:Cdd:COG4149,protein motif:TIGRFAMs:TIGR00969,protein motif:Pfam:PF00528.16;locus_tag=AR00441_00260;product=iron(III) ABC transporter permease,thiamine transporter membrane protein,ABC-type molybdate transport system%2C permease componen…
AR00441|SC|contig000001	Prodigal:2.60	CDS	279105	280100	.	-	0	ID=AR00441_00261;gene=fbpA;inference=ab initio prediction:Prodigal:2.60,similar to AA sequence:RefSeq:YP_207382.1,similar to AA sequence:UniProtKB:P0A0Y3,protein motif:CLUSTERS:PRK15046,protein motif:Cdd:COG4143,protein motif:TIGRFAMs:TIGR03261,protein motif:Pfam:PF01547.19;locus_tag=AR00441_00261;product=ABC transporter periplasmic binding protein%2C iron related,Major iron-regulated protein,2-a…
AR00441|SC|contig000001	Prodigal:2.60	CDS	280351	280821	.	-	0	ID=AR00441_00262;inference=ab initio prediction:Prodigal:2.60;locus_tag=AR00441_00262;product=hypothetical protein;protein_id=gnl|SC|AR00441_00262
AR00441|SC|contig000001	Prodigal:2.60	CDS	280879	282255	.	-	0	ID=AR00441_00263;eC_number=4.3.2.1,4.3.2.1;gene=argH;inference=ab initio prediction:Prodigal:2.60,similar to AA sequence:RefSeq:YP_207384.1,similar to AA sequence:UniProtKB:P11447,protein motif:CLUSTERS:PRK00855,protein motif:Cdd:COG0165,protein motif:TIGRFAMs:TIGR00838,protein motif:Pfam:PF00206.1;locus_tag=AR00441_00263;product=argininosuccinate lyase,Argininosuccinate lyase,argininosuccinate l…
AR00441|SC|contig000001	Prodigal:2.60	CDS	282274	283143	.	-	0	ID=AR00441_00264;eC_number=2.7.7.9,2.7.7.9;gene=gtaB;inference=ab initio prediction:Prodigal:2.60,similar to AA sequence:RefSeq:YP_207385.1,similar to AA sequence:UniProtKB:Q7A3J9,protein motif:CLUSTERS:PRK13389,protein motif:Cdd:COG4750,protein motif:TIGRFAMs:TIGR01099,protein motif:Pfam:PF00483.17;locus_tag=AR00441_00264;product=UTP-glucose-1-phosphate uridylyltransferase,UTP--glucose-1-phospha…
AR00441|SC|contig000001	Prodigal:2.60	CDS	283171	283770	.	-	0	ID=AR00441_00265;eC_number=3.6.1.19;inference=ab initio prediction:Prodigal:2.60,similar to AA sequence:RefSeq:YP_005879046.1,similar to AA sequence:UniProtKB:Q83FA3,protein motif:CLUSTERS:PRK00120,protein motif:Cdd:COG0127,protein motif:TIGRFAMs:TIGR00042,protein motif:Pfam:PF01725.10;locus_tag=AR00441_00265;product=putative HAM1-like protein,Non-canonical purine NTP pyrophosphatase,dITP/XTP pyr…
AR00441|SC|contig000001	Prodigal:2.60	CDS	283763	283996	.	-	0	ID=AR00441_00266;inference=ab initio prediction:Prodigal:2.60;locus_tag=AR00441_00266;product=hypothetical protein;protein_id=gnl|SC|AR00441_00266
AR00441|SC|contig000001	Prodigal:2.60	CDS	284104	284637	.	-	0	ID=AR00441_00267;eC_number=3.6.1.1;gene=ppa;inference=ab initio prediction:Prodigal:2.60,similar to AA sequence:RefSeq:YP_002000983.1,similar to AA sequence:UniProtKB:P80507,protein motif:CLUSTERS:PRK01250,protein motif:Cdd:COG0221,protein motif:Pfam:PF00719.13;locus_tag=AR00441_00267;product=inorganic pyrophosphatase,Inorganic pyrophosphatase,inorganic pyrophosphatase,Inorganic pyrophosphatase,I…
AR00441|SC|contig000001	Prodigal:2.60	CDS	284739	285197	.	-	0	ID=AR00441_00268;eC_number=3.6.1.-;gene=ntpA;inference=ab initio prediction:Prodigal:2.60,similar to AA sequence:RefSeq:YP_207389.1,similar to AA sequence:UniProtKB:P0AFC0,protein motif:CLUSTERS:PRK09438,protein motif:Cdd:COG2816,protein motif:Pfam:PF00293.1;locus_tag=AR00441_00268;product=dATP pyrophosphohydrolase,Dihydroneopterin triphosphate pyrophosphatase,dihydroneopterin triphosphate pyroph…
AR00441|SC|contig000001	Aragorn:1.2.36	tRNA	285407	285483	.	+	0	ID=AR00441_00269;inference=COORDINATES:profile:Aragorn:1.2.36;locus_tag=AR00441_00269;product=tRNA-Pro(ggg)
AR00441|SC|contig000001	Prodigal:2.60	CDS	285796	287466	.	+	0	ID=AR00441_00270;inference=ab initio prediction:Prodigal:2.60,similar to AA sequence:RefSeq:YP_002342288.1,protein motif:Pfam:PF06255.7;locus_tag=AR00441_00270;product=adhesin,Protein of unknown function (DUF1020);protein_id=gnl|SC|AR00441_00270
AR00441|SC|contig000001	Prodigal:2.60	CDS	287463	287705	.	+	0	ID=AR00441_00271;inference=ab initio prediction:Prodigal:2.60;locus_tag=AR00441_00271;product=hypothetical protein;protein_id=gnl|SC|AR00441_00271
AR00441|SC|contig000001	Prodigal:2.60	CDS	288031	288462	.	+	0	ID=AR00441_00272;inference=ab initio prediction:Prodigal:2.60;locus_tag=AR00441_00272;product=hypothetical protein;protein_id=gnl|SC|AR00441_00272
AR00441|SC|contig000001	Prodigal:2.60	CDS	288344	288625	.	-	0	ID=AR00441_00273;inference=ab initio prediction:Prodigal:2.60,similar to AA sequence:RefSeq:YP_001598195.1,protein motif:Cdd:COG2826,protein motif:Pfam:PF00665.20;locus_tag=AR00441_00273;product=transposase for IS1655,Transposase and inactivated derivatives%2C IS30 family,Integrase core domain;protein_id=gnl|SC|AR00441_00273
AR00441|SC|contig000001	Prodigal:2.60	CDS	288659	289309	.	-	0	ID=AR00441_00274;inference=ab initio prediction:Prodigal:2.60,similar to AA sequence:RefSeq:YP_005902159.1,protein motif:Cdd:COG2826;locus_tag=AR00441_00274;product=transposase%2C IS30 family,Transposase and inactivated derivatives%2C IS30 family;protein_id=gnl|SC|AR00441_00274
AR00441|SC|contig000001	Prodigal:2.60	CDS	289604	289993	.	+	0	ID=AR00441_00275;inference=ab initio prediction:Prodigal:2.60;locus_tag=AR00441_00275;product=hypothetical protein;protein_id=gnl|SC|AR00441_00275
AR00441|SC|contig000001	Prodigal:2.60	CDS	290115	291056	.	+	0	ID=AR00441_00276;gene=mafA1_1;inference=ab initio prediction:Prodigal:2.60,similar to AA sequence:RefSeq:YP_208453.1,similar to AA sequence:UniProtKB:Q9JS44;locus_tag=AR00441_00276;product=MafA-like protein,Adhesin mafA precursor;protein_id=gnl|SC|AR00441_00276
AR00441|SC|contig000001	Prodigal:2.60	CDS	291148	292653	.	+	0	ID=AR00441_00277;gene=mafB11;inference=ab initio prediction:Prodigal:2.60,similar to AA sequence:RefSeq:YP_003082753.1,protein motif:Pfam:PF06255.7;locus_tag=AR00441_00277;product=putative adhesin MafB,Protein of unknown function (DUF1020);protein_id=gnl|SC|AR00441_00277
AR00441|SC|contig000001	Prodigal:2.60	CDS	292753	293076	.	+	0	ID=AR00441_00278;inference=ab initio prediction:Prodigal:2.60,protein motif:Pfam:PF06877.5;locus_tag=AR00441_00278;product=Protein of unknown function (DUF1260);protein_id=gnl|SC|AR00441_00278
AR00441|SC|contig000001	Prodigal:2.60	CDS	293135	293362	.	+	0	ID=AR00441_00279;inference=ab initio prediction:Prodigal:2.60;locus_tag=AR00441_00279;product=hypothetical protein;protein_id=gnl|SC|AR00441_00279
AR00441|SC|contig000001	Prodigal:2.60	CDS	293489	294031	.	+	0	ID=AR00441_00280;inference=ab initio prediction:Prodigal:2.60,protein motif:Pfam:PF05076.7;locus_tag=AR00441_00280;product=Suppressor of fused protein (SUFU);protein_id=gnl|SC|AR00441_00280
AR00441|SC|contig000001	Prodigal:2.60	CDS	294116	295081	.	-	0	ID=AR00441_00281;inference=ab initio prediction:Prodigal:2.60,similar to AA sequence:RefSeq:YP_001598195.1,protein motif:Cdd:COG2826,protein motif:Pfam:PF00665.20;locus_tag=AR00441_00281;product=transposase for IS1655,Transposase and inactivated derivatives%2C IS30 family,Integrase core domain;protein_id=gnl|SC|AR00441_00281
AR00441|SC|contig000001	Prodigal:2.60	CDS	295250	295981	.	+	0	ID=AR00441_00282;inference=ab initio prediction:Prodigal:2.60,similar to AA sequence:RefSeq:YP_208626.1,protein motif:Pfam:PF07591.5;locus_tag=AR00441_00282;product=MafB-like adhesin,Protein of unknown function (DUF1557);protein_id=gnl|SC|AR00441_00282
AR00441|SC|contig000001	Prodigal:2.60	CDS	295978	296307	.	+	0	ID=AR00441_00283;inference=ab initio prediction:Prodigal:2.60;locus_tag=AR00441_00283;product=hypothetical protein;protein_id=gnl|SC|AR00441_00283
AR00441|SC|contig000001	Prodigal:2.60	CDS	296724	297125	.	+	0	ID=AR00441_00284;inference=ab initio prediction:Prodigal:2.60,similar to AA sequence:RefSeq:YP_004047840.1;locus_tag=AR00441_00284;product=mafB silent cassette;protein_id=gnl|SC|AR00441_00284
AR00441|SC|contig000001	Prodigal:2.60	CDS	297307	297696	.	+	0	ID=AR00441_00285;inference=ab initio prediction:Prodigal:2.60;locus_tag=AR00441_00285;product=hypothetical protein;protein_id=gnl|SC|AR00441_00285
AR00441|SC|contig000001	Prodigal:2.60	CDS	297737	299194	.	-	0	ID=AR00441_00286;gene=trkG;inference=ab initio prediction:Prodigal:2.60,similar to AA sequence:RefSeq:NP_273703.1,similar to AA sequence:UniProtKB:P23849,protein motif:CLUSTERS:PRK10750,protein motif:TIGRFAMs:TIGR00933,protein motif:Pfam:PF02386.10;locus_tag=AR00441_00286;product=bis(5'-nucleosyl)-tetraphosphatase,Trk system potassium uptake protein trkG,potassium transporter,potassium uptake pro…
AR00441|SC|contig000001	Prodigal:2.60	CDS	299209	300039	.	-	0	ID=AR00441_00287;eC_number=3.6.1.41;gene=apaH;inference=ab initio prediction:Prodigal:2.60,similar to AA sequence:RefSeq:YP_001598766.1,similar to AA sequence:UniProtKB:Q83SQ2,protein motif:CLUSTERS:PRK00166,protein motif:Cdd:COG4639,protein motif:TIGRFAMs:TIGR00668,protein motif:Pfam:PF00149.22;locus_tag=AR00441_00287;product=diadenosine tetraphosphatase,Bis(5'-nucleosyl)-tetraphosphatase%2C sym…
AR00441|SC|contig000001	Prodigal:2.60	CDS	300116	300505	.	-	0	ID=AR00441_00288;inference=ab initio prediction:Prodigal:2.60,similar to AA sequence:RefSeq:YP_002000989.1,similar to AA sequence:UniProtKB:P44839,protein motif:CLUSTERS:PRK11401,protein motif:TIGRFAMs:TIGR00004,protein motif:Pfam:PF01042.15;locus_tag=AR00441_00288;product=Ribonuclease%2C putative,RutC family protein HI_0719,putative endoribonuclease L-PSP,putative endoribonuclease L-PSP,Endoribo…
AR00441|SC|contig000001	Prodigal:2.60	CDS	300652	301179	.	-	0	ID=AR00441_00289;inference=ab initio prediction:Prodigal:2.60,similar to AA sequence:RefSeq:YP_207398.1,similar to AA sequence:UniProtKB:Q57201,protein motif:Cdd:COG3637,protein motif:Pfam:PF02462.9;locus_tag=AR00441_00289;product=outer membrane protein,hypothetical protein,Opacity protein and related surface antigens,Opacity family porin protein;protein_id=gnl|SC|AR00441_00289
AR00441|SC|contig000001	Prodigal:2.60	CDS	301613	302788	.	-	0	ID=AR00441_00290;eC_number=1.3.99.22;gene=hemN_1;inference=ab initio prediction:Prodigal:2.60,similar to AA sequence:RefSeq:YP_001598769.1,similar to AA sequence:UniProtKB:P32131,protein motif:CLUSTERS:PRK08898,protein motif:Cdd:COG3721,protein motif:TIGRFAMs:TIGR00539,protein motif:Pfam:PF06969.10;locus_tag=AR00441_00290;product=coproporphyrinogen III oxidase,Oxygen-independent coproporphyrinoge…
AR00441|SC|contig000001	Prodigal:2.60	CDS	302845	305370	.	-	0	ID=AR00441_00291;eC_number=6.5.1.2;gene=ligA_1;inference=ab initio prediction:Prodigal:2.60,similar to AA sequence:RefSeq:YP_001598770.1,similar to AA sequence:UniProtKB:P15042,protein motif:CLUSTERS:PRK07956,protein motif:Cdd:COG2818,protein motif:TIGRFAMs:TIGR00575,protein motif:Pfam:PF01653.1;locus_tag=AR00441_00291;product=DNA ligase,DNA ligase,NAD-dependent DNA ligase LigA,3-methyladenine DN…
AR00441|SC|contig000001	Prodigal:2.60	CDS	305518	306804	.	-	0	ID=AR00441_00292;inference=ab initio prediction:Prodigal:2.60,protein motif:Pfam:PF04354.7;locus_tag=AR00441_00292;product=ZipA%2C C-terminal FtsZ-binding domain;protein_id=gnl|SC|AR00441_00292
AR00441|SC|contig000001	Prodigal:2.60	CDS	306998	307570	.	-	0	ID=AR00441_00293;eC_number=3.5.1.28;gene=ampD;inference=ab initio prediction:Prodigal:2.60,similar to AA sequence:RefSeq:YP_207402.1,similar to AA sequence:UniProtKB:P82974,protein motif:CLUSTERS:PRK11789,protein motif:Pfam:PF01510.19;locus_tag=AR00441_00293;product=N-acetyl-anhydromuranmyl-L-alanine amidase,1%2C6-anhydro-N-acetylmuramyl-L-alanine amidase AmpD,N-acetyl-anhydromuranmyl-L-alanine a…
AR00441|SC|contig000001	Prodigal:2.60	CDS	307654	308649	.	+	0	ID=AR00441_00294;gene=yceG;inference=ab initio prediction:Prodigal:2.60,similar to AA sequence:RefSeq:YP_002000997.1,similar to AA sequence:UniProtKB:P28306,protein motif:CLUSTERS:PRK10270,protein motif:TIGRFAMs:TIGR00247,protein motif:Pfam:PF02618.10;locus_tag=AR00441_00294;product=Periplasmic protein,hypothetical protein,putative aminodeoxychorismate lyase,conserved hypothetical protein%2C YceG…
AR00441|SC|contig000001	Prodigal:2.60	CDS	308709	309329	.	+	0	ID=AR00441_00295;eC_number=2.7.4.9,2.7.4.9;gene=tmk;inference=ab initio prediction:Prodigal:2.60,similar to AA sequence:RefSeq:YP_207404.1,similar to AA sequence:UniProtKB:Q9HZN8,protein motif:CLUSTERS:PRK00698,protein motif:TIGRFAMs:TIGR00041,protein motif:Pfam:PF02223.11;locus_tag=AR00441_00295;product=thymidylate kinase,Thymidylate kinase,thymidylate kinase,thymidylate kinase,Thymidylate kinas…
AR00441|SC|contig000001	Prodigal:2.60	CDS	309551	310831	.	+	0	ID=AR00441_00296;eC_number=1.1.1.38,1.1.1.40;gene=maeB;inference=ab initio prediction:Prodigal:2.60,similar to AA sequence:RefSeq:YP_207405.1,similar to AA sequence:UniProtKB:P76558,protein motif:CLUSTERS:PRK07232,protein motif:Pfam:PF03949.9;locus_tag=AR00441_00296;product=malic enzyme%2C malate dehydrogenase/oxaloacetate-decarboxylating,NADP-dependent malic enzyme,bifunctional malic enzyme oxid…
AR00441|SC|contig000001	Prodigal:2.60	CDS	310920	311192	.	+	0	ID=AR00441_00297;inference=ab initio prediction:Prodigal:2.60;locus_tag=AR00441_00297;product=hypothetical protein;protein_id=gnl|SC|AR00441_00297
AR00441|SC|contig000001	Prodigal:2.60	CDS	311232	312266	.	+	0	ID=AR00441_00298;eC_number=2.7.1.130,2.7.1.130;gene=lpxK;inference=ab initio prediction:Prodigal:2.60,similar to AA sequence:RefSeq:YP_005879007.1,similar to AA sequence:UniProtKB:P27300,protein motif:CLUSTERS:PRK00652,protein motif:TIGRFAMs:TIGR00682,protein motif:Pfam:PF02606.8;locus_tag=AR00441_00298;product=tetraacyldisaccharide 4'-kinase (lipid A 4'-kinase),Tetraacyldisaccharide 4'-kinase,te…
AR00441|SC|contig000001	Prodigal:2.60	CDS	312466	313053	.	+	0	ID=AR00441_00299;inference=ab initio prediction:Prodigal:2.60,similar to AA sequence:RefSeq:YP_002001002.1,protein motif:Cdd:COG3184,protein motif:Pfam:PF09832.3;locus_tag=AR00441_00299;product=Periplasmic protein,Uncharacterized protein conserved in bacteria,Uncharacterized protein conserved in bacteria (DUF2059);protein_id=gnl|SC|AR00441_00299
AR00441|SC|contig000001	Prodigal:2.60	CDS	313122	313304	.	+	0	ID=AR00441_00300;eC_number=2.7.1.130;inference=ab initio prediction:Prodigal:2.60,similar to AA sequence:RefSeq:YP_005882311.1,similar to AA sequence:UniProtKB:A1IQS5,protein motif:CLUSTERS:PRK11827,protein motif:Pfam:PF03966.10;locus_tag=AR00441_00300;product=tetraacyldisaccharide 4'-kinase,hypothetical protein,hypothetical protein,Trm112p-like protein;protein_id=gnl|SC|AR00441_00300
AR00441|SC|contig000001	Prodigal:2.60	CDS	313301	314062	.	+	0	ID=AR00441_00301;eC_number=2.7.7.38,2.7.7.38;gene=kdsB;inference=ab initio prediction:Prodigal:2.60,similar to AA sequence:RefSeq:YP_207410.1,similar to AA sequence:UniProtKB:P44490,protein motif:CLUSTERS:PRK05450,protein motif:Cdd:COG3980,protein motif:TIGRFAMs:TIGR00466,protein motif:Pfam:PF02348.13;locus_tag=AR00441_00301;product=3-deoxy-manno-octulosonate cytidylyltransferase,3-deoxy-manno-oc…
AR00441|SC|contig000001	Prodigal:2.60	CDS	314085	314486	.	+	0	ID=AR00441_00302;inference=ab initio prediction:Prodigal:2.60,similar to AA sequence:RefSeq:YP_005881761.1;locus_tag=AR00441_00302;product=outer membrane protein P1;protein_id=gnl|SC|AR00441_00302
AR00441|SC|contig000001	Prodigal:2.60	CDS	314508	314705	.	+	0	ID=AR00441_00303;inference=ab initio prediction:Prodigal:2.60;locus_tag=AR00441_00303;product=hypothetical protein;protein_id=gnl|SC|AR00441_00303
AR00441|SC|contig000001	Aragorn:1.2.36	tRNA	314862	314954	.	+	0	ID=AR00441_00304;inference=COORDINATES:profile:Aragorn:1.2.36;locus_tag=AR00441_00304;product=tRNA-Ser(gct)
AR00441|SC|contig000001	Prodigal:2.60	CDS	315381	316166	.	+	0	ID=AR00441_00305;eC_number=4.2.1.20;gene=trpA;inference=ab initio prediction:Prodigal:2.60,similar to AA sequence:RefSeq:YP_002001008.1,similar to AA sequence:UniProtKB:O67502,protein motif:CLUSTERS:PRK13111,protein motif:Cdd:COG0159,protein motif:TIGRFAMs:TIGR00262,protein motif:Pfam:PF00290.14;locus_tag=AR00441_00305;product=tryptophan synthase subunit alpha,Tryptophan synthase alpha chain,tryp…
AR00441|SC|contig000001	Prodigal:2.60	CDS	316203	317075	.	+	0	ID=AR00441_00306;eC_number=6.4.1.2,6.4.1.2;gene=accD;inference=ab initio prediction:Prodigal:2.60,similar to AA sequence:RefSeq:YP_207414.1,similar to AA sequence:UniProtKB:Q9HZA7,protein motif:CLUSTERS:PRK05654,protein motif:Cdd:COG4799,protein motif:TIGRFAMs:TIGR00515,protein motif:Pfam:PF01039.16;locus_tag=AR00441_00306;product=acetyl-CoA carboxylase subunit beta,Acetyl-coenzyme A carboxylase …
AR00441|SC|contig000001	Prodigal:2.60	CDS	317135	317746	.	-	0	ID=AR00441_00307;inference=ab initio prediction:Prodigal:2.60,similar to AA sequence:RefSeq:YP_207415.1,protein motif:Pfam:PF08750.5;locus_tag=AR00441_00307;product=Cnp1,CNP1-like family;protein_id=gnl|SC|AR00441_00307
AR00441|SC|contig000001	Prodigal:2.60	CDS	317855	318079	.	+	0	ID=AR00441_00308;eC_number=2.8.1.-;gene=tusA;inference=ab initio prediction:Prodigal:2.60,similar to AA sequence:RefSeq:YP_005878998.1,similar to AA sequence:UniProtKB:P0A890,protein motif:CLUSTERS:PRK00299,protein motif:Cdd:COG2210,protein motif:TIGRFAMs:TIGR03527,protein motif:Pfam:PF01206.1;locus_tag=AR00441_00308;product=putative SirA-like protein,Sulfurtransferase TusA,sulfur transfer protei…
AR00441|SC|contig000001	Prodigal:2.60	CDS	318473	319507	.	+	0	ID=AR00441_00309;eC_number=3.5.2.3,3.5.2.3;gene=pyrC;inference=ab initio prediction:Prodigal:2.60,similar to AA sequence:RefSeq:YP_207418.1,similar to AA sequence:UniProtKB:P05020,protein motif:CLUSTERS:PRK05451,protein motif:Cdd:COG0418,protein motif:TIGRFAMs:TIGR00856,protein motif:Pfam:PF01979.14;locus_tag=AR00441_00309;product=dihydroorotase,Dihydroorotase,dihydroorotase,Dihydroorotase,dihydr…
AR00441|SC|contig000001	Prodigal:2.60	CDS	319588	320013	.	-	0	ID=AR00441_00310;gene=nusB;inference=ab initio prediction:Prodigal:2.60,similar to AA sequence:RefSeq:YP_207419.1,similar to AA sequence:UniProtKB:Q3K652,protein motif:CLUSTERS:PRK00202,protein motif:TIGRFAMs:TIGR01951,protein motif:Pfam:PF01029.12;locus_tag=AR00441_00310;product=transcription antitermination protein NusB,N utilization substance protein B homolog,transcription antitermination pro…
AR00441|SC|contig000001	Prodigal:2.60	CDS	320091	320567	.	-	0	ID=AR00441_00311;eC_number=2.5.1.9,2.5.1.9;gene=ribH;inference=ab initio prediction:Prodigal:2.60,similar to AA sequence:RefSeq:YP_207420.1,similar to AA sequence:UniProtKB:P61714,protein motif:CLUSTERS:PRK00061,protein motif:Cdd:COG1731,protein motif:TIGRFAMs:TIGR00114,protein motif:Pfam:PF00885.13;locus_tag=AR00441_00311;product=6%2C7-dimethyl-8-ribityllumazine synthase,6%2C7-dimethyl-8-ribityl…
AR00441|SC|contig000001	Prodigal:2.60	CDS	320617	320940	.	-	0	ID=AR00441_00312;inference=ab initio prediction:Prodigal:2.60,protein motif:Pfam:PF09951.3;locus_tag=AR00441_00312;product=Protein of unknown function (DUF2185);protein_id=gnl|SC|AR00441_00312
AR00441|SC|contig000001	Prodigal:2.60	CDS	321107	321826	.	+	0	ID=AR00441_00313;eC_number=3.1.26.3,3.1.26.3;gene=rnc;inference=ab initio prediction:Prodigal:2.60,similar to AA sequence:RefSeq:YP_207422.1,similar to AA sequence:UniProtKB:P0A7Y0,protein motif:CLUSTERS:PRK00102,protein motif:TIGRFAMs:TIGR02191,protein motif:Pfam:PF00636.20;locus_tag=AR00441_00313;product=ribonuclease III,Ribonuclease 3,ribonuclease III,ribonuclease III,RNase3 domain;protein_id=…
AR00441|SC|contig000001	Prodigal:2.60	CDS	321823	322797	.	+	0	ID=AR00441_00314;gene=era;inference=ab initio prediction:Prodigal:2.60,similar to AA sequence:RefSeq:NP_273729.1,similar to AA sequence:UniProtKB:P06616,protein motif:CLUSTERS:PRK00089,protein motif:Cdd:COG3596,protein motif:TIGRFAMs:TIGR00436,protein motif:Pfam:PF01926.17;locus_tag=AR00441_00314;product=GTP-binding protein Era,GTP-binding protein Era,GTPase Era,Predicted GTPase,GTP-binding prote…
AR00441|SC|contig000001	Prodigal:2.60	CDS	324035	324661	.	-	0	ID=AR00441_00315;eC_number=5.3.1.24,5.3.1.24;gene=trpF;inference=ab initio prediction:Prodigal:2.60,similar to AA sequence:RefSeq:YP_207424.1,similar to AA sequence:UniProtKB:Q56320,protein motif:CLUSTERS:PRK01222,protein motif:Cdd:COG0135,protein motif:Pfam:PF00697.16;locus_tag=AR00441_00315;product=N-(5'-phosphoribosyl)anthranilate isomerase,N-(5'-phosphoribosyl)anthranilate isomerase,N-(5'-pho…
AR00441|SC|contig000001	Prodigal:2.60	CDS	324720	325211	.	-	0	ID=AR00441_00316;gene=greB;inference=ab initio prediction:Prodigal:2.60,similar to AA sequence:RefSeq:YP_207425.1,similar to AA sequence:UniProtKB:P30128,protein motif:CLUSTERS:PRK01885,protein motif:Cdd:COG0782,protein motif:TIGRFAMs:TIGR01461,protein motif:Pfam:PF03449.9;locus_tag=AR00441_00316;product=transcription elongation factor GreB,Transcript cleavage factor greB,transcription elongation…
AR00441|SC|contig000001	Prodigal:2.60	CDS	325311	326855	.	-	0	ID=AR00441_00317;eC_number=2.4.2.14,2.4.2.14;gene=purF;inference=ab initio prediction:Prodigal:2.60,similar to AA sequence:RefSeq:YP_207426.1,similar to AA sequence:UniProtKB:P0AG16,protein motif:CLUSTERS:PRK09246,protein motif:Cdd:COG0034,protein motif:TIGRFAMs:TIGR01134,protein motif:Pfam:PF00310.1;locus_tag=AR00441_00317;product=amidophosphoribosyltransferase,Amidophosphoribosyltransferase,ami…
AR00441|SC|contig000001	Prodigal:2.60	CDS	327064	327561	.	-	0	ID=AR00441_00318;gene=cvpA;inference=ab initio prediction:Prodigal:2.60,similar to AA sequence:RefSeq:YP_207427.1,similar to AA sequence:UniProtKB:P08550,protein motif:CLUSTERS:PRK10845,protein motif:Pfam:PF02674.10;locus_tag=AR00441_00318;product=bacteriocin production protein,Pur regulon 18 kDa protein,colicin V production protein,Colicin V production protein;protein_id=gnl|SC|AR00441_00318
AR00441|SC|contig000001	Prodigal:2.60	CDS	327554	328579	.	-	0	ID=AR00441_00319;inference=ab initio prediction:Prodigal:2.60,similar to AA sequence:RefSeq:YP_207428.1,protein motif:TIGRFAMs:TIGR02223,protein motif:Pfam:PF05036.7;locus_tag=AR00441_00319;product=tetrapac protein,cell division protein FtsN,Sporulation related domain;protein_id=gnl|SC|AR00441_00319
AR00441|SC|contig000001	Prodigal:2.60	CDS	328592	329866	.	-	0	ID=AR00441_00320;gene=folC;inference=ab initio prediction:Prodigal:2.60,similar to AA sequence:RefSeq:YP_207429.1,similar to AA sequence:UniProtKB:P08192,protein motif:CLUSTERS:PRK10846,protein motif:Cdd:COG0285,protein motif:TIGRFAMs:TIGR01499,protein motif:Pfam:PF08245.6;locus_tag=AR00441_00320;product=bifunctional folylpolyglutamate synthase/dihydrofolate synthase,Bifunctional protein folC,bif…
AR00441|SC|contig000001	Prodigal:2.60	CDS	329897	330343	.	-	0	ID=AR00441_00321;inference=ab initio prediction:Prodigal:2.60,similar to AA sequence:RefSeq:YP_005893542.1;locus_tag=AR00441_00321;product=putative transcriptional regulator FolI;protein_id=gnl|SC|AR00441_00321
AR00441|SC|contig000001	Prodigal:2.60	CDS	330348	330707	.	-	0	ID=AR00441_00322;inference=ab initio prediction:Prodigal:2.60,similar to AA sequence:RefSeq:YP_002003220.1;locus_tag=AR00441_00322;product=VacJ-like protein;protein_id=gnl|SC|AR00441_00322
AR00441|SC|contig000001	Prodigal:2.60	CDS	330780	331529	.	-	0	ID=AR00441_00323;gene=glnQ;inference=ab initio prediction:Prodigal:2.60,similar to AA sequence:RefSeq:YP_001598805.1,similar to AA sequence:UniProtKB:P10346,protein motif:CLUSTERS:PRK09493,protein motif:Cdd:COG4598,protein motif:TIGRFAMs:TIGR03005,protein motif:Pfam:PF00005.21;locus_tag=AR00441_00323;product=amino acid permease ATP-binding protein,Glutamine transport ATP-binding protein GlnQ,glut…
AR00441|SC|contig000001	Prodigal:2.60	CDS	331681	332460	.	-	0	ID=AR00441_00324;eC_number=2.1.1.182;gene=ksgA;inference=ab initio prediction:Prodigal:2.60,similar to AA sequence:RefSeq:YP_207435.1,similar to AA sequence:UniProtKB:P06992,protein motif:CLUSTERS:PRK00274,protein motif:Cdd:COG0030,protein motif:TIGRFAMs:TIGR00755,protein motif:Pfam:PF00398.14;locus_tag=AR00441_00324;product=dimethyladenosine transferase,Ribosomal RNA small subunit methyltransfer…
AR00441|SC|contig000001	Prodigal:2.60	CDS	332657	333346	.	+	0	ID=AR00441_00325;inference=ab initio prediction:Prodigal:2.60,similar to AA sequence:RefSeq:YP_005878981.1,protein motif:Cdd:COG3663;locus_tag=AR00441_00325;product=putative DNA glycosylase,G:T/U mismatch-specific DNA glycosylase;protein_id=gnl|SC|AR00441_00325
AR00441|SC|contig000001	Prodigal:2.60	CDS	333429	334631	.	+	0	ID=AR00441_00326;eC_number=4.2.1.20,4.2.1.20;gene=trpB;inference=ab initio prediction:Prodigal:2.60,similar to AA sequence:RefSeq:YP_207436.1,similar to AA sequence:UniProtKB:Q2KE82,protein motif:CLUSTERS:PRK04346,protein motif:Cdd:COG0159,protein motif:TIGRFAMs:TIGR00263,protein motif:Pfam:PF00291.19;locus_tag=AR00441_00326;product=tryptophan synthase subunit beta,Tryptophan synthase beta chain,…
AR00441|SC|contig000001	Prodigal:2.60	CDS	334811	340114	.	-	0	ID=AR00441_00327;eC_number=3.4.21.72,3.4.21.72;gene=iga_1;inference=ab initio prediction:Prodigal:2.60,similar to AA sequence:RefSeq:YP_005898148.1,similar to AA sequence:UniProtKB:P09790,protein motif:Cdd:COG3468,protein motif:Pfam:PF02395.1;locus_tag=AR00441_00327;product=IgA-specific serine endopeptidase,IgA-specific serine endopeptidase autotransporter precursor,Type V secretory pathway%2C ad…
AR00441|SC|contig000001	Prodigal:2.60	CDS	341765	344047	.	+	0	ID=AR00441_00328;gene=comA;inference=ab initio prediction:Prodigal:2.60,similar to AA sequence:RefSeq:YP_003082806.1,protein motif:CLUSTERS:PRK11539,protein motif:TIGRFAMs:TIGR00361,protein motif:Pfam:PF03772.10;locus_tag=AR00441_00328;product=competence protein ComA,ComEC family competence protein,DNA internalization-related competence protein ComEC/Rec2,Competence protein;protein_id=gnl|SC|AR00…
AR00441|SC|contig000001	Prodigal:2.60	CDS	344105	344875	.	-	0	ID=AR00441_00329;gene=comL;inference=ab initio prediction:Prodigal:2.60,similar to AA sequence:RefSeq:YP_207439.1,similar to AA sequence:UniProtKB:Q9K0B1,protein motif:CLUSTERS:PRK10866,protein motif:Cdd:COG4105,protein motif:TIGRFAMs:TIGR03302;locus_tag=AR00441_00329;product=ComL,Competence lipoprotein ComL precursor,outer membrane biogenesis protein BamD,DNA uptake lipoprotein,outer membrane as…
AR00441|SC|contig000001	Prodigal:2.60	CDS	344907	346031	.	+	0	ID=AR00441_00330;eC_number=5.4.99.23;gene=rluD;inference=ab initio prediction:Prodigal:2.60,similar to AA sequence:RefSeq:YP_001598812.1,similar to AA sequence:UniProtKB:P33643,protein motif:CLUSTERS:PRK11180,protein motif:TIGRFAMs:TIGR00005,protein motif:Pfam:PF00849.16;locus_tag=AR00441_00330;product=ribosomal large subunit pseudouridine synthase D,Ribosomal large subunit pseudouridine synthase…
AR00441|SC|contig000001	Prodigal:2.60	CDS	346183	347130	.	-	0	ID=AR00441_00331;inference=ab initio prediction:Prodigal:2.60,similar to AA sequence:RefSeq:YP_003082809.1,protein motif:TIGRFAMs:TIGR00841,protein motif:Pfam:PF01758.10;locus_tag=AR00441_00331;product=putative transmembrane transport protein,bile acid transporter,Sodium Bile acid symporter family;protein_id=gnl|SC|AR00441_00331
AR00441|SC|contig000001	Prodigal:2.60	CDS	347207	347398	.	-	0	ID=AR00441_00332;inference=ab initio prediction:Prodigal:2.60;locus_tag=AR00441_00332;product=hypothetical protein;protein_id=gnl|SC|AR00441_00332
AR00441|SC|contig000001	Prodigal:2.60	CDS	347739	348518	.	+	0	ID=AR00441_00333;gene=yfiH;inference=ab initio prediction:Prodigal:2.60,similar to AA sequence:UniProtKB:P33644,protein motif:CLUSTERS:PRK10723,protein motif:TIGRFAMs:TIGR00726,protein motif:Pfam:PF02578.9;locus_tag=AR00441_00333;product=Laccase domain protein yfiH,hypothetical protein,uncharacterized protein%2C YfiH family,Multi-copper polyphenol oxidoreductase laccase;protein_id=gnl|SC|AR00441_…
AR00441|SC|contig000001	Prodigal:2.60	CDS	348570	349049	.	+	0	ID=AR00441_00334;gene=lptE;inference=ab initio prediction:Prodigal:2.60,similar to AA sequence:RefSeq:YP_002001054.1,similar to AA sequence:UniProtKB:P0ADC1,protein motif:CLUSTERS:PRK10796,protein motif:Pfam:PF04390.6;locus_tag=AR00441_00334;product=Rare lipoprotein B%2C putative,Rare lipoprotein B,LPS-assembly lipoprotein RlpB,Lipopolysaccharide-assembly;protein_id=gnl|SC|AR00441_00334
AR00441|SC|contig000001	Prodigal:2.60	CDS	349051	350049	.	+	0	ID=AR00441_00335;eC_number=2.7.7.7,2.7.7.7;gene=holA;inference=ab initio prediction:Prodigal:2.60,similar to AA sequence:RefSeq:YP_207444.1,similar to AA sequence:UniProtKB:P28630,protein motif:CLUSTERS:PRK05574,protein motif:TIGRFAMs:TIGR01128,protein motif:Pfam:PF06144.7;locus_tag=AR00441_00335;product=DNA polymerase III subunit delta,DNA polymerase III subunit delta,DNA polymerase III subunit …
AR00441|SC|contig000001	Prodigal:2.60	CDS	350170	350589	.	+	0	ID=AR00441_00336;inference=ab initio prediction:Prodigal:2.60,similar to AA sequence:RefSeq:YP_004049095.1;locus_tag=AR00441_00336;product=membrane protein;protein_id=gnl|SC|AR00441_00336
AR00441|SC|contig000001	Prodigal:2.60	CDS	350664	351179	.	+	0	ID=AR00441_00337;inference=ab initio prediction:Prodigal:2.60,similar to AA sequence:RefSeq:YP_002001057.1,protein motif:Pfam:PF06271.6;locus_tag=AR00441_00337;product=Membrane protein,RDD family;protein_id=gnl|SC|AR00441_00337
AR00441|SC|contig000001	Prodigal:2.60	CDS	351263	352147	.	-	0	ID=AR00441_00338;inference=ab initio prediction:Prodigal:2.60,similar to AA sequence:UniProtKB:P44726,protein motif:CLUSTERS:PRK11820,protein motif:TIGRFAMs:TIGR00255,protein motif:Pfam:PF03755.7;locus_tag=AR00441_00338;product=hypothetical protein,hypothetical protein,conserved hypothetical protein,YicC-like family%2C N-terminal region;protein_id=gnl|SC|AR00441_00338
AR00441|SC|contig000001	Prodigal:2.60	CDS	352631	353494	.	-	0	ID=AR00441_00339;gene=rpoH;inference=ab initio prediction:Prodigal:2.60,similar to AA sequence:RefSeq:YP_207448.1,similar to AA sequence:UniProtKB:P0AGB3,protein motif:CLUSTERS:PRK06596,protein motif:TIGRFAMs:TIGR02392,protein motif:Pfam:PF04545.10;locus_tag=AR00441_00339;product=RNA polymerase factor sigma-32,Heat shock regulatory protein F33.4,RNA polymerase factor sigma-32,alternative sigma fa…
AR00441|SC|contig000001	Prodigal:2.60	CDS	353758	355332	.	-	0	ID=AR00441_00340;eC_number=2.3.1.-;gene=lnt;inference=ab initio prediction:Prodigal:2.60,similar to AA sequence:RefSeq:YP_001598822.1,similar to AA sequence:UniProtKB:P23930,protein motif:CLUSTERS:PRK00302,protein motif:TIGRFAMs:TIGR00546,protein motif:Pfam:PF00795.1;locus_tag=AR00441_00340;product=apolipoprotein N-acyltransferase,Apolipoprotein N-acyltransferase,apolipoprotein N-acyltransferase,…
AR00441|SC|contig000001	Prodigal:2.60	CDS	355365	355751	.	-	0	ID=AR00441_00341;gene=yedI;inference=ab initio prediction:Prodigal:2.60,similar to AA sequence:UniProtKB:P46125,protein motif:CLUSTERS:PRK10062,protein motif:Cdd:COG2354,protein motif:Pfam:PF05661.6;locus_tag=AR00441_00341;product=Inner membrane protein yedI,hypothetical protein,Uncharacterized protein conserved in bacteria,Protein of unknown function (DUF808);protein_id=gnl|SC|AR00441_00341
AR00441|SC|contig000001	Prodigal:2.60	CDS	355805	356104	.	+	0	ID=AR00441_00342;inference=ab initio prediction:Prodigal:2.60;locus_tag=AR00441_00342;product=hypothetical protein;protein_id=gnl|SC|AR00441_00342
AR00441|SC|contig000001	Prodigal:2.60	CDS	356287	356568	.	+	0	ID=AR00441_00343;inference=ab initio prediction:Prodigal:2.60,similar to AA sequence:RefSeq:YP_002001064.1,protein motif:CLUSTERS:PRK05326,protein motif:Cdd:COG3263;locus_tag=AR00441_00343;product=potassium/proton antiporter,potassium/proton antiporter,NhaP-type Na+/H+ and K+/H+ antiporters with a unique C-terminal domain;protein_id=gnl|SC|AR00441_00343
AR00441|SC|contig000001	Prodigal:2.60	CDS	356568	357251	.	+	0	ID=AR00441_00344;inference=ab initio prediction:Prodigal:2.60,similar to AA sequence:RefSeq:YP_002001064.1,protein motif:CLUSTERS:PRK05326,protein motif:Cdd:COG3263;locus_tag=AR00441_00344;product=potassium/proton antiporter,potassium/proton antiporter,NhaP-type Na+/H+ and K+/H+ antiporters with a unique C-terminal domain;protein_id=gnl|SC|AR00441_00344
AR00441|SC|contig000001	Prodigal:2.60	CDS	357314	357715	.	-	0	ID=AR00441_00345;gene=cycA;inference=ab initio prediction:Prodigal:2.60,similar to AA sequence:RefSeq:YP_005882357.1,similar to AA sequence:UniProtKB:Q5SME3,protein motif:CLUSTERS:PRK14486,protein motif:Cdd:COG2010,protein motif:TIGRFAMs:TIGR00782,protein motif:Pfam:PF00034.15;locus_tag=AR00441_00345;product=putative cytochrome C,Cytochrome c552,putative bifunctional cbb3-type cytochrome c oxidas…
AR00441|SC|contig000001	Prodigal:2.60	CDS	358011	359021	.	-	0	ID=AR00441_00346;eC_number=4.99.1.1;gene=hemH;inference=ab initio prediction:Prodigal:2.60,similar to AA sequence:RefSeq:YP_002001066.1,similar to AA sequence:UniProtKB:P23871,protein motif:CLUSTERS:PRK00035,protein motif:Cdd:COG0276,protein motif:TIGRFAMs:TIGR00109,protein motif:Pfam:PF00762.1;locus_tag=AR00441_00346;product=ferrochelatase,Ferrochelatase,ferrochelatase,Protoheme ferro-lyase (fer…
AR00441|SC|contig000001	Prodigal:2.60	CDS	359144	360259	.	-	0	ID=AR00441_00347;eC_number=2.4.2.29,2.4.2.29;gene=tgt;inference=ab initio prediction:Prodigal:2.60,similar to AA sequence:RefSeq:YP_207454.1,similar to AA sequence:UniProtKB:P0A847,protein motif:CLUSTERS:PRK00112,protein motif:TIGRFAMs:TIGR00430,protein motif:Pfam:PF01702.12;locus_tag=AR00441_00347;product=queuine tRNA-ribosyltransferase,Queuine tRNA-ribosyltransferase,queuine tRNA-ribosyltransfe…
AR00441|SC|contig000001	Aragorn:1.2.36	tRNA	360438	360514	.	+	0	ID=AR00441_00348;inference=COORDINATES:profile:Aragorn:1.2.36;locus_tag=AR00441_00348;product=tRNA-Val(gac)
AR00441|SC|contig000001	Prodigal:2.60	CDS	360568	362481	.	+	0	ID=AR00441_00349;eC_number=6.1.1.3;gene=thrS;inference=ab initio prediction:Prodigal:2.60,similar to AA sequence:RefSeq:YP_002001068.1,similar to AA sequence:UniProtKB:P0A8M3,protein motif:CLUSTERS:PRK00413,protein motif:Cdd:COG0442,protein motif:TIGRFAMs:TIGR00418,protein motif:Pfam:PF00587.19;locus_tag=AR00441_00349;product=threonyl-tRNA synthetase,Threonine--tRNA ligase,threonyl-tRNA synthetas…
AR00441|SC|contig000001	Prodigal:2.60	CDS	362616	363020	.	+	0	ID=AR00441_00350;gene=infC;inference=ab initio prediction:Prodigal:2.60,similar to AA sequence:RefSeq:YP_207456.1,similar to AA sequence:UniProtKB:P0A707,protein motif:CLUSTERS:PRK00028,protein motif:Cdd:COG0290,protein motif:TIGRFAMs:TIGR00168,protein motif:Pfam:PF00707.16;locus_tag=AR00441_00350;product=translation initiation factor IF-3,Translation initiation factor IF-3,translation initiation…
AR00441|SC|contig000001	Prodigal:2.60	CDS	363167	363364	.	+	0	ID=AR00441_00351;gene=rpmI;inference=ab initio prediction:Prodigal:2.60,similar to AA sequence:RefSeq:YP_005889168.1,similar to AA sequence:UniProtKB:P0A7Q1,protein motif:CLUSTERS:PRK00172,protein motif:Cdd:COG0291,protein motif:TIGRFAMs:TIGR00001,protein motif:Pfam:PF01632.13;locus_tag=AR00441_00351;product=putative 50S ribosomal protein L35,Ribosomal protein A,50S ribosomal protein L35,Ribosoma…
AR00441|SC|contig000001	Prodigal:2.60	CDS	363377	363736	.	+	0	ID=AR00441_00352;gene=rplT;inference=ab initio prediction:Prodigal:2.60,similar to AA sequence:RefSeq:YP_207458.1,similar to AA sequence:UniProtKB:P0A7L3,protein motif:CLUSTERS:PRK05185,protein motif:TIGRFAMs:TIGR01032,protein motif:Pfam:PF00453.12;locus_tag=AR00441_00352;product=50S ribosomal protein L20,50S ribosomal protein L20,50S ribosomal protein L20,ribosomal protein L20,Ribosomal protein …
AR00441|SC|contig000001	Prodigal:2.60	CDS	364016	365074	.	+	0	ID=AR00441_00353;eC_number=6.1.1.20,6.1.1.20;gene=pheS;inference=ab initio prediction:Prodigal:2.60,similar to AA sequence:RefSeq:YP_005903392.1,similar to AA sequence:UniProtKB:P08312,protein motif:CLUSTERS:PRK00488,protein motif:Cdd:COG0016,protein motif:TIGRFAMs:TIGR00468,protein motif:Pfam:PF01409.14;locus_tag=AR00441_00353;product=phenylalanyl-tRNA synthetase subunit alpha,Phenylalanine--tRN…
AR00441|SC|contig000001	Prodigal:2.60	CDS	365251	366315	.	+	0	ID=AR00441_00354;inference=ab initio prediction:Prodigal:2.60,similar to AA sequence:RefSeq:YP_005878958.1,protein motif:Cdd:COG4938;locus_tag=AR00441_00354;product=putative ATPase,Uncharacterized conserved protein;protein_id=gnl|SC|AR00441_00354
AR00441|SC|contig000001	Prodigal:2.60	CDS	366322	366840	.	+	0	ID=AR00441_00355;inference=ab initio prediction:Prodigal:2.60;locus_tag=AR00441_00355;product=hypothetical protein;protein_id=gnl|SC|AR00441_00355
AR00441|SC|contig000001	Prodigal:2.60	CDS	366876	368870	.	+	0	ID=AR00441_00356;eC_number=6.1.1.20,6.1.1.20;gene=pheT;inference=ab initio prediction:Prodigal:2.60,similar to AA sequence:RefSeq:YP_207463.1,similar to AA sequence:UniProtKB:P07395,protein motif:CLUSTERS:PRK00629,protein motif:Cdd:COG0072,protein motif:TIGRFAMs:TIGR00472,protein motif:Pfam:PF03483.11;locus_tag=AR00441_00356;product=phenylalanyl-tRNA synthetase subunit beta,Phenylalanine--tRNA li…
AR00441|SC|contig000001	Prodigal:2.60	CDS	370915	372216	.	+	0	ID=AR00441_00357;eC_number=2.6.1.62;gene=bioA;inference=ab initio prediction:Prodigal:2.60,similar to AA sequence:RefSeq:YP_001598841.1,similar to AA sequence:UniProtKB:P12995,protein motif:CLUSTERS:PRK06173,protein motif:Cdd:COG4992,protein motif:TIGRFAMs:TIGR00508,protein motif:Pfam:PF00202.15;locus_tag=AR00441_00357;product=adenosylmethionine-8-amino-7-oxononanoate aminotransferase,Adenosylmet…
AR00441|SC|contig000001	Prodigal:2.60	CDS	372213	372860	.	+	0	ID=AR00441_00358;eC_number=6.3.3.3,6.3.3.3;gene=bioD;inference=ab initio prediction:Prodigal:2.60,similar to AA sequence:RefSeq:YP_003082835.1,similar to AA sequence:UniProtKB:P13000,protein motif:CLUSTERS:PRK00090,protein motif:TIGRFAMs:TIGR00347;locus_tag=AR00441_00358;product=dithiobiotin synthetase,ATP-dependent dethiobiotin synthetase BioD 1,dithiobiotin synthetase,dethiobiotin synthase;prot…
AR00441|SC|contig000001	Prodigal:2.60	CDS	372875	373351	.	+	0	ID=AR00441_00359;inference=ab initio prediction:Prodigal:2.60,similar to AA sequence:RefSeq:YP_003082836.1,protein motif:CLUSTERS:PRK11655,protein motif:Cdd:COG3161,protein motif:Pfam:PF04345.7;locus_tag=AR00441_00359;product=putative 4-hydroxybenzoate synthetase,chorismate pyruvate lyase,4-hydroxybenzoate synthetase (chorismate lyase),Chorismate lyase;protein_id=gnl|SC|AR00441_00359
AR00441|SC|contig000001	Prodigal:2.60	CDS	373381	374271	.	+	0	ID=AR00441_00360;eC_number=2.5.1.-;gene=ubiA;inference=ab initio prediction:Prodigal:2.60,similar to AA sequence:RefSeq:YP_003082837.1,similar to AA sequence:UniProtKB:P0AGK1,protein motif:CLUSTERS:PRK12848,protein motif:Cdd:COG0109,protein motif:TIGRFAMs:TIGR01474,protein motif:Pfam:PF01040.12;locus_tag=AR00441_00360;product=4-hydroxybenzoate octaprenyltransferase,4-hydroxybenzoate octaprenyltra…
AR00441|SC|contig000001	Prodigal:2.60	CDS	374456	374905	.	+	0	ID=AR00441_00361;eC_number=2.7.1.-;gene=ptsN;inference=ab initio prediction:Prodigal:2.60,similar to AA sequence:RefSeq:YP_207472.1,similar to AA sequence:UniProtKB:P69829,protein motif:CLUSTERS:PRK10896,protein motif:TIGRFAMs:TIGR01419,protein motif:Pfam:PF00359.1;locus_tag=AR00441_00361;product=two-component system transcriptional response regulator,Nitrogen regulatory protein,PTS system sugar …
AR00441|SC|contig000001	Prodigal:2.60	CDS	374907	375869	.	+	0	ID=AR00441_00362;eC_number=2.7.11.-;gene=hprK;inference=ab initio prediction:Prodigal:2.60,similar to AA sequence:RefSeq:YP_207473.1,similar to AA sequence:UniProtKB:Q9S1H5,protein motif:CLUSTERS:PRK05428,protein motif:TIGRFAMs:TIGR00679,protein motif:Pfam:PF07475.1;locus_tag=AR00441_00362;product=HPr kinase/phosphorylase,HPr kinase/phosphorylase,HPr kinase/phosphorylase,HPr(Ser) kinase/phosphata…
AR00441|SC|contig000001	Prodigal:2.60	CDS	375850	376704	.	+	0	ID=AR00441_00363;gene=yhbJ;inference=ab initio prediction:Prodigal:2.60,similar to AA sequence:RefSeq:YP_005893587.1,similar to AA sequence:UniProtKB:P0A894,protein motif:CLUSTERS:PRK05416,protein motif:Cdd:COG1660,protein motif:Pfam:PF03668.9;locus_tag=AR00441_00363;product=ATP-binding protein,hypothetical protein,glmZ(sRNA)-inactivating NTPase,Predicted P-loop-containing kinase,P-loop ATPase pr…
AR00441|SC|contig000001	Prodigal:2.60	CDS	376785	377726	.	+	0	ID=AR00441_00364;gene=rbgA;inference=ab initio prediction:Prodigal:2.60,similar to AA sequence:RefSeq:YP_207475.1,similar to AA sequence:UniProtKB:O31743,protein motif:CLUSTERS:PRK09563,protein motif:Cdd:COG3596,protein motif:TIGRFAMs:TIGR03596,protein motif:Pfam:PF01926.17;locus_tag=AR00441_00364;product=ribosomal biogenesis GTPase,Ribosome biogenesis GTPase A,GTPase YlqF,Predicted GTPase,riboso…
AR00441|SC|contig000001	Prodigal:2.60	CDS	377827	378429	.	+	0	ID=AR00441_00365;gene=scpB;inference=ab initio prediction:Prodigal:2.60,similar to AA sequence:RefSeq:YP_005891568.1,similar to AA sequence:UniProtKB:Q83CP9,protein motif:CLUSTERS:PRK00135,protein motif:TIGRFAMs:TIGR00281,protein motif:Pfam:PF04079.10;locus_tag=AR00441_00365;product=Segregation and condensation protein B,Segregation and condensation protein B homolog,segregation and condensation …
AR00441|SC|contig000001	Prodigal:2.60	CDS	378613	380286	.	+	0	ID=AR00441_00366;gene=recN;inference=ab initio prediction:Prodigal:2.60,similar to AA sequence:RefSeq:YP_005878942.1,similar to AA sequence:UniProtKB:P05824,protein motif:CLUSTERS:PRK10869,protein motif:Cdd:COG0419,protein motif:TIGRFAMs:TIGR00634,protein motif:Pfam:PF02463.13;locus_tag=AR00441_00366;product=DNA repair protein RecN (recombination protein N),Recombination protein N,recombination a…
AR00441|SC|contig000001	Aragorn:1.2.36	tRNA	380396	380472	.	+	0	ID=AR00441_00367;inference=COORDINATES:profile:Aragorn:1.2.36;locus_tag=AR00441_00367;product=tRNA-Arg(acg)
AR00441|SC|contig000001	Aragorn:1.2.36	tRNA	380490	380564	.	+	0	ID=AR00441_00368;inference=COORDINATES:profile:Aragorn:1.2.36;locus_tag=AR00441_00368;product=tRNA-Glu(ttc)
AR00441|SC|contig000001	Prodigal:2.60	CDS	381361	382980	.	-	0	ID=AR00441_00369;gene=mnmC;inference=ab initio prediction:Prodigal:2.60,similar to AA sequence:RefSeq:YP_005878940.1,similar to AA sequence:UniProtKB:Q8XCQ7,protein motif:CLUSTERS:PRK01747,protein motif:Cdd:COG4121,protein motif:TIGRFAMs:TIGR03197,protein motif:Pfam:PF01266.18;locus_tag=AR00441_00369;product=putative oxidoreductase,tRNA 5-methylaminomethyl-2-thiouridine biosynthesis bifunctional …
AR00441|SC|contig000001	Prodigal:2.60	CDS	383100	383468	.	+	0	ID=AR00441_00370;inference=ab initio prediction:Prodigal:2.60,protein motif:Cdd:COG3536,protein motif:Pfam:PF06155.6;locus_tag=AR00441_00370;product=Uncharacterized protein conserved in bacteria,Protein of unknown function (DUF971);protein_id=gnl|SC|AR00441_00370
AR00441|SC|contig000001	Prodigal:2.60	CDS	383511	384248	.	+	0	ID=AR00441_00371;eC_number=2.1.1.163;gene=ubiE;inference=ab initio prediction:Prodigal:2.60,similar to AA sequence:RefSeq:YP_207480.1,similar to AA sequence:UniProtKB:P0A887,protein motif:CLUSTERS:PRK00216,protein motif:Cdd:COG4798,protein motif:TIGRFAMs:TIGR01934,protein motif:Pfam:PF01209.12;locus_tag=AR00441_00371;product=ubiquinone/menaquinone biosynthesis methyltransferase,Ubiquinone/menaqui…
AR00441|SC|contig000001	Prodigal:2.60	CDS	384467	384946	.	+	0	ID=AR00441_00372;inference=ab initio prediction:Prodigal:2.60,similar to AA sequence:RefSeq:YP_005893594.1;locus_tag=AR00441_00372;product=putative lipoprotein;protein_id=gnl|SC|AR00441_00372
AR00441|SC|contig000001	Prodigal:2.60	CDS	385073	385567	.	-	0	ID=AR00441_00373;eC_number=2.7.6.3,2.7.6.3;gene=folK;inference=ab initio prediction:Prodigal:2.60,similar to AA sequence:RefSeq:YP_207482.1,similar to AA sequence:UniProtKB:P43777,protein motif:CLUSTERS:PRK14092,protein motif:TIGRFAMs:TIGR01498,protein motif:Pfam:PF01288.14;locus_tag=AR00441_00373;product=2-amino-4-hydroxy-6- hydroxymethyldihydropteridine pyrophosphokinase,2-amino-4-hydroxy-6-hyd…
AR00441|SC|contig000001	Prodigal:2.60	CDS	385577	385951	.	-	0	ID=AR00441_00374;gene=sirB2;inference=ab initio prediction:Prodigal:2.60,similar to AA sequence:RefSeq:YP_002001100.1,similar to AA sequence:UniProtKB:Q46755,protein motif:CLUSTERS:PRK10278,protein motif:Pfam:PF04247.6;locus_tag=AR00441_00374;product=Regulator,hypothetical protein,hypothetical protein,Invasion gene expression up-regulator%2C SirB;protein_id=gnl|SC|AR00441_00374
AR00441|SC|contig000001	Prodigal:2.60	CDS	386005	386571	.	-	0	ID=AR00441_00375;inference=ab initio prediction:Prodigal:2.60,similar to AA sequence:RefSeq:YP_005878934.1,protein motif:Pfam:PF06962.6;locus_tag=AR00441_00375;product=putative rRNA methyltransferase,Putative rRNA methylase;protein_id=gnl|SC|AR00441_00375
AR00441|SC|contig000001	Prodigal:2.60	CDS	386656	386949	.	-	0	ID=AR00441_00376;gene=hfq;inference=ab initio prediction:Prodigal:2.60,similar to AA sequence:RefSeq:YP_001598859.1,similar to AA sequence:UniProtKB:Q9KV11,protein motif:CLUSTERS:PRK00395,protein motif:TIGRFAMs:TIGR02383,protein motif:Pfam:PF01423.16;locus_tag=AR00441_00376;product=host factor-I protein,hypothetical protein,RNA-binding protein Hfq,RNA chaperone Hfq,LSM domain;protein_id=gnl|SC|AR…
AR00441|SC|contig000001	Prodigal:2.60	CDS	387078	388016	.	-	0	ID=AR00441_00377;eC_number=3.4.21.-;gene=pbpG;inference=ab initio prediction:Prodigal:2.60,similar to AA sequence:RefSeq:YP_003082852.1,similar to AA sequence:UniProtKB:P0AFI5,protein motif:CLUSTERS:PRK11669,protein motif:Pfam:PF00768.14;locus_tag=AR00441_00377;product=D-alanyl-D-alanine carboxypeptidase,D-alanyl-D-alanine endopeptidase precursor,D-alanyl-D-alanine endopeptidase,D-alanyl-D-alanin…
AR00441|SC|contig000001	Prodigal:2.60	CDS	388440	388880	.	+	0	ID=AR00441_00378;eC_number=1.11.1.15;gene=bcp;inference=ab initio prediction:Prodigal:2.60,similar to AA sequence:RefSeq:YP_002001106.1,similar to AA sequence:UniProtKB:Q83CY8,protein motif:CLUSTERS:PRK09437,protein motif:TIGRFAMs:TIGR03137,protein motif:Pfam:PF00578.15;locus_tag=AR00441_00378;product=Bacterioferritin comigratory protein,Putative peroxiredoxin bcp,thioredoxin-dependent thiol pero…
AR00441|SC|contig000001	Prodigal:2.60	CDS	388932	389807	.	+	0	ID=AR00441_00379;gene=xerD;inference=ab initio prediction:Prodigal:2.60,similar to AA sequence:RefSeq:YP_002001107.1,similar to AA sequence:UniProtKB:P0A8P8,protein motif:CLUSTERS:PRK00283,protein motif:Cdd:COG4974,protein motif:TIGRFAMs:TIGR02225,protein motif:Pfam:PF00589.16;locus_tag=AR00441_00379;product=XerD protein,Tyrosine recombinase XerD,site-specific tyrosine recombinase XerD,Site-speci…
AR00441|SC|contig000001	Prodigal:2.60	CDS	389979	390179	.	+	0	ID=AR00441_00380;inference=ab initio prediction:Prodigal:2.60,similar to AA sequence:RefSeq:YP_002001108.1,protein motif:Pfam:PF04324.9;locus_tag=AR00441_00380;product=putative ferredoxin,BFD-like [2Fe-2S] binding domain;protein_id=gnl|SC|AR00441_00380
AR00441|SC|contig000001	Prodigal:2.60	CDS	390345	390578	.	+	0	ID=AR00441_00381;inference=ab initio prediction:Prodigal:2.60,similar to AA sequence:RefSeq:YP_002001110.1,protein motif:Pfam:PF05768.8;locus_tag=AR00441_00381;product=Thioredoxin,Glutaredoxin-like domain (DUF836);protein_id=gnl|SC|AR00441_00381
AR00441|SC|contig000001	Prodigal:2.60	CDS	391051	391914	.	-	0	ID=AR00441_00382;eC_number=1.1.1.133;gene=rfbD;inference=ab initio prediction:Prodigal:2.60,similar to AA sequence:RefSeq:NP_273798.1,similar to AA sequence:UniProtKB:P26392,protein motif:CLUSTERS:PRK09987,protein motif:TIGRFAMs:TIGR01214,protein motif:Pfam:PF04321.11;locus_tag=AR00441_00382;product=dTDP-L-rhamnose synthase,dTDP-4-dehydrorhamnose reductase,dTDP-4-dehydrorhamnose reductase,dTDP-4-…
AR00441|SC|contig000001	Prodigal:2.60	CDS	392116	392979	.	+	0	ID=AR00441_00383;eC_number=6.3.2.6,6.3.2.6;gene=purC;inference=ab initio prediction:Prodigal:2.60,similar to AA sequence:RefSeq:YP_974798.1,similar to AA sequence:UniProtKB:A0R4I0,protein motif:CLUSTERS:PRK13961,protein motif:Cdd:COG0152,protein motif:TIGRFAMs:TIGR00081,protein motif:Pfam:PF01259.12;locus_tag=AR00441_00383;product=phosphoribosylaminoimidazole-succinocarboxamide synthase,Phosphori…
AR00441|SC|contig000001	Prodigal:2.60	CDS	393086	393655	.	+	0	ID=AR00441_00384;inference=ab initio prediction:Prodigal:2.60,similar to AA sequence:RefSeq:YP_005902159.1,protein motif:Cdd:COG2826;locus_tag=AR00441_00384;product=transposase%2C IS30 family,Transposase and inactivated derivatives%2C IS30 family;protein_id=gnl|SC|AR00441_00384
AR00441|SC|contig000001	Prodigal:2.60	CDS	393603	394013	.	+	0	ID=AR00441_00385;inference=ab initio prediction:Prodigal:2.60,similar to AA sequence:RefSeq:YP_001598195.1,protein motif:Cdd:COG2826,protein motif:Pfam:PF00665.20;locus_tag=AR00441_00385;product=transposase for IS1655,Transposase and inactivated derivatives%2C IS30 family,Integrase core domain;protein_id=gnl|SC|AR00441_00385
AR00441|SC|contig000001	Prodigal:2.60	CDS	394261	396381	.	+	0	ID=AR00441_00386;eC_number=2.7.7.8,2.7.7.8;gene=pnp;inference=ab initio prediction:Prodigal:2.60,similar to AA sequence:RefSeq:YP_974799.1,similar to AA sequence:UniProtKB:Q9K062,protein motif:CLUSTERS:PRK11824,protein motif:Cdd:COG4785,protein motif:TIGRFAMs:TIGR03591,protein motif:Pfam:PF01138.15;locus_tag=AR00441_00386;product=polynucleotide phosphorylase,Polyribonucleotide nucleotidyltransfer…
AR00441|SC|contig000001	Prodigal:2.60	CDS	396453	397121	.	-	0	ID=AR00441_00387;inference=ab initio prediction:Prodigal:2.60,similar to AA sequence:RefSeq:YP_004049045.1,protein motif:Cdd:COG2836;locus_tag=AR00441_00387;product=membrane protein,Uncharacterized conserved protein;protein_id=gnl|SC|AR00441_00387
AR00441|SC|contig000001	Prodigal:2.60	CDS	397135	397431	.	-	0	ID=AR00441_00388;inference=ab initio prediction:Prodigal:2.60,similar to AA sequence:RefSeq:YP_001598871.1;locus_tag=AR00441_00388;product=lipoprotein;protein_id=gnl|SC|AR00441_00388
AR00441|SC|contig000001	Prodigal:2.60	CDS	397568	398419	.	+	0	ID=AR00441_00389;eC_number=5.1.1.7,5.1.1.7;gene=dapF;inference=ab initio prediction:Prodigal:2.60,similar to AA sequence:RefSeq:YP_207495.1,similar to AA sequence:UniProtKB:P44859,protein motif:CLUSTERS:PRK00450,protein motif:Cdd:COG0253,protein motif:TIGRFAMs:TIGR00652,protein motif:Pfam:PF01678.13;locus_tag=AR00441_00389;product=diaminopimelate epimerase,Diaminopimelate epimerase,diaminopimelat…
AR00441|SC|contig000001	Prodigal:2.60	CDS	398416	398730	.	+	0	ID=AR00441_00390;inference=ab initio prediction:Prodigal:2.60,similar to AA sequence:RefSeq:YP_002001118.1;locus_tag=AR00441_00390;product=membrane protein;protein_id=gnl|SC|AR00441_00390
AR00441|SC|contig000001	Prodigal:2.60	CDS	398761	399219	.	+	0	ID=AR00441_00391;inference=ab initio prediction:Prodigal:2.60;locus_tag=AR00441_00391;product=hypothetical protein;protein_id=gnl|SC|AR00441_00391
AR00441|SC|contig000001	Prodigal:2.60	CDS	399216	400148	.	+	0	ID=AR00441_00392;eC_number=2.5.1.47,2.5.1.47;gene=cysK;inference=ab initio prediction:Prodigal:2.60,similar to AA sequence:RefSeq:YP_004049041.1,similar to AA sequence:UniProtKB:Q7DDL5,protein motif:CLUSTERS:PRK10717,protein motif:Cdd:COG0031,protein motif:TIGRFAMs:TIGR01139,protein motif:Pfam:PF00291.19;locus_tag=AR00441_00392;product=cysteine synthase,Cysteine synthase,cysteine synthase A,Cyste…
AR00441|SC|contig000001	Prodigal:2.60	CDS	400611	401516	.	+	0	ID=AR00441_00393;inference=ab initio prediction:Prodigal:2.60,similar to AA sequence:RefSeq:YP_004049040.1,protein motif:CLUSTERS:PRK11453,protein motif:Cdd:COG5006,protein motif:TIGRFAMs:TIGR00950,protein motif:Pfam:PF00892.14;locus_tag=AR00441_00393;product=integral membrane protein,O-acetylserine/cysteine export protein,Predicted permease%2C DMT superfamily,carboxylate/amino acid/amine transpo…
AR00441|SC|contig000001	Prodigal:2.60	CDS	401671	402690	.	-	0	ID=AR00441_00394;eC_number=3.4.21.89;gene=lepB;inference=ab initio prediction:Prodigal:2.60,similar to AA sequence:RefSeq:YP_207499.1,similar to AA sequence:UniProtKB:P00803,protein motif:CLUSTERS:PRK10861,protein motif:Cdd:COG4959,protein motif:TIGRFAMs:TIGR02227,protein motif:Pfam:PF00717.17;locus_tag=AR00441_00394;product=signal peptidase I,Signal peptidase I,signal peptidase I,Type IV secreto…
AR00441|SC|contig000001	Prodigal:2.60	CDS	402833	404626	.	-	0	ID=AR00441_00395;eC_number=3.6.5.-;gene=lepA;inference=ab initio prediction:Prodigal:2.60,similar to AA sequence:RefSeq:YP_207500.1,similar to AA sequence:UniProtKB:P60785,protein motif:CLUSTERS:PRK05433,protein motif:Cdd:COG0050,protein motif:TIGRFAMs:TIGR01393,protein motif:Pfam:PF06421.6;locus_tag=AR00441_00395;product=GTP-binding protein LepA,Elongation factor 4,GTP-binding protein LepA,GTPas…
AR00441|SC|contig000001	Prodigal:2.60	CDS	404769	405470	.	-	0	ID=AR00441_00396;eC_number=3.2.2.16,3.2.2.9;gene=mtnN;inference=ab initio prediction:Prodigal:2.60,similar to AA sequence:RefSeq:YP_005898083.1,similar to AA sequence:UniProtKB:Q9KPI8,protein motif:CLUSTERS:PRK05584,protein motif:TIGRFAMs:TIGR01704,protein motif:Pfam:PF01048.14;locus_tag=AR00441_00396;product=methylthioadenosine nucleosidase/adenosylhomocysteine nucleosidase,5'-methylthioadenosin…
AR00441|SC|contig000001	Prodigal:2.60	CDS	405638	406768	.	+	0	ID=AR00441_00397;gene=pilT_1;inference=ab initio prediction:Prodigal:2.60,similar to AA sequence:RefSeq:YP_002001128.1,similar to AA sequence:UniProtKB:P24559,protein motif:CLUSTERS:PRK10436,protein motif:Cdd:COG2804,protein motif:TIGRFAMs:TIGR01420,protein motif:Pfam:PF00437.14;locus_tag=AR00441_00397;product=Twitching motility protein,Twitching mobility protein,hypothetical protein,Type II secr…
AR00441|SC|contig000001	Prodigal:2.60	CDS	406802	407779	.	+	0	ID=AR00441_00398;eC_number=2.7.7.7,2.7.7.7;gene=dnaX;inference=ab initio prediction:Prodigal:2.60,similar to AA sequence:RefSeq:YP_207503.1,similar to AA sequence:UniProtKB:P06710,protein motif:CLUSTERS:PRK08699,protein motif:TIGRFAMs:TIGR00678;locus_tag=AR00441_00398;product=DNA polymerase III subunit delta',DNA polymerase III subunit tau,DNA polymerase III subunit delta',DNA polymerase III%2C d…
AR00441|SC|contig000001	Prodigal:2.60	CDS	407783	408133	.	+	0	ID=AR00441_00399;inference=ab initio prediction:Prodigal:2.60,similar to AA sequence:RefSeq:YP_207504.1,protein motif:TIGRFAMs:TIGR02266;locus_tag=AR00441_00399;product=type 4 pilus biogenesis protein,Myxococcus xanthus paralogous domain;protein_id=gnl|SC|AR00441_00399
AR00441|SC|contig000001	Prodigal:2.60	CDS	408138	408917	.	+	0	ID=AR00441_00400;eC_number=3.1.21.-;gene=ycfH;inference=ab initio prediction:Prodigal:2.60,similar to AA sequence:RefSeq:YP_002001131.1,similar to AA sequence:UniProtKB:P0AFQ7,protein motif:CLUSTERS:PRK10812,protein motif:Cdd:COG0084,protein motif:TIGRFAMs:TIGR00010,protein motif:Pfam:PF01026.15;locus_tag=AR00441_00400;product=Mg-dependent DNase,Uncharacterized deoxyribonuclease YcfH,putative DNA…
AR00441|SC|contig000001	Prodigal:2.60	CDS	408943	409158	.	+	0	ID=AR00441_00401;inference=ab initio prediction:Prodigal:2.60,protein motif:Cdd:COG3042,protein motif:Pfam:PF03891.9;locus_tag=AR00441_00401;product=Putative hemolysin,Domain of unknown function (DUF333);protein_id=gnl|SC|AR00441_00401
AR00441|SC|contig000001	Prodigal:2.60	CDS	409259	409570	.	+	0	ID=AR00441_00402;gene=grxD;inference=ab initio prediction:Prodigal:2.60,similar to AA sequence:RefSeq:YP_207507.1,similar to AA sequence:UniProtKB:P0AC69,protein motif:CLUSTERS:PRK10824,protein motif:Cdd:COG0424,protein motif:TIGRFAMs:TIGR00365,protein motif:Pfam:PF00462.18;locus_tag=AR00441_00402;product=glutaredoxin-like protein GrlA,Monothiol glutaredoxin,glutaredoxin-4,Nucleotide-binding prot…
AR00441|SC|contig000001	Prodigal:2.60	CDS	409570	409686	.	+	0	ID=AR00441_00403;inference=ab initio prediction:Prodigal:2.60;locus_tag=AR00441_00403;product=hypothetical protein;protein_id=gnl|SC|AR00441_00403
AR00441|SC|contig000001	Prodigal:2.60	CDS	409676	410302	.	+	0	ID=AR00441_00404;eC_number=2.4.2.9,2.4.2.9;gene=upp;inference=ab initio prediction:Prodigal:2.60,similar to AA sequence:RefSeq:YP_207509.1,similar to AA sequence:UniProtKB:P0A8F0,protein motif:CLUSTERS:PRK00129,protein motif:TIGRFAMs:TIGR01091,protein motif:Pfam:PF00156.21;locus_tag=AR00441_00404;product=uracil phosphoribosyltransferase,Uracil phosphoribosyltransferase,uracil phosphoribosyltransf…
AR00441|SC|contig000001	Prodigal:2.60	CDS	410325	410645	.	+	0	ID=AR00441_00405;inference=ab initio prediction:Prodigal:2.60,protein motif:Cdd:COG4390,protein motif:Pfam:PF10084.3;locus_tag=AR00441_00405;product=Uncharacterized protein conserved in bacteria,Uncharacterized protein conserved in bacteria (DUF2322);protein_id=gnl|SC|AR00441_00405
AR00441|SC|contig000001	Prodigal:2.60	CDS	410896	411318	.	+	0	ID=AR00441_00406;inference=ab initio prediction:Prodigal:2.60,similar to AA sequence:RefSeq:YP_001598887.1;locus_tag=AR00441_00406;product=secreted protein;protein_id=gnl|SC|AR00441_00406
AR00441|SC|contig000001	Prodigal:2.60	CDS	411336	412097	.	+	0	ID=AR00441_00407;eC_number=4.2.1.75;gene=hemD;inference=ab initio prediction:Prodigal:2.60,similar to AA sequence:RefSeq:YP_005891603.1,protein motif:CLUSTERS:PRK05928,protein motif:Cdd:COG1587,protein motif:Pfam:PF02602.9;locus_tag=AR00441_00407;product=uroporphyrinogen-III synthase,uroporphyrinogen-III synthase,Uroporphyrinogen-III synthase,Uroporphyrinogen-III synthase HemD;protein_id=gnl|SC|A…
AR00441|SC|contig000001	Prodigal:2.60	CDS	412112	413431	.	+	0	ID=AR00441_00408;eC_number=2.1.1.107;gene=hemX;inference=ab initio prediction:Prodigal:2.60,similar to AA sequence:RefSeq:YP_002001142.1,similar to AA sequence:UniProtKB:P09127,protein motif:CLUSTERS:PRK06975,protein motif:Cdd:COG1587,protein motif:Pfam:PF04375.8;locus_tag=AR00441_00408;product=uroporphyrin-III C-methyltransferase,Putative uroporphyrinogen-III C-methyltransferase,bifunctional uro…
AR00441|SC|contig000001	Prodigal:2.60	CDS	413444	414661	.	+	0	ID=AR00441_00409;inference=ab initio prediction:Prodigal:2.60,similar to AA sequence:RefSeq:YP_004049026.1,protein motif:Cdd:COG3071,protein motif:TIGRFAMs:TIGR00540,protein motif:Pfam:PF07219.7;locus_tag=AR00441_00409;product=HemY protein,Uncharacterized enzyme of heme biosynthesis,heme biosynthesis-associated TPR protein,HemY protein N-terminus;protein_id=gnl|SC|AR00441_00409
AR00441|SC|contig000001	Prodigal:2.60	CDS	414736	415800	.	+	0	ID=AR00441_00410;eC_number=4.1.1.37,4.1.1.37;gene=hemE;inference=ab initio prediction:Prodigal:2.60,similar to AA sequence:RefSeq:YP_207518.1,similar to AA sequence:UniProtKB:Q83PB7,protein motif:CLUSTERS:PRK00115,protein motif:Cdd:COG0407,protein motif:TIGRFAMs:TIGR01464,protein motif:Pfam:PF01208.11;locus_tag=AR00441_00410;product=uroporphyrinogen decarboxylase,Uroporphyrinogen decarboxylase,ur…
AR00441|SC|contig000001	Prodigal:2.60	CDS	415989	417368	.	+	0	ID=AR00441_00411;gene=radA;inference=ab initio prediction:Prodigal:2.60,similar to AA sequence:RefSeq:YP_005898068.1,protein motif:CLUSTERS:PRK11823,protein motif:Cdd:COG0467,protein motif:TIGRFAMs:TIGR00416,protein motif:Pfam:PF06745.7;locus_tag=AR00441_00411;product=DNA repair protein RadA,DNA repair protein RadA,RecA-superfamily ATPases implicated in signal transduction,DNA repair protein RadA…
AR00441|SC|contig000001	Prodigal:2.60	CDS	417644	418123	.	-	0	ID=AR00441_00412;inference=ab initio prediction:Prodigal:2.60,similar to AA sequence:RefSeq:YP_005891608.1,protein motif:Cdd:COG3439,protein motif:Pfam:PF03625.8;locus_tag=AR00441_00412;product=Protein CrcB,Uncharacterized conserved protein,Domain of unknown function DUF302;protein_id=gnl|SC|AR00441_00412
AR00441|SC|contig000001	Prodigal:2.60	CDS	418374	418733	.	-	0	ID=AR00441_00413;eC_number=2.8.1.1;gene=pspE;inference=ab initio prediction:Prodigal:2.60,similar to AA sequence:RefSeq:YP_005882421.1,similar to AA sequence:UniProtKB:P23857,protein motif:CLUSTERS:PRK10287,protein motif:Cdd:COG2210,protein motif:TIGRFAMs:TIGR02981,protein motif:Pfam:PF00581.14;locus_tag=AR00441_00413;product=putative phage shock protein E,Thiosulfate sulfurtransferase PspE precu…
AR00441|SC|contig000001	Prodigal:2.60	CDS	418772	422386	.	-	0	ID=AR00441_00414;eC_number=3.1.11.5,3.1.11.5;gene=recB;inference=ab initio prediction:Prodigal:2.60,similar to AA sequence:RefSeq:YP_004049020.1,similar to AA sequence:UniProtKB:P08394,protein motif:CLUSTERS:PRK10876,protein motif:TIGRFAMs:TIGR00609,protein motif:Pfam:PF00580.15;locus_tag=AR00441_00414;product=exodeoxyribonuclease V subunit beta,Exodeoxyribonuclease V beta chain,exonuclease V sub…
AR00441|SC|contig000001	Prodigal:2.60	CDS	422619	423707	.	-	0	ID=AR00441_00415;eC_number=1.11.1.-;gene=yfeX;inference=ab initio prediction:Prodigal:2.60,similar to AA sequence:RefSeq:YP_005878899.1,similar to AA sequence:UniProtKB:P76536,protein motif:TIGRFAMs:TIGR01413,protein motif:Pfam:PF04261.6;locus_tag=AR00441_00415;product=putative peroxidase,Probable deferrochelatase/peroxidase YfeX,Dyp-type peroxidase family,Dyp-type peroxidase family;protein_id=gn…
AR00441|SC|contig000001	Prodigal:2.60	CDS	423815	424639	.	+	0	ID=AR00441_00416;inference=ab initio prediction:Prodigal:2.60,similar to AA sequence:RefSeq:YP_207528.1,similar to AA sequence:UniProtKB:P45024,protein motif:CLUSTERS:PRK11260,protein motif:TIGRFAMs:TIGR01096,protein motif:Pfam:PF00497.14;locus_tag=AR00441_00416;product=ABC transporter periplasmic binding protein%2C amino acid,Probable amino-acid ABC transporter-binding protein HI_1080 precursor,…
AR00441|SC|contig000001	Prodigal:2.60	CDS	424629	425345	.	+	0	ID=AR00441_00417;gene=tcyB;inference=ab initio prediction:Prodigal:2.60,similar to AA sequence:RefSeq:YP_207529.1,similar to AA sequence:UniProtKB:P42200,protein motif:CLUSTERS:PRK15100,protein motif:Cdd:COG4597,protein motif:TIGRFAMs:TIGR03004,protein motif:Pfam:PF00528.16;locus_tag=AR00441_00417;product=ABC transporter permease%2C amino acid,L-cystine transport system permease protein tcyB,amin…
AR00441|SC|contig000001	Prodigal:2.60	CDS	425355	426110	.	+	0	ID=AR00441_00418;eC_number=3.6.3.-;gene=tcyC;inference=ab initio prediction:Prodigal:2.60,similar to AA sequence:RefSeq:YP_207530.1,similar to AA sequence:UniProtKB:P39456,protein motif:CLUSTERS:PRK11264,protein motif:Cdd:COG4598,protein motif:TIGRFAMs:TIGR03005,protein motif:Pfam:PF00005.21;locus_tag=AR00441_00418;product=ABC transporter ATP-binding protein%2C amino acid,L-cystine import ATP-bin…
AR00441|SC|contig000001	Prodigal:2.60	CDS	426130	427512	.	-	0	ID=AR00441_00419;eC_number=5.4.2.2,5.4.2.2;gene=algC;inference=ab initio prediction:Prodigal:2.60,similar to AA sequence:RefSeq:YP_207531.1,similar to AA sequence:UniProtKB:P26276,protein motif:CLUSTERS:PRK09542,protein motif:TIGRFAMs:TIGR03990,protein motif:Pfam:PF02878.10;locus_tag=AR00441_00419;product=phosphoglucomutase,Phosphomannomutase/phosphoglucomutase,phosphomannomutase/phosphoglucomuta…
AR00441|SC|contig000001	Prodigal:2.60	CDS	427675	428184	.	-	0	ID=AR00441_00420;eC_number=5.2.1.8,5.2.1.8;gene=ppiB;inference=ab initio prediction:Prodigal:2.60,similar to AA sequence:RefSeq:YP_207532.1,similar to AA sequence:UniProtKB:P23869,protein motif:CLUSTERS:PRK10791,protein motif:Pfam:PF00160.15;locus_tag=AR00441_00420;product=peptidyl-prolyl cis-trans isomerase B,Peptidyl-prolyl cis-trans isomerase B,peptidyl-prolyl cis-trans isomerase B (rotamase B…
AR00441|SC|contig000001	Prodigal:2.60	CDS	428303	429718	.	-	0	ID=AR00441_00421;gene=sdcS;inference=ab initio prediction:Prodigal:2.60,similar to AA sequence:RefSeq:YP_001598905.1,similar to AA sequence:UniProtKB:Q7A4P8,protein motif:Cdd:COG0049,protein motif:TIGRFAMs:TIGR00785,protein motif:Pfam:PF00939.13;locus_tag=AR00441_00421;product=NadC family protein,Na(+)/dicarboxylate symporter,Ribosomal protein S7,transporter%2C divalent anion:Na+ symporter (DASS)…
AR00441|SC|contig000001	Prodigal:2.60	CDS	429949	430311	.	-	0	ID=AR00441_00422;inference=ab initio prediction:Prodigal:2.60,similar to AA sequence:RefSeq:YP_005896076.1,protein motif:Cdd:COG5652,protein motif:Pfam:PF04892.6;locus_tag=AR00441_00422;product=VanZ family protein,Predicted integral membrane protein,VanZ like family;protein_id=gnl|SC|AR00441_00422
AR00441|SC|contig000001	Prodigal:2.60	CDS	430308	430577	.	-	0	ID=AR00441_00423;inference=ab initio prediction:Prodigal:2.60,similar to AA sequence:RefSeq:YP_002001162.1;locus_tag=AR00441_00423;product=Putative ring dioxygenase subunit beta;protein_id=gnl|SC|AR00441_00423
AR00441|SC|contig000001	Prodigal:2.60	CDS	430574	431152	.	-	0	ID=AR00441_00424;eC_number=3.1.1.29,3.1.1.29;gene=pth;inference=ab initio prediction:Prodigal:2.60,similar to AA sequence:RefSeq:YP_207535.1,similar to AA sequence:UniProtKB:P0A7D1,protein motif:CLUSTERS:PRK05426,protein motif:Cdd:COG0193,protein motif:TIGRFAMs:TIGR00447,protein motif:Pfam:PF01195.13;locus_tag=AR00441_00424;product=peptidyl-tRNA hydrolase,Peptidyl-tRNA hydrolase,peptidyl-tRNA hyd…
AR00441|SC|contig000001	Prodigal:2.60	CDS	431205	431483	.	-	0	ID=AR00441_00425;inference=ab initio prediction:Prodigal:2.60,similar to AA sequence:RefSeq:YP_002001164.1,similar to AA sequence:UniProtKB:P43994,protein motif:CLUSTERS:PRK01777,protein motif:Pfam:PF03658.8;locus_tag=AR00441_00425;product=Protein rnfH,hypothetical protein,hypothetical protein,Uncharacterised protein family (UPF0125);protein_id=gnl|SC|AR00441_00425
AR00441|SC|contig000001	Prodigal:2.60	CDS	431476	431913	.	-	0	ID=AR00441_00426;gene=ratA;inference=ab initio prediction:Prodigal:2.60,similar to AA sequence:RefSeq:YP_005900029.1,similar to AA sequence:UniProtKB:P0AGL5,protein motif:CLUSTERS:PRK10724,protein motif:Pfam:PF03364.14;locus_tag=AR00441_00426;product=oligoketide cyclase/lipid transport protein,Ribosome association toxin RatA,hypothetical protein,Polyketide cyclase / dehydrase and lipid transport;…
AR00441|SC|contig000001	Prodigal:2.60	CDS	432128	434095	.	-	0	ID=AR00441_00427;eC_number=3.4.24.-;gene=ftsH;inference=ab initio prediction:Prodigal:2.60,similar to AA sequence:RefSeq:YP_002001166.1,similar to AA sequence:UniProtKB:P0AAI3,protein motif:CLUSTERS:PRK10733,protein motif:Cdd:COG5269,protein motif:TIGRFAMs:TIGR01241,protein motif:Pfam:PF01434.12;locus_tag=AR00441_00427;product=cell division protein FtsH,ATP-dependent zinc metalloprotease FtsH,ATP…
AR00441|SC|contig000001	Prodigal:2.60	CDS	434159	434779	.	-	0	ID=AR00441_00428;eC_number=2.1.1.166;gene=rlmE;inference=ab initio prediction:Prodigal:2.60,similar to AA sequence:RefSeq:YP_002001167.1,similar to AA sequence:UniProtKB:P0C0R7,protein motif:CLUSTERS:PRK11188,protein motif:Cdd:COG3269,protein motif:TIGRFAMs:TIGR00438,protein motif:Pfam:PF01728.13;locus_tag=AR00441_00428;product=putative cell division protein,Ribosomal RNA large subunit methyltran…
AR00441|SC|contig000001	Prodigal:2.60	CDS	434889	435173	.	+	0	ID=AR00441_00429;inference=ab initio prediction:Prodigal:2.60,similar to AA sequence:RefSeq:YP_003082899.1,similar to AA sequence:UniProtKB:P71376,protein motif:CLUSTERS:PRK10343,protein motif:TIGRFAMs:TIGR00253,protein motif:Pfam:PF01985.15;locus_tag=AR00441_00429;product=putative RNA-binding protein,RNA-binding protein HI_1333,RNA-binding protein YhbY,putative RNA-binding protein%2C YhbY family…
AR00441|SC|contig000001	Prodigal:2.60	CDS	435317	436318	.	+	0	ID=AR00441_00430;eC_number=4.2.1.24,4.2.1.24;gene=hemB;inference=ab initio prediction:Prodigal:2.60,similar to AA sequence:RefSeq:YP_004049003.1,similar to AA sequence:UniProtKB:Q59643,protein motif:CLUSTERS:PRK09283,protein motif:Cdd:COG0113,protein motif:Pfam:PF00490.15;locus_tag=AR00441_00430;product=delta-aminolevulinic acid dehydratase,Delta-aminolevulinic acid dehydratase,delta-aminolevulin…
AR00441|SC|contig000001	Prodigal:2.60	CDS	436381	437538	.	-	0	ID=AR00441_00431;eC_number=2.5.1.48,4.4.1.8;gene=metC;inference=ab initio prediction:Prodigal:2.60,similar to AA sequence:RefSeq:YP_003082902.1,similar to AA sequence:UniProtKB:A2RM21,protein motif:CLUSTERS:PRK07811,protein motif:Cdd:COG0276,protein motif:TIGRFAMs:TIGR01328,protein motif:Pfam:PF01053.14;locus_tag=AR00441_00431;product=cystathionine gamma-synthase,Cystathionine beta-lyase,cystathi…
AR00441|SC|contig000001	Prodigal:2.60	CDS	437730	438503	.	+	0	ID=AR00441_00432;eC_number=3.5.4.16;gene=folE2;inference=ab initio prediction:Prodigal:2.60,similar to AA sequence:RefSeq:YP_001598914.1,similar to AA sequence:UniProtKB:Q5F9K6,protein motif:CLUSTERS:PRK13674,protein motif:TIGRFAMs:TIGR00294,protein motif:Pfam:PF02649.8;locus_tag=AR00441_00432;product=putative GTP cyclohydrolase,GTP cyclohydrolase folE2,putative GTP cyclohydrolase,conserved hypot…
AR00441|SC|contig000001	Prodigal:2.60	CDS	438515	438688	.	+	0	ID=AR00441_00433;inference=ab initio prediction:Prodigal:2.60;locus_tag=AR00441_00433;product=hypothetical protein;protein_id=gnl|SC|AR00441_00433
AR00441|SC|contig000001	Prodigal:2.60	CDS	438703	439368	.	+	0	ID=AR00441_00434;eC_number=1.-.-.-;inference=ab initio prediction:Prodigal:2.60,similar to AA sequence:RefSeq:YP_207544.1,similar to AA sequence:UniProtKB:Q57431,protein motif:CLUSTERS:PRK11053,protein motif:Pfam:PF00881.18;locus_tag=AR00441_00434;product=oxidoreductase%2C NAD(P)H-flavin,Putative NAD(P)H nitroreductase,dihydropteridine reductase,Nitroreductase family;protein_id=gnl|SC|AR00441_004…
AR00441|SC|contig000001	Prodigal:2.60	CDS	439423	440181	.	-	0	ID=AR00441_00435;eC_number=5.4.99.21;gene=rluF;inference=ab initio prediction:Prodigal:2.60,similar to AA sequence:RefSeq:YP_002001174.1,similar to AA sequence:UniProtKB:P32684,protein motif:CLUSTERS:PRK10475,protein motif:TIGRFAMs:TIGR00093,protein motif:Pfam:PF00849.16;locus_tag=AR00441_00435;product=RNA-binding protein,Ribosomal large subunit pseudouridine synthase F,23S rRNA pseudouridine syn…
AR00441|SC|contig000001	Prodigal:2.60	CDS	440206	441096	.	-	0	ID=AR00441_00436;eC_number=2.7.1.23,2.7.1.23;gene=ppnK;inference=ab initio prediction:Prodigal:2.60,similar to AA sequence:RefSeq:YP_207546.1,similar to AA sequence:UniProtKB:P65774,protein motif:CLUSTERS:PRK04539,protein motif:Cdd:COG0061,protein motif:Pfam:PF01513.15;locus_tag=AR00441_00436;product=inorganic polyphosphate/ATP-NAD kinase,Probable inorganic polyphosphate/ATP-NAD kinase,inorganic …
AR00441|SC|contig000001	Prodigal:2.60	CDS	441116	441682	.	-	0	ID=AR00441_00437;inference=ab initio prediction:Prodigal:2.60,protein motif:Cdd:COG3165;locus_tag=AR00441_00437;product=Uncharacterized protein conserved in bacteria;protein_id=gnl|SC|AR00441_00437
AR00441|SC|contig000001	Prodigal:2.60	CDS	441733	442509	.	-	0	ID=AR00441_00438;gene=yeeZ;inference=ab initio prediction:Prodigal:2.60,similar to AA sequence:UniProtKB:P0AD12;locus_tag=AR00441_00438;product=hypothetical protein;protein_id=gnl|SC|AR00441_00438
AR00441|SC|contig000001	Prodigal:2.60	CDS	442564	443208	.	-	0	ID=AR00441_00439;gene=fadR;inference=ab initio prediction:Prodigal:2.60,similar to AA sequence:RefSeq:YP_207549.1,similar to AA sequence:UniProtKB:P94548,protein motif:CLUSTERS:PRK10668,protein motif:Pfam:PF00440.17;locus_tag=AR00441_00439;product=TetR family transcriptional regulator,Fatty acid metabolism regulator protein,DNA-binding transcriptional repressor AcrR,Bacterial regulatory proteins%…
AR00441|SC|contig000001	Prodigal:2.60	CDS	443226	444266	.	-	0	ID=AR00441_00440;eC_number=1.1.1.158,1.1.1.158;gene=murB;inference=ab initio prediction:Prodigal:2.60,similar to AA sequence:RefSeq:YP_005903476.1,similar to AA sequence:UniProtKB:P08373,protein motif:CLUSTERS:PRK00046,protein motif:Cdd:COG0812,protein motif:TIGRFAMs:TIGR00179,protein motif:Pfam:PF02873.10;locus_tag=AR00441_00440;product=UDP-N-acetylmuramate dehydrogenase,UDP-N-acetylenolpyruvoyl…
AR00441|SC|contig000001	Prodigal:2.60	CDS	444981	446417	.	-	0	ID=AR00441_00441;inference=ab initio prediction:Prodigal:2.60,similar to AA sequence:RefSeq:YP_003082556.1,protein motif:Cdd:COG3950,protein motif:Pfam:PF02463.13;locus_tag=AR00441_00441;product=putative ATP/GTP-binding protein,Predicted ATP-binding protein involved in virulence,RecF/RecN/SMC N terminal domain;protein_id=gnl|SC|AR00441_00441
AR00441|SC|contig000001	Prodigal:2.60	CDS	446566	447945	.	-	0	ID=AR00441_00442;gene=mdtK;inference=ab initio prediction:Prodigal:2.60,similar to AA sequence:RefSeq:YP_207551.1,similar to AA sequence:UniProtKB:P37340,protein motif:CLUSTERS:PRK01766,protein motif:TIGRFAMs:TIGR00797,protein motif:Pfam:PF01554.12;locus_tag=AR00441_00442;product=multidrug efflux protein,Multidrug-efflux transporter,multidrug efflux protein,MATE efflux family protein,MatE;protein…
AR00441|SC|contig000001	Prodigal:2.60	CDS	448280	449431	.	+	0	ID=AR00441_00443;gene=hisZ;inference=ab initio prediction:Prodigal:2.60,similar to AA sequence:RefSeq:YP_207553.1,similar to AA sequence:UniProtKB:Q9K6Z0,protein motif:CLUSTERS:PRK12421,protein motif:Cdd:COG3705,protein motif:TIGRFAMs:TIGR00443;locus_tag=AR00441_00443;product=ATP phosphoribosyltransferase,ATP phosphoribosyltransferase regulatory subunit,ATP phosphoribosyltransferase regulatory su…
AR00441|SC|contig000001	Prodigal:2.60	CDS	449535	450833	.	+	0	ID=AR00441_00444;eC_number=6.3.4.4,6.3.4.4;gene=purA;inference=ab initio prediction:Prodigal:2.60,similar to AA sequence:RefSeq:YP_207554.1,similar to AA sequence:UniProtKB:Q3KIY4,protein motif:CLUSTERS:PRK01117,protein motif:TIGRFAMs:TIGR00184,protein motif:Pfam:PF00709.15;locus_tag=AR00441_00444;product=adenylosuccinate synthetase,Adenylosuccinate synthetase,adenylosuccinate synthetase,adenylos…
AR00441|SC|contig000001	Prodigal:2.60	CDS	452823	453215	.	+	0	ID=AR00441_00445;inference=ab initio prediction:Prodigal:2.60,similar to AA sequence:RefSeq:YP_005900007.1,protein motif:Pfam:PF05265.7;locus_tag=AR00441_00445;product=NUMOD1 domain protein,Protein of unknown function (DUF723);protein_id=gnl|SC|AR00441_00445
AR00441|SC|contig000001	Prodigal:2.60	CDS	453223	453888	.	+	0	ID=AR00441_00446;inference=ab initio prediction:Prodigal:2.60;locus_tag=AR00441_00446;product=hypothetical protein;protein_id=gnl|SC|AR00441_00446
AR00441|SC|contig000001	Prodigal:2.60	CDS	454189	455028	.	-	0	ID=AR00441_00447;eC_number=3.4.24.-,3.4.24.-;gene=htpX;inference=ab initio prediction:Prodigal:2.60,similar to AA sequence:RefSeq:NP_273864.1,similar to AA sequence:UniProtKB:P23894,protein motif:CLUSTERS:PRK05457,protein motif:Cdd:COG4784,protein motif:Pfam:PF01435.12;locus_tag=AR00441_00447;product=heat shock protein HtpX,Protease HtpX,heat shock protein HtpX,Putative Zn-dependent protease,Pept…
AR00441|SC|contig000001	Prodigal:2.60	CDS	455243	455890	.	+	0	ID=AR00441_00448;eC_number=2.7.4.3,2.7.4.3;gene=adk;inference=ab initio prediction:Prodigal:2.60,similar to AA sequence:RefSeq:YP_207556.1,similar to AA sequence:UniProtKB:Q3KHE3,protein motif:CLUSTERS:PRK00279,protein motif:TIGRFAMs:TIGR01351,protein motif:Pfam:PF00406.16;locus_tag=AR00441_00448;product=adenylate kinase,Adenylate kinase,adenylate kinase,adenylate kinase,Adenylate kinase;protein_…
AR00441|SC|contig000001	Prodigal:2.60	CDS	456416	457156	.	+	0	ID=AR00441_00449;eC_number=4.1.1.23,4.1.1.23;gene=pyrF;inference=ab initio prediction:Prodigal:2.60,similar to AA sequence:RefSeq:YP_207557.1,similar to AA sequence:UniProtKB:Q9KQT7,protein motif:CLUSTERS:PRK00230,protein motif:Cdd:COG0284,protein motif:TIGRFAMs:TIGR01740,protein motif:Pfam:PF00215.18;locus_tag=AR00441_00449;product=orotidine 5'-phosphate decarboxylase,Orotidine 5'-phosphate deca…
AR00441|SC|contig000001	Prodigal:2.60	CDS	457211	458182	.	+	0	ID=AR00441_00450;eC_number=2.7.-.-;gene=rfaE;inference=ab initio prediction:Prodigal:2.60,similar to AA sequence:RefSeq:YP_004048986.1,similar to AA sequence:UniProtKB:P76658,protein motif:CLUSTERS:PRK11316,protein motif:Cdd:COG2870,protein motif:TIGRFAMs:TIGR02198,protein motif:Pfam:PF00294.18;locus_tag=AR00441_00450;product=DP-heptose synthetase,Bifunctional protein hldE,bifunctional heptose 7-…
AR00441|SC|contig000001	Prodigal:2.60	CDS	458219	459454	.	+	0	ID=AR00441_00451;eC_number=2.1.1.37;gene=nmgII;inference=ab initio prediction:Prodigal:2.60,similar to AA sequence:RefSeq:YP_001598934.1,similar to AA sequence:UniProtKB:P15446,protein motif:CLUSTERS:PRK10458,protein motif:TIGRFAMs:TIGR00675,protein motif:Pfam:PF00145.11;locus_tag=AR00441_00451;product=DNA (cytosine-5-)-methyltransferase,Modification methylase HpaII,DNA cytosine methylase,DNA (cy…
AR00441|SC|contig000001	Prodigal:2.60	CDS	459456	460487	.	+	0	ID=AR00441_00452;gene=nmgI;inference=ab initio prediction:Prodigal:2.60,similar to AA sequence:RefSeq:YP_004048984.1;locus_tag=AR00441_00452;product=type II restriction endonuclease;protein_id=gnl|SC|AR00441_00452
AR00441|SC|contig000001	Prodigal:2.60	CDS	460616	461620	.	+	0	ID=AR00441_00453;eC_number=5.1.3.20;gene=hldD;inference=ab initio prediction:Prodigal:2.60,similar to AA sequence:RefSeq:YP_002001190.1,similar to AA sequence:UniProtKB:P67910,protein motif:CLUSTERS:PRK11150,protein motif:TIGRFAMs:TIGR02197,protein motif:Pfam:PF01370.15;locus_tag=AR00441_00453;product=ADP-L-glycero-D-manno-heptose-6-epimerase,ADP-L-glycero-D-manno-heptose-6-epimerase,ADP-L-glycer…
AR00441|SC|contig000001	Prodigal:2.60	CDS	461694	463238	.	+	0	ID=AR00441_00454;eC_number=3.1.21.3,2.1.1.72;inference=ab initio prediction:Prodigal:2.60,similar to AA sequence:RefSeq:YP_207560.1,similar to AA sequence:UniProtKB:Q89Z59,protein motif:CLUSTERS:PRK09328,protein motif:Cdd:COG0286,protein motif:TIGRFAMs:TIGR00497,protein motif:Pfam:PF02384.10;locus_tag=AR00441_00454;product=type I restriction-modification system methyltransferase,Probable type I r…
AR00441|SC|contig000001	Prodigal:2.60	CDS	463235	464245	.	+	0	ID=AR00441_00455;inference=ab initio prediction:Prodigal:2.60,similar to AA sequence:RefSeq:YP_002342457.1,protein motif:Cdd:COG3943;locus_tag=AR00441_00455;product=DNA-binding protein,Virulence protein;protein_id=gnl|SC|AR00441_00455
AR00441|SC|contig000001	Prodigal:2.60	CDS	464411	465016	.	+	0	ID=AR00441_00456;gene=hsdS;inference=ab initio prediction:Prodigal:2.60,similar to AA sequence:RefSeq:YP_001598938.1,similar to AA sequence:UniProtKB:P75604,protein motif:Pfam:PF01420.13;locus_tag=AR00441_00456;product=type I restriction enzyme,Type I restriction enzyme specificity protein MPN_089,Type I restriction modification DNA specificity domain;protein_id=gnl|SC|AR00441_00456
AR00441|SC|contig000001	Prodigal:2.60	CDS	465385	465561	.	+	0	ID=AR00441_00457;inference=ab initio prediction:Prodigal:2.60,similar to AA sequence:RefSeq:YP_002001197.1,similar to AA sequence:UniProtKB:P75604,protein motif:Pfam:PF01420.13;locus_tag=AR00441_00457;product=Type I restriction-modification system specificity determinant,Type I restriction enzyme specificity protein MPN_089,Type I restriction modification DNA specificity domain;protein_id=gnl|SC|…
AR00441|SC|contig000001	Prodigal:2.60	CDS	465897	468995	.	+	0	ID=AR00441_00458;eC_number=3.1.21.3;gene=hsdR_1;inference=ab initio prediction:Prodigal:2.60,similar to AA sequence:RefSeq:YP_005882460.1,similar to AA sequence:UniProtKB:P10486,protein motif:TIGRFAMs:TIGR00348,protein motif:Pfam:PF12008.2;locus_tag=AR00441_00458;product=putative type I restriction enzyme EcoR124II R protein,Type I restriction enzyme EcoR124II R protein,type I site-specific deoxy…
AR00441|SC|contig000001	Prodigal:2.60	CDS	469153	471507	.	-	0	ID=AR00441_00459;gene=clpA;inference=ab initio prediction:Prodigal:2.60,similar to AA sequence:RefSeq:YP_974859.1,similar to AA sequence:UniProtKB:P0ABH9,protein motif:CLUSTERS:PRK11034,protein motif:Cdd:COG2255,protein motif:TIGRFAMs:TIGR02639,protein motif:Pfam:PF07724.8;locus_tag=AR00441_00459;product=ATP-dependent protease ATP-binding protein,ATP-dependent Clp protease ATP-binding subunit Clp…
AR00441|SC|contig000001	Prodigal:2.60	CDS	471509	471847	.	-	0	ID=AR00441_00460;gene=clpS;inference=ab initio prediction:Prodigal:2.60,similar to AA sequence:RefSeq:YP_001598940.1,similar to AA sequence:UniProtKB:P0A8Q6,protein motif:CLUSTERS:PRK00033,protein motif:Pfam:PF02617.11;locus_tag=AR00441_00460;product=ATP-dependent Clp protease adaptor protein ClpS,ATP-dependent Clp protease adapter protein ClpS,ATP-dependent Clp protease adaptor protein ClpS,ATP-…
AR00441|SC|contig000001	Infernal:1.1	ncRNA	471957	472321	.	+	0	ID=AR00441_00461;inference=COORDINATES:profile:Infernal:1.1;locus_tag=AR00441_00461;product=cspA
AR00441|SC|contig000001	Prodigal:2.60	CDS	472554	473885	.	-	0	ID=AR00441_00462;gene=pmbA;inference=ab initio prediction:Prodigal:2.60,similar to AA sequence:RefSeq:YP_002001202.1,similar to AA sequence:UniProtKB:P0AFK0,protein motif:CLUSTERS:PRK11040,protein motif:Cdd:COG0312,protein motif:Pfam:PF01523.10;locus_tag=AR00441_00462;product=PmbA protein,hypothetical protein,peptidase PmbA,Predicted Zn-dependent proteases and their inactivated homologs,Putative …
AR00441|SC|contig000001	Prodigal:2.60	CDS	474039	474545	.	+	0	ID=AR00441_00463;gene=yjgA;inference=ab initio prediction:Prodigal:2.60,similar to AA sequence:UniProtKB:P0A8X0,protein motif:CLUSTERS:PRK05255,protein motif:Pfam:PF04751.8;locus_tag=AR00441_00463;product=x96 protein,hypothetical protein,Protein of unknown function (DUF615);protein_id=gnl|SC|AR00441_00463
AR00441|SC|contig000001	Prodigal:2.60	CDS	474592	475329	.	+	0	ID=AR00441_00464;inference=ab initio prediction:Prodigal:2.60,similar to AA sequence:RefSeq:YP_002001204.1;locus_tag=AR00441_00464;product=putative thiosulfate sulfur transferase;protein_id=gnl|SC|AR00441_00464
AR00441|SC|contig000001	Prodigal:2.60	CDS	475381	477081	.	+	0	ID=AR00441_00465;eC_number=3.1.-.-;gene=recJ;inference=ab initio prediction:Prodigal:2.60,similar to AA sequence:RefSeq:YP_002001205.1,similar to AA sequence:UniProtKB:P21893,protein motif:CLUSTERS:PRK11070,protein motif:Cdd:COG4199,protein motif:TIGRFAMs:TIGR00644,protein motif:Pfam:PF02272.13;locus_tag=AR00441_00465;product=RecJ,Single-stranded-DNA-specific exonuclease recJ,ssDNA exonuclease Re…
AR00441|SC|contig000001	Prodigal:2.60	CDS	477439	478800	.	+	0	ID=AR00441_00466;eC_number=2.7.7.19,2.7.7.19;gene=pcnB;inference=ab initio prediction:Prodigal:2.60,similar to AA sequence:RefSeq:YP_005891661.1,similar to AA sequence:UniProtKB:P0ABF1,protein motif:CLUSTERS:PRK11623,protein motif:TIGRFAMs:TIGR01942,protein motif:Pfam:PF12626.1;locus_tag=AR00441_00466;product=poly(A) polymerase,Poly(A) polymerase precursor,poly(A) polymerase I,poly(A) polymerase,…
AR00441|SC|contig000001	Prodigal:2.60	CDS	478947	479270	.	+	0	ID=AR00441_00467;inference=ab initio prediction:Prodigal:2.60,similar to AA sequence:RefSeq:YP_002001208.1;locus_tag=AR00441_00467;product=Periplasmic protein;protein_id=gnl|SC|AR00441_00467
AR00441|SC|contig000001	Prodigal:2.60	CDS	479387	480340	.	-	0	ID=AR00441_00468;gene=ybeZ;inference=ab initio prediction:Prodigal:2.60,similar to AA sequence:RefSeq:YP_002001209.1,similar to AA sequence:UniProtKB:P0A9K3,protein motif:CLUSTERS:PRK10536,protein motif:Cdd:COG1875,protein motif:Pfam:PF02562.10;locus_tag=AR00441_00468;product=PhoH-related protein,PhoH-like protein,hypothetical protein,Predicted ATPase related to phosphate starvation-inducible pro…
AR00441|SC|contig000001	Prodigal:2.60	CDS	480479	481501	.	-	0	ID=AR00441_00469;eC_number=2.4.1.57;gene=pimB;inference=ab initio prediction:Prodigal:2.60,similar to AA sequence:RefSeq:YP_005896031.1,similar to AA sequence:UniProtKB:Q8NNK8,protein motif:CLUSTERS:PRK15427,protein motif:Cdd:COG0297,protein motif:TIGRFAMs:TIGR03088,protein motif:Pfam:PF00534.14;locus_tag=AR00441_00469;product=putative glycosyl transferase,GDP-mannose-dependent alpha-(1-6)-phosph…
AR00441|SC|contig000001	Prodigal:2.60	CDS	481870	482574	.	+	0	ID=AR00441_00470;inference=ab initio prediction:Prodigal:2.60,protein motif:Cdd:COG3471,protein motif:Pfam:PF04402.8;locus_tag=AR00441_00470;product=Predicted periplasmic/secreted protein,Protein of unknown function (DUF541);protein_id=gnl|SC|AR00441_00470
AR00441|SC|contig000001	Prodigal:2.60	CDS	482638	483204	.	-	0	ID=AR00441_00471;eC_number=3.5.4.13,3.5.4.13;gene=dcd;inference=ab initio prediction:Prodigal:2.60,similar to AA sequence:RefSeq:YP_005882473.1,similar to AA sequence:UniProtKB:Q9HYC9,protein motif:CLUSTERS:PRK00416,protein motif:TIGRFAMs:TIGR02274,protein motif:Pfam:PF00692.13;locus_tag=AR00441_00471;product=deoxycytidine triphosphate deaminase,Deoxycytidine triphosphate deaminase,deoxycytidine …
AR00441|SC|contig000001	Prodigal:2.60	CDS	483270	483542	.	-	0	ID=AR00441_00472;inference=ab initio prediction:Prodigal:2.60,similar to AA sequence:RefSeq:YP_005893678.1,protein motif:Cdd:COG4642,protein motif:Pfam:PF02493.14;locus_tag=AR00441_00472;product=MORN repeat protein,Uncharacterized protein conserved in bacteria,MORN repeat;protein_id=gnl|SC|AR00441_00472
AR00441|SC|contig000001	Prodigal:2.60	CDS	483737	484636	.	-	0	ID=AR00441_00473;gene=rdgC;inference=ab initio prediction:Prodigal:2.60,similar to AA sequence:RefSeq:YP_207578.1,similar to AA sequence:UniProtKB:Q9HYX7,protein motif:CLUSTERS:PRK00321,protein motif:Pfam:PF04381.6;locus_tag=AR00441_00473;product=recombination associated protein,Recombination-associated protein rdgC,recombination associated protein,Putative exonuclease%2C RdgC;protein_id=gnl|SC|A…
AR00441|SC|contig000001	Prodigal:2.60	CDS	484667	486277	.	-	0	ID=AR00441_00474;gene=engA;inference=ab initio prediction:Prodigal:2.60,similar to AA sequence:RefSeq:YP_001598955.1,similar to AA sequence:UniProtKB:P0A6P5,protein motif:CLUSTERS:PRK00093,protein motif:Cdd:COG0283,protein motif:TIGRFAMs:TIGR03594,protein motif:Pfam:PF01926.17;locus_tag=AR00441_00474;product=GTP-binding protein EngA,GTP-binding protein EngA,GTP-binding protein Der,Cytidylate kina…
AR00441|SC|contig000001	Prodigal:2.60	CDS	486278	486907	.	-	0	ID=AR00441_00475;inference=ab initio prediction:Prodigal:2.60,similar to AA sequence:RefSeq:YP_004048964.1,similar to AA sequence:UniProtKB:P43989,protein motif:CLUSTERS:PRK11788,protein motif:Cdd:COG4649,protein motif:Pfam:PF09976.3;locus_tag=AR00441_00475;product=membrane protein,hypothetical protein,tetratricopeptide repeat protein,Uncharacterized protein conserved in bacteria,Uncharacterized …
AR00441|SC|contig000001	Prodigal:2.60	CDS	486908	488203	.	-	0	ID=AR00441_00476;eC_number=6.1.1.21,6.1.1.21;gene=hisS;inference=ab initio prediction:Prodigal:2.60,similar to AA sequence:RefSeq:YP_003082946.1,similar to AA sequence:UniProtKB:P60906,protein motif:CLUSTERS:PRK00037,protein motif:Cdd:COG0124,protein motif:TIGRFAMs:TIGR00442,protein motif:Pfam:PF00587.19;locus_tag=AR00441_00476;product=histidyl-tRNA synthetase,Histidine--tRNA ligase,histidyl-tRNA…
AR00441|SC|contig000001	Prodigal:2.60	CDS	488338	489057	.	-	0	ID=AR00441_00477;eC_number=3.1.21.-;gene=bcgIB;inference=ab initio prediction:Prodigal:2.60,similar to AA sequence:UniProtKB:Q07606,protein motif:Pfam:PF01420.13;locus_tag=AR00441_00477;product=Restriction enzyme BgcI subunit beta,Type I restriction modification DNA specificity domain;protein_id=gnl|SC|AR00441_00477
AR00441|SC|contig000001	Prodigal:2.60	CDS	489429	491489	.	-	0	ID=AR00441_00478;eC_number=3.1.21.-;gene=bcgIA;inference=ab initio prediction:Prodigal:2.60,similar to AA sequence:UniProtKB:Q07605,protein motif:Cdd:COG0286,protein motif:Pfam:PF02384.10;locus_tag=AR00441_00478;product=Restriction enzyme BgcI subunit alpha,Type I restriction-modification system methyltransferase subunit,N-6 DNA Methylase;protein_id=gnl|SC|AR00441_00478
AR00441|SC|contig000001	Prodigal:2.60	CDS	491833	492756	.	+	0	ID=AR00441_00479;eC_number=5.4.99.28;gene=rluA;inference=ab initio prediction:Prodigal:2.60,similar to AA sequence:RefSeq:YP_002001227.1,similar to AA sequence:UniProtKB:P0AA37,protein motif:CLUSTERS:PRK11180,protein motif:TIGRFAMs:TIGR00005,protein motif:Pfam:PF00849.16;locus_tag=AR00441_00479;product=pseudouridine synthase,Ribosomal large subunit pseudouridine synthase A,23S rRNA pseudouridine …
AR00441|SC|contig000001	Prodigal:2.60	CDS	492833	493474	.	-	0	ID=AR00441_00480;inference=ab initio prediction:Prodigal:2.60,similar to AA sequence:RefSeq:YP_005878831.1,protein motif:Cdd:COG0429,protein motif:Pfam:PF12695.1;locus_tag=AR00441_00480;product=putative hydrolase,Predicted hydrolase of the alpha/beta-hydrolase fold,Alpha/beta hydrolase family;protein_id=gnl|SC|AR00441_00480
AR00441|SC|contig000001	Prodigal:2.60	CDS	493529	494320	.	-	0	ID=AR00441_00481;eC_number=2.5.1.16,2.5.1.16;gene=speE;inference=ab initio prediction:Prodigal:2.60,similar to AA sequence:RefSeq:YP_207589.1,similar to AA sequence:UniProtKB:Q9WZC2,protein motif:CLUSTERS:PRK04457,protein motif:Cdd:COG0421,protein motif:TIGRFAMs:TIGR00417,protein motif:Pfam:PF01564.11;locus_tag=AR00441_00481;product=spermidine synthase,Spermidine synthase,spermidine synthase,Sper…
AR00441|SC|contig000001	Aragorn:1.2.36	tRNA	494486	494561	.	+	0	ID=AR00441_00482;inference=COORDINATES:profile:Aragorn:1.2.36;locus_tag=AR00441_00482;product=tRNA-Thr(tgt)
AR00441|SC|contig000001	Prodigal:2.60	CDS	494703	495494	.	+	0	ID=AR00441_00483;eC_number=2.1.2.11,2.1.2.11;gene=panB;inference=ab initio prediction:Prodigal:2.60,similar to AA sequence:RefSeq:YP_207590.1,similar to AA sequence:UniProtKB:Q9JZW6,protein motif:CLUSTERS:PRK00311,protein motif:Cdd:COG0413,protein motif:TIGRFAMs:TIGR00222,protein motif:Pfam:PF02548.9;locus_tag=AR00441_00483;product=3-methyl-2-oxobutanoate hydroxymethyltransferase,3-methyl-2-oxobu…
AR00441|SC|contig000001	Prodigal:2.60	CDS	495617	496453	.	+	0	ID=AR00441_00484;eC_number=6.3.2.1,6.3.2.1;gene=panC;inference=ab initio prediction:Prodigal:2.60,similar to AA sequence:RefSeq:YP_004048950.1,similar to AA sequence:UniProtKB:Q2T095,protein motif:CLUSTERS:PRK00380,protein motif:Cdd:COG0414,protein motif:TIGRFAMs:TIGR00018,protein motif:Pfam:PF02569.1;locus_tag=AR00441_00484;product=pantoate-beta-alanine ligase,Pantothenate synthetase,pantoate--b…
AR00441|SC|contig000001	Prodigal:2.60	CDS	496618	498456	.	+	0	ID=AR00441_00485;inference=ab initio prediction:Prodigal:2.60,protein motif:CLUSTERS:PRK11189,protein motif:Cdd:COG3914,protein motif:TIGRFAMs:TIGR02917,protein motif:Pfam:PF07719.11;locus_tag=AR00441_00485;product=lipoprotein NlpI,Predicted O-linked N-acetylglucosamine transferase%2C SPINDLY family,putative PEP-CTERM system TPR-repeat lipoprotein,Tetratricopeptide repeat;protein_id=gnl|SC|AR0044…
AR00441|SC|contig000001	Prodigal:2.60	CDS	498596	499177	.	+	0	ID=AR00441_00486;gene=lolB;inference=ab initio prediction:Prodigal:2.60,similar to AA sequence:RefSeq:YP_002001234.1,similar to AA sequence:UniProtKB:Q83AQ2,protein motif:CLUSTERS:PRK00022,protein motif:TIGRFAMs:TIGR00548,protein motif:Pfam:PF03550.8;locus_tag=AR00441_00486;product=outer membrane lipoprotein LolB,Outer-membrane lipoprotein lolB precursor,outer membrane lipoprotein LolB,outer memb…
AR00441|SC|contig000001	Prodigal:2.60	CDS	499187	500032	.	+	0	ID=AR00441_00487;eC_number=2.7.1.148;gene=ipk;inference=ab initio prediction:Prodigal:2.60,similar to AA sequence:RefSeq:YP_207593.1,similar to AA sequence:UniProtKB:Q8FI04,protein motif:CLUSTERS:PRK00343,protein motif:TIGRFAMs:TIGR00154,protein motif:Pfam:PF08544.7;locus_tag=AR00441_00487;product=4-diphosphocytidyl-2-C-methyl-D-erythritol kinase,4-diphosphocytidyl-2-C-methyl-D-erythritol kinase,…
AR00441|SC|contig000001	Aragorn:1.2.36	tRNA	500040	500115	.	+	0	ID=AR00441_00488;inference=COORDINATES:profile:Aragorn:1.2.36;locus_tag=AR00441_00488;product=tRNA-Gln(ttg)
AR00441|SC|contig000001	Aragorn:1.2.36	tRNA	500128	500203	.	+	0	ID=AR00441_00489;inference=COORDINATES:profile:Aragorn:1.2.36;locus_tag=AR00441_00489;product=tRNA-Gln(ttg)
AR00441|SC|contig000001	Aragorn:1.2.36	tRNA	500212	500287	.	+	0	ID=AR00441_00490;inference=COORDINATES:profile:Aragorn:1.2.36;locus_tag=AR00441_00490;product=tRNA-Gln(ttg)
AR00441|SC|contig000001	Prodigal:2.60	CDS	500454	501437	.	+	0	ID=AR00441_00491;eC_number=2.7.6.1,2.7.6.1;gene=prs;inference=ab initio prediction:Prodigal:2.60,similar to AA sequence:RefSeq:YP_207594.1,similar to AA sequence:UniProtKB:P65235,protein motif:CLUSTERS:PRK01259,protein motif:TIGRFAMs:TIGR01251,protein motif:Pfam:PF00156.21;locus_tag=AR00441_00491;product=ribose-phosphate pyrophosphokinase,Ribose-phosphate pyrophosphokinase,ribose-phosphate pyroph…
AR00441|SC|contig000001	Prodigal:2.60	CDS	501504	502076	.	+	0	ID=AR00441_00492;gene=rplY;inference=ab initio prediction:Prodigal:2.60,similar to AA sequence:RefSeq:YP_207595.1,similar to AA sequence:UniProtKB:Q3K6W3,protein motif:CLUSTERS:PRK05618,protein motif:TIGRFAMs:TIGR00731,protein motif:Pfam:PF01386.13;locus_tag=AR00441_00492;product=50S ribosomal protein L25,General stress protein CTC,50S ribosomal protein L25/general stress protein Ctc,ribosomal pr…
AR00441|SC|contig000001	Prodigal:2.60	CDS	502730	504307	.	+	0	ID=AR00441_00493;inference=ab initio prediction:Prodigal:2.60,similar to AA sequence:RefSeq:YP_004048943.1,protein motif:CLUSTERS:PRK11524,protein motif:Cdd:COG2189,protein motif:Pfam:PF01555.12;locus_tag=AR00441_00493;product=type iii restriction-modification system methyltransferase,putative methyltransferase,Adenine specific DNA methylase Mod,DNA methylase;protein_id=gnl|SC|AR00441_00493
AR00441|SC|contig000001	Prodigal:2.60	CDS	504493	507144	.	+	0	ID=AR00441_00494;inference=ab initio prediction:Prodigal:2.60,similar to AA sequence:RefSeq:YP_004048942.1,protein motif:CLUSTERS:PRK15483,protein motif:Cdd:COG3587,protein motif:Pfam:PF04851.9;locus_tag=AR00441_00494;product=type III restriction enzyme,type III restriction-modification system StyLTI enzyme res,Restriction endonuclease,Type III restriction enzyme%2C res subunit;protein_id=gnl|SC|…
AR00441|SC|contig000001	Prodigal:2.60	CDS	507308	508477	.	-	0	ID=AR00441_00495;eC_number=3.4.16.4;gene=dacC;inference=ab initio prediction:Prodigal:2.60,similar to AA sequence:RefSeq:YP_002001238.1,similar to AA sequence:UniProtKB:P08506,protein motif:CLUSTERS:PRK11397,protein motif:Pfam:PF00768.14;locus_tag=AR00441_00495;product=Penicillin-binding protein,D-alanyl-D-alanine carboxypeptidase dacC precursor,D-alanyl-D-alanine carboxypeptidase,D-alanyl-D-alan…
AR00441|SC|contig000001	Prodigal:2.60	CDS	508625	510151	.	+	0	ID=AR00441_00496;eC_number=4.3.1.19,4.3.1.19;gene=ilvA;inference=ab initio prediction:Prodigal:2.60,similar to AA sequence:RefSeq:YP_207597.1,similar to AA sequence:UniProtKB:P04968,protein motif:CLUSTERS:PRK09224,protein motif:Cdd:COG1171,protein motif:TIGRFAMs:TIGR01124,protein motif:Pfam:PF00291.19;locus_tag=AR00441_00496;product=threonine dehydratase,L-threonine dehydratase biosynthetic IlvA,…
AR00441|SC|contig000001	Prodigal:2.60	CDS	510208	511281	.	-	0	ID=AR00441_00497;eC_number=3.6.3.25;gene=cysA;inference=ab initio prediction:Prodigal:2.60,similar to AA sequence:RefSeq:YP_207598.1,similar to AA sequence:UniProtKB:P0A4W2,protein motif:CLUSTERS:PRK10851,protein motif:Cdd:COG3842,protein motif:TIGRFAMs:TIGR00968,protein motif:Pfam:PF00005.21;locus_tag=AR00441_00497;product=ABC transporter ATP-binding protein,Sulfate/thiosulfate import ATP-bindin…
AR00441|SC|contig000001	Prodigal:2.60	CDS	511278	512138	.	-	0	ID=AR00441_00498;gene=cysW;inference=ab initio prediction:Prodigal:2.60,similar to AA sequence:RefSeq:YP_005889319.1,similar to AA sequence:UniProtKB:P0AEB0,protein motif:CLUSTERS:PRK11602,protein motif:Cdd:COG4208,protein motif:TIGRFAMs:TIGR02140,protein motif:Pfam:PF00528.16;locus_tag=AR00441_00498;product=putative ABC transporter,Sulfate transport system permease protein CysW,sulfate/thiosulfa…
AR00441|SC|contig000001	Prodigal:2.60	CDS	512393	513229	.	-	0	ID=AR00441_00499;gene=cysU;inference=ab initio prediction:Prodigal:2.60,similar to AA sequence:RefSeq:YP_004048937.1,similar to AA sequence:UniProtKB:P0AEB0,protein motif:CLUSTERS:PRK10971,protein motif:Cdd:COG4149,protein motif:TIGRFAMs:TIGR02139,protein motif:Pfam:PF00528.16;locus_tag=AR00441_00499;product=sulfate permease hypothetical protein,Sulfate transport system permease protein CysW,sulf…
AR00441|SC|contig000001	Prodigal:2.60	CDS	513521	513853	.	+	0	ID=AR00441_00500;inference=ab initio prediction:Prodigal:2.60;locus_tag=AR00441_00500;product=hypothetical protein;protein_id=gnl|SC|AR00441_00500
AR00441|SC|contig000001	Prodigal:2.60	CDS	514186	514695	.	+	0	ID=AR00441_00501;inference=ab initio prediction:Prodigal:2.60,similar to AA sequence:RefSeq:YP_001598985.1,protein motif:Cdd:COG2020,protein motif:Pfam:PF04140.8;locus_tag=AR00441_00501;product=integral membrane protein,Putative protein-S-isoprenylcysteine methyltransferase,Isoprenylcysteine carboxyl methyltransferase (ICMT) family;protein_id=gnl|SC|AR00441_00501
AR00441|SC|contig000001	Prodigal:2.60	CDS	515223	515810	.	-	0	ID=AR00441_00502;eC_number=1.15.1.1;gene=sodB;inference=ab initio prediction:Prodigal:2.60,similar to AA sequence:RefSeq:YP_001598986.1,similar to AA sequence:UniProtKB:P0AGD3,protein motif:CLUSTERS:PRK10543,protein motif:Pfam:PF02777.12;locus_tag=AR00441_00502;product=superoxide dismutase,Superoxide dismutase [Fe],superoxide dismutase,Iron/manganese superoxide dismutases%2C C-terminal domain;pro…
AR00441|SC|contig000001	Prodigal:2.60	CDS	515974	517380	.	+	0	ID=AR00441_00503;eC_number=3.6.1.-,3.6.4.12;gene=dnaB;inference=ab initio prediction:Prodigal:2.60,similar to AA sequence:RefSeq:YP_004048934.1,similar to AA sequence:UniProtKB:P0ACB0,protein motif:CLUSTERS:PRK07004,protein motif:Cdd:COG0305,protein motif:TIGRFAMs:TIGR00665,protein motif:Pfam:PF03796.9;locus_tag=AR00441_00503;product=replicative DNA helicase,Replicative DNA helicase,replicative D…
AR00441|SC|contig000001	Prodigal:2.60	CDS	517689	518357	.	+	0	ID=AR00441_00504;gene=fimT;inference=ab initio prediction:Prodigal:2.60,similar to AA sequence:RefSeq:YP_001598988.1,protein motif:CLUSTERS:PRK10506,protein motif:Cdd:COG4970,protein motif:TIGRFAMs:TIGR01708,protein motif:Pfam:PF12019.2;locus_tag=AR00441_00504;product=fimbrial protein FimT,hypothetical protein,Tfp pilus assembly protein FimT,type II secretion system protein H,Type II transport pr…
AR00441|SC|contig000001	Prodigal:2.60	CDS	518354	519004	.	+	0	ID=AR00441_00505;gene=pilV;inference=ab initio prediction:Prodigal:2.60,similar to AA sequence:RefSeq:YP_001598989.1,protein motif:Cdd:COG4967,protein motif:TIGRFAMs:TIGR02523;locus_tag=AR00441_00505;product=type IV pilus assembly protein PilV,Tfp pilus assembly protein PilV,type IV pilus modification protein PilV;protein_id=gnl|SC|AR00441_00505
AR00441|SC|contig000001	Prodigal:2.60	CDS	519001	519948	.	+	0	ID=AR00441_00506;inference=ab initio prediction:Prodigal:2.60,similar to AA sequence:RefSeq:YP_005893718.1,protein motif:Cdd:COG4966;locus_tag=AR00441_00506;product=prepilin-type N-terminal cleavage/methylation domain-containing protein,Tfp pilus assembly protein PilW;protein_id=gnl|SC|AR00441_00506
AR00441|SC|contig000001	Prodigal:2.60	CDS	519927	520526	.	+	0	ID=AR00441_00507;gene=pilK;inference=ab initio prediction:Prodigal:2.60,similar to AA sequence:RefSeq:YP_005878810.1,protein motif:Cdd:COG4726;locus_tag=AR00441_00507;product=type IV pilus biogenesis protein PilK,Tfp pilus assembly protein PilX;protein_id=gnl|SC|AR00441_00507
AR00441|SC|contig000001	Prodigal:2.60	CDS	520531	521004	.	+	0	ID=AR00441_00508;gene=pilX;inference=ab initio prediction:Prodigal:2.60,similar to AA sequence:RefSeq:YP_005878809.1,similar to AA sequence:UniProtKB:P17823,protein motif:CLUSTERS:PRK10574,protein motif:Cdd:COG4968,protein motif:TIGRFAMs:TIGR02532,protein motif:Pfam:PF11530.2;locus_tag=AR00441_00508;product=minor pilin PilX,Serogroup C1,putative major pilin subunit,Tfp pilus assembly protein PilE…
AR00441|SC|contig000001	Prodigal:2.60	CDS	522719	523234	.	-	0	ID=AR00441_00509;gene=ygaZ;inference=ab initio prediction:Prodigal:2.60,similar to AA sequence:RefSeq:YP_005882514.1,similar to AA sequence:UniProtKB:P76630,protein motif:TIGRFAMs:TIGR00346,protein motif:Pfam:PF03591.8;locus_tag=AR00441_00509;product=AzlC-like protein,Inner membrane protein YgaZ,azaleucine resistance protein AzlC,AzlC protein;protein_id=gnl|SC|AR00441_00509
AR00441|SC|contig000001	Prodigal:2.60	CDS	523349	523801	.	+	0	ID=AR00441_00510;eC_number=3.6.1.23,3.6.1.23;gene=dut;inference=ab initio prediction:Prodigal:2.60,similar to AA sequence:RefSeq:YP_974912.1,similar to AA sequence:UniProtKB:P06968,protein motif:CLUSTERS:PRK00601,protein motif:TIGRFAMs:TIGR00576,protein motif:Pfam:PF00692.13;locus_tag=AR00441_00510;product=deoxyuridine 5'-triphosphate nucleotidohydrolase,Deoxyuridine 5'-triphosphate nucleotidohyd…
AR00441|SC|contig000001	Prodigal:2.60	CDS	523878	525065	.	+	0	ID=AR00441_00511;eC_number=2.6.1.83;gene=dapL;inference=ab initio prediction:Prodigal:2.60,similar to AA sequence:RefSeq:YP_207610.1,similar to AA sequence:UniProtKB:A0LEA5,protein motif:CLUSTERS:PRK09147,protein motif:Cdd:COG3977,protein motif:TIGRFAMs:TIGR03538,protein motif:Pfam:PF00155.15;locus_tag=AR00441_00511;product=succinyldiaminopimelate transaminase,LL-diaminopimelate aminotransferase,…
AR00441|SC|contig000001	Prodigal:2.60	CDS	525337	526116	.	+	0	ID=AR00441_00512;gene=yaaA;inference=ab initio prediction:Prodigal:2.60,similar to AA sequence:UniProtKB:P0A8I3,protein motif:CLUSTERS:PRK02101,protein motif:Pfam:PF03883.8;locus_tag=AR00441_00512;product=hypothetical protein,hypothetical protein,Protein of unknown function (DUF328);protein_id=gnl|SC|AR00441_00512
AR00441|SC|contig000001	Aragorn:1.2.36	tRNA	526199	526289	.	+	0	ID=AR00441_00513;inference=COORDINATES:profile:Aragorn:1.2.36;locus_tag=AR00441_00513;product=tRNA-Ser(tga)
AR00441|SC|contig000001	Aragorn:1.2.36	tRNA	526502	526591	.	+	0	ID=AR00441_00514;inference=COORDINATES:profile:Aragorn:1.2.36;locus_tag=AR00441_00514;product=tRNA-Ser(cga)
AR00441|SC|contig000001	Prodigal:2.60	CDS	526881	527102	.	+	0	ID=AR00441_00515;inference=ab initio prediction:Prodigal:2.60;locus_tag=AR00441_00515;product=hypothetical protein;protein_id=gnl|SC|AR00441_00515
AR00441|SC|contig000001	Prodigal:2.60	CDS	526992	527300	.	-	0	ID=AR00441_00516;inference=ab initio prediction:Prodigal:2.60,similar to AA sequence:RefSeq:YP_003083022.1;locus_tag=AR00441_00516;product=putative phage associated membrane protein;protein_id=gnl|SC|AR00441_00516
AR00441|SC|contig000001	Prodigal:2.60	CDS	527443	529668	.	-	0	ID=AR00441_00517;eC_number=1.1.1.42;gene=icd;inference=ab initio prediction:Prodigal:2.60,similar to AA sequence:RefSeq:YP_208161.1,similar to AA sequence:UniProtKB:P16100,protein motif:Cdd:COG2838,protein motif:TIGRFAMs:TIGR00178,protein motif:Pfam:PF03971.8;locus_tag=AR00441_00517;product=isocitrate dehydrogenase,Isocitrate dehydrogenase [NADP],Monomeric isocitrate dehydrogenase,isocitrate dehy…
AR00441|SC|contig000001	Prodigal:2.60	CDS	530101	531216	.	+	0	ID=AR00441_00518;eC_number=2.4.99.-;gene=lst;inference=ab initio prediction:Prodigal:2.60,similar to AA sequence:RefSeq:YP_001599001.1,similar to AA sequence:UniProtKB:P72097,protein motif:Pfam:PF07922.5;locus_tag=AR00441_00518;product=CMP-N-acetylneuraminate-beta-galactosamide- alpha-2%2C3-sialyltransferase,CMP-N-acetylneuraminate-beta-galactosamide-alpha-2%2C3-sialyltransferase,Glycosyltransfer…
AR00441|SC|contig000001	Prodigal:2.60	CDS	531381	531839	.	-	0	ID=AR00441_00519;inference=ab initio prediction:Prodigal:2.60,similar to AA sequence:RefSeq:YP_005895953.1,similar to AA sequence:UniProtKB:P00138,protein motif:Cdd:COG3909,protein motif:Pfam:PF01322.14;locus_tag=AR00441_00519;product=Cytochrome c',Cytochrome c',Cytochrome c556,Cytochrome C';protein_id=gnl|SC|AR00441_00519
AR00441|SC|contig000001	Prodigal:2.60	CDS	531958	532779	.	+	0	ID=AR00441_00520;eC_number=1.1.1.-;gene=ydfG;inference=ab initio prediction:Prodigal:2.60,similar to AA sequence:RefSeq:YP_208158.1,similar to AA sequence:UniProtKB:P39831,protein motif:CLUSTERS:PRK10538,protein motif:Cdd:COG4772,protein motif:TIGRFAMs:TIGR01829,protein motif:Pfam:PF00106.19;locus_tag=AR00441_00520;product=oxidoreductase,NADP-dependent 3-hydroxy acid dehydrogenase YdfG,malonic se…
AR00441|SC|contig000001	Prodigal:2.60	CDS	532830	533276	.	-	0	ID=AR00441_00521;eC_number=3.1.2.-;inference=ab initio prediction:Prodigal:2.60,similar to AA sequence:RefSeq:YP_208157.1,similar to AA sequence:UniProtKB:P44886,protein motif:CLUSTERS:PRK10694,protein motif:Cdd:COG2050,protein motif:Pfam:PF03061.16;locus_tag=AR00441_00521;product=acyl-CoA hydrolase,Uncharacterized acyl-CoA thioester hydrolase HI_0827,acyl-CoA esterase,Uncharacterized protein%2C …
AR00441|SC|contig000001	Prodigal:2.60	CDS	533972	534712	.	-	0	ID=AR00441_00522;gene=opa_1;inference=ab initio prediction:Prodigal:2.60,similar to AA sequence:RefSeq:YP_004049339.1,similar to AA sequence:UniProtKB:P09888,protein motif:Cdd:COG3637,protein motif:Pfam:PF02462.9;locus_tag=AR00441_00522;product=Opa protein,Outer membrane protein P.IIC precursor,Opacity protein and related surface antigens,Opacity family porin protein;protein_id=gnl|SC|AR00441_005…
AR00441|SC|contig000001	Prodigal:2.60	CDS	535716	536648	.	+	0	ID=AR00441_00523;eC_number=3.4.11.5,3.4.11.5;gene=pip;inference=ab initio prediction:Prodigal:2.60,similar to AA sequence:RefSeq:YP_974976.1,similar to AA sequence:UniProtKB:P42786,protein motif:CLUSTERS:PRK03592,protein motif:TIGRFAMs:TIGR01249,protein motif:Pfam:PF00561.1;locus_tag=AR00441_00523;product=proline iminopeptidase,Proline iminopeptidase,haloalkane dehalogenase,prolyl aminopeptidase,…
AR00441|SC|contig000001	Prodigal:2.60	CDS	536706	537833	.	-	0	ID=AR00441_00524;inference=ab initio prediction:Prodigal:2.60,similar to AA sequence:RefSeq:YP_004048914.1,similar to AA sequence:UniProtKB:Q9JZR5,protein motif:CLUSTERS:PRK11679;locus_tag=AR00441_00524;product=lipoprotein,hypothetical protein,lipoprotein;protein_id=gnl|SC|AR00441_00524
AR00441|SC|contig000001	Prodigal:2.60	CDS	537911	538786	.	-	0	ID=AR00441_00525;eC_number=4.2.1.52,4.2.1.52;gene=dapA;inference=ab initio prediction:Prodigal:2.60,similar to AA sequence:RefSeq:YP_208050.1,similar to AA sequence:UniProtKB:Q9JZR4,protein motif:CLUSTERS:PRK03170,protein motif:TIGRFAMs:TIGR00674,protein motif:Pfam:PF00701.16;locus_tag=AR00441_00525;product=dihydrodipicolinate synthase,Dihydrodipicolinate synthase,dihydrodipicolinate synthase,dih…
AR00441|SC|contig000001	Prodigal:2.60	CDS	539094	540485	.	+	0	ID=AR00441_00526;gene=xanQ;inference=ab initio prediction:Prodigal:2.60,similar to AA sequence:RefSeq:YP_004048912.1,similar to AA sequence:UniProtKB:P67444,protein motif:CLUSTERS:PRK10720,protein motif:TIGRFAMs:TIGR03173,protein motif:Pfam:PF00860.14;locus_tag=AR00441_00526;product=transmembrane transport protein,Xanthine permease XanQ,uracil transporter,xanthine permease,Permease family;protein…
AR00441|SC|contig000001	Prodigal:2.60	CDS	540547	541332	.	-	0	ID=AR00441_00527;eC_number=2.1.1.34,2.1.1.185;gene=rlmB_1;inference=ab initio prediction:Prodigal:2.60,similar to AA sequence:RefSeq:YP_005883082.1,similar to AA sequence:UniProtKB:P44906,protein motif:CLUSTERS:PRK11181,protein motif:TIGRFAMs:TIGR00186,protein motif:Pfam:PF00588.13;locus_tag=AR00441_00527;product=RNA methyltransferase,23S rRNA (guanosine-2'-O-)-methyltransferase RlmB,23S rRNA (gu…
AR00441|SC|contig000001	Prodigal:2.60	CDS	541366	541854	.	-	0	ID=AR00441_00528;inference=ab initio prediction:Prodigal:2.60,similar to AA sequence:RefSeq:YP_002001480.1,protein motif:Pfam:PF04306.7;locus_tag=AR00441_00528;product=Membrane protein,Protein of unknown function (DUF456);protein_id=gnl|SC|AR00441_00528
AR00441|SC|contig000001	Prodigal:2.60	CDS	541859	542578	.	-	0	ID=AR00441_00529;eC_number=3.5.4.-;gene=tadA;inference=ab initio prediction:Prodigal:2.60,similar to AA sequence:RefSeq:YP_004048909.1,similar to AA sequence:UniProtKB:P21335,protein motif:CLUSTERS:PRK10860,protein motif:Cdd:COG0117,protein motif:TIGRFAMs:TIGR00326,protein motif:Pfam:PF00383.1;locus_tag=AR00441_00529;product=cytosine deaminase,tRNA-specific adenosine deaminase,tRNA-specific adeno…
AR00441|SC|contig000001	Prodigal:2.60	CDS	542582	543523	.	-	0	ID=AR00441_00530;eC_number=2.5.1.75,2.5.1.75;gene=miaA;inference=ab initio prediction:Prodigal:2.60,similar to AA sequence:RefSeq:YP_003083037.1,similar to AA sequence:UniProtKB:P16384,protein motif:CLUSTERS:PRK00091,protein motif:TIGRFAMs:TIGR00174,protein motif:Pfam:PF01715.11;locus_tag=AR00441_00530;product=tRNA delta(2)-isopentenylpyrophosphate transferase,tRNA dimethylallyltransferase,tRNA d…
AR00441|SC|contig000001	Prodigal:2.60	CDS	544025	544303	.	+	0	ID=AR00441_00531;inference=ab initio prediction:Prodigal:2.60,similar to AA sequence:RefSeq:YP_002001484.1;locus_tag=AR00441_00531;product=Membrane protein;protein_id=gnl|SC|AR00441_00531
AR00441|SC|contig000001	Prodigal:2.60	CDS	544322	545470	.	+	0	ID=AR00441_00532;inference=ab initio prediction:Prodigal:2.60,protein motif:Cdd:COG4394,protein motif:TIGRFAMs:TIGR03837,protein motif:Pfam:PF10093.3;locus_tag=AR00441_00532;product=Uncharacterized protein conserved in bacteria,conserved hypothetical protein%2C PP_1857 family,Uncharacterized protein conserved in bacteria (DUF2331);protein_id=gnl|SC|AR00441_00532
AR00441|SC|contig000001	Prodigal:2.60	CDS	545513	546073	.	+	0	ID=AR00441_00533;gene=efp;inference=ab initio prediction:Prodigal:2.60,similar to AA sequence:RefSeq:YP_208043.1,similar to AA sequence:UniProtKB:Q9HZZ2,protein motif:CLUSTERS:PRK00529,protein motif:TIGRFAMs:TIGR00038,protein motif:Pfam:PF09285.5;locus_tag=AR00441_00533;product=elongation factor P,Elongation factor P,elongation factor P,translation elongation factor P,Elongation factor P%2C C-ter…
AR00441|SC|contig000001	Prodigal:2.60	CDS	546123	546968	.	-	0	ID=AR00441_00534;inference=ab initio prediction:Prodigal:2.60,similar to AA sequence:RefSeq:YP_001599019.1;locus_tag=AR00441_00534;product=lipoprotein;protein_id=gnl|SC|AR00441_00534
AR00441|SC|contig000001	Prodigal:2.60	CDS	547085	547666	.	-	0	ID=AR00441_00535;inference=ab initio prediction:Prodigal:2.60,similar to AA sequence:RefSeq:YP_004048902.1,protein motif:CLUSTERS:PRK08317,protein motif:Cdd:COG4976,protein motif:TIGRFAMs:TIGR02081,protein motif:Pfam:PF07021.6;locus_tag=AR00441_00535;product=methionine biosynthesis MetW,hypothetical protein,Predicted methyltransferase (contains TPR repeat),methionine biosynthesis protein MetW,Met…
AR00441|SC|contig000001	Prodigal:2.60	CDS	547663	548802	.	-	0	ID=AR00441_00536;eC_number=2.3.1.31;gene=metX;inference=ab initio prediction:Prodigal:2.60,similar to AA sequence:RefSeq:YP_002001491.1,similar to AA sequence:UniProtKB:Q8F4I0,protein motif:CLUSTERS:PRK00175,protein motif:TIGRFAMs:TIGR01392,protein motif:Pfam:PF00561.1;locus_tag=AR00441_00536;product=homoserine O-acetyltransferase,Homoserine O-acetyltransferase,homoserine O-acetyltransferase,homo…
AR00441|SC|contig000001	Prodigal:2.60	CDS	548945	549145	.	+	0	ID=AR00441_00537;inference=ab initio prediction:Prodigal:2.60,similar to AA sequence:RefSeq:YP_002001492.1;locus_tag=AR00441_00537;product=NADH dehydrogenase I subunit N;protein_id=gnl|SC|AR00441_00537
AR00441|SC|contig000001	Prodigal:2.60	CDS	549406	549531	.	-	0	ID=AR00441_00538;gene=rpmJ;inference=ab initio prediction:Prodigal:2.60,similar to AA sequence:RefSeq:YP_208039.1,similar to AA sequence:UniProtKB:Q2EEQ2,protein motif:CLUSTERS:PRK00831,protein motif:TIGRFAMs:TIGR01022,protein motif:Pfam:PF00444.12;locus_tag=AR00441_00538;product=50S ribosomal protein L36,50S ribosomal protein L36 2,50S ribosomal protein L36,ribosomal protein L36,Ribosomal protei…
AR00441|SC|contig000001	Prodigal:2.60	CDS	549531	549806	.	-	0	ID=AR00441_00539;gene=rpmE2;inference=ab initio prediction:Prodigal:2.60,similar to AA sequence:RefSeq:YP_208038.1,similar to AA sequence:UniProtKB:P0A7N1,protein motif:CLUSTERS:PRK01678,protein motif:Cdd:COG0254,protein motif:TIGRFAMs:TIGR00105,protein motif:Pfam:PF01197.12;locus_tag=AR00441_00539;product=50S ribosomal protein L31,50S ribosomal protein L31 type B,50S ribosomal protein L31 type B…
AR00441|SC|contig000001	Prodigal:2.60	CDS	550007	550885	.	+	0	ID=AR00441_00540;eC_number=1.5.1.20;gene=metF;inference=ab initio prediction:Prodigal:2.60,similar to AA sequence:RefSeq:YP_002001495.1,similar to AA sequence:UniProtKB:Q9JZQ3,protein motif:CLUSTERS:PRK09432,protein motif:TIGRFAMs:TIGR00676,protein motif:Pfam:PF02219.11;locus_tag=AR00441_00540;product=5%2C10-methylenetetrahydrofolate reductase,5%2C10-methylenetetrahydrofolate reductase,5%2C10-met…
AR00441|SC|contig000001	Prodigal:2.60	CDS	551021	553297	.	+	0	ID=AR00441_00541;eC_number=2.1.1.14,2.1.1.14;gene=metE;inference=ab initio prediction:Prodigal:2.60,similar to AA sequence:RefSeq:YP_208036.1,similar to AA sequence:UniProtKB:Q9JZQ2,protein motif:CLUSTERS:PRK05222,protein motif:TIGRFAMs:TIGR01371,protein motif:Pfam:PF01717.12;locus_tag=AR00441_00541;product=5- methyltetrahydropteroyltriglutamate/homocysteine S-methyltransferase,5-methyltetrahydro…
AR00441|SC|contig000001	Prodigal:2.60	CDS	553576	554313	.	+	0	ID=AR00441_00542;eC_number=1.11.1.15;inference=ab initio prediction:Prodigal:2.60,similar to AA sequence:RefSeq:YP_208034.1,similar to AA sequence:UniProtKB:P44758,protein motif:CLUSTERS:PRK10638,protein motif:TIGRFAMs:TIGR02190,protein motif:Pfam:PF08534.4;locus_tag=AR00441_00542;product=peroxiredoxin family protein/glutaredoxin,Hybrid peroxiredoxin hyPrx5,glutaredoxin 3,glutaredoxin-family doma…
AR00441|SC|contig000001	Prodigal:2.60	CDS	554496	555965	.	+	0	ID=AR00441_00543;eC_number=1.8.1.4;gene=pdhD;inference=ab initio prediction:Prodigal:2.60,similar to AA sequence:RefSeq:YP_002001499.1,similar to AA sequence:UniProtKB:P11959,protein motif:CLUSTERS:PRK06292,protein motif:Cdd:COG2210,protein motif:TIGRFAMs:TIGR01350,protein motif:Pfam:PF07992.8;locus_tag=AR00441_00543;product=dihydrolipoamide dehydrogenase,Dihydrolipoyl dehydrogenase,dihydrolipoam…
AR00441|SC|contig000001	Prodigal:2.60	CDS	556244	556621	.	+	0	ID=AR00441_00544;gene=sdhC;inference=ab initio prediction:Prodigal:2.60,similar to AA sequence:RefSeq:YP_005883064.1,similar to AA sequence:UniProtKB:P69054,protein motif:CLUSTERS:PRK09487,protein motif:Cdd:COG2009,protein motif:TIGRFAMs:TIGR02970,protein motif:Pfam:PF01127.16;locus_tag=AR00441_00544;product=putative succinate dehydrogenase cytochrome B subunit,Succinate dehydrogenase cytochrome …
AR00441|SC|contig000001	Prodigal:2.60	CDS	556615	556956	.	+	0	ID=AR00441_00545;gene=sdhD;inference=ab initio prediction:Prodigal:2.60,similar to AA sequence:RefSeq:YP_208030.1,similar to AA sequence:UniProtKB:P51057,protein motif:CLUSTERS:PRK09488,protein motif:TIGRFAMs:TIGR02968,protein motif:Pfam:PF01127.16;locus_tag=AR00441_00545;product=succinate dehydrogenase hydrophobic membrane anchor protein,Succinate dehydrogenase hydrophobic membrane anchor subuni…
AR00441|SC|contig000001	Prodigal:2.60	CDS	556959	558722	.	+	0	ID=AR00441_00546;eC_number=1.3.99.1,1.3.99.1;gene=sdhA;inference=ab initio prediction:Prodigal:2.60,similar to AA sequence:RefSeq:YP_974997.1,similar to AA sequence:UniProtKB:P0AC41,protein motif:CLUSTERS:PRK07057,protein motif:Cdd:COG0029,protein motif:TIGRFAMs:TIGR01816,protein motif:Pfam:PF00890.18;locus_tag=AR00441_00546;product=succinate dehydrogenase flavoprotein subunit,Succinate dehydroge…
AR00441|SC|contig000001	Prodigal:2.60	CDS	558842	559549	.	+	0	ID=AR00441_00547;eC_number=1.3.99.1,1.3.99.1;gene=sdhB;inference=ab initio prediction:Prodigal:2.60,similar to AA sequence:RefSeq:YP_974998.1,similar to AA sequence:UniProtKB:P07014,protein motif:CLUSTERS:PRK12575,protein motif:Cdd:COG0479,protein motif:TIGRFAMs:TIGR00384;locus_tag=AR00441_00547;product=succinate dehydrogenase iron-sulfur subunit,Succinate dehydrogenase iron-sulfur subunit,succin…
AR00441|SC|contig000001	Prodigal:2.60	CDS	559553	559801	.	+	0	ID=AR00441_00548;inference=ab initio prediction:Prodigal:2.60,similar to AA sequence:RefSeq:YP_005899873.1,similar to AA sequence:UniProtKB:Q9KPA2,protein motif:CLUSTERS:PRK10878,protein motif:Pfam:PF03937.10;locus_tag=AR00441_00548;product=TPR repeat protein,hypothetical protein,hypothetical protein,Flavinator of succinate dehydrogenase;protein_id=gnl|SC|AR00441_00548
AR00441|SC|contig000001	Prodigal:2.60	CDS	559913	561196	.	+	0	ID=AR00441_00549;eC_number=2.3.3.1,2.3.3.1;gene=gltA;inference=ab initio prediction:Prodigal:2.60,similar to AA sequence:RefSeq:YP_208026.1,similar to AA sequence:UniProtKB:P0ABH7,protein motif:CLUSTERS:PRK05614,protein motif:TIGRFAMs:TIGR01798,protein motif:Pfam:PF00285.15;locus_tag=AR00441_00549;product=type II citrate synthase,Citrate synthase,type II citrate synthase,citrate (Si)-synthase,Cit…
AR00441|SC|contig000001	Prodigal:2.60	CDS	561401	564229	.	+	0	ID=AR00441_00550;eC_number=1.2.4.2;gene=sucA;inference=ab initio prediction:Prodigal:2.60,similar to AA sequence:RefSeq:YP_002001507.1,similar to AA sequence:UniProtKB:P0AFG3,protein motif:CLUSTERS:PRK09404,protein motif:TIGRFAMs:TIGR00239,protein motif:Pfam:PF02779.18;locus_tag=AR00441_00550;product=2-oxoglutarate dehydrogenase E1,2-oxoglutarate dehydrogenase E1 component,2-oxoglutarate dehydrog…
AR00441|SC|contig000001	Prodigal:2.60	CDS	564329	565513	.	+	0	ID=AR00441_00551;eC_number=2.3.1.61,2.3.1.61;gene=sucB;inference=ab initio prediction:Prodigal:2.60,similar to AA sequence:RefSeq:YP_208024.1,similar to AA sequence:UniProtKB:P0AFG6,protein motif:CLUSTERS:PRK05704,protein motif:Cdd:COG5016,protein motif:TIGRFAMs:TIGR01347,protein motif:Pfam:PF00198.17;locus_tag=AR00441_00551;product=dihydrolipoamide succinyltransferase,Dihydrolipoyllysine-residue…
AR00441|SC|contig000001	Prodigal:2.60	CDS	565878	567311	.	+	0	ID=AR00441_00552;eC_number=1.8.1.4,1.8.1.4;gene=lpd;inference=ab initio prediction:Prodigal:2.60,similar to AA sequence:RefSeq:YP_208023.1,similar to AA sequence:UniProtKB:P14218,protein motif:CLUSTERS:PRK06327,protein motif:Cdd:COG2210,protein motif:TIGRFAMs:TIGR01350,protein motif:Pfam:PF07992.8;locus_tag=AR00441_00552;product=dihydrolipoamide dehydrogenase,Dihydrolipoyl dehydrogenase,dihydroli…
AR00441|SC|contig000001	Prodigal:2.60	CDS	567406	567693	.	+	0	ID=AR00441_00553;inference=ab initio prediction:Prodigal:2.60,similar to AA sequence:RefSeq:YP_004048884.1;locus_tag=AR00441_00553;product=membrane protein;protein_id=gnl|SC|AR00441_00553
AR00441|SC|contig000001	Prodigal:2.60	CDS	567792	568958	.	+	0	ID=AR00441_00554;eC_number=6.2.1.5,6.2.1.5;gene=sucC;inference=ab initio prediction:Prodigal:2.60,similar to AA sequence:RefSeq:YP_208021.1,similar to AA sequence:UniProtKB:Q883Z4,protein motif:CLUSTERS:PRK00696,protein motif:Cdd:COG0045,protein motif:TIGRFAMs:TIGR01016,protein motif:Pfam:PF08442.4;locus_tag=AR00441_00554;product=succinyl-CoA synthetase subunit beta,Succinyl-CoA ligase [ADP-formi…
AR00441|SC|contig000001	Prodigal:2.60	CDS	568969	569859	.	+	0	ID=AR00441_00555;eC_number=6.2.1.5,6.2.1.5;gene=sucD;inference=ab initio prediction:Prodigal:2.60,similar to AA sequence:RefSeq:YP_208020.1,similar to AA sequence:UniProtKB:P0AGE9,protein motif:CLUSTERS:PRK05678,protein motif:Cdd:COG0074,protein motif:TIGRFAMs:TIGR01019,protein motif:Pfam:PF02629.13;locus_tag=AR00441_00555;product=succinyl-CoA synthetase subunit alpha,Succinyl-CoA ligase [ADP-for…
AR00441|SC|contig000001	Prodigal:2.60	CDS	570096	570425	.	-	0	ID=AR00441_00556;inference=ab initio prediction:Prodigal:2.60,similar to AA sequence:RefSeq:YP_003083463.1,protein motif:Cdd:COG1943,protein motif:Pfam:PF01797.10;locus_tag=AR00441_00556;product=putative type I restriction-modification system DNA methylase,Transposase and inactivated derivatives,Transposase IS200 like;protein_id=gnl|SC|AR00441_00556
AR00441|SC|contig000001	Prodigal:2.60	CDS	571096	572823	.	-	0	ID=AR00441_00557;inference=ab initio prediction:Prodigal:2.60,similar to AA sequence:RefSeq:YP_003083527.1,protein motif:Pfam:PF10592.3;locus_tag=AR00441_00557;product=abortive infection phage resistance protein,AIPR protein;protein_id=gnl|SC|AR00441_00557
AR00441|SC|contig000001	Prodigal:2.60	CDS	572856	575702	.	-	0	ID=AR00441_00558;gene=uvrA;inference=ab initio prediction:Prodigal:2.60,similar to AA sequence:RefSeq:YP_002000934.1,similar to AA sequence:UniProtKB:P0A698,protein motif:CLUSTERS:PRK00349,protein motif:Cdd:COG4987,protein motif:TIGRFAMs:TIGR00630,protein motif:Pfam:PF00005.21;locus_tag=AR00441_00558;product=excinuclease ABC subunit A,Excinuclease ABC subunit A,excinuclease ABC subunit A,ABC-type…
AR00441|SC|contig000001	Prodigal:2.60	CDS	575857	576654	.	+	0	ID=AR00441_00559;inference=ab initio prediction:Prodigal:2.60,similar to AA sequence:RefSeq:YP_001599045.1,protein motif:CLUSTERS:PRK05305,protein motif:TIGRFAMs:TIGR00164,protein motif:Pfam:PF02666.9;locus_tag=AR00441_00559;product=phosphatidylserine decarboxylase,phosphatidylserine decarboxylase,phosphatidylserine decarboxylase homolog,Phosphatidylserine decarboxylase;protein_id=gnl|SC|AR00441_…
AR00441|SC|contig000001	Prodigal:2.60	CDS	577486	578844	.	-	0	ID=AR00441_00560;inference=ab initio prediction:Prodigal:2.60,similar to AA sequence:RefSeq:YP_208276.1,similar to AA sequence:UniProtKB:Q9JZN9,protein motif:Cdd:COG4206,protein motif:TIGRFAMs:TIGR01786,protein motif:Pfam:PF00593.18;locus_tag=AR00441_00560;product=TonB-dependent receptor protein,Probable TonB-dependent receptor NMB0964 precursor,Outer membrane cobalamin receptor protein,TonB-depe…
AR00441|SC|contig000001	Prodigal:2.60	CDS	578841	579764	.	-	0	ID=AR00441_00561;inference=ab initio prediction:Prodigal:2.60,similar to AA sequence:RefSeq:YP_208276.1,similar to AA sequence:UniProtKB:Q9JZN9,protein motif:Cdd:COG4206,protein motif:TIGRFAMs:TIGR01785,protein motif:Pfam:PF07715.9;locus_tag=AR00441_00561;product=TonB-dependent receptor protein,Probable TonB-dependent receptor NMB0964 precursor,Outer membrane cobalamin receptor protein,TonB-depen…
AR00441|SC|contig000001	Prodigal:2.60	CDS	580186	580776	.	+	0	ID=AR00441_00562;eC_number=4.1.3.27,2.6.1.85;gene=pabA;inference=ab initio prediction:Prodigal:2.60,similar to AA sequence:RefSeq:YP_208275.1,similar to AA sequence:UniProtKB:P00903,protein motif:CLUSTERS:PRK14607,protein motif:Cdd:COG0135,protein motif:TIGRFAMs:TIGR00566,protein motif:Pfam:PF00117.22;locus_tag=AR00441_00562;product=anthranilate synthase component II,Para-aminobenzoate synthase g…
AR00441|SC|contig000001	Prodigal:2.60	CDS	580840	581898	.	+	0	ID=AR00441_00563;eC_number=2.4.2.18;gene=trpD;inference=ab initio prediction:Prodigal:2.60,similar to AA sequence:RefSeq:YP_001599048.1,similar to AA sequence:UniProtKB:A0R048,protein motif:CLUSTERS:PRK00188,protein motif:Cdd:COG0135,protein motif:TIGRFAMs:TIGR01245,protein motif:Pfam:PF00591.15;locus_tag=AR00441_00563;product=anthranilate phosphoribosyltransferase,Anthranilate phosphoribosyltran…
AR00441|SC|contig000001	Prodigal:2.60	CDS	582708	583709	.	+	0	ID=AR00441_00564;inference=ab initio prediction:Prodigal:2.60,similar to AA sequence:RefSeq:YP_005882139.1,protein motif:Pfam:PF02486.13;locus_tag=AR00441_00564;product=putative phage replication initiation protein,Replication initiation factor;protein_id=gnl|SC|AR00441_00564
AR00441|SC|contig000001	Prodigal:2.60	CDS	583754	584044	.	+	0	ID=AR00441_00565;inference=ab initio prediction:Prodigal:2.60,similar to AA sequence:RefSeq:YP_208248.1;locus_tag=AR00441_00565;product=phage associated protein;protein_id=gnl|SC|AR00441_00565
AR00441|SC|contig000001	Prodigal:2.60	CDS	584049	584246	.	+	0	ID=AR00441_00566;inference=ab initio prediction:Prodigal:2.60,similar to AA sequence:RefSeq:YP_208247.1;locus_tag=AR00441_00566;product=phage associated protein;protein_id=gnl|SC|AR00441_00566
AR00441|SC|contig000001	Prodigal:2.60	CDS	584320	584538	.	+	0	ID=AR00441_00567;inference=ab initio prediction:Prodigal:2.60,similar to AA sequence:RefSeq:YP_208222.1;locus_tag=AR00441_00567;product=phage associated protein;protein_id=gnl|SC|AR00441_00567
AR00441|SC|contig000001	Prodigal:2.60	CDS	584545	584823	.	+	0	ID=AR00441_00568;inference=ab initio prediction:Prodigal:2.60,similar to AA sequence:RefSeq:YP_003083078.1;locus_tag=AR00441_00568;product=putative phage associated protein;protein_id=gnl|SC|AR00441_00568
AR00441|SC|contig000001	Prodigal:2.60	CDS	584951	585268	.	+	0	ID=AR00441_00569;inference=ab initio prediction:Prodigal:2.60,similar to AA sequence:RefSeq:YP_208220.1,protein motif:Pfam:PF06575.6;locus_tag=AR00441_00569;product=phage associated protein,Protein of unknown function (DUF1132);protein_id=gnl|SC|AR00441_00569
AR00441|SC|contig000001	Prodigal:2.60	CDS	585252	585647	.	+	0	ID=AR00441_00570;gene=tspB_1;inference=ab initio prediction:Prodigal:2.60,similar to AA sequence:RefSeq:YP_003083079.1,protein motif:Pfam:PF05616.7;locus_tag=AR00441_00570;product=cell-surface protein%2C truncated,Neisseria meningitidis TspB protein;protein_id=gnl|SC|AR00441_00570
AR00441|SC|contig000001	Prodigal:2.60	CDS	586250	586717	.	+	0	ID=AR00441_00571;gene=mdaB_2;inference=ab initio prediction:Prodigal:2.60,similar to AA sequence:RefSeq:YP_001599058.1,similar to AA sequence:UniProtKB:P0AEY5,protein motif:Cdd:COG2249,protein motif:Pfam:PF02525.11;locus_tag=AR00441_00571;product=modulator of drug activity B,Modulator of drug activity B,Putative NADPH-quinone reductase (modulator of drug activity B),Flavodoxin-like fold;protein_i…
AR00441|SC|contig000001	Prodigal:2.60	CDS	586925	588310	.	-	0	ID=AR00441_00572;eC_number=1.6.1.2,1.6.1.2;gene=pntB;inference=ab initio prediction:Prodigal:2.60,similar to AA sequence:RefSeq:YP_208524.1,similar to AA sequence:UniProtKB:P0AB67,protein motif:CLUSTERS:PRK09444,protein motif:Cdd:COG3288,protein motif:Pfam:PF02233.10;locus_tag=AR00441_00572;product=pyridine nucleotide transhydrogenase,NAD(P) transhydrogenase subunit beta,pyridine nucleotide trans…
AR00441|SC|contig000001	Prodigal:2.60	CDS	588376	588759	.	-	0	ID=AR00441_00573;inference=ab initio prediction:Prodigal:2.60,similar to AA sequence:RefSeq:YP_002002361.1,protein motif:Pfam:PF01124.12;locus_tag=AR00441_00573;product=Membrane protein,MAPEG family;protein_id=gnl|SC|AR00441_00573
AR00441|SC|contig000001	Prodigal:2.60	CDS	588763	590304	.	-	0	ID=AR00441_00574;eC_number=1.6.1.2;gene=pntA;inference=ab initio prediction:Prodigal:2.60,similar to AA sequence:RefSeq:YP_002002360.1,similar to AA sequence:UniProtKB:P07001,protein motif:CLUSTERS:PRK09424,protein motif:Cdd:COG3288,protein motif:TIGRFAMs:TIGR00561,protein motif:Pfam:PF01262.15;locus_tag=AR00441_00574;product=NAD(P) transhydrogenase subunit alpha,NAD(P) transhydrogenase subunit a…
AR00441|SC|contig000001	Prodigal:2.60	CDS	590594	591427	.	+	0	ID=AR00441_00575;eC_number=3.1.3.3;gene=serB;inference=ab initio prediction:Prodigal:2.60,similar to AA sequence:RefSeq:YP_002002358.1,similar to AA sequence:UniProtKB:P0AGB0,protein motif:CLUSTERS:PRK11133,protein motif:Cdd:COG3830,protein motif:TIGRFAMs:TIGR00338,protein motif:Pfam:PF00702.1;locus_tag=AR00441_00575;product=SerB protein,Phosphoserine phosphatase,phosphoserine phosphatase,ACT dom…
AR00441|SC|contig000001	Prodigal:2.60	CDS	591491	592714	.	+	0	ID=AR00441_00576;gene=clcA_1;inference=ab initio prediction:Prodigal:2.60,similar to AA sequence:RefSeq:YP_002002357.1,similar to AA sequence:UniProtKB:Q8ZRP8,protein motif:CLUSTERS:PRK01862,protein motif:Pfam:PF00654.14;locus_tag=AR00441_00576;product=Chloride channel protein-related protein,H(+)/Cl(-) exchange transporter ClcA,putative voltage-gated ClC-type chloride channel ClcB,Voltage gated …
AR00441|SC|contig000001	Prodigal:2.60	CDS	592876	594456	.	+	0	ID=AR00441_00577;eC_number=2.1.2.3;gene=purH;inference=ab initio prediction:Prodigal:2.60,similar to AA sequence:RefSeq:YP_005891771.1,similar to AA sequence:UniProtKB:P15639,protein motif:CLUSTERS:PRK00881,protein motif:Cdd:COG0299,protein motif:TIGRFAMs:TIGR00355,protein motif:Pfam:PF01808.12;locus_tag=AR00441_00577;product=bifunctional purine biosynthesis protein PurH [includes: phosphoribosyl…
AR00441|SC|contig000001	Prodigal:2.60	CDS	594456	594590	.	+	0	ID=AR00441_00578;inference=ab initio prediction:Prodigal:2.60;locus_tag=AR00441_00578;product=hypothetical protein;protein_id=gnl|SC|AR00441_00578
AR00441|SC|contig000001	Prodigal:2.60	CDS	594601	594918	.	+	0	ID=AR00441_00579;inference=ab initio prediction:Prodigal:2.60,similar to AA sequence:RefSeq:YP_005893207.1,protein motif:Pfam:PF05598.5;locus_tag=AR00441_00579;product=IS1106 transposase,Transposase domain (DUF772);protein_id=gnl|SC|AR00441_00579
AR00441|SC|contig000001	Prodigal:2.60	CDS	594994	595950	.	+	0	ID=AR00441_00580;inference=ab initio prediction:Prodigal:2.60,similar to AA sequence:RefSeq:YP_005879129.1,protein motif:Pfam:PF01548.11;locus_tag=AR00441_00580;product=IS110 family transposase,Transposase;protein_id=gnl|SC|AR00441_00580
AR00441|SC|contig000001	Prodigal:2.60	CDS	596104	596538	.	+	0	ID=AR00441_00581;inference=ab initio prediction:Prodigal:2.60,similar to AA sequence:RefSeq:NP_274021.1,protein motif:Cdd:COG4382,protein motif:Pfam:PF06252.6;locus_tag=AR00441_00581;product=E16-like protein,Mu-like prophage protein gp16,Protein of unknown function (DUF1018);protein_id=gnl|SC|AR00441_00581
AR00441|SC|contig000001	Prodigal:2.60	CDS	596519	596947	.	+	0	ID=AR00441_00582;inference=ab initio prediction:Prodigal:2.60,similar to AA sequence:RefSeq:YP_975031.1,protein motif:Cdd:COG5566,protein motif:Pfam:PF08765.5;locus_tag=AR00441_00582;product=phage related protein,Uncharacterized conserved protein,Mor transcription activator family;protein_id=gnl|SC|AR00441_00582
AR00441|SC|contig000001	Prodigal:2.60	CDS	597256	597801	.	+	0	ID=AR00441_00583;inference=ab initio prediction:Prodigal:2.60,similar to AA sequence:RefSeq:YP_001599067.1,protein motif:Pfam:PF01520.12;locus_tag=AR00441_00583;product=N-acetylmuramoyl-L-alanine amidase,N-acetylmuramoyl-L-alanine amidase;protein_id=gnl|SC|AR00441_00583
AR00441|SC|contig000001	Prodigal:2.60	CDS	598007	598171	.	+	0	ID=AR00441_00584;inference=ab initio prediction:Prodigal:2.60,similar to AA sequence:RefSeq:YP_003083091.1;locus_tag=AR00441_00584;product=phage protein;protein_id=gnl|SC|AR00441_00584
AR00441|SC|contig000001	Prodigal:2.60	CDS	598174	598410	.	+	0	ID=AR00441_00585;inference=ab initio prediction:Prodigal:2.60,similar to AA sequence:RefSeq:YP_003083092.1;locus_tag=AR00441_00585;product=phage protein;protein_id=gnl|SC|AR00441_00585
AR00441|SC|contig000001	Prodigal:2.60	CDS	598382	598801	.	+	0	ID=AR00441_00586;inference=ab initio prediction:Prodigal:2.60,similar to AA sequence:RefSeq:YP_003083093.1;locus_tag=AR00441_00586;product=putative phage associated membrane protein;protein_id=gnl|SC|AR00441_00586
AR00441|SC|contig000001	Prodigal:2.60	CDS	598821	599003	.	+	0	ID=AR00441_00587;inference=ab initio prediction:Prodigal:2.60,similar to AA sequence:RefSeq:YP_003083094.1;locus_tag=AR00441_00587;product=phage protein;protein_id=gnl|SC|AR00441_00587
AR00441|SC|contig000001	Prodigal:2.60	CDS	599048	599218	.	-	0	ID=AR00441_00588;inference=ab initio prediction:Prodigal:2.60,similar to AA sequence:RefSeq:YP_003083095.1,similar to AA sequence:UniProtKB:Q7DDI1,protein motif:Cdd:COG3422,protein motif:Pfam:PF07411.6;locus_tag=AR00441_00588;product=phage protein,hypothetical protein,Uncharacterized conserved protein,Domain of unknown function (DUF1508);protein_id=gnl|SC|AR00441_00588
AR00441|SC|contig000001	Prodigal:2.60	CDS	599231	599449	.	+	0	ID=AR00441_00589;inference=ab initio prediction:Prodigal:2.60,similar to AA sequence:RefSeq:YP_003083096.1;locus_tag=AR00441_00589;product=phage protein;protein_id=gnl|SC|AR00441_00589
AR00441|SC|contig000001	Prodigal:2.60	CDS	599446	599784	.	+	0	ID=AR00441_00590;inference=ab initio prediction:Prodigal:2.60,similar to AA sequence:RefSeq:YP_003083097.1;locus_tag=AR00441_00590;product=phage protein;protein_id=gnl|SC|AR00441_00590
AR00441|SC|contig000001	Prodigal:2.60	CDS	599796	600062	.	+	0	ID=AR00441_00591;inference=ab initio prediction:Prodigal:2.60,similar to AA sequence:RefSeq:YP_003083098.1;locus_tag=AR00441_00591;product=phage protein;protein_id=gnl|SC|AR00441_00591
AR00441|SC|contig000001	Prodigal:2.60	CDS	600059	600256	.	+	0	ID=AR00441_00592;inference=ab initio prediction:Prodigal:2.60,similar to AA sequence:RefSeq:YP_003083099.1;locus_tag=AR00441_00592;product=phage protein;protein_id=gnl|SC|AR00441_00592
AR00441|SC|contig000001	Prodigal:2.60	CDS	600259	600765	.	+	0	ID=AR00441_00593;inference=ab initio prediction:Prodigal:2.60,similar to AA sequence:RefSeq:YP_005878628.1,protein motif:Pfam:PF08822.5;locus_tag=AR00441_00593;product=phage protein,Protein of unknown function (DUF1804);protein_id=gnl|SC|AR00441_00593
AR00441|SC|contig000001	Prodigal:2.60	CDS	601087	601917	.	-	0	ID=AR00441_00594;inference=ab initio prediction:Prodigal:2.60,similar to AA sequence:RefSeq:YP_001598391.1,protein motif:Pfam:PF01609.15;locus_tag=AR00441_00594;product=IS1106A3 transposase,Transposase DDE domain;protein_id=gnl|SC|AR00441_00594
AR00441|SC|contig000001	Prodigal:2.60	CDS	601955	602095	.	-	0	ID=AR00441_00595;inference=ab initio prediction:Prodigal:2.60,similar to AA sequence:RefSeq:YP_005894290.1;locus_tag=AR00441_00595;product=IS1106 transposase;protein_id=gnl|SC|AR00441_00595
AR00441|SC|contig000001	Prodigal:2.60	CDS	602228	603997	.	-	0	ID=AR00441_00596;inference=ab initio prediction:Prodigal:2.60,similar to AA sequence:RefSeq:YP_005893858.1,protein motif:Cdd:COG3468,protein motif:Pfam:PF03895.9;locus_tag=AR00441_00596;product=hemagglutinin family protein,Type V secretory pathway%2C adhesin AidA,YadA-like C-terminal region;protein_id=gnl|SC|AR00441_00596
AR00441|SC|contig000001	Prodigal:2.60	CDS	604886	605056	.	-	0	ID=AR00441_00597;gene=rubA;inference=ab initio prediction:Prodigal:2.60,similar to AA sequence:RefSeq:YP_002001544.1,similar to AA sequence:UniProtKB:P42453,protein motif:CLUSTERS:PRK05452,protein motif:Cdd:COG1773,protein motif:Pfam:PF00301.14;locus_tag=AR00441_00597;product=rebredoxin,Rubredoxin,anaerobic nitric oxide reductase flavorubredoxin,Rubredoxin,Rubredoxin;protein_id=gnl|SC|AR00441_005…
AR00441|SC|contig000001	Prodigal:2.60	CDS	605189	606280	.	-	0	ID=AR00441_00598;eC_number=1.3.8.1;inference=ab initio prediction:Prodigal:2.60,similar to AA sequence:RefSeq:YP_004048817.1,similar to AA sequence:UniProtKB:Q06319,protein motif:Pfam:PF02771.10;locus_tag=AR00441_00598;product=acyl-CoA dehydrogenase,Acyl-CoA dehydrogenase%2C short-chain specific,Acyl-CoA dehydrogenase%2C N-terminal domain;protein_id=gnl|SC|AR00441_00598
AR00441|SC|contig000001	Prodigal:2.60	CDS	606416	606724	.	-	0	ID=AR00441_00599;inference=ab initio prediction:Prodigal:2.60,similar to AA sequence:RefSeq:YP_005883017.1;locus_tag=AR00441_00599;product=macrophage infectivity potentiator-related protein;protein_id=gnl|SC|AR00441_00599
AR00441|SC|contig000001	Prodigal:2.60	CDS	606761	606964	.	-	0	ID=AR00441_00600;inference=ab initio prediction:Prodigal:2.60,similar to AA sequence:RefSeq:YP_002001542.1;locus_tag=AR00441_00600;product=Macrophage infectivity potentiator-related protein;protein_id=gnl|SC|AR00441_00600
AR00441|SC|contig000001	Prodigal:2.60	CDS	607120	607491	.	-	0	ID=AR00441_00601;inference=ab initio prediction:Prodigal:2.60,similar to AA sequence:RefSeq:YP_005893862.1,protein motif:Pfam:PF10947.2;locus_tag=AR00441_00601;product=putative lipoprotein,Protein of unknown function (DUF2628);protein_id=gnl|SC|AR00441_00601
AR00441|SC|contig000001	Prodigal:2.60	CDS	607784	609475	.	-	0	ID=AR00441_00602;eC_number=1.1.1.28,1.1.1.28;gene=dld;inference=ab initio prediction:Prodigal:2.60,similar to AA sequence:RefSeq:YP_005891788.1,similar to AA sequence:UniProtKB:P06149,protein motif:CLUSTERS:PRK11183,protein motif:TIGRFAMs:TIGR00387,protein motif:Pfam:PF09330.5;locus_tag=AR00441_00602;product=D-lactate dehydrogenase,D-lactate dehydrogenase,D-lactate dehydrogenase,glycolate oxidase…
AR00441|SC|contig000001	Infernal:1.1	ncRNA	609642	609738	.	-	0	ID=AR00441_00603;inference=COORDINATES:profile:Infernal:1.1;locus_tag=AR00441_00603;product=Bacteria_small_SRP
AR00441|SC|contig000001	Prodigal:2.60	CDS	609999	613832	.	+	0	ID=AR00441_00604;eC_number=1.-.-.-;inference=ab initio prediction:Prodigal:2.60,similar to AA sequence:RefSeq:YP_002001537.1,similar to AA sequence:UniProtKB:Q50685,protein motif:CLUSTERS:PRK11230,protein motif:Cdd:COG0247,protein motif:TIGRFAMs:TIGR00387,protein motif:Pfam:PF12447.2;locus_tag=AR00441_00604;product=putative oxidoreductase,Uncharacterized FAD-linked oxidoreductase Rv2280,glycolate…
AR00441|SC|contig000001	Prodigal:2.60	CDS	613909	614910	.	+	0	ID=AR00441_00605;eC_number=1.-.-.-,1.-.-.-;gene=dusC;inference=ab initio prediction:Prodigal:2.60,similar to AA sequence:RefSeq:YP_004048824.1,similar to AA sequence:UniProtKB:P67717,protein motif:CLUSTERS:PRK10550,protein motif:Cdd:COG0042,protein motif:TIGRFAMs:TIGR00737,protein motif:Pfam:PF01207.11;locus_tag=AR00441_00605;product=trna-dihydrouridine synthase c,Probable tRNA-dihydrouridine syn…
AR00441|SC|contig000001	Prodigal:2.60	CDS	615124	615303	.	-	0	ID=AR00441_00606;inference=ab initio prediction:Prodigal:2.60;locus_tag=AR00441_00606;product=hypothetical protein;protein_id=gnl|SC|AR00441_00606
AR00441|SC|contig000001	Prodigal:2.60	CDS	615491	615859	.	+	0	ID=AR00441_00607;inference=ab initio prediction:Prodigal:2.60,similar to AA sequence:RefSeq:YP_004049289.1,protein motif:Pfam:PF05598.5;locus_tag=AR00441_00607;product=transposase for IS1106A3,Transposase domain (DUF772);protein_id=gnl|SC|AR00441_00607
AR00441|SC|contig000001	Prodigal:2.60	CDS	615802	616449	.	+	0	ID=AR00441_00608;inference=ab initio prediction:Prodigal:2.60,similar to AA sequence:RefSeq:YP_005899823.1,protein motif:Pfam:PF01609.15;locus_tag=AR00441_00608;product=IS1106 transposase,Transposase DDE domain;protein_id=gnl|SC|AR00441_00608
AR00441|SC|contig000001	Prodigal:2.60	CDS	616705	616917	.	-	0	ID=AR00441_00609;inference=ab initio prediction:Prodigal:2.60,similar to AA sequence:RefSeq:YP_002001773.1;locus_tag=AR00441_00609;product=putative phage associated protein;protein_id=gnl|SC|AR00441_00609
AR00441|SC|contig000001	Prodigal:2.60	CDS	616929	617210	.	-	0	ID=AR00441_00610;inference=ab initio prediction:Prodigal:2.60,similar to AA sequence:RefSeq:YP_207862.1;locus_tag=AR00441_00610;product=phage associated protein;protein_id=gnl|SC|AR00441_00610
AR00441|SC|contig000001	Prodigal:2.60	CDS	617248	617451	.	-	0	ID=AR00441_00611;inference=ab initio prediction:Prodigal:2.60,similar to AA sequence:RefSeq:YP_207863.1;locus_tag=AR00441_00611;product=phage associated protein;protein_id=gnl|SC|AR00441_00611
AR00441|SC|contig000001	Prodigal:2.60	CDS	617531	618103	.	-	0	ID=AR00441_00612;gene=intA;inference=ab initio prediction:Prodigal:2.60,similar to AA sequence:RefSeq:YP_975050.1,similar to AA sequence:UniProtKB:P32053,protein motif:CLUSTERS:PRK09692,protein motif:Pfam:PF00589.16;locus_tag=AR00441_00612;product=phage integrase,Prophage CP4-57 integrase,integrase,Phage integrase family;protein_id=gnl|SC|AR00441_00612
AR00441|SC|contig000001	Prodigal:2.60	CDS	618415	619290	.	-	0	ID=AR00441_00613;inference=ab initio prediction:Prodigal:2.60,similar to AA sequence:RefSeq:YP_005878695.1,protein motif:Pfam:PF11300.2;locus_tag=AR00441_00613;product=phage protein,Protein of unknown function (DUF3102);protein_id=gnl|SC|AR00441_00613
AR00441|SC|contig000001	Prodigal:2.60	CDS	619335	619625	.	-	0	ID=AR00441_00614;inference=ab initio prediction:Prodigal:2.60,similar to AA sequence:RefSeq:YP_005878694.1,protein motif:Cdd:COG3398;locus_tag=AR00441_00614;product=putative DNA-binding phage protein,Uncharacterized protein conserved in archaea;protein_id=gnl|SC|AR00441_00614
AR00441|SC|contig000001	Prodigal:2.60	CDS	619930	620307	.	+	0	ID=AR00441_00615;inference=ab initio prediction:Prodigal:2.60,similar to AA sequence:RefSeq:YP_005878693.1,protein motif:Pfam:PF12844.1;locus_tag=AR00441_00615;product=putative DNA-binding phage protein,Helix-turn-helix domain;protein_id=gnl|SC|AR00441_00615
AR00441|SC|contig000001	Prodigal:2.60	CDS	620336	620581	.	+	0	ID=AR00441_00616;inference=ab initio prediction:Prodigal:2.60;locus_tag=AR00441_00616;product=hypothetical protein;protein_id=gnl|SC|AR00441_00616
AR00441|SC|contig000001	Prodigal:2.60	CDS	620815	621783	.	+	0	ID=AR00441_00617;inference=ab initio prediction:Prodigal:2.60;locus_tag=AR00441_00617;product=hypothetical protein;protein_id=gnl|SC|AR00441_00617
AR00441|SC|contig000001	Prodigal:2.60	CDS	621780	622262	.	+	0	ID=AR00441_00618;inference=ab initio prediction:Prodigal:2.60;locus_tag=AR00441_00618;product=hypothetical protein;protein_id=gnl|SC|AR00441_00618
AR00441|SC|contig000001	Prodigal:2.60	CDS	622352	622855	.	+	0	ID=AR00441_00619;inference=ab initio prediction:Prodigal:2.60,protein motif:Pfam:PF05838.6;locus_tag=AR00441_00619;product=Predicted lysozyme (DUF847);protein_id=gnl|SC|AR00441_00619
AR00441|SC|contig000001	Prodigal:2.60	CDS	622869	623042	.	+	0	ID=AR00441_00620;inference=ab initio prediction:Prodigal:2.60;locus_tag=AR00441_00620;product=hypothetical protein;protein_id=gnl|SC|AR00441_00620
AR00441|SC|contig000001	Prodigal:2.60	CDS	623138	623305	.	+	0	ID=AR00441_00621;inference=ab initio prediction:Prodigal:2.60;locus_tag=AR00441_00621;product=hypothetical protein;protein_id=gnl|SC|AR00441_00621
AR00441|SC|contig000001	Prodigal:2.60	CDS	623298	623708	.	+	0	ID=AR00441_00622;inference=ab initio prediction:Prodigal:2.60,similar to AA sequence:RefSeq:YP_208104.1;locus_tag=AR00441_00622;product=phage associated protein;protein_id=gnl|SC|AR00441_00622
AR00441|SC|contig000001	Prodigal:2.60	CDS	623713	624462	.	+	0	ID=AR00441_00623;inference=ab initio prediction:Prodigal:2.60,similar to AA sequence:RefSeq:YP_001599095.1,protein motif:Pfam:PF00665.20;locus_tag=AR00441_00623;product=transposase,Integrase core domain;protein_id=gnl|SC|AR00441_00623
AR00441|SC|contig000001	Aragorn:1.2.36	tmRNA	624780	625142	.	-	0	ID=AR00441_00624;gene=ssrA;inference=COORDINATES:profile:Aragorn:1.2.36;locus_tag=AR00441_00624;product=transfer-messenger RNA%2C SsrA
AR00441|SC|contig000001	Prodigal:2.60	CDS	625205	625810	.	-	0	ID=AR00441_00625;eC_number=3.1.-.-;gene=smrA;inference=ab initio prediction:Prodigal:2.60,similar to AA sequence:RefSeq:YP_005878684.1,similar to AA sequence:UniProtKB:P76053,protein motif:CLUSTERS:PRK04946,protein motif:Pfam:PF01713.15;locus_tag=AR00441_00625;product=putative Smr-like protein,Probable DNA endonuclease SmrA,hypothetical protein,Smr domain;protein_id=gnl|SC|AR00441_00625
AR00441|SC|contig000001	Prodigal:2.60	CDS	626289	627005	.	-	0	ID=AR00441_00626;inference=ab initio prediction:Prodigal:2.60,similar to AA sequence:RefSeq:YP_001600178.1,protein motif:Pfam:PF01609.15;locus_tag=AR00441_00626;product=IS1106A3 transposase,Transposase DDE domain;protein_id=gnl|SC|AR00441_00626
AR00441|SC|contig000001	Prodigal:2.60	CDS	627081	627398	.	-	0	ID=AR00441_00627;inference=ab initio prediction:Prodigal:2.60,similar to AA sequence:RefSeq:YP_005893207.1,protein motif:Pfam:PF05598.5;locus_tag=AR00441_00627;product=IS1106 transposase,Transposase domain (DUF772);protein_id=gnl|SC|AR00441_00627
AR00441|SC|contig000001	Prodigal:2.60	CDS	627504	627701	.	-	0	ID=AR00441_00628;inference=ab initio prediction:Prodigal:2.60;locus_tag=AR00441_00628;product=hypothetical protein;protein_id=gnl|SC|AR00441_00628
AR00441|SC|contig000001	Prodigal:2.60	CDS	627698	628753	.	-	0	ID=AR00441_00629;gene=sbp;inference=ab initio prediction:Prodigal:2.60,similar to AA sequence:RefSeq:YP_004048529.1,similar to AA sequence:UniProtKB:P0AG78,protein motif:CLUSTERS:PRK10752,protein motif:Cdd:COG4150,protein motif:TIGRFAMs:TIGR00971,protein motif:Pfam:PF01547.19;locus_tag=AR00441_00629;product=sulfate-binding protein,Sulfate starvation-induced protein 2,sulfate transporter subunit,A…
AR00441|SC|contig000001	Prodigal:2.60	CDS	628859	629341	.	-	0	ID=AR00441_00630;inference=ab initio prediction:Prodigal:2.60,similar to AA sequence:RefSeq:YP_005878682.1,protein motif:Pfam:PF00583.18;locus_tag=AR00441_00630;product=putative acetyltransferase,Acetyltransferase (GNAT) family;protein_id=gnl|SC|AR00441_00630
AR00441|SC|contig000001	Prodigal:2.60	CDS	629388	630524	.	-	0	ID=AR00441_00631;eC_number=4.1.1.21,6.3.4.18;gene=purK;inference=ab initio prediction:Prodigal:2.60,similar to AA sequence:RefSeq:YP_207988.1,similar to AA sequence:UniProtKB:Q7A695,protein motif:CLUSTERS:PRK06019,protein motif:Cdd:COG0026,protein motif:TIGRFAMs:TIGR01161,protein motif:Pfam:PF02222.16;locus_tag=AR00441_00631;product=phosphoribosylaminoimidazole carboxylase ATPase subunit,N5-carbo…
AR00441|SC|contig000001	Prodigal:2.60	CDS	630521	631066	.	-	0	ID=AR00441_00632;inference=ab initio prediction:Prodigal:2.60,protein motif:Cdd:COG4333,protein motif:Pfam:PF07799.6;locus_tag=AR00441_00632;product=Uncharacterized protein conserved in bacteria,Protein of unknown function (DUF1643);protein_id=gnl|SC|AR00441_00632
AR00441|SC|contig000001	Prodigal:2.60	CDS	631063	632538	.	-	0	ID=AR00441_00633;eC_number=4.1.3.27;gene=trpE;inference=ab initio prediction:Prodigal:2.60,similar to AA sequence:RefSeq:YP_001599102.1,similar to AA sequence:UniProtKB:A0QX93,protein motif:CLUSTERS:PRK13565,protein motif:Cdd:COG0147,protein motif:TIGRFAMs:TIGR00564,protein motif:Pfam:PF00425.12;locus_tag=AR00441_00633;product=anthranilate synthase component I,Anthranilate synthase component 1,an…
AR00441|SC|contig000001	Prodigal:2.60	CDS	632748	633479	.	-	0	ID=AR00441_00634;inference=ab initio prediction:Prodigal:2.60,similar to AA sequence:RefSeq:YP_002001560.1,similar to AA sequence:UniProtKB:P45127,protein motif:CLUSTERS:PRK11147,protein motif:Cdd:COG2909,protein motif:TIGRFAMs:TIGR03719,protein motif:Pfam:PF00005.21;locus_tag=AR00441_00634;product=putative ATP-binding protein,Uncharacterized ABC transporter ATP-binding protein HI_1252,ABC transp…
AR00441|SC|contig000001	Prodigal:2.60	CDS	633513	634658	.	-	0	ID=AR00441_00635;inference=ab initio prediction:Prodigal:2.60,similar to AA sequence:RefSeq:YP_002001560.1,similar to AA sequence:UniProtKB:O53204,protein motif:CLUSTERS:PRK11147,protein motif:Cdd:COG2909,protein motif:TIGRFAMs:TIGR03719,protein motif:Pfam:PF00005.21;locus_tag=AR00441_00635;product=putative ATP-binding protein,Uncharacterized ABC transporter ATP-binding protein Rv2477c/MT2552,ABC…
AR00441|SC|contig000001	Prodigal:2.60	CDS	634677	635321	.	-	0	ID=AR00441_00636;gene=dedA_1;inference=ab initio prediction:Prodigal:2.60,similar to AA sequence:RefSeq:YP_002001561.1,similar to AA sequence:UniProtKB:P0ABP6,protein motif:CLUSTERS:PRK10847,protein motif:Pfam:PF09335.5;locus_tag=AR00441_00636;product=DedA protein,hypothetical protein,hypothetical protein,SNARE associated Golgi protein;protein_id=gnl|SC|AR00441_00636
AR00441|SC|contig000001	Prodigal:2.60	CDS	635412	636662	.	-	0	ID=AR00441_00637;eC_number=2.1.2.1,2.1.2.1;gene=glyA;inference=ab initio prediction:Prodigal:2.60,similar to AA sequence:RefSeq:YP_207979.1,similar to AA sequence:UniProtKB:Q88Q27,protein motif:CLUSTERS:PRK13034,protein motif:Cdd:COG0156,protein motif:TIGRFAMs:TIGR00858,protein motif:Pfam:PF00464.13;locus_tag=AR00441_00637;product=serine hydroxymethyltransferase,Pyridoxal-phosphate-dependent seri…
AR00441|SC|contig000001	Prodigal:2.60	CDS	637143	638918	.	-	0	ID=AR00441_00638;eC_number=2.3.2.2,2.3.2.2;gene=ggt;inference=ab initio prediction:Prodigal:2.60,similar to AA sequence:RefSeq:YP_003083155.1,similar to AA sequence:UniProtKB:P54422,protein motif:CLUSTERS:PRK09615,protein motif:TIGRFAMs:TIGR00066,protein motif:Pfam:PF01019.15;locus_tag=AR00441_00638;product=gamma-glutamyltranspeptidase,Gamma-glutamyltranspeptidase precursor,gamma-glutamyltranspep…
AR00441|SC|contig000001	Prodigal:2.60	CDS	639720	639938	.	+	0	ID=AR00441_00639;inference=ab initio prediction:Prodigal:2.60,protein motif:CLUSTERS:PRK11415,protein motif:Cdd:COG2841,protein motif:Pfam:PF04325.7;locus_tag=AR00441_00639;product=hypothetical protein,Uncharacterized protein conserved in bacteria,Protein of unknown function (DUF465);protein_id=gnl|SC|AR00441_00639
AR00441|SC|contig000001	Prodigal:2.60	CDS	640081	641055	.	-	0	ID=AR00441_00640;eC_number=3.1.3.11;gene=fbp_1;inference=ab initio prediction:Prodigal:2.60,similar to AA sequence:RefSeq:YP_002001569.1,similar to AA sequence:UniProtKB:P0A993,protein motif:CLUSTERS:PRK09293,protein motif:Pfam:PF00316.14;locus_tag=AR00441_00640;product=fructose-1%2C6-bisphosphatase,Fructose-1%2C6-bisphosphatase class 1,fructose-1%2C6-bisphosphatase,Fructose-1-6-bisphosphatase;pr…
AR00441|SC|contig000001	Prodigal:2.60	CDS	641407	642252	.	-	0	ID=AR00441_00641;inference=ab initio prediction:Prodigal:2.60,similar to AA sequence:RefSeq:YP_003083159.1,similar to AA sequence:UniProtKB:P31777,protein motif:Cdd:COG2961,protein motif:Pfam:PF04378.7;locus_tag=AR00441_00641;product=putative competence protein ComJ,hypothetical protein,Protein involved in catabolism of external DNA,Protein of unknown function (DUF519);protein_id=gnl|SC|AR00441_0…
AR00441|SC|contig000001	Prodigal:2.60	CDS	642340	642942	.	-	0	ID=AR00441_00642;eC_number=2.3.1.15;gene=plsY;inference=ab initio prediction:Prodigal:2.60,similar to AA sequence:RefSeq:YP_004048542.1,similar to AA sequence:UniProtKB:P60782,protein motif:CLUSTERS:PRK00220,protein motif:Cdd:COG0344,protein motif:TIGRFAMs:TIGR00023,protein motif:Pfam:PF02660.9;locus_tag=AR00441_00642;product=integral membrane protein,G3P acyltransferase,putative glycerol-3-phosp…
AR00441|SC|contig000001	Prodigal:2.60	CDS	642998	643354	.	+	0	ID=AR00441_00643;eC_number=4.1.2.25;gene=folB;inference=ab initio prediction:Prodigal:2.60,similar to AA sequence:RefSeq:YP_207971.1,similar to AA sequence:UniProtKB:P0AC16,protein motif:CLUSTERS:PRK11593,protein motif:TIGRFAMs:TIGR00526,protein motif:Pfam:PF02152.12;locus_tag=AR00441_00643;product=dihydroneopterin aldolase,Dihydroneopterin aldolase,bifunctional dihydroneopterin aldolase/dihydron…
AR00441|SC|contig000001	Prodigal:2.60	CDS	643388	643924	.	+	0	ID=AR00441_00644;eC_number=3.6.1.13;gene=nudF;inference=ab initio prediction:Prodigal:2.60,similar to AA sequence:RefSeq:YP_002001575.1,similar to AA sequence:UniProtKB:P54570,protein motif:CLUSTERS:PRK11762,protein motif:Cdd:COG2816,protein motif:TIGRFAMs:TIGR00052,protein motif:Pfam:PF00293.1;locus_tag=AR00441_00644;product=ADP-ribose pyrophosphatase,ADP-ribose pyrophosphatase,adenosine nucleot…
AR00441|SC|contig000001	Prodigal:2.60	CDS	644409	644837	.	+	0	ID=AR00441_00645;inference=ab initio prediction:Prodigal:2.60;locus_tag=AR00441_00645;product=hypothetical protein;protein_id=gnl|SC|AR00441_00645
AR00441|SC|contig000001	Prodigal:2.60	CDS	644970	645329	.	-	0	ID=AR00441_00646;gene=crcB;inference=ab initio prediction:Prodigal:2.60,similar to AA sequence:RefSeq:YP_005878664.1,similar to AA sequence:UniProtKB:P37002,protein motif:CLUSTERS:PRK14230,protein motif:TIGRFAMs:TIGR00494,protein motif:Pfam:PF02537.9;locus_tag=AR00441_00646;product=putative CrcB-like protein,hypothetical protein,camphor resistance protein CrcB,protein CrcB,CrcB-like protein;prote…
AR00441|SC|contig000001	Prodigal:2.60	CDS	645410	646039	.	-	0	ID=AR00441_00647;inference=ab initio prediction:Prodigal:2.60,similar to AA sequence:RefSeq:YP_002001578.1,protein motif:Cdd:COG3235;locus_tag=AR00441_00647;product=membrane protein,Predicted membrane protein;protein_id=gnl|SC|AR00441_00647
AR00441|SC|contig000001	Prodigal:2.60	CDS	646204	649236	.	+	0	ID=AR00441_00648;gene=ftsK_1;inference=ab initio prediction:Prodigal:2.60,similar to AA sequence:RefSeq:YP_005889603.1,similar to AA sequence:UniProtKB:P46889,protein motif:CLUSTERS:PRK10263,protein motif:Cdd:COG1674,protein motif:TIGRFAMs:TIGR03928,protein motif:Pfam:PF01580.12;locus_tag=AR00441_00648;product=putative cell-division protein,DNA translocase FtsK,DNA translocase FtsK,DNA segregatio…
AR00441|SC|contig000001	Prodigal:2.60	CDS	649461	650723	.	-	0	ID=AR00441_00649;eC_number=1.2.1.41,1.2.1.41;gene=proA;inference=ab initio prediction:Prodigal:2.60,similar to AA sequence:RefSeq:YP_207966.1,similar to AA sequence:UniProtKB:Q9WYC9,protein motif:CLUSTERS:PRK00197,protein motif:Cdd:COG0014,protein motif:TIGRFAMs:TIGR00407,protein motif:Pfam:PF00171.1;locus_tag=AR00441_00649;product=gamma-glutamyl phosphate reductase,Gamma-glutamyl phosphate reduc…
AR00441|SC|contig000001	Prodigal:2.60	CDS	650736	651845	.	-	0	ID=AR00441_00650;eC_number=2.7.2.11;gene=proB;inference=ab initio prediction:Prodigal:2.60,similar to AA sequence:RefSeq:YP_005889605.1,similar to AA sequence:UniProtKB:P39820,protein motif:CLUSTERS:PRK05429,protein motif:Cdd:COG0014,protein motif:TIGRFAMs:TIGR01027,protein motif:Pfam:PF00696.22;locus_tag=AR00441_00650;product=glutamate 5-kinase,Glutamate 5-kinase 1,gamma-glutamyl kinase,Gamma-gl…
AR00441|SC|contig000001	Prodigal:2.60	CDS	652091	653884	.	+	0	ID=AR00441_00651;eC_number=2.3.3.13;gene=leuA;inference=ab initio prediction:Prodigal:2.60,similar to AA sequence:RefSeq:YP_002001585.1,similar to AA sequence:UniProtKB:P09151,protein motif:CLUSTERS:PRK00915,protein motif:Cdd:COG0119,protein motif:TIGRFAMs:TIGR00973,protein motif:Pfam:PF00682.13;locus_tag=AR00441_00651;product=2-isopropylmalate synthase,2-isopropylmalate synthase,2-isopropylmalat…
AR00441|SC|contig000001	Prodigal:2.60	CDS	653979	654641	.	+	0	ID=AR00441_00652;gene=secA_1;inference=ab initio prediction:Prodigal:2.60,similar to AA sequence:RefSeq:YP_005893906.1,similar to AA sequence:UniProtKB:P47994,protein motif:CLUSTERS:PRK10396,protein motif:Cdd:COG3318,protein motif:TIGRFAMs:TIGR02292,protein motif:Pfam:PF03695.7;locus_tag=AR00441_00652;product=yecA family protein,hypothetical protein,hypothetical protein,Predicted metal-binding pr…
AR00441|SC|contig000001	Prodigal:2.60	CDS	654724	655575	.	-	0	ID=AR00441_00653;eC_number=2.4.99.-;gene=lgt;inference=ab initio prediction:Prodigal:2.60,similar to AA sequence:RefSeq:YP_207963.1,similar to AA sequence:UniProtKB:P60955,protein motif:CLUSTERS:PRK00052,protein motif:TIGRFAMs:TIGR00544,protein motif:Pfam:PF01790.12;locus_tag=AR00441_00653;product=prolipoprotein diacylglyceryl transferase,Prolipoprotein diacylglyceryl transferase,prolipoprotein d…
AR00441|SC|contig000001	Prodigal:2.60	CDS	655646	656776	.	-	0	ID=AR00441_00654;inference=ab initio prediction:Prodigal:2.60,similar to AA sequence:RefSeq:YP_004048553.1,protein motif:Pfam:PF00246.1;locus_tag=AR00441_00654;product=carboxypeptidase,Zinc carboxypeptidase;protein_id=gnl|SC|AR00441_00654
AR00441|SC|contig000001	Prodigal:2.60	CDS	656946	657842	.	+	0	ID=AR00441_00655;eC_number=2.7.2.8;gene=argB;inference=ab initio prediction:Prodigal:2.60,similar to AA sequence:RefSeq:YP_207961.1,similar to AA sequence:UniProtKB:Q9HTN2,protein motif:CLUSTERS:PRK00942,protein motif:Cdd:COG0548,protein motif:TIGRFAMs:TIGR00761,protein motif:Pfam:PF00696.22;locus_tag=AR00441_00655;product=acetylglutamate kinase,Acetylglutamate kinase,acetylglutamate kinase,Acety…
AR00441|SC|contig000001	Prodigal:2.60	CDS	658172	658615	.	-	0	ID=AR00441_00656;inference=ab initio prediction:Prodigal:2.60,similar to AA sequence:RefSeq:YP_001599129.1;locus_tag=AR00441_00656;product=membrane protein;protein_id=gnl|SC|AR00441_00656
AR00441|SC|contig000001	Prodigal:2.60	CDS	658821	659054	.	-	0	ID=AR00441_00657;inference=ab initio prediction:Prodigal:2.60,similar to AA sequence:RefSeq:YP_005882682.1;locus_tag=AR00441_00657;product=putative ubiquitin-activating enzyme E1 family protein;protein_id=gnl|SC|AR00441_00657
AR00441|SC|contig000001	Prodigal:2.60	CDS	659059	659727	.	-	0	ID=AR00441_00658;inference=ab initio prediction:Prodigal:2.60,similar to AA sequence:RefSeq:YP_005878653.1,protein motif:TIGRFAMs:TIGR01490,protein motif:Pfam:PF12710.1;locus_tag=AR00441_00658;product=putative hydrolase,HAD hydrolase%2C family IB,haloacid dehalogenase-like hydrolase;protein_id=gnl|SC|AR00441_00658
AR00441|SC|contig000001	Prodigal:2.60	CDS	659724	660392	.	-	0	ID=AR00441_00659;gene=hda;inference=ab initio prediction:Prodigal:2.60,similar to AA sequence:RefSeq:YP_001599131.1,similar to AA sequence:UniProtKB:P69931,protein motif:CLUSTERS:PRK08903,protein motif:Cdd:COG1484,protein motif:TIGRFAMs:TIGR03420,protein motif:Pfam:PF00308.12;locus_tag=AR00441_00659;product=DnaA regulatory inactivator Hda,DnaA-homolog protein hda,DnaA regulatory inactivator Hda,D…
AR00441|SC|contig000001	Prodigal:2.60	CDS	660497	660943	.	-	0	ID=AR00441_00660;gene=yddA_1;inference=ab initio prediction:Prodigal:2.60,similar to AA sequence:RefSeq:YP_975092.1,similar to AA sequence:UniProtKB:P31826,protein motif:CLUSTERS:PRK11160,protein motif:Cdd:COG4987,protein motif:TIGRFAMs:TIGR00954,protein motif:Pfam:PF00005.21;locus_tag=AR00441_00660;product=ABC transporter ATP-binding protein,CDS102,cysteine/glutathione ABC transporter membrane/A…
AR00441|SC|contig000001	Prodigal:2.60	CDS	661047	662054	.	-	0	ID=AR00441_00661;inference=ab initio prediction:Prodigal:2.60,similar to AA sequence:RefSeq:YP_005878368.1,protein motif:Pfam:PF01609.15;locus_tag=AR00441_00661;product=ISNme1 transposase (contains a 35 aa insertion),Transposase DDE domain;protein_id=gnl|SC|AR00441_00661
AR00441|SC|contig000001	Prodigal:2.60	CDS	662123	662812	.	+	0	ID=AR00441_00662;inference=ab initio prediction:Prodigal:2.60,similar to AA sequence:RefSeq:YP_005897768.1,protein motif:Cdd:COG4388,protein motif:Pfam:PF10123.3;locus_tag=AR00441_00662;product=protein gp32,Mu-like prophage I protein,Mu-like prophage I protein;protein_id=gnl|SC|AR00441_00662
AR00441|SC|contig000001	Prodigal:2.60	CDS	662812	663720	.	+	0	ID=AR00441_00663;inference=ab initio prediction:Prodigal:2.60,similar to AA sequence:RefSeq:YP_005892310.1,protein motif:Cdd:COG4397,protein motif:Pfam:PF10124.3;locus_tag=AR00441_00663;product=putative GpT-like prophage major head subunit protein,Mu-like prophage major head subunit gpT,Mu-like prophage major head subunit gpT;protein_id=gnl|SC|AR00441_00663
AR00441|SC|contig000001	Prodigal:2.60	CDS	663785	664183	.	+	0	ID=AR00441_00664;inference=ab initio prediction:Prodigal:2.60;locus_tag=AR00441_00664;product=hypothetical protein;protein_id=gnl|SC|AR00441_00664
AR00441|SC|contig000001	Prodigal:2.60	CDS	664183	664605	.	+	0	ID=AR00441_00665;inference=ab initio prediction:Prodigal:2.60,similar to AA sequence:RefSeq:YP_003083126.1,protein motif:Cdd:COG4387,protein motif:Pfam:PF07030.6;locus_tag=AR00441_00665;product=phage protein,Mu-like prophage protein gp36,Protein of unknown function (DUF1320);protein_id=gnl|SC|AR00441_00665
AR00441|SC|contig000001	Prodigal:2.60	CDS	664595	665245	.	+	0	ID=AR00441_00666;inference=ab initio prediction:Prodigal:2.60,similar to AA sequence:RefSeq:YP_005892307.1,protein motif:Cdd:COG5003,protein motif:Pfam:PF08873.5;locus_tag=AR00441_00666;product=putative Gp37-like prophage protein,Mu-like prophage protein gp37,Domain of unknown function (DUF1834);protein_id=gnl|SC|AR00441_00666
AR00441|SC|contig000001	Prodigal:2.60	CDS	665242	665439	.	+	0	ID=AR00441_00667;inference=ab initio prediction:Prodigal:2.60;locus_tag=AR00441_00667;product=hypothetical protein;protein_id=gnl|SC|AR00441_00667
AR00441|SC|contig000001	Prodigal:2.60	CDS	665442	666851	.	+	0	ID=AR00441_00668;inference=ab initio prediction:Prodigal:2.60,similar to AA sequence:RefSeq:YP_005897762.1,protein motif:Cdd:COG4386,protein motif:Pfam:PF04984.8;locus_tag=AR00441_00668;product=Bacteriophage Mu tail sheath protein,Mu-like prophage tail sheath protein gpL,Phage tail sheath protein;protein_id=gnl|SC|AR00441_00668
AR00441|SC|contig000001	Prodigal:2.60	CDS	666916	667293	.	+	0	ID=AR00441_00669;inference=ab initio prediction:Prodigal:2.60;locus_tag=AR00441_00669;product=hypothetical protein;protein_id=gnl|SC|AR00441_00669
AR00441|SC|contig000001	Prodigal:2.60	CDS	667297	667662	.	+	0	ID=AR00441_00670;inference=ab initio prediction:Prodigal:2.60;locus_tag=AR00441_00670;product=hypothetical protein;protein_id=gnl|SC|AR00441_00670
AR00441|SC|contig000001	Prodigal:2.60	CDS	667602	667871	.	+	0	ID=AR00441_00671;inference=ab initio prediction:Prodigal:2.60;locus_tag=AR00441_00671;product=hypothetical protein;protein_id=gnl|SC|AR00441_00671
AR00441|SC|contig000001	Prodigal:2.60	CDS	667985	668950	.	+	0	ID=AR00441_00672;inference=ab initio prediction:Prodigal:2.60,similar to AA sequence:RefSeq:YP_001598195.1,protein motif:Cdd:COG2826,protein motif:Pfam:PF00665.20;locus_tag=AR00441_00672;product=transposase for IS1655,Transposase and inactivated derivatives%2C IS30 family,Integrase core domain;protein_id=gnl|SC|AR00441_00672
AR00441|SC|contig000001	Prodigal:2.60	CDS	668998	669600	.	-	0	ID=AR00441_00673;inference=ab initio prediction:Prodigal:2.60,similar to AA sequence:RefSeq:YP_005899721.1;locus_tag=AR00441_00673;product=putative lipoprotein;protein_id=gnl|SC|AR00441_00673
AR00441|SC|contig000001	Prodigal:2.60	CDS	669755	671893	.	+	0	ID=AR00441_00674;inference=ab initio prediction:Prodigal:2.60;locus_tag=AR00441_00674;product=hypothetical protein;protein_id=gnl|SC|AR00441_00674
AR00441|SC|contig000001	Prodigal:2.60	CDS	671893	673224	.	+	0	ID=AR00441_00675;inference=ab initio prediction:Prodigal:2.60,similar to AA sequence:RefSeq:YP_005899719.1,protein motif:Cdd:COG4228,protein motif:Pfam:PF07157.6;locus_tag=AR00441_00675;product=putative phage virion protein,Mu-like prophage DNA circulation protein,DNA circulation protein N-terminus;protein_id=gnl|SC|AR00441_00675
AR00441|SC|contig000001	Prodigal:2.60	CDS	673214	674359	.	+	0	ID=AR00441_00676;inference=ab initio prediction:Prodigal:2.60,similar to AA sequence:RefSeq:YP_005878620.1,protein motif:Cdd:COG4379,protein motif:Pfam:PF05954.5;locus_tag=AR00441_00676;product=putative phage tail protein,Mu-like prophage tail protein gpP,Phage late control gene D protein (GPD);protein_id=gnl|SC|AR00441_00676
AR00441|SC|contig000001	Prodigal:2.60	CDS	674356	675024	.	+	0	ID=AR00441_00677;inference=ab initio prediction:Prodigal:2.60,similar to AA sequence:RefSeq:YP_005882709.1,protein motif:Cdd:COG4384,protein motif:TIGRFAMs:TIGR01644,protein motif:Pfam:PF06890.6;locus_tag=AR00441_00677;product=putative baseplate assembly protein V,Mu-like prophage protein gp45,phage baseplate assembly protein V,Bacteriophage Mu Gp45 protein;protein_id=gnl|SC|AR00441_00677
AR00441|SC|contig000001	Prodigal:2.60	CDS	675125	675472	.	+	0	ID=AR00441_00678;inference=ab initio prediction:Prodigal:2.60,similar to AA sequence:RefSeq:YP_005899716.1,protein motif:Pfam:PF07409.6;locus_tag=AR00441_00678;product=Phage protein GP46,Phage protein GP46;protein_id=gnl|SC|AR00441_00678
AR00441|SC|contig000001	Prodigal:2.60	CDS	675486	676085	.	+	0	ID=AR00441_00679;inference=ab initio prediction:Prodigal:2.60,similar to AA sequence:RefSeq:YP_005895804.1,protein motif:Cdd:COG3299,protein motif:Pfam:PF04865.8;locus_tag=AR00441_00679;product=baseplate J-like protein,Uncharacterized homolog of phage Mu protein gp47,Baseplate J-like protein;protein_id=gnl|SC|AR00441_00679
AR00441|SC|contig000001	Prodigal:2.60	CDS	676082	676540	.	+	0	ID=AR00441_00680;inference=ab initio prediction:Prodigal:2.60,similar to AA sequence:RefSeq:YP_005893926.1,protein motif:Cdd:COG3299,protein motif:Pfam:PF04865.8;locus_tag=AR00441_00680;product=Phage-like element PBSX protein xkdT,Uncharacterized homolog of phage Mu protein gp47,Baseplate J-like protein;protein_id=gnl|SC|AR00441_00680
AR00441|SC|contig000001	Prodigal:2.60	CDS	676537	677097	.	+	0	ID=AR00441_00681;inference=ab initio prediction:Prodigal:2.60,similar to AA sequence:RefSeq:YP_005878619.1,protein motif:Pfam:PF10076.3;locus_tag=AR00441_00681;product=phage protein,Uncharacterized protein conserved in bacteria (DUF2313);protein_id=gnl|SC|AR00441_00681
AR00441|SC|contig000001	Prodigal:2.60	CDS	677108	679084	.	+	0	ID=AR00441_00682;inference=ab initio prediction:Prodigal:2.60,similar to AA sequence:RefSeq:YP_005893928.1,protein motif:Pfam:PF07484.6;locus_tag=AR00441_00682;product=putative tail fiber protein,Phage Tail Collar Domain;protein_id=gnl|SC|AR00441_00682
AR00441|SC|contig000001	Prodigal:2.60	CDS	679788	680090	.	-	0	ID=AR00441_00683;inference=ab initio prediction:Prodigal:2.60,protein motif:Cdd:COG3514;locus_tag=AR00441_00683;product=Uncharacterized protein conserved in bacteria;protein_id=gnl|SC|AR00441_00683
AR00441|SC|contig000001	Prodigal:2.60	CDS	680062	680349	.	-	0	ID=AR00441_00684;inference=ab initio prediction:Prodigal:2.60,protein motif:Pfam:PF04365.7;locus_tag=AR00441_00684;product=Protein of unknown function (DUF497);protein_id=gnl|SC|AR00441_00684
AR00441|SC|contig000001	Prodigal:2.60	CDS	680429	681034	.	+	0	ID=AR00441_00685;inference=ab initio prediction:Prodigal:2.60,similar to AA sequence:RefSeq:YP_003083140.1;locus_tag=AR00441_00685;product=putative phage fiber-spike protein;protein_id=gnl|SC|AR00441_00685
AR00441|SC|contig000001	Prodigal:2.60	CDS	681013	681309	.	+	0	ID=AR00441_00686;inference=ab initio prediction:Prodigal:2.60,similar to AA sequence:RefSeq:YP_005882718.1;locus_tag=AR00441_00686;product=hhypothetical protein;protein_id=gnl|SC|AR00441_00686
AR00441|SC|contig000001	Prodigal:2.60	CDS	681306	681515	.	+	0	ID=AR00441_00687;inference=ab initio prediction:Prodigal:2.60,similar to AA sequence:RefSeq:YP_005892290.1;locus_tag=AR00441_00687;product=putative N-6adenine-specific DNA methylase;protein_id=gnl|SC|AR00441_00687
AR00441|SC|contig000001	Prodigal:2.60	CDS	681625	682557	.	-	0	ID=AR00441_00688;gene=yddA_2;inference=ab initio prediction:Prodigal:2.60,similar to AA sequence:RefSeq:YP_005897745.1,similar to AA sequence:UniProtKB:P31826,protein motif:CLUSTERS:PRK12369,protein motif:Cdd:COG2274,protein motif:TIGRFAMs:TIGR00954,protein motif:Pfam:PF06472.9;locus_tag=AR00441_00688;product=ABC transporter%2C permease protein%2C SbmA/BacA family,CDS102,putative transporter,ABC-…
AR00441|SC|contig000001	Prodigal:2.60	CDS	682523	682768	.	-	0	ID=AR00441_00689;inference=ab initio prediction:Prodigal:2.60,similar to AA sequence:RefSeq:YP_005897745.1;locus_tag=AR00441_00689;product=ABC transporter%2C permease protein%2C SbmA/BacA family;protein_id=gnl|SC|AR00441_00689
AR00441|SC|contig000001	Prodigal:2.60	CDS	683210	683857	.	-	0	ID=AR00441_00690;inference=ab initio prediction:Prodigal:2.60,similar to AA sequence:RefSeq:YP_207956.1,similar to AA sequence:UniProtKB:Q7DDE8,protein motif:Cdd:COG4380,protein motif:Pfam:PF05643.5;locus_tag=AR00441_00690;product=genome-derived Neisseria antigen 1162,Putative lipoprotein NMB1124/NMB1162 precursor,Uncharacterized protein conserved in bacteria,Putative bacterial lipoprotein (DUF79…
AR00441|SC|contig000001	Prodigal:2.60	CDS	683854	684222	.	-	0	ID=AR00441_00691;inference=ab initio prediction:Prodigal:2.60,similar to AA sequence:RefSeq:YP_005893936.1;locus_tag=AR00441_00691;product=putative lipoprotein;protein_id=gnl|SC|AR00441_00691
AR00441|SC|contig000001	Prodigal:2.60	CDS	684232	684903	.	-	0	ID=AR00441_00692;inference=ab initio prediction:Prodigal:2.60,similar to AA sequence:RefSeq:YP_005878609.1,similar to AA sequence:UniProtKB:Q7DDH4,protein motif:Pfam:PF03783.8;locus_tag=AR00441_00692;product=putative CsgG-like lipoprotein,Putative lipoprotein NMB1126/NMB1164 precursor,Curli production assembly/transport component CsgG;protein_id=gnl|SC|AR00441_00692
AR00441|SC|contig000001	Prodigal:2.60	CDS	685068	685787	.	-	0	ID=AR00441_00693;eC_number=1.-.-.-;gene=yciK;inference=ab initio prediction:Prodigal:2.60,similar to AA sequence:RefSeq:YP_002342695.1,similar to AA sequence:UniProtKB:P31808,protein motif:CLUSTERS:PRK08703,protein motif:Cdd:COG3347,protein motif:TIGRFAMs:TIGR01963,protein motif:Pfam:PF00106.19;locus_tag=AR00441_00693;product=short chain dehydrogenase,Uncharacterized oxidoreductase yciK,short cha…
AR00441|SC|contig000001	Prodigal:2.60	CDS	685870	687183	.	-	0	ID=AR00441_00694;inference=ab initio prediction:Prodigal:2.60,similar to AA sequence:RefSeq:YP_207953.1,protein motif:CLUSTERS:PRK07233,protein motif:Cdd:COG3349,protein motif:TIGRFAMs:TIGR03467,protein motif:Pfam:PF01593.18;locus_tag=AR00441_00694;product=oxidoreductase,hypothetical protein,Uncharacterized conserved protein,squalene-associated FAD-dependent desaturase,Flavin containing amine oxi…
AR00441|SC|contig000001	Prodigal:2.60	CDS	687258	688130	.	-	0	ID=AR00441_00695;eC_number=2.5.1.96;gene=crtM;inference=ab initio prediction:Prodigal:2.60,similar to AA sequence:RefSeq:YP_207952.1,similar to AA sequence:UniProtKB:A9JQL9,protein motif:TIGRFAMs:TIGR03465,protein motif:Pfam:PF00494.13;locus_tag=AR00441_00695;product=poly-isoprenyl transferase,Dehydrosqualene synthase,squalene synthase HpnD,Squalene/phytoene synthase;protein_id=gnl|SC|AR00441_006…
AR00441|SC|contig000001	Prodigal:2.60	CDS	688145	690163	.	+	0	ID=AR00441_00696;gene=hscA;inference=ab initio prediction:Prodigal:2.60,similar to AA sequence:RefSeq:YP_005882726.1,similar to AA sequence:UniProtKB:P0A6Z1,protein motif:CLUSTERS:PRK05183,protein motif:Cdd:COG4820,protein motif:TIGRFAMs:TIGR01991,protein motif:Pfam:PF00012.14;locus_tag=AR00441_00696;product=chaperone protein HscA,Hsc66,chaperone protein HscA,Ethanolamine utilization protein%2C p…
AR00441|SC|contig000001	Prodigal:2.60	CDS	690240	690896	.	+	0	ID=AR00441_00697;inference=ab initio prediction:Prodigal:2.60,protein motif:Pfam:PF10544.3;locus_tag=AR00441_00697;product=T5orf172 domain;protein_id=gnl|SC|AR00441_00697
AR00441|SC|contig000001	Prodigal:2.60	CDS	690935	691693	.	+	0	ID=AR00441_00698;inference=ab initio prediction:Prodigal:2.60,similar to AA sequence:RefSeq:YP_005893944.1,protein motif:Cdd:COG0235,protein motif:Pfam:PF10077.3;locus_tag=AR00441_00698;product=ankyrin,Ribulose-5-phosphate 4-epimerase and related epimerases and aldolases,Uncharacterized protein conserved in bacteria (DUF2314);protein_id=gnl|SC|AR00441_00698
AR00441|SC|contig000001	Prodigal:2.60	CDS	691748	692089	.	+	0	ID=AR00441_00699;gene=fdx_1;inference=ab initio prediction:Prodigal:2.60,similar to AA sequence:RefSeq:YP_207947.1,similar to AA sequence:UniProtKB:P0A9R4,protein motif:CLUSTERS:PRK05464,protein motif:TIGRFAMs:TIGR02007,protein motif:Pfam:PF00111.21;locus_tag=AR00441_00699;product=ferredoxin,2Fe-2S ferredoxin,Na(+)-translocating NADH-quinone reductase subunit F,ferredoxin%2C 2Fe-2S type%2C ISC sy…
AR00441|SC|contig000001	Prodigal:2.60	CDS	692206	692793	.	-	0	ID=AR00441_00700;inference=ab initio prediction:Prodigal:2.60;locus_tag=AR00441_00700;product=hypothetical protein;protein_id=gnl|SC|AR00441_00700
AR00441|SC|contig000001	Prodigal:2.60	CDS	693006	693203	.	+	0	ID=AR00441_00701;gene=iscX;inference=ab initio prediction:Prodigal:2.60,similar to AA sequence:RefSeq:YP_005893947.1,similar to AA sequence:UniProtKB:P0C0L9,protein motif:CLUSTERS:PRK10721,protein motif:TIGRFAMs:TIGR03412,protein motif:Pfam:PF04384.7;locus_tag=AR00441_00701;product=FeS assembly protein IscX,hypothetical protein,hypothetical protein,FeS assembly protein IscX,Protein of unknown fun…
AR00441|SC|contig000001	Prodigal:2.60	CDS	693271	693672	.	-	0	ID=AR00441_00702;gene=hslR;inference=ab initio prediction:Prodigal:2.60,similar to AA sequence:RefSeq:YP_002001613.1,similar to AA sequence:UniProtKB:P0ACG8,protein motif:CLUSTERS:PRK10348,protein motif:Pfam:PF01479.19;locus_tag=AR00441_00702;product=Ribosome-associated heat shock protein Hsp15,Heat shock protein 15,ribosome-associated heat shock protein Hsp15,S4 domain;protein_id=gnl|SC|AR00441_…
AR00441|SC|contig000001	Prodigal:2.60	CDS	693883	694842	.	+	0	ID=AR00441_00703;eC_number=6.4.1.2,6.4.1.2;gene=accA;inference=ab initio prediction:Prodigal:2.60,similar to AA sequence:RefSeq:YP_207944.1,similar to AA sequence:UniProtKB:Q886M7,protein motif:CLUSTERS:PRK05724,protein motif:Cdd:COG4799,protein motif:TIGRFAMs:TIGR00513,protein motif:Pfam:PF03255.8;locus_tag=AR00441_00703;product=acetyl-CoA carboxylase carboxyltransferase subunit alpha,Acetyl-coe…
AR00441|SC|contig000001	Prodigal:2.60	CDS	694910	696220	.	+	0	ID=AR00441_00704;eC_number=6.3.4.-,6.3.4.19;gene=tilS;inference=ab initio prediction:Prodigal:2.60,similar to AA sequence:RefSeq:YP_005891900.1,similar to AA sequence:UniProtKB:P52097,protein motif:CLUSTERS:PRK10660,protein motif:Cdd:COG0037,protein motif:TIGRFAMs:TIGR02432,protein motif:Pfam:PF01171.14;locus_tag=AR00441_00704;product=tRNA(Ile)-lysidine synthetase (tRNA(Ile)-lysidine synthase%3B …
AR00441|SC|contig000001	Prodigal:2.60	CDS	696294	697079	.	+	0	ID=AR00441_00705;eC_number=2.1.1.185;gene=rlmB_2;inference=ab initio prediction:Prodigal:2.60,similar to AA sequence:RefSeq:YP_207942.1,similar to AA sequence:UniProtKB:P44906,protein motif:CLUSTERS:PRK11181,protein motif:TIGRFAMs:TIGR00186,protein motif:Pfam:PF00588.13;locus_tag=AR00441_00705;product=RNA methyltransferase,23S rRNA (guanosine-2'-O-)-methyltransferase RlmB,23S rRNA (guanosine-2'-O…
AR00441|SC|contig000001	Prodigal:2.60	CDS	697089	697286	.	+	0	ID=AR00441_00706;inference=ab initio prediction:Prodigal:2.60;locus_tag=AR00441_00706;product=hypothetical protein;protein_id=gnl|SC|AR00441_00706
AR00441|SC|contig000001	Prodigal:2.60	CDS	697548	697901	.	+	0	ID=AR00441_00707;inference=ab initio prediction:Prodigal:2.60;locus_tag=AR00441_00707;product=hypothetical protein;protein_id=gnl|SC|AR00441_00707
AR00441|SC|contig000001	Prodigal:2.60	CDS	697913	698218	.	+	0	ID=AR00441_00708;inference=ab initio prediction:Prodigal:2.60;locus_tag=AR00441_00708;product=hypothetical protein;protein_id=gnl|SC|AR00441_00708
AR00441|SC|contig000001	Prodigal:2.60	CDS	698280	699656	.	+	0	ID=AR00441_00709;eC_number=6.3.2.8,6.3.2.-;gene=mpl;inference=ab initio prediction:Prodigal:2.60,similar to AA sequence:RefSeq:YP_207939.1,similar to AA sequence:UniProtKB:P37773,protein motif:CLUSTERS:PRK00421,protein motif:Cdd:COG0285,protein motif:TIGRFAMs:TIGR01081,protein motif:Pfam:PF08245.6;locus_tag=AR00441_00709;product=UDP-N-acetylmuramate: L-alanyl-gamma-D-glutamyl-meso-diaminopimelate…
AR00441|SC|contig000001	Prodigal:2.60	CDS	699863	700915	.	+	0	ID=AR00441_00710;eC_number=2.8.1.6;gene=bioB;inference=ab initio prediction:Prodigal:2.60,similar to AA sequence:RefSeq:YP_002001621.1,similar to AA sequence:UniProtKB:P12996,protein motif:CLUSTERS:PRK15108,protein motif:TIGRFAMs:TIGR00433,protein motif:Pfam:PF06968.7;locus_tag=AR00441_00710;product=putative biotin synthase,Biotin synthase,biotin synthase,biotin synthase,Biotin and Thiamin Synthe…
AR00441|SC|contig000001	Prodigal:2.60	CDS	701064	701630	.	-	0	ID=AR00441_00711;inference=ab initio prediction:Prodigal:2.60,protein motif:Pfam:PF09587.4;locus_tag=AR00441_00711;product=Bacterial capsule synthesis protein PGA_cap;protein_id=gnl|SC|AR00441_00711
AR00441|SC|contig000001	Prodigal:2.60	CDS	702276	704135	.	-	0	ID=AR00441_00712;eC_number=4.2.1.9;gene=ilvD_1;inference=ab initio prediction:Prodigal:2.60,similar to AA sequence:RefSeq:YP_001599204.1,similar to AA sequence:UniProtKB:P05791,protein motif:CLUSTERS:PRK12448,protein motif:Cdd:COG0129,protein motif:TIGRFAMs:TIGR00110,protein motif:Pfam:PF00920.15;locus_tag=AR00441_00712;product=dihydroxy-acid dehydratase,Dihydroxy-acid dehydratase,dihydroxy-acid …
AR00441|SC|contig000001	Prodigal:2.60	CDS	704308	706077	.	-	0	ID=AR00441_00713;eC_number=1.8.1.2,1.8.1.2;gene=cysI;inference=ab initio prediction:Prodigal:2.60,similar to AA sequence:RefSeq:YP_004048582.1,similar to AA sequence:UniProtKB:P17846,protein motif:CLUSTERS:PRK13504,protein motif:Cdd:COG0155,protein motif:TIGRFAMs:TIGR02041,protein motif:Pfam:PF01077.16;locus_tag=AR00441_00713;product=sulfite reductase beta subunit,Sulfite reductase [NADPH] hemopr…
AR00441|SC|contig000001	Prodigal:2.60	CDS	706104	707918	.	-	0	ID=AR00441_00714;eC_number=1.8.1.2,1.8.1.2;gene=cysJ;inference=ab initio prediction:Prodigal:2.60,similar to AA sequence:RefSeq:YP_005901757.1,similar to AA sequence:UniProtKB:P38038,protein motif:CLUSTERS:PRK10953,protein motif:Cdd:COG4362,protein motif:TIGRFAMs:TIGR01931,protein motif:Pfam:PF00667.14;locus_tag=AR00441_00714;product=sulfite reductase flavoprotein%2C alpha-component,Sulfite reduc…
AR00441|SC|contig000001	Prodigal:2.60	CDS	707915	709201	.	-	0	ID=AR00441_00715;eC_number=2.7.7.4;gene=cysN;inference=ab initio prediction:Prodigal:2.60,similar to AA sequence:RefSeq:YP_004048584.1,similar to AA sequence:UniProtKB:Q10600,protein motif:CLUSTERS:PRK05506,protein motif:Cdd:COG0529,protein motif:TIGRFAMs:TIGR02034,protein motif:Pfam:PF00009.21;locus_tag=AR00441_00715;product=sulfate adenylate transferase subunit 1,Bifunctional enzyme CysN/CysC,b…
AR00441|SC|contig000001	Prodigal:2.60	CDS	709240	709608	.	-	0	ID=AR00441_00716;eC_number=2.7.7.4,2.7.7.4;gene=cysD;inference=ab initio prediction:Prodigal:2.60,similar to AA sequence:RefSeq:YP_004048585.1,similar to AA sequence:UniProtKB:P65670,protein motif:CLUSTERS:PRK12563,protein motif:TIGRFAMs:TIGR02039,protein motif:Pfam:PF01507.13;locus_tag=AR00441_00716;product=sulfate adenylate transferase subunit 2,Sulfate adenylyltransferase subunit 2,sulfate ade…
AR00441|SC|contig000001	Prodigal:2.60	CDS	711098	711598	.	+	0	ID=AR00441_00717;inference=ab initio prediction:Prodigal:2.60;locus_tag=AR00441_00717;product=hypothetical protein;protein_id=gnl|SC|AR00441_00717
AR00441|SC|contig000001	Prodigal:2.60	CDS	712091	712834	.	+	0	ID=AR00441_00718;gene=nnr;inference=ab initio prediction:Prodigal:2.60,similar to AA sequence:RefSeq:YP_003083206.1,similar to AA sequence:UniProtKB:P31806,protein motif:CLUSTERS:PRK10565,protein motif:Cdd:COG0062,protein motif:TIGRFAMs:TIGR00196,protein motif:Pfam:PF01256.11;locus_tag=AR00441_00718;product=putative carbohydrate kinase,Nicotinamide nucleotide repair protein,putative carbohydrate …
AR00441|SC|contig000001	Prodigal:2.60	CDS	713104	714915	.	+	0	ID=AR00441_00719;gene=typA;inference=ab initio prediction:Prodigal:2.60,similar to AA sequence:RefSeq:YP_207929.1,similar to AA sequence:UniProtKB:P32132,protein motif:CLUSTERS:PRK10218,protein motif:Cdd:COG0050,protein motif:TIGRFAMs:TIGR01394,protein motif:Pfam:PF00009.21;locus_tag=AR00441_00719;product=GTP-binding protein,Tyrosine phosphorylated protein A,GTP-binding protein,GTPases - translat…
AR00441|SC|contig000001	Aragorn:1.2.36	tRNA	715480	715570	.	-	0	ID=AR00441_00720;inference=COORDINATES:profile:Aragorn:1.2.36;locus_tag=AR00441_00720;product=tRNA-Ser(gga)
AR00441|SC|contig000001	Aragorn:1.2.36	tRNA	715609	715695	.	-	0	ID=AR00441_00721;inference=COORDINATES:profile:Aragorn:1.2.36;locus_tag=AR00441_00721;product=tRNA-Ser(cag)
AR00441|SC|contig000001	Aragorn:1.2.36	tRNA	715731	715817	.	-	0	ID=AR00441_00722;inference=COORDINATES:profile:Aragorn:1.2.36;locus_tag=AR00441_00722;product=tRNA-Ser(cag)
AR00441|SC|contig000001	Prodigal:2.60	CDS	715906	718281	.	+	0	ID=AR00441_00723;eC_number=3.1.13.1;gene=vacB;inference=ab initio prediction:Prodigal:2.60,similar to AA sequence:RefSeq:YP_001599215.1,similar to AA sequence:UniProtKB:P21499,protein motif:CLUSTERS:PRK11642,protein motif:Cdd:COG4776,protein motif:TIGRFAMs:TIGR02063,protein motif:Pfam:PF00773.13;locus_tag=AR00441_00723;product=ribonuclease,Ribonuclease R,exoribonuclease R,Exoribonuclease II,ribon…
AR00441|SC|contig000001	Prodigal:2.60	CDS	718620	720083	.	-	0	ID=AR00441_00724;eC_number=1.1.1.205;gene=guaB;inference=ab initio prediction:Prodigal:2.60,similar to AA sequence:RefSeq:YP_001599217.1,similar to AA sequence:UniProtKB:P0ADG7,protein motif:CLUSTERS:PRK05567,protein motif:Cdd:COG2905,protein motif:TIGRFAMs:TIGR01302,protein motif:Pfam:PF00478.19;locus_tag=AR00441_00724;product=inosine 5'-monophosphate dehydrogenase,Inosine-5'-monophosphate dehyd…
AR00441|SC|contig000001	Prodigal:2.60	CDS	720968	723526	.	-	0	ID=AR00441_00725;eC_number=2.7.7.59;inference=ab initio prediction:Prodigal:2.60,similar to AA sequence:RefSeq:YP_207924.1,protein motif:CLUSTERS:PRK03059,protein motif:Cdd:COG2844,protein motif:TIGRFAMs:TIGR01693,protein motif:Pfam:PF08335.5;locus_tag=AR00441_00725;product=uridylyltransferase,PII uridylyl-transferase,UTP:GlnB (protein PII) uridylyltransferase,protein-P-II uridylyltransferase,Gln…
AR00441|SC|contig000001	Prodigal:2.60	CDS	723575	723895	.	-	0	ID=AR00441_00726;inference=ab initio prediction:Prodigal:2.60,similar to AA sequence:RefSeq:YP_001599220.1,protein motif:CLUSTERS:PRK09726,protein motif:Pfam:PF01381.16;locus_tag=AR00441_00726;product=transcriptional regulator,antitoxin HipB,Helix-turn-helix;protein_id=gnl|SC|AR00441_00726
AR00441|SC|contig000001	Infernal:1.1	ncRNA	723961	724066	.	-	0	ID=AR00441_00727;inference=COORDINATES:profile:Infernal:1.1;locus_tag=AR00441_00727;product=AniS
AR00441|SC|contig000001	Prodigal:2.60	CDS	724220	724693	.	-	0	ID=AR00441_00728;eC_number=1.16.3.1;gene=bfr;inference=ab initio prediction:Prodigal:2.60,similar to AA sequence:RefSeq:YP_207921.1,similar to AA sequence:UniProtKB:P22759,protein motif:CLUSTERS:PRK10635,protein motif:Cdd:COG2193,protein motif:TIGRFAMs:TIGR00754,protein motif:Pfam:PF00210.18;locus_tag=AR00441_00728;product=BfrB,Bacterioferritin,bacterioferritin,Bacterioferritin (cytochrome b1),ba…
AR00441|SC|contig000001	Prodigal:2.60	CDS	724721	725185	.	-	0	ID=AR00441_00729;eC_number=1.16.3.1;gene=brfA;inference=ab initio prediction:Prodigal:2.60,similar to AA sequence:RefSeq:YP_003083213.1,similar to AA sequence:UniProtKB:Q9HWF9,protein motif:CLUSTERS:PRK10635,protein motif:Cdd:COG2193,protein motif:TIGRFAMs:TIGR00754,protein motif:Pfam:PF00210.18;locus_tag=AR00441_00729;product=bacterioferritin,Bacterioferritin,bacterioferritin,Bacterioferritin (c…
AR00441|SC|contig000001	Prodigal:2.60	CDS	725648	726631	.	-	0	ID=AR00441_00730;eC_number=2.8.1.8;gene=lipA;inference=ab initio prediction:Prodigal:2.60,similar to AA sequence:RefSeq:YP_975149.1,similar to AA sequence:UniProtKB:P60716,protein motif:CLUSTERS:PRK05481,protein motif:TIGRFAMs:TIGR00510,protein motif:Pfam:PF04055.15;locus_tag=AR00441_00730;product=lipoyl synthase,Lipoyl synthase,lipoyl synthase,lipoyl synthase,Radical SAM superfamily;protein_id=g…
AR00441|SC|contig000001	Prodigal:2.60	CDS	726624	727247	.	-	0	ID=AR00441_00731;eC_number=2.3.1.181;gene=lipB;inference=ab initio prediction:Prodigal:2.60,similar to AA sequence:RefSeq:YP_002001645.1,similar to AA sequence:UniProtKB:P60720,protein motif:CLUSTERS:PRK14342,protein motif:TIGRFAMs:TIGR00214,protein motif:Pfam:PF03099.13;locus_tag=AR00441_00731;product=lipoate-protein ligase B,Octanoyltransferase,lipoate-protein ligase B,lipoyl(octanoyl) transfer…
AR00441|SC|contig000001	Prodigal:2.60	CDS	727249	727524	.	-	0	ID=AR00441_00732;gene=ybeD;inference=ab initio prediction:Prodigal:2.60,similar to AA sequence:UniProtKB:P0A8J4,protein motif:CLUSTERS:PRK02047,protein motif:Cdd:COG2921,protein motif:Pfam:PF04359.8;locus_tag=AR00441_00732;product=hypothetical protein,hypothetical protein,Uncharacterized conserved protein,Protein of unknown function (DUF493);protein_id=gnl|SC|AR00441_00732
AR00441|SC|contig000001	Prodigal:2.60	CDS	727708	728778	.	+	0	ID=AR00441_00733;gene=yhhT;inference=ab initio prediction:Prodigal:2.60,similar to AA sequence:RefSeq:YP_002001648.1,similar to AA sequence:UniProtKB:P0AGM0,protein motif:CLUSTERS:PRK12287,protein motif:TIGRFAMs:TIGR02872,protein motif:Pfam:PF01594.10;locus_tag=AR00441_00733;product=Transporter%2C putative,hypothetical protein,pheromone autoinducer 2 transporter,sporulation integral membrane prot…
AR00441|SC|contig000001	Prodigal:2.60	CDS	728884	729831	.	-	0	ID=AR00441_00734;gene=qmcA;inference=ab initio prediction:Prodigal:2.60,similar to AA sequence:RefSeq:YP_207914.1,similar to AA sequence:UniProtKB:P0AA53,protein motif:CLUSTERS:PRK10930,protein motif:Cdd:COG2268,protein motif:TIGRFAMs:TIGR01933,protein motif:Pfam:PF01145.19;locus_tag=AR00441_00734;product=genome-derived Neisseria antigen 1220,hypothetical protein,FtsH protease regulator HflK,Unch…
AR00441|SC|contig000001	Prodigal:2.60	CDS	729846	730253	.	-	0	ID=AR00441_00735;inference=ab initio prediction:Prodigal:2.60,similar to AA sequence:RefSeq:YP_005893980.1,protein motif:Pfam:PF01957.12;locus_tag=AR00441_00735;product=nodulation efficiency NfeD family protein,NfeD-like C-terminal%2C partner-binding;protein_id=gnl|SC|AR00441_00735
AR00441|SC|contig000001	Prodigal:2.60	CDS	730334	730993	.	+	0	ID=AR00441_00736;eC_number=3.2.2.27;gene=ung;inference=ab initio prediction:Prodigal:2.60,similar to AA sequence:RefSeq:YP_207912.1,similar to AA sequence:UniProtKB:P12295,protein motif:CLUSTERS:PRK05254,protein motif:TIGRFAMs:TIGR00628,protein motif:Pfam:PF03167.13;locus_tag=AR00441_00736;product=uracil-DNA glycosylase,Uracil-DNA glycosylase,uracil-DNA glycosylase,uracil-DNA glycosylase,Uracil D…
AR00441|SC|contig000001	Prodigal:2.60	CDS	731096	731743	.	+	0	ID=AR00441_00737;eC_number=3.1.21.3;inference=ab initio prediction:Prodigal:2.60,similar to AA sequence:RefSeq:YP_207560.1,protein motif:Cdd:COG0286,protein motif:TIGRFAMs:TIGR00497,protein motif:Pfam:PF02384.10;locus_tag=AR00441_00737;product=type I restriction-modification system methyltransferase,Type I restriction-modification system methyltransferase subunit,type I restriction-modification s…
AR00441|SC|contig000001	Prodigal:2.60	CDS	731816	732289	.	+	0	ID=AR00441_00738;eC_number=3.1.21.3,2.1.1.72;gene=hsdM;inference=ab initio prediction:Prodigal:2.60,similar to AA sequence:RefSeq:YP_207560.1,similar to AA sequence:UniProtKB:P08957,protein motif:Cdd:COG0286,protein motif:TIGRFAMs:TIGR00497,protein motif:Pfam:PF02384.10;locus_tag=AR00441_00738;product=type I restriction-modification system methyltransferase,Type I restriction enzyme EcoKI M prote…
AR00441|SC|contig000001	Prodigal:2.60	CDS	732406	732591	.	+	0	ID=AR00441_00739;inference=ab initio prediction:Prodigal:2.60;locus_tag=AR00441_00739;product=hypothetical protein;protein_id=gnl|SC|AR00441_00739
AR00441|SC|contig000001	Prodigal:2.60	CDS	732633	733577	.	+	0	ID=AR00441_00740;inference=ab initio prediction:Prodigal:2.60,protein motif:Cdd:COG0286;locus_tag=AR00441_00740;product=Type I restriction-modification system methyltransferase subunit;protein_id=gnl|SC|AR00441_00740
AR00441|SC|contig000001	Prodigal:2.60	CDS	733665	733805	.	-	0	ID=AR00441_00741;inference=ab initio prediction:Prodigal:2.60;locus_tag=AR00441_00741;product=hypothetical protein;protein_id=gnl|SC|AR00441_00741
AR00441|SC|contig000001	Prodigal:2.60	CDS	734143	734658	.	-	0	ID=AR00441_00742;inference=ab initio prediction:Prodigal:2.60,similar to AA sequence:RefSeq:YP_002001718.1;locus_tag=AR00441_00742;product=Periplasmic protein;protein_id=gnl|SC|AR00441_00742
AR00441|SC|contig000001	Prodigal:2.60	CDS	735125	737047	.	-	0	ID=AR00441_00743;gene=yheS_1;inference=ab initio prediction:Prodigal:2.60,similar to AA sequence:RefSeq:YP_207907.1,similar to AA sequence:UniProtKB:P63389,protein motif:CLUSTERS:PRK10636,protein motif:Cdd:COG4555,protein motif:TIGRFAMs:TIGR03719,protein motif:Pfam:PF00005.21;locus_tag=AR00441_00743;product=ABC transporter ATP-binding protein,Uncharacterized ABC transporter ATP-binding protein Yh…
AR00441|SC|contig000001	Prodigal:2.60	CDS	737124	737519	.	-	0	ID=AR00441_00744;inference=ab initio prediction:Prodigal:2.60,protein motif:Pfam:PF04430.8;locus_tag=AR00441_00744;product=Protein of unknown function (DUF498/DUF598);protein_id=gnl|SC|AR00441_00744
AR00441|SC|contig000001	Prodigal:2.60	CDS	737692	738999	.	+	0	ID=AR00441_00745;eC_number=1.1.1.3;gene=hom;inference=ab initio prediction:Prodigal:2.60,similar to AA sequence:RefSeq:YP_002001722.1,similar to AA sequence:UniProtKB:P08499,protein motif:CLUSTERS:PRK06349,protein motif:Cdd:COG0460,protein motif:Pfam:PF00742.13;locus_tag=AR00441_00745;product=homoserine dehydrogenase,Homoserine dehydrogenase,homoserine dehydrogenase,Homoserine dehydrogenase,Homos…
AR00441|SC|contig000001	Prodigal:2.60	CDS	738992	739426	.	+	0	ID=AR00441_00746;inference=ab initio prediction:Prodigal:2.60,similar to AA sequence:RefSeq:YP_002001723.1;locus_tag=AR00441_00746;product=Membrane protein;protein_id=gnl|SC|AR00441_00746
AR00441|SC|contig000001	Prodigal:2.60	CDS	739486	739755	.	-	0	ID=AR00441_00747;gene=hupB;inference=ab initio prediction:Prodigal:2.60,similar to AA sequence:RefSeq:YP_207903.1,similar to AA sequence:UniProtKB:P05384,protein motif:CLUSTERS:PRK10664,protein motif:TIGRFAMs:TIGR00988,protein motif:Pfam:PF00216.15;locus_tag=AR00441_00747;product=DNA-binding protein Hu,DNA-binding protein HU-beta,transcriptional regulator HU subunit beta,integration host factor%2…
AR00441|SC|contig000001	Prodigal:2.60	CDS	739937	742399	.	-	0	ID=AR00441_00748;eC_number=3.4.21.53,3.4.21.53;gene=lon;inference=ab initio prediction:Prodigal:2.60,similar to AA sequence:RefSeq:YP_003083231.1,similar to AA sequence:UniProtKB:P0A9M0,protein motif:CLUSTERS:PRK10787,protein motif:Cdd:COG1750,protein motif:TIGRFAMs:TIGR00763,protein motif:Pfam:PF05362.1;locus_tag=AR00441_00748;product=ATP-dependent Lon protease,Lon protease,DNA-binding ATP-depen…
AR00441|SC|contig000001	Prodigal:2.60	CDS	742650	743753	.	+	0	ID=AR00441_00749;eC_number=2.1.1.-;gene=prmC_1;inference=ab initio prediction:Prodigal:2.60,similar to AA sequence:RefSeq:YP_005897684.1,similar to AA sequence:UniProtKB:Q9WYV8,protein motif:CLUSTERS:PRK14968,protein motif:Cdd:COG2890,protein motif:TIGRFAMs:TIGR03534,protein motif:Pfam:PF05175.8;locus_tag=AR00441_00749;product=methyltransferase domain protein,Release factor glutamine methyltransf…
AR00441|SC|contig000001	Prodigal:2.60	CDS	743781	745526	.	-	0	ID=AR00441_00750;eC_number=3.1.11.5;gene=recD;inference=ab initio prediction:Prodigal:2.60,similar to AA sequence:RefSeq:YP_002001731.1,similar to AA sequence:UniProtKB:P04993,protein motif:CLUSTERS:PRK10875,protein motif:Cdd:COG3410,protein motif:TIGRFAMs:TIGR01447,protein motif:Pfam:PF01443.12;locus_tag=AR00441_00750;product=recombinase D,Exodeoxyribonuclease V alpha chain,exonuclease V subunit…
AR00441|SC|contig000001	Prodigal:2.60	CDS	745594	746289	.	-	0	ID=AR00441_00751;eC_number=3.6.3.-;gene=lolD;inference=ab initio prediction:Prodigal:2.60,similar to AA sequence:RefSeq:YP_001599247.1,similar to AA sequence:UniProtKB:P75957,protein motif:CLUSTERS:PRK11629,protein motif:Cdd:COG4181,protein motif:TIGRFAMs:TIGR02211,protein motif:Pfam:PF00005.21;locus_tag=AR00441_00751;product=putative lipoprotein releasing factor ATP-binding protein,Lipoprotein-r…
AR00441|SC|contig000001	Prodigal:2.60	CDS	746282	747529	.	-	0	ID=AR00441_00752;gene=lolE;inference=ab initio prediction:Prodigal:2.60,similar to AA sequence:RefSeq:YP_207896.1,similar to AA sequence:UniProtKB:P75958,protein motif:CLUSTERS:PRK11146,protein motif:TIGRFAMs:TIGR02212,protein motif:Pfam:PF02687.15;locus_tag=AR00441_00752;product=lipoprotein releasing system transmembrane protein,Lipoprotein-releasing system transmembrane protein lolE,outer membr…
AR00441|SC|contig000001	Prodigal:2.60	CDS	747734	748012	.	+	0	ID=AR00441_00753;inference=ab initio prediction:Prodigal:2.60;locus_tag=AR00441_00753;product=hypothetical protein;protein_id=gnl|SC|AR00441_00753
AR00441|SC|contig000001	Prodigal:2.60	CDS	748068	748685	.	-	0	ID=AR00441_00754;gene=recR;inference=ab initio prediction:Prodigal:2.60,similar to AA sequence:RefSeq:YP_002001736.1,similar to AA sequence:UniProtKB:Q9ZNA2,protein motif:CLUSTERS:PRK00076,protein motif:Cdd:COG0353,protein motif:TIGRFAMs:TIGR00615,protein motif:Pfam:PF02132.9;locus_tag=AR00441_00754;product=recombination protein RecR,Recombination protein RecR,recombination protein RecR,Recombina…
AR00441|SC|contig000001	Prodigal:2.60	CDS	748752	750290	.	-	0	ID=AR00441_00755;eC_number=5.2.1.8;gene=ppiD;inference=ab initio prediction:Prodigal:2.60,similar to AA sequence:RefSeq:YP_207893.1,similar to AA sequence:UniProtKB:P0ADY1,protein motif:CLUSTERS:PRK10788;locus_tag=AR00441_00755;product=peptidyl-prolyl cis-trans isomerase,Peptidyl-prolyl cis-trans isomerase D,periplasmic folding chaperone;protein_id=gnl|SC|AR00441_00755
AR00441|SC|contig000001	Prodigal:2.60	CDS	750377	750730	.	-	0	ID=AR00441_00756;gene=yffB;inference=ab initio prediction:Prodigal:2.60,similar to AA sequence:RefSeq:YP_005897677.1,similar to AA sequence:UniProtKB:P24178,protein motif:CLUSTERS:PRK10853,protein motif:Cdd:COG3123,protein motif:TIGRFAMs:TIGR01617,protein motif:Pfam:PF03960.9;locus_tag=AR00441_00756;product=ArsC family protein,hypothetical protein,putative reductase,Uncharacterized protein conser…
AR00441|SC|contig000001	Prodigal:2.60	CDS	750881	752509	.	+	0	ID=AR00441_00757;gene=yheS_2;inference=ab initio prediction:Prodigal:2.60,similar to AA sequence:RefSeq:YP_002001739.1,similar to AA sequence:UniProtKB:P63389,protein motif:CLUSTERS:PRK15064,protein motif:Cdd:COG4555,protein motif:TIGRFAMs:TIGR03719,protein motif:Pfam:PF00005.21;locus_tag=AR00441_00757;product=putative ABC-transporter%2C ATP-binding protein,Uncharacterized ABC transporter ATP-bin…
AR00441|SC|contig000001	Prodigal:2.60	CDS	752594	753847	.	+	0	ID=AR00441_00758;eC_number=2.7.7.72;gene=cca;inference=ab initio prediction:Prodigal:2.60,similar to AA sequence:RefSeq:YP_004048640.1,similar to AA sequence:UniProtKB:P06961,protein motif:CLUSTERS:PRK10885,protein motif:Cdd:COG2844,protein motif:TIGRFAMs:TIGR02692,protein motif:Pfam:PF01743.14;locus_tag=AR00441_00758;product=tRNA nucleotidyltransferase,Multifunctional CCA protein,multifunctional…
AR00441|SC|contig000001	Prodigal:2.60	CDS	754070	754378	.	+	0	ID=AR00441_00759;inference=ab initio prediction:Prodigal:2.60;locus_tag=AR00441_00759;product=hypothetical protein;protein_id=gnl|SC|AR00441_00759
AR00441|SC|contig000001	Prodigal:2.60	CDS	754460	755491	.	+	0	ID=AR00441_00760;eC_number=3.1.22.4,3.6.4.12;gene=ruvB;inference=ab initio prediction:Prodigal:2.60,similar to AA sequence:RefSeq:YP_207887.1,similar to AA sequence:UniProtKB:P0A812,protein motif:CLUSTERS:PRK00080,protein motif:Cdd:COG2255,protein motif:TIGRFAMs:TIGR00635,protein motif:Pfam:PF05496.6;locus_tag=AR00441_00760;product=Holliday junction DNA helicase RuvB,Holliday junction ATP-depende…
AR00441|SC|contig000001	Prodigal:2.60	CDS	755514	756242	.	-	0	ID=AR00441_00761;eC_number=5.1.3.1;gene=rpe;inference=ab initio prediction:Prodigal:2.60,similar to AA sequence:RefSeq:YP_001599257.1,similar to AA sequence:UniProtKB:P0AG07,protein motif:CLUSTERS:PRK08883,protein motif:Cdd:COG0036,protein motif:TIGRFAMs:TIGR01163,protein motif:Pfam:PF00834.13;locus_tag=AR00441_00761;product=ribulose-phosphate 3-epimerase,Ribulose-phosphate 3-epimerase,ribulose-p…
AR00441|SC|contig000001	Prodigal:2.60	CDS	756388	756822	.	+	0	ID=AR00441_00762;inference=ab initio prediction:Prodigal:2.60,similar to AA sequence:RefSeq:YP_002001745.1,protein motif:CLUSTERS:PRK10455,protein motif:Cdd:COG3678;locus_tag=AR00441_00762;product=Periplasmic protein,periplasmic protein,P pilus assembly/Cpx signaling pathway%2C periplasmic inhibitor/zinc-resistance associated protein;protein_id=gnl|SC|AR00441_00762
AR00441|SC|contig000001	Prodigal:2.60	CDS	756835	757698	.	-	0	ID=AR00441_00763;inference=ab initio prediction:Prodigal:2.60,protein motif:Cdd:COG2607,protein motif:Pfam:PF05673.7;locus_tag=AR00441_00763;product=Predicted ATPase (AAA+ superfamily),Protein of unknown function (DUF815);protein_id=gnl|SC|AR00441_00763
AR00441|SC|contig000001	Prodigal:2.60	CDS	757706	758410	.	-	0	ID=AR00441_00764;eC_number=2.5.1.9;gene=ribE;inference=ab initio prediction:Prodigal:2.60,similar to AA sequence:RefSeq:YP_002001747.1,similar to AA sequence:UniProtKB:P0AFU8,protein motif:CLUSTERS:PRK09289,protein motif:TIGRFAMs:TIGR00187,protein motif:Pfam:PF00677.11;locus_tag=AR00441_00764;product=riboflavin synthase subunit alpha,Riboflavin synthase alpha chain,riboflavin synthase subunit alp…
AR00441|SC|contig000001	Prodigal:2.60	CDS	758486	759064	.	-	0	ID=AR00441_00765;gene=mobA;inference=ab initio prediction:Prodigal:2.60,similar to AA sequence:RefSeq:YP_003083249.1,similar to AA sequence:UniProtKB:P32173,protein motif:CLUSTERS:PRK00317,protein motif:Cdd:COG2266,protein motif:TIGRFAMs:TIGR02665,protein motif:Pfam:PF12804.1;locus_tag=AR00441_00765;product=putative molybdopterin-guanine dinucleotide biosynthesis protein A,hypothetical protein,mo…
AR00441|SC|contig000001	Prodigal:2.60	CDS	759307	761079	.	+	0	ID=AR00441_00766;eC_number=2.7.3.-,2.7.13.3;gene=narX;inference=ab initio prediction:Prodigal:2.60,similar to AA sequence:RefSeq:YP_005878541.1,similar to AA sequence:UniProtKB:P0AFA2,protein motif:CLUSTERS:PRK10935,protein motif:Cdd:COG3850,protein motif:Pfam:PF07730.7;locus_tag=AR00441_00766;product=putative two-component system sensor protein,Nitrate/nitrite sensor protein narX,nitrate/nitrite…
AR00441|SC|contig000001	Prodigal:2.60	CDS	761076	761732	.	+	0	ID=AR00441_00767;gene=vraR;inference=ab initio prediction:Prodigal:2.60,similar to AA sequence:RefSeq:YP_207879.1,similar to AA sequence:UniProtKB:Q7A4R9,protein motif:CLUSTERS:PRK10651,protein motif:Cdd:COG4566,protein motif:TIGRFAMs:TIGR02875,protein motif:Pfam:PF00072.18;locus_tag=AR00441_00767;product=NarL/NarP,Response regulator protein vraR,transcriptional regulator NarL,Response regulator,…
AR00441|SC|contig000001	Prodigal:2.60	CDS	762206	763240	.	-	0	ID=AR00441_00768;eC_number=6.3.3.1;gene=purM;inference=ab initio prediction:Prodigal:2.60,similar to AA sequence:RefSeq:YP_002002031.1,similar to AA sequence:UniProtKB:Q9KPY6,protein motif:CLUSTERS:PRK05385,protein motif:Cdd:COG0151,protein motif:TIGRFAMs:TIGR00878,protein motif:Pfam:PF02769.16;locus_tag=AR00441_00768;product=phosphoribosylaminoimidazole synthetase,Phosphoribosylformylglycinamidi…
AR00441|SC|contig000001	Aragorn:1.2.36	tRNA	763785	763869	.	-	0	ID=AR00441_00769;inference=COORDINATES:profile:Aragorn:1.2.36;locus_tag=AR00441_00769;product=tRNA-Leu(tag)
AR00441|SC|contig000001	Prodigal:2.60	CDS	764017	764691	.	+	0	ID=AR00441_00770;inference=ab initio prediction:Prodigal:2.60;locus_tag=AR00441_00770;product=hypothetical protein;protein_id=gnl|SC|AR00441_00770
AR00441|SC|contig000001	Prodigal:2.60	CDS	764684	765277	.	+	0	ID=AR00441_00771;eC_number=3.5.4.25;gene=ribA;inference=ab initio prediction:Prodigal:2.60,similar to AA sequence:RefSeq:YP_002002100.1,similar to AA sequence:UniProtKB:P0A7I7,protein motif:CLUSTERS:PRK00393,protein motif:TIGRFAMs:TIGR00505,protein motif:Pfam:PF00925.14;locus_tag=AR00441_00771;product=GTP cyclohydrolase II,GTP cyclohydrolase-2,GTP cyclohydrolase II,GTP cyclohydrolase II,GTP cyclo…
AR00441|SC|contig000001	Prodigal:2.60	CDS	765433	765759	.	+	0	ID=AR00441_00772;eC_number=2.4.1.-,2.4.1.212;gene=hyaD;inference=ab initio prediction:Prodigal:2.60,similar to AA sequence:RefSeq:YP_005901810.1,similar to AA sequence:UniProtKB:Q7BLV3,protein motif:CLUSTERS:PRK10073,protein motif:Cdd:COG3858,protein motif:TIGRFAMs:TIGR03937,protein motif:Pfam:PF00535.20;locus_tag=AR00441_00772;product=glycosyl transferase family protein,Hyaluronan synthase,putat…
AR00441|SC|contig000001	Prodigal:2.60	CDS	765791	766342	.	+	0	ID=AR00441_00773;eC_number=2.4.1.-;inference=ab initio prediction:Prodigal:2.60,similar to AA sequence:RefSeq:YP_005901810.1,protein motif:CLUSTERS:PRK10073;locus_tag=AR00441_00773;product=glycosyl transferase family protein,putative glycosyl transferase;protein_id=gnl|SC|AR00441_00773
AR00441|SC|contig000001	Prodigal:2.60	CDS	766478	767815	.	+	0	ID=AR00441_00774;eC_number=3.5.4.25;gene=ribB;inference=ab initio prediction:Prodigal:2.60,similar to AA sequence:RefSeq:YP_003083258.1,similar to AA sequence:UniProtKB:A5U2B7,protein motif:CLUSTERS:PRK14019,protein motif:TIGRFAMs:TIGR00506,protein motif:Pfam:PF00926.13;locus_tag=AR00441_00774;product=bifunctional 3%2C4-dihydroxy-2-butanone 4-phosphate synthase/GTP cyclohydrolase II-like protein,…
AR00441|SC|contig000001	Prodigal:2.60	CDS	768123	769724	.	-	0	ID=AR00441_00775;eC_number=2.1.1.72;inference=ab initio prediction:Prodigal:2.60,similar to AA sequence:RefSeq:YP_004048655.1,similar to AA sequence:UniProtKB:Q89Z59,protein motif:CLUSTERS:PRK09328,protein motif:Cdd:COG0286,protein motif:TIGRFAMs:TIGR00497,protein motif:Pfam:PF02384.10;locus_tag=AR00441_00775;product=Type I restriction-modification system DNA methylase,Probable type I restriction…
AR00441|SC|contig000001	Prodigal:2.60	CDS	769772	770995	.	-	0	ID=AR00441_00776;inference=ab initio prediction:Prodigal:2.60,similar to AA sequence:RefSeq:YP_005878534.1,protein motif:CLUSTERS:PRK09737,protein motif:Cdd:COG1708,protein motif:Pfam:PF01420.13;locus_tag=AR00441_00776;product=putative type I restriction-modification system S protein,EcoKI restriction-modification system protein HsdS,Predicted nucleotidyltransferases,Type I restriction modificati…
AR00441|SC|contig000001	Prodigal:2.60	CDS	771089	772078	.	-	0	ID=AR00441_00777;inference=ab initio prediction:Prodigal:2.60,similar to AA sequence:RefSeq:YP_004048657.1,protein motif:Cdd:COG3943;locus_tag=AR00441_00777;product=DNA-binding protein,Virulence protein;protein_id=gnl|SC|AR00441_00777
AR00441|SC|contig000001	Prodigal:2.60	CDS	772127	775132	.	-	0	ID=AR00441_00778;eC_number=3.1.21.3,3.1.21.3;gene=hsdR_2;inference=ab initio prediction:Prodigal:2.60,similar to AA sequence:RefSeq:YP_207833.1,similar to AA sequence:UniProtKB:P10486,protein motif:TIGRFAMs:TIGR00348,protein motif:Pfam:PF04851.9;locus_tag=AR00441_00778;product=type I restriction enzyme,Type I restriction enzyme EcoR124II R protein,type I site-specific deoxyribonuclease%2C HsdR fa…
AR00441|SC|contig000001	Prodigal:2.60	CDS	775246	776556	.	-	0	ID=AR00441_00779;gene=rarA;inference=ab initio prediction:Prodigal:2.60,similar to AA sequence:RefSeq:YP_207832.1,similar to AA sequence:UniProtKB:P0AAZ4,protein motif:CLUSTERS:PRK13342,protein motif:Cdd:COG2255,protein motif:TIGRFAMs:TIGR02397,protein motif:Pfam:PF12002.2;locus_tag=AR00441_00779;product=recombination factor protein RarA,Replication-associated recombination protein A,recombinatio…
AR00441|SC|contig000001	Prodigal:2.60	CDS	777129	777341	.	-	0	ID=AR00441_00780;inference=ab initio prediction:Prodigal:2.60;locus_tag=AR00441_00780;product=hypothetical protein;protein_id=gnl|SC|AR00441_00780
AR00441|SC|contig000001	Prodigal:2.60	CDS	777376	778068	.	+	0	ID=AR00441_00781;inference=ab initio prediction:Prodigal:2.60;locus_tag=AR00441_00781;product=hypothetical protein;protein_id=gnl|SC|AR00441_00781
AR00441|SC|contig000001	Prodigal:2.60	CDS	778340	779254	.	-	0	ID=AR00441_00782;gene=cmpR;inference=ab initio prediction:Prodigal:2.60,similar to AA sequence:RefSeq:YP_975197.1,similar to AA sequence:UniProtKB:Q55459,protein motif:CLUSTERS:PRK09986,protein motif:TIGRFAMs:TIGR03339,protein motif:Pfam:PF00126.21;locus_tag=AR00441_00782;product=LysR family transcriptional regulator,HTH-type transcriptional activator CmpR,DNA-binding transcriptional activator Xa…
AR00441|SC|contig000001	Prodigal:2.60	CDS	779510	780979	.	+	0	ID=AR00441_00783;inference=ab initio prediction:Prodigal:2.60,similar to AA sequence:RefSeq:YP_001599278.1,protein motif:Pfam:PF11840.2;locus_tag=AR00441_00783;product=integral membrane protein,Protein of unknown function (DUF3360);protein_id=gnl|SC|AR00441_00783
AR00441|SC|contig000001	Prodigal:2.60	CDS	781231	781602	.	+	0	ID=AR00441_00784;inference=ab initio prediction:Prodigal:2.60,similar to AA sequence:RefSeq:YP_001599279.1;locus_tag=AR00441_00784;product=lipoprotein;protein_id=gnl|SC|AR00441_00784
AR00441|SC|contig000001	Prodigal:2.60	CDS	781675	783084	.	+	0	ID=AR00441_00785;eC_number=4.2.3.1;gene=thrC;inference=ab initio prediction:Prodigal:2.60,similar to AA sequence:RefSeq:YP_002001842.1,similar to AA sequence:UniProtKB:P23669,protein motif:CLUSTERS:PRK09225,protein motif:TIGRFAMs:TIGR00260,protein motif:Pfam:PF00291.19;locus_tag=AR00441_00785;product=threonine synthase,Threonine synthase,threonine synthase,threonine synthase,Pyridoxal-phosphate d…
AR00441|SC|contig000001	Prodigal:2.60	CDS	783131	783925	.	+	0	ID=AR00441_00786;inference=ab initio prediction:Prodigal:2.60;locus_tag=AR00441_00786;product=hypothetical protein;protein_id=gnl|SC|AR00441_00786
AR00441|SC|contig000001	Prodigal:2.60	CDS	784113	784889	.	+	0	ID=AR00441_00787;eC_number=1.18.1.2,1.18.1.2;gene=fpr_1;inference=ab initio prediction:Prodigal:2.60,similar to AA sequence:RefSeq:YP_207826.1,similar to AA sequence:UniProtKB:Q44532,protein motif:CLUSTERS:PRK10926,protein motif:TIGRFAMs:TIGR02160,protein motif:Pfam:PF00175.15;locus_tag=AR00441_00787;product=ferredoxin-NADP reductase,Ferredoxin--NADP reductase,ferredoxin-NADP reductase,phenylacet…
AR00441|SC|contig000001	Prodigal:2.60	CDS	785556	788027	.	-	0	ID=AR00441_00788;eC_number=3.6.3.-;gene=copA_1;inference=ab initio prediction:Prodigal:2.60,similar to AA sequence:RefSeq:YP_001599284.1,similar to AA sequence:UniProtKB:P32113,protein motif:CLUSTERS:PRK10671,protein motif:Cdd:COG4633,protein motif:TIGRFAMs:TIGR01525,protein motif:Pfam:PF00122.14;locus_tag=AR00441_00788;product=P-type cation-transporting ATPase,Probable copper-importing P-type AT…
AR00441|SC|contig000001	Prodigal:2.60	CDS	788024	789202	.	-	0	ID=AR00441_00789;gene=hflX;inference=ab initio prediction:Prodigal:2.60,similar to AA sequence:RefSeq:YP_002001847.1,similar to AA sequence:UniProtKB:P25519,protein motif:CLUSTERS:PRK11058,protein motif:Cdd:COG0370,protein motif:TIGRFAMs:TIGR03156,protein motif:Pfam:PF01926.17;locus_tag=AR00441_00789;product=GTP-binding protein,GTP-binding protein HflX,GTPase HflX,Fe2+ transport system protein B,…
AR00441|SC|contig000001	Prodigal:2.60	CDS	789207	790487	.	-	0	ID=AR00441_00790;inference=ab initio prediction:Prodigal:2.60,similar to AA sequence:RefSeq:YP_002001848.1,protein motif:Pfam:PF00188.20;locus_tag=AR00441_00790;product=Periplasmic protein,Cysteine-rich secretory protein family;protein_id=gnl|SC|AR00441_00790
AR00441|SC|contig000001	Prodigal:2.60	CDS	790640	791365	.	-	0	ID=AR00441_00791;inference=ab initio prediction:Prodigal:2.60,similar to AA sequence:UniProtKB:P44068,protein motif:Pfam:PF02677.8;locus_tag=AR00441_00791;product=hypothetical protein,Uncharacterized BCR%2C COG1636;protein_id=gnl|SC|AR00441_00791
AR00441|SC|contig000001	Prodigal:2.60	CDS	791438	792115	.	-	0	ID=AR00441_00792;gene=radC;inference=ab initio prediction:Prodigal:2.60,similar to AA sequence:RefSeq:YP_207820.1,similar to AA sequence:UniProtKB:Q8KES1,protein motif:CLUSTERS:PRK00024,protein motif:TIGRFAMs:TIGR00608,protein motif:Pfam:PF04002.9;locus_tag=AR00441_00792;product=DNA repair protein RadC,hypothetical protein,hypothetical protein,DNA repair protein RadC,Protein of unknown function (…
AR00441|SC|contig000001	Prodigal:2.60	CDS	792238	793587	.	-	0	ID=AR00441_00793;inference=ab initio prediction:Prodigal:2.60,similar to AA sequence:RefSeq:YP_002001851.1,protein motif:Cdd:COG3135,protein motif:TIGRFAMs:TIGR02049,protein motif:Pfam:PF08886.5;locus_tag=AR00441_00793;product=glutamate--cysteine ligase,Uncharacterized protein involved in benzoate metabolism,glutamate--cysteine ligase,Glutamate-cysteine ligase;protein_id=gnl|SC|AR00441_00793
AR00441|SC|contig000001	Prodigal:2.60	CDS	793847	795256	.	+	0	ID=AR00441_00794;eC_number=4.2.1.33,4.2.1.33;gene=leuC;inference=ab initio prediction:Prodigal:2.60,similar to AA sequence:RefSeq:YP_207818.1,similar to AA sequence:UniProtKB:P0A6A6,protein motif:CLUSTERS:PRK05478,protein motif:Cdd:COG0065,protein motif:TIGRFAMs:TIGR00170,protein motif:Pfam:PF00330.14;locus_tag=AR00441_00794;product=isopropylmalate isomerase large subunit,3-isopropylmalate dehydr…
AR00441|SC|contig000001	Prodigal:2.60	CDS	795353	795607	.	+	0	ID=AR00441_00795;inference=ab initio prediction:Prodigal:2.60,similar to AA sequence:RefSeq:YP_975210.1;locus_tag=AR00441_00795;product=lipoprotein;protein_id=gnl|SC|AR00441_00795
AR00441|SC|contig000001	Prodigal:2.60	CDS	795549	796310	.	+	0	ID=AR00441_00796;eC_number=4.2.1.33,4.2.1.33;gene=leuD1;inference=ab initio prediction:Prodigal:2.60,similar to AA sequence:RefSeq:YP_005882819.1,similar to AA sequence:UniProtKB:P04787,protein motif:CLUSTERS:PRK01641,protein motif:Cdd:COG0065,protein motif:TIGRFAMs:TIGR00171,protein motif:Pfam:PF00694.13;locus_tag=AR00441_00796;product=putative 3-isopropylmalate dehydratase small subunit,3-isopr…
AR00441|SC|contig000001	Prodigal:2.60	CDS	796485	797306	.	+	0	ID=AR00441_00797;eC_number=2.1.1.37;gene=banIM_1;inference=ab initio prediction:Prodigal:2.60,similar to AA sequence:RefSeq:YP_207815.1,similar to AA sequence:UniProtKB:P19888,protein motif:CLUSTERS:PRK10458,protein motif:TIGRFAMs:TIGR00675,protein motif:Pfam:PF00145.11;locus_tag=AR00441_00797;product=DNA modification methylase (N.MgoV),Modification methylase BanI,DNA cytosine methylase,DNA (cyto…
AR00441|SC|contig000001	Prodigal:2.60	CDS	797321	797755	.	+	0	ID=AR00441_00798;eC_number=2.1.1.37;gene=banIM_2;inference=ab initio prediction:Prodigal:2.60,similar to AA sequence:RefSeq:YP_207815.1,similar to AA sequence:UniProtKB:P19888,protein motif:TIGRFAMs:TIGR00675,protein motif:Pfam:PF00145.11;locus_tag=AR00441_00798;product=DNA modification methylase (N.MgoV),Modification methylase BanI,DNA (cytosine-5-)-methyltransferase,C-5 cytosine-specific DNA me…
AR00441|SC|contig000001	Prodigal:2.60	CDS	797771	797932	.	+	0	ID=AR00441_00799;inference=ab initio prediction:Prodigal:2.60,similar to AA sequence:RefSeq:YP_207814.1,protein motif:Pfam:PF09564.4;locus_tag=AR00441_00799;product=type II restriction endonuclease NlaIV,NgoBV restriction endonuclease;protein_id=gnl|SC|AR00441_00799
AR00441|SC|contig000001	Prodigal:2.60	CDS	797978	798502	.	+	0	ID=AR00441_00800;inference=ab initio prediction:Prodigal:2.60,similar to AA sequence:RefSeq:YP_207814.1,protein motif:Pfam:PF09564.4;locus_tag=AR00441_00800;product=type II restriction endonuclease NlaIV,NgoBV restriction endonuclease;protein_id=gnl|SC|AR00441_00800
AR00441|SC|contig000001	Prodigal:2.60	CDS	798536	799606	.	+	0	ID=AR00441_00801;eC_number=1.1.1.85,1.1.1.85;gene=leuB;inference=ab initio prediction:Prodigal:2.60,similar to AA sequence:RefSeq:YP_207813.1,similar to AA sequence:UniProtKB:Q4ZUZ4,protein motif:CLUSTERS:PRK00772,protein motif:TIGRFAMs:TIGR00169,protein motif:Pfam:PF00180.14;locus_tag=AR00441_00801;product=3-isopropylmalate dehydrogenase,3-isopropylmalate dehydrogenase,3-isopropylmalate dehydrog…
AR00441|SC|contig000001	Prodigal:2.60	CDS	799769	800332	.	+	0	ID=AR00441_00802;gene=yceI;inference=ab initio prediction:Prodigal:2.60,similar to AA sequence:RefSeq:YP_002001995.1,similar to AA sequence:UniProtKB:P0A8X2,protein motif:CLUSTERS:PRK03757,protein motif:Cdd:COG2353,protein motif:Pfam:PF04264.7;locus_tag=AR00441_00802;product=Periplasmic protein,hypothetical protein,hypothetical protein,Uncharacterized conserved protein,YceI-like domain;protein_id…
AR00441|SC|contig000001	Prodigal:2.60	CDS	800792	802189	.	+	0	ID=AR00441_00803;eC_number=4.3.1.1;gene=aspA;inference=ab initio prediction:Prodigal:2.60,similar to AA sequence:RefSeq:YP_002001997.1,similar to AA sequence:UniProtKB:P0AC38,protein motif:CLUSTERS:PRK12273,protein motif:Cdd:COG0114,protein motif:TIGRFAMs:TIGR00839,protein motif:Pfam:PF00206.1;locus_tag=AR00441_00803;product=aspartate ammonia-lyase,Aspartate ammonia-lyase,aspartate ammonia-lyase,…
AR00441|SC|contig000001	Prodigal:2.60	CDS	802386	803261	.	-	0	ID=AR00441_00804;inference=ab initio prediction:Prodigal:2.60,similar to AA sequence:RefSeq:YP_002002002.1,protein motif:Pfam:PF00892.14;locus_tag=AR00441_00804;product=membrane protein,EamA-like transporter family;protein_id=gnl|SC|AR00441_00804
AR00441|SC|contig000001	Prodigal:2.60	CDS	803263	803985	.	-	0	ID=AR00441_00805;gene=dnaJ_1;inference=ab initio prediction:Prodigal:2.60,similar to AA sequence:RefSeq:YP_003083284.1,similar to AA sequence:UniProtKB:Q6RSN5,protein motif:CLUSTERS:PRK10767,protein motif:Cdd:COG3671,protein motif:TIGRFAMs:TIGR02349,protein motif:Pfam:PF00226.25;locus_tag=AR00441_00805;product=molecuar chaperone DnaJ,Chaperone protein DnaJ,chaperone protein DnaJ,Predicted membran…
AR00441|SC|contig000001	Prodigal:2.60	CDS	804008	804487	.	-	0	ID=AR00441_00806;gene=ybaK;inference=ab initio prediction:Prodigal:2.60,similar to AA sequence:RefSeq:YP_004048680.1,similar to AA sequence:UniProtKB:P0AAR3,protein motif:CLUSTERS:PRK10670,protein motif:Cdd:COG0344,protein motif:TIGRFAMs:TIGR00011,protein motif:Pfam:PF04073.9;locus_tag=AR00441_00806;product=YbaK/prolyl-tRNA synthetase associated domain-containing protein,Cys-tRNA(Pro)/Cys-tRNA(Cy…
AR00441|SC|contig000001	Prodigal:2.60	CDS	804562	804924	.	+	0	ID=AR00441_00807;eC_number=3.5.4.-;gene=yabJ;inference=ab initio prediction:Prodigal:2.60,similar to AA sequence:RefSeq:YP_004048681.1,similar to AA sequence:UniProtKB:P37552,protein motif:TIGRFAMs:TIGR00004,protein motif:Pfam:PF01042.15;locus_tag=AR00441_00807;product=endoribonuclease L-PSP,Enamine/imine deaminase,putative endoribonuclease L-PSP,Endoribonuclease L-PSP;protein_id=gnl|SC|AR00441_0…
AR00441|SC|contig000001	Prodigal:2.60	CDS	804956	805822	.	+	0	ID=AR00441_00808;gene=ygfZ;inference=ab initio prediction:Prodigal:2.60,similar to AA sequence:RefSeq:YP_005878506.1,similar to AA sequence:UniProtKB:P0ADE8,protein motif:CLUSTERS:PRK09559,protein motif:Cdd:COG0404,protein motif:TIGRFAMs:TIGR03317,protein motif:Pfam:PF01571.15;locus_tag=AR00441_00808;product=putative aminomethyl transferase,tRNA-modifying protein ygfZ,putative global regulator,Gl…
AR00441|SC|contig000001	Prodigal:2.60	CDS	805920	806879	.	+	0	ID=AR00441_00809;gene=ttcA;inference=ab initio prediction:Prodigal:2.60,similar to AA sequence:RefSeq:YP_207693.1,similar to AA sequence:UniProtKB:Q9JZJ6,protein motif:CLUSTERS:PRK10696,protein motif:Cdd:COG0037,protein motif:TIGRFAMs:TIGR02432,protein motif:Pfam:PF01171.14;locus_tag=AR00441_00809;product=C32 tRNA thiolase,tRNA 2-thiocytidine biosynthesis protein TtcA,tRNA 2-thiocytidine biosynth…
AR00441|SC|contig000001	Prodigal:2.60	CDS	806972	809911	.	-	0	ID=AR00441_00810;eC_number=3.1.21.5;inference=ab initio prediction:Prodigal:2.60,similar to AA sequence:RefSeq:YP_207692.1,protein motif:CLUSTERS:PRK15483,protein motif:Cdd:COG3587,protein motif:Pfam:PF04851.9;locus_tag=AR00441_00810;product=type III restriction-modification system endonuclease,type III restriction-modification system StyLTI enzyme res,Restriction endonuclease,Type III restrictio…
AR00441|SC|contig000001	Prodigal:2.60	CDS	809924	811594	.	-	0	ID=AR00441_00811;eC_number=2.1.1.72;gene=mod;inference=ab initio prediction:Prodigal:2.60,similar to AA sequence:RefSeq:YP_005903849.1,protein motif:CLUSTERS:PRK11524,protein motif:Cdd:COG2189,protein motif:Pfam:PF01555.12;locus_tag=AR00441_00811;product=type III restriction-modification system enzyme mod,putative methyltransferase,Adenine specific DNA methylase Mod,DNA methylase;protein_id=gnl|S…
AR00441|SC|contig000001	Prodigal:2.60	CDS	811942	812499	.	-	0	ID=AR00441_00812;eC_number=5.2.1.8,5.2.1.8;gene=ppiA;inference=ab initio prediction:Prodigal:2.60,similar to AA sequence:RefSeq:YP_207690.1,similar to AA sequence:UniProtKB:P0AFL3,protein motif:CLUSTERS:PRK10903,protein motif:Pfam:PF00160.15;locus_tag=AR00441_00812;product=peptidyl-prolyl cis-trans isomerase A,Peptidyl-prolyl cis-trans isomerase A precursor,peptidyl-prolyl cis-trans isomerase A (…
AR00441|SC|contig000001	Prodigal:2.60	CDS	812564	813490	.	-	0	ID=AR00441_00813;gene=yjiA;inference=ab initio prediction:Prodigal:2.60,similar to AA sequence:RefSeq:YP_002002011.1,similar to AA sequence:UniProtKB:P24203,protein motif:CLUSTERS:PRK11537,protein motif:TIGRFAMs:TIGR02475,protein motif:Pfam:PF02492.13;locus_tag=AR00441_00813;product=CobW-like protein,Uncharacterized GTP-binding protein YjiA,putative GTP-binding protein YjiA,cobalamin biosynthesis…
AR00441|SC|contig000001	Prodigal:2.60	CDS	813478	813954	.	-	0	ID=AR00441_00814;gene=zur;inference=ab initio prediction:Prodigal:2.60,similar to AA sequence:RefSeq:YP_003083291.1,similar to AA sequence:UniProtKB:P0AC51,protein motif:CLUSTERS:PRK11639;locus_tag=AR00441_00814;product=putative cation uptake regulator,Zinc uptake regulation protein,zinc uptake transcriptional repressor;protein_id=gnl|SC|AR00441_00814
AR00441|SC|contig000001	Prodigal:2.60	CDS	814025	814480	.	-	0	ID=AR00441_00815;eC_number=3.1.3.48;gene=yfkJ;inference=ab initio prediction:Prodigal:2.60,similar to AA sequence:RefSeq:YP_002002013.1,similar to AA sequence:UniProtKB:O35016,protein motif:CLUSTERS:PRK11391,protein motif:Cdd:COG0394,protein motif:TIGRFAMs:TIGR02689,protein motif:Pfam:PF01451.15;locus_tag=AR00441_00815;product=Low molecular weight protein tyrosine-phosphatase,Low molecular weight…
AR00441|SC|contig000001	Prodigal:2.60	CDS	814605	815720	.	-	0	ID=AR00441_00816;eC_number=2.7.1.31,2.7.1.31;gene=glxK;inference=ab initio prediction:Prodigal:2.60,similar to AA sequence:RefSeq:YP_005878499.1,similar to AA sequence:UniProtKB:P57098,protein motif:CLUSTERS:PRK09932,protein motif:TIGRFAMs:TIGR00045,protein motif:Pfam:PF02595.9;locus_tag=AR00441_00816;product=glycerate kinase,Glycerate kinase,glycerate kinase II,glycerate kinase,Glycerate kinase …
AR00441|SC|contig000001	Prodigal:2.60	CDS	815834	816931	.	-	0	ID=AR00441_00817;inference=ab initio prediction:Prodigal:2.60;locus_tag=AR00441_00817;product=hypothetical protein;protein_id=gnl|SC|AR00441_00817
AR00441|SC|contig000001	Prodigal:2.60	CDS	817013	818593	.	-	0	ID=AR00441_00818;inference=ab initio prediction:Prodigal:2.60,similar to AA sequence:RefSeq:YP_005895680.1,protein motif:CLUSTERS:PRK00121,protein motif:TIGRFAMs:TIGR00091,protein motif:Pfam:PF10119.3;locus_tag=AR00441_00818;product=methyltransferase domain protein,tRNA (guanine-N(7)-)-methyltransferase,tRNA (guanine-N(7)-)-methyltransferase,Predicted methyltransferase regulatory domain;protein_i…
AR00441|SC|contig000001	Prodigal:2.60	CDS	818741	818953	.	-	0	ID=AR00441_00819;inference=ab initio prediction:Prodigal:2.60,similar to AA sequence:RefSeq:YP_005897644.1,similar to AA sequence:UniProtKB:P43979,protein motif:CLUSTERS:PRK13748,protein motif:Cdd:COG2608,protein motif:TIGRFAMs:TIGR02052,protein motif:Pfam:PF00403.20;locus_tag=AR00441_00819;product=mercuric transport family protein,hypothetical protein,putative mercuric reductase,Copper chaperone…
AR00441|SC|contig000001	Prodigal:2.60	CDS	819583	821019	.	+	0	ID=AR00441_00820;gene=dltB;inference=ab initio prediction:Prodigal:2.60,similar to AA sequence:RefSeq:YP_207684.1,similar to AA sequence:UniProtKB:P39580,protein motif:TIGRFAMs:TIGR04091,protein motif:Pfam:PF03062.13;locus_tag=AR00441_00820;product=alginate O-acetylation - like protein,hypothetical protein,D-alanyl-lipoteichoic acid biosynthesis protein DltB,MBOAT family;protein_id=gnl|SC|AR00441…
AR00441|SC|contig000001	Prodigal:2.60	CDS	821030	822016	.	+	0	ID=AR00441_00821;inference=ab initio prediction:Prodigal:2.60,similar to AA sequence:RefSeq:YP_002002024.1,protein motif:Pfam:PF04311.7;locus_tag=AR00441_00821;product=protein PacB,Protein of unknown function (DUF459);protein_id=gnl|SC|AR00441_00821
AR00441|SC|contig000001	Prodigal:2.60	CDS	822013	823206	.	+	0	ID=AR00441_00822;inference=ab initio prediction:Prodigal:2.60,similar to AA sequence:RefSeq:YP_002002025.1;locus_tag=AR00441_00822;product=Periplasmic protein;protein_id=gnl|SC|AR00441_00822
AR00441|SC|contig000001	Prodigal:2.60	CDS	823493	825046	.	+	0	ID=AR00441_00823;eC_number=2.3.1.86,6.2.1.3;gene=fadD_1;inference=ab initio prediction:Prodigal:2.60,similar to AA sequence:RefSeq:YP_975236.1,similar to AA sequence:UniProtKB:P69451,protein motif:CLUSTERS:PRK06187,protein motif:Cdd:COG4340,protein motif:TIGRFAMs:TIGR03098,protein motif:Pfam:PF00501.22;locus_tag=AR00441_00823;product=long-chain-fatty-acid--CoA ligase,Long-chain-fatty-acid--CoA li…
AR00441|SC|contig000001	Prodigal:2.60	CDS	825043	825132	.	+	0	ID=AR00441_00824;inference=ab initio prediction:Prodigal:2.60;locus_tag=AR00441_00824;product=hypothetical protein;protein_id=gnl|SC|AR00441_00824
AR00441|SC|contig000001	Prodigal:2.60	CDS	825138	827165	.	-	0	ID=AR00441_00825;gene=betP;inference=ab initio prediction:Prodigal:2.60,similar to AA sequence:RefSeq:YP_004048699.1,similar to AA sequence:UniProtKB:P54582,protein motif:CLUSTERS:PRK09928,protein motif:Cdd:COG0237,protein motif:TIGRFAMs:TIGR00842,protein motif:Pfam:PF02028.11;locus_tag=AR00441_00825;product=transmembrane transport protein BCCT family,Glycine betaine transporter BetP,choline tran…
AR00441|SC|contig000001	Prodigal:2.60	CDS	827454	829460	.	+	0	ID=AR00441_00826;inference=ab initio prediction:Prodigal:2.60,similar to AA sequence:RefSeq:YP_207767.1,protein motif:Cdd:COG4389,protein motif:Pfam:PF10136.3;locus_tag=AR00441_00826;product=site-specific recombinase,Site-specific recombinase,Site-specific recombinase;protein_id=gnl|SC|AR00441_00826
AR00441|SC|contig000001	Prodigal:2.60	CDS	829873	830982	.	-	0	ID=AR00441_00827;eC_number=3.2.1.-,4.2.2.-;gene=mltB;inference=ab initio prediction:Prodigal:2.60,similar to AA sequence:RefSeq:YP_005892008.1,similar to AA sequence:UniProtKB:P41052,protein motif:CLUSTERS:PRK10760,protein motif:TIGRFAMs:TIGR02282;locus_tag=AR00441_00827;product=membrane-bound lytic murein transglycosylase B,Membrane-bound lytic murein transglycosylase B precursor,murein hydrolas…
AR00441|SC|contig000001	Prodigal:2.60	CDS	831183	832610	.	-	0	ID=AR00441_00828;inference=ab initio prediction:Prodigal:2.60,similar to AA sequence:RefSeq:YP_207764.1,protein motif:CLUSTERS:PRK12341,protein motif:Pfam:PF00441.1;locus_tag=AR00441_00828;product=oxidoreductase,putative acyl-CoA dehydrogenase,Acyl-CoA dehydrogenase%2C C-terminal domain;protein_id=gnl|SC|AR00441_00828
AR00441|SC|contig000001	Prodigal:2.60	CDS	832795	836493	.	+	0	ID=AR00441_00829;eC_number=3.6.1.-,3.6.4.-;gene=mfd;inference=ab initio prediction:Prodigal:2.60,similar to AA sequence:RefSeq:YP_005897635.1,similar to AA sequence:UniProtKB:P30958,protein motif:CLUSTERS:PRK10689,protein motif:Cdd:COG4098,protein motif:TIGRFAMs:TIGR00580,protein motif:Pfam:PF02559.10;locus_tag=AR00441_00829;product=transcription-repair coupling factor,Transcription-repair-coupli…
AR00441|SC|contig000001	Prodigal:2.60	CDS	836642	837025	.	+	0	ID=AR00441_00830;eC_number=4.1.1.11;gene=panD;inference=ab initio prediction:Prodigal:2.60,similar to AA sequence:RefSeq:YP_001599326.1,similar to AA sequence:UniProtKB:A1KUB3,protein motif:CLUSTERS:PRK05449,protein motif:TIGRFAMs:TIGR00223,protein motif:Pfam:PF02261.1;locus_tag=AR00441_00830;product=aspartate alpha-decarboxylase,Aspartate 1-decarboxylase precursor,aspartate alpha-decarboxylase,a…
AR00441|SC|contig000001	Prodigal:2.60	CDS	837047	837889	.	+	0	ID=AR00441_00831;eC_number=2.5.1.55,2.5.1.55;gene=kdsA;inference=ab initio prediction:Prodigal:2.60,similar to AA sequence:RefSeq:YP_207759.1,similar to AA sequence:UniProtKB:Q9JZ55,protein motif:CLUSTERS:PRK12457,protein motif:Cdd:COG2877,protein motif:TIGRFAMs:TIGR01362,protein motif:Pfam:PF00793.14;locus_tag=AR00441_00831;product=2-dehydro-3-deoxyphosphooctonate aldolase,2-dehydro-3-deoxyphosp…
AR00441|SC|contig000001	Prodigal:2.60	CDS	837904	838344	.	+	0	ID=AR00441_00832;inference=ab initio prediction:Prodigal:2.60;locus_tag=AR00441_00832;product=hypothetical protein;protein_id=gnl|SC|AR00441_00832
AR00441|SC|contig000001	Prodigal:2.60	CDS	838392	839678	.	+	0	ID=AR00441_00833;eC_number=4.2.1.11,4.2.1.11;gene=eno;inference=ab initio prediction:Prodigal:2.60,similar to AA sequence:RefSeq:YP_207757.1,similar to AA sequence:UniProtKB:P37869,protein motif:CLUSTERS:PRK00077,protein motif:Cdd:COG4948,protein motif:TIGRFAMs:TIGR01060,protein motif:Pfam:PF00113.1;locus_tag=AR00441_00833;product=phosphopyruvate hydratase,Enolase,enolase,L-alanine-DL-glutamate e…
AR00441|SC|contig000001	Prodigal:2.60	CDS	839692	839970	.	+	0	ID=AR00441_00834;gene=ftsB;inference=ab initio prediction:Prodigal:2.60,similar to AA sequence:RefSeq:YP_002001924.1,similar to AA sequence:UniProtKB:P0A6S5,protein motif:CLUSTERS:PRK00888,protein motif:Pfam:PF04977.9;locus_tag=AR00441_00834;product=Cell division protein ftsB-like protein,Cell division protein FtsB,cell division protein FtsB,Septum formation initiator;protein_id=gnl|SC|AR00441_00…
AR00441|SC|contig000001	Prodigal:2.60	CDS	840039	840302	.	-	0	ID=AR00441_00835;gene=ycbX;inference=ab initio prediction:Prodigal:2.60,similar to AA sequence:RefSeq:YP_001599331.1,similar to AA sequence:UniProtKB:P75863,protein motif:CLUSTERS:PRK10713,protein motif:Cdd:COG3217,protein motif:TIGRFAMs:TIGR02160,protein motif:Pfam:PF00111.21;locus_tag=AR00441_00835;product=iron-sulfur binding protein,hypothetical protein,2Fe-2S ferredoxin YfaE,Uncharacterized F…
AR00441|SC|contig000001	Prodigal:2.60	CDS	840537	841691	.	-	0	ID=AR00441_00836;eC_number=1.17.4.1;gene=nrdB;inference=ab initio prediction:Prodigal:2.60,similar to AA sequence:RefSeq:YP_001599332.1,similar to AA sequence:UniProtKB:P69924,protein motif:CLUSTERS:PRK09101,protein motif:Cdd:COG0208,protein motif:TIGRFAMs:TIGR04171,protein motif:Pfam:PF00268.15;locus_tag=AR00441_00836;product=ribonucleotide-diphosphate reductase subunit beta,Ribonucleoside-dipho…
AR00441|SC|contig000001	Prodigal:2.60	CDS	841731	842918	.	-	0	ID=AR00441_00837;eC_number=3.1.21.4;gene=ecoRIIR;inference=ab initio prediction:Prodigal:2.60,similar to AA sequence:RefSeq:YP_001599333.1,similar to AA sequence:UniProtKB:P14633,protein motif:Pfam:PF09019.5;locus_tag=AR00441_00837;product=type-II restriction endonuclease,Type-2 restriction enzyme EcoRII,EcoRII C terminal;protein_id=gnl|SC|AR00441_00837
AR00441|SC|contig000001	Prodigal:2.60	CDS	842911	843924	.	-	0	ID=AR00441_00838;eC_number=2.1.1.37;gene=hpaIIM;inference=ab initio prediction:Prodigal:2.60,similar to AA sequence:RefSeq:YP_001599334.1,similar to AA sequence:UniProtKB:P15446,protein motif:CLUSTERS:PRK10458,protein motif:TIGRFAMs:TIGR00675,protein motif:Pfam:PF00145.11;locus_tag=AR00441_00838;product=C-5 cytosine-specific DNA-methylase,Modification methylase HpaII,DNA cytosine methylase,DNA (c…
AR00441|SC|contig000001	Prodigal:2.60	CDS	843982	846261	.	-	0	ID=AR00441_00839;eC_number=1.17.4.1;gene=nrdA;inference=ab initio prediction:Prodigal:2.60,similar to AA sequence:RefSeq:YP_002001927.1,similar to AA sequence:UniProtKB:P00452,protein motif:CLUSTERS:PRK09103,protein motif:TIGRFAMs:TIGR02506,protein motif:Pfam:PF02867.1;locus_tag=AR00441_00839;product=ribonucleotide-diphosphate reductase subunit alpha,Ribonucleoside-diphosphate reductase 1 subunit…
AR00441|SC|contig000001	Prodigal:2.60	CDS	846775	847101	.	+	0	ID=AR00441_00840;inference=ab initio prediction:Prodigal:2.60;locus_tag=AR00441_00840;product=hypothetical protein;protein_id=gnl|SC|AR00441_00840
AR00441|SC|contig000001	Prodigal:2.60	CDS	847412	848221	.	-	0	ID=AR00441_00841;eC_number=2.3.1.51,2.3.1.51;gene=plsC_1;inference=ab initio prediction:Prodigal:2.60,similar to AA sequence:RefSeq:YP_207751.1,similar to AA sequence:UniProtKB:P26647,protein motif:CLUSTERS:PRK15018,protein motif:TIGRFAMs:TIGR00530,protein motif:Pfam:PF01553.15;locus_tag=AR00441_00841;product=1-acyl-SN-glycerol-3-phosphate acyltransferase,1-acyl-sn-glycerol-3-phosphate acyltransf…
AR00441|SC|contig000001	Prodigal:2.60	CDS	848267	849094	.	-	0	ID=AR00441_00842;eC_number=3.2.2.23;gene=mutM;inference=ab initio prediction:Prodigal:2.60,similar to AA sequence:RefSeq:YP_002001931.1,similar to AA sequence:UniProtKB:P05523,protein motif:CLUSTERS:PRK01103,protein motif:TIGRFAMs:TIGR00577,protein motif:Pfam:PF06831.8;locus_tag=AR00441_00842;product=formamidopyrimidine-DNA glycosylase,Formamidopyrimidine-DNA glycosylase,formamidopyrimidine/5-for…
AR00441|SC|contig000001	Prodigal:2.60	CDS	849146	849811	.	-	0	ID=AR00441_00843;inference=ab initio prediction:Prodigal:2.60,similar to AA sequence:RefSeq:YP_005878474.1;locus_tag=AR00441_00843;product=putative methyltransferase;protein_id=gnl|SC|AR00441_00843
AR00441|SC|contig000001	Prodigal:2.60	CDS	849990	851966	.	+	0	ID=AR00441_00844;eC_number=4.2.2.-;gene=mltD;inference=ab initio prediction:Prodigal:2.60,similar to AA sequence:RefSeq:YP_207748.1,similar to AA sequence:UniProtKB:P0AEZ7,protein motif:CLUSTERS:PRK10783,protein motif:TIGRFAMs:TIGR02899,protein motif:Pfam:PF01476.14;locus_tag=AR00441_00844;product=murein transglycosylase/nitrite reductase transcriptional regulator,Membrane-bound lytic murein tran…
AR00441|SC|contig000001	Prodigal:2.60	CDS	852034	852726	.	+	0	ID=AR00441_00845;eC_number=5.4.99.19;gene=rsuA;inference=ab initio prediction:Prodigal:2.60,similar to AA sequence:RefSeq:YP_001599342.1,similar to AA sequence:UniProtKB:P0AA43,protein motif:CLUSTERS:PRK10839,protein motif:TIGRFAMs:TIGR00093,protein motif:Pfam:PF00849.16;locus_tag=AR00441_00845;product=ribosomal small subunit pseudouridine synthase A,Ribosomal small subunit pseudouridine synthase…
AR00441|SC|contig000001	Prodigal:2.60	CDS	853414	853659	.	+	0	ID=AR00441_00846;inference=ab initio prediction:Prodigal:2.60,similar to AA sequence:RefSeq:YP_207746.1,protein motif:Cdd:COG0733;locus_tag=AR00441_00846;product=sodium-dependent transport protein,Na+-dependent transporters of the SNF family;protein_id=gnl|SC|AR00441_00846
AR00441|SC|contig000001	Prodigal:2.60	CDS	853862	854506	.	+	0	ID=AR00441_00847;inference=ab initio prediction:Prodigal:2.60,similar to AA sequence:RefSeq:YP_207746.1,protein motif:Cdd:COG0733,protein motif:Pfam:PF00209.12;locus_tag=AR00441_00847;product=sodium-dependent transport protein,Na+-dependent transporters of the SNF family,Sodium:neurotransmitter symporter family;protein_id=gnl|SC|AR00441_00847
AR00441|SC|contig000001	Prodigal:2.60	CDS	854500	854670	.	+	0	ID=AR00441_00848;inference=ab initio prediction:Prodigal:2.60,similar to AA sequence:RefSeq:YP_207746.1;locus_tag=AR00441_00848;product=sodium-dependent transport protein;protein_id=gnl|SC|AR00441_00848
AR00441|SC|contig000001	Prodigal:2.60	CDS	854914	855570	.	+	0	ID=AR00441_00849;eC_number=2.7.4.25;gene=cmk;inference=ab initio prediction:Prodigal:2.60,similar to AA sequence:RefSeq:YP_207745.1,similar to AA sequence:UniProtKB:P0A6I0,protein motif:CLUSTERS:PRK11860,protein motif:Cdd:COG0283,protein motif:TIGRFAMs:TIGR00017,protein motif:Pfam:PF02224.12;locus_tag=AR00441_00849;product=cytidylate kinase,Cytidylate kinase,bifunctional 3-phosphoshikimate 1-carb…
AR00441|SC|contig000001	Prodigal:2.60	CDS	855641	857410	.	+	0	ID=AR00441_00850;gene=rpsA;inference=ab initio prediction:Prodigal:2.60,similar to AA sequence:RefSeq:YP_004048724.1,similar to AA sequence:UniProtKB:Q9JZ44,protein motif:CLUSTERS:PRK06299,protein motif:Cdd:COG0283,protein motif:TIGRFAMs:TIGR00717,protein motif:Pfam:PF00575.17;locus_tag=AR00441_00850;product=30S ribosomal protein S1,30S ribosomal protein S1,30S ribosomal protein S1,Cytidylate kin…
AR00441|SC|contig000001	Prodigal:2.60	CDS	857421	857735	.	+	0	ID=AR00441_00851;gene=hip;inference=ab initio prediction:Prodigal:2.60,similar to AA sequence:RefSeq:YP_004048725.1,similar to AA sequence:UniProtKB:P0A6Y1,protein motif:CLUSTERS:PRK00199,protein motif:TIGRFAMs:TIGR00988,protein motif:Pfam:PF00216.15;locus_tag=AR00441_00851;product=integration host factor beta-subunit,Integration host factor subunit beta,integration host factor subunit beta,integ…
AR00441|SC|contig000001	Prodigal:2.60	CDS	857933	858340	.	-	0	ID=AR00441_00852;gene=adhR;inference=ab initio prediction:Prodigal:2.60,similar to AA sequence:RefSeq:YP_207742.1,similar to AA sequence:UniProtKB:O06008,protein motif:CLUSTERS:PRK09514,protein motif:Cdd:COG4978,protein motif:TIGRFAMs:TIGR02043,protein motif:Pfam:PF00376.17;locus_tag=AR00441_00852;product=MerR family transcriptional regulator,HTH-type transcriptional regulator AdhR,zinc-responsiv…
AR00441|SC|contig000001	Prodigal:2.60	CDS	858647	859783	.	+	0	ID=AR00441_00853;eC_number=1.1.1.1,1.1.1.284;gene=adhC;inference=ab initio prediction:Prodigal:2.60,similar to AA sequence:RefSeq:YP_004048727.1,similar to AA sequence:UniProtKB:P25437,protein motif:CLUSTERS:PRK13771,protein motif:Cdd:COG0115,protein motif:TIGRFAMs:TIGR02818,protein motif:Pfam:PF08240.6;locus_tag=AR00441_00853;product=alcohol dehydrogenase,S-(hydroxymethyl)glutathione dehydrogena…
AR00441|SC|contig000001	Prodigal:2.60	CDS	859792	860619	.	+	0	ID=AR00441_00854;eC_number=3.1.2.12;inference=ab initio prediction:Prodigal:2.60,similar to AA sequence:RefSeq:YP_002001943.1,similar to AA sequence:UniProtKB:P44556,protein motif:Cdd:COG2819,protein motif:TIGRFAMs:TIGR02821,protein motif:Pfam:PF00756.14;locus_tag=AR00441_00854;product=putative esterase,S-formylglutathione hydrolase,Predicted hydrolase of the alpha/beta superfamily,S-formylglutat…
AR00441|SC|contig000001	Prodigal:2.60	CDS	861010	862161	.	+	0	ID=AR00441_00855;gene=yhcM;inference=ab initio prediction:Prodigal:2.60,similar to AA sequence:RefSeq:YP_002001944.1,similar to AA sequence:UniProtKB:P64612,protein motif:CLUSTERS:PRK08939,protein motif:Cdd:COG1484,protein motif:Pfam:PF03969.10;locus_tag=AR00441_00855;product=Nucleotide-binding protein,hypothetical protein,primosomal protein DnaI,DNA replication protein,AFG1-like ATPase;protein_i…
AR00441|SC|contig000001	Prodigal:2.60	CDS	862220	862645	.	+	0	ID=AR00441_00856;eC_number=2.7.4.6;gene=ndk;inference=ab initio prediction:Prodigal:2.60,similar to AA sequence:RefSeq:YP_002001945.1,similar to AA sequence:UniProtKB:P15266,protein motif:CLUSTERS:PRK00668,protein motif:Cdd:COG0105,protein motif:Pfam:PF00334.13;locus_tag=AR00441_00856;product=nucleoside diphosphate kinase,Nucleoside diphosphate kinase,mulitfunctional nucleoside diphosphate kinase…
AR00441|SC|contig000001	Prodigal:2.60	CDS	862788	863882	.	+	0	ID=AR00441_00857;eC_number=2.1.1.192;gene=rlmN;inference=ab initio prediction:Prodigal:2.60,similar to AA sequence:RefSeq:YP_005894088.1,similar to AA sequence:UniProtKB:P36979,protein motif:CLUSTERS:PRK11194,protein motif:TIGRFAMs:TIGR00048,protein motif:Pfam:PF04055.15;locus_tag=AR00441_00857;product=radical SAM enzyme%2C Cfr family,Ribosomal RNA large subunit methyltransferase N,ribosomal RNA …
AR00441|SC|contig000001	Prodigal:2.60	CDS	863885	864646	.	+	0	ID=AR00441_00858;inference=ab initio prediction:Prodigal:2.60,similar to AA sequence:RefSeq:YP_975266.1,protein motif:CLUSTERS:PRK10370,protein motif:Cdd:COG3914,protein motif:TIGRFAMs:TIGR02521,protein motif:Pfam:PF00515.22;locus_tag=AR00441_00858;product=lipoprotein,formate-dependent nitrite reductase complex subunit NrfG,Predicted O-linked N-acetylglucosamine transferase%2C SPINDLY family,type…
AR00441|SC|contig000001	Prodigal:2.60	CDS	864662	865927	.	+	0	ID=AR00441_00859;eC_number=1.17.7.1,1.17.7.1;gene=ispG;inference=ab initio prediction:Prodigal:2.60,similar to AA sequence:RefSeq:YP_207736.1,similar to AA sequence:UniProtKB:Q84GJ3,protein motif:CLUSTERS:PRK00366,protein motif:TIGRFAMs:TIGR00612,protein motif:Pfam:PF04551.8;locus_tag=AR00441_00859;product=4-hydroxy-3-methylbut-2-en-1-yl diphosphate synthase,4-hydroxy-3-methylbut-2-en-1-yl diphos…
AR00441|SC|contig000001	Prodigal:2.60	CDS	865984	866598	.	-	0	ID=AR00441_00860;eC_number=3.4.21.92;gene=clpP;inference=ab initio prediction:Prodigal:2.60,similar to AA sequence:RefSeq:YP_002001950.1,similar to AA sequence:UniProtKB:Q3K9W9,protein motif:CLUSTERS:PRK00277,protein motif:TIGRFAMs:TIGR00493,protein motif:Pfam:PF00574.17;locus_tag=AR00441_00860;product=ATP-dependent Clp protease proteolytic subunit,ATP-dependent Clp protease proteolytic subunit,A…
AR00441|SC|contig000001	Prodigal:2.60	CDS	866694	868004	.	-	0	ID=AR00441_00861;eC_number=5.2.1.8;gene=tig;inference=ab initio prediction:Prodigal:2.60,similar to AA sequence:RefSeq:YP_207734.1,similar to AA sequence:UniProtKB:Q9JZ37,protein motif:CLUSTERS:PRK01490,protein motif:Cdd:COG0544,protein motif:TIGRFAMs:TIGR00115,protein motif:Pfam:PF05697.7;locus_tag=AR00441_00861;product=trigger factor,Trigger factor,trigger factor,FKBP-type peptidyl-prolyl cis-t…
AR00441|SC|contig000001	Prodigal:2.60	CDS	868212	870650	.	-	0	ID=AR00441_00862;gene=ftsK_2;inference=ab initio prediction:Prodigal:2.60,similar to AA sequence:RefSeq:YP_002001953.1,similar to AA sequence:UniProtKB:Q9I0M3,protein motif:CLUSTERS:PRK10263,protein motif:Cdd:COG1674,protein motif:TIGRFAMs:TIGR03928,protein motif:Pfam:PF01580.12;locus_tag=AR00441_00862;product=cell division protein FtsK,DNA translocase FtsK,DNA translocase FtsK,DNA segregation AT…
AR00441|SC|contig000001	Prodigal:2.60	CDS	870873	872084	.	+	0	ID=AR00441_00863;gene=pyrP;inference=ab initio prediction:Prodigal:2.60,similar to AA sequence:RefSeq:YP_002001954.1,similar to AA sequence:UniProtKB:P39766,protein motif:CLUSTERS:PRK10720,protein motif:TIGRFAMs:TIGR00801,protein motif:Pfam:PF00860.14;locus_tag=AR00441_00863;product=ABC transporter permease,Uracil transporter,uracil transporter,uracil-xanthine permease,Permease family;protein_id=…
AR00441|SC|contig000001	Prodigal:2.60	CDS	872136	872618	.	-	0	ID=AR00441_00864;inference=ab initio prediction:Prodigal:2.60;locus_tag=AR00441_00864;product=hypothetical protein;protein_id=gnl|SC|AR00441_00864
AR00441|SC|contig000001	Prodigal:2.60	CDS	873201	873947	.	+	0	ID=AR00441_00865;eC_number=2.7.8.24;gene=pcs;inference=ab initio prediction:Prodigal:2.60,similar to AA sequence:RefSeq:YP_207729.1,similar to AA sequence:UniProtKB:Q9KJY8,protein motif:Cdd:COG5050,protein motif:TIGRFAMs:TIGR00473,protein motif:Pfam:PF01066.15;locus_tag=AR00441_00865;product=phosphatidylserine synthase,Phosphatidylcholine synthase,sn-1%2C2-diacylglycerol ethanolamine- and choline…
AR00441|SC|contig000001	Prodigal:2.60	CDS	873948	874754	.	+	0	ID=AR00441_00866;inference=ab initio prediction:Prodigal:2.60,protein motif:Pfam:PF01925.13;locus_tag=AR00441_00866;product=Sulfite exporter TauE/SafE;protein_id=gnl|SC|AR00441_00866
AR00441|SC|contig000001	Prodigal:2.60	CDS	875542	875994	.	-	0	ID=AR00441_00867;gene=rplI;inference=ab initio prediction:Prodigal:2.60,similar to AA sequence:RefSeq:YP_207727.1,similar to AA sequence:UniProtKB:P0A7R1,protein motif:CLUSTERS:PRK00137,protein motif:Cdd:COG0359,protein motif:TIGRFAMs:TIGR00158,protein motif:Pfam:PF03948.8;locus_tag=AR00441_00867;product=50S ribosomal protein L9,50S ribosomal protein L9,50S ribosomal protein L9,Ribosomal protein …
AR00441|SC|contig000001	Prodigal:2.60	CDS	876011	876241	.	-	0	ID=AR00441_00868;gene=rpsR;inference=ab initio prediction:Prodigal:2.60,similar to AA sequence:RefSeq:YP_207726.1,similar to AA sequence:UniProtKB:P0A7T7,protein motif:CLUSTERS:PRK00391,protein motif:Cdd:COG0238,protein motif:TIGRFAMs:TIGR00165,protein motif:Pfam:PF01084.14;locus_tag=AR00441_00868;product=30S ribosomal protein S18,30S ribosomal protein S18,30S ribosomal protein S18,Ribosomal prot…
AR00441|SC|contig000001	Prodigal:2.60	CDS	876551	876919	.	-	0	ID=AR00441_00869;gene=rpsF;inference=ab initio prediction:Prodigal:2.60,similar to AA sequence:RefSeq:YP_207724.1,similar to AA sequence:UniProtKB:P02358,protein motif:CLUSTERS:PRK00453,protein motif:TIGRFAMs:TIGR00166,protein motif:Pfam:PF01250.11;locus_tag=AR00441_00869;product=30S ribosomal protein S6,30S ribosomal protein S6,30S ribosomal protein S6,ribosomal protein S6,Ribosomal protein S6;p…
AR00441|SC|contig000001	Prodigal:2.60	CDS	877075	878025	.	-	0	ID=AR00441_00870;eC_number=1.8.1.9,1.8.1.9;gene=trxB;inference=ab initio prediction:Prodigal:2.60,similar to AA sequence:RefSeq:YP_207723.1,similar to AA sequence:UniProtKB:P0A9P4,protein motif:CLUSTERS:PRK10262,protein motif:Cdd:COG3634,protein motif:TIGRFAMs:TIGR01292,protein motif:Pfam:PF07992.8;locus_tag=AR00441_00870;product=thioredoxin reductase,Thioredoxin reductase,thioredoxin reductase,A…
AR00441|SC|contig000001	Prodigal:2.60	CDS	878164	880341	.	+	0	ID=AR00441_00871;eC_number=3.6.3.-;gene=copA_2;inference=ab initio prediction:Prodigal:2.60,similar to AA sequence:RefSeq:YP_001599370.1,similar to AA sequence:UniProtKB:O32220,protein motif:CLUSTERS:PRK10671,protein motif:Cdd:COG4633,protein motif:TIGRFAMs:TIGR01525,protein motif:Pfam:PF00122.14;locus_tag=AR00441_00871;product=cation transporter E1-E2 family ATPase,Copper-exporting P-type ATPase…
AR00441|SC|contig000001	Prodigal:2.60	CDS	880405	882291	.	+	0	ID=AR00441_00872;gene=uvrC;inference=ab initio prediction:Prodigal:2.60,similar to AA sequence:RefSeq:YP_207721.1,similar to AA sequence:UniProtKB:P0A8G0,protein motif:CLUSTERS:PRK00558,protein motif:Cdd:COG0322,protein motif:TIGRFAMs:TIGR00194,protein motif:Pfam:PF08459.5;locus_tag=AR00441_00872;product=excinuclease ABC subunit C,Excinuclease ABC subunit C,excinuclease ABC subunit C,Nuclease sub…
AR00441|SC|contig000001	Prodigal:2.60	CDS	882409	883812	.	+	0	ID=AR00441_00873;inference=ab initio prediction:Prodigal:2.60,similar to AA sequence:RefSeq:YP_005901898.1,similar to AA sequence:UniProtKB:Q9JZ25,protein motif:Pfam:PF08238.6;locus_tag=AR00441_00873;product=sel1 repeat protein,hypothetical protein,Sel1 repeat;protein_id=gnl|SC|AR00441_00873
AR00441|SC|contig000001	Prodigal:2.60	CDS	883934	884650	.	+	0	ID=AR00441_00874;eC_number=2.1.1.33,2.1.1.33;gene=trmB;inference=ab initio prediction:Prodigal:2.60,similar to AA sequence:RefSeq:YP_207720.1,similar to AA sequence:UniProtKB:P44648,protein motif:CLUSTERS:PRK00121,protein motif:TIGRFAMs:TIGR00091,protein motif:Pfam:PF02390.11;locus_tag=AR00441_00874;product=tRNA (guanine-N(7)-)-methyltransferase,tRNA (guanine-N(7)-)-methyltransferase,tRNA (guanin…
AR00441|SC|contig000001	Prodigal:2.60	CDS	885652	886104	.	-	0	ID=AR00441_00875;inference=ab initio prediction:Prodigal:2.60;locus_tag=AR00441_00875;product=hypothetical protein;protein_id=gnl|SC|AR00441_00875
AR00441|SC|contig000001	Prodigal:2.60	CDS	886115	888133	.	-	0	ID=AR00441_00876;gene=uvrB;inference=ab initio prediction:Prodigal:2.60,similar to AA sequence:RefSeq:YP_001599374.1,similar to AA sequence:UniProtKB:P0A8F8,protein motif:CLUSTERS:PRK05298,protein motif:Cdd:COG4098,protein motif:TIGRFAMs:TIGR00631,protein motif:Pfam:PF12344.2;locus_tag=AR00441_00876;product=excinuclease ABC subunit B,Excinuclease ABC subunit B,excinuclease ABC subunit B,Superfami…
AR00441|SC|contig000001	Prodigal:2.60	CDS	888462	889946	.	-	0	ID=AR00441_00877;eC_number=3.4.21.102;gene=ctpB;inference=ab initio prediction:Prodigal:2.60,similar to AA sequence:RefSeq:YP_001599375.1,similar to AA sequence:UniProtKB:O35002,protein motif:CLUSTERS:PRK11186,protein motif:Cdd:COG3975,protein motif:TIGRFAMs:TIGR03900,protein motif:Pfam:PF03572.1;locus_tag=AR00441_00877;product=carboxy-terminal processing protease,Carboxy-terminal processing prot…
AR00441|SC|contig000001	Prodigal:2.60	CDS	890066	891871	.	-	0	ID=AR00441_00878;inference=ab initio prediction:Prodigal:2.60,similar to AA sequence:RefSeq:YP_005878439.1,similar to AA sequence:UniProtKB:Q9JZ20,protein motif:CLUSTERS:PRK11637,protein motif:Cdd:COG4942,protein motif:Pfam:PF01551.1;locus_tag=AR00441_00878;product=putative metallopeptidase,hypothetical protein,AmiB activator,Membrane-bound metallopeptidase,Peptidase family M23;protein_id=gnl|SC|…
AR00441|SC|contig000001	Prodigal:2.60	CDS	892199	892759	.	+	0	ID=AR00441_00879;inference=ab initio prediction:Prodigal:2.60,similar to AA sequence:RefSeq:YP_002001979.1,protein motif:CLUSTERS:PRK10756,protein motif:Cdd:COG3045,protein motif:Pfam:PF05981.6;locus_tag=AR00441_00879;product=CreA protein,hypothetical protein,Uncharacterized protein conserved in bacteria,CreA protein;protein_id=gnl|SC|AR00441_00879
AR00441|SC|contig000001	Prodigal:2.60	CDS	892761	893309	.	+	0	ID=AR00441_00880;inference=ab initio prediction:Prodigal:2.60,similar to AA sequence:UniProtKB:Q8EBZ9,protein motif:CLUSTERS:PRK00228,protein motif:Pfam:PF02622.9;locus_tag=AR00441_00880;product=hypothetical protein,hypothetical protein,Uncharacterized ACR%2C COG1678;protein_id=gnl|SC|AR00441_00880
AR00441|SC|contig000001	Prodigal:2.60	CDS	893302	893757	.	+	0	ID=AR00441_00881;eC_number=3.1.-.-;gene=yqgF;inference=ab initio prediction:Prodigal:2.60,similar to AA sequence:RefSeq:YP_207713.1,similar to AA sequence:UniProtKB:P0A8I1,protein motif:CLUSTERS:PRK00109,protein motif:TIGRFAMs:TIGR00250,protein motif:Pfam:PF03652.9;locus_tag=AR00441_00881;product=Holliday junction resolvase-like protein,Putative Holliday junction resolvase,Holliday junction resol…
AR00441|SC|contig000001	Prodigal:2.60	CDS	893767	894183	.	-	0	ID=AR00441_00882;gene=ycgM_1;inference=ab initio prediction:Prodigal:2.60,similar to AA sequence:RefSeq:YP_003083355.1,similar to AA sequence:UniProtKB:P76004,protein motif:CLUSTERS:PRK10691,protein motif:Cdd:COG0179,protein motif:TIGRFAMs:TIGR02303,protein motif:Pfam:PF01557.12;locus_tag=AR00441_00882;product=putative hydrolase,hypothetical protein,hypothetical protein,2-keto-4-pentenoate hydrat…
AR00441|SC|contig000001	Prodigal:2.60	CDS	894217	894423	.	-	0	ID=AR00441_00883;gene=ycgM_2;inference=ab initio prediction:Prodigal:2.60,similar to AA sequence:RefSeq:YP_003083355.1,similar to AA sequence:UniProtKB:P76004,protein motif:CLUSTERS:PRK10691,protein motif:Cdd:COG0179,protein motif:TIGRFAMs:TIGR02303,protein motif:Pfam:PF01557.12;locus_tag=AR00441_00883;product=putative hydrolase,hypothetical protein,hypothetical protein,2-keto-4-pentenoate hydrat…
AR00441|SC|contig000001	Prodigal:2.60	CDS	894486	896198	.	-	0	ID=AR00441_00884;eC_number=6.1.1.15;gene=proS;inference=ab initio prediction:Prodigal:2.60,similar to AA sequence:RefSeq:YP_002001983.1,similar to AA sequence:UniProtKB:Q3KH16,protein motif:CLUSTERS:PRK09194,protein motif:Cdd:COG0442,protein motif:TIGRFAMs:TIGR00409,protein motif:Pfam:PF00587.19;locus_tag=AR00441_00884;product=prolyl-tRNA synthetase,Proline--tRNA ligase,prolyl-tRNA synthetase,Pro…
AR00441|SC|contig000001	Prodigal:2.60	CDS	896893	899556	.	+	0	ID=AR00441_00885;eC_number=1.2.4.1,1.2.4.1;gene=aceE;inference=ab initio prediction:Prodigal:2.60,similar to AA sequence:RefSeq:YP_207710.1,similar to AA sequence:UniProtKB:P0AFG8,protein motif:CLUSTERS:PRK09405,protein motif:Cdd:COG2609,protein motif:TIGRFAMs:TIGR00759,protein motif:Pfam:PF00456.15;locus_tag=AR00441_00885;product=pyruvate dehydrogenase subunit E1,Pyruvate dehydrogenase E1 compon…
AR00441|SC|contig000001	Prodigal:2.60	CDS	899706	901328	.	+	0	ID=AR00441_00886;eC_number=2.3.1.12,2.3.1.12;gene=aceF;inference=ab initio prediction:Prodigal:2.60,similar to AA sequence:RefSeq:YP_004048762.1,similar to AA sequence:UniProtKB:P06959,protein motif:CLUSTERS:PRK11855,protein motif:Cdd:COG4770,protein motif:TIGRFAMs:TIGR01348,protein motif:Pfam:PF00198.17;locus_tag=AR00441_00886;product=dihydrolipoamide acetyltransferase component of pyruvate dehy…
AR00441|SC|contig000001	Prodigal:2.60	CDS	901877	903622	.	+	0	ID=AR00441_00887;eC_number=1.8.1.4,1.8.1.4;gene=lpdA;inference=ab initio prediction:Prodigal:2.60,similar to AA sequence:RefSeq:YP_005882912.1,similar to AA sequence:UniProtKB:P0A9P0,protein motif:CLUSTERS:PRK06467,protein motif:Cdd:COG2210,protein motif:TIGRFAMs:TIGR01350,protein motif:Pfam:PF07992.8;locus_tag=AR00441_00887;product=dihydrolipoamide dehydrogenase (E3 component of pyruvate and 2-o…
AR00441|SC|contig000001	Prodigal:2.60	CDS	903983	905533	.	-	0	ID=AR00441_00888;inference=ab initio prediction:Prodigal:2.60,similar to AA sequence:RefSeq:YP_004048764.1,protein motif:Pfam:PF06097.5;locus_tag=AR00441_00888;product=secreted protein,Bacterial protein of unknown function (DUF945);protein_id=gnl|SC|AR00441_00888
AR00441|SC|contig000001	Prodigal:2.60	CDS	905658	907760	.	-	0	ID=AR00441_00889;gene=fcuA;inference=ab initio prediction:Prodigal:2.60,similar to AA sequence:RefSeq:YP_004048765.1,similar to AA sequence:UniProtKB:Q05202,protein motif:CLUSTERS:PRK14050,protein motif:Cdd:COG4774,protein motif:TIGRFAMs:TIGR01783,protein motif:Pfam:PF00593.18;locus_tag=AR00441_00889;product=TonB-dependent receptor,Ferrichrome receptor FcuA precursor,ferrichrome receptor precurso…
AR00441|SC|contig000001	Prodigal:2.60	CDS	908030	908815	.	-	0	ID=AR00441_00890;eC_number=3.1.3.25;gene=suhB_1;inference=ab initio prediction:Prodigal:2.60,similar to AA sequence:RefSeq:YP_002001860.1,similar to AA sequence:UniProtKB:P0ADG4,protein motif:CLUSTERS:PRK10757,protein motif:TIGRFAMs:TIGR02067,protein motif:Pfam:PF00459.19;locus_tag=AR00441_00890;product=protein SuhB,Inositol-1-monophosphatase,inositol monophosphatase,histidinol-phosphatase,Inosit…
AR00441|SC|contig000001	Prodigal:2.60	CDS	909059	909874	.	+	0	ID=AR00441_00891;eC_number=2.1.1.200;gene=trmJ;inference=ab initio prediction:Prodigal:2.60,similar to AA sequence:RefSeq:YP_001599389.1,similar to AA sequence:UniProtKB:P0AE01,protein motif:CLUSTERS:PRK15114,protein motif:TIGRFAMs:TIGR00050,protein motif:Pfam:PF00588.13;locus_tag=AR00441_00891;product=tRNA/rRNA methyltransferase,tRNA (cytidine/uridine-2'-O-)-methyltransferase TrmJ,tRNA (cytidine…
AR00441|SC|contig000001	Prodigal:2.60	CDS	909936	910793	.	+	0	ID=AR00441_00892;inference=ab initio prediction:Prodigal:2.60,protein motif:Pfam:PF08907.5;locus_tag=AR00441_00892;product=Domain of unknown function (DUF1853);protein_id=gnl|SC|AR00441_00892
AR00441|SC|contig000001	Prodigal:2.60	CDS	910830	912086	.	+	0	ID=AR00441_00893;eC_number=2.1.1.176;gene=rsmB_1;inference=ab initio prediction:Prodigal:2.60,similar to AA sequence:RefSeq:YP_001599391.1,similar to AA sequence:UniProtKB:P36929,protein motif:CLUSTERS:PRK14902,protein motif:Cdd:COG0144,protein motif:TIGRFAMs:TIGR00563,protein motif:Pfam:PF01189.11;locus_tag=AR00441_00893;product=SUN-family protein,Ribosomal RNA small subunit methyltransferase B,…
AR00441|SC|contig000001	Prodigal:2.60	CDS	912446	912880	.	+	0	ID=AR00441_00894;inference=ab initio prediction:Prodigal:2.60;locus_tag=AR00441_00894;product=hypothetical protein;protein_id=gnl|SC|AR00441_00894
AR00441|SC|contig000001	Prodigal:2.60	CDS	912929	914272	.	-	0	ID=AR00441_00895;eC_number=1.2.1.16;gene=sad;inference=ab initio prediction:Prodigal:2.60,similar to AA sequence:RefSeq:YP_207804.1,similar to AA sequence:UniProtKB:P76149,protein motif:CLUSTERS:PRK09406,protein motif:Cdd:COG4230,protein motif:TIGRFAMs:TIGR01804,protein motif:Pfam:PF00171.1;locus_tag=AR00441_00895;product=aldehyde dehydrogenase,Succinate semialdehyde dehydrogenase [NAD(P)+] Sad,s…
AR00441|SC|contig000001	Prodigal:2.60	CDS	914277	914930	.	-	0	ID=AR00441_00896;gene=marC;inference=ab initio prediction:Prodigal:2.60,similar to AA sequence:RefSeq:YP_005894126.1,similar to AA sequence:UniProtKB:P0AEY1,protein motif:CLUSTERS:PRK11111,protein motif:TIGRFAMs:TIGR00427,protein motif:Pfam:PF01914.11;locus_tag=AR00441_00896;product=integral membrane protein%2C MarC family,hypothetical protein,hypothetical protein,membrane protein%2C MarC family,…
AR00441|SC|contig000001	Prodigal:2.60	CDS	915080	915370	.	+	0	ID=AR00441_00897;eC_number=6.3.5.-;gene=gatC;inference=ab initio prediction:Prodigal:2.60,similar to AA sequence:RefSeq:YP_975306.1,similar to AA sequence:UniProtKB:O67904,protein motif:CLUSTERS:PRK00034,protein motif:TIGRFAMs:TIGR00135,protein motif:Pfam:PF02686.9;locus_tag=AR00441_00897;product=aspartyl/glutamyl-tRNA amidotransferase subunit C,Glutamyl-tRNA(Gln) amidotransferase subunit C,aspar…
AR00441|SC|contig000001	Prodigal:2.60	CDS	915433	916878	.	+	0	ID=AR00441_00898;eC_number=6.3.5.-;gene=gatA;inference=ab initio prediction:Prodigal:2.60,similar to AA sequence:RefSeq:YP_207801.1,similar to AA sequence:UniProtKB:Q4ZNS7,protein motif:CLUSTERS:PRK00012,protein motif:Cdd:COG1984,protein motif:TIGRFAMs:TIGR00132,protein motif:Pfam:PF01425.15;locus_tag=AR00441_00898;product=aspartyl/glutamyl-tRNA amidotransferase subunit A,Glutamyl-tRNA(Gln) amido…
AR00441|SC|contig000001	Prodigal:2.60	CDS	916875	917807	.	+	0	ID=AR00441_00899;inference=ab initio prediction:Prodigal:2.60,similar to AA sequence:RefSeq:YP_002001871.1,similar to AA sequence:UniProtKB:Q57144,protein motif:Pfam:PF04393.7;locus_tag=AR00441_00899;product=Hypothetical membrane protein,hypothetical protein,Protein of unknown function (DUF535);protein_id=gnl|SC|AR00441_00899
AR00441|SC|contig000001	Prodigal:2.60	CDS	917850	919280	.	+	0	ID=AR00441_00900;eC_number=6.3.5.-;gene=gatB;inference=ab initio prediction:Prodigal:2.60,similar to AA sequence:RefSeq:YP_207799.1,similar to AA sequence:UniProtKB:Q3KI28,protein motif:CLUSTERS:PRK05477,protein motif:TIGRFAMs:TIGR00133,protein motif:Pfam:PF02934.9;locus_tag=AR00441_00900;product=aspartyl/glutamyl-tRNA amidotransferase subunit B,Aspartyl/glutamyl-tRNA(Asn/Gln) amidotransferase su…
AR00441|SC|contig000001	Prodigal:2.60	CDS	919372	919881	.	+	0	ID=AR00441_00901;eC_number=1.17.1.-;gene=ascD_1;inference=ab initio prediction:Prodigal:2.60,similar to AA sequence:RefSeq:YP_207798.1,similar to AA sequence:UniProtKB:Q66DP5,protein motif:CLUSTERS:PRK07609,protein motif:Cdd:COG3217,protein motif:TIGRFAMs:TIGR02160,protein motif:Pfam:PF00111.21;locus_tag=AR00441_00901;product=iron/sulfur-binding oxidoreductase,CDP-6-deoxy-L-threo-D-glycero-4-hexu…
AR00441|SC|contig000001	Prodigal:2.60	CDS	919878	920369	.	+	0	ID=AR00441_00902;eC_number=1.17.1.-;gene=ascD_2;inference=ab initio prediction:Prodigal:2.60,similar to AA sequence:RefSeq:YP_207798.1,similar to AA sequence:UniProtKB:Q66DP5,protein motif:CLUSTERS:PRK07609,protein motif:TIGRFAMs:TIGR01941,protein motif:Pfam:PF00175.15;locus_tag=AR00441_00902;product=iron/sulfur-binding oxidoreductase,CDP-6-deoxy-L-threo-D-glycero-4-hexulose-3-dehydrase reductase…
AR00441|SC|contig000001	Prodigal:2.60	CDS	920499	921131	.	-	0	ID=AR00441_00903;eC_number=1.4.3.5,1.4.3.5;gene=pdxH;inference=ab initio prediction:Prodigal:2.60,similar to AA sequence:RefSeq:YP_207797.1,similar to AA sequence:UniProtKB:P21159,protein motif:CLUSTERS:PRK05679,protein motif:Cdd:COG0259,protein motif:TIGRFAMs:TIGR00558,protein motif:Pfam:PF01243.14;locus_tag=AR00441_00903;product=pyridoxamine 5'-phosphate oxidase,Pyridoxine/pyridoxamine 5'-phosp…
AR00441|SC|contig000001	Prodigal:2.60	CDS	921362	922411	.	+	0	ID=AR00441_00904;eC_number=5.4.99.22;gene=rluB;inference=ab initio prediction:Prodigal:2.60,similar to AA sequence:RefSeq:YP_002001876.1,similar to AA sequence:UniProtKB:P37765,protein motif:CLUSTERS:PRK10700,protein motif:TIGRFAMs:TIGR00093,protein motif:Pfam:PF00849.16;locus_tag=AR00441_00904;product=pseudouridine synthase,Ribosomal large subunit pseudouridine synthase B,23S rRNA pseudouridylat…
AR00441|SC|contig000001	Prodigal:2.60	CDS	922480	924021	.	-	0	ID=AR00441_00905;gene=yhjX;inference=ab initio prediction:Prodigal:2.60,similar to AA sequence:RefSeq:YP_207795.1,similar to AA sequence:UniProtKB:P37662,protein motif:Cdd:COG0131,protein motif:TIGRFAMs:TIGR00890,protein motif:Pfam:PF07690.10;locus_tag=AR00441_00905;product=membrane transporter,Inner membrane protein yhjX,Imidazoleglycerol-phosphate dehydratase,oxalate/formate antiporter family t…
AR00441|SC|contig000001	Prodigal:2.60	CDS	924314	925723	.	-	0	ID=AR00441_00906;eC_number=3.1.11.6;gene=xseA;inference=ab initio prediction:Prodigal:2.60,similar to AA sequence:RefSeq:YP_002001879.1,similar to AA sequence:UniProtKB:P04994,protein motif:CLUSTERS:PRK00286,protein motif:TIGRFAMs:TIGR00237,protein motif:Pfam:PF02601.9;locus_tag=AR00441_00906;product=exodeoxyribonuclease VII large subunit,Exodeoxyribonuclease 7 large subunit,exodeoxyribonuclease …
AR00441|SC|contig000001	Prodigal:2.60	CDS	925896	926687	.	+	0	ID=AR00441_00907;eC_number=6.3.1.5;gene=nadE;inference=ab initio prediction:Prodigal:2.60,similar to AA sequence:RefSeq:YP_002001880.1,similar to AA sequence:UniProtKB:Q9PPB0,protein motif:CLUSTERS:PRK13980,protein motif:Cdd:COG0171,protein motif:TIGRFAMs:TIGR00552,protein motif:Pfam:PF02540.11;locus_tag=AR00441_00907;product=putative NH(3)-dependent NAD synthetase,NH(3)-dependent NAD(+) syntheta…
AR00441|SC|contig000001	Prodigal:2.60	CDS	926757	927128	.	-	0	ID=AR00441_00908;gene=dnrN;inference=ab initio prediction:Prodigal:2.60,similar to AA sequence:RefSeq:YP_002001881.1,similar to AA sequence:UniProtKB:D6JLP0,protein motif:CLUSTERS:PRK10992,protein motif:Cdd:COG3945,protein motif:TIGRFAMs:TIGR03652,protein motif:Pfam:PF01814.17;locus_tag=AR00441_00908;product=Regulator of cell morphogenesis and NO signaling,Iron-sulfur cluster repair protein DnrN,…
AR00441|SC|contig000001	Prodigal:2.60	CDS	927632	927964	.	+	0	ID=AR00441_00909;gene=trxA;inference=ab initio prediction:Prodigal:2.60,similar to AA sequence:RefSeq:YP_002001883.1,similar to AA sequence:UniProtKB:P0AA25,protein motif:CLUSTERS:PRK09381,protein motif:Cdd:COG4232,protein motif:TIGRFAMs:TIGR01068,protein motif:Pfam:PF00085.14;locus_tag=AR00441_00909;product=putative thioredoxin I,Thioredoxin-1,thioredoxin,Thiol:disulfide interchange protein,thio…
AR00441|SC|contig000001	Prodigal:2.60	CDS	928017	928964	.	-	0	ID=AR00441_00910;eC_number=2.1.1.173;gene=rlmL_1;inference=ab initio prediction:Prodigal:2.60,similar to AA sequence:RefSeq:YP_005878410.1,similar to AA sequence:UniProtKB:P75864,protein motif:CLUSTERS:PRK11783,protein motif:Cdd:COG3199,protein motif:TIGRFAMs:TIGR00095,protein motif:Pfam:PF10672.3;locus_tag=AR00441_00910;product=putative methyltransferase,Ribosomal RNA large subunit methyltransfe…
AR00441|SC|contig000001	Prodigal:2.60	CDS	929292	930680	.	+	0	ID=AR00441_00911;eC_number=3.6.4.13;gene=rhlE_1;inference=ab initio prediction:Prodigal:2.60,similar to AA sequence:RefSeq:YP_207789.1,similar to AA sequence:UniProtKB:P25888,protein motif:CLUSTERS:PRK11192,protein motif:Cdd:COG2391,protein motif:TIGRFAMs:TIGR04121,protein motif:Pfam:PF00270.23;locus_tag=AR00441_00911;product=ATP-dependent RNA helicase,ATP-dependent RNA helicase rhlE,ATP-dependen…
AR00441|SC|contig000001	Prodigal:2.60	CDS	931169	931723	.	-	0	ID=AR00441_00912;inference=ab initio prediction:Prodigal:2.60,similar to AA sequence:RefSeq:YP_002001888.1;locus_tag=AR00441_00912;product=Membrane lipoprotein;protein_id=gnl|SC|AR00441_00912
AR00441|SC|contig000001	Prodigal:2.60	CDS	931808	932308	.	-	0	ID=AR00441_00913;inference=ab initio prediction:Prodigal:2.60;locus_tag=AR00441_00913;product=hypothetical protein;protein_id=gnl|SC|AR00441_00913
AR00441|SC|contig000001	Prodigal:2.60	CDS	932712	933905	.	+	0	ID=AR00441_00914;eC_number=2.6.1.11,2.6.1.11;gene=argD;inference=ab initio prediction:Prodigal:2.60,similar to AA sequence:RefSeq:YP_005878407.1,similar to AA sequence:UniProtKB:O30508,protein motif:CLUSTERS:PRK05093,protein motif:Cdd:COG4992,protein motif:TIGRFAMs:TIGR03246,protein motif:Pfam:PF00202.15;locus_tag=AR00441_00914;product=acetylornithine/succinyldiaminopimelate aminotransferase (ACO…
AR00441|SC|contig000001	Prodigal:2.60	CDS	933970	935214	.	-	0	ID=AR00441_00915;gene=clpX;inference=ab initio prediction:Prodigal:2.60,similar to AA sequence:RefSeq:YP_002001893.1,similar to AA sequence:UniProtKB:P0A6H1,protein motif:CLUSTERS:PRK05342,protein motif:Cdd:COG1734,protein motif:TIGRFAMs:TIGR00382,protein motif:Pfam:PF07724.8;locus_tag=AR00441_00915;product=ATP-dependent protease ATP-binding subunit ClpX,ATP-dependent Clp protease ATP-binding sub…
AR00441|SC|contig000001	Prodigal:2.60	CDS	935398	935769	.	+	0	ID=AR00441_00916;gene=rbfA;inference=ab initio prediction:Prodigal:2.60,similar to AA sequence:RefSeq:YP_207783.1,similar to AA sequence:UniProtKB:P65967,protein motif:CLUSTERS:PRK00521,protein motif:TIGRFAMs:TIGR00082,protein motif:Pfam:PF02033.12;locus_tag=AR00441_00916;product=ribosome-binding factor A,Ribosome-binding factor A,ribosome-binding factor A,ribosome-binding factor A,Ribosome-bindi…
AR00441|SC|contig000001	Prodigal:2.60	CDS	935780	936304	.	+	0	ID=AR00441_00917;inference=ab initio prediction:Prodigal:2.60;locus_tag=AR00441_00917;product=hypothetical protein;protein_id=gnl|SC|AR00441_00917
AR00441|SC|contig000001	Prodigal:2.60	CDS	936362	937282	.	+	0	ID=AR00441_00918;eC_number=4.2.1.70,5.4.99.25;gene=truB;inference=ab initio prediction:Prodigal:2.60,similar to AA sequence:RefSeq:YP_975325.1,similar to AA sequence:UniProtKB:P60340,protein motif:CLUSTERS:PRK01851,protein motif:Cdd:COG0130,protein motif:TIGRFAMs:TIGR00431,protein motif:Pfam:PF01509.1;locus_tag=AR00441_00918;product=tRNA pseudouridine synthase B,tRNA pseudouridine synthase B,tRNA…
AR00441|SC|contig000001	Prodigal:2.60	CDS	937603	939762	.	+	0	ID=AR00441_00919;eC_number=2.1.1.72;gene=mboIIM;inference=ab initio prediction:Prodigal:2.60,similar to AA sequence:RefSeq:YP_975326.1,similar to AA sequence:UniProtKB:P23192,protein motif:CLUSTERS:PRK11524,protein motif:Cdd:COG2189,protein motif:Pfam:PF01555.12;locus_tag=AR00441_00919;product=type III restriction/modification system modification methylase,Modification methylase MboII,putative me…
AR00441|SC|contig000001	Prodigal:2.60	CDS	939752	942484	.	+	0	ID=AR00441_00920;inference=ab initio prediction:Prodigal:2.60,similar to AA sequence:RefSeq:YP_002342905.1,protein motif:Cdd:COG3421,protein motif:Pfam:PF04851.9;locus_tag=AR00441_00920;product=type III restriction/modification system enzyme,Uncharacterized protein conserved in bacteria,Type III restriction enzyme%2C res subunit;protein_id=gnl|SC|AR00441_00920
AR00441|SC|contig000001	Prodigal:2.60	CDS	942625	943797	.	-	0	ID=AR00441_00921;eC_number=1.1.2.3,1.1.2.3;gene=lldA;inference=ab initio prediction:Prodigal:2.60,similar to AA sequence:RefSeq:YP_005903957.1,similar to AA sequence:UniProtKB:P33232,protein motif:CLUSTERS:PRK11197,protein motif:Cdd:COG1304,protein motif:TIGRFAMs:TIGR03966,protein motif:Pfam:PF01070.12;locus_tag=AR00441_00921;product=L-lactate dehydrogenase,L-lactate dehydrogenase [cytochrome],L-…
AR00441|SC|contig000001	Prodigal:2.60	CDS	944147	944593	.	+	0	ID=AR00441_00922;gene=iscR;inference=ab initio prediction:Prodigal:2.60,similar to AA sequence:RefSeq:YP_001599421.1,similar to AA sequence:UniProtKB:P0AGK8,protein motif:CLUSTERS:PRK10857,protein motif:TIGRFAMs:TIGR02010,protein motif:Pfam:PF02082.14;locus_tag=AR00441_00922;product=DNA-binding protein,HTH-type transcriptional regulator iscR,DNA-binding transcriptional regulator IscR,iron-sulfur …
AR00441|SC|contig000001	Prodigal:2.60	CDS	944622	945836	.	+	0	ID=AR00441_00923;eC_number=2.8.1.7;gene=iscS;inference=ab initio prediction:Prodigal:2.60,similar to AA sequence:RefSeq:YP_207775.1,similar to AA sequence:UniProtKB:P0A6B7,protein motif:CLUSTERS:PRK14012,protein motif:Cdd:COG3453,protein motif:TIGRFAMs:TIGR02006,protein motif:Pfam:PF00266.1;locus_tag=AR00441_00923;product=cysteine desulfurase,Cysteine desulfurase,cysteine desulfurase,Uncharacteri…
AR00441|SC|contig000001	Prodigal:2.60	CDS	945903	946031	.	+	0	ID=AR00441_00924;inference=ab initio prediction:Prodigal:2.60;locus_tag=AR00441_00924;product=hypothetical protein;protein_id=gnl|SC|AR00441_00924
AR00441|SC|contig000001	Prodigal:2.60	CDS	946097	946483	.	+	0	ID=AR00441_00925;gene=nifU;inference=ab initio prediction:Prodigal:2.60,similar to AA sequence:RefSeq:YP_207773.1,similar to AA sequence:UniProtKB:P0ACD4,protein motif:CLUSTERS:PRK11325,protein motif:TIGRFAMs:TIGR01999,protein motif:Pfam:PF01592.10;locus_tag=AR00441_00925;product=scaffold protein,NifU-like protein,scaffold protein,FeS cluster assembly scaffold IscU,NifU-like N terminal domain;pro…
AR00441|SC|contig000001	Prodigal:2.60	CDS	946570	946890	.	+	0	ID=AR00441_00926;gene=iscA;inference=ab initio prediction:Prodigal:2.60,similar to AA sequence:RefSeq:YP_002001907.1,similar to AA sequence:UniProtKB:P0AAC8,protein motif:CLUSTERS:PRK09502,protein motif:TIGRFAMs:TIGR02011,protein motif:Pfam:PF01521.14;locus_tag=AR00441_00926;product=HesB/YadR/YfhF family protein,Iron-sulfur cluster assembly protein,iron-sulfur cluster assembly protein,iron-sulfur…
AR00441|SC|contig000001	Prodigal:2.60	CDS	947152	947652	.	+	0	ID=AR00441_00927;gene=hscB;inference=ab initio prediction:Prodigal:2.60,similar to AA sequence:RefSeq:YP_002001908.1,similar to AA sequence:UniProtKB:Q9KTX9,protein motif:CLUSTERS:PRK03578,protein motif:TIGRFAMs:TIGR00714,protein motif:Pfam:PF07743.7;locus_tag=AR00441_00927;product=chaperone protein HscB,Co-chaperone protein hscB homolog,co-chaperone HscB,Fe-S protein assembly co-chaperone HscB,H…
AR00441|SC|contig000001	Prodigal:2.60	CDS	947750	950500	.	+	0	ID=AR00441_00928;eC_number=5.99.1.3;gene=gyrA;inference=ab initio prediction:Prodigal:2.60,similar to AA sequence:RefSeq:YP_207769.1,similar to AA sequence:UniProtKB:P0AES5,protein motif:CLUSTERS:PRK05560,protein motif:Cdd:COG0188,protein motif:TIGRFAMs:TIGR01063,protein motif:Pfam:PF00521.1;locus_tag=AR00441_00928;product=DNA gyrase subunit A,DNA gyrase subunit A,DNA gyrase subunit A,Type IIA to…
AR00441|SC|contig000001	Prodigal:2.60	CDS	950639	951094	.	+	0	ID=AR00441_00929;inference=ab initio prediction:Prodigal:2.60,similar to AA sequence:RefSeq:YP_338293.1,protein motif:Cdd:COG3415,protein motif:Pfam:PF01710.10;locus_tag=AR00441_00929;product=transposase,Transposase and inactivated derivatives,Transposase;protein_id=gnl|SC|AR00441_00929
AR00441|SC|contig000001	Prodigal:2.60	CDS	951625	952047	.	-	0	ID=AR00441_00930;inference=ab initio prediction:Prodigal:2.60,similar to AA sequence:RefSeq:YP_005889728.1;locus_tag=AR00441_00930;product=putative phage associated protein;protein_id=gnl|SC|AR00441_00930
AR00441|SC|contig000001	Prodigal:2.60	CDS	952190	953836	.	-	0	ID=AR00441_00931;eC_number=5.3.1.9,5.3.1.9;gene=pgi1;inference=ab initio prediction:Prodigal:2.60,similar to AA sequence:RefSeq:YP_004048526.1,similar to AA sequence:UniProtKB:Q9KUY4,protein motif:CLUSTERS:PRK00179,protein motif:Pfam:PF00342.1;locus_tag=AR00441_00931;product=glucose-6-phosphate isomerase,Glucose-6-phosphate isomerase,glucose-6-phosphate isomerase,Phosphoglucose isomerase;protein_…
AR00441|SC|contig000001	Prodigal:2.60	CDS	953957	954805	.	-	0	ID=AR00441_00932;gene=ybbH;inference=ab initio prediction:Prodigal:2.60,similar to AA sequence:RefSeq:YP_002001796.1,similar to AA sequence:UniProtKB:Q45581,protein motif:CLUSTERS:PRK11302,protein motif:Cdd:COG2222,protein motif:TIGRFAMs:TIGR03127,protein motif:Pfam:PF01418.11;locus_tag=AR00441_00932;product=putative RpiR-family transcriptional regulator,Uncharacterized HTH-type transcriptional r…
AR00441|SC|contig000001	Prodigal:2.60	CDS	954855	955841	.	-	0	ID=AR00441_00933;eC_number=2.7.1.2,2.7.1.2;gene=glk;inference=ab initio prediction:Prodigal:2.60,similar to AA sequence:RefSeq:YP_207849.1,similar to AA sequence:UniProtKB:P0A6V8,protein motif:CLUSTERS:PRK00292,protein motif:Cdd:COG0837,protein motif:TIGRFAMs:TIGR00749,protein motif:Pfam:PF02685.10;locus_tag=AR00441_00933;product=glucokinase,Glucokinase,glucokinase,Glucokinase,glucokinase,Glucoki…
AR00441|SC|contig000001	Prodigal:2.60	CDS	955822	956517	.	-	0	ID=AR00441_00934;eC_number=3.1.1.31;gene=pgl;inference=ab initio prediction:Prodigal:2.60,similar to AA sequence:RefSeq:YP_002001798.1,similar to AA sequence:UniProtKB:P74618,protein motif:CLUSTERS:PRK00443,protein motif:TIGRFAMs:TIGR01198,protein motif:Pfam:PF01182.1;locus_tag=AR00441_00934;product=6-phosphogluconolactonase,6-phosphogluconolactonase,glucosamine-6-phosphate deaminase,6-phosphoglu…
AR00441|SC|contig000001	Prodigal:2.60	CDS	956797	958242	.	-	0	ID=AR00441_00935;eC_number=1.1.1.49,1.1.1.49;gene=zwf;inference=ab initio prediction:Prodigal:2.60,similar to AA sequence:RefSeq:YP_005901956.1,similar to AA sequence:UniProtKB:A0QP90,protein motif:CLUSTERS:PRK05722,protein motif:TIGRFAMs:TIGR00871,protein motif:Pfam:PF02781.1;locus_tag=AR00441_00935;product=glucose-6-phosphate dehydrogenase,Glucose-6-phosphate 1-dehydrogenase,glucose-6-phosphate…
AR00441|SC|contig000001	Prodigal:2.60	CDS	958758	960593	.	+	0	ID=AR00441_00936;eC_number=4.2.1.12,4.2.1.9;gene=ilvD_2;inference=ab initio prediction:Prodigal:2.60,similar to AA sequence:RefSeq:YP_207846.1,similar to AA sequence:UniProtKB:P51785,protein motif:CLUSTERS:PRK09054,protein motif:Cdd:COG0129,protein motif:TIGRFAMs:TIGR01196,protein motif:Pfam:PF00920.15;locus_tag=AR00441_00936;product=phosphogluconate dehydratase,Dihydroxy-acid dehydratase,phospho…
AR00441|SC|contig000001	Prodigal:2.60	CDS	960774	961412	.	+	0	ID=AR00441_00937;eC_number=4.1.2.14;gene=eda;inference=ab initio prediction:Prodigal:2.60,similar to AA sequence:RefSeq:YP_975343.1,similar to AA sequence:UniProtKB:P0A955,protein motif:CLUSTERS:PRK05718,protein motif:TIGRFAMs:TIGR01182,protein motif:Pfam:PF01081.13;locus_tag=AR00441_00937;product=keto-hydroxyglutarate-aldolase/keto-deoxy- phosphogluconate aldolase,KHG/KDPG aldolase,keto-hydroxyg…
AR00441|SC|contig000001	Prodigal:2.60	CDS	961669	962274	.	-	0	ID=AR00441_00938;eC_number=1.1.1.103;gene=tdh;inference=ab initio prediction:Prodigal:2.60,similar to AA sequence:RefSeq:YP_002001804.1,similar to AA sequence:UniProtKB:P07913,protein motif:CLUSTERS:PRK05396,protein motif:TIGRFAMs:TIGR00692,protein motif:Pfam:PF00107.20;locus_tag=AR00441_00938;product=alcohol dehydrogenase,L-threonine 3-dehydrogenase,L-threonine 3-dehydrogenase,L-threonine 3-dehy…
AR00441|SC|contig000001	Prodigal:2.60	CDS	962432	962614	.	-	0	ID=AR00441_00939;eC_number=1.2.99.4;gene=fdm;inference=ab initio prediction:Prodigal:2.60,similar to AA sequence:RefSeq:YP_002001804.1,similar to AA sequence:UniProtKB:Q52078;locus_tag=AR00441_00939;product=alcohol dehydrogenase,Formaldehyde dismutase;protein_id=gnl|SC|AR00441_00939
AR00441|SC|contig000001	Prodigal:2.60	CDS	962777	963817	.	+	0	ID=AR00441_00940;eC_number=3.2.2.-;gene=mutY;inference=ab initio prediction:Prodigal:2.60,similar to AA sequence:RefSeq:YP_207842.1,similar to AA sequence:UniProtKB:P17802,protein motif:CLUSTERS:PRK10880,protein motif:Cdd:COG0122,protein motif:TIGRFAMs:TIGR01084,protein motif:Pfam:PF00730.1;locus_tag=AR00441_00940;product=adenine glycosylase,A/G-specific adenine glycosylase,adenine DNA glycosylas…
AR00441|SC|contig000001	Prodigal:2.60	CDS	963980	964078	.	+	0	ID=AR00441_00941;inference=ab initio prediction:Prodigal:2.60;locus_tag=AR00441_00941;product=hypothetical protein;protein_id=gnl|SC|AR00441_00941
AR00441|SC|contig000001	Prodigal:2.60	CDS	964234	964794	.	+	0	ID=AR00441_00942;eC_number=1.15.1.1;gene=sodC;inference=ab initio prediction:Prodigal:2.60,similar to AA sequence:RefSeq:YP_001599443.1,similar to AA sequence:UniProtKB:Q59623,protein motif:CLUSTERS:PRK15388,protein motif:Pfam:PF00080.14;locus_tag=AR00441_00942;product=superoxide dismutase,Superoxide dismutase [Cu-Zn] precursor,Cu/Zn superoxide dismutase,Copper/zinc superoxide dismutase (SODC);pr…
AR00441|SC|contig000001	Prodigal:2.60	CDS	965132	966139	.	-	0	ID=AR00441_00943;inference=ab initio prediction:Prodigal:2.60,similar to AA sequence:RefSeq:YP_001598391.1,protein motif:Pfam:PF01609.15;locus_tag=AR00441_00943;product=IS1106A3 transposase,Transposase DDE domain;protein_id=gnl|SC|AR00441_00943
AR00441|SC|contig000001	Prodigal:2.60	CDS	966363	966848	.	-	0	ID=AR00441_00944;gene=apxIB_2;inference=ab initio prediction:Prodigal:2.60,similar to AA sequence:RefSeq:YP_001599446.1,similar to AA sequence:UniProtKB:P26760,protein motif:CLUSTERS:PRK13657,protein motif:Cdd:COG2274,protein motif:TIGRFAMs:TIGR01846,protein motif:Pfam:PF00005.21;locus_tag=AR00441_00944;product=ABC transporter family protein,RTX-I toxin determinant B,cyclic beta-1%2C2-glucan ABC …
AR00441|SC|contig000001	Prodigal:2.60	CDS	966867	968495	.	-	0	ID=AR00441_00945;gene=apxIB_3;inference=ab initio prediction:Prodigal:2.60,similar to AA sequence:RefSeq:YP_001599446.1,similar to AA sequence:UniProtKB:P26760,protein motif:CLUSTERS:PRK11176,protein motif:Cdd:COG2274,protein motif:TIGRFAMs:TIGR01846,protein motif:Pfam:PF00664.17;locus_tag=AR00441_00945;product=ABC transporter family protein,RTX-I toxin determinant B,lipid transporter ATP-binding…
AR00441|SC|contig000001	Prodigal:2.60	CDS	969277	969930	.	-	0	ID=AR00441_00946;inference=ab initio prediction:Prodigal:2.60,similar to AA sequence:RefSeq:YP_001598401.1,protein motif:Cdd:COG3676,protein motif:Pfam:PF12762.1;locus_tag=AR00441_00946;product=insertion element IS1016 transposase,Transposase and inactivated derivatives,ISXO2-like transposase domain;protein_id=gnl|SC|AR00441_00946
AR00441|SC|contig000001	Prodigal:2.60	CDS	970267	970701	.	+	0	ID=AR00441_00947;inference=ab initio prediction:Prodigal:2.60;locus_tag=AR00441_00947;product=hypothetical protein;protein_id=gnl|SC|AR00441_00947
AR00441|SC|contig000001	Prodigal:2.60	CDS	970742	974020	.	+	0	ID=AR00441_00948;gene=cya_2;inference=ab initio prediction:Prodigal:2.60,similar to AA sequence:RefSeq:YP_005895552.1,similar to AA sequence:UniProtKB:P15318,protein motif:Cdd:COG4247,protein motif:Pfam:PF00353.13;locus_tag=AR00441_00948;product=Iron-regulated protein frpC,Cyclolysin,3-phytase (myo-inositol-hexaphosphate 3-phosphohydrolase),Hemolysin-type calcium-binding repeat (2 copies);protein…
AR00441|SC|contig000001	Prodigal:2.60	CDS	974362	976965	.	-	0	ID=AR00441_00949;eC_number=3.4.11.2,3.4.11.2;gene=pepN;inference=ab initio prediction:Prodigal:2.60,similar to AA sequence:RefSeq:YP_004048159.1,similar to AA sequence:UniProtKB:P04825,protein motif:CLUSTERS:PRK14015,protein motif:TIGRFAMs:TIGR02414,protein motif:Pfam:PF11940.2;locus_tag=AR00441_00949;product=aminopeptidase N,Aminopeptidase N,aminopeptidase N,aminopeptidase N,Domain of unknown fu…
AR00441|SC|contig000001	Prodigal:2.60	CDS	977176	977970	.	-	0	ID=AR00441_00950;inference=ab initio prediction:Prodigal:2.60,similar to AA sequence:RefSeq:YP_005878376.1,protein motif:Cdd:COG3298,protein motif:Pfam:PF10108.3;locus_tag=AR00441_00950;product=putative polynucleotidyl transferase,Predicted 3'-5' exonuclease related to the exonuclease domain of PolB,Predicted 3'-5' exonuclease related to the exonuclease domain of PolB;protein_id=gnl|SC|AR00441_00…
AR00441|SC|contig000001	Prodigal:2.60	CDS	978087	978221	.	-	0	ID=AR00441_00951;inference=ab initio prediction:Prodigal:2.60,similar to AA sequence:RefSeq:YP_001599452.1;locus_tag=AR00441_00951;product=DNA-binding protein;protein_id=gnl|SC|AR00441_00951
AR00441|SC|contig000001	Prodigal:2.60	CDS	978721	979602	.	-	0	ID=AR00441_00952;eC_number=2.3.1.-;gene=htrB_2;inference=ab initio prediction:Prodigal:2.60,similar to AA sequence:RefSeq:YP_002000831.1,similar to AA sequence:UniProtKB:P0ACV0,protein motif:CLUSTERS:PRK08706,protein motif:Cdd:COG1560,protein motif:TIGRFAMs:TIGR02207,protein motif:Pfam:PF03279.7;locus_tag=AR00441_00952;product=lipid A biosynthesis lauroyl acyltransferase,Lipid A biosynthesis laur…
AR00441|SC|contig000001	Prodigal:2.60	CDS	979641	980177	.	-	0	ID=AR00441_00953;eC_number=3.1.22.4;gene=ruvC;inference=ab initio prediction:Prodigal:2.60,similar to AA sequence:RefSeq:YP_002000830.1,similar to AA sequence:UniProtKB:P0A814,protein motif:CLUSTERS:PRK00039,protein motif:TIGRFAMs:TIGR00228,protein motif:Pfam:PF02075.11;locus_tag=AR00441_00953;product=Holliday junction resolvase,Crossover junction endodeoxyribonuclease RuvC,Holliday junction reso…
AR00441|SC|contig000001	Prodigal:2.60	CDS	980180	980419	.	-	0	ID=AR00441_00954;gene=fis;inference=ab initio prediction:Prodigal:2.60,similar to AA sequence:RefSeq:YP_004048154.1,similar to AA sequence:UniProtKB:P0A6R3,protein motif:CLUSTERS:PRK01905,protein motif:TIGRFAMs:TIGR01818,protein motif:Pfam:PF02954.13;locus_tag=AR00441_00954;product=factor-for-inversion-stimulation protein,Hin recombinational enhancer-binding protein,DNA-binding protein Fis,nitrog…
AR00441|SC|contig000001	Prodigal:2.60	CDS	980450	981460	.	-	0	ID=AR00441_00955;eC_number=1.-.-.-;gene=dus_1;inference=ab initio prediction:Prodigal:2.60,similar to AA sequence:RefSeq:YP_001599456.1,similar to AA sequence:UniProtKB:P67717,protein motif:CLUSTERS:PRK10415,protein motif:Cdd:COG2962,protein motif:TIGRFAMs:TIGR00737,protein motif:Pfam:PF01207.11;locus_tag=AR00441_00955;product=tRNA-dihydrouridine synthase B,Probable tRNA-dihydrouridine synthase,t…
AR00441|SC|contig000001	Prodigal:2.60	CDS	981826	983199	.	+	0	ID=AR00441_00956;eC_number=3.6.4.13;gene=rhlE_2;inference=ab initio prediction:Prodigal:2.60,similar to AA sequence:RefSeq:YP_975357.1,similar to AA sequence:UniProtKB:P25888,protein motif:CLUSTERS:PRK10590,protein motif:Cdd:COG2391,protein motif:TIGRFAMs:TIGR01389,protein motif:Pfam:PF00270.23;locus_tag=AR00441_00956;product=ATP-dependent RNA helicase,ATP-dependent RNA helicase rhlE,ATP-dependen…
AR00441|SC|contig000001	Prodigal:2.60	CDS	983504	984568	.	+	0	ID=AR00441_00957;inference=ab initio prediction:Prodigal:2.60,similar to AA sequence:RefSeq:YP_005878370.1,protein motif:CLUSTERS:PRK06847,protein motif:TIGRFAMs:TIGR02032,protein motif:Pfam:PF04820.8;locus_tag=AR00441_00957;product=putative dehydrogenase,hypothetical protein,geranylgeranyl reductase family,Tryptophan halogenase;protein_id=gnl|SC|AR00441_00957
AR00441|SC|contig000001	Prodigal:2.60	CDS	984799	985677	.	+	0	ID=AR00441_00958;inference=ab initio prediction:Prodigal:2.60,similar to AA sequence:RefSeq:YP_005903993.1,protein motif:Pfam:PF05265.7;locus_tag=AR00441_00958;product=peptidase domain-containing protein,Protein of unknown function (DUF723);protein_id=gnl|SC|AR00441_00958
AR00441|SC|contig000001	Prodigal:2.60	CDS	985681	985911	.	+	0	ID=AR00441_00959;inference=ab initio prediction:Prodigal:2.60,similar to AA sequence:RefSeq:YP_004048151.1;locus_tag=AR00441_00959;product=FAD-binding protein;protein_id=gnl|SC|AR00441_00959
AR00441|SC|contig000001	Prodigal:2.60	CDS	986095	987606	.	-	0	ID=AR00441_00960;eC_number=6.1.1.6,6.1.1.6;gene=lysS;inference=ab initio prediction:Prodigal:2.60,similar to AA sequence:RefSeq:YP_208507.1,similar to AA sequence:UniProtKB:P0A8N5,protein motif:CLUSTERS:PRK00484,protein motif:Cdd:COG0017,protein motif:TIGRFAMs:TIGR00499,protein motif:Pfam:PF00152.14;locus_tag=AR00441_00960;product=lysyl-tRNA synthetase,Lysine--tRNA ligase%2C heat inducible,lysyl-…
AR00441|SC|contig000001	Prodigal:2.60	CDS	987761	989014	.	-	0	ID=AR00441_00961;inference=ab initio prediction:Prodigal:2.60,similar to AA sequence:RefSeq:YP_002002343.1,protein motif:Cdd:COG1914,protein motif:Pfam:PF01566.12;locus_tag=AR00441_00961;product=membrane protein,Mn2+ and Fe2+ transporters of the NRAMP family,Natural resistance-associated macrophage protein;protein_id=gnl|SC|AR00441_00961
AR00441|SC|contig000001	Prodigal:2.60	CDS	989472	991268	.	+	0	ID=AR00441_00962;eC_number=3.4.-.-;inference=ab initio prediction:Prodigal:2.60,similar to AA sequence:RefSeq:YP_001599465.1,similar to AA sequence:UniProtKB:Q7A552,protein motif:CLUSTERS:PRK09795,protein motif:Cdd:COG0006,protein motif:TIGRFAMs:TIGR00500,protein motif:Pfam:PF00557.1;locus_tag=AR00441_00962;product=aminopeptidase,Uncharacterized peptidase SA1530,aminopeptidase,Xaa-Pro aminopeptid…
AR00441|SC|contig000001	Prodigal:2.60	CDS	992299	992934	.	-	0	ID=AR00441_00963;inference=ab initio prediction:Prodigal:2.60,similar to AA sequence:RefSeq:YP_005899823.1,protein motif:Pfam:PF01609.15;locus_tag=AR00441_00963;product=IS1106 transposase,Transposase DDE domain;protein_id=gnl|SC|AR00441_00963
AR00441|SC|contig000001	Prodigal:2.60	CDS	993061	993150	.	-	0	ID=AR00441_00964;inference=ab initio prediction:Prodigal:2.60;locus_tag=AR00441_00964;product=hypothetical protein;protein_id=gnl|SC|AR00441_00964
AR00441|SC|contig000001	Prodigal:2.60	CDS	993546	994706	.	-	0	ID=AR00441_00965;gene=porA;inference=ab initio prediction:Prodigal:2.60,similar to AA sequence:RefSeq:YP_003083431.1,similar to AA sequence:UniProtKB:P0DH58,protein motif:Cdd:COG3203,protein motif:Pfam:PF00267.15;locus_tag=AR00441_00965;product=outer membrane porin protein,Class 1 protein,Outer membrane protein (porin),Gram-negative porin;protein_id=gnl|SC|AR00441_00965
AR00441|SC|contig000001	Prodigal:2.60	CDS	995871	996347	.	-	0	ID=AR00441_00966;gene=greA;inference=ab initio prediction:Prodigal:2.60,similar to AA sequence:RefSeq:YP_002001530.1,similar to AA sequence:UniProtKB:P0A6W5,protein motif:CLUSTERS:PRK00226,protein motif:Cdd:COG0782,protein motif:TIGRFAMs:TIGR01462,protein motif:Pfam:PF03449.9;locus_tag=AR00441_00966;product=transcription elongation factor GreA,Transcript cleavage factor greA,transcription elongat…
AR00441|SC|contig000001	Prodigal:2.60	CDS	996739	998040	.	+	0	ID=AR00441_00967;eC_number=2.5.1.19,2.5.1.19;gene=aroA;inference=ab initio prediction:Prodigal:2.60,similar to AA sequence:RefSeq:YP_208010.1,similar to AA sequence:UniProtKB:Q9KRB0,protein motif:CLUSTERS:PRK11860,protein motif:Cdd:COG0128,protein motif:TIGRFAMs:TIGR01356,protein motif:Pfam:PF00275.14;locus_tag=AR00441_00967;product=3-phosphoshikimate 1-carboxyvinyltransferase,3-phosphoshikimate …
AR00441|SC|contig000001	Prodigal:2.60	CDS	998083	998616	.	-	0	ID=AR00441_00968;eC_number=3.4.-.-;gene=yafL;inference=ab initio prediction:Prodigal:2.60,similar to AA sequence:RefSeq:YP_001599471.1,similar to AA sequence:UniProtKB:Q47151,protein motif:CLUSTERS:PRK10838,protein motif:Pfam:PF00877.13;locus_tag=AR00441_00968;product=lipoprotein,Probable endopeptidase YafL precursor,outer membrane lipoprotein,NlpC/P60 family;protein_id=gnl|SC|AR00441_00968
AR00441|SC|contig000001	Prodigal:2.60	CDS	998824	1000350	.	-	0	ID=AR00441_00969;eC_number=2.7.8.-;gene=cls;inference=ab initio prediction:Prodigal:2.60,similar to AA sequence:RefSeq:YP_001599472.1,similar to AA sequence:UniProtKB:P63801,protein motif:CLUSTERS:PRK01642,protein motif:TIGRFAMs:TIGR04265,protein motif:Pfam:PF00614.16;locus_tag=AR00441_00969;product=phopholipase D-family protein,Cardiolipin synthase,cardiolipin synthetase,cardiolipin synthase,Pho…
AR00441|SC|contig000001	Prodigal:2.60	CDS	1000460	1002022	.	-	0	ID=AR00441_00970;gene=hsrA;inference=ab initio prediction:Prodigal:2.60,similar to AA sequence:RefSeq:YP_002001524.1,similar to AA sequence:UniProtKB:P31474,protein motif:CLUSTERS:PRK10504,protein motif:Cdd:COG2814,protein motif:TIGRFAMs:TIGR00711,protein motif:Pfam:PF07690.10;locus_tag=AR00441_00970;product=putative integral membrane protein,High-copy suppressor of rspA,putative transporter,Arab…
AR00441|SC|contig000001	Prodigal:2.60	CDS	1002171	1002950	.	+	0	ID=AR00441_00971;gene=lutA;inference=ab initio prediction:Prodigal:2.60,similar to AA sequence:RefSeq:YP_003083437.1,similar to AA sequence:UniProtKB:O07020,protein motif:CLUSTERS:PRK06259,protein motif:Cdd:COG0247,protein motif:TIGRFAMs:TIGR03379,protein motif:Pfam:PF02754.10;locus_tag=AR00441_00971;product=putative Fe-S oxidoreductase,Lactate utilization protein A,succinate dehydrogenase/fumara…
AR00441|SC|contig000001	Prodigal:2.60	CDS	1002947	1003648	.	+	0	ID=AR00441_00972;inference=ab initio prediction:Prodigal:2.60,similar to AA sequence:UniProtKB:Q9JYT7,protein motif:Pfam:PF02589.9;locus_tag=AR00441_00972;product=hypothetical protein,Uncharacterised ACR%2C YkgG family COG1556;protein_id=gnl|SC|AR00441_00972
AR00441|SC|contig000001	Prodigal:2.60	CDS	1003645	1005099	.	+	0	ID=AR00441_00973;gene=lutB;inference=ab initio prediction:Prodigal:2.60,similar to AA sequence:RefSeq:YP_002001521.1,similar to AA sequence:UniProtKB:O07021,protein motif:CLUSTERS:PRK11168,protein motif:Cdd:COG0247,protein motif:TIGRFAMs:TIGR00273,protein motif:Pfam:PF02589.9;locus_tag=AR00441_00973;product=(Fe-S)-binding protein,Lactate utilization protein B,sn-glycerol-3-phosphate dehydrogenase…
AR00441|SC|contig000001	Prodigal:2.60	CDS	1005282	1005767	.	-	0	ID=AR00441_00974;eC_number=5.4.99.18;gene=purE;inference=ab initio prediction:Prodigal:2.60,similar to AA sequence:RefSeq:YP_207877.1,similar to AA sequence:UniProtKB:Q9WYS7,protein motif:Cdd:COG0041,protein motif:TIGRFAMs:TIGR01162,protein motif:Pfam:PF00731.14;locus_tag=AR00441_00974;product=phosphoribosylaminoimidazole carboxylase catalytic subunit,N5-carboxyaminoimidazole ribonucleotide mutas…
AR00441|SC|contig000001	Prodigal:2.60	CDS	1005815	1006531	.	-	0	ID=AR00441_00975;inference=ab initio prediction:Prodigal:2.60,similar to AA sequence:RefSeq:YP_005895528.1,protein motif:Cdd:COG4105,protein motif:TIGRFAMs:TIGR02795;locus_tag=AR00441_00975;product=putative lipoprotein,DNA uptake lipoprotein,tol-pal system protein YbgF;protein_id=gnl|SC|AR00441_00975
AR00441|SC|contig000001	Prodigal:2.60	CDS	1006531	1007199	.	-	0	ID=AR00441_00976;eC_number=2.1.1.-;inference=ab initio prediction:Prodigal:2.60,similar to AA sequence:RefSeq:YP_207875.1,similar to AA sequence:UniProtKB:A0R2D5,protein motif:Cdd:COG4122,protein motif:Pfam:PF01596.11;locus_tag=AR00441_00976;product=O-methyltransferase,Putative O-methyltransferase MSMEG_5073,Predicted O-methyltransferase,O-methyltransferase;protein_id=gnl|SC|AR00441_00976
AR00441|SC|contig000001	Prodigal:2.60	CDS	1007210	1007395	.	-	0	ID=AR00441_00977;inference=ab initio prediction:Prodigal:2.60,protein motif:Pfam:PF11943.2;locus_tag=AR00441_00977;product=Protein of unknown function (DUF3460);protein_id=gnl|SC|AR00441_00977
AR00441|SC|contig000001	Prodigal:2.60	CDS	1007539	1009515	.	+	0	ID=AR00441_00978;gene=mutL;inference=ab initio prediction:Prodigal:2.60,similar to AA sequence:RefSeq:YP_207873.1,similar to AA sequence:UniProtKB:Q5F8M6,protein motif:CLUSTERS:PRK00095,protein motif:Cdd:COG0323,protein motif:TIGRFAMs:TIGR00585,protein motif:Pfam:PF08676.5;locus_tag=AR00441_00978;product=DNA mismatch repair protein,DNA mismatch repair protein mutL,DNA mismatch repair protein,DNA …
AR00441|SC|contig000001	Infernal:1.1	ncRNA	1010799	1010838	.	+	0	ID=AR00441_00979;inference=COORDINATES:profile:Infernal:1.1;locus_tag=AR00441_00979;product=neisseria_FSE
AR00441|SC|contig000001	Prodigal:2.60	CDS	1011819	1012154	.	+	0	ID=AR00441_00980;gene=ybaB;inference=ab initio prediction:Prodigal:2.60,similar to AA sequence:UniProtKB:P0A8B5,protein motif:CLUSTERS:PRK00153,protein motif:TIGRFAMs:TIGR00103,protein motif:Pfam:PF02575.10;locus_tag=AR00441_00980;product=hypothetical protein,hypothetical protein,DNA-binding protein%2C YbaB/EbfC family,Uncharacterised BCR%2C YbaB family COG0718;protein_id=gnl|SC|AR00441_00980
AR00441|SC|contig000001	Prodigal:2.60	CDS	1012985	1014031	.	-	0	ID=AR00441_00981;gene=recA;inference=ab initio prediction:Prodigal:2.60,similar to AA sequence:RefSeq:YP_207870.1,similar to AA sequence:UniProtKB:P62209,protein motif:CLUSTERS:PRK09354,protein motif:Cdd:COG0467,protein motif:TIGRFAMs:TIGR02012,protein motif:Pfam:PF00154.15;locus_tag=AR00441_00981;product=recombinase A,Recombinase A,recombinase A,RecA-superfamily ATPases implicated in signal tran…
AR00441|SC|contig000001	Prodigal:2.60	CDS	1014285	1015049	.	+	0	ID=AR00441_00982;eC_number=4.2.1.10,4.2.1.10;gene=aroD;inference=ab initio prediction:Prodigal:2.60,similar to AA sequence:RefSeq:YP_004048846.1,similar to AA sequence:UniProtKB:P24670,protein motif:CLUSTERS:PRK02412,protein motif:Cdd:COG0128,protein motif:TIGRFAMs:TIGR01093,protein motif:Pfam:PF01487.9;locus_tag=AR00441_00982;product=3-dehydroquinate dehydratase,3-dehydroquinate dehydratase,3-de…
AR00441|SC|contig000001	Prodigal:2.60	CDS	1015069	1017084	.	+	0	ID=AR00441_00983;eC_number=3.6.4.12;gene=rep;inference=ab initio prediction:Prodigal:2.60,similar to AA sequence:RefSeq:YP_001599486.1,similar to AA sequence:UniProtKB:P09980,protein motif:CLUSTERS:PRK10919,protein motif:Cdd:COG3972,protein motif:TIGRFAMs:TIGR01074,protein motif:Pfam:PF00580.15;locus_tag=AR00441_00983;product=ATP-dependent DNA helicase,ATP-dependent DNA helicase rep,ATP-dependent…
AR00441|SC|contig000001	Prodigal:2.60	CDS	1017337	1018395	.	-	0	ID=AR00441_00984;eC_number=2.7.7.7;gene=dinB;inference=ab initio prediction:Prodigal:2.60,similar to AA sequence:RefSeq:YP_002001766.1,similar to AA sequence:UniProtKB:Q47155,protein motif:CLUSTERS:PRK02406,protein motif:Cdd:COG0389,protein motif:Pfam:PF00817.14;locus_tag=AR00441_00984;product=DNA polymerase IV,DNA polymerase IV,DNA polymerase IV,Nucleotidyltransferase/DNA polymerase involved in …
AR00441|SC|contig000001	Prodigal:2.60	CDS	1018539	1021628	.	-	0	ID=AR00441_00985;gene=fpvA;inference=ab initio prediction:Prodigal:2.60,similar to AA sequence:RefSeq:YP_005897489.1,similar to AA sequence:UniProtKB:P48632,protein motif:CLUSTERS:PRK10003,protein motif:Cdd:COG4773,protein motif:TIGRFAMs:TIGR01783,protein motif:Pfam:PF00593.18;locus_tag=AR00441_00985;product=TonB-dependent receptor domain-containing protein,Ferripyoverdine receptor precursor,ferr…
AR00441|SC|contig000001	Prodigal:2.60	CDS	1021902	1022681	.	+	0	ID=AR00441_00986;eC_number=1.18.1.2,1.18.1.2;gene=fpr_2;inference=ab initio prediction:Prodigal:2.60,similar to AA sequence:RefSeq:YP_003083452.1,similar to AA sequence:UniProtKB:Q44532,protein motif:CLUSTERS:PRK10926,protein motif:TIGRFAMs:TIGR02160,protein motif:Pfam:PF00175.15;locus_tag=AR00441_00986;product=putative ferredoxin--NADP reductase,Ferredoxin--NADP reductase,ferredoxin-NADP reducta…
AR00441|SC|contig000001	Prodigal:2.60	CDS	1022881	1024266	.	-	0	ID=AR00441_00987;eC_number=2.7.7.7;gene=polC;inference=ab initio prediction:Prodigal:2.60,similar to AA sequence:RefSeq:YP_004048485.1,similar to AA sequence:UniProtKB:P13267,protein motif:CLUSTERS:PRK07883,protein motif:TIGRFAMs:TIGR01407,protein motif:Pfam:PF00929.18;locus_tag=AR00441_00987;product=DNA polymerase III subunit,DNA polymerase III polC-type,hypothetical protein,putative DnaQ family…
AR00441|SC|contig000001	Aragorn:1.2.36	tRNA	1024384	1024460	.	+	0	ID=AR00441_00988;inference=COORDINATES:profile:Aragorn:1.2.36;locus_tag=AR00441_00988;product=tRNA-Arg(acg)
AR00441|SC|contig000001	Aragorn:1.2.36	tRNA	1024478	1024552	.	+	0	ID=AR00441_00989;inference=COORDINATES:profile:Aragorn:1.2.36;locus_tag=AR00441_00989;product=tRNA-Glu(ttc)
AR00441|SC|contig000001	Prodigal:2.60	CDS	1025108	1026283	.	+	0	ID=AR00441_00990;inference=ab initio prediction:Prodigal:2.60,similar to AA sequence:RefSeq:YP_002001391.1,protein motif:TIGRFAMs:TIGR03151,protein motif:Pfam:PF03060.9;locus_tag=AR00441_00990;product=2-nitropropane dioxygenase,putative enoyl-[acyl-carrier-protein] reductase II,Nitronate monooxygenase;protein_id=gnl|SC|AR00441_00990
AR00441|SC|contig000001	Prodigal:2.60	CDS	1026756	1027304	.	-	0	ID=AR00441_00991;inference=ab initio prediction:Prodigal:2.60,similar to AA sequence:RefSeq:YP_002001388.1,protein motif:Cdd:COG3198,protein motif:Pfam:PF05751.5;locus_tag=AR00441_00991;product=Inner membrane protein,Uncharacterized protein conserved in bacteria,FixH;protein_id=gnl|SC|AR00441_00991
AR00441|SC|contig000001	Prodigal:2.60	CDS	1027307	1028803	.	-	0	ID=AR00441_00992;inference=ab initio prediction:Prodigal:2.60,similar to AA sequence:RefSeq:YP_005889439.1,protein motif:TIGRFAMs:TIGR02745,protein motif:Pfam:PF11614.2;locus_tag=AR00441_00992;product=putative ferredoxin,cytochrome c oxidase accessory protein CcoG,Ubp3 associated protein Bre5;protein_id=gnl|SC|AR00441_00992
AR00441|SC|contig000001	Prodigal:2.60	CDS	1029331	1031310	.	+	0	ID=AR00441_00993;eC_number=2.2.1.1,2.2.1.1;gene=tktA;inference=ab initio prediction:Prodigal:2.60,similar to AA sequence:RefSeq:YP_208116.1,similar to AA sequence:UniProtKB:P27302,protein motif:CLUSTERS:PRK12753,protein motif:Cdd:COG0021,protein motif:TIGRFAMs:TIGR00232,protein motif:Pfam:PF00456.15;locus_tag=AR00441_00993;product=transketolase,Transketolase 1,transketolase,Transketolase,transket…
AR00441|SC|contig000001	Prodigal:2.60	CDS	1031451	1032839	.	+	0	ID=AR00441_00994;eC_number=4.2.1.2,4.2.1.2;gene=fumC;inference=ab initio prediction:Prodigal:2.60,similar to AA sequence:RefSeq:YP_208117.1,similar to AA sequence:UniProtKB:P05042,protein motif:CLUSTERS:PRK00485,protein motif:Cdd:COG0114,protein motif:TIGRFAMs:TIGR00979,protein motif:Pfam:PF00206.1;locus_tag=AR00441_00994;product=fumarate hydratase,Fumarate hydratase class II,fumarate hydratase,F…
AR00441|SC|contig000001	Prodigal:2.60	CDS	1032904	1033827	.	-	0	ID=AR00441_00995;gene=yhbE;inference=ab initio prediction:Prodigal:2.60,similar to AA sequence:RefSeq:YP_005878334.1,similar to AA sequence:UniProtKB:P0AA73,protein motif:CLUSTERS:PRK11453,protein motif:Cdd:COG2962,protein motif:TIGRFAMs:TIGR00950,protein motif:Pfam:PF00892.14;locus_tag=AR00441_00995;product=putative transporter,Uncharacterized inner membrane transporter yhbE,O-acetylserine/cyste…
AR00441|SC|contig000001	Prodigal:2.60	CDS	1034352	1034876	.	-	0	ID=AR00441_00996;gene=ssb;inference=ab initio prediction:Prodigal:2.60,similar to AA sequence:RefSeq:YP_208119.1,similar to AA sequence:UniProtKB:Q83EP4,protein motif:CLUSTERS:PRK06863,protein motif:TIGRFAMs:TIGR00621,protein motif:Pfam:PF00436.19;locus_tag=AR00441_00996;product=single-stranded DNA binding protein,Helix-destabilizing protein,single-stranded DNA-binding protein,single-stranded DNA…
AR00441|SC|contig000001	Prodigal:2.60	CDS	1034880	1036283	.	-	0	ID=AR00441_00997;gene=yajR;inference=ab initio prediction:Prodigal:2.60,similar to AA sequence:RefSeq:YP_002001379.1,similar to AA sequence:UniProtKB:P77726,protein motif:CLUSTERS:PRK11043,protein motif:Cdd:COG2814,protein motif:TIGRFAMs:TIGR00880,protein motif:Pfam:PF07690.10;locus_tag=AR00441_00997;product=Drug resistance translocase family protein,Inner membrane transport protein yajR,putative…
AR00441|SC|contig000001	Prodigal:2.60	CDS	1036374	1036997	.	-	0	ID=AR00441_00998;inference=ab initio prediction:Prodigal:2.60,similar to AA sequence:RefSeq:YP_208121.1,protein motif:CLUSTERS:PRK11671,protein motif:Pfam:PF01464.14;locus_tag=AR00441_00998;product=transglycosylase,murein transglycosylase C,Transglycosylase SLT domain;protein_id=gnl|SC|AR00441_00998
AR00441|SC|contig000001	Prodigal:2.60	CDS	1037204	1037569	.	-	0	ID=AR00441_00999;inference=ab initio prediction:Prodigal:2.60;locus_tag=AR00441_00999;product=hypothetical protein;protein_id=gnl|SC|AR00441_00999
AR00441|SC|contig000001	Prodigal:2.60	CDS	1037972	1038208	.	-	0	ID=AR00441_01000;inference=ab initio prediction:Prodigal:2.60,similar to AA sequence:RefSeq:YP_002001376.1,protein motif:Pfam:PF01609.15;locus_tag=AR00441_01000;product=putative transposase for IS1106A3,Transposase DDE domain;protein_id=gnl|SC|AR00441_01000
AR00441|SC|contig000001	Prodigal:2.60	CDS	1038275	1038649	.	-	0	ID=AR00441_01001;inference=ab initio prediction:Prodigal:2.60,similar to AA sequence:RefSeq:YP_003083463.1,protein motif:Cdd:COG1943,protein motif:Pfam:PF01797.10;locus_tag=AR00441_01001;product=putative type I restriction-modification system DNA methylase,Transposase and inactivated derivatives,Transposase IS200 like;protein_id=gnl|SC|AR00441_01001
AR00441|SC|contig000001	Prodigal:2.60	CDS	1039129	1039671	.	-	0	ID=AR00441_01002;gene=opa_2;inference=ab initio prediction:Prodigal:2.60,similar to AA sequence:RefSeq:YP_004048916.1,similar to AA sequence:UniProtKB:P09888,protein motif:Cdd:COG3637,protein motif:Pfam:PF02462.9;locus_tag=AR00441_01002;product=Opa protein,Outer membrane protein P.IIC precursor,Opacity protein and related surface antigens,Opacity family porin protein;protein_id=gnl|SC|AR00441_010…
AR00441|SC|contig000001	Prodigal:2.60	CDS	1040263	1040586	.	+	0	ID=AR00441_01003;inference=ab initio prediction:Prodigal:2.60,similar to AA sequence:RefSeq:YP_002341968.1,protein motif:Pfam:PF04575.7;locus_tag=AR00441_01003;product=hypothetical periplasmic protein,Protein of unknown function (DUF560);protein_id=gnl|SC|AR00441_01003
AR00441|SC|contig000001	Prodigal:2.60	CDS	1040703	1042211	.	+	0	ID=AR00441_01004;eC_number=3.6.1.11;gene=ppx;inference=ab initio prediction:Prodigal:2.60,similar to AA sequence:RefSeq:YP_208125.1,similar to AA sequence:UniProtKB:P0AFL6,protein motif:CLUSTERS:PRK11031,protein motif:TIGRFAMs:TIGR03706,protein motif:Pfam:PF02541.10;locus_tag=AR00441_01004;product=exopolyphosphatase,Exopolyphosphatase,guanosine pentaphosphate phosphohydrolase,exopolyphosphatase,P…
[truncated: 35,388 more rows]
