# Supplementary material for: The effect of recombination on the evolution of a population of Neisseria meningitidis
Source: Genome Res. 2021 Jul;31(7):1258–68. doi: 10.1101/gr.264465.120 (PMC8256868; doi:10.1101/gr.264465.120)
Supplement: Supplemental Material [file supp_gr.264465.120_Supplementary_Code_S1.zip › Supplementary_Code_S1/BF1701.gff]

##gff-version 3
##sequence-region BF1701|SC|contig000001 1 2188204
BF1701|SC|contig000001	Prodigal:2.60	CDS	1	1557	.	+	0	ID=BF1701_00001;gene=dnaA;inference=ab initio prediction:Prodigal:2.60,similar to AA sequence:RefSeq:YP_207186.1,similar to AA sequence:UniProtKB:P03004,protein motif:CLUSTERS:PRK00149,protein motif:Cdd:COG1484,protein motif:TIGRFAMs:TIGR00362,protein motif:Pfam:PF00308.12;locus_tag=BF1701_00001;product=chromosomal replication initiation protein,Chromosomal replication initiator protein DnaA,chro…
BF1701|SC|contig000001	Prodigal:2.60	CDS	1637	2740	.	+	0	ID=BF1701_00002;eC_number=2.7.7.7,2.7.7.7;gene=dnaN;inference=ab initio prediction:Prodigal:2.60,similar to AA sequence:RefSeq:YP_207187.1,similar to AA sequence:UniProtKB:P0A988,protein motif:CLUSTERS:PRK05643,protein motif:TIGRFAMs:TIGR00663,protein motif:Pfam:PF00712.13;locus_tag=BF1701_00002;product=DNA polymerase III subunit beta,DNA polymerase III subunit beta,DNA polymerase III subunit bet…
BF1701|SC|contig000001	Prodigal:2.60	CDS	2925	3533	.	-	0	ID=BF1701_00003;inference=ab initio prediction:Prodigal:2.60,similar to AA sequence:RefSeq:YP_005878490.1,protein motif:Cdd:COG3676,protein motif:Pfam:PF12762.1;locus_tag=BF1701_00003;product=IS1016 group transposase,Transposase and inactivated derivatives,ISXO2-like transposase domain;protein_id=gnl|SC|BF1701_00003
BF1701|SC|contig000001	Prodigal:2.60	CDS	3750	5807	.	-	0	ID=BF1701_00004;eC_number=2.7.4.1;gene=ppk;inference=ab initio prediction:Prodigal:2.60,similar to AA sequence:RefSeq:YP_002000629.1,similar to AA sequence:UniProtKB:P0A7B1,protein motif:CLUSTERS:PRK05443,protein motif:TIGRFAMs:TIGR03705,protein motif:Pfam:PF02503.11;locus_tag=BF1701_00004;product=polyphosphate kinase,Polyphosphate kinase,polyphosphate kinase,polyphosphate kinase 1,Polyphosphate …
BF1701|SC|contig000001	Prodigal:2.60	CDS	5976	6419	.	-	0	ID=BF1701_00005;inference=ab initio prediction:Prodigal:2.60,similar to AA sequence:RefSeq:YP_002000630.1;locus_tag=BF1701_00005;product=Periplasmic protein;protein_id=gnl|SC|BF1701_00005
BF1701|SC|contig000001	Prodigal:2.60	CDS	6426	6941	.	-	0	ID=BF1701_00006;gene=mlp;inference=ab initio prediction:Prodigal:2.60,similar to AA sequence:RefSeq:YP_004049396.1,protein motif:Pfam:PF04355.7;locus_tag=BF1701_00006;product=lipoprotein,SmpA / OmlA family;protein_id=gnl|SC|BF1701_00006
BF1701|SC|contig000001	Prodigal:2.60	CDS	7205	9943	.	+	0	ID=BF1701_00007;eC_number=6.1.1.4,6.1.1.4;gene=leuS_1;inference=ab initio prediction:Prodigal:2.60,similar to AA sequence:RefSeq:YP_005891252.1,similar to AA sequence:UniProtKB:Q9JXT2,protein motif:CLUSTERS:PRK00390,protein motif:Cdd:COG0495,protein motif:TIGRFAMs:TIGR00396,protein motif:Pfam:PF00133.16;locus_tag=BF1701_00007;product=leucyl-tRNA synthetase (leucine-tRNA ligase%3B LeuRS),Leucine--…
BF1701|SC|contig000001	Prodigal:2.60	CDS	10173	10964	.	+	0	ID=BF1701_00008;gene=drg;inference=ab initio prediction:Prodigal:2.60,similar to AA sequence:RefSeq:YP_001598486.1,protein motif:Pfam:PF06044.6;locus_tag=BF1701_00008;product=type II restriction endonuclease,Dam-replacing family;protein_id=gnl|SC|BF1701_00008
BF1701|SC|contig000001	Prodigal:2.60	CDS	11094	11225	.	+	0	ID=BF1701_00009;eC_number=6.1.1.4;gene=leuS_2;inference=ab initio prediction:Prodigal:2.60,similar to AA sequence:RefSeq:YP_004049391.1,similar to AA sequence:UniProtKB:Q9JXT2;locus_tag=BF1701_00009;product=leucyl-trna synthetase%2C truncation,Leucine--tRNA ligase;protein_id=gnl|SC|BF1701_00009
BF1701|SC|contig000001	Prodigal:2.60	CDS	11443	12177	.	+	0	ID=BF1701_00010;eC_number=3.4.24.-,3.4.24.-;gene=yggG;inference=ab initio prediction:Prodigal:2.60,similar to AA sequence:RefSeq:YP_005895136.1,similar to AA sequence:UniProtKB:P25894,protein motif:Cdd:COG4783,protein motif:Pfam:PF01435.12;locus_tag=BF1701_00010;product=peptidase%2C M48 family,Uncharacterized metalloprotease yggG,Putative Zn-dependent protease%2C contains TPR repeats,Peptidase fa…
BF1701|SC|contig000001	Prodigal:2.60	CDS	12559	12870	.	-	0	ID=BF1701_00011;inference=ab initio prediction:Prodigal:2.60,similar to AA sequence:RefSeq:YP_002000642.1,protein motif:TIGRFAMs:TIGR03830,protein motif:Pfam:PF01381.16;locus_tag=BF1701_00011;product=Helix-turn-helix family protein,putative zinc finger/helix-turn-helix protein%2C YgiT family,Helix-turn-helix;protein_id=gnl|SC|BF1701_00011
BF1701|SC|contig000001	Prodigal:2.60	CDS	12867	13235	.	-	0	ID=BF1701_00012;inference=ab initio prediction:Prodigal:2.60,protein motif:Cdd:COG4737,protein motif:Pfam:PF06296.6;locus_tag=BF1701_00012;product=Uncharacterized protein conserved in bacteria,Protein of unknown function (DUF1044);protein_id=gnl|SC|BF1701_00012
BF1701|SC|contig000001	Aragorn:1.2.36	tRNA	14034	14119	.	-	0	ID=BF1701_00013;inference=COORDINATES:profile:Aragorn:1.2.36;locus_tag=BF1701_00013;product=tRNA-Leu(gag)
BF1701|SC|contig000001	Prodigal:2.60	CDS	14133	14483	.	-	0	ID=BF1701_00014;gene=secG;inference=ab initio prediction:Prodigal:2.60,similar to AA sequence:RefSeq:YP_004049388.1,similar to AA sequence:UniProtKB:P0AG99,protein motif:CLUSTERS:PRK06870,protein motif:TIGRFAMs:TIGR00810,protein motif:Pfam:PF03840.8;locus_tag=BF1701_00014;product=protein-export integral membrane protein,Preprotein translocase band 1 subunit,preprotein translocase subunit SecG,pre…
BF1701|SC|contig000001	Prodigal:2.60	CDS	14490	15263	.	-	0	ID=BF1701_00015;eC_number=5.3.1.1,5.3.1.1;gene=tpiA;inference=ab initio prediction:Prodigal:2.60,similar to AA sequence:RefSeq:YP_207198.1,similar to AA sequence:UniProtKB:Q6GIL6,protein motif:CLUSTERS:PRK00042,protein motif:TIGRFAMs:TIGR00419,protein motif:Pfam:PF00121.12;locus_tag=BF1701_00015;product=triosephosphate isomerase,Triosephosphate isomerase,triosephosphate isomerase,triose-phosphate…
BF1701|SC|contig000001	Prodigal:2.60	CDS	15447	15950	.	+	0	ID=BF1701_00016;eC_number=1.8.4.14;gene=msrC;inference=ab initio prediction:Prodigal:2.60,similar to AA sequence:RefSeq:YP_003082513.1,similar to AA sequence:UniProtKB:P76270,protein motif:Cdd:COG3605;locus_tag=BF1701_00016;product=GAF-domain containing protein,Free methionine-R-sulfoxide reductase,Signal transduction protein containing GAF and PtsI domains;protein_id=gnl|SC|BF1701_00016
BF1701|SC|contig000001	Prodigal:2.60	CDS	16052	16708	.	+	0	ID=BF1701_00017;eC_number=2.1.1.77;gene=pcm;inference=ab initio prediction:Prodigal:2.60,similar to AA sequence:RefSeq:YP_207200.1,similar to AA sequence:UniProtKB:P0A7A5,protein motif:CLUSTERS:PRK00312,protein motif:Cdd:COG4122,protein motif:TIGRFAMs:TIGR00080,protein motif:Pfam:PF01135.13;locus_tag=BF1701_00017;product=protein-L-isoaspartate O-methyltransferase,Protein-L-isoaspartate O-methyltr…
BF1701|SC|contig000001	Prodigal:2.60	CDS	16722	17111	.	+	0	ID=BF1701_00018;eC_number=2.8.1.1;gene=moeZ;inference=ab initio prediction:Prodigal:2.60,similar to AA sequence:RefSeq:YP_005879273.1,similar to AA sequence:UniProtKB:Q7D5X9,protein motif:CLUSTERS:PRK07878,protein motif:Cdd:COG2210,protein motif:TIGRFAMs:TIGR04271,protein motif:Pfam:PF00581.14;locus_tag=BF1701_00018;product=putative thiosulfate sulfurtransferase,Probable adenylyltransferase/sulfu…
BF1701|SC|contig000001	Prodigal:2.60	CDS	17526	19703	.	-	0	ID=BF1701_00019;gene=fhuE;inference=ab initio prediction:Prodigal:2.60,similar to AA sequence:RefSeq:YP_207202.1,similar to AA sequence:UniProtKB:P16869,protein motif:CLUSTERS:PRK10003,protein motif:Cdd:COG4773,protein motif:TIGRFAMs:TIGR01783,protein motif:Pfam:PF00593.18;locus_tag=BF1701_00019;product=TonB-dependent receptor protein,Outer-membrane receptor for Fe(III)-coprogen%2C Fe(III)-ferrio…
BF1701|SC|contig000001	Prodigal:2.60	CDS	19817	20140	.	-	0	ID=BF1701_00020;inference=ab initio prediction:Prodigal:2.60,similar to AA sequence:RefSeq:YP_005893249.1,protein motif:Cdd:COG4101,protein motif:Pfam:PF07883.5;locus_tag=BF1701_00020;product=cupin domain-containing protein,Predicted mannose-6-phosphate isomerase,Cupin domain;protein_id=gnl|SC|BF1701_00020
BF1701|SC|contig000001	Prodigal:2.60	CDS	21178	22143	.	-	0	ID=BF1701_00021;gene=fetB2;inference=ab initio prediction:Prodigal:2.60,similar to AA sequence:RefSeq:YP_001598503.1,similar to AA sequence:UniProtKB:P94421,protein motif:CLUSTERS:PRK11411,protein motif:Cdd:COG4607,protein motif:TIGRFAMs:TIGR04281,protein motif:Pfam:PF01497.12;locus_tag=BF1701_00021;product=ferric enterobactin transporter binding protein,Uncharacterized ABC transporter solute-bin…
BF1701|SC|contig000001	Prodigal:2.60	CDS	22379	23335	.	+	0	ID=BF1701_00022;inference=ab initio prediction:Prodigal:2.60,similar to AA sequence:RefSeq:YP_207206.1,protein motif:CLUSTERS:PRK13501,protein motif:Cdd:COG3449,protein motif:TIGRFAMs:TIGR04094,protein motif:Pfam:PF12833.1;locus_tag=BF1701_00022;product=AraC family transcriptional regulator,transcriptional activator RhaR,DNA gyrase inhibitor,YSIRK-targeted surface antigen transcriptional regulato…
BF1701|SC|contig000001	Prodigal:2.60	CDS	23449	25464	.	-	0	ID=BF1701_00023;eC_number=3.4.21.26,3.4.21.26;inference=ab initio prediction:Prodigal:2.60,similar to AA sequence:RefSeq:YP_004049383.1,similar to AA sequence:UniProtKB:Q06903,protein motif:CLUSTERS:PRK10115,protein motif:Pfam:PF00326.1;locus_tag=BF1701_00023;product=prolyl endopeptidase,Prolyl endopeptidase,protease 2,Prolyl oligopeptidase family;protein_id=gnl|SC|BF1701_00023
BF1701|SC|contig000001	Prodigal:2.60	CDS	25560	26870	.	-	0	ID=BF1701_00024;eC_number=2.3.1.1,2.3.1.1;gene=argA;inference=ab initio prediction:Prodigal:2.60,similar to AA sequence:RefSeq:YP_207208.1,similar to AA sequence:UniProtKB:P0A6C5,protein motif:CLUSTERS:PRK05279,protein motif:Cdd:COG0548,protein motif:TIGRFAMs:TIGR01890,protein motif:Pfam:PF00696.22;locus_tag=BF1701_00024;product=N-acetylglutamate synthase,Amino-acid acetyltransferase,N-acetylglut…
BF1701|SC|contig000001	Prodigal:2.60	CDS	26867	27301	.	-	0	ID=BF1701_00025;inference=ab initio prediction:Prodigal:2.60,protein motif:TIGRFAMs:TIGR02098;locus_tag=BF1701_00025;product=MJ0042 family finger-like domain;protein_id=gnl|SC|BF1701_00025
BF1701|SC|contig000001	Prodigal:2.60	CDS	27375	28016	.	-	0	ID=BF1701_00026;eC_number=2.4.2.10,2.4.2.10;gene=pyrE;inference=ab initio prediction:Prodigal:2.60,similar to AA sequence:RefSeq:YP_207210.1,similar to AA sequence:UniProtKB:P08870,protein motif:CLUSTERS:PRK00455,protein motif:TIGRFAMs:TIGR00336,protein motif:Pfam:PF00156.21;locus_tag=BF1701_00026;product=orotate phosphoribosyltransferase,Orotate phosphoribosyltransferase,orotate phosphoribosyltr…
BF1701|SC|contig000001	Prodigal:2.60	CDS	28078	28815	.	-	0	ID=BF1701_00027;inference=ab initio prediction:Prodigal:2.60,similar to AA sequence:RefSeq:YP_003082524.1,protein motif:TIGRFAMs:TIGR00758;locus_tag=BF1701_00027;product=putative uracil-DNA glycosylase,uracil-DNA glycosylase%2C family 4;protein_id=gnl|SC|BF1701_00027
BF1701|SC|contig000001	Prodigal:2.60	CDS	28809	29249	.	-	0	ID=BF1701_00028;inference=ab initio prediction:Prodigal:2.60,similar to AA sequence:RefSeq:YP_207212.1,protein motif:CLUSTERS:PRK09491,protein motif:Cdd:COG3393,protein motif:TIGRFAMs:TIGR01575,protein motif:Pfam:PF00583.18;locus_tag=BF1701_00028;product=acetyltransferase,ribosomal-protein-alanine N-acetyltransferase,Predicted acetyltransferase,ribosomal-protein-alanine acetyltransferase,Acetyltr…
BF1701|SC|contig000001	Prodigal:2.60	CDS	29246	29923	.	-	0	ID=BF1701_00029;gene=yeaZ;inference=ab initio prediction:Prodigal:2.60,similar to AA sequence:RefSeq:YP_004049377.1,similar to AA sequence:UniProtKB:P76256,protein motif:CLUSTERS:PRK09604,protein motif:TIGRFAMs:TIGR03725,protein motif:Pfam:PF00814.19;locus_tag=BF1701_00029;product=peptidase,hypothetical protein,UGMP family protein,universal bacterial protein YeaZ,Glycoprotease family;protein_id=g…
BF1701|SC|contig000001	Prodigal:2.60	CDS	30063	30887	.	-	0	ID=BF1701_00030;inference=ab initio prediction:Prodigal:2.60,similar to AA sequence:RefSeq:YP_002342062.1,protein motif:Pfam:PF08794.4;locus_tag=BF1701_00030;product=lipoprotein,Lipoprotein GNA1870 C terminal like;protein_id=gnl|SC|BF1701_00030
BF1701|SC|contig000001	Prodigal:2.60	CDS	31231	32295	.	-	0	ID=BF1701_00031;eC_number=4.1.2.13;gene=fda;inference=ab initio prediction:Prodigal:2.60,similar to AA sequence:RefSeq:YP_002000667.1,similar to AA sequence:UniProtKB:Q8YNK2,protein motif:CLUSTERS:PRK09196,protein motif:Cdd:COG0191,protein motif:TIGRFAMs:TIGR01521,protein motif:Pfam:PF01116.14;locus_tag=BF1701_00031;product=fructose-1%2C6-bisphosphate aldolase,Fructose-bisphosphate aldolase,fruct…
BF1701|SC|contig000001	Prodigal:2.60	CDS	32489	33406	.	+	0	ID=BF1701_00032;gene=xerC;inference=ab initio prediction:Prodigal:2.60,similar to AA sequence:RefSeq:YP_207216.1,similar to AA sequence:UniProtKB:P0A8P6,protein motif:CLUSTERS:PRK00236,protein motif:Cdd:COG4973,protein motif:TIGRFAMs:TIGR02224,protein motif:Pfam:PF00589.16;locus_tag=BF1701_00032;product=site-specific recombinase,Tyrosine recombinase XerC,site-specific tyrosine recombinase XerC,Si…
BF1701|SC|contig000001	Prodigal:2.60	CDS	33491	35404	.	+	0	ID=BF1701_00033;eC_number=2.2.1.7;gene=dxs;inference=ab initio prediction:Prodigal:2.60,similar to AA sequence:RefSeq:YP_004049373.1,similar to AA sequence:UniProtKB:Q9KGU7,protein motif:CLUSTERS:PRK05444,protein motif:Cdd:COG3958,protein motif:TIGRFAMs:TIGR00204,protein motif:Pfam:PF02779.18;locus_tag=BF1701_00033;product=1-deoxy-D-xylulose-5-phosphate synthase,1-deoxy-D-xylulose-5-phosphate syn…
BF1701|SC|contig000001	Prodigal:2.60	CDS	35489	36817	.	-	0	ID=BF1701_00034;eC_number=2.-.-.-;gene=miaB;inference=ab initio prediction:Prodigal:2.60,similar to AA sequence:RefSeq:YP_207218.1,similar to AA sequence:UniProtKB:Q9RCI2,protein motif:CLUSTERS:PRK14325,protein motif:TIGRFAMs:TIGR01574,protein motif:Pfam:PF00919.14;locus_tag=BF1701_00034;product=(dimethylallyl)adenosine tRNA methylthiotransferase,(Dimethylallyl)adenosine tRNA methylthiotransferas…
BF1701|SC|contig000001	Prodigal:2.60	CDS	37251	37364	.	-	0	ID=BF1701_00035;inference=ab initio prediction:Prodigal:2.60;locus_tag=BF1701_00035;product=hypothetical protein;protein_id=gnl|SC|BF1701_00035
BF1701|SC|contig000001	Prodigal:2.60	CDS	37392	37586	.	+	0	ID=BF1701_00036;inference=ab initio prediction:Prodigal:2.60,similar to AA sequence:RefSeq:YP_003082532.1;locus_tag=BF1701_00036;product=putative secreted protein;protein_id=gnl|SC|BF1701_00036
BF1701|SC|contig000001	Prodigal:2.60	CDS	37650	38933	.	+	0	ID=BF1701_00037;eC_number=5.4.3.8,5.4.3.8;gene=hemL;inference=ab initio prediction:Prodigal:2.60,similar to AA sequence:RefSeq:YP_004049370.1,similar to AA sequence:UniProtKB:P23893,protein motif:CLUSTERS:PRK00062,protein motif:Cdd:COG0001,protein motif:TIGRFAMs:TIGR00713,protein motif:Pfam:PF00202.15;locus_tag=BF1701_00037;product=glutamate-1-semialdehyde 2%2C1-aminomutase,Glutamate-1-semialdehy…
BF1701|SC|contig000001	Prodigal:2.60	CDS	39149	39421	.	-	0	ID=BF1701_00038;inference=ab initio prediction:Prodigal:2.60;locus_tag=BF1701_00038;product=hypothetical protein;protein_id=gnl|SC|BF1701_00038
BF1701|SC|contig000001	Prodigal:2.60	CDS	39432	39995	.	-	0	ID=BF1701_00039;eC_number=3.1.-.-;gene=orn;inference=ab initio prediction:Prodigal:2.60,similar to AA sequence:RefSeq:YP_003082534.1,similar to AA sequence:UniProtKB:P45340,protein motif:CLUSTERS:PRK05359,protein motif:Pfam:PF00929.18;locus_tag=BF1701_00039;product=oligoribonuclease,Oligoribonuclease,oligoribonuclease,Exonuclease;protein_id=gnl|SC|BF1701_00039
BF1701|SC|contig000001	Prodigal:2.60	CDS	40013	40900	.	-	0	ID=BF1701_00040;eC_number=2.1.1.-;gene=prmA;inference=ab initio prediction:Prodigal:2.60,similar to AA sequence:RefSeq:YP_001598520.1,similar to AA sequence:UniProtKB:P0A8T1,protein motif:CLUSTERS:PRK00517,protein motif:Cdd:COG2264,protein motif:TIGRFAMs:TIGR00406,protein motif:Pfam:PF06325.7;locus_tag=BF1701_00040;product=50S ribosomal protein L11 methyltransferase,Ribosomal protein L11 methyltr…
BF1701|SC|contig000001	Prodigal:2.60	CDS	41161	42522	.	-	0	ID=BF1701_00041;eC_number=6.3.4.14,6.3.4.14;gene=accC;inference=ab initio prediction:Prodigal:2.60,similar to AA sequence:RefSeq:YP_207223.1,similar to AA sequence:UniProtKB:P37798,protein motif:CLUSTERS:PRK08591,protein motif:Cdd:COG4770,protein motif:TIGRFAMs:TIGR00514,protein motif:Pfam:PF02786.11;locus_tag=BF1701_00041;product=acetyl-CoA carboxylase%2C biotin carboxylase,Biotin carboxylase,ac…
BF1701|SC|contig000001	Prodigal:2.60	CDS	42635	43090	.	-	0	ID=BF1701_00042;eC_number=6.4.1.2;gene=accB;inference=ab initio prediction:Prodigal:2.60,similar to AA sequence:RefSeq:YP_207224.1,similar to AA sequence:UniProtKB:P0ABD8,protein motif:CLUSTERS:PRK06302,protein motif:Cdd:COG0511,protein motif:TIGRFAMs:TIGR00531,protein motif:Pfam:PF00364.16;locus_tag=BF1701_00042;product=acetyl-CoA carboxylase biotin carboxyl carrier protein subunit,Biotin carbox…
BF1701|SC|contig000001	Prodigal:2.60	CDS	43446	44486	.	+	0	ID=BF1701_00043;eC_number=5.-.-.-,5.-.-.-;gene=queA;inference=ab initio prediction:Prodigal:2.60,similar to AA sequence:RefSeq:YP_974471.1,similar to AA sequence:UniProtKB:P0A7F9,protein motif:CLUSTERS:PRK00147,protein motif:Cdd:COG0809,protein motif:TIGRFAMs:TIGR00113,protein motif:Pfam:PF02547.9;locus_tag=BF1701_00043;product=S-adenosylmethionine--tRNA ribosyltransferase-isomerase,S-adenosylmet…
BF1701|SC|contig000001	Prodigal:2.60	CDS	44857	45435	.	-	0	ID=BF1701_00044;gene=mdaB_1;inference=ab initio prediction:Prodigal:2.60,similar to AA sequence:RefSeq:YP_208525.1,similar to AA sequence:UniProtKB:P0AEY5,protein motif:Cdd:COG2249,protein motif:Pfam:PF02525.11;locus_tag=BF1701_00044;product=modulator of drug activity,Modulator of drug activity B,Putative NADPH-quinone reductase (modulator of drug activity B),Flavodoxin-like fold;protein_id=gnl|S…
BF1701|SC|contig000001	Prodigal:2.60	CDS	45674	46573	.	+	0	ID=BF1701_00045;gene=dmlR_1;inference=ab initio prediction:Prodigal:2.60,similar to AA sequence:RefSeq:YP_208526.1,similar to AA sequence:UniProtKB:P76250,protein motif:CLUSTERS:PRK10632,protein motif:Cdd:COG3683,protein motif:TIGRFAMs:TIGR03339,protein motif:Pfam:PF03466.14;locus_tag=BF1701_00045;product=LysR family transcriptional regulator,D-malate degradation protein R,transcriptional regulat…
BF1701|SC|contig000001	Prodigal:2.60	CDS	46797	50012	.	-	0	ID=BF1701_00046;eC_number=6.3.5.5,6.3.5.5;gene=carB;inference=ab initio prediction:Prodigal:2.60,similar to AA sequence:RefSeq:YP_207227.1,similar to AA sequence:UniProtKB:P00968,protein motif:CLUSTERS:PRK05294,protein motif:Cdd:COG0505,protein motif:TIGRFAMs:TIGR01369,protein motif:Pfam:PF02786.11;locus_tag=BF1701_00046;product=carbamoyl phosphate synthase large subunit,Carbamoyl-phosphate synth…
BF1701|SC|contig000001	Prodigal:2.60	CDS	50019	50567	.	-	0	ID=BF1701_00047;inference=ab initio prediction:Prodigal:2.60,protein motif:Cdd:COG5606;locus_tag=BF1701_00047;product=Uncharacterized conserved small protein;protein_id=gnl|SC|BF1701_00047
BF1701|SC|contig000001	Prodigal:2.60	CDS	50570	51133	.	-	0	ID=BF1701_00048;inference=ab initio prediction:Prodigal:2.60,similar to AA sequence:RefSeq:YP_005891288.1,protein motif:TIGRFAMs:TIGR00201,protein motif:Pfam:PF00156.21;locus_tag=BF1701_00048;product=putative phosphoribosyltransferase,comF family protein,Phosphoribosyl transferase domain;protein_id=gnl|SC|BF1701_00048
BF1701|SC|contig000001	Prodigal:2.60	CDS	51984	52373	.	-	0	ID=BF1701_00049;inference=ab initio prediction:Prodigal:2.60,similar to AA sequence:RefSeq:YP_003082545.1,similar to AA sequence:UniProtKB:P44116,protein motif:CLUSTERS:PRK09767,protein motif:Pfam:PF04480.6;locus_tag=BF1701_00049;product=putative endonuclease,hypothetical protein,hypothetical protein,Protein of unknown function (DUF559);protein_id=gnl|SC|BF1701_00049
BF1701|SC|contig000001	Prodigal:2.60	CDS	52934	53071	.	-	0	ID=BF1701_00050;inference=ab initio prediction:Prodigal:2.60,similar to AA sequence:RefSeq:YP_003082546.1,similar to AA sequence:UniProtKB:Q8ZM36,protein motif:Pfam:PF00903.19;locus_tag=BF1701_00050;product=putative lactoylglutathione-related protein,Virulence protein STM3117,Glyoxalase/Bleomycin resistance protein/Dioxygenase superfamily;protein_id=gnl|SC|BF1701_00050
BF1701|SC|contig000001	Prodigal:2.60	CDS	53117	54250	.	-	0	ID=BF1701_00051;eC_number=6.3.5.5;gene=carA;inference=ab initio prediction:Prodigal:2.60,similar to AA sequence:RefSeq:YP_002000692.1,similar to AA sequence:UniProtKB:P0A6F1,protein motif:CLUSTERS:PRK12564,protein motif:Cdd:COG0505,protein motif:TIGRFAMs:TIGR01368,protein motif:Pfam:PF00988.16;locus_tag=BF1701_00051;product=carbamoyl phosphate synthase small subunit,Carbamoyl-phosphate synthase s…
BF1701|SC|contig000001	Prodigal:2.60	CDS	55875	57383	.	-	0	ID=BF1701_00052;gene=pilC1_1;inference=ab initio prediction:Prodigal:2.60,similar to AA sequence:RefSeq:YP_005891291.1,protein motif:Cdd:COG3419,protein motif:Pfam:PF05567.5;locus_tag=BF1701_00052;product=type IV pilus-associated protein PilC1,Tfp pilus assembly protein%2C tip-associated adhesin PilY1,Neisseria PilC protein;protein_id=gnl|SC|BF1701_00052
BF1701|SC|contig000001	Prodigal:2.60	CDS	57334	58875	.	-	0	ID=BF1701_00053;gene=pilC1_2;inference=ab initio prediction:Prodigal:2.60,similar to AA sequence:RefSeq:YP_005891291.1,protein motif:Pfam:PF05567.5;locus_tag=BF1701_00053;product=type IV pilus-associated protein PilC1,Neisseria PilC protein;protein_id=gnl|SC|BF1701_00053
BF1701|SC|contig000001	Prodigal:2.60	CDS	59998	61125	.	-	0	ID=BF1701_00054;gene=minD_1;inference=ab initio prediction:Prodigal:2.60,similar to AA sequence:RefSeq:YP_005883399.1,similar to AA sequence:UniProtKB:Q01464,protein motif:CLUSTERS:PRK11670,protein motif:Cdd:COG2894,protein motif:TIGRFAMs:TIGR01969,protein motif:Pfam:PF10609.3;locus_tag=BF1701_00054;product=putative iron sulfur binding protein%2C Mrp/NBP35 family protein,Cell division inhibitor M…
BF1701|SC|contig000001	Aragorn:1.2.36	tRNA	61288	61363	.	+	0	ID=BF1701_00055;inference=COORDINATES:profile:Aragorn:1.2.36;locus_tag=BF1701_00055;product=tRNA-Lys(ttt)
BF1701|SC|contig000001	Prodigal:2.60	CDS	61442	61951	.	+	0	ID=BF1701_00056;gene=dsbE;inference=ab initio prediction:Prodigal:2.60,similar to AA sequence:RefSeq:YP_974484.1,similar to AA sequence:UniProtKB:Q9I3N1,protein motif:CLUSTERS:PRK03147,protein motif:TIGRFAMs:TIGR00385,protein motif:Pfam:PF08534.4;locus_tag=BF1701_00056;product=periplasmic thioredoxin,Cytochrome c biogenesis protein CcmG,thiol-disulfide oxidoreductase,periplasmic protein thiol:dis…
BF1701|SC|contig000001	Prodigal:2.60	CDS	62294	62734	.	+	0	ID=BF1701_00057;gene=ohrR;inference=ab initio prediction:Prodigal:2.60,similar to AA sequence:RefSeq:YP_002000707.1,similar to AA sequence:UniProtKB:O34777,protein motif:CLUSTERS:PRK03573,protein motif:TIGRFAMs:TIGR02337,protein motif:Pfam:PF01047.16;locus_tag=BF1701_00057;product=putative marR-family transcriptional regulator,Organic hydroperoxide resistance transcriptional regulator,transcripti…
BF1701|SC|contig000001	Prodigal:2.60	CDS	62849	63349	.	+	0	ID=BF1701_00058;eC_number=1.5.1.36;gene=hpaC;inference=ab initio prediction:Prodigal:2.60,similar to AA sequence:RefSeq:YP_207236.1,similar to AA sequence:UniProtKB:Q57501,protein motif:CLUSTERS:PRK15486,protein motif:TIGRFAMs:TIGR02296,protein motif:Pfam:PF01613.12;locus_tag=BF1701_00058;product=flavoprotein oxidoreductase,4-hydroxyphenylacetate 3-monooxygenase reductase component,4-hydroxypheny…
BF1701|SC|contig000001	Prodigal:2.60	CDS	63367	64062	.	+	0	ID=BF1701_00059;eC_number=2.7.7.24;gene=rmlA2;inference=ab initio prediction:Prodigal:2.60,similar to AA sequence:RefSeq:YP_207237.1,similar to AA sequence:UniProtKB:P61887,protein motif:CLUSTERS:PRK15480,protein motif:Cdd:COG4750,protein motif:TIGRFAMs:TIGR03992,protein motif:Pfam:PF00483.17;locus_tag=BF1701_00059;product=sugar-phosphate transferase,Glucose-1-phosphate thymidylyltransferase 2,gl…
BF1701|SC|contig000001	Prodigal:2.60	CDS	64308	64739	.	-	0	ID=BF1701_00060;inference=ab initio prediction:Prodigal:2.60,similar to AA sequence:RefSeq:YP_004049348.1,protein motif:CLUSTERS:PRK11689,protein motif:Cdd:COG2962,protein motif:TIGRFAMs:TIGR03340,protein motif:Pfam:PF00892.14;locus_tag=BF1701_00060;product=integral membrane protein,aromatic amino acid exporter,Predicted permeases,phosphonate utilization associated putative membrane protein,EamA-…
BF1701|SC|contig000001	Prodigal:2.60	CDS	64914	66590	.	+	0	ID=BF1701_00061;eC_number=6.3.4.3,6.3.4.3;gene=fhs;inference=ab initio prediction:Prodigal:2.60,similar to AA sequence:RefSeq:YP_207238.1,similar to AA sequence:UniProtKB:P21164,protein motif:CLUSTERS:PRK13505,protein motif:Pfam:PF01268.13;locus_tag=BF1701_00061;product=formate--tetrahydrofolate ligase,Formate--tetrahydrofolate ligase,formate--tetrahydrofolate ligase,Formate--tetrahydrofolate lig…
BF1701|SC|contig000001	Prodigal:2.60	CDS	66705	67796	.	+	0	ID=BF1701_00062;gene=engD;inference=ab initio prediction:Prodigal:2.60,similar to AA sequence:RefSeq:YP_207239.1,similar to AA sequence:UniProtKB:P44681,protein motif:CLUSTERS:PRK09601,protein motif:Cdd:COG0012,protein motif:TIGRFAMs:TIGR00092,protein motif:Pfam:PF06071.7;locus_tag=BF1701_00062;product=GTP-dependent nucleic acid-binding protein EngD,GTP-dependent nucleic acid-binding protein engD…
BF1701|SC|contig000001	Prodigal:2.60	CDS	67834	70038	.	+	0	ID=BF1701_00063;eC_number=6.2.1.3,2.3.1.-;gene=oatA_1;inference=ab initio prediction:Prodigal:2.60,similar to AA sequence:RefSeq:YP_005891300.1,similar to AA sequence:UniProtKB:Q7A3D6,protein motif:Pfam:PF01757.16;locus_tag=BF1701_00063;product=putative LipO-oligosaccharide acyltransferase,O-acetyltransferase OatA,Acyltransferase family;protein_id=gnl|SC|BF1701_00063
BF1701|SC|contig000001	Prodigal:2.60	CDS	70100	71395	.	+	0	ID=BF1701_00064;eC_number=6.1.1.1,6.1.1.1;gene=tyrS;inference=ab initio prediction:Prodigal:2.60,similar to AA sequence:RefSeq:YP_003082557.1,similar to AA sequence:UniProtKB:P0AGJ9,protein motif:CLUSTERS:PRK13354,protein motif:Cdd:COG0162,protein motif:TIGRFAMs:TIGR00234,protein motif:Pfam:PF00579.19;locus_tag=BF1701_00064;product=tyrosyl-tRNA synthetase,Tyrosine--tRNA ligase,tyrosyl-tRNA synthe…
BF1701|SC|contig000001	Prodigal:2.60	CDS	71694	72614	.	+	0	ID=BF1701_00065;eC_number=2.7.1.26;gene=ribF;inference=ab initio prediction:Prodigal:2.60,similar to AA sequence:RefSeq:YP_207243.1,similar to AA sequence:UniProtKB:P0AG40,protein motif:CLUSTERS:PRK05627,protein motif:Cdd:COG0196,protein motif:TIGRFAMs:TIGR00083,protein motif:Pfam:PF06574.6;locus_tag=BF1701_00065;product=bifunctional riboflavin kinase/FMN adenylyltransferase,Riboflavin biosynthes…
BF1701|SC|contig000001	Prodigal:2.60	CDS	72756	75545	.	+	0	ID=BF1701_00066;eC_number=6.1.1.5,6.1.1.5;gene=ileS;inference=ab initio prediction:Prodigal:2.60,similar to AA sequence:RefSeq:YP_207244.1,similar to AA sequence:UniProtKB:P00956,protein motif:CLUSTERS:PRK05743,protein motif:Cdd:COG0060,protein motif:TIGRFAMs:TIGR00392,protein motif:Pfam:PF00133.16;locus_tag=BF1701_00066;product=isoleucyl-tRNA synthetase,Isoleucine--tRNA ligase,isoleucyl-tRNA syn…
BF1701|SC|contig000001	Prodigal:2.60	CDS	76702	77229	.	+	0	ID=BF1701_00067;eC_number=3.4.23.36,3.4.23.36;gene=lspA;inference=ab initio prediction:Prodigal:2.60,similar to AA sequence:RefSeq:YP_974495.1,similar to AA sequence:UniProtKB:P00804,protein motif:CLUSTERS:PRK00376,protein motif:TIGRFAMs:TIGR00077,protein motif:Pfam:PF01252.12;locus_tag=BF1701_00067;product=lipoprotein signal peptidase,Lipoprotein signal peptidase,lipoprotein signal peptidase,sig…
BF1701|SC|contig000001	Prodigal:2.60	CDS	77258	78226	.	+	0	ID=BF1701_00068;eC_number=1.17.1.2,1.17.1.2;gene=ispH;inference=ab initio prediction:Prodigal:2.60,similar to AA sequence:RefSeq:YP_207247.1,similar to AA sequence:UniProtKB:P62623,protein motif:CLUSTERS:PRK01045,protein motif:TIGRFAMs:TIGR00216,protein motif:Pfam:PF02401.12;locus_tag=BF1701_00068;product=4-hydroxy-3-methylbut-2-enyl diphosphate reductase,4-hydroxy-3-methylbut-2-enyl diphosphate …
BF1701|SC|contig000001	Prodigal:2.60	CDS	78302	78859	.	-	0	ID=BF1701_00069;eC_number=3.6.1.1;gene=ppaX;inference=ab initio prediction:Prodigal:2.60,similar to AA sequence:RefSeq:YP_001598552.1,similar to AA sequence:UniProtKB:Q9JMQ2,protein motif:CLUSTERS:PRK13222,protein motif:TIGRFAMs:TIGR03351,protein motif:Pfam:PF00702.1;locus_tag=BF1701_00069;product=phosphoglycolate phosphatase,Pyrophosphatase ppaX,phosphoglycolate phosphatase,phosphonatase-like hy…
BF1701|SC|contig000001	Prodigal:2.60	CDS	78963	79199	.	-	0	ID=BF1701_00070;inference=ab initio prediction:Prodigal:2.60,similar to AA sequence:RefSeq:YP_005893209.1,protein motif:Pfam:PF01609.15;locus_tag=BF1701_00070;product=IS1106 transposase,Transposase DDE domain;protein_id=gnl|SC|BF1701_00070
BF1701|SC|contig000001	Prodigal:2.60	CDS	79226	79678	.	-	0	ID=BF1701_00071;inference=ab initio prediction:Prodigal:2.60,similar to AA sequence:RefSeq:YP_005899823.1;locus_tag=BF1701_00071;product=IS1106 transposase;protein_id=gnl|SC|BF1701_00071
BF1701|SC|contig000001	Prodigal:2.60	CDS	79805	80110	.	-	0	ID=BF1701_00072;inference=ab initio prediction:Prodigal:2.60,similar to AA sequence:RefSeq:YP_001599082.1,protein motif:Pfam:PF05598.5;locus_tag=BF1701_00072;product=IS1106 transposase,Transposase domain (DUF772);protein_id=gnl|SC|BF1701_00072
BF1701|SC|contig000001	Prodigal:2.60	CDS	80288	80392	.	+	0	ID=BF1701_00073;inference=ab initio prediction:Prodigal:2.60;locus_tag=BF1701_00073;product=hypothetical protein;protein_id=gnl|SC|BF1701_00073
BF1701|SC|contig000001	Infernal:1.1	ncRNA	80550	80585	.	+	0	ID=BF1701_00074;inference=COORDINATES:profile:Infernal:1.1;locus_tag=BF1701_00074;product=CRISPR-DR34
BF1701|SC|contig000001	Infernal:1.1	ncRNA	80616	80651	.	+	0	ID=BF1701_00075;inference=COORDINATES:profile:Infernal:1.1;locus_tag=BF1701_00075;product=CRISPR-DR34
BF1701|SC|contig000001	Infernal:1.1	ncRNA	80682	80717	.	+	0	ID=BF1701_00076;inference=COORDINATES:profile:Infernal:1.1;locus_tag=BF1701_00076;product=CRISPR-DR34
BF1701|SC|contig000001	Infernal:1.1	ncRNA	80748	80783	.	+	0	ID=BF1701_00077;inference=COORDINATES:profile:Infernal:1.1;locus_tag=BF1701_00077;product=CRISPR-DR34
BF1701|SC|contig000001	Infernal:1.1	ncRNA	80814	80849	.	+	0	ID=BF1701_00078;inference=COORDINATES:profile:Infernal:1.1;locus_tag=BF1701_00078;product=CRISPR-DR34
BF1701|SC|contig000001	Infernal:1.1	ncRNA	80880	80915	.	+	0	ID=BF1701_00079;inference=COORDINATES:profile:Infernal:1.1;locus_tag=BF1701_00079;product=CRISPR-DR34
BF1701|SC|contig000001	Infernal:1.1	ncRNA	80946	80981	.	+	0	ID=BF1701_00080;inference=COORDINATES:profile:Infernal:1.1;locus_tag=BF1701_00080;product=CRISPR-DR34
BF1701|SC|contig000001	Infernal:1.1	ncRNA	81012	81047	.	+	0	ID=BF1701_00081;inference=COORDINATES:profile:Infernal:1.1;locus_tag=BF1701_00081;product=CRISPR-DR34
BF1701|SC|contig000001	Infernal:1.1	ncRNA	81078	81113	.	+	0	ID=BF1701_00082;inference=COORDINATES:profile:Infernal:1.1;locus_tag=BF1701_00082;product=CRISPR-DR34
BF1701|SC|contig000001	Infernal:1.1	ncRNA	81144	81179	.	+	0	ID=BF1701_00083;inference=COORDINATES:profile:Infernal:1.1;locus_tag=BF1701_00083;product=CRISPR-DR34
BF1701|SC|contig000001	Infernal:1.1	ncRNA	81210	81245	.	+	0	ID=BF1701_00084;inference=COORDINATES:profile:Infernal:1.1;locus_tag=BF1701_00084;product=CRISPR-DR34
BF1701|SC|contig000001	Infernal:1.1	ncRNA	81276	81311	.	+	0	ID=BF1701_00085;inference=COORDINATES:profile:Infernal:1.1;locus_tag=BF1701_00085;product=CRISPR-DR34
BF1701|SC|contig000001	Infernal:1.1	ncRNA	81342	81377	.	+	0	ID=BF1701_00086;inference=COORDINATES:profile:Infernal:1.1;locus_tag=BF1701_00086;product=CRISPR-DR34
BF1701|SC|contig000001	Infernal:1.1	ncRNA	81408	81443	.	+	0	ID=BF1701_00087;inference=COORDINATES:profile:Infernal:1.1;locus_tag=BF1701_00087;product=CRISPR-DR34
BF1701|SC|contig000001	Infernal:1.1	ncRNA	81474	81509	.	+	0	ID=BF1701_00088;inference=COORDINATES:profile:Infernal:1.1;locus_tag=BF1701_00088;product=CRISPR-DR34
BF1701|SC|contig000001	Infernal:1.1	ncRNA	81539	81574	.	+	0	ID=BF1701_00089;inference=COORDINATES:profile:Infernal:1.1;locus_tag=BF1701_00089;product=CRISPR-DR34
BF1701|SC|contig000001	Infernal:1.1	ncRNA	81605	81640	.	+	0	ID=BF1701_00090;inference=COORDINATES:profile:Infernal:1.1;locus_tag=BF1701_00090;product=CRISPR-DR34
BF1701|SC|contig000001	Infernal:1.1	ncRNA	81671	81706	.	+	0	ID=BF1701_00091;inference=COORDINATES:profile:Infernal:1.1;locus_tag=BF1701_00091;product=CRISPR-DR34
BF1701|SC|contig000001	Infernal:1.1	ncRNA	81737	81772	.	+	0	ID=BF1701_00092;inference=COORDINATES:profile:Infernal:1.1;locus_tag=BF1701_00092;product=CRISPR-DR34
BF1701|SC|contig000001	Infernal:1.1	ncRNA	81803	81838	.	+	0	ID=BF1701_00093;inference=COORDINATES:profile:Infernal:1.1;locus_tag=BF1701_00093;product=CRISPR-DR34
BF1701|SC|contig000001	Infernal:1.1	ncRNA	81869	81904	.	+	0	ID=BF1701_00094;inference=COORDINATES:profile:Infernal:1.1;locus_tag=BF1701_00094;product=CRISPR-DR34
BF1701|SC|contig000001	Prodigal:2.60	CDS	81968	82276	.	-	0	ID=BF1701_00095;inference=ab initio prediction:Prodigal:2.60,protein motif:TIGRFAMs:TIGR01573,protein motif:Pfam:PF09827.3;locus_tag=BF1701_00095;product=CRISPR-associated endoribonuclease Cas2,CRISPR associated protein Cas2;protein_id=gnl|SC|BF1701_00095
BF1701|SC|contig000001	Prodigal:2.60	CDS	82287	83201	.	-	0	ID=BF1701_00096;inference=ab initio prediction:Prodigal:2.60,similar to AA sequence:RefSeq:YP_003082576.1,protein motif:TIGRFAMs:TIGR03639,protein motif:Pfam:PF01867.10;locus_tag=BF1701_00096;product=putative DNA-repair protein,CRISPR-associated endonuclease Cas1%2C subtype II/NMENI,CRISPR associated protein Cas1;protein_id=gnl|SC|BF1701_00096
BF1701|SC|contig000001	Prodigal:2.60	CDS	83268	86516	.	-	0	ID=BF1701_00097;inference=ab initio prediction:Prodigal:2.60,similar to AA sequence:RefSeq:YP_003082577.1,protein motif:Cdd:COG3513,protein motif:TIGRFAMs:TIGR01865;locus_tag=BF1701_00097;product=putative CRISPR-associated protein,Uncharacterized protein conserved in bacteria,CRISPR-associated protein Cas9/Csn1%2C subtype II/NMEMI;protein_id=gnl|SC|BF1701_00097
BF1701|SC|contig000001	Prodigal:2.60	CDS	86794	90228	.	-	0	ID=BF1701_00098;eC_number=2.7.7.7,2.7.7.7;gene=dnaE;inference=ab initio prediction:Prodigal:2.60,similar to AA sequence:RefSeq:YP_207251.1,similar to AA sequence:UniProtKB:Q9JXZ2,protein motif:CLUSTERS:PRK05673,protein motif:TIGRFAMs:TIGR00594,protein motif:Pfam:PF07733.6;locus_tag=BF1701_00098;product=DNA polymerase III subunit alpha,DNA polymerase III subunit alpha,DNA polymerase III subunit al…
BF1701|SC|contig000001	Infernal:1.1	ncRNA	90355	90427	.	-	0	ID=BF1701_00099;inference=COORDINATES:profile:Infernal:1.1;locus_tag=BF1701_00099;product=nse_sRNA
BF1701|SC|contig000001	Prodigal:2.60	CDS	90767	91000	.	+	0	ID=BF1701_00100;gene=ybcJ;inference=ab initio prediction:Prodigal:2.60,similar to AA sequence:RefSeq:YP_003082580.1,similar to AA sequence:UniProtKB:P0AAS7,protein motif:CLUSTERS:PRK11507,protein motif:Cdd:COG2501,protein motif:TIGRFAMs:TIGR02988;locus_tag=BF1701_00100;product=putative RNA-binding protein,hypothetical protein,ribosome-associated protein,Uncharacterized conserved protein,S4 domain…
BF1701|SC|contig000001	Prodigal:2.60	CDS	90978	91187	.	+	0	ID=BF1701_00101;inference=ab initio prediction:Prodigal:2.60;locus_tag=BF1701_00101;product=hypothetical protein;protein_id=gnl|SC|BF1701_00101
BF1701|SC|contig000001	Prodigal:2.60	CDS	91480	92316	.	+	0	ID=BF1701_00102;inference=ab initio prediction:Prodigal:2.60,similar to AA sequence:RefSeq:YP_003082582.1,protein motif:CLUSTERS:PRK06361,protein motif:Cdd:COG1387,protein motif:Pfam:PF02811.13;locus_tag=BF1701_00102;product=putative metal-dependent phosphoesterase,hypothetical protein,Histidinol phosphatase and related hydrolases of the PHP family,PHP domain;protein_id=gnl|SC|BF1701_00102
BF1701|SC|contig000001	Prodigal:2.60	CDS	92368	93660	.	-	0	ID=BF1701_00103;eC_number=2.6.1.39;gene=avtA;inference=ab initio prediction:Prodigal:2.60,similar to AA sequence:RefSeq:YP_001598562.1,similar to AA sequence:UniProtKB:Q72LL6,protein motif:CLUSTERS:PRK09440,protein motif:Cdd:COG3977,protein motif:TIGRFAMs:TIGR01140,protein motif:Pfam:PF00155.15;locus_tag=BF1701_00103;product=valine--pyruvate transaminase,2-aminoadipate transaminase,valine--pyruva…
BF1701|SC|contig000001	Prodigal:2.60	CDS	93718	95628	.	-	0	ID=BF1701_00104;eC_number=5.1.3.2;gene=capD;inference=ab initio prediction:Prodigal:2.60,similar to AA sequence:RefSeq:YP_207256.1,similar to AA sequence:UniProtKB:Q9ZDJ5,protein motif:CLUSTERS:PRK10675,protein motif:TIGRFAMs:TIGR03589,protein motif:Pfam:PF02719.9;locus_tag=BF1701_00104;product=pilin glycosylation protein,UDP-glucose 4-epimerase,UDP-galactose-4-epimerase,UDP-N-acetylglucosamine 4…
BF1701|SC|contig000001	Prodigal:2.60	CDS	95676	96881	.	-	0	ID=BF1701_00105;eC_number=2.6.1.-;gene=pglC;inference=ab initio prediction:Prodigal:2.60,similar to AA sequence:RefSeq:YP_001598564.1,similar to AA sequence:UniProtKB:Q8G8Y2,protein motif:CLUSTERS:PRK11658,protein motif:Cdd:COG0399,protein motif:TIGRFAMs:TIGR03588,protein motif:Pfam:PF01041.11;locus_tag=BF1701_00105;product=pilin glycosylation protein,L-glutamine:2-deoxy-scyllo-inosose aminotrans…
BF1701|SC|contig000001	Prodigal:2.60	CDS	96981	98222	.	-	0	ID=BF1701_00106;gene=pglB;inference=ab initio prediction:Prodigal:2.60,similar to AA sequence:RefSeq:YP_004049320.1,similar to AA sequence:UniProtKB:P71241,protein motif:CLUSTERS:PRK10124,protein motif:Cdd:COG0110,protein motif:TIGRFAMs:TIGR03025,protein motif:Pfam:PF02397.10;locus_tag=BF1701_00106;product=pilin glycosylation protein PglB,Putative colanic biosynthesis UDP-glucose lipid carrier tr…
BF1701|SC|contig000001	Prodigal:2.60	CDS	98215	98721	.	-	0	ID=BF1701_00107;inference=ab initio prediction:Prodigal:2.60,similar to AA sequence:RefSeq:YP_003082587.1,protein motif:Pfam:PF00534.14;locus_tag=BF1701_00107;product=putative gycosyltransferase,Glycosyl transferases group 1;protein_id=gnl|SC|BF1701_00107
BF1701|SC|contig000001	Prodigal:2.60	CDS	98696	99385	.	-	0	ID=BF1701_00108;inference=ab initio prediction:Prodigal:2.60,similar to AA sequence:RefSeq:YP_005893308.1;locus_tag=BF1701_00108;product=Glycosyl transferases group 1 family protein;protein_id=gnl|SC|BF1701_00108
BF1701|SC|contig000001	Prodigal:2.60	CDS	99405	100475	.	-	0	ID=BF1701_00109;eC_number=2.4.1.-;inference=ab initio prediction:Prodigal:2.60,similar to AA sequence:RefSeq:YP_005891317.1,protein motif:CLUSTERS:PRK09922,protein motif:TIGRFAMs:TIGR03088,protein motif:Pfam:PF00534.14;locus_tag=BF1701_00109;product=group 1 glycosyl transferase,UDP-D-galactose:(glucosyl)lipopolysaccharide-1%2C6-D-galactosyltransferase,sugar transferase%2C PEP-CTERM/EpsH1 system a…
BF1701|SC|contig000001	Prodigal:2.60	CDS	100472	101893	.	-	0	ID=BF1701_00110;inference=ab initio prediction:Prodigal:2.60,similar to AA sequence:RefSeq:YP_002000750.1,protein motif:Pfam:PF01943.11;locus_tag=BF1701_00110;product=Lipopolysaccharide biosynthesis translocase,Polysaccharide biosynthesis protein;protein_id=gnl|SC|BF1701_00110
BF1701|SC|contig000001	Prodigal:2.60	CDS	102088	103197	.	-	0	ID=BF1701_00111;gene=ribD;inference=ab initio prediction:Prodigal:2.60,similar to AA sequence:RefSeq:YP_207262.1,similar to AA sequence:UniProtKB:P25539,protein motif:CLUSTERS:PRK10786,protein motif:Cdd:COG0117,protein motif:TIGRFAMs:TIGR00326,protein motif:Pfam:PF01872.11;locus_tag=BF1701_00111;product=diaminohydroxyphosphoribosylaminopyrimidine deaminase,Riboflavin biosynthesis protein RibD,bif…
BF1701|SC|contig000001	Prodigal:2.60	CDS	103229	103693	.	-	0	ID=BF1701_00112;gene=nrdR;inference=ab initio prediction:Prodigal:2.60,similar to AA sequence:RefSeq:YP_001598571.1,similar to AA sequence:UniProtKB:P0A8D0,protein motif:CLUSTERS:PRK00464,protein motif:TIGRFAMs:TIGR00244,protein motif:Pfam:PF03477.10;locus_tag=BF1701_00112;product=transcriptional regulator NrdR,Transcriptional repressor NrdR,transcriptional regulator NrdR,transcriptional regulato…
BF1701|SC|contig000001	Prodigal:2.60	CDS	103722	104564	.	-	0	ID=BF1701_00113;eC_number=2.4.2.-;inference=ab initio prediction:Prodigal:2.60,similar to AA sequence:RefSeq:YP_005879205.1,protein motif:Cdd:COG0121,protein motif:TIGRFAMs:TIGR03442,protein motif:Pfam:PF00310.1;locus_tag=BF1701_00113;product=putative class-II glutamine amidotransferase,Predicted glutamine amidotransferase,conserved hypothetical protein,Glutamine amidotransferases class-II;protei…
BF1701|SC|contig000001	Prodigal:2.60	CDS	105208	106287	.	-	0	ID=BF1701_00114;eC_number=4.2.3.4,4.2.3.4;gene=aroB;inference=ab initio prediction:Prodigal:2.60,similar to AA sequence:RefSeq:YP_207265.1,similar to AA sequence:UniProtKB:Q9KNV2,protein motif:CLUSTERS:PRK00002,protein motif:Cdd:COG0337,protein motif:TIGRFAMs:TIGR01357,protein motif:Pfam:PF01761.1;locus_tag=BF1701_00114;product=3-dehydroquinate synthase,3-dehydroquinate synthase,3-dehydroquinate …
BF1701|SC|contig000001	Prodigal:2.60	CDS	106367	106879	.	-	0	ID=BF1701_00115;eC_number=2.7.1.71;gene=aroK;inference=ab initio prediction:Prodigal:2.60,similar to AA sequence:RefSeq:YP_002000757.1,similar to AA sequence:UniProtKB:P0A6D7,protein motif:CLUSTERS:PRK00131,protein motif:Cdd:COG0128,protein motif:Pfam:PF01202.16;locus_tag=BF1701_00115;product=shikimate kinase,Shikimate kinase 1,shikimate kinase,5-enolpyruvylshikimate-3-phosphate synthase,Shikimat…
BF1701|SC|contig000001	Prodigal:2.60	CDS	108057	110294	.	-	0	ID=BF1701_00116;gene=pilQ;inference=ab initio prediction:Prodigal:2.60,similar to AA sequence:RefSeq:YP_005900384.1,similar to AA sequence:UniProtKB:Q70M91,protein motif:CLUSTERS:PRK13568,protein motif:Cdd:COG4796,protein motif:TIGRFAMs:TIGR02515,protein motif:Pfam:PF00263.15;locus_tag=BF1701_00116;product=type IV pilus secretin PilQ,Type IV pilus biogenesis and competence protein pilQ precursor,…
BF1701|SC|contig000001	Prodigal:2.60	CDS	110313	110858	.	-	0	ID=BF1701_00117;inference=ab initio prediction:Prodigal:2.60,similar to AA sequence:RefSeq:YP_207268.1,protein motif:Pfam:PF04351.7;locus_tag=BF1701_00117;product=PilP protein,Pilus assembly protein%2C PilP;protein_id=gnl|SC|BF1701_00117
BF1701|SC|contig000001	Prodigal:2.60	CDS	110876	111523	.	-	0	ID=BF1701_00118;inference=ab initio prediction:Prodigal:2.60,similar to AA sequence:RefSeq:YP_002000764.1,protein motif:Pfam:PF04350.7;locus_tag=BF1701_00118;product=PilO,Pilus assembly protein%2C PilO;protein_id=gnl|SC|BF1701_00118
BF1701|SC|contig000001	Prodigal:2.60	CDS	111524	112123	.	-	0	ID=BF1701_00119;inference=ab initio prediction:Prodigal:2.60,similar to AA sequence:RefSeq:YP_207270.1,protein motif:Pfam:PF05137.7;locus_tag=BF1701_00119;product=PilN,Fimbrial assembly protein (PilN);protein_id=gnl|SC|BF1701_00119
BF1701|SC|contig000001	Prodigal:2.60	CDS	112126	113241	.	-	0	ID=BF1701_00120;inference=ab initio prediction:Prodigal:2.60,similar to AA sequence:RefSeq:YP_002000766.1,protein motif:TIGRFAMs:TIGR01175,protein motif:Pfam:PF11104.2;locus_tag=BF1701_00120;product=PilM,type IV pilus assembly protein PilM,Competence protein A;protein_id=gnl|SC|BF1701_00120
BF1701|SC|contig000001	Prodigal:2.60	CDS	113393	115789	.	+	0	ID=BF1701_00121;gene=mrcA;inference=ab initio prediction:Prodigal:2.60,similar to AA sequence:RefSeq:YP_005888921.1,similar to AA sequence:UniProtKB:O05131,protein motif:CLUSTERS:PRK11636,protein motif:Cdd:COG5009,protein motif:TIGRFAMs:TIGR02074,protein motif:Pfam:PF00912.16;locus_tag=BF1701_00121;product=protein PonA,Penicillin-binding protein 1A,penicillin-binding protein 1a,Membrane carboxype…
BF1701|SC|contig000001	Prodigal:2.60	CDS	115910	116539	.	-	0	ID=BF1701_00122;gene=engB;inference=ab initio prediction:Prodigal:2.60,similar to AA sequence:RefSeq:YP_003082600.1,similar to AA sequence:UniProtKB:P0A6P7,protein motif:CLUSTERS:PRK00454,protein motif:Cdd:COG3596,protein motif:TIGRFAMs:TIGR03598,protein motif:Pfam:PF01926.17;locus_tag=BF1701_00122;product=ribosome biogenesis GTP-binding protein YsxC,Probable GTP-binding protein EngB,GTP-binding …
BF1701|SC|contig000001	Prodigal:2.60	CDS	116745	117368	.	+	0	ID=BF1701_00123;gene=cc4;inference=ab initio prediction:Prodigal:2.60,similar to AA sequence:RefSeq:YP_207274.1,similar to AA sequence:UniProtKB:P00106,protein motif:Cdd:COG2010,protein motif:TIGRFAMs:TIGR00782,protein motif:Pfam:PF00034.15;locus_tag=BF1701_00123;product=cytochrome precursor,Cytochrome c4 precursor,Cytochrome c%2C mono- and diheme variants,cytochrome c oxidase%2C cbb3-type%2C sub…
BF1701|SC|contig000001	Prodigal:2.60	CDS	117582	119597	.	+	0	ID=BF1701_00124;gene=ccsB;inference=ab initio prediction:Prodigal:2.60,similar to AA sequence:RefSeq:YP_207275.1,similar to AA sequence:UniProtKB:P73912,protein motif:Pfam:PF05140.8;locus_tag=BF1701_00124;product=cytochrome biogenesis protein,Cytochrome c biogenesis protein CcsB,ResB-like family;protein_id=gnl|SC|BF1701_00124
BF1701|SC|contig000001	Prodigal:2.60	CDS	119590	120777	.	+	0	ID=BF1701_00125;gene=ccmF;inference=ab initio prediction:Prodigal:2.60,similar to AA sequence:RefSeq:YP_207276.1,similar to AA sequence:UniProtKB:P33927,protein motif:Cdd:COG4137,protein motif:TIGRFAMs:TIGR03144,protein motif:Pfam:PF01578.14;locus_tag=BF1701_00125;product=cytochrome synthesis protein,Cytochrome c-type biogenesis protein CcmF,ABC-type uncharacterized transport system%2C permease c…
BF1701|SC|contig000001	Prodigal:2.60	CDS	120893	121957	.	+	0	ID=BF1701_00126;eC_number=3.4.24.57;gene=gcp;inference=ab initio prediction:Prodigal:2.60,similar to AA sequence:RefSeq:YP_207277.1,similar to AA sequence:UniProtKB:P05852,protein motif:CLUSTERS:PRK09604,protein motif:Cdd:COG5624,protein motif:TIGRFAMs:TIGR03723,protein motif:Pfam:PF00814.19;locus_tag=BF1701_00126;product=DNA-binding/iron metalloprotein/AP endonuclease,t(6)A37 threonylcarbamoylad…
BF1701|SC|contig000001	Prodigal:2.60	CDS	122001	122897	.	-	0	ID=BF1701_00127;eC_number=2.3.1.-;gene=htrB_1;inference=ab initio prediction:Prodigal:2.60,similar to AA sequence:RefSeq:YP_002000773.1,similar to AA sequence:UniProtKB:P0ACV0,protein motif:CLUSTERS:PRK08905,protein motif:Cdd:COG1560,protein motif:TIGRFAMs:TIGR02207,protein motif:Pfam:PF03279.7;locus_tag=BF1701_00127;product=lipid A biosynthesis lauroyl acyltransferase,Lipid A biosynthesis lauroy…
BF1701|SC|contig000001	Prodigal:2.60	CDS	123243	124412	.	+	0	ID=BF1701_00128;eC_number=2.5.1.6;gene=metK;inference=ab initio prediction:Prodigal:2.60,similar to AA sequence:RefSeq:YP_005888928.1,similar to AA sequence:UniProtKB:Q63YH5,protein motif:CLUSTERS:PRK05250,protein motif:TIGRFAMs:TIGR01034,protein motif:Pfam:PF02773.10;locus_tag=BF1701_00128;product=S-adenosylmethionine synthetase,S-adenosylmethionine synthase,S-adenosylmethionine synthetase,methi…
BF1701|SC|contig000001	Prodigal:2.60	CDS	124661	125161	.	+	0	ID=BF1701_00129;inference=ab initio prediction:Prodigal:2.60,similar to AA sequence:RefSeq:YP_002003011.1,protein motif:Cdd:COG3676,protein motif:Pfam:PF12762.1;locus_tag=BF1701_00129;product=IS1016 transposase,Transposase and inactivated derivatives,ISXO2-like transposase domain;protein_id=gnl|SC|BF1701_00129
BF1701|SC|contig000001	Prodigal:2.60	CDS	125379	126905	.	-	0	ID=BF1701_00130;eC_number=3.4.16.4;gene=pbp3;inference=ab initio prediction:Prodigal:2.60,similar to AA sequence:RefSeq:YP_001598590.1,similar to AA sequence:UniProtKB:P39844,protein motif:CLUSTERS:PRK11113,protein motif:TIGRFAMs:TIGR00666,protein motif:Pfam:PF02113.9;locus_tag=BF1701_00130;product=penicillin-binding protein 3,D-alanyl-D-alanine carboxypeptidase dacC precursor,D-alanyl-D-alanine …
BF1701|SC|contig000001	Prodigal:2.60	CDS	126953	127519	.	+	0	ID=BF1701_00131;inference=ab initio prediction:Prodigal:2.60,similar to AA sequence:RefSeq:YP_002000777.1,protein motif:Cdd:COG0431,protein motif:Pfam:PF03358.9;locus_tag=BF1701_00131;product=Oxidoreductase,Predicted flavoprotein,NADPH-dependent FMN reductase;protein_id=gnl|SC|BF1701_00131
BF1701|SC|contig000001	Prodigal:2.60	CDS	128088	129401	.	+	0	ID=BF1701_00132;gene=citN;inference=ab initio prediction:Prodigal:2.60,similar to AA sequence:RefSeq:YP_974534.1,similar to AA sequence:UniProtKB:P42308,protein motif:Cdd:COG2610,protein motif:TIGRFAMs:TIGR00784,protein motif:Pfam:PF03600.10;locus_tag=BF1701_00132;product=transmembrane transport protein,Citrate transporter,H+/gluconate symporter and related permeases,citrate transporter,Citrate t…
BF1701|SC|contig000001	Prodigal:2.60	CDS	129619	129750	.	+	0	ID=BF1701_00133;inference=ab initio prediction:Prodigal:2.60,similar to AA sequence:RefSeq:YP_974535.1;locus_tag=BF1701_00133;product=two-component system response regulator;protein_id=gnl|SC|BF1701_00133
BF1701|SC|contig000001	Prodigal:2.60	CDS	129790	131040	.	+	0	ID=BF1701_00134;eC_number=2.7.13.3;gene=rssA_1;inference=ab initio prediction:Prodigal:2.60,similar to AA sequence:RefSeq:YP_002000782.1,similar to AA sequence:UniProtKB:Q8GP19,protein motif:CLUSTERS:PRK10337,protein motif:Cdd:COG5278,protein motif:TIGRFAMs:TIGR01386,protein motif:Pfam:PF02518.20;locus_tag=BF1701_00134;product=protein BasS,Swarming motility regulation sensor protein rssA,sensor p…
BF1701|SC|contig000001	Prodigal:2.60	CDS	131299	132792	.	-	0	ID=BF1701_00135;eC_number=3.1.26.-;gene=cafA;inference=ab initio prediction:Prodigal:2.60,similar to AA sequence:RefSeq:NP_274790.1,similar to AA sequence:UniProtKB:P0A9J0,protein motif:CLUSTERS:PRK11712,protein motif:Cdd:COG1530,protein motif:TIGRFAMs:TIGR00757,protein motif:Pfam:PF10150.3;locus_tag=BF1701_00135;product=cytoplasmic axial filament protein,Ribonuclease G,ribonuclease G,Ribonucleas…
BF1701|SC|contig000001	Prodigal:2.60	CDS	133006	133263	.	+	0	ID=BF1701_00136;gene=grxC;inference=ab initio prediction:Prodigal:2.60,similar to AA sequence:RefSeq:YP_002000785.1,similar to AA sequence:UniProtKB:P0AC62,protein motif:CLUSTERS:PRK10638,protein motif:TIGRFAMs:TIGR02181,protein motif:Pfam:PF00462.18;locus_tag=BF1701_00136;product=putative glutaredoxin,Glutaredoxin-3,glutaredoxin 3,glutaredoxin 3,Glutaredoxin;protein_id=gnl|SC|BF1701_00136
BF1701|SC|contig000001	Prodigal:2.60	CDS	133284	133727	.	+	0	ID=BF1701_00137;gene=secB;inference=ab initio prediction:Prodigal:2.60,similar to AA sequence:RefSeq:YP_207288.1,similar to AA sequence:UniProtKB:Q93TF4,protein motif:CLUSTERS:PRK05751,protein motif:TIGRFAMs:TIGR00809,protein motif:Pfam:PF02556.8;locus_tag=BF1701_00137;product=preprotein translocase subunit SecB,Protein-export protein secB,preprotein translocase subunit SecB,protein-export chaper…
BF1701|SC|contig000001	Prodigal:2.60	CDS	133813	135855	.	+	0	ID=BF1701_00138;eC_number=3.6.4.12;gene=recG;inference=ab initio prediction:Prodigal:2.60,similar to AA sequence:RefSeq:YP_207289.1,similar to AA sequence:UniProtKB:P24230,protein motif:CLUSTERS:PRK10917,protein motif:Cdd:COG4098,protein motif:TIGRFAMs:TIGR00643,protein motif:Pfam:PF00270.23;locus_tag=BF1701_00138;product=ATP-dependent DNA helicase RecG,ATP-dependent DNA helicase recG,ATP-depende…
BF1701|SC|contig000001	Prodigal:2.60	CDS	137114	138157	.	-	0	ID=BF1701_00139;eC_number=1.2.1.38,1.2.1.38;gene=argC;inference=ab initio prediction:Prodigal:2.60,similar to AA sequence:RefSeq:YP_207290.1,similar to AA sequence:UniProtKB:Q3K5W5,protein motif:CLUSTERS:PRK00436,protein motif:Cdd:COG0002,protein motif:TIGRFAMs:TIGR01850,protein motif:Pfam:PF01118.18;locus_tag=BF1701_00139;product=N-acetyl-gamma-glutamyl-phosphate reductase,N-acetyl-gamma-glutamy…
BF1701|SC|contig000001	Prodigal:2.60	CDS	138154	138447	.	-	0	ID=BF1701_00140;inference=ab initio prediction:Prodigal:2.60,similar to AA sequence:RefSeq:YP_004049282.1,protein motif:CLUSTERS:PRK04214;locus_tag=BF1701_00140;product=ribonuclease BN,ribonuclease BN/unknown domain fusion protein;protein_id=gnl|SC|BF1701_00140
BF1701|SC|contig000001	Prodigal:2.60	CDS	138815	139135	.	+	0	ID=BF1701_00141;inference=ab initio prediction:Prodigal:2.60,similar to AA sequence:RefSeq:YP_005900360.1,protein motif:Pfam:PF08007.6;locus_tag=BF1701_00141;product=cupin family protein,Cupin superfamily protein;protein_id=gnl|SC|BF1701_00141
BF1701|SC|contig000001	Prodigal:2.60	CDS	139247	139963	.	+	0	ID=BF1701_00142;inference=ab initio prediction:Prodigal:2.60,similar to AA sequence:RefSeq:YP_005900360.1,protein motif:Pfam:PF08007.6;locus_tag=BF1701_00142;product=cupin family protein,Cupin superfamily protein;protein_id=gnl|SC|BF1701_00142
BF1701|SC|contig000001	Prodigal:2.60	CDS	139972	140199	.	+	0	ID=BF1701_00143;inference=ab initio prediction:Prodigal:2.60,similar to AA sequence:RefSeq:YP_974544.1;locus_tag=BF1701_00143;product=lipoprotein;protein_id=gnl|SC|BF1701_00143
BF1701|SC|contig000001	Prodigal:2.60	CDS	140228	140473	.	-	0	ID=BF1701_00144;inference=ab initio prediction:Prodigal:2.60;locus_tag=BF1701_00144;product=hypothetical protein;protein_id=gnl|SC|BF1701_00144
BF1701|SC|contig000001	Prodigal:2.60	CDS	140945	141322	.	+	0	ID=BF1701_00145;inference=ab initio prediction:Prodigal:2.60,similar to AA sequence:RefSeq:YP_207295.1;locus_tag=BF1701_00145;product=secretion protein;protein_id=gnl|SC|BF1701_00145
BF1701|SC|contig000001	Prodigal:2.60	CDS	141387	141881	.	+	0	ID=BF1701_00146;gene=cvaA;inference=ab initio prediction:Prodigal:2.60,similar to AA sequence:RefSeq:YP_002000793.1,similar to AA sequence:UniProtKB:P22519,protein motif:TIGRFAMs:TIGR01843;locus_tag=BF1701_00146;product=putative secretion protein,Colicin V secretion protein CvaA,type I secretion membrane fusion protein%2C HlyD family;protein_id=gnl|SC|BF1701_00146
BF1701|SC|contig000001	Prodigal:2.60	CDS	142511	142678	.	+	0	ID=BF1701_00147;inference=ab initio prediction:Prodigal:2.60;locus_tag=BF1701_00147;product=hypothetical protein;protein_id=gnl|SC|BF1701_00147
BF1701|SC|contig000001	Prodigal:2.60	CDS	142777	143016	.	+	0	ID=BF1701_00148;inference=ab initio prediction:Prodigal:2.60,similar to AA sequence:RefSeq:YP_002000796.1;locus_tag=BF1701_00148;product=putative protein export protein;protein_id=gnl|SC|BF1701_00148
BF1701|SC|contig000001	Prodigal:2.60	CDS	143077	144819	.	+	0	ID=BF1701_00149;gene=hecB;inference=ab initio prediction:Prodigal:2.60,similar to AA sequence:RefSeq:YP_001598605.1,similar to AA sequence:UniProtKB:P35077,protein motif:Cdd:COG4775,protein motif:Pfam:PF03865.7;locus_tag=BF1701_00149;product=hemolysin activation protein HecB,TpsB transporter,Outer membrane protein/protective antigen OMA87,Haemolysin secretion/activation protein ShlB/FhaC/HecB;pro…
BF1701|SC|contig000001	Prodigal:2.60	CDS	144929	150367	.	+	0	ID=BF1701_00150;gene=tpsA;inference=ab initio prediction:Prodigal:2.60,similar to AA sequence:RefSeq:YP_005891352.1,similar to AA sequence:UniProtKB:P12255,protein motif:Cdd:COG5444,protein motif:TIGRFAMs:TIGR01901,protein motif:Pfam:PF04830.7;locus_tag=BF1701_00150;product=hemagglutinin/hemolysin-related protein TpsA,Filamentous hemagglutinin,Uncharacterized conserved protein,filamentous hemaggl…
BF1701|SC|contig000001	Prodigal:2.60	CDS	150379	150774	.	+	0	ID=BF1701_00151;inference=ab initio prediction:Prodigal:2.60;locus_tag=BF1701_00151;product=hypothetical protein;protein_id=gnl|SC|BF1701_00151
BF1701|SC|contig000001	Prodigal:2.60	CDS	151918	152301	.	+	0	ID=BF1701_00152;inference=ab initio prediction:Prodigal:2.60;locus_tag=BF1701_00152;product=hypothetical protein;protein_id=gnl|SC|BF1701_00152
BF1701|SC|contig000001	Prodigal:2.60	CDS	152550	155231	.	+	0	ID=BF1701_00153;inference=ab initio prediction:Prodigal:2.60,similar to AA sequence:RefSeq:YP_005883333.1,protein motif:Pfam:PF04830.7;locus_tag=BF1701_00153;product=putative Hemagglutinin/hemolysin-related protein,Possible hemagglutinin (DUF637);protein_id=gnl|SC|BF1701_00153
BF1701|SC|contig000001	Prodigal:2.60	CDS	155247	155678	.	+	0	ID=BF1701_00154;inference=ab initio prediction:Prodigal:2.60;locus_tag=BF1701_00154;product=hypothetical protein;protein_id=gnl|SC|BF1701_00154
BF1701|SC|contig000001	Prodigal:2.60	CDS	155822	156199	.	+	0	ID=BF1701_00155;inference=ab initio prediction:Prodigal:2.60,similar to AA sequence:RefSeq:YP_005882151.1;locus_tag=BF1701_00155;product=putative hemagglutinin;protein_id=gnl|SC|BF1701_00155
BF1701|SC|contig000001	Prodigal:2.60	CDS	156219	158486	.	+	0	ID=BF1701_00156;inference=ab initio prediction:Prodigal:2.60,similar to AA sequence:RefSeq:YP_005883332.1,protein motif:Pfam:PF04830.7;locus_tag=BF1701_00156;product=putative hemagglutinin,Possible hemagglutinin (DUF637);protein_id=gnl|SC|BF1701_00156
BF1701|SC|contig000001	Prodigal:2.60	CDS	158493	159002	.	+	0	ID=BF1701_00157;inference=ab initio prediction:Prodigal:2.60;locus_tag=BF1701_00157;product=hypothetical protein;protein_id=gnl|SC|BF1701_00157
BF1701|SC|contig000001	Prodigal:2.60	CDS	159062	160750	.	+	0	ID=BF1701_00158;inference=ab initio prediction:Prodigal:2.60,similar to AA sequence:RefSeq:YP_005904312.1,protein motif:Pfam:PF04830.7;locus_tag=BF1701_00158;product=hemagglutinin/hemolysin family protein,Possible hemagglutinin (DUF637);protein_id=gnl|SC|BF1701_00158
BF1701|SC|contig000001	Prodigal:2.60	CDS	160759	161136	.	+	0	ID=BF1701_00159;inference=ab initio prediction:Prodigal:2.60;locus_tag=BF1701_00159;product=hypothetical protein;protein_id=gnl|SC|BF1701_00159
BF1701|SC|contig000001	Prodigal:2.60	CDS	161414	161788	.	+	0	ID=BF1701_00160;inference=ab initio prediction:Prodigal:2.60;locus_tag=BF1701_00160;product=hypothetical protein;protein_id=gnl|SC|BF1701_00160
BF1701|SC|contig000001	Prodigal:2.60	CDS	161961	164462	.	+	0	ID=BF1701_00161;inference=ab initio prediction:Prodigal:2.60,similar to AA sequence:RefSeq:YP_005882148.1,protein motif:Pfam:PF04830.7;locus_tag=BF1701_00161;product=putative hemagglutinin,Possible hemagglutinin (DUF637);protein_id=gnl|SC|BF1701_00161
BF1701|SC|contig000001	Prodigal:2.60	CDS	164459	164947	.	+	0	ID=BF1701_00162;inference=ab initio prediction:Prodigal:2.60;locus_tag=BF1701_00162;product=hypothetical protein;protein_id=gnl|SC|BF1701_00162
BF1701|SC|contig000001	Prodigal:2.60	CDS	165135	165407	.	+	0	ID=BF1701_00163;inference=ab initio prediction:Prodigal:2.60;locus_tag=BF1701_00163;product=hypothetical protein;protein_id=gnl|SC|BF1701_00163
BF1701|SC|contig000001	Prodigal:2.60	CDS	165638	166579	.	+	0	ID=BF1701_00164;gene=fhaB;inference=ab initio prediction:Prodigal:2.60,similar to AA sequence:RefSeq:YP_003082624.1,protein motif:Pfam:PF04829.7;locus_tag=BF1701_00164;product=hemagglutinin/hemolysin-like protein,Possible hemagglutinin (DUF638);protein_id=gnl|SC|BF1701_00164
BF1701|SC|contig000001	Prodigal:2.60	CDS	166582	167517	.	+	0	ID=BF1701_00165;inference=ab initio prediction:Prodigal:2.60;locus_tag=BF1701_00165;product=hypothetical protein;protein_id=gnl|SC|BF1701_00165
BF1701|SC|contig000001	Prodigal:2.60	CDS	168287	168565	.	+	0	ID=BF1701_00166;inference=ab initio prediction:Prodigal:2.60;locus_tag=BF1701_00166;product=hypothetical protein;protein_id=gnl|SC|BF1701_00166
BF1701|SC|contig000001	Prodigal:2.60	CDS	168848	169306	.	+	0	ID=BF1701_00167;inference=ab initio prediction:Prodigal:2.60;locus_tag=BF1701_00167;product=hypothetical protein;protein_id=gnl|SC|BF1701_00167
BF1701|SC|contig000001	Prodigal:2.60	CDS	169272	169502	.	-	0	ID=BF1701_00168;inference=ab initio prediction:Prodigal:2.60;locus_tag=BF1701_00168;product=hypothetical protein;protein_id=gnl|SC|BF1701_00168
BF1701|SC|contig000001	Prodigal:2.60	CDS	169518	169799	.	+	0	ID=BF1701_00169;gene=apxIB_1;inference=ab initio prediction:Prodigal:2.60,similar to AA sequence:RefSeq:YP_002000797.1,similar to AA sequence:UniProtKB:P26760,protein motif:CLUSTERS:PRK11176,protein motif:Cdd:COG2274,protein motif:TIGRFAMs:TIGR03797,protein motif:Pfam:PF00005.21;locus_tag=BF1701_00169;product=putative ABC transporter,RTX-I toxin determinant B,lipid transporter ATP-binding/permeas…
BF1701|SC|contig000001	Prodigal:2.60	CDS	169820	171076	.	-	0	ID=BF1701_00170;gene=rbn;inference=ab initio prediction:Prodigal:2.60,similar to AA sequence:RefSeq:YP_003082629.1,similar to AA sequence:UniProtKB:P0A8K8,protein motif:CLUSTERS:PRK04214,protein motif:TIGRFAMs:TIGR00765,protein motif:Pfam:PF03631.9;locus_tag=BF1701_00170;product=bifunctional ribonuclease BN/hypothetical protein,hypothetical protein,ribonuclease BN/unknown domain fusion protein,Yi…
BF1701|SC|contig000001	Prodigal:2.60	CDS	171590	172249	.	+	0	ID=BF1701_00171;eC_number=6.3.-.-;gene=queC;inference=ab initio prediction:Prodigal:2.60,similar to AA sequence:RefSeq:YP_207300.1,similar to AA sequence:UniProtKB:O31675,protein motif:CLUSTERS:PRK11106,protein motif:Cdd:COG1606,protein motif:TIGRFAMs:TIGR00364,protein motif:Pfam:PF06508.7;locus_tag=BF1701_00171;product=YbaX,7-cyano-7-deazaguanine synthase,queuosine biosynthesis protein QueC,ATP-…
BF1701|SC|contig000001	Prodigal:2.60	CDS	172277	172795	.	+	0	ID=BF1701_00172;inference=ab initio prediction:Prodigal:2.60,protein motif:Pfam:PF07566.6;locus_tag=BF1701_00172;product=Domain of Unknown Function (DUF1543);protein_id=gnl|SC|BF1701_00172
BF1701|SC|contig000001	Prodigal:2.60	CDS	172802	173224	.	+	0	ID=BF1701_00173;inference=ab initio prediction:Prodigal:2.60,similar to AA sequence:RefSeq:YP_002000802.1,protein motif:TIGRFAMs:TIGR03367,protein motif:Pfam:PF01242.1;locus_tag=BF1701_00173;product=6-pyruvoyl tetrahydrobiopterin synthase,queuosine biosynthesis protein QueD,6-pyruvoyl tetrahydropterin synthase;protein_id=gnl|SC|BF1701_00173
BF1701|SC|contig000001	Prodigal:2.60	CDS	173493	173864	.	+	0	ID=BF1701_00174;inference=ab initio prediction:Prodigal:2.60,similar to AA sequence:RefSeq:YP_001598621.1,protein motif:Cdd:COG3759,protein motif:Pfam:PF06993.6;locus_tag=BF1701_00174;product=membrane protein,Predicted membrane protein,Protein of unknown function (DUF1304);protein_id=gnl|SC|BF1701_00174
BF1701|SC|contig000001	Prodigal:2.60	CDS	173861	174499	.	+	0	ID=BF1701_00175;eC_number=4.3.99.-;gene=queE;inference=ab initio prediction:Prodigal:2.60,similar to AA sequence:RefSeq:YP_005893369.1,similar to AA sequence:UniProtKB:P64554,protein motif:Cdd:COG3759,protein motif:TIGRFAMs:TIGR03963,protein motif:Pfam:PF04055.15;locus_tag=BF1701_00175;product=radical SAM domain-containing protein,7-carboxy-7-deazaguanine synthase,Predicted membrane protein,putat…
BF1701|SC|contig000001	Aragorn:1.2.36	tRNA	174834	174910	.	-	0	ID=BF1701_00176;inference=COORDINATES:profile:Aragorn:1.2.36;locus_tag=BF1701_00176;product=tRNA-Pro(cgg)
BF1701|SC|contig000001	Prodigal:2.60	CDS	175135	176220	.	-	0	ID=BF1701_00177;eC_number=3.2.1.52,3.2.1.52;gene=nagZ;inference=ab initio prediction:Prodigal:2.60,similar to AA sequence:RefSeq:YP_207305.1,similar to AA sequence:UniProtKB:P75949,protein motif:CLUSTERS:PRK05337,protein motif:Pfam:PF00933.15;locus_tag=BF1701_00177;product=beta-hexosaminidase,Beta-hexosaminidase,beta-hexosaminidase,Glycosyl hydrolase family 3 N terminal domain;protein_id=gnl|SC|B…
BF1701|SC|contig000001	Prodigal:2.60	CDS	176277	177797	.	-	0	ID=BF1701_00178;gene=mleN;inference=ab initio prediction:Prodigal:2.60,similar to AA sequence:RefSeq:YP_001598624.1,similar to AA sequence:UniProtKB:P54571,protein motif:TIGRFAMs:TIGR00931,protein motif:Pfam:PF03553.8;locus_tag=BF1701_00178;product=integral membrane protein,Malate-2H(+)/Na(+)-lactate antiporter,Na+/H+ antiporter NhaC,Na+/H+ antiporter family;protein_id=gnl|SC|BF1701_00178
BF1701|SC|contig000001	Prodigal:2.60	CDS	177997	179496	.	-	0	ID=BF1701_00179;eC_number=3.4.21.107;gene=mucD;inference=ab initio prediction:Prodigal:2.60,similar to AA sequence:RefSeq:YP_207308.1,similar to AA sequence:UniProtKB:Q4KGQ4,protein motif:CLUSTERS:PRK10942,protein motif:Cdd:COG3975,protein motif:TIGRFAMs:TIGR02037,protein motif:Pfam:PF00089.20;locus_tag=BF1701_00179;product=serine protease,Probable periplasmic serine endoprotease DegP-like precur…
BF1701|SC|contig000001	Prodigal:2.60	CDS	179634	180263	.	-	0	ID=BF1701_00180;eC_number=4.2.99.18;gene=nth;inference=ab initio prediction:Prodigal:2.60,similar to AA sequence:RefSeq:YP_001598627.1,similar to AA sequence:UniProtKB:P0AB83,protein motif:CLUSTERS:PRK10702,protein motif:Cdd:COG0122,protein motif:TIGRFAMs:TIGR01083,protein motif:Pfam:PF00730.1;locus_tag=BF1701_00180;product=endonuclease III,Endonuclease III,endonuclease III,3-methyladenine DNA gl…
BF1701|SC|contig000001	Prodigal:2.60	CDS	180309	180722	.	-	0	ID=BF1701_00181;gene=yqaA;inference=ab initio prediction:Prodigal:2.60,similar to AA sequence:RefSeq:YP_001598628.1,similar to AA sequence:UniProtKB:P0ADR0,protein motif:Pfam:PF09335.5;locus_tag=BF1701_00181;product=membrane protein,Inner membrane protein yqaA,SNARE associated Golgi protein;protein_id=gnl|SC|BF1701_00181
BF1701|SC|contig000001	Prodigal:2.60	CDS	181322	182545	.	+	0	ID=BF1701_00182;gene=fucP;inference=ab initio prediction:Prodigal:2.60,similar to AA sequence:RefSeq:YP_207312.1,similar to AA sequence:UniProtKB:P11551,protein motif:CLUSTERS:PRK10133,protein motif:TIGRFAMs:TIGR01272,protein motif:Pfam:PF07690.10;locus_tag=BF1701_00182;product=sugar transporter,L-fucose permease,L-fucose transporter,glucose/galactose transporter WARNING,Major Facilitator Superfa…
BF1701|SC|contig000001	Prodigal:2.60	CDS	182836	184215	.	+	0	ID=BF1701_00183;gene=nhaC;inference=ab initio prediction:Prodigal:2.60,similar to AA sequence:RefSeq:YP_002000815.1,similar to AA sequence:UniProtKB:O07553,protein motif:TIGRFAMs:TIGR00931,protein motif:Pfam:PF03553.8;locus_tag=BF1701_00183;product=NhaC,Sodium/proton antiporter,Na+/H+ antiporter NhaC,Na+/H+ antiporter family;protein_id=gnl|SC|BF1701_00183
BF1701|SC|contig000001	Prodigal:2.60	CDS	184344	185168	.	-	0	ID=BF1701_00184;gene=corC;inference=ab initio prediction:Prodigal:2.60,similar to AA sequence:RefSeq:YP_002000816.1,similar to AA sequence:UniProtKB:P0A2L3,protein motif:CLUSTERS:PRK15094,protein motif:Cdd:COG4535,protein motif:TIGRFAMs:TIGR03520,protein motif:Pfam:PF03471.11;locus_tag=BF1701_00184;product=Magnesium and cobalt transporter,Magnesium and cobalt efflux protein CorC,magnesium/cobalt …
BF1701|SC|contig000001	Prodigal:2.60	CDS	185170	185685	.	-	0	ID=BF1701_00185;eC_number=3.4.24.-;inference=ab initio prediction:Prodigal:2.60,similar to AA sequence:RefSeq:YP_005891375.1,similar to AA sequence:UniProtKB:P71335,protein motif:CLUSTERS:PRK13963,protein motif:TIGRFAMs:TIGR00043,protein motif:Pfam:PF02130.11;locus_tag=BF1701_00185;product=putative metalloprotease NMB0538,Probable rRNA maturation factor,unkown domain/putative metalloprotease fusi…
BF1701|SC|contig000001	Prodigal:2.60	CDS	185804	186739	.	+	0	ID=BF1701_00186;eC_number=2.5.1.61,2.5.1.61;gene=hemC;inference=ab initio prediction:Prodigal:2.60,similar to AA sequence:RefSeq:YP_004049265.1,similar to AA sequence:UniProtKB:P06983,protein motif:CLUSTERS:PRK00072,protein motif:Cdd:COG0407,protein motif:TIGRFAMs:TIGR00212,protein motif:Pfam:PF01379.14;locus_tag=BF1701_00186;product=porphobilinogen deaminase,Porphobilinogen deaminase,porphobilin…
BF1701|SC|contig000001	Prodigal:2.60	CDS	187143	188336	.	-	0	ID=BF1701_00187;eC_number=2.6.1.1;gene=aspC_1;inference=ab initio prediction:Prodigal:2.60,similar to AA sequence:RefSeq:YP_002002338.1,similar to AA sequence:UniProtKB:P00509,protein motif:CLUSTERS:PRK09257,protein motif:Pfam:PF00155.15;locus_tag=BF1701_00187;product=aromatic amino acid aminotransferase,Aspartate aminotransferase,aromatic amino acid aminotransferase,Aminotransferase class I and …
BF1701|SC|contig000001	Prodigal:2.60	CDS	188418	188915	.	-	0	ID=BF1701_00188;inference=ab initio prediction:Prodigal:2.60;locus_tag=BF1701_00188;product=hypothetical protein;protein_id=gnl|SC|BF1701_00188
BF1701|SC|contig000001	Prodigal:2.60	CDS	189031	189234	.	+	0	ID=BF1701_00189;inference=ab initio prediction:Prodigal:2.60,protein motif:Cdd:COG4391,protein motif:Pfam:PF10276.3;locus_tag=BF1701_00189;product=Uncharacterized protein conserved in bacteria,Zinc-finger domain;protein_id=gnl|SC|BF1701_00189
BF1701|SC|contig000001	Prodigal:2.60	CDS	189403	190989	.	-	0	ID=BF1701_00190;gene=lutP;inference=ab initio prediction:Prodigal:2.60,similar to AA sequence:RefSeq:YP_208503.1,similar to AA sequence:UniProtKB:P71067,protein motif:CLUSTERS:PRK10420,protein motif:TIGRFAMs:TIGR00795,protein motif:Pfam:PF02652.8;locus_tag=BF1701_00190;product=L-lactate permease,L-lactate permease,L-lactate permease,transporter%2C lactate permease (LctP) family,L-lactate permease…
BF1701|SC|contig000001	Prodigal:2.60	CDS	191258	191980	.	-	0	ID=BF1701_00191;eC_number=3.6.1.54;gene=lpxH;inference=ab initio prediction:Prodigal:2.60,similar to AA sequence:RefSeq:YP_208502.1,similar to AA sequence:UniProtKB:P43341,protein motif:CLUSTERS:PRK05340,protein motif:Cdd:COG2908,protein motif:TIGRFAMs:TIGR01854,protein motif:Pfam:PF12850.1;locus_tag=BF1701_00191;product=UDP-2%2C3-diacylglucosamine hydrolase,UDP-2%2C3-diacylglucosamine hydrolase,…
BF1701|SC|contig000001	Prodigal:2.60	CDS	192230	195715	.	+	0	ID=BF1701_00192;gene=smc;inference=ab initio prediction:Prodigal:2.60,similar to AA sequence:RefSeq:YP_005879136.1,similar to AA sequence:UniProtKB:B8GZ28,protein motif:CLUSTERS:PRK02224,protein motif:Cdd:COG0419,protein motif:TIGRFAMs:TIGR02168,protein motif:Pfam:PF02463.13;locus_tag=BF1701_00192;product=SMC protein,Chromosome partition protein Smc,chromosome segregation protein,ATPase involved …
BF1701|SC|contig000001	Prodigal:2.60	CDS	196066	197112	.	-	0	ID=BF1701_00193;eC_number=1.1.1.1,1.1.1.1;gene=adhA;inference=ab initio prediction:Prodigal:2.60,similar to AA sequence:RefSeq:YP_004049257.1,similar to AA sequence:UniProtKB:P20368,protein motif:CLUSTERS:PRK09422,protein motif:Cdd:COG0115,protein motif:TIGRFAMs:TIGR02822,protein motif:Pfam:PF08240.6;locus_tag=BF1701_00193;product=alcohol dehydrogenase,Alcohol dehydrogenase 1,ethanol-active dehyd…
BF1701|SC|contig000001	Prodigal:2.60	CDS	197395	197784	.	-	0	ID=BF1701_00194;gene=pilV1;inference=ab initio prediction:Prodigal:2.60,similar to AA sequence:RefSeq:YP_001598644.1,similar to AA sequence:UniProtKB:P17823,protein motif:CLUSTERS:PRK10574,protein motif:Cdd:COG4968,protein motif:TIGRFAMs:TIGR02532,protein motif:Pfam:PF07963.6;locus_tag=BF1701_00194;product=type IV pilus assembly protein,Serogroup C1,putative major pilin subunit,Tfp pilus assembly…
BF1701|SC|contig000001	Prodigal:2.60	CDS	198010	199188	.	+	0	ID=BF1701_00195;gene=macA;inference=ab initio prediction:Prodigal:2.60,similar to AA sequence:RefSeq:YP_208494.1,similar to AA sequence:UniProtKB:P75830,protein motif:CLUSTERS:PRK11578,protein motif:Cdd:COG4770,protein motif:TIGRFAMs:TIGR01730,protein motif:Pfam:PF12700.1;locus_tag=BF1701_00195;product=ABC transporter periplasmic protein,Macrolide-specific efflux protein macA precursor,macrolide …
BF1701|SC|contig000001	Prodigal:2.60	CDS	199254	201188	.	+	0	ID=BF1701_00196;eC_number=3.6.3.-;gene=macB;inference=ab initio prediction:Prodigal:2.60,similar to AA sequence:RefSeq:YP_208493.1,similar to AA sequence:UniProtKB:Q5MK06,protein motif:CLUSTERS:PRK10535,protein motif:Cdd:COG4181,protein motif:TIGRFAMs:TIGR02211,protein motif:Pfam:PF12704.1;locus_tag=BF1701_00196;product=ABC transporter ATP-binding protein,Macrolide export ATP-binding/permease pro…
BF1701|SC|contig000001	Prodigal:2.60	CDS	201290	202072	.	-	0	ID=BF1701_00197;gene=dsbC;inference=ab initio prediction:Prodigal:2.60,similar to AA sequence:RefSeq:YP_974590.1,similar to AA sequence:UniProtKB:Q7VU58,protein motif:CLUSTERS:PRK10877,protein motif:Cdd:COG1651,protein motif:Pfam:PF10411.3;locus_tag=BF1701_00197;product=thiol:disulfide interchange protein,Probable thiol:disulfide interchange protein DsbC precursor,protein disulfide isomerase II D…
BF1701|SC|contig000001	Prodigal:2.60	CDS	202211	204400	.	+	0	ID=BF1701_00198;eC_number=3.6.4.-;gene=priA;inference=ab initio prediction:Prodigal:2.60,similar to AA sequence:RefSeq:YP_001598648.1,similar to AA sequence:UniProtKB:P17888,protein motif:CLUSTERS:PRK05580,protein motif:Cdd:COG5405,protein motif:TIGRFAMs:TIGR00595,protein motif:Pfam:PF00270.23;locus_tag=BF1701_00198;product=primosome assembly protein PriA,Primosomal protein N',primosome assembly …
BF1701|SC|contig000001	Prodigal:2.60	CDS	204446	205549	.	-	0	ID=BF1701_00199;inference=ab initio prediction:Prodigal:2.60,similar to AA sequence:RefSeq:YP_004049250.1,protein motif:Pfam:PF05940.6;locus_tag=BF1701_00199;product=integral membrane protein,NnrS protein;protein_id=gnl|SC|BF1701_00199
BF1701|SC|contig000001	Prodigal:2.60	CDS	205567	206406	.	-	0	ID=BF1701_00200;inference=ab initio prediction:Prodigal:2.60,similar to AA sequence:RefSeq:YP_005879129.1,protein motif:Pfam:PF01548.11;locus_tag=BF1701_00200;product=IS110 family transposase,Transposase;protein_id=gnl|SC|BF1701_00200
BF1701|SC|contig000001	Prodigal:2.60	CDS	206497	207447	.	-	0	ID=BF1701_00201;inference=ab initio prediction:Prodigal:2.60,similar to AA sequence:RefSeq:YP_005896323.1,protein motif:Pfam:PF01609.15;locus_tag=BF1701_00201;product=IS1106 transposase,Transposase DDE domain;protein_id=gnl|SC|BF1701_00201
BF1701|SC|contig000001	Prodigal:2.60	CDS	208511	210439	.	-	0	ID=BF1701_00202;gene=dnaK;inference=ab initio prediction:Prodigal:2.60,similar to AA sequence:RefSeq:YP_208484.1,similar to AA sequence:UniProtKB:Q9K0N4,protein motif:CLUSTERS:PRK00290,protein motif:Cdd:COG4820,protein motif:TIGRFAMs:TIGR02350,protein motif:Pfam:PF00012.14;locus_tag=BF1701_00202;product=molecular chaperone DnaK,Heat shock protein 70,molecular chaperone DnaK,Ethanolamine utilizati…
BF1701|SC|contig000001	Prodigal:2.60	CDS	210647	210919	.	-	0	ID=BF1701_00203;inference=ab initio prediction:Prodigal:2.60,similar to AA sequence:RefSeq:YP_003082658.1;locus_tag=BF1701_00203;product=putative secreted protein;protein_id=gnl|SC|BF1701_00203
BF1701|SC|contig000001	Prodigal:2.60	CDS	211105	211791	.	+	0	ID=BF1701_00204;inference=ab initio prediction:Prodigal:2.60,similar to AA sequence:RefSeq:YP_208482.1,similar to AA sequence:UniProtKB:P44207,protein motif:Pfam:PF00717.17;locus_tag=BF1701_00204;product=transcriptional regulator,Uncharacterized HTH-type transcriptional regulator HI_1476,Peptidase S24-like;protein_id=gnl|SC|BF1701_00204
BF1701|SC|contig000001	Prodigal:2.60	CDS	211923	212261	.	+	0	ID=BF1701_00205;gene=erpA;inference=ab initio prediction:Prodigal:2.60,similar to AA sequence:RefSeq:YP_002002309.1,similar to AA sequence:UniProtKB:P45344,protein motif:CLUSTERS:PRK13623,protein motif:TIGRFAMs:TIGR00049,protein motif:Pfam:PF01521.14;locus_tag=BF1701_00205;product=Putative iron-sulfur cluster insertion protein erpA,Iron-sulfur cluster insertion protein erpA,iron-sulfur cluster in…
BF1701|SC|contig000001	Prodigal:2.60	CDS	212421	212885	.	+	0	ID=BF1701_00206;inference=ab initio prediction:Prodigal:2.60;locus_tag=BF1701_00206;product=hypothetical protein;protein_id=gnl|SC|BF1701_00206
BF1701|SC|contig000001	Prodigal:2.60	CDS	212920	214431	.	+	0	ID=BF1701_00207;gene=ubiB;inference=ab initio prediction:Prodigal:2.60,similar to AA sequence:RefSeq:YP_001598659.1,similar to AA sequence:UniProtKB:P0A6A0,protein motif:CLUSTERS:PRK04750,protein motif:TIGRFAMs:TIGR01982,protein motif:Pfam:PF03109.10;locus_tag=BF1701_00207;product=putative ubiquinone biosynthesis protein UbiB,Probable ubiquinone biosynthesis protein UbiB,putative ubiquinone biosy…
BF1701|SC|contig000001	Prodigal:2.60	CDS	214788	215606	.	-	0	ID=BF1701_00208;eC_number=2.3.1.30;gene=cysE;inference=ab initio prediction:Prodigal:2.60,similar to AA sequence:RefSeq:YP_002002304.1,similar to AA sequence:UniProtKB:P0A9D4,protein motif:CLUSTERS:PRK11132,protein motif:Cdd:COG0110,protein motif:TIGRFAMs:TIGR01172,protein motif:Pfam:PF06426.8;locus_tag=BF1701_00208;product=protein CysE,Serine acetyltransferase,serine acetyltransferase,Acetyltran…
BF1701|SC|contig000001	Prodigal:2.60	CDS	215790	216368	.	+	0	ID=BF1701_00209;gene=grpE;inference=ab initio prediction:Prodigal:2.60,similar to AA sequence:RefSeq:YP_208478.1,similar to AA sequence:UniProtKB:P09372,protein motif:CLUSTERS:PRK14139,protein motif:Pfam:PF01025.13;locus_tag=BF1701_00209;product=heat shock protein GrpE,Heat shock protein B25.3,heat shock protein GrpE,GrpE;protein_id=gnl|SC|BF1701_00209
BF1701|SC|contig000001	Prodigal:2.60	CDS	216492	216707	.	-	0	ID=BF1701_00210;inference=ab initio prediction:Prodigal:2.60,similar to AA sequence:RefSeq:YP_002002301.1,protein motif:Pfam:PF04400.7;locus_tag=BF1701_00210;product=Periplasmic protein,Protein of unknown function (DUF539);protein_id=gnl|SC|BF1701_00210
BF1701|SC|contig000001	Prodigal:2.60	CDS	216733	217788	.	-	0	ID=BF1701_00211;gene=apbE_1;inference=ab initio prediction:Prodigal:2.60,similar to AA sequence:RefSeq:YP_005890149.1,similar to AA sequence:UniProtKB:P41780,protein motif:CLUSTERS:PRK10461,protein motif:Pfam:PF02424.9;locus_tag=BF1701_00211;product=ApbE protein,Thiamine biosynthesis lipoprotein ApbE precursor,thiamine biosynthesis lipoprotein ApbE,ApbE family;protein_id=gnl|SC|BF1701_00211
BF1701|SC|contig000001	Prodigal:2.60	CDS	217941	219158	.	-	0	ID=BF1701_00212;eC_number=1.6.5.-;gene=nqrF;inference=ab initio prediction:Prodigal:2.60,similar to AA sequence:RefSeq:YP_208474.1,similar to AA sequence:UniProtKB:Q56584,protein motif:CLUSTERS:PRK05464,protein motif:Cdd:COG4362,protein motif:TIGRFAMs:TIGR01941,protein motif:Pfam:PF00175.15;locus_tag=BF1701_00212;product=Na(+)-translocating NADH-quinone reductase subunit F,Na(+)-translocating NAD…
BF1701|SC|contig000001	Prodigal:2.60	CDS	219172	219765	.	-	0	ID=BF1701_00213;eC_number=1.6.5.-;gene=nqrE;inference=ab initio prediction:Prodigal:2.60,similar to AA sequence:RefSeq:YP_208473.1,similar to AA sequence:UniProtKB:Q56589,protein motif:CLUSTERS:PRK02830,protein motif:Cdd:COG4657,protein motif:TIGRFAMs:TIGR01940,protein motif:Pfam:PF02508.8;locus_tag=BF1701_00213;product=Na(+)-translocating NADH-quinone reductase subunit E,Na(+)-translocating NADH…
BF1701|SC|contig000001	Prodigal:2.60	CDS	219769	220395	.	-	0	ID=BF1701_00214;eC_number=1.6.5.-;gene=nqrD;inference=ab initio prediction:Prodigal:2.60,similar to AA sequence:RefSeq:YP_208472.1,similar to AA sequence:UniProtKB:Q57095,protein motif:CLUSTERS:PRK09292,protein motif:Cdd:COG1347,protein motif:TIGRFAMs:TIGR01939,protein motif:Pfam:PF02508.8;locus_tag=BF1701_00214;product=Na(+)-translocating NADH-quinone reductase subunit D,Na(+)-translocating NADH…
BF1701|SC|contig000001	Prodigal:2.60	CDS	220395	221171	.	-	0	ID=BF1701_00215;eC_number=1.6.5.-;gene=nqrC;inference=ab initio prediction:Prodigal:2.60,similar to AA sequence:RefSeq:YP_208471.1,similar to AA sequence:UniProtKB:Q9RFV9,protein motif:CLUSTERS:PRK05346,protein motif:Cdd:COG2869,protein motif:TIGRFAMs:TIGR01938,protein motif:Pfam:PF04205.8;locus_tag=BF1701_00215;product=Na(+)-translocating NADH-quinone reductase subunit C,Na(+)-translocating NADH…
BF1701|SC|contig000001	Prodigal:2.60	CDS	221164	222396	.	-	0	ID=BF1701_00216;eC_number=1.6.5.-;gene=nqrB;inference=ab initio prediction:Prodigal:2.60,similar to AA sequence:RefSeq:YP_208470.1,similar to AA sequence:UniProtKB:Q56587,protein motif:CLUSTERS:PRK05349,protein motif:Cdd:COG4658,protein motif:TIGRFAMs:TIGR01937,protein motif:Pfam:PF03116.9;locus_tag=BF1701_00216;product=Na(+)-translocating NADH-quinone reductase subunit B,Na(+)-translocating NADH…
BF1701|SC|contig000001	Prodigal:2.60	CDS	222399	223742	.	-	0	ID=BF1701_00217;eC_number=1.6.5.-;gene=nqrA;inference=ab initio prediction:Prodigal:2.60,similar to AA sequence:RefSeq:YP_208469.1,similar to AA sequence:UniProtKB:P43955,protein motif:CLUSTERS:PRK05352,protein motif:Cdd:COG4656,protein motif:TIGRFAMs:TIGR01936,protein motif:Pfam:PF05896.5;locus_tag=BF1701_00217;product=Na(+)-translocating NADH-quinone reductase subunit A,Na(+)-translocating NADH…
BF1701|SC|contig000001	Prodigal:2.60	CDS	224090	225511	.	-	0	ID=BF1701_00218;inference=ab initio prediction:Prodigal:2.60,similar to AA sequence:RefSeq:YP_004049228.1,protein motif:Pfam:PF03600.10;locus_tag=BF1701_00218;product=membrane protein,Citrate transporter;protein_id=gnl|SC|BF1701_00218
BF1701|SC|contig000001	Prodigal:2.60	CDS	225869	226228	.	-	0	ID=BF1701_00219;gene=ybaN;inference=ab initio prediction:Prodigal:2.60,similar to AA sequence:RefSeq:YP_002002289.1,similar to AA sequence:UniProtKB:P0AAR5,protein motif:CLUSTERS:PRK10527,protein motif:Pfam:PF04304.7;locus_tag=BF1701_00219;product=Membrane protein,Inner membrane protein ybaN,hypothetical protein,Protein of unknown function (DUF454);protein_id=gnl|SC|BF1701_00219
BF1701|SC|contig000001	Prodigal:2.60	CDS	226225	226821	.	-	0	ID=BF1701_00220;inference=ab initio prediction:Prodigal:2.60,protein motif:Pfam:PF07209.6;locus_tag=BF1701_00220;product=Protein of unknown function (DUF1415);protein_id=gnl|SC|BF1701_00220
BF1701|SC|contig000001	Prodigal:2.60	CDS	226877	227359	.	-	0	ID=BF1701_00221;gene=lrp1;inference=ab initio prediction:Prodigal:2.60,similar to AA sequence:RefSeq:YP_003082677.1,similar to AA sequence:UniProtKB:P0ACJ0,protein motif:CLUSTERS:PRK11169,protein motif:Cdd:COG3398,protein motif:Pfam:PF01037.15;locus_tag=BF1701_00221;product=leucine-responsive regulatory protein,Leucine-responsive regulatory protein,leucine-responsive transcriptional regulator,Unc…
BF1701|SC|contig000001	Infernal:1.1	ncRNA	227563	227660	.	+	0	ID=BF1701_00222;inference=COORDINATES:profile:Infernal:1.1;locus_tag=BF1701_00222;product=Glycine
BF1701|SC|contig000001	Prodigal:2.60	CDS	227871	228971	.	+	0	ID=BF1701_00223;eC_number=2.1.2.10,2.1.2.10;gene=gcvT;inference=ab initio prediction:Prodigal:2.60,similar to AA sequence:RefSeq:YP_974614.1,similar to AA sequence:UniProtKB:P27248,protein motif:CLUSTERS:PRK00389,protein motif:Cdd:COG0404,protein motif:TIGRFAMs:TIGR00528,protein motif:Pfam:PF01571.15;locus_tag=BF1701_00223;product=glycine cleavage system aminomethyltransferase T,Aminomethyltransf…
BF1701|SC|contig000001	Prodigal:2.60	CDS	229086	229520	.	+	0	ID=BF1701_00224;gene=gcvH;inference=ab initio prediction:Prodigal:2.60,similar to AA sequence:RefSeq:YP_002002281.1,similar to AA sequence:UniProtKB:P0A6T9,protein motif:CLUSTERS:PRK01202,protein motif:Cdd:COG0509,protein motif:TIGRFAMs:TIGR00527,protein motif:Pfam:PF01597.13;locus_tag=BF1701_00224;product=glycine cleavage system protein H,Glycine cleavage system H protein,glycine cleavage system…
BF1701|SC|contig000001	Prodigal:2.60	CDS	229672	230919	.	+	0	ID=BF1701_00225;eC_number=1.2.1.70;gene=hemA;inference=ab initio prediction:Prodigal:2.60,similar to AA sequence:RefSeq:YP_208460.1,similar to AA sequence:UniProtKB:P0A6X1,protein motif:CLUSTERS:PRK00045,protein motif:Cdd:COG0373,protein motif:TIGRFAMs:TIGR01035,protein motif:Pfam:PF05201.1;locus_tag=BF1701_00225;product=glutamyl-tRNA reductase,Glutamyl-tRNA reductase,glutamyl-tRNA reductase,Glut…
BF1701|SC|contig000001	Prodigal:2.60	CDS	231246	231767	.	+	0	ID=BF1701_00226;inference=ab initio prediction:Prodigal:2.60,similar to AA sequence:RefSeq:YP_974617.1;locus_tag=BF1701_00226;product=regulatory protein;protein_id=gnl|SC|BF1701_00226
BF1701|SC|contig000001	Prodigal:2.60	CDS	231836	232855	.	+	0	ID=BF1701_00227;inference=ab initio prediction:Prodigal:2.60,similar to AA sequence:RefSeq:YP_004049218.1,protein motif:TIGRFAMs:TIGR04247,protein motif:Pfam:PF05048.7;locus_tag=BF1701_00227;product=periplasmic copper-binding transport system protein,nitrous oxide reductase family maturation protein NosD,Periplasmic copper-binding protein (NosD);protein_id=gnl|SC|BF1701_00227
BF1701|SC|contig000001	Prodigal:2.60	CDS	232913	233533	.	+	0	ID=BF1701_00228;eC_number=3.6.3.-;inference=ab initio prediction:Prodigal:2.60,similar to AA sequence:RefSeq:YP_005879104.1,similar to AA sequence:UniProtKB:O07190,protein motif:CLUSTERS:PRK13537,protein motif:Cdd:COG4555,protein motif:TIGRFAMs:TIGR01188,protein motif:Pfam:PF00005.21;locus_tag=BF1701_00228;product=putative ABC transporter ATP-binding protein,Fluoroquinolones export ATP-binding pr…
BF1701|SC|contig000001	Prodigal:2.60	CDS	233751	234245	.	+	0	ID=BF1701_00229;inference=ab initio prediction:Prodigal:2.60,similar to AA sequence:RefSeq:YP_208457.1,protein motif:Pfam:PF05573.6;locus_tag=BF1701_00229;product=dissimilatory nitrous oxide reduction protein%2C lipoprotein,NosL;protein_id=gnl|SC|BF1701_00229
BF1701|SC|contig000001	Prodigal:2.60	CDS	234333	235994	.	-	0	ID=BF1701_00230;eC_number=1.5.5.1,1.5.5.1;inference=ab initio prediction:Prodigal:2.60,similar to AA sequence:RefSeq:YP_208456.1,similar to AA sequence:UniProtKB:Q9HZP5,protein motif:CLUSTERS:PRK10015,protein motif:Cdd:COG3040,protein motif:TIGRFAMs:TIGR02032,protein motif:Pfam:PF05187.7;locus_tag=BF1701_00230;product=electron transfer flavoprotein-ubiquinone oxidoreductase,Electron transfer flav…
BF1701|SC|contig000001	Prodigal:2.60	CDS	236124	236537	.	-	0	ID=BF1701_00231;inference=ab initio prediction:Prodigal:2.60,similar to AA sequence:RefSeq:YP_005879101.1,protein motif:TIGRFAMs:TIGR03796,protein motif:Pfam:PF03412.1;locus_tag=BF1701_00231;product=putative peptidase,NHLM bacteriocin system ABC transporter%2C peptidase/ATP-binding protein,Peptidase C39 family;protein_id=gnl|SC|BF1701_00231
BF1701|SC|contig000001	Prodigal:2.60	CDS	237540	238505	.	+	0	ID=BF1701_00232;inference=ab initio prediction:Prodigal:2.60,similar to AA sequence:RefSeq:YP_001598195.1,protein motif:Cdd:COG2826,protein motif:Pfam:PF00665.20;locus_tag=BF1701_00232;product=transposase for IS1655,Transposase and inactivated derivatives%2C IS30 family,Integrase core domain;protein_id=gnl|SC|BF1701_00232
BF1701|SC|contig000001	Prodigal:2.60	CDS	239037	239690	.	-	0	ID=BF1701_00233;inference=ab initio prediction:Prodigal:2.60,similar to AA sequence:RefSeq:YP_001598401.1,protein motif:Cdd:COG3676,protein motif:Pfam:PF12762.1;locus_tag=BF1701_00233;product=insertion element IS1016 transposase,Transposase and inactivated derivatives,ISXO2-like transposase domain;protein_id=gnl|SC|BF1701_00233
BF1701|SC|contig000001	Prodigal:2.60	CDS	240376	241341	.	-	0	ID=BF1701_00234;inference=ab initio prediction:Prodigal:2.60,similar to AA sequence:RefSeq:YP_004048872.1,protein motif:Pfam:PF02371.10;locus_tag=BF1701_00234;product=transposase,Transposase IS116/IS110/IS902 family;protein_id=gnl|SC|BF1701_00234
BF1701|SC|contig000001	Prodigal:2.60	CDS	242020	242112	.	+	0	ID=BF1701_00235;inference=ab initio prediction:Prodigal:2.60;locus_tag=BF1701_00235;product=hypothetical protein;protein_id=gnl|SC|BF1701_00235
BF1701|SC|contig000001	Prodigal:2.60	CDS	242202	243260	.	-	0	ID=BF1701_00236;inference=ab initio prediction:Prodigal:2.60,similar to AA sequence:RefSeq:YP_005891421.1,protein motif:Cdd:COG4128,protein motif:Pfam:PF05707.6;locus_tag=BF1701_00236;product=putative zonular occludens toxin-like protein,Zonula occludens toxin,Zonular occludens toxin (Zot);protein_id=gnl|SC|BF1701_00236
BF1701|SC|contig000001	Prodigal:2.60	CDS	243263	243550	.	-	0	ID=BF1701_00237;inference=ab initio prediction:Prodigal:2.60,similar to AA sequence:RefSeq:YP_002342223.1,protein motif:Pfam:PF10734.3;locus_tag=BF1701_00237;product=integral membrane protein,Protein of unknown function (DUF2523);protein_id=gnl|SC|BF1701_00237
BF1701|SC|contig000001	Prodigal:2.60	CDS	243552	245066	.	-	0	ID=BF1701_00238;inference=ab initio prediction:Prodigal:2.60,similar to AA sequence:RefSeq:YP_005891423.1,protein motif:Pfam:PF05616.7;locus_tag=BF1701_00238;product=putative TspB protein,Neisseria meningitidis TspB protein;protein_id=gnl|SC|BF1701_00238
BF1701|SC|contig000001	Prodigal:2.60	CDS	245008	245313	.	-	0	ID=BF1701_00239;inference=ab initio prediction:Prodigal:2.60,similar to AA sequence:RefSeq:YP_208220.1,protein motif:Pfam:PF06575.6;locus_tag=BF1701_00239;product=phage associated protein,Protein of unknown function (DUF1132);protein_id=gnl|SC|BF1701_00239
BF1701|SC|contig000001	Prodigal:2.60	CDS	245442	245717	.	-	0	ID=BF1701_00240;inference=ab initio prediction:Prodigal:2.60,similar to AA sequence:RefSeq:YP_004048868.1;locus_tag=BF1701_00240;product=integral membrane protein;protein_id=gnl|SC|BF1701_00240
BF1701|SC|contig000001	Prodigal:2.60	CDS	245728	245946	.	-	0	ID=BF1701_00241;inference=ab initio prediction:Prodigal:2.60,similar to AA sequence:RefSeq:YP_004048867.1;locus_tag=BF1701_00241;product=integral membrane protein;protein_id=gnl|SC|BF1701_00241
BF1701|SC|contig000001	Prodigal:2.60	CDS	246029	246232	.	-	0	ID=BF1701_00242;inference=ab initio prediction:Prodigal:2.60,similar to AA sequence:RefSeq:YP_208223.1;locus_tag=BF1701_00242;product=phage associated protein;protein_id=gnl|SC|BF1701_00242
BF1701|SC|contig000001	Prodigal:2.60	CDS	246250	246561	.	-	0	ID=BF1701_00243;inference=ab initio prediction:Prodigal:2.60,similar to AA sequence:RefSeq:YP_208224.1;locus_tag=BF1701_00243;product=phage associated protein;protein_id=gnl|SC|BF1701_00243
BF1701|SC|contig000001	Prodigal:2.60	CDS	246582	247931	.	-	0	ID=BF1701_00244;inference=ab initio prediction:Prodigal:2.60,similar to AA sequence:RefSeq:YP_005891429.1,protein motif:Pfam:PF02486.13;locus_tag=BF1701_00244;product=putative phage replication initiation factor,Replication initiation factor;protein_id=gnl|SC|BF1701_00244
BF1701|SC|contig000001	Prodigal:2.60	CDS	247928	248143	.	-	0	ID=BF1701_00245;inference=ab initio prediction:Prodigal:2.60;locus_tag=BF1701_00245;product=hypothetical protein;protein_id=gnl|SC|BF1701_00245
BF1701|SC|contig000001	Prodigal:2.60	CDS	249000	249449	.	+	0	ID=BF1701_00246;gene=frpC3;inference=ab initio prediction:Prodigal:2.60,similar to AA sequence:RefSeq:YP_005882968.1;locus_tag=BF1701_00246;product=Iron-regulated protein frpA;protein_id=gnl|SC|BF1701_00246
BF1701|SC|contig000001	Prodigal:2.60	CDS	249483	249989	.	+	0	ID=BF1701_00247;inference=ab initio prediction:Prodigal:2.60,similar to AA sequence:RefSeq:YP_002342234.1;locus_tag=BF1701_00247;product=membrane protein;protein_id=gnl|SC|BF1701_00247
BF1701|SC|contig000001	Prodigal:2.60	CDS	250006	251184	.	+	0	ID=BF1701_00248;inference=ab initio prediction:Prodigal:2.60,similar to AA sequence:RefSeq:YP_005879096.1;locus_tag=BF1701_00248;product=FrpA/C protein;protein_id=gnl|SC|BF1701_00248
BF1701|SC|contig000001	Prodigal:2.60	CDS	251127	252575	.	+	0	ID=BF1701_00249;gene=cya;inference=ab initio prediction:Prodigal:2.60,similar to AA sequence:RefSeq:YP_005878378.1,similar to AA sequence:UniProtKB:P15318;locus_tag=BF1701_00249;product=FrpA/C protein,Cyclolysin;protein_id=gnl|SC|BF1701_00249
BF1701|SC|contig000001	Prodigal:2.60	CDS	252572	253183	.	-	0	ID=BF1701_00250;inference=ab initio prediction:Prodigal:2.60;locus_tag=BF1701_00250;product=hypothetical protein;protein_id=gnl|SC|BF1701_00250
BF1701|SC|contig000001	Prodigal:2.60	CDS	253502	254428	.	-	0	ID=BF1701_00251;inference=ab initio prediction:Prodigal:2.60,similar to AA sequence:RefSeq:YP_207336.1,similar to AA sequence:UniProtKB:Q57449,protein motif:CLUSTERS:PRK09545,protein motif:Cdd:COG4531,protein motif:TIGRFAMs:TIGR03772,protein motif:Pfam:PF01297.11;locus_tag=BF1701_00251;product=ABC transporter substrate-binding protein,Uncharacterized periplasmic iron-binding protein HI_0362 precu…
BF1701|SC|contig000001	Prodigal:2.60	CDS	254505	255380	.	-	0	ID=BF1701_00252;gene=mntB;inference=ab initio prediction:Prodigal:2.60,similar to AA sequence:RefSeq:YP_002000846.1,similar to AA sequence:UniProtKB:Q55282,protein motif:CLUSTERS:PRK09543,protein motif:TIGRFAMs:TIGR03770,protein motif:Pfam:PF00950.11;locus_tag=BF1701_00252;product=membrane protein,Manganese transport system membrane protein mntB,high-affinity zinc transporter membrane component,a…
BF1701|SC|contig000001	Prodigal:2.60	CDS	255416	256171	.	-	0	ID=BF1701_00253;eC_number=3.6.3.-;gene=znuC;inference=ab initio prediction:Prodigal:2.60,similar to AA sequence:RefSeq:YP_001598687.1,similar to AA sequence:UniProtKB:P0A9X1,protein motif:CLUSTERS:PRK15056,protein motif:Cdd:COG3638,protein motif:TIGRFAMs:TIGR03771,protein motif:Pfam:PF00005.21;locus_tag=BF1701_00253;product=ABC transporter ATP-binding protein,Zinc import ATP-binding protein ZnuC,…
BF1701|SC|contig000001	Prodigal:2.60	CDS	256459	256824	.	-	0	ID=BF1701_00254;gene=rplS;inference=ab initio prediction:Prodigal:2.60,similar to AA sequence:RefSeq:YP_207339.1,similar to AA sequence:UniProtKB:Q9K0K5,protein motif:CLUSTERS:PRK05338,protein motif:Cdd:COG0335,protein motif:TIGRFAMs:TIGR01024,protein motif:Pfam:PF01245.14;locus_tag=BF1701_00254;product=50S ribosomal protein L19,50S ribosomal protein L19,50S ribosomal protein L19,Ribosomal protei…
BF1701|SC|contig000001	Prodigal:2.60	CDS	256840	257589	.	-	0	ID=BF1701_00255;eC_number=2.1.1.228;gene=trmD;inference=ab initio prediction:Prodigal:2.60,similar to AA sequence:RefSeq:YP_207340.1,similar to AA sequence:UniProtKB:P43912,protein motif:CLUSTERS:PRK00026,protein motif:Cdd:COG0336,protein motif:TIGRFAMs:TIGR00088,protein motif:Pfam:PF01746.15;locus_tag=BF1701_00255;product=tRNA (guanine-N(1)-)-methyltransferase,tRNA (guanine-N(1)-)-methyltransfer…
BF1701|SC|contig000001	Prodigal:2.60	CDS	257589	258098	.	-	0	ID=BF1701_00256;gene=rimM;inference=ab initio prediction:Prodigal:2.60,similar to AA sequence:RefSeq:YP_207341.1,similar to AA sequence:UniProtKB:Q9HXQ0,protein motif:CLUSTERS:PRK00122,protein motif:TIGRFAMs:TIGR02273,protein motif:Pfam:PF01782.12;locus_tag=BF1701_00256;product=16S rRNA-processing protein RimM,Ribosome maturation factor rimM,16S rRNA-processing protein RimM,16S rRNA processing pr…
BF1701|SC|contig000001	Prodigal:2.60	CDS	258114	258359	.	-	0	ID=BF1701_00257;gene=rpsP;inference=ab initio prediction:Prodigal:2.60,similar to AA sequence:RefSeq:YP_207342.1,similar to AA sequence:UniProtKB:P0A7T3,protein motif:CLUSTERS:PRK00040,protein motif:TIGRFAMs:TIGR00002,protein motif:Pfam:PF00886.13;locus_tag=BF1701_00257;product=30S ribosomal protein S16,30S ribosomal protein S16,30S ribosomal protein S16,ribosomal protein S16,Ribosomal protein S1…
BF1701|SC|contig000001	Prodigal:2.60	CDS	258404	260830	.	-	0	ID=BF1701_00258;inference=ab initio prediction:Prodigal:2.60,similar to AA sequence:RefSeq:YP_003082697.1,protein motif:Cdd:COG3148,protein motif:TIGRFAMs:TIGR02717,protein motif:Pfam:PF00583.18;locus_tag=BF1701_00258;product=putative N-acetyltransferase,Uncharacterized conserved protein,acetyl coenzyme A synthetase (ADP forming)%2C alpha domain,Acetyltransferase (GNAT) family;protein_id=gnl|SC|B…
BF1701|SC|contig000001	Prodigal:2.60	CDS	260948	262354	.	-	0	ID=BF1701_00259;eC_number=2.7.13.3;gene=cpxA;inference=ab initio prediction:Prodigal:2.60,similar to AA sequence:RefSeq:YP_207343.1,similar to AA sequence:UniProtKB:P0AE82,protein motif:CLUSTERS:PRK09470,protein motif:Cdd:COG5278,protein motif:TIGRFAMs:TIGR02966,protein motif:Pfam:PF02518.20;locus_tag=BF1701_00259;product=two-component system sensor kinase,Sensor protein CpxA,two-component sensor…
BF1701|SC|contig000001	Prodigal:2.60	CDS	262368	263045	.	-	0	ID=BF1701_00260;gene=ompR;inference=ab initio prediction:Prodigal:2.60,similar to AA sequence:RefSeq:YP_207344.1,similar to AA sequence:UniProtKB:P0AA16,protein motif:CLUSTERS:PRK10955,protein motif:Cdd:COG4565,protein motif:TIGRFAMs:TIGR02154,protein motif:Pfam:PF00072.18;locus_tag=BF1701_00260;product=two-component system transcriptional response regulator,Transcriptional regulatory protein Omp…
BF1701|SC|contig000001	Prodigal:2.60	CDS	263235	265049	.	-	0	ID=BF1701_00261;inference=ab initio prediction:Prodigal:2.60,similar to AA sequence:RefSeq:YP_004049201.1,protein motif:Cdd:COG3307,protein motif:Pfam:PF11846.2;locus_tag=BF1701_00261;product=integral membrane protein,Lipid A core - O-antigen ligase and related enzymes,Domain of unknown function (DUF3366);protein_id=gnl|SC|BF1701_00261
BF1701|SC|contig000001	Prodigal:2.60	CDS	265039	265392	.	-	0	ID=BF1701_00262;inference=ab initio prediction:Prodigal:2.60,similar to AA sequence:RefSeq:YP_004049200.1,protein motif:Cdd:COG3308,protein motif:Pfam:PF09842.3;locus_tag=BF1701_00262;product=membrane protein,Predicted membrane protein,Predicted membrane protein (DUF2069);protein_id=gnl|SC|BF1701_00262
BF1701|SC|contig000001	Prodigal:2.60	CDS	265401	266009	.	-	0	ID=BF1701_00263;gene=yhdE;inference=ab initio prediction:Prodigal:2.60,similar to AA sequence:RefSeq:YP_005893439.1,similar to AA sequence:UniProtKB:P25536,protein motif:CLUSTERS:PRK14367,protein motif:Cdd:COG0424,protein motif:TIGRFAMs:TIGR00172,protein motif:Pfam:PF02545.8;locus_tag=BF1701_00263;product=septum formation protein Maf,Maf-like protein yhdE,Maf-like protein,Nucleotide-binding prote…
BF1701|SC|contig000001	Prodigal:2.60	CDS	266061	266831	.	-	0	ID=BF1701_00264;gene=tatC;inference=ab initio prediction:Prodigal:2.60,similar to AA sequence:RefSeq:YP_207348.1,similar to AA sequence:UniProtKB:P69423,protein motif:CLUSTERS:PRK10921,protein motif:TIGRFAMs:TIGR00945,protein motif:Pfam:PF00902.12;locus_tag=BF1701_00264;product=sec-independent protein translocase component,Sec-independent protein translocase protein TatC,twin-arginine protein tra…
BF1701|SC|contig000001	Prodigal:2.60	CDS	266846	267532	.	-	0	ID=BF1701_00265;gene=tatB;inference=ab initio prediction:Prodigal:2.60,similar to AA sequence:RefSeq:YP_207349.1,similar to AA sequence:UniProtKB:P69425,protein motif:CLUSTERS:PRK01919,protein motif:TIGRFAMs:TIGR01410,protein motif:Pfam:PF02416.10;locus_tag=BF1701_00265;product=sec-independent protein translocase component,Sec-independent protein translocase protein TatB,sec-independent transloca…
BF1701|SC|contig000001	Prodigal:2.60	CDS	267536	267739	.	-	0	ID=BF1701_00266;gene=tatA;inference=ab initio prediction:Prodigal:2.60,similar to AA sequence:RefSeq:YP_207350.1,similar to AA sequence:UniProtKB:P69428,protein motif:CLUSTERS:PRK02958,protein motif:TIGRFAMs:TIGR01411,protein motif:Pfam:PF02416.10;locus_tag=BF1701_00266;product=twin arginine translocase A,Sec-independent protein translocase protein TatA,twin arginine translocase protein A,twin ar…
BF1701|SC|contig000001	Prodigal:2.60	CDS	267787	268110	.	-	0	ID=BF1701_00267;inference=ab initio prediction:Prodigal:2.60,similar to AA sequence:RefSeq:YP_002000863.1,similar to AA sequence:UniProtKB:P44956,protein motif:CLUSTERS:PRK10687,protein motif:Pfam:PF11969.2;locus_tag=BF1701_00267;product=HitA protein,HIT-like protein HI_0961,purine nucleoside phosphoramidase,Scavenger mRNA decapping enzyme C-term binding;protein_id=gnl|SC|BF1701_00267
BF1701|SC|contig000001	Prodigal:2.60	CDS	268182	268505	.	-	0	ID=BF1701_00268;eC_number=3.6.1.31,3.6.1.31;gene=hisE;inference=ab initio prediction:Prodigal:2.60,similar to AA sequence:RefSeq:YP_207352.1,similar to AA sequence:UniProtKB:Q7P0E6,protein motif:CLUSTERS:PRK00400,protein motif:Cdd:COG0139,protein motif:TIGRFAMs:TIGR03188,protein motif:Pfam:PF01503.11;locus_tag=BF1701_00268;product=phosphoribosyl-ATP pyrophosphatase,Phosphoribosyl-ATP pyrophosphat…
BF1701|SC|contig000001	Prodigal:2.60	CDS	268646	269710	.	-	0	ID=BF1701_00269;eC_number=1.1.1.14;gene=gutB;inference=ab initio prediction:Prodigal:2.60,similar to AA sequence:RefSeq:YP_207353.1,similar to AA sequence:UniProtKB:Q06004,protein motif:CLUSTERS:PRK05396,protein motif:TIGRFAMs:TIGR00692,protein motif:Pfam:PF00107.20;locus_tag=BF1701_00269;product=zinc-binding alcohol dehydrogenas,Sorbitol dehydrogenase,L-threonine 3-dehydrogenase,L-threonine 3-de…
BF1701|SC|contig000001	Prodigal:2.60	CDS	270073	271230	.	-	0	ID=BF1701_00270;eC_number=3.5.1.-;gene=hdaH;inference=ab initio prediction:Prodigal:2.60,similar to AA sequence:RefSeq:YP_002000941.1,similar to AA sequence:UniProtKB:Q70I53,protein motif:Cdd:COG0123,protein motif:Pfam:PF00850.13;locus_tag=BF1701_00270;product=Histone deacetylase family protein,Histone deacetylase-like amidohydrolase,Deacetylases%2C including yeast histone deacetylase and acetoin…
BF1701|SC|contig000001	Prodigal:2.60	CDS	271310	271576	.	+	0	ID=BF1701_00271;gene=yajC;inference=ab initio prediction:Prodigal:2.60,similar to AA sequence:RefSeq:YP_003082710.1,similar to AA sequence:UniProtKB:P0ADZ7,protein motif:CLUSTERS:PRK05585,protein motif:TIGRFAMs:TIGR00739,protein motif:Pfam:PF02699.9;locus_tag=BF1701_00271;product=preprotein translocase subunit YajC,hypothetical protein,preprotein translocase subunit YajC,preprotein translocase%2C…
BF1701|SC|contig000001	Prodigal:2.60	CDS	271788	273641	.	+	0	ID=BF1701_00272;gene=secD;inference=ab initio prediction:Prodigal:2.60,similar to AA sequence:RefSeq:YP_207356.1,similar to AA sequence:UniProtKB:E9RGS3,protein motif:CLUSTERS:PRK05812,protein motif:TIGRFAMs:TIGR01129,protein motif:Pfam:PF02355.10;locus_tag=BF1701_00272;product=preprotein translocase subunit SecD,hypothetical protein,preprotein translocase subunit SecD,protein-export membrane pro…
BF1701|SC|contig000001	Prodigal:2.60	CDS	273645	274580	.	+	0	ID=BF1701_00273;gene=secF;inference=ab initio prediction:Prodigal:2.60,similar to AA sequence:RefSeq:YP_207357.1,similar to AA sequence:UniProtKB:E9RGS4,protein motif:CLUSTERS:PRK13022,protein motif:TIGRFAMs:TIGR00966,protein motif:Pfam:PF02355.10;locus_tag=BF1701_00273;product=preprotein translocase subunit SecF,hypothetical protein,preprotein translocase subunit SecF,protein-export membrane pro…
BF1701|SC|contig000001	Infernal:1.1	ncRNA	274760	274859	.	+	0	ID=BF1701_00274;inference=COORDINATES:profile:Infernal:1.1;locus_tag=BF1701_00274;product=S15
BF1701|SC|contig000001	Prodigal:2.60	CDS	275453	276577	.	+	0	ID=BF1701_00275;eC_number=3.6.3.31;gene=potA_1;inference=ab initio prediction:Prodigal:2.60,similar to AA sequence:RefSeq:YP_207359.1,similar to AA sequence:UniProtKB:P69874,protein motif:CLUSTERS:PRK11607,protein motif:Cdd:COG3842,protein motif:TIGRFAMs:TIGR01187,protein motif:Pfam:PF00005.21;locus_tag=BF1701_00275;product=ABC transporter ATP-binding protein%2C polyamine,Spermidine/putrescine im…
BF1701|SC|contig000001	Prodigal:2.60	CDS	276593	277558	.	+	0	ID=BF1701_00276;gene=potH;inference=ab initio prediction:Prodigal:2.60,similar to AA sequence:RefSeq:YP_207360.1,similar to AA sequence:UniProtKB:P31135,protein motif:CLUSTERS:PRK10683,protein motif:Cdd:COG3842,protein motif:TIGRFAMs:TIGR03262,protein motif:Pfam:PF00528.16;locus_tag=BF1701_00276;product=ABC transporter permease%2C polyamine,Putrescine transport system permease protein PotH,putres…
BF1701|SC|contig000001	Prodigal:2.60	CDS	277558	278445	.	+	0	ID=BF1701_00277;gene=ydcV;inference=ab initio prediction:Prodigal:2.60,similar to AA sequence:RefSeq:YP_005879069.1,similar to AA sequence:UniProtKB:P0AFR9,protein motif:CLUSTERS:PRK10592,protein motif:Cdd:COG4149,protein motif:TIGRFAMs:TIGR01581,protein motif:Pfam:PF00528.16;locus_tag=BF1701_00277;product=putative spermidine/putrescine transport system permease,Inner membrane ABC transporter per…
BF1701|SC|contig000001	Prodigal:2.60	CDS	278571	279866	.	+	0	ID=BF1701_00278;eC_number=1.4.3.-;gene=puuB;inference=ab initio prediction:Prodigal:2.60,similar to AA sequence:RefSeq:YP_207362.1,similar to AA sequence:UniProtKB:P37906,protein motif:CLUSTERS:PRK01747,protein motif:Cdd:COG4121,protein motif:TIGRFAMs:TIGR03329,protein motif:Pfam:PF01266.18;locus_tag=BF1701_00278;product=oxidoreductase,Gamma-glutamylputrescine oxidoreductase,bifunctional tRNA (mn…
BF1701|SC|contig000001	Prodigal:2.60	CDS	280111	281415	.	-	0	ID=BF1701_00279;gene=amtB;inference=ab initio prediction:Prodigal:2.60,similar to AA sequence:RefSeq:YP_207363.1,similar to AA sequence:UniProtKB:P69681,protein motif:CLUSTERS:PRK10666,protein motif:Cdd:COG0004,protein motif:TIGRFAMs:TIGR00836,protein motif:Pfam:PF00909.15;locus_tag=BF1701_00279;product=transporter ammonium,Ammonia transporter,ammonium transporter,Ammonia permease,ammonium transp…
BF1701|SC|contig000001	Prodigal:2.60	CDS	282633	283028	.	-	0	ID=BF1701_00280;inference=ab initio prediction:Prodigal:2.60,similar to AA sequence:RefSeq:YP_975824.1,protein motif:Pfam:PF01609.15;locus_tag=BF1701_00280;product=IS1106 transposase (fragment),Transposase DDE domain;protein_id=gnl|SC|BF1701_00280
BF1701|SC|contig000001	Prodigal:2.60	CDS	283904	285163	.	-	0	ID=BF1701_00281;eC_number=3.6.4.-;gene=rho;inference=ab initio prediction:Prodigal:2.60,similar to AA sequence:RefSeq:YP_207364.1,similar to AA sequence:UniProtKB:P0AG30,protein motif:CLUSTERS:PRK09376,protein motif:TIGRFAMs:TIGR00767,protein motif:Pfam:PF00006.19;locus_tag=BF1701_00281;product=transcription termination factor Rho,Transcription termination factor Rho,transcription termination fac…
BF1701|SC|contig000001	Prodigal:2.60	CDS	285383	287767	.	-	0	ID=BF1701_00282;eC_number=2.7.9.2;gene=ppsA;inference=ab initio prediction:Prodigal:2.60,similar to AA sequence:RefSeq:YP_001598718.1,similar to AA sequence:UniProtKB:Q9K0I2,protein motif:CLUSTERS:PRK06464,protein motif:Cdd:COG3412,protein motif:TIGRFAMs:TIGR01418,protein motif:Pfam:PF01326.13;locus_tag=BF1701_00282;product=phosphoenolpyruvate synthase,Phosphoenolpyruvate synthase,phosphoenolpyru…
BF1701|SC|contig000001	Prodigal:2.60	CDS	288179	289000	.	+	0	ID=BF1701_00283;eC_number=2.7.-.-;gene=ydiA;inference=ab initio prediction:Prodigal:2.60,similar to AA sequence:UniProtKB:P0A8A4,protein motif:CLUSTERS:PRK05339,protein motif:Pfam:PF03618.8;locus_tag=BF1701_00283;product=Putative phosphotransferase ydiA,PEP synthetase regulatory protein,Domain of unknown function (DUF299);protein_id=gnl|SC|BF1701_00283
BF1701|SC|contig000001	Prodigal:2.60	CDS	289240	289902	.	-	0	ID=BF1701_00284;eC_number=3.1.3.18;gene=gph_1;inference=ab initio prediction:Prodigal:2.60,similar to AA sequence:RefSeq:YP_207368.1,similar to AA sequence:UniProtKB:O67359,protein motif:CLUSTERS:PRK13222,protein motif:TIGRFAMs:TIGR01449,protein motif:Pfam:PF00702.1;locus_tag=BF1701_00284;product=phosphatase,Phosphoglycolate phosphatase,phosphoglycolate phosphatase,phosphoglycolate phosphatase%2C…
BF1701|SC|contig000001	Prodigal:2.60	CDS	289915	290742	.	-	0	ID=BF1701_00285;inference=ab initio prediction:Prodigal:2.60,protein motif:Cdd:COG2833,protein motif:Pfam:PF04305.8;locus_tag=BF1701_00285;product=Uncharacterized protein conserved in bacteria,Protein of unknown function (DUF455);protein_id=gnl|SC|BF1701_00285
BF1701|SC|contig000001	Prodigal:2.60	CDS	291172	291795	.	+	0	ID=BF1701_00286;gene=lolA;inference=ab initio prediction:Prodigal:2.60,similar to AA sequence:RefSeq:YP_002000961.1,similar to AA sequence:UniProtKB:Q9I0M4,protein motif:CLUSTERS:PRK00031,protein motif:Cdd:COG2834,protein motif:TIGRFAMs:TIGR00547,protein motif:Pfam:PF03548.9;locus_tag=BF1701_00286;product=LolA protein,Outer-membrane lipoprotein carrier protein precursor,lipoprotein chaperone,Oute…
BF1701|SC|contig000001	Prodigal:2.60	CDS	292068	293207	.	+	0	ID=BF1701_00287;gene=potF_1;inference=ab initio prediction:Prodigal:2.60,similar to AA sequence:RefSeq:YP_002000963.1,similar to AA sequence:UniProtKB:P31133,protein motif:CLUSTERS:PRK10682,protein motif:Cdd:COG4134,protein motif:Pfam:PF01547.19;locus_tag=BF1701_00287;product=Spermidine/putrescine ABC transporter%2C periplasmic spermidine/putrescine-binding protein,Putrescine-binding periplasmic …
BF1701|SC|contig000001	Prodigal:2.60	CDS	293821	294456	.	+	0	ID=BF1701_00288;eC_number=2.4.-.-;inference=ab initio prediction:Prodigal:2.60,similar to AA sequence:RefSeq:YP_005896247.1;locus_tag=BF1701_00288;product=glycosyltransferase PglE;protein_id=gnl|SC|BF1701_00288
BF1701|SC|contig000001	Prodigal:2.60	CDS	294497	295027	.	+	0	ID=BF1701_00289;gene=yrdA;inference=ab initio prediction:Prodigal:2.60,similar to AA sequence:RefSeq:YP_003082729.1,similar to AA sequence:UniProtKB:P0A9W9,protein motif:CLUSTERS:PRK13627,protein motif:Cdd:COG0110,protein motif:TIGRFAMs:TIGR02287,protein motif:Pfam:PF00132.18;locus_tag=BF1701_00289;product=putative transferase,hypothetical protein,carnitine operon protein CaiE,Acetyltransferase (…
BF1701|SC|contig000001	Prodigal:2.60	CDS	295196	295384	.	-	0	ID=BF1701_00290;inference=ab initio prediction:Prodigal:2.60,similar to AA sequence:RefSeq:YP_005882263.1;locus_tag=BF1701_00290;product=Peptide chain release factor;protein_id=gnl|SC|BF1701_00290
BF1701|SC|contig000001	Prodigal:2.60	CDS	295403	296998	.	-	0	ID=BF1701_00291;gene=prfC;inference=ab initio prediction:Prodigal:2.60,similar to AA sequence:RefSeq:YP_207374.1,similar to AA sequence:UniProtKB:P0A7I4,protein motif:CLUSTERS:PRK00741,protein motif:Cdd:COG0050,protein motif:TIGRFAMs:TIGR00503,protein motif:Pfam:PF00009.21;locus_tag=BF1701_00291;product=peptide chain release factor 3,Peptide chain release factor 3,peptide chain release factor 3,G…
BF1701|SC|contig000001	Prodigal:2.60	CDS	297105	297500	.	-	0	ID=BF1701_00292;eC_number=3.5.4.19;gene=hisI;inference=ab initio prediction:Prodigal:2.60,similar to AA sequence:RefSeq:YP_207375.1,protein motif:CLUSTERS:PRK00051,protein motif:Cdd:COG0139,protein motif:Pfam:PF01502.12;locus_tag=BF1701_00292;product=phosphoribosyl-AMP cyclohydrolase,phosphoribosyl-AMP cyclohydrolase,Phosphoribosyl-AMP cyclohydrolase,Phosphoribosyl-AMP cyclohydrolase;protein_id=g…
BF1701|SC|contig000001	Prodigal:2.60	CDS	297531	298298	.	-	0	ID=BF1701_00293;eC_number=4.1.3.-;gene=hisF;inference=ab initio prediction:Prodigal:2.60,similar to AA sequence:RefSeq:YP_207376.1,similar to AA sequence:UniProtKB:Q7SIB9,protein motif:CLUSTERS:PRK02083,protein motif:Cdd:COG0107,protein motif:TIGRFAMs:TIGR00735,protein motif:Pfam:PF00977.15;locus_tag=BF1701_00293;product=imidazole glycerol phosphate synthase subunit HisF,Imidazole glycerol phosph…
BF1701|SC|contig000001	Prodigal:2.60	CDS	298311	299048	.	-	0	ID=BF1701_00294;eC_number=5.3.1.16,5.3.1.16;gene=hisA;inference=ab initio prediction:Prodigal:2.60,similar to AA sequence:RefSeq:YP_207377.1,similar to AA sequence:UniProtKB:Q4KJS5,protein motif:CLUSTERS:PRK00748,protein motif:Cdd:COG0106,protein motif:TIGRFAMs:TIGR00007,protein motif:Pfam:PF00977.15;locus_tag=BF1701_00294;product=1-(5-phosphoribosyl)-5-[(5- phosphoribosylamino)methylideneamino] …
BF1701|SC|contig000001	Prodigal:2.60	CDS	299081	299719	.	-	0	ID=BF1701_00295;eC_number=2.4.2.-;gene=hisH;inference=ab initio prediction:Prodigal:2.60,similar to AA sequence:RefSeq:YP_207378.1,similar to AA sequence:UniProtKB:Q0P8U2,protein motif:CLUSTERS:PRK13146,protein motif:Cdd:COG0107,protein motif:TIGRFAMs:TIGR01855,protein motif:Pfam:PF00117.22;locus_tag=BF1701_00295;product=imidazole glycerol phosphate synthase subunit HisH,Imidazole glycerol phosph…
BF1701|SC|contig000001	Prodigal:2.60	CDS	299850	301352	.	-	0	ID=BF1701_00296;eC_number=2.3.1.8;gene=pta;inference=ab initio prediction:Prodigal:2.60,similar to AA sequence:RefSeq:YP_005889089.1,similar to AA sequence:UniProtKB:Q8ZND6,protein motif:CLUSTERS:PRK05632,protein motif:TIGRFAMs:TIGR00651,protein motif:Pfam:PF01515.13;locus_tag=BF1701_00296;product=putative phosphotransacetylase,Phosphate acetyltransferase,phosphate acetyltransferase,phosphate ace…
BF1701|SC|contig000001	Prodigal:2.60	CDS	301537	302595	.	-	0	ID=BF1701_00297;eC_number=3.6.3.30;gene=fbpC;inference=ab initio prediction:Prodigal:2.60,similar to AA sequence:RefSeq:YP_207380.1,similar to AA sequence:UniProtKB:Q5FA19,protein motif:CLUSTERS:PRK09452,protein motif:Cdd:COG3842,protein motif:TIGRFAMs:TIGR03265,protein motif:Pfam:PF00005.21;locus_tag=BF1701_00297;product=ABC transporter ATP-binding protein%2C iron related,Fe(3+) ions import ATP-…
BF1701|SC|contig000001	Prodigal:2.60	CDS	302616	304145	.	-	0	ID=BF1701_00298;gene=fbpB;inference=ab initio prediction:Prodigal:2.60,similar to AA sequence:RefSeq:YP_001598733.1,protein motif:CLUSTERS:PRK09433,protein motif:Cdd:COG4149,protein motif:TIGRFAMs:TIGR00969,protein motif:Pfam:PF00528.16;locus_tag=BF1701_00298;product=iron(III) ABC transporter permease,thiamine transporter membrane protein,ABC-type molybdate transport system%2C permease component,…
BF1701|SC|contig000001	Prodigal:2.60	CDS	304201	305196	.	-	0	ID=BF1701_00299;gene=fbpA;inference=ab initio prediction:Prodigal:2.60,similar to AA sequence:RefSeq:YP_207382.1,similar to AA sequence:UniProtKB:P0A0Y3,protein motif:CLUSTERS:PRK15046,protein motif:Cdd:COG4143,protein motif:TIGRFAMs:TIGR03261,protein motif:Pfam:PF01547.19;locus_tag=BF1701_00299;product=ABC transporter periplasmic binding protein%2C iron related,Major iron-regulated protein,2-ami…
BF1701|SC|contig000001	Prodigal:2.60	CDS	305447	305668	.	-	0	ID=BF1701_00300;inference=ab initio prediction:Prodigal:2.60;locus_tag=BF1701_00300;product=hypothetical protein;protein_id=gnl|SC|BF1701_00300
BF1701|SC|contig000001	Prodigal:2.60	CDS	305662	305916	.	-	0	ID=BF1701_00301;inference=ab initio prediction:Prodigal:2.60;locus_tag=BF1701_00301;product=hypothetical protein;protein_id=gnl|SC|BF1701_00301
BF1701|SC|contig000001	Prodigal:2.60	CDS	305973	307349	.	-	0	ID=BF1701_00302;eC_number=4.3.2.1,4.3.2.1;gene=argH;inference=ab initio prediction:Prodigal:2.60,similar to AA sequence:RefSeq:YP_207384.1,similar to AA sequence:UniProtKB:P11447,protein motif:CLUSTERS:PRK00855,protein motif:Cdd:COG0165,protein motif:TIGRFAMs:TIGR00838,protein motif:Pfam:PF00206.1;locus_tag=BF1701_00302;product=argininosuccinate lyase,Argininosuccinate lyase,argininosuccinate lya…
BF1701|SC|contig000001	Prodigal:2.60	CDS	307368	308237	.	-	0	ID=BF1701_00303;eC_number=2.7.7.9,2.7.7.9;gene=gtaB;inference=ab initio prediction:Prodigal:2.60,similar to AA sequence:RefSeq:YP_207385.1,similar to AA sequence:UniProtKB:Q7A3J9,protein motif:CLUSTERS:PRK13389,protein motif:Cdd:COG4750,protein motif:TIGRFAMs:TIGR01099,protein motif:Pfam:PF00483.17;locus_tag=BF1701_00303;product=UTP-glucose-1-phosphate uridylyltransferase,UTP--glucose-1-phosphate…
BF1701|SC|contig000001	Prodigal:2.60	CDS	308265	308864	.	-	0	ID=BF1701_00304;eC_number=3.6.1.19;inference=ab initio prediction:Prodigal:2.60,similar to AA sequence:RefSeq:YP_005879046.1,similar to AA sequence:UniProtKB:Q83FA3,protein motif:CLUSTERS:PRK00120,protein motif:Cdd:COG0127,protein motif:TIGRFAMs:TIGR00042,protein motif:Pfam:PF01725.10;locus_tag=BF1701_00304;product=putative HAM1-like protein,Non-canonical purine NTP pyrophosphatase,dITP/XTP pyrop…
BF1701|SC|contig000001	Prodigal:2.60	CDS	308857	309090	.	-	0	ID=BF1701_00305;inference=ab initio prediction:Prodigal:2.60;locus_tag=BF1701_00305;product=hypothetical protein;protein_id=gnl|SC|BF1701_00305
BF1701|SC|contig000001	Prodigal:2.60	CDS	309198	309731	.	-	0	ID=BF1701_00306;eC_number=3.6.1.1;gene=ppa;inference=ab initio prediction:Prodigal:2.60,similar to AA sequence:RefSeq:YP_002000983.1,similar to AA sequence:UniProtKB:P80507,protein motif:CLUSTERS:PRK01250,protein motif:Cdd:COG0221,protein motif:Pfam:PF00719.13;locus_tag=BF1701_00306;product=inorganic pyrophosphatase,Inorganic pyrophosphatase,inorganic pyrophosphatase,Inorganic pyrophosphatase,Ino…
BF1701|SC|contig000001	Prodigal:2.60	CDS	309833	310291	.	-	0	ID=BF1701_00307;eC_number=3.6.1.-;gene=ntpA;inference=ab initio prediction:Prodigal:2.60,similar to AA sequence:RefSeq:YP_207389.1,similar to AA sequence:UniProtKB:P0AFC0,protein motif:CLUSTERS:PRK09438,protein motif:Cdd:COG2816,protein motif:Pfam:PF00293.1;locus_tag=BF1701_00307;product=dATP pyrophosphohydrolase,Dihydroneopterin triphosphate pyrophosphatase,dihydroneopterin triphosphate pyrophos…
BF1701|SC|contig000001	Aragorn:1.2.36	tRNA	310501	310577	.	+	0	ID=BF1701_00308;inference=COORDINATES:profile:Aragorn:1.2.36;locus_tag=BF1701_00308;product=tRNA-Pro(ggg)
BF1701|SC|contig000001	Prodigal:2.60	CDS	310890	312560	.	+	0	ID=BF1701_00309;inference=ab initio prediction:Prodigal:2.60,similar to AA sequence:RefSeq:YP_002342288.1,protein motif:Pfam:PF06255.7;locus_tag=BF1701_00309;product=adhesin,Protein of unknown function (DUF1020);protein_id=gnl|SC|BF1701_00309
BF1701|SC|contig000001	Prodigal:2.60	CDS	312557	312799	.	+	0	ID=BF1701_00310;inference=ab initio prediction:Prodigal:2.60;locus_tag=BF1701_00310;product=hypothetical protein;protein_id=gnl|SC|BF1701_00310
BF1701|SC|contig000001	Prodigal:2.60	CDS	313125	313514	.	+	0	ID=BF1701_00311;inference=ab initio prediction:Prodigal:2.60;locus_tag=BF1701_00311;product=hypothetical protein;protein_id=gnl|SC|BF1701_00311
BF1701|SC|contig000001	Prodigal:2.60	CDS	313663	314079	.	+	0	ID=BF1701_00312;inference=ab initio prediction:Prodigal:2.60;locus_tag=BF1701_00312;product=hypothetical protein;protein_id=gnl|SC|BF1701_00312
BF1701|SC|contig000001	Prodigal:2.60	CDS	314227	314616	.	+	0	ID=BF1701_00313;inference=ab initio prediction:Prodigal:2.60;locus_tag=BF1701_00313;product=hypothetical protein;protein_id=gnl|SC|BF1701_00313
BF1701|SC|contig000001	Prodigal:2.60	CDS	314657	316114	.	-	0	ID=BF1701_00314;gene=trkG;inference=ab initio prediction:Prodigal:2.60,similar to AA sequence:RefSeq:NP_273703.1,similar to AA sequence:UniProtKB:P23849,protein motif:CLUSTERS:PRK10750,protein motif:TIGRFAMs:TIGR00933,protein motif:Pfam:PF02386.10;locus_tag=BF1701_00314;product=bis(5'-nucleosyl)-tetraphosphatase,Trk system potassium uptake protein trkG,potassium transporter,potassium uptake prote…
BF1701|SC|contig000001	Prodigal:2.60	CDS	316129	316959	.	-	0	ID=BF1701_00315;eC_number=3.6.1.41;gene=apaH;inference=ab initio prediction:Prodigal:2.60,similar to AA sequence:RefSeq:YP_001598766.1,similar to AA sequence:UniProtKB:Q83SQ2,protein motif:CLUSTERS:PRK00166,protein motif:Cdd:COG4639,protein motif:TIGRFAMs:TIGR00668,protein motif:Pfam:PF00149.22;locus_tag=BF1701_00315;product=diadenosine tetraphosphatase,Bis(5'-nucleosyl)-tetraphosphatase%2C symme…
BF1701|SC|contig000001	Prodigal:2.60	CDS	317037	317426	.	-	0	ID=BF1701_00316;inference=ab initio prediction:Prodigal:2.60,similar to AA sequence:RefSeq:YP_002000989.1,similar to AA sequence:UniProtKB:P44839,protein motif:CLUSTERS:PRK11401,protein motif:TIGRFAMs:TIGR00004,protein motif:Pfam:PF01042.15;locus_tag=BF1701_00316;product=Ribonuclease%2C putative,RutC family protein HI_0719,putative endoribonuclease L-PSP,putative endoribonuclease L-PSP,Endoribonu…
BF1701|SC|contig000001	Prodigal:2.60	CDS	317562	318086	.	-	0	ID=BF1701_00317;inference=ab initio prediction:Prodigal:2.60,similar to AA sequence:RefSeq:YP_207398.1,similar to AA sequence:UniProtKB:Q57201,protein motif:Cdd:COG3637,protein motif:Pfam:PF02462.9;locus_tag=BF1701_00317;product=outer membrane protein,hypothetical protein,Opacity protein and related surface antigens,Opacity family porin protein;protein_id=gnl|SC|BF1701_00317
BF1701|SC|contig000001	Prodigal:2.60	CDS	318672	319847	.	-	0	ID=BF1701_00318;eC_number=1.3.99.22;gene=hemN_1;inference=ab initio prediction:Prodigal:2.60,similar to AA sequence:RefSeq:YP_001598769.1,similar to AA sequence:UniProtKB:P32131,protein motif:CLUSTERS:PRK08898,protein motif:Cdd:COG3721,protein motif:TIGRFAMs:TIGR00539,protein motif:Pfam:PF06969.10;locus_tag=BF1701_00318;product=coproporphyrinogen III oxidase,Oxygen-independent coproporphyrinogen-…
BF1701|SC|contig000001	Prodigal:2.60	CDS	319904	322429	.	-	0	ID=BF1701_00319;eC_number=6.5.1.2;gene=ligA_1;inference=ab initio prediction:Prodigal:2.60,similar to AA sequence:RefSeq:YP_001598770.1,similar to AA sequence:UniProtKB:P15042,protein motif:CLUSTERS:PRK07956,protein motif:Cdd:COG2818,protein motif:TIGRFAMs:TIGR00575,protein motif:Pfam:PF01653.1;locus_tag=BF1701_00319;product=DNA ligase,DNA ligase,NAD-dependent DNA ligase LigA,3-methyladenine DNA …
BF1701|SC|contig000001	Prodigal:2.60	CDS	322577	323863	.	-	0	ID=BF1701_00320;inference=ab initio prediction:Prodigal:2.60,protein motif:Pfam:PF04354.7;locus_tag=BF1701_00320;product=ZipA%2C C-terminal FtsZ-binding domain;protein_id=gnl|SC|BF1701_00320
BF1701|SC|contig000001	Prodigal:2.60	CDS	324057	324629	.	-	0	ID=BF1701_00321;eC_number=3.5.1.28;gene=ampD;inference=ab initio prediction:Prodigal:2.60,similar to AA sequence:RefSeq:YP_207402.1,similar to AA sequence:UniProtKB:P82974,protein motif:CLUSTERS:PRK11789,protein motif:Pfam:PF01510.19;locus_tag=BF1701_00321;product=N-acetyl-anhydromuranmyl-L-alanine amidase,1%2C6-anhydro-N-acetylmuramyl-L-alanine amidase AmpD,N-acetyl-anhydromuranmyl-L-alanine ami…
BF1701|SC|contig000001	Prodigal:2.60	CDS	324713	325708	.	+	0	ID=BF1701_00322;gene=yceG;inference=ab initio prediction:Prodigal:2.60,similar to AA sequence:RefSeq:YP_002000997.1,similar to AA sequence:UniProtKB:P28306,protein motif:CLUSTERS:PRK10270,protein motif:TIGRFAMs:TIGR00247,protein motif:Pfam:PF02618.10;locus_tag=BF1701_00322;product=Periplasmic protein,hypothetical protein,putative aminodeoxychorismate lyase,conserved hypothetical protein%2C YceG f…
BF1701|SC|contig000001	Prodigal:2.60	CDS	325768	326388	.	+	0	ID=BF1701_00323;eC_number=2.7.4.9,2.7.4.9;gene=tmk;inference=ab initio prediction:Prodigal:2.60,similar to AA sequence:RefSeq:YP_207404.1,similar to AA sequence:UniProtKB:Q9HZN8,protein motif:CLUSTERS:PRK00698,protein motif:TIGRFAMs:TIGR00041,protein motif:Pfam:PF02223.11;locus_tag=BF1701_00323;product=thymidylate kinase,Thymidylate kinase,thymidylate kinase,thymidylate kinase,Thymidylate kinase;…
BF1701|SC|contig000001	Prodigal:2.60	CDS	326610	327890	.	+	0	ID=BF1701_00324;eC_number=1.1.1.38,1.1.1.40;gene=maeB;inference=ab initio prediction:Prodigal:2.60,similar to AA sequence:RefSeq:YP_207405.1,similar to AA sequence:UniProtKB:P76558,protein motif:CLUSTERS:PRK07232,protein motif:Pfam:PF03949.9;locus_tag=BF1701_00324;product=malic enzyme%2C malate dehydrogenase/oxaloacetate-decarboxylating,NADP-dependent malic enzyme,bifunctional malic enzyme oxidor…
BF1701|SC|contig000001	Prodigal:2.60	CDS	328437	329471	.	+	0	ID=BF1701_00325;eC_number=2.7.1.130,2.7.1.130;gene=lpxK;inference=ab initio prediction:Prodigal:2.60,similar to AA sequence:RefSeq:YP_005879007.1,similar to AA sequence:UniProtKB:P27300,protein motif:CLUSTERS:PRK00652,protein motif:TIGRFAMs:TIGR00682,protein motif:Pfam:PF02606.8;locus_tag=BF1701_00325;product=tetraacyldisaccharide 4'-kinase (lipid A 4'-kinase),Tetraacyldisaccharide 4'-kinase,tetr…
BF1701|SC|contig000001	Prodigal:2.60	CDS	329671	330258	.	+	0	ID=BF1701_00326;inference=ab initio prediction:Prodigal:2.60,similar to AA sequence:RefSeq:YP_002001002.1,protein motif:Cdd:COG3184,protein motif:Pfam:PF09832.3;locus_tag=BF1701_00326;product=Periplasmic protein,Uncharacterized protein conserved in bacteria,Uncharacterized protein conserved in bacteria (DUF2059);protein_id=gnl|SC|BF1701_00326
BF1701|SC|contig000001	Prodigal:2.60	CDS	330327	330509	.	+	0	ID=BF1701_00327;eC_number=2.7.1.130;inference=ab initio prediction:Prodigal:2.60,similar to AA sequence:RefSeq:YP_005882311.1,similar to AA sequence:UniProtKB:A1IQS5,protein motif:CLUSTERS:PRK11827,protein motif:Pfam:PF03966.10;locus_tag=BF1701_00327;product=tetraacyldisaccharide 4'-kinase,hypothetical protein,hypothetical protein,Trm112p-like protein;protein_id=gnl|SC|BF1701_00327
BF1701|SC|contig000001	Prodigal:2.60	CDS	330506	331267	.	+	0	ID=BF1701_00328;eC_number=2.7.7.38,2.7.7.38;gene=kdsB;inference=ab initio prediction:Prodigal:2.60,similar to AA sequence:RefSeq:YP_207410.1,similar to AA sequence:UniProtKB:P44490,protein motif:CLUSTERS:PRK05450,protein motif:Cdd:COG3980,protein motif:TIGRFAMs:TIGR00466,protein motif:Pfam:PF02348.13;locus_tag=BF1701_00328;product=3-deoxy-manno-octulosonate cytidylyltransferase,3-deoxy-manno-octu…
BF1701|SC|contig000001	Prodigal:2.60	CDS	331290	331691	.	+	0	ID=BF1701_00329;inference=ab initio prediction:Prodigal:2.60,similar to AA sequence:RefSeq:YP_005881761.1;locus_tag=BF1701_00329;product=outer membrane protein P1;protein_id=gnl|SC|BF1701_00329
BF1701|SC|contig000001	Prodigal:2.60	CDS	331646	331909	.	+	0	ID=BF1701_00330;inference=ab initio prediction:Prodigal:2.60,similar to AA sequence:RefSeq:YP_001598273.1;locus_tag=BF1701_00330;product=outer membrane protein P1;protein_id=gnl|SC|BF1701_00330
BF1701|SC|contig000001	Aragorn:1.2.36	tRNA	332066	332158	.	+	0	ID=BF1701_00331;inference=COORDINATES:profile:Aragorn:1.2.36;locus_tag=BF1701_00331;product=tRNA-Ser(gct)
BF1701|SC|contig000001	Prodigal:2.60	CDS	332583	333368	.	+	0	ID=BF1701_00332;eC_number=4.2.1.20;gene=trpA;inference=ab initio prediction:Prodigal:2.60,similar to AA sequence:RefSeq:YP_002001008.1,similar to AA sequence:UniProtKB:O67502,protein motif:CLUSTERS:PRK13111,protein motif:Cdd:COG0159,protein motif:TIGRFAMs:TIGR00262,protein motif:Pfam:PF00290.14;locus_tag=BF1701_00332;product=tryptophan synthase subunit alpha,Tryptophan synthase alpha chain,trypto…
BF1701|SC|contig000001	Prodigal:2.60	CDS	333405	334277	.	+	0	ID=BF1701_00333;eC_number=6.4.1.2,6.4.1.2;gene=accD;inference=ab initio prediction:Prodigal:2.60,similar to AA sequence:RefSeq:YP_207414.1,similar to AA sequence:UniProtKB:Q9HZA7,protein motif:CLUSTERS:PRK05654,protein motif:Cdd:COG4799,protein motif:TIGRFAMs:TIGR00515,protein motif:Pfam:PF01039.16;locus_tag=BF1701_00333;product=acetyl-CoA carboxylase subunit beta,Acetyl-coenzyme A carboxylase ca…
BF1701|SC|contig000001	Prodigal:2.60	CDS	334337	334948	.	-	0	ID=BF1701_00334;inference=ab initio prediction:Prodigal:2.60,similar to AA sequence:RefSeq:YP_207415.1,protein motif:Pfam:PF08750.5;locus_tag=BF1701_00334;product=Cnp1,CNP1-like family;protein_id=gnl|SC|BF1701_00334
BF1701|SC|contig000001	Prodigal:2.60	CDS	335057	335281	.	+	0	ID=BF1701_00335;eC_number=2.8.1.-;gene=tusA;inference=ab initio prediction:Prodigal:2.60,similar to AA sequence:RefSeq:YP_005878998.1,similar to AA sequence:UniProtKB:P0A890,protein motif:CLUSTERS:PRK00299,protein motif:Cdd:COG2210,protein motif:TIGRFAMs:TIGR03527,protein motif:Pfam:PF01206.1;locus_tag=BF1701_00335;product=putative SirA-like protein,Sulfurtransferase TusA,sulfur transfer protein …
BF1701|SC|contig000001	Prodigal:2.60	CDS	335312	335887	.	+	0	ID=BF1701_00336;inference=ab initio prediction:Prodigal:2.60,similar to AA sequence:RefSeq:YP_003082782.1;locus_tag=BF1701_00336;product=putative lipoprotein;protein_id=gnl|SC|BF1701_00336
BF1701|SC|contig000001	Prodigal:2.60	CDS	335947	336981	.	+	0	ID=BF1701_00337;eC_number=3.5.2.3,3.5.2.3;gene=pyrC;inference=ab initio prediction:Prodigal:2.60,similar to AA sequence:RefSeq:YP_207418.1,similar to AA sequence:UniProtKB:P05020,protein motif:CLUSTERS:PRK05451,protein motif:Cdd:COG0418,protein motif:TIGRFAMs:TIGR00856,protein motif:Pfam:PF01979.14;locus_tag=BF1701_00337;product=dihydroorotase,Dihydroorotase,dihydroorotase,Dihydroorotase,dihydroo…
BF1701|SC|contig000001	Prodigal:2.60	CDS	337347	337772	.	-	0	ID=BF1701_00338;gene=nusB;inference=ab initio prediction:Prodigal:2.60,similar to AA sequence:RefSeq:YP_207419.1,similar to AA sequence:UniProtKB:Q3K652,protein motif:CLUSTERS:PRK00202,protein motif:TIGRFAMs:TIGR01951,protein motif:Pfam:PF01029.12;locus_tag=BF1701_00338;product=transcription antitermination protein NusB,N utilization substance protein B homolog,transcription antitermination prote…
BF1701|SC|contig000001	Prodigal:2.60	CDS	337850	338326	.	-	0	ID=BF1701_00339;eC_number=2.5.1.9,2.5.1.9;gene=ribH;inference=ab initio prediction:Prodigal:2.60,similar to AA sequence:RefSeq:YP_207420.1,similar to AA sequence:UniProtKB:P61714,protein motif:CLUSTERS:PRK00061,protein motif:Cdd:COG1731,protein motif:TIGRFAMs:TIGR00114,protein motif:Pfam:PF00885.13;locus_tag=BF1701_00339;product=6%2C7-dimethyl-8-ribityllumazine synthase,6%2C7-dimethyl-8-ribityllu…
BF1701|SC|contig000001	Prodigal:2.60	CDS	338373	338696	.	-	0	ID=BF1701_00340;inference=ab initio prediction:Prodigal:2.60,protein motif:Pfam:PF09951.3;locus_tag=BF1701_00340;product=Protein of unknown function (DUF2185);protein_id=gnl|SC|BF1701_00340
BF1701|SC|contig000001	Prodigal:2.60	CDS	338863	339582	.	+	0	ID=BF1701_00341;eC_number=3.1.26.3,3.1.26.3;gene=rnc;inference=ab initio prediction:Prodigal:2.60,similar to AA sequence:RefSeq:YP_207422.1,similar to AA sequence:UniProtKB:P0A7Y0,protein motif:CLUSTERS:PRK00102,protein motif:TIGRFAMs:TIGR02191,protein motif:Pfam:PF00636.20;locus_tag=BF1701_00341;product=ribonuclease III,Ribonuclease 3,ribonuclease III,ribonuclease III,RNase3 domain;protein_id=gn…
BF1701|SC|contig000001	Prodigal:2.60	CDS	339611	340552	.	+	0	ID=BF1701_00342;gene=era;inference=ab initio prediction:Prodigal:2.60,similar to AA sequence:RefSeq:NP_273729.1,similar to AA sequence:UniProtKB:P06616,protein motif:CLUSTERS:PRK00089,protein motif:Cdd:COG3596,protein motif:TIGRFAMs:TIGR00436,protein motif:Pfam:PF01926.17;locus_tag=BF1701_00342;product=GTP-binding protein Era,GTP-binding protein Era,GTPase Era,Predicted GTPase,GTP-binding protein…
BF1701|SC|contig000001	Prodigal:2.60	CDS	342043	342669	.	-	0	ID=BF1701_00343;eC_number=5.3.1.24,5.3.1.24;gene=trpF;inference=ab initio prediction:Prodigal:2.60,similar to AA sequence:RefSeq:YP_207424.1,similar to AA sequence:UniProtKB:Q56320,protein motif:CLUSTERS:PRK01222,protein motif:Cdd:COG0135,protein motif:Pfam:PF00697.16;locus_tag=BF1701_00343;product=N-(5'-phosphoribosyl)anthranilate isomerase,N-(5'-phosphoribosyl)anthranilate isomerase,N-(5'-phosp…
BF1701|SC|contig000001	Prodigal:2.60	CDS	342728	343219	.	-	0	ID=BF1701_00344;gene=greB;inference=ab initio prediction:Prodigal:2.60,similar to AA sequence:RefSeq:YP_207425.1,similar to AA sequence:UniProtKB:P30128,protein motif:CLUSTERS:PRK01885,protein motif:Cdd:COG0782,protein motif:TIGRFAMs:TIGR01461,protein motif:Pfam:PF03449.9;locus_tag=BF1701_00344;product=transcription elongation factor GreB,Transcript cleavage factor greB,transcription elongation f…
BF1701|SC|contig000001	Prodigal:2.60	CDS	343319	344857	.	-	0	ID=BF1701_00345;eC_number=2.4.2.14,2.4.2.14;gene=purF;inference=ab initio prediction:Prodigal:2.60,similar to AA sequence:RefSeq:YP_207426.1,similar to AA sequence:UniProtKB:P0AG16,protein motif:CLUSTERS:PRK09246,protein motif:Cdd:COG0034,protein motif:TIGRFAMs:TIGR01134,protein motif:Pfam:PF00310.1;locus_tag=BF1701_00345;product=amidophosphoribosyltransferase,Amidophosphoribosyltransferase,amido…
BF1701|SC|contig000001	Prodigal:2.60	CDS	345066	345563	.	-	0	ID=BF1701_00346;gene=cvpA;inference=ab initio prediction:Prodigal:2.60,similar to AA sequence:RefSeq:YP_207427.1,similar to AA sequence:UniProtKB:P08550,protein motif:CLUSTERS:PRK10845,protein motif:Pfam:PF02674.10;locus_tag=BF1701_00346;product=bacteriocin production protein,Pur regulon 18 kDa protein,colicin V production protein,Colicin V production protein;protein_id=gnl|SC|BF1701_00346
BF1701|SC|contig000001	Prodigal:2.60	CDS	345556	346554	.	-	0	ID=BF1701_00347;inference=ab initio prediction:Prodigal:2.60,similar to AA sequence:RefSeq:YP_207428.1,protein motif:TIGRFAMs:TIGR02223,protein motif:Pfam:PF05036.7;locus_tag=BF1701_00347;product=tetrapac protein,cell division protein FtsN,Sporulation related domain;protein_id=gnl|SC|BF1701_00347
BF1701|SC|contig000001	Prodigal:2.60	CDS	346567	347841	.	-	0	ID=BF1701_00348;gene=folC;inference=ab initio prediction:Prodigal:2.60,similar to AA sequence:RefSeq:YP_207429.1,similar to AA sequence:UniProtKB:P08192,protein motif:CLUSTERS:PRK10846,protein motif:Cdd:COG0285,protein motif:TIGRFAMs:TIGR01499,protein motif:Pfam:PF08245.6;locus_tag=BF1701_00348;product=bifunctional folylpolyglutamate synthase/dihydrofolate synthase,Bifunctional protein folC,bifun…
BF1701|SC|contig000001	Prodigal:2.60	CDS	347872	348318	.	-	0	ID=BF1701_00349;gene=folI;inference=ab initio prediction:Prodigal:2.60,similar to AA sequence:RefSeq:YP_004049110.1;locus_tag=BF1701_00349;product=transcriptional regulator;protein_id=gnl|SC|BF1701_00349
BF1701|SC|contig000001	Prodigal:2.60	CDS	348323	348682	.	-	0	ID=BF1701_00350;inference=ab initio prediction:Prodigal:2.60,similar to AA sequence:RefSeq:YP_002003220.1;locus_tag=BF1701_00350;product=VacJ-like protein;protein_id=gnl|SC|BF1701_00350
BF1701|SC|contig000001	Prodigal:2.60	CDS	348755	349504	.	-	0	ID=BF1701_00351;gene=glnQ;inference=ab initio prediction:Prodigal:2.60,similar to AA sequence:RefSeq:YP_001598805.1,similar to AA sequence:UniProtKB:P10346,protein motif:CLUSTERS:PRK09493,protein motif:Cdd:COG4598,protein motif:TIGRFAMs:TIGR03005,protein motif:Pfam:PF00005.21;locus_tag=BF1701_00351;product=amino acid permease ATP-binding protein,Glutamine transport ATP-binding protein GlnQ,glutam…
BF1701|SC|contig000001	Prodigal:2.60	CDS	349524	349640	.	-	0	ID=BF1701_00352;inference=ab initio prediction:Prodigal:2.60;locus_tag=BF1701_00352;product=hypothetical protein;protein_id=gnl|SC|BF1701_00352
BF1701|SC|contig000001	Prodigal:2.60	CDS	349656	350435	.	-	0	ID=BF1701_00353;eC_number=2.1.1.182;gene=ksgA;inference=ab initio prediction:Prodigal:2.60,similar to AA sequence:RefSeq:YP_207435.1,similar to AA sequence:UniProtKB:P06992,protein motif:CLUSTERS:PRK00274,protein motif:Cdd:COG0030,protein motif:TIGRFAMs:TIGR00755,protein motif:Pfam:PF00398.14;locus_tag=BF1701_00353;product=dimethyladenosine transferase,Ribosomal RNA small subunit methyltransferas…
BF1701|SC|contig000001	Prodigal:2.60	CDS	350632	351321	.	+	0	ID=BF1701_00354;inference=ab initio prediction:Prodigal:2.60,similar to AA sequence:RefSeq:YP_005878981.1,protein motif:Cdd:COG3663,protein motif:TIGRFAMs:TIGR04274;locus_tag=BF1701_00354;product=putative DNA glycosylase,G:T/U mismatch-specific DNA glycosylase,DNA-deoxyinosine glycosylase;protein_id=gnl|SC|BF1701_00354
BF1701|SC|contig000001	Prodigal:2.60	CDS	351506	352708	.	+	0	ID=BF1701_00355;eC_number=4.2.1.20,4.2.1.20;gene=trpB;inference=ab initio prediction:Prodigal:2.60,similar to AA sequence:RefSeq:YP_207436.1,similar to AA sequence:UniProtKB:Q2KE82,protein motif:CLUSTERS:PRK04346,protein motif:Cdd:COG0159,protein motif:TIGRFAMs:TIGR00263,protein motif:Pfam:PF00291.19;locus_tag=BF1701_00355;product=tryptophan synthase subunit beta,Tryptophan synthase beta chain,tr…
BF1701|SC|contig000001	Prodigal:2.60	CDS	352887	358322	.	-	0	ID=BF1701_00356;eC_number=3.4.21.72,3.4.21.72;gene=iga;inference=ab initio prediction:Prodigal:2.60,similar to AA sequence:RefSeq:YP_005896169.1,similar to AA sequence:UniProtKB:P09790,protein motif:Cdd:COG3468,protein motif:Pfam:PF02395.1;locus_tag=BF1701_00356;product=IgA-specific serine endopeptidase,IgA-specific serine endopeptidase autotransporter precursor,Type V secretory pathway%2C adhesi…
BF1701|SC|contig000001	Prodigal:2.60	CDS	360168	362450	.	+	0	ID=BF1701_00357;gene=comA;inference=ab initio prediction:Prodigal:2.60,similar to AA sequence:RefSeq:YP_003082806.1,protein motif:CLUSTERS:PRK11539,protein motif:TIGRFAMs:TIGR00361,protein motif:Pfam:PF03772.10;locus_tag=BF1701_00357;product=competence protein ComA,ComEC family competence protein,DNA internalization-related competence protein ComEC/Rec2,Competence protein;protein_id=gnl|SC|BF1701…
BF1701|SC|contig000001	Prodigal:2.60	CDS	362508	363278	.	-	0	ID=BF1701_00358;gene=comL;inference=ab initio prediction:Prodigal:2.60,similar to AA sequence:RefSeq:YP_207439.1,similar to AA sequence:UniProtKB:Q9K0B1,protein motif:CLUSTERS:PRK10866,protein motif:Cdd:COG4105,protein motif:TIGRFAMs:TIGR03302;locus_tag=BF1701_00358;product=ComL,Competence lipoprotein ComL precursor,outer membrane biogenesis protein BamD,DNA uptake lipoprotein,outer membrane asse…
BF1701|SC|contig000001	Prodigal:2.60	CDS	363310	364434	.	+	0	ID=BF1701_00359;eC_number=5.4.99.23;gene=rluD;inference=ab initio prediction:Prodigal:2.60,similar to AA sequence:RefSeq:YP_001598812.1,similar to AA sequence:UniProtKB:P33643,protein motif:CLUSTERS:PRK11180,protein motif:TIGRFAMs:TIGR00005,protein motif:Pfam:PF00849.16;locus_tag=BF1701_00359;product=ribosomal large subunit pseudouridine synthase D,Ribosomal large subunit pseudouridine synthase D…
BF1701|SC|contig000001	Prodigal:2.60	CDS	364587	365534	.	-	0	ID=BF1701_00360;inference=ab initio prediction:Prodigal:2.60,similar to AA sequence:RefSeq:YP_003082809.1,protein motif:TIGRFAMs:TIGR00841,protein motif:Pfam:PF01758.10;locus_tag=BF1701_00360;product=putative transmembrane transport protein,bile acid transporter,Sodium Bile acid symporter family;protein_id=gnl|SC|BF1701_00360
BF1701|SC|contig000001	Prodigal:2.60	CDS	365611	365802	.	-	0	ID=BF1701_00361;inference=ab initio prediction:Prodigal:2.60;locus_tag=BF1701_00361;product=hypothetical protein;protein_id=gnl|SC|BF1701_00361
BF1701|SC|contig000001	Prodigal:2.60	CDS	366093	366872	.	+	0	ID=BF1701_00362;gene=yfiH;inference=ab initio prediction:Prodigal:2.60,similar to AA sequence:UniProtKB:P33644,protein motif:CLUSTERS:PRK10723,protein motif:TIGRFAMs:TIGR00726,protein motif:Pfam:PF02578.9;locus_tag=BF1701_00362;product=Laccase domain protein yfiH,hypothetical protein,uncharacterized protein%2C YfiH family,Multi-copper polyphenol oxidoreductase laccase;protein_id=gnl|SC|BF1701_003…
BF1701|SC|contig000001	Prodigal:2.60	CDS	366924	367403	.	+	0	ID=BF1701_00363;gene=lptE;inference=ab initio prediction:Prodigal:2.60,similar to AA sequence:RefSeq:YP_002001054.1,similar to AA sequence:UniProtKB:P0ADC1,protein motif:CLUSTERS:PRK10796,protein motif:Pfam:PF04390.6;locus_tag=BF1701_00363;product=Rare lipoprotein B%2C putative,Rare lipoprotein B,LPS-assembly lipoprotein RlpB,Lipopolysaccharide-assembly;protein_id=gnl|SC|BF1701_00363
BF1701|SC|contig000001	Prodigal:2.60	CDS	367405	368403	.	+	0	ID=BF1701_00364;eC_number=2.7.7.7,2.7.7.7;gene=holA;inference=ab initio prediction:Prodigal:2.60,similar to AA sequence:RefSeq:YP_207444.1,similar to AA sequence:UniProtKB:P28630,protein motif:CLUSTERS:PRK05574,protein motif:TIGRFAMs:TIGR01128,protein motif:Pfam:PF06144.7;locus_tag=BF1701_00364;product=DNA polymerase III subunit delta,DNA polymerase III subunit delta,DNA polymerase III subunit de…
BF1701|SC|contig000001	Prodigal:2.60	CDS	368524	368943	.	+	0	ID=BF1701_00365;inference=ab initio prediction:Prodigal:2.60,similar to AA sequence:RefSeq:YP_004049095.1;locus_tag=BF1701_00365;product=membrane protein;protein_id=gnl|SC|BF1701_00365
BF1701|SC|contig000001	Prodigal:2.60	CDS	368967	369533	.	+	0	ID=BF1701_00366;inference=ab initio prediction:Prodigal:2.60,similar to AA sequence:RefSeq:YP_002001057.1,protein motif:Pfam:PF06271.6;locus_tag=BF1701_00366;product=Membrane protein,RDD family;protein_id=gnl|SC|BF1701_00366
BF1701|SC|contig000001	Prodigal:2.60	CDS	369617	370501	.	-	0	ID=BF1701_00367;inference=ab initio prediction:Prodigal:2.60,similar to AA sequence:UniProtKB:P44726,protein motif:CLUSTERS:PRK11820,protein motif:TIGRFAMs:TIGR00255,protein motif:Pfam:PF03755.7;locus_tag=BF1701_00367;product=hypothetical protein,hypothetical protein,conserved hypothetical protein,YicC-like family%2C N-terminal region;protein_id=gnl|SC|BF1701_00367
BF1701|SC|contig000001	Prodigal:2.60	CDS	370988	371851	.	-	0	ID=BF1701_00368;gene=rpoH;inference=ab initio prediction:Prodigal:2.60,similar to AA sequence:RefSeq:YP_207448.1,similar to AA sequence:UniProtKB:P0AGB3,protein motif:CLUSTERS:PRK06596,protein motif:TIGRFAMs:TIGR02392,protein motif:Pfam:PF04545.10;locus_tag=BF1701_00368;product=RNA polymerase factor sigma-32,Heat shock regulatory protein F33.4,RNA polymerase factor sigma-32,alternative sigma fact…
BF1701|SC|contig000001	Prodigal:2.60	CDS	372115	373689	.	-	0	ID=BF1701_00369;eC_number=2.3.1.-;gene=lnt;inference=ab initio prediction:Prodigal:2.60,similar to AA sequence:RefSeq:YP_001598822.1,similar to AA sequence:UniProtKB:P23930,protein motif:CLUSTERS:PRK00302,protein motif:TIGRFAMs:TIGR00546,protein motif:Pfam:PF00795.1;locus_tag=BF1701_00369;product=apolipoprotein N-acyltransferase,Apolipoprotein N-acyltransferase,apolipoprotein N-acyltransferase,ap…
BF1701|SC|contig000001	Prodigal:2.60	CDS	373722	374108	.	-	0	ID=BF1701_00370;gene=yedI;inference=ab initio prediction:Prodigal:2.60,similar to AA sequence:UniProtKB:P46125,protein motif:CLUSTERS:PRK10062,protein motif:Cdd:COG2354,protein motif:Pfam:PF05661.6;locus_tag=BF1701_00370;product=Inner membrane protein yedI,hypothetical protein,Uncharacterized protein conserved in bacteria,Protein of unknown function (DUF808);protein_id=gnl|SC|BF1701_00370
BF1701|SC|contig000001	Prodigal:2.60	CDS	374189	374461	.	+	0	ID=BF1701_00371;inference=ab initio prediction:Prodigal:2.60;locus_tag=BF1701_00371;product=hypothetical protein;protein_id=gnl|SC|BF1701_00371
BF1701|SC|contig000001	Prodigal:2.60	CDS	374644	374925	.	+	0	ID=BF1701_00372;inference=ab initio prediction:Prodigal:2.60,similar to AA sequence:RefSeq:YP_002001064.1,protein motif:CLUSTERS:PRK05326,protein motif:Cdd:COG3263;locus_tag=BF1701_00372;product=potassium/proton antiporter,potassium/proton antiporter,NhaP-type Na+/H+ and K+/H+ antiporters with a unique C-terminal domain;protein_id=gnl|SC|BF1701_00372
BF1701|SC|contig000001	Prodigal:2.60	CDS	374925	375317	.	+	0	ID=BF1701_00373;inference=ab initio prediction:Prodigal:2.60,similar to AA sequence:RefSeq:YP_002001064.1,protein motif:CLUSTERS:PRK05326,protein motif:Cdd:COG3263;locus_tag=BF1701_00373;product=potassium/proton antiporter,potassium/proton antiporter,NhaP-type Na+/H+ and K+/H+ antiporters with a unique C-terminal domain;protein_id=gnl|SC|BF1701_00373
BF1701|SC|contig000001	Prodigal:2.60	CDS	375471	375761	.	+	0	ID=BF1701_00374;inference=ab initio prediction:Prodigal:2.60,similar to AA sequence:RefSeq:YP_002001064.1;locus_tag=BF1701_00374;product=potassium/proton antiporter;protein_id=gnl|SC|BF1701_00374
BF1701|SC|contig000001	Prodigal:2.60	CDS	375804	376226	.	-	0	ID=BF1701_00375;gene=cycA;inference=ab initio prediction:Prodigal:2.60,similar to AA sequence:RefSeq:YP_002342351.1,similar to AA sequence:UniProtKB:Q5SME3,protein motif:CLUSTERS:PRK14486,protein motif:Cdd:COG2010,protein motif:TIGRFAMs:TIGR00782,protein motif:Pfam:PF00034.15;locus_tag=BF1701_00375;product=cytochrome C,Cytochrome c552,putative bifunctional cbb3-type cytochrome c oxidase subunit I…
BF1701|SC|contig000001	Prodigal:2.60	CDS	376417	377499	.	-	0	ID=BF1701_00376;eC_number=4.99.1.1;gene=hemH;inference=ab initio prediction:Prodigal:2.60,similar to AA sequence:RefSeq:YP_002001066.1,similar to AA sequence:UniProtKB:P23871,protein motif:CLUSTERS:PRK00035,protein motif:Cdd:COG0276,protein motif:TIGRFAMs:TIGR00109,protein motif:Pfam:PF00762.1;locus_tag=BF1701_00376;product=ferrochelatase,Ferrochelatase,ferrochelatase,Protoheme ferro-lyase (ferro…
BF1701|SC|contig000001	Prodigal:2.60	CDS	377509	378624	.	-	0	ID=BF1701_00377;eC_number=2.4.2.29,2.4.2.29;gene=tgt;inference=ab initio prediction:Prodigal:2.60,similar to AA sequence:RefSeq:YP_207454.1,similar to AA sequence:UniProtKB:P0A847,protein motif:CLUSTERS:PRK00112,protein motif:TIGRFAMs:TIGR00430,protein motif:Pfam:PF01702.12;locus_tag=BF1701_00377;product=queuine tRNA-ribosyltransferase,Queuine tRNA-ribosyltransferase,queuine tRNA-ribosyltransfera…
BF1701|SC|contig000001	Aragorn:1.2.36	tRNA	378803	378879	.	+	0	ID=BF1701_00378;inference=COORDINATES:profile:Aragorn:1.2.36;locus_tag=BF1701_00378;product=tRNA-Val(gac)
BF1701|SC|contig000001	Prodigal:2.60	CDS	378933	380846	.	+	0	ID=BF1701_00379;eC_number=6.1.1.3;gene=thrS;inference=ab initio prediction:Prodigal:2.60,similar to AA sequence:RefSeq:YP_002001068.1,similar to AA sequence:UniProtKB:P0A8M3,protein motif:CLUSTERS:PRK00413,protein motif:Cdd:COG0442,protein motif:TIGRFAMs:TIGR00418,protein motif:Pfam:PF00587.19;locus_tag=BF1701_00379;product=threonyl-tRNA synthetase,Threonine--tRNA ligase,threonyl-tRNA synthetase,…
BF1701|SC|contig000001	Prodigal:2.60	CDS	380981	381385	.	+	0	ID=BF1701_00380;gene=infC;inference=ab initio prediction:Prodigal:2.60,similar to AA sequence:RefSeq:YP_207456.1,similar to AA sequence:UniProtKB:P0A707,protein motif:CLUSTERS:PRK00028,protein motif:Cdd:COG0290,protein motif:TIGRFAMs:TIGR00168,protein motif:Pfam:PF00707.16;locus_tag=BF1701_00380;product=translation initiation factor IF-3,Translation initiation factor IF-3,translation initiation f…
BF1701|SC|contig000001	Prodigal:2.60	CDS	381532	381729	.	+	0	ID=BF1701_00381;gene=rpmI;inference=ab initio prediction:Prodigal:2.60,similar to AA sequence:RefSeq:YP_005889168.1,similar to AA sequence:UniProtKB:P0A7Q1,protein motif:CLUSTERS:PRK00172,protein motif:Cdd:COG0291,protein motif:TIGRFAMs:TIGR00001,protein motif:Pfam:PF01632.13;locus_tag=BF1701_00381;product=putative 50S ribosomal protein L35,Ribosomal protein A,50S ribosomal protein L35,Ribosomal …
BF1701|SC|contig000001	Prodigal:2.60	CDS	381742	382101	.	+	0	ID=BF1701_00382;gene=rplT;inference=ab initio prediction:Prodigal:2.60,similar to AA sequence:RefSeq:YP_207458.1,similar to AA sequence:UniProtKB:P0A7L3,protein motif:CLUSTERS:PRK05185,protein motif:TIGRFAMs:TIGR01032,protein motif:Pfam:PF00453.12;locus_tag=BF1701_00382;product=50S ribosomal protein L20,50S ribosomal protein L20,50S ribosomal protein L20,ribosomal protein L20,Ribosomal protein L2…
BF1701|SC|contig000001	Prodigal:2.60	CDS	382381	383439	.	+	0	ID=BF1701_00383;eC_number=6.1.1.20,6.1.1.20;gene=pheS;inference=ab initio prediction:Prodigal:2.60,similar to AA sequence:RefSeq:YP_005903392.1,similar to AA sequence:UniProtKB:P08312,protein motif:CLUSTERS:PRK00488,protein motif:Cdd:COG0016,protein motif:TIGRFAMs:TIGR00468,protein motif:Pfam:PF01409.14;locus_tag=BF1701_00383;product=phenylalanyl-tRNA synthetase subunit alpha,Phenylalanine--tRNA …
BF1701|SC|contig000001	Prodigal:2.60	CDS	383616	384680	.	+	0	ID=BF1701_00384;inference=ab initio prediction:Prodigal:2.60,similar to AA sequence:RefSeq:YP_005878958.1,protein motif:Cdd:COG4938;locus_tag=BF1701_00384;product=putative ATPase,Uncharacterized conserved protein;protein_id=gnl|SC|BF1701_00384
BF1701|SC|contig000001	Prodigal:2.60	CDS	384687	385205	.	+	0	ID=BF1701_00385;inference=ab initio prediction:Prodigal:2.60;locus_tag=BF1701_00385;product=hypothetical protein;protein_id=gnl|SC|BF1701_00385
BF1701|SC|contig000001	Prodigal:2.60	CDS	385241	387604	.	+	0	ID=BF1701_00386;eC_number=6.1.1.20,6.1.1.20;gene=pheT;inference=ab initio prediction:Prodigal:2.60,similar to AA sequence:RefSeq:YP_207463.1,similar to AA sequence:UniProtKB:P07395,protein motif:CLUSTERS:PRK00629,protein motif:Cdd:COG0072,protein motif:TIGRFAMs:TIGR00472,protein motif:Pfam:PF03483.11;locus_tag=BF1701_00386;product=phenylalanyl-tRNA synthetase subunit beta,Phenylalanine--tRNA liga…
BF1701|SC|contig000001	Prodigal:2.60	CDS	387678	387980	.	+	0	ID=BF1701_00387;gene=ihfA;inference=ab initio prediction:Prodigal:2.60,similar to AA sequence:RefSeq:YP_207464.1,similar to AA sequence:UniProtKB:Q5PH86,protein motif:CLUSTERS:PRK00285,protein motif:TIGRFAMs:TIGR00987,protein motif:Pfam:PF00216.15;locus_tag=BF1701_00387;product=integration host factor subunit alpha,Integration host factor subunit alpha,integration host factor subunit alpha,integr…
BF1701|SC|contig000001	Prodigal:2.60	CDS	387964	388272	.	+	0	ID=BF1701_00388;inference=ab initio prediction:Prodigal:2.60;locus_tag=BF1701_00388;product=hypothetical protein;protein_id=gnl|SC|BF1701_00388
BF1701|SC|contig000001	Prodigal:2.60	CDS	388602	389087	.	+	0	ID=BF1701_00389;gene=fxsA;inference=ab initio prediction:Prodigal:2.60,similar to AA sequence:RefSeq:YP_207466.1,protein motif:CLUSTERS:PRK11463,protein motif:Cdd:COG3030,protein motif:Pfam:PF04186.7;locus_tag=BF1701_00389;product=FxsA protein,phage T7 F exclusion suppressor FxsA,Protein affecting phage T7 exclusion by the F plasmid,FxsA cytoplasmic membrane protein;protein_id=gnl|SC|BF1701_00389
BF1701|SC|contig000001	Prodigal:2.60	CDS	389347	389586	.	+	0	ID=BF1701_00390;inference=ab initio prediction:Prodigal:2.60;locus_tag=BF1701_00390;product=hypothetical protein;protein_id=gnl|SC|BF1701_00390
BF1701|SC|contig000001	Prodigal:2.60	CDS	389799	391100	.	+	0	ID=BF1701_00391;eC_number=2.6.1.62;gene=bioA;inference=ab initio prediction:Prodigal:2.60,similar to AA sequence:RefSeq:YP_001598841.1,similar to AA sequence:UniProtKB:P12995,protein motif:CLUSTERS:PRK06173,protein motif:Cdd:COG4992,protein motif:TIGRFAMs:TIGR00508,protein motif:Pfam:PF00202.15;locus_tag=BF1701_00391;product=adenosylmethionine-8-amino-7-oxononanoate aminotransferase,Adenosylmethi…
BF1701|SC|contig000001	Prodigal:2.60	CDS	391097	391744	.	+	0	ID=BF1701_00392;eC_number=6.3.3.3,6.3.3.3;gene=bioD;inference=ab initio prediction:Prodigal:2.60,similar to AA sequence:RefSeq:YP_003082835.1,similar to AA sequence:UniProtKB:P13000,protein motif:CLUSTERS:PRK00090,protein motif:TIGRFAMs:TIGR00347;locus_tag=BF1701_00392;product=dithiobiotin synthetase,ATP-dependent dethiobiotin synthetase BioD 1,dithiobiotin synthetase,dethiobiotin synthase;protei…
BF1701|SC|contig000001	Prodigal:2.60	CDS	391759	392235	.	+	0	ID=BF1701_00393;inference=ab initio prediction:Prodigal:2.60,similar to AA sequence:RefSeq:YP_003082836.1,protein motif:CLUSTERS:PRK11655,protein motif:Cdd:COG3161,protein motif:Pfam:PF04345.7;locus_tag=BF1701_00393;product=putative 4-hydroxybenzoate synthetase,chorismate pyruvate lyase,4-hydroxybenzoate synthetase (chorismate lyase),Chorismate lyase;protein_id=gnl|SC|BF1701_00393
BF1701|SC|contig000001	Prodigal:2.60	CDS	392265	393155	.	+	0	ID=BF1701_00394;eC_number=2.5.1.-;gene=ubiA;inference=ab initio prediction:Prodigal:2.60,similar to AA sequence:RefSeq:YP_003082837.1,similar to AA sequence:UniProtKB:P0AGK1,protein motif:CLUSTERS:PRK12848,protein motif:Cdd:COG0109,protein motif:TIGRFAMs:TIGR01474,protein motif:Pfam:PF01040.12;locus_tag=BF1701_00394;product=4-hydroxybenzoate octaprenyltransferase,4-hydroxybenzoate octaprenyltrans…
BF1701|SC|contig000001	Prodigal:2.60	CDS	393340	393789	.	+	0	ID=BF1701_00395;eC_number=2.7.1.-;gene=ptsN;inference=ab initio prediction:Prodigal:2.60,similar to AA sequence:RefSeq:YP_207472.1,similar to AA sequence:UniProtKB:P69829,protein motif:CLUSTERS:PRK10896,protein motif:TIGRFAMs:TIGR01419,protein motif:Pfam:PF00359.1;locus_tag=BF1701_00395;product=two-component system transcriptional response regulator,Nitrogen regulatory protein,PTS system sugar tr…
BF1701|SC|contig000001	Prodigal:2.60	CDS	393791	394753	.	+	0	ID=BF1701_00396;eC_number=2.7.11.-;gene=hprK;inference=ab initio prediction:Prodigal:2.60,similar to AA sequence:RefSeq:YP_207473.1,similar to AA sequence:UniProtKB:Q9S1H5,protein motif:CLUSTERS:PRK05428,protein motif:TIGRFAMs:TIGR00679,protein motif:Pfam:PF07475.1;locus_tag=BF1701_00396;product=HPr kinase/phosphorylase,HPr kinase/phosphorylase,HPr kinase/phosphorylase,HPr(Ser) kinase/phosphatase…
BF1701|SC|contig000001	Prodigal:2.60	CDS	394734	395588	.	+	0	ID=BF1701_00397;gene=yhbJ;inference=ab initio prediction:Prodigal:2.60,similar to AA sequence:RefSeq:YP_005893587.1,similar to AA sequence:UniProtKB:P0A894,protein motif:CLUSTERS:PRK05416,protein motif:Cdd:COG1660,protein motif:Pfam:PF03668.9;locus_tag=BF1701_00397;product=ATP-binding protein,hypothetical protein,glmZ(sRNA)-inactivating NTPase,Predicted P-loop-containing kinase,P-loop ATPase prot…
BF1701|SC|contig000001	Prodigal:2.60	CDS	395669	396610	.	+	0	ID=BF1701_00398;gene=rbgA;inference=ab initio prediction:Prodigal:2.60,similar to AA sequence:RefSeq:YP_207475.1,similar to AA sequence:UniProtKB:O31743,protein motif:CLUSTERS:PRK09563,protein motif:Cdd:COG3596,protein motif:TIGRFAMs:TIGR03596,protein motif:Pfam:PF01926.17;locus_tag=BF1701_00398;product=ribosomal biogenesis GTPase,Ribosome biogenesis GTPase A,GTPase YlqF,Predicted GTPase,ribosome…
BF1701|SC|contig000001	Prodigal:2.60	CDS	396711	397313	.	+	0	ID=BF1701_00399;gene=scpB;inference=ab initio prediction:Prodigal:2.60,similar to AA sequence:RefSeq:YP_005891568.1,similar to AA sequence:UniProtKB:Q83CP9,protein motif:CLUSTERS:PRK00135,protein motif:TIGRFAMs:TIGR00281,protein motif:Pfam:PF04079.10;locus_tag=BF1701_00399;product=Segregation and condensation protein B,Segregation and condensation protein B homolog,segregation and condensation pr…
BF1701|SC|contig000001	Prodigal:2.60	CDS	397497	399170	.	+	0	ID=BF1701_00400;gene=recN;inference=ab initio prediction:Prodigal:2.60,similar to AA sequence:RefSeq:YP_005878942.1,similar to AA sequence:UniProtKB:P05824,protein motif:CLUSTERS:PRK10869,protein motif:Cdd:COG0419,protein motif:TIGRFAMs:TIGR00634,protein motif:Pfam:PF02463.13;locus_tag=BF1701_00400;product=DNA repair protein RecN (recombination protein N),Recombination protein N,recombination and…
BF1701|SC|contig000001	Aragorn:1.2.36	tRNA	399280	399356	.	+	0	ID=BF1701_00401;inference=COORDINATES:profile:Aragorn:1.2.36;locus_tag=BF1701_00401;product=tRNA-Arg(acg)
BF1701|SC|contig000001	Aragorn:1.2.36	tRNA	399374	399448	.	+	0	ID=BF1701_00402;inference=COORDINATES:profile:Aragorn:1.2.36;locus_tag=BF1701_00402;product=tRNA-Glu(ttc)
BF1701|SC|contig000001	Prodigal:2.60	CDS	400323	401942	.	-	0	ID=BF1701_00403;gene=mnmC;inference=ab initio prediction:Prodigal:2.60,similar to AA sequence:RefSeq:YP_005878940.1,similar to AA sequence:UniProtKB:Q8XCQ7,protein motif:CLUSTERS:PRK01747,protein motif:Cdd:COG4121,protein motif:TIGRFAMs:TIGR03197,protein motif:Pfam:PF01266.18;locus_tag=BF1701_00403;product=putative oxidoreductase,tRNA 5-methylaminomethyl-2-thiouridine biosynthesis bifunctional pr…
BF1701|SC|contig000001	Prodigal:2.60	CDS	402062	402430	.	+	0	ID=BF1701_00404;inference=ab initio prediction:Prodigal:2.60,protein motif:Cdd:COG3536,protein motif:Pfam:PF06155.6;locus_tag=BF1701_00404;product=Uncharacterized protein conserved in bacteria,Protein of unknown function (DUF971);protein_id=gnl|SC|BF1701_00404
BF1701|SC|contig000001	Prodigal:2.60	CDS	402473	403210	.	+	0	ID=BF1701_00405;eC_number=2.1.1.163;gene=ubiE;inference=ab initio prediction:Prodigal:2.60,similar to AA sequence:RefSeq:YP_207480.1,similar to AA sequence:UniProtKB:P0A887,protein motif:CLUSTERS:PRK00216,protein motif:Cdd:COG4798,protein motif:TIGRFAMs:TIGR01934,protein motif:Pfam:PF01209.12;locus_tag=BF1701_00405;product=ubiquinone/menaquinone biosynthesis methyltransferase,Ubiquinone/menaquino…
BF1701|SC|contig000001	Prodigal:2.60	CDS	403430	403909	.	+	0	ID=BF1701_00406;inference=ab initio prediction:Prodigal:2.60,similar to AA sequence:RefSeq:YP_005893594.1;locus_tag=BF1701_00406;product=putative lipoprotein;protein_id=gnl|SC|BF1701_00406
BF1701|SC|contig000001	Prodigal:2.60	CDS	404036	404530	.	-	0	ID=BF1701_00407;eC_number=2.7.6.3,2.7.6.3;gene=folK;inference=ab initio prediction:Prodigal:2.60,similar to AA sequence:RefSeq:YP_207482.1,similar to AA sequence:UniProtKB:P43777,protein motif:CLUSTERS:PRK14092,protein motif:TIGRFAMs:TIGR01498,protein motif:Pfam:PF01288.14;locus_tag=BF1701_00407;product=2-amino-4-hydroxy-6- hydroxymethyldihydropteridine pyrophosphokinase,2-amino-4-hydroxy-6-hydro…
BF1701|SC|contig000001	Prodigal:2.60	CDS	404540	404914	.	-	0	ID=BF1701_00408;gene=sirB2;inference=ab initio prediction:Prodigal:2.60,similar to AA sequence:RefSeq:YP_002001100.1,similar to AA sequence:UniProtKB:Q46755,protein motif:CLUSTERS:PRK10278,protein motif:Pfam:PF04247.6;locus_tag=BF1701_00408;product=Regulator,hypothetical protein,hypothetical protein,Invasion gene expression up-regulator%2C SirB;protein_id=gnl|SC|BF1701_00408
BF1701|SC|contig000001	Prodigal:2.60	CDS	404968	405534	.	-	0	ID=BF1701_00409;eC_number=2.1.1.-;inference=ab initio prediction:Prodigal:2.60,similar to AA sequence:RefSeq:YP_005896119.1,protein motif:Pfam:PF06962.6;locus_tag=BF1701_00409;product=putative rRNA methylase,Putative rRNA methylase;protein_id=gnl|SC|BF1701_00409
BF1701|SC|contig000001	Prodigal:2.60	CDS	405619	405912	.	-	0	ID=BF1701_00410;gene=hfq;inference=ab initio prediction:Prodigal:2.60,similar to AA sequence:RefSeq:YP_001598859.1,similar to AA sequence:UniProtKB:Q9KV11,protein motif:CLUSTERS:PRK00395,protein motif:TIGRFAMs:TIGR02383,protein motif:Pfam:PF01423.16;locus_tag=BF1701_00410;product=host factor-I protein,hypothetical protein,RNA-binding protein Hfq,RNA chaperone Hfq,LSM domain;protein_id=gnl|SC|BF17…
BF1701|SC|contig000001	Prodigal:2.60	CDS	406041	406979	.	-	0	ID=BF1701_00411;eC_number=3.4.21.-;gene=pbpG;inference=ab initio prediction:Prodigal:2.60,similar to AA sequence:RefSeq:YP_003082852.1,similar to AA sequence:UniProtKB:P0AFI5,protein motif:CLUSTERS:PRK11669,protein motif:Pfam:PF00768.14;locus_tag=BF1701_00411;product=D-alanyl-D-alanine carboxypeptidase,D-alanyl-D-alanine endopeptidase precursor,D-alanyl-D-alanine endopeptidase,D-alanyl-D-alanine …
BF1701|SC|contig000001	Prodigal:2.60	CDS	407300	407740	.	+	0	ID=BF1701_00412;eC_number=1.11.1.15;gene=bcp;inference=ab initio prediction:Prodigal:2.60,similar to AA sequence:RefSeq:YP_002001106.1,similar to AA sequence:UniProtKB:Q83CY8,protein motif:CLUSTERS:PRK09437,protein motif:TIGRFAMs:TIGR03137,protein motif:Pfam:PF00578.15;locus_tag=BF1701_00412;product=Bacterioferritin comigratory protein,Putative peroxiredoxin bcp,thioredoxin-dependent thiol peroxi…
BF1701|SC|contig000001	Prodigal:2.60	CDS	407792	408667	.	+	0	ID=BF1701_00413;gene=xerD;inference=ab initio prediction:Prodigal:2.60,similar to AA sequence:RefSeq:YP_002001107.1,similar to AA sequence:UniProtKB:P0A8P8,protein motif:CLUSTERS:PRK00283,protein motif:Cdd:COG4974,protein motif:TIGRFAMs:TIGR02225,protein motif:Pfam:PF00589.16;locus_tag=BF1701_00413;product=XerD protein,Tyrosine recombinase XerD,site-specific tyrosine recombinase XerD,Site-specifi…
BF1701|SC|contig000001	Prodigal:2.60	CDS	408839	409039	.	+	0	ID=BF1701_00414;inference=ab initio prediction:Prodigal:2.60,similar to AA sequence:RefSeq:YP_002001108.1,protein motif:Pfam:PF04324.9;locus_tag=BF1701_00414;product=putative ferredoxin,BFD-like [2Fe-2S] binding domain;protein_id=gnl|SC|BF1701_00414
BF1701|SC|contig000001	Prodigal:2.60	CDS	409205	409438	.	+	0	ID=BF1701_00415;inference=ab initio prediction:Prodigal:2.60,similar to AA sequence:RefSeq:YP_002001110.1,protein motif:Pfam:PF05768.8;locus_tag=BF1701_00415;product=Thioredoxin,Glutaredoxin-like domain (DUF836);protein_id=gnl|SC|BF1701_00415
BF1701|SC|contig000001	Prodigal:2.60	CDS	409912	410775	.	-	0	ID=BF1701_00416;eC_number=1.1.1.133;gene=rfbD;inference=ab initio prediction:Prodigal:2.60,similar to AA sequence:RefSeq:NP_273798.1,similar to AA sequence:UniProtKB:P26392,protein motif:CLUSTERS:PRK09987,protein motif:TIGRFAMs:TIGR01214,protein motif:Pfam:PF04321.11;locus_tag=BF1701_00416;product=dTDP-L-rhamnose synthase,dTDP-4-dehydrorhamnose reductase,dTDP-4-dehydrorhamnose reductase,dTDP-4-de…
BF1701|SC|contig000001	Prodigal:2.60	CDS	410973	411836	.	+	0	ID=BF1701_00417;eC_number=6.3.2.6,6.3.2.6;gene=purC;inference=ab initio prediction:Prodigal:2.60,similar to AA sequence:RefSeq:YP_974798.1,similar to AA sequence:UniProtKB:A0R4I0,protein motif:CLUSTERS:PRK13961,protein motif:Cdd:COG0152,protein motif:TIGRFAMs:TIGR00081,protein motif:Pfam:PF01259.12;locus_tag=BF1701_00417;product=phosphoribosylaminoimidazole-succinocarboxamide synthase,Phosphoribo…
BF1701|SC|contig000001	Prodigal:2.60	CDS	412073	414193	.	+	0	ID=BF1701_00418;eC_number=2.7.7.8,2.7.7.8;gene=pnp;inference=ab initio prediction:Prodigal:2.60,similar to AA sequence:RefSeq:YP_974799.1,similar to AA sequence:UniProtKB:Q9K062,protein motif:CLUSTERS:PRK11824,protein motif:Cdd:COG4785,protein motif:TIGRFAMs:TIGR03591,protein motif:Pfam:PF01138.15;locus_tag=BF1701_00418;product=polynucleotide phosphorylase,Polyribonucleotide nucleotidyltransferas…
BF1701|SC|contig000001	Prodigal:2.60	CDS	414266	414934	.	-	0	ID=BF1701_00419;inference=ab initio prediction:Prodigal:2.60,similar to AA sequence:RefSeq:YP_004049045.1,protein motif:Cdd:COG2836;locus_tag=BF1701_00419;product=membrane protein,Uncharacterized conserved protein;protein_id=gnl|SC|BF1701_00419
BF1701|SC|contig000001	Prodigal:2.60	CDS	414948	415244	.	-	0	ID=BF1701_00420;inference=ab initio prediction:Prodigal:2.60,similar to AA sequence:RefSeq:YP_001598871.1;locus_tag=BF1701_00420;product=lipoprotein;protein_id=gnl|SC|BF1701_00420
BF1701|SC|contig000001	Prodigal:2.60	CDS	415381	416232	.	+	0	ID=BF1701_00421;eC_number=5.1.1.7,5.1.1.7;gene=dapF;inference=ab initio prediction:Prodigal:2.60,similar to AA sequence:RefSeq:YP_207495.1,similar to AA sequence:UniProtKB:P44859,protein motif:CLUSTERS:PRK00450,protein motif:Cdd:COG0253,protein motif:TIGRFAMs:TIGR00652,protein motif:Pfam:PF01678.13;locus_tag=BF1701_00421;product=diaminopimelate epimerase,Diaminopimelate epimerase,diaminopimelate …
BF1701|SC|contig000001	Prodigal:2.60	CDS	416229	416834	.	+	0	ID=BF1701_00422;inference=ab initio prediction:Prodigal:2.60,similar to AA sequence:RefSeq:YP_002001118.1;locus_tag=BF1701_00422;product=membrane protein;protein_id=gnl|SC|BF1701_00422
BF1701|SC|contig000001	Prodigal:2.60	CDS	417028	417960	.	+	0	ID=BF1701_00423;eC_number=2.5.1.47,2.5.1.47;gene=cysK;inference=ab initio prediction:Prodigal:2.60,similar to AA sequence:RefSeq:YP_004049041.1,similar to AA sequence:UniProtKB:Q7DDL5,protein motif:CLUSTERS:PRK10717,protein motif:Cdd:COG0031,protein motif:TIGRFAMs:TIGR01139,protein motif:Pfam:PF00291.19;locus_tag=BF1701_00423;product=cysteine synthase,Cysteine synthase,cysteine synthase A,Cystein…
BF1701|SC|contig000001	Prodigal:2.60	CDS	418199	418330	.	+	0	ID=BF1701_00424;inference=ab initio prediction:Prodigal:2.60,similar to AA sequence:RefSeq:YP_004048960.1;locus_tag=BF1701_00424;product=transposase;protein_id=gnl|SC|BF1701_00424
BF1701|SC|contig000001	Prodigal:2.60	CDS	418526	419425	.	+	0	ID=BF1701_00425;inference=ab initio prediction:Prodigal:2.60,similar to AA sequence:RefSeq:YP_004049040.1,protein motif:Cdd:COG5006,protein motif:TIGRFAMs:TIGR00950,protein motif:Pfam:PF00892.14;locus_tag=BF1701_00425;product=integral membrane protein,Predicted permease%2C DMT superfamily,carboxylate/amino acid/amine transporter,EamA-like transporter family;protein_id=gnl|SC|BF1701_00425
BF1701|SC|contig000001	Prodigal:2.60	CDS	419690	420709	.	-	0	ID=BF1701_00426;eC_number=3.4.21.89;gene=lepB;inference=ab initio prediction:Prodigal:2.60,similar to AA sequence:RefSeq:YP_207499.1,similar to AA sequence:UniProtKB:P00803,protein motif:CLUSTERS:PRK10861,protein motif:Cdd:COG4959,protein motif:TIGRFAMs:TIGR02227,protein motif:Pfam:PF00717.17;locus_tag=BF1701_00426;product=signal peptidase I,Signal peptidase I,signal peptidase I,Type IV secretory…
BF1701|SC|contig000001	Prodigal:2.60	CDS	420852	422645	.	-	0	ID=BF1701_00427;eC_number=3.6.5.-;gene=lepA;inference=ab initio prediction:Prodigal:2.60,similar to AA sequence:RefSeq:YP_207500.1,similar to AA sequence:UniProtKB:P60785,protein motif:CLUSTERS:PRK05433,protein motif:Cdd:COG0050,protein motif:TIGRFAMs:TIGR01393,protein motif:Pfam:PF06421.6;locus_tag=BF1701_00427;product=GTP-binding protein LepA,Elongation factor 4,GTP-binding protein LepA,GTPases…
BF1701|SC|contig000001	Prodigal:2.60	CDS	422790	423491	.	-	0	ID=BF1701_00428;eC_number=3.2.2.16,3.2.2.9;gene=mtnN;inference=ab initio prediction:Prodigal:2.60,similar to AA sequence:RefSeq:YP_005898083.1,similar to AA sequence:UniProtKB:Q9KPI8,protein motif:CLUSTERS:PRK05584,protein motif:TIGRFAMs:TIGR01704,protein motif:Pfam:PF01048.14;locus_tag=BF1701_00428;product=methylthioadenosine nucleosidase/adenosylhomocysteine nucleosidase,5'-methylthioadenosine/…
BF1701|SC|contig000001	Prodigal:2.60	CDS	423659	424789	.	+	0	ID=BF1701_00429;gene=pilT_1;inference=ab initio prediction:Prodigal:2.60,similar to AA sequence:RefSeq:YP_002001128.1,similar to AA sequence:UniProtKB:P24559,protein motif:CLUSTERS:PRK10436,protein motif:Cdd:COG2804,protein motif:TIGRFAMs:TIGR01420,protein motif:Pfam:PF00437.14;locus_tag=BF1701_00429;product=Twitching motility protein,Twitching mobility protein,hypothetical protein,Type II secret…
BF1701|SC|contig000001	Prodigal:2.60	CDS	424823	425800	.	+	0	ID=BF1701_00430;eC_number=2.7.7.7,2.7.7.7;gene=dnaX;inference=ab initio prediction:Prodigal:2.60,similar to AA sequence:RefSeq:YP_207503.1,similar to AA sequence:UniProtKB:P06710,protein motif:CLUSTERS:PRK08699,protein motif:TIGRFAMs:TIGR00678;locus_tag=BF1701_00430;product=DNA polymerase III subunit delta',DNA polymerase III subunit tau,DNA polymerase III subunit delta',DNA polymerase III%2C del…
BF1701|SC|contig000001	Prodigal:2.60	CDS	425804	426154	.	+	0	ID=BF1701_00431;inference=ab initio prediction:Prodigal:2.60,similar to AA sequence:RefSeq:YP_207504.1,protein motif:TIGRFAMs:TIGR02266;locus_tag=BF1701_00431;product=type 4 pilus biogenesis protein,Myxococcus xanthus paralogous domain;protein_id=gnl|SC|BF1701_00431
BF1701|SC|contig000001	Prodigal:2.60	CDS	426159	426938	.	+	0	ID=BF1701_00432;eC_number=3.1.21.-;gene=ycfH;inference=ab initio prediction:Prodigal:2.60,similar to AA sequence:RefSeq:YP_002001131.1,similar to AA sequence:UniProtKB:P0AFQ7,protein motif:CLUSTERS:PRK10812,protein motif:Cdd:COG0084,protein motif:TIGRFAMs:TIGR00010,protein motif:Pfam:PF01026.15;locus_tag=BF1701_00432;product=Mg-dependent DNase,Uncharacterized deoxyribonuclease YcfH,putative DNAse…
BF1701|SC|contig000001	Prodigal:2.60	CDS	426964	427179	.	+	0	ID=BF1701_00433;inference=ab initio prediction:Prodigal:2.60,protein motif:Cdd:COG3042,protein motif:Pfam:PF03891.9;locus_tag=BF1701_00433;product=Putative hemolysin,Domain of unknown function (DUF333);protein_id=gnl|SC|BF1701_00433
BF1701|SC|contig000001	Prodigal:2.60	CDS	427280	427591	.	+	0	ID=BF1701_00434;gene=grxD;inference=ab initio prediction:Prodigal:2.60,similar to AA sequence:RefSeq:YP_207507.1,similar to AA sequence:UniProtKB:P0AC69,protein motif:CLUSTERS:PRK10824,protein motif:Cdd:COG0424,protein motif:TIGRFAMs:TIGR00365,protein motif:Pfam:PF00462.18;locus_tag=BF1701_00434;product=glutaredoxin-like protein GrlA,Monothiol glutaredoxin,glutaredoxin-4,Nucleotide-binding protei…
BF1701|SC|contig000001	Prodigal:2.60	CDS	427591	427707	.	+	0	ID=BF1701_00435;inference=ab initio prediction:Prodigal:2.60;locus_tag=BF1701_00435;product=hypothetical protein;protein_id=gnl|SC|BF1701_00435
BF1701|SC|contig000001	Prodigal:2.60	CDS	427697	428323	.	+	0	ID=BF1701_00436;eC_number=2.4.2.9,2.4.2.9;gene=upp;inference=ab initio prediction:Prodigal:2.60,similar to AA sequence:RefSeq:YP_207509.1,similar to AA sequence:UniProtKB:P0A8F0,protein motif:CLUSTERS:PRK00129,protein motif:TIGRFAMs:TIGR01091,protein motif:Pfam:PF00156.21;locus_tag=BF1701_00436;product=uracil phosphoribosyltransferase,Uracil phosphoribosyltransferase,uracil phosphoribosyltransfer…
BF1701|SC|contig000001	Prodigal:2.60	CDS	428346	428666	.	+	0	ID=BF1701_00437;inference=ab initio prediction:Prodigal:2.60,protein motif:Cdd:COG4390,protein motif:Pfam:PF10084.3;locus_tag=BF1701_00437;product=Uncharacterized protein conserved in bacteria,Uncharacterized protein conserved in bacteria (DUF2322);protein_id=gnl|SC|BF1701_00437
BF1701|SC|contig000001	Prodigal:2.60	CDS	428917	429339	.	+	0	ID=BF1701_00438;inference=ab initio prediction:Prodigal:2.60,similar to AA sequence:RefSeq:YP_001598887.1;locus_tag=BF1701_00438;product=secreted protein;protein_id=gnl|SC|BF1701_00438
BF1701|SC|contig000001	Prodigal:2.60	CDS	429357	430118	.	+	0	ID=BF1701_00439;eC_number=4.2.1.75;gene=hemD;inference=ab initio prediction:Prodigal:2.60,similar to AA sequence:RefSeq:YP_005891603.1,protein motif:CLUSTERS:PRK05928,protein motif:Cdd:COG1587,protein motif:Pfam:PF02602.9;locus_tag=BF1701_00439;product=uroporphyrinogen-III synthase,uroporphyrinogen-III synthase,Uroporphyrinogen-III synthase,Uroporphyrinogen-III synthase HemD;protein_id=gnl|SC|BF1…
BF1701|SC|contig000001	Prodigal:2.60	CDS	430133	431467	.	+	0	ID=BF1701_00440;eC_number=2.1.1.107;gene=hemX;inference=ab initio prediction:Prodigal:2.60,similar to AA sequence:RefSeq:YP_002001142.1,similar to AA sequence:UniProtKB:P09127,protein motif:CLUSTERS:PRK06975,protein motif:Cdd:COG1587,protein motif:Pfam:PF04375.8;locus_tag=BF1701_00440;product=uroporphyrin-III C-methyltransferase,Putative uroporphyrinogen-III C-methyltransferase,bifunctional uropo…
BF1701|SC|contig000001	Prodigal:2.60	CDS	431464	432681	.	+	0	ID=BF1701_00441;inference=ab initio prediction:Prodigal:2.60,similar to AA sequence:RefSeq:YP_004049026.1,protein motif:Cdd:COG3071,protein motif:TIGRFAMs:TIGR00540,protein motif:Pfam:PF07219.7;locus_tag=BF1701_00441;product=HemY protein,Uncharacterized enzyme of heme biosynthesis,heme biosynthesis-associated TPR protein,HemY protein N-terminus;protein_id=gnl|SC|BF1701_00441
BF1701|SC|contig000001	Prodigal:2.60	CDS	432756	433820	.	+	0	ID=BF1701_00442;eC_number=4.1.1.37,4.1.1.37;gene=hemE;inference=ab initio prediction:Prodigal:2.60,similar to AA sequence:RefSeq:YP_207518.1,similar to AA sequence:UniProtKB:Q83PB7,protein motif:CLUSTERS:PRK00115,protein motif:Cdd:COG0407,protein motif:TIGRFAMs:TIGR01464,protein motif:Pfam:PF01208.11;locus_tag=BF1701_00442;product=uroporphyrinogen decarboxylase,Uroporphyrinogen decarboxylase,urop…
BF1701|SC|contig000001	Prodigal:2.60	CDS	434006	435385	.	+	0	ID=BF1701_00443;gene=radA;inference=ab initio prediction:Prodigal:2.60,similar to AA sequence:RefSeq:YP_005898068.1,protein motif:CLUSTERS:PRK11823,protein motif:Cdd:COG0467,protein motif:TIGRFAMs:TIGR00416,protein motif:Pfam:PF06745.7;locus_tag=BF1701_00443;product=DNA repair protein RadA,DNA repair protein RadA,RecA-superfamily ATPases implicated in signal transduction,DNA repair protein RadA,K…
BF1701|SC|contig000001	Prodigal:2.60	CDS	435661	436140	.	-	0	ID=BF1701_00444;inference=ab initio prediction:Prodigal:2.60,similar to AA sequence:RefSeq:YP_005891608.1,protein motif:Cdd:COG3439,protein motif:Pfam:PF03625.8;locus_tag=BF1701_00444;product=Protein CrcB,Uncharacterized conserved protein,Domain of unknown function DUF302;protein_id=gnl|SC|BF1701_00444
BF1701|SC|contig000001	Prodigal:2.60	CDS	436272	436631	.	-	0	ID=BF1701_00445;eC_number=2.8.1.1;gene=pspE;inference=ab initio prediction:Prodigal:2.60,similar to AA sequence:RefSeq:YP_005882421.1,similar to AA sequence:UniProtKB:P23857,protein motif:CLUSTERS:PRK10287,protein motif:Cdd:COG2210,protein motif:TIGRFAMs:TIGR02981,protein motif:Pfam:PF00581.14;locus_tag=BF1701_00445;product=putative phage shock protein E,Thiosulfate sulfurtransferase PspE precurs…
BF1701|SC|contig000001	Prodigal:2.60	CDS	436670	440284	.	-	0	ID=BF1701_00446;eC_number=3.1.11.5,3.1.11.5;gene=recB;inference=ab initio prediction:Prodigal:2.60,similar to AA sequence:RefSeq:YP_004049020.1,similar to AA sequence:UniProtKB:P08394,protein motif:CLUSTERS:PRK10876,protein motif:TIGRFAMs:TIGR00609,protein motif:Pfam:PF00580.15;locus_tag=BF1701_00446;product=exodeoxyribonuclease V subunit beta,Exodeoxyribonuclease V beta chain,exonuclease V subun…
BF1701|SC|contig000001	Prodigal:2.60	CDS	440517	441605	.	-	0	ID=BF1701_00447;eC_number=1.11.1.-;gene=yfeX;inference=ab initio prediction:Prodigal:2.60,similar to AA sequence:RefSeq:YP_005878899.1,similar to AA sequence:UniProtKB:P76536,protein motif:TIGRFAMs:TIGR01413,protein motif:Pfam:PF04261.6;locus_tag=BF1701_00447;product=putative peroxidase,Probable deferrochelatase/peroxidase YfeX,Dyp-type peroxidase family,Dyp-type peroxidase family;protein_id=gnl|…
BF1701|SC|contig000001	Prodigal:2.60	CDS	441713	442537	.	+	0	ID=BF1701_00448;inference=ab initio prediction:Prodigal:2.60,similar to AA sequence:RefSeq:YP_207528.1,similar to AA sequence:UniProtKB:P45024,protein motif:CLUSTERS:PRK11260,protein motif:TIGRFAMs:TIGR01096,protein motif:Pfam:PF00497.14;locus_tag=BF1701_00448;product=ABC transporter periplasmic binding protein%2C amino acid,Probable amino-acid ABC transporter-binding protein HI_1080 precursor,cy…
BF1701|SC|contig000001	Prodigal:2.60	CDS	442527	443243	.	+	0	ID=BF1701_00449;gene=tcyB;inference=ab initio prediction:Prodigal:2.60,similar to AA sequence:RefSeq:YP_207529.1,similar to AA sequence:UniProtKB:P42200,protein motif:CLUSTERS:PRK15100,protein motif:Cdd:COG4597,protein motif:TIGRFAMs:TIGR03004,protein motif:Pfam:PF00528.16;locus_tag=BF1701_00449;product=ABC transporter permease%2C amino acid,L-cystine transport system permease protein tcyB,amino …
BF1701|SC|contig000001	Prodigal:2.60	CDS	443253	444008	.	+	0	ID=BF1701_00450;eC_number=3.6.3.-;gene=tcyC;inference=ab initio prediction:Prodigal:2.60,similar to AA sequence:RefSeq:YP_207530.1,similar to AA sequence:UniProtKB:P39456,protein motif:CLUSTERS:PRK11264,protein motif:Cdd:COG4598,protein motif:TIGRFAMs:TIGR03005,protein motif:Pfam:PF00005.21;locus_tag=BF1701_00450;product=ABC transporter ATP-binding protein%2C amino acid,L-cystine import ATP-bindi…
BF1701|SC|contig000001	Prodigal:2.60	CDS	444028	445410	.	-	0	ID=BF1701_00451;eC_number=5.4.2.2,5.4.2.2;gene=algC;inference=ab initio prediction:Prodigal:2.60,similar to AA sequence:RefSeq:YP_207531.1,similar to AA sequence:UniProtKB:P26276,protein motif:CLUSTERS:PRK09542,protein motif:TIGRFAMs:TIGR03990,protein motif:Pfam:PF02878.10;locus_tag=BF1701_00451;product=phosphoglucomutase,Phosphomannomutase/phosphoglucomutase,phosphomannomutase/phosphoglucomutase…
BF1701|SC|contig000001	Prodigal:2.60	CDS	445573	446082	.	-	0	ID=BF1701_00452;eC_number=5.2.1.8,5.2.1.8;inference=ab initio prediction:Prodigal:2.60,similar to AA sequence:RefSeq:YP_207532.1,similar to AA sequence:UniProtKB:P83221,protein motif:CLUSTERS:PRK10791,protein motif:Pfam:PF00160.15;locus_tag=BF1701_00452;product=peptidyl-prolyl cis-trans isomerase B,Peptidyl-prolyl cis-trans isomerase cyp18,peptidyl-prolyl cis-trans isomerase B (rotamase B),Cyclop…
BF1701|SC|contig000001	Prodigal:2.60	CDS	446201	447616	.	-	0	ID=BF1701_00453;gene=sdcS;inference=ab initio prediction:Prodigal:2.60,similar to AA sequence:RefSeq:YP_001598905.1,similar to AA sequence:UniProtKB:Q7A4P8,protein motif:Cdd:COG0049,protein motif:TIGRFAMs:TIGR00785,protein motif:Pfam:PF00939.13;locus_tag=BF1701_00453;product=NadC family protein,Na(+)/dicarboxylate symporter,Ribosomal protein S7,transporter%2C divalent anion:Na+ symporter (DASS) f…
BF1701|SC|contig000001	Prodigal:2.60	CDS	447846	448208	.	-	0	ID=BF1701_00454;inference=ab initio prediction:Prodigal:2.60,similar to AA sequence:RefSeq:YP_005896076.1,protein motif:Cdd:COG5652,protein motif:Pfam:PF04892.6;locus_tag=BF1701_00454;product=VanZ family protein,Predicted integral membrane protein,VanZ like family;protein_id=gnl|SC|BF1701_00454
BF1701|SC|contig000001	Prodigal:2.60	CDS	448205	448411	.	-	0	ID=BF1701_00455;inference=ab initio prediction:Prodigal:2.60,similar to AA sequence:RefSeq:YP_002001162.1;locus_tag=BF1701_00455;product=Putative ring dioxygenase subunit beta;protein_id=gnl|SC|BF1701_00455
BF1701|SC|contig000001	Prodigal:2.60	CDS	448472	449050	.	-	0	ID=BF1701_00456;eC_number=3.1.1.29,3.1.1.29;gene=pth;inference=ab initio prediction:Prodigal:2.60,similar to AA sequence:RefSeq:YP_207535.1,similar to AA sequence:UniProtKB:P0A7D1,protein motif:CLUSTERS:PRK05426,protein motif:Cdd:COG0193,protein motif:TIGRFAMs:TIGR00447,protein motif:Pfam:PF01195.13;locus_tag=BF1701_00456;product=peptidyl-tRNA hydrolase,Peptidyl-tRNA hydrolase,peptidyl-tRNA hydro…
BF1701|SC|contig000001	Prodigal:2.60	CDS	449103	449381	.	-	0	ID=BF1701_00457;inference=ab initio prediction:Prodigal:2.60,similar to AA sequence:RefSeq:YP_002001164.1,similar to AA sequence:UniProtKB:P43994,protein motif:CLUSTERS:PRK01777,protein motif:Pfam:PF03658.8;locus_tag=BF1701_00457;product=Protein rnfH,hypothetical protein,hypothetical protein,Uncharacterised protein family (UPF0125);protein_id=gnl|SC|BF1701_00457
BF1701|SC|contig000001	Prodigal:2.60	CDS	449374	449811	.	-	0	ID=BF1701_00458;gene=ratA;inference=ab initio prediction:Prodigal:2.60,similar to AA sequence:RefSeq:YP_005900029.1,similar to AA sequence:UniProtKB:P0AGL5,protein motif:CLUSTERS:PRK10724,protein motif:Pfam:PF03364.14;locus_tag=BF1701_00458;product=oligoketide cyclase/lipid transport protein,Ribosome association toxin RatA,hypothetical protein,Polyketide cyclase / dehydrase and lipid transport;pr…
BF1701|SC|contig000001	Prodigal:2.60	CDS	450027	451994	.	-	0	ID=BF1701_00459;eC_number=3.4.24.-;gene=ftsH;inference=ab initio prediction:Prodigal:2.60,similar to AA sequence:RefSeq:YP_002001166.1,similar to AA sequence:UniProtKB:P0AAI3,protein motif:CLUSTERS:PRK10733,protein motif:Cdd:COG5269,protein motif:TIGRFAMs:TIGR01241,protein motif:Pfam:PF01434.12;locus_tag=BF1701_00459;product=cell division protein FtsH,ATP-dependent zinc metalloprotease FtsH,ATP-d…
BF1701|SC|contig000001	Prodigal:2.60	CDS	452058	452678	.	-	0	ID=BF1701_00460;eC_number=2.1.1.166;gene=rlmE;inference=ab initio prediction:Prodigal:2.60,similar to AA sequence:RefSeq:YP_002001167.1,similar to AA sequence:UniProtKB:P0C0R7,protein motif:CLUSTERS:PRK11188,protein motif:Cdd:COG3269,protein motif:TIGRFAMs:TIGR00438,protein motif:Pfam:PF01728.13;locus_tag=BF1701_00460;product=putative cell division protein,Ribosomal RNA large subunit methyltransf…
BF1701|SC|contig000001	Prodigal:2.60	CDS	452788	453072	.	+	0	ID=BF1701_00461;inference=ab initio prediction:Prodigal:2.60,similar to AA sequence:RefSeq:YP_003082899.1,similar to AA sequence:UniProtKB:P71376,protein motif:CLUSTERS:PRK10343,protein motif:TIGRFAMs:TIGR00253,protein motif:Pfam:PF01985.15;locus_tag=BF1701_00461;product=putative RNA-binding protein,RNA-binding protein HI_1333,RNA-binding protein YhbY,putative RNA-binding protein%2C YhbY family,C…
BF1701|SC|contig000001	Prodigal:2.60	CDS	453255	454256	.	+	0	ID=BF1701_00462;eC_number=4.2.1.24,4.2.1.24;gene=hemB;inference=ab initio prediction:Prodigal:2.60,similar to AA sequence:RefSeq:YP_004049003.1,similar to AA sequence:UniProtKB:Q59643,protein motif:CLUSTERS:PRK09283,protein motif:Cdd:COG0113,protein motif:Pfam:PF00490.15;locus_tag=BF1701_00462;product=delta-aminolevulinic acid dehydratase,Delta-aminolevulinic acid dehydratase,delta-aminolevulinic…
BF1701|SC|contig000001	Prodigal:2.60	CDS	454319	455476	.	-	0	ID=BF1701_00463;eC_number=2.5.1.48,4.4.1.8;gene=metC;inference=ab initio prediction:Prodigal:2.60,similar to AA sequence:RefSeq:YP_003082902.1,similar to AA sequence:UniProtKB:A2RM21,protein motif:CLUSTERS:PRK07811,protein motif:Cdd:COG0276,protein motif:TIGRFAMs:TIGR01328,protein motif:Pfam:PF01053.14;locus_tag=BF1701_00463;product=cystathionine gamma-synthase,Cystathionine beta-lyase,cystathion…
BF1701|SC|contig000001	Prodigal:2.60	CDS	455545	456441	.	+	0	ID=BF1701_00464;eC_number=3.5.4.16;gene=folE2;inference=ab initio prediction:Prodigal:2.60,similar to AA sequence:RefSeq:YP_001598914.1,similar to AA sequence:UniProtKB:Q5F9K6,protein motif:CLUSTERS:PRK13674,protein motif:TIGRFAMs:TIGR00294,protein motif:Pfam:PF02649.8;locus_tag=BF1701_00464;product=putative GTP cyclohydrolase,GTP cyclohydrolase folE2,putative GTP cyclohydrolase,conserved hypothe…
BF1701|SC|contig000001	Prodigal:2.60	CDS	456641	457306	.	+	0	ID=BF1701_00465;eC_number=1.-.-.-;inference=ab initio prediction:Prodigal:2.60,similar to AA sequence:RefSeq:YP_207544.1,similar to AA sequence:UniProtKB:Q57431,protein motif:CLUSTERS:PRK11053,protein motif:Pfam:PF00881.18;locus_tag=BF1701_00465;product=oxidoreductase%2C NAD(P)H-flavin,Putative NAD(P)H nitroreductase,dihydropteridine reductase,Nitroreductase family;protein_id=gnl|SC|BF1701_00465
BF1701|SC|contig000001	Prodigal:2.60	CDS	457361	458119	.	-	0	ID=BF1701_00466;eC_number=5.4.99.21;gene=rluF;inference=ab initio prediction:Prodigal:2.60,similar to AA sequence:RefSeq:YP_002001174.1,similar to AA sequence:UniProtKB:P32684,protein motif:CLUSTERS:PRK10475,protein motif:TIGRFAMs:TIGR00093,protein motif:Pfam:PF00849.16;locus_tag=BF1701_00466;product=RNA-binding protein,Ribosomal large subunit pseudouridine synthase F,23S rRNA pseudouridine synth…
BF1701|SC|contig000001	Prodigal:2.60	CDS	458144	459034	.	-	0	ID=BF1701_00467;eC_number=2.7.1.23,2.7.1.23;gene=ppnK;inference=ab initio prediction:Prodigal:2.60,similar to AA sequence:RefSeq:YP_207546.1,similar to AA sequence:UniProtKB:P65774,protein motif:CLUSTERS:PRK04539,protein motif:Cdd:COG0061,protein motif:Pfam:PF01513.15;locus_tag=BF1701_00467;product=inorganic polyphosphate/ATP-NAD kinase,Probable inorganic polyphosphate/ATP-NAD kinase,inorganic po…
BF1701|SC|contig000001	Prodigal:2.60	CDS	459054	459620	.	-	0	ID=BF1701_00468;inference=ab initio prediction:Prodigal:2.60,protein motif:Cdd:COG3165;locus_tag=BF1701_00468;product=Uncharacterized protein conserved in bacteria;protein_id=gnl|SC|BF1701_00468
BF1701|SC|contig000001	Prodigal:2.60	CDS	459671	460447	.	-	0	ID=BF1701_00469;gene=yeeZ;inference=ab initio prediction:Prodigal:2.60,similar to AA sequence:UniProtKB:P0AD12;locus_tag=BF1701_00469;product=hypothetical protein;protein_id=gnl|SC|BF1701_00469
BF1701|SC|contig000001	Prodigal:2.60	CDS	460502	461146	.	-	0	ID=BF1701_00470;gene=fadR;inference=ab initio prediction:Prodigal:2.60,similar to AA sequence:RefSeq:YP_207549.1,similar to AA sequence:UniProtKB:P94548,protein motif:CLUSTERS:PRK10668,protein motif:Pfam:PF00440.17;locus_tag=BF1701_00470;product=TetR family transcriptional regulator,Fatty acid metabolism regulator protein,DNA-binding transcriptional repressor AcrR,Bacterial regulatory proteins%2C…
BF1701|SC|contig000001	Prodigal:2.60	CDS	461164	462204	.	-	0	ID=BF1701_00471;eC_number=1.1.1.158,1.1.1.158;gene=murB;inference=ab initio prediction:Prodigal:2.60,similar to AA sequence:RefSeq:YP_005903476.1,similar to AA sequence:UniProtKB:P08373,protein motif:CLUSTERS:PRK00046,protein motif:Cdd:COG0812,protein motif:TIGRFAMs:TIGR00179,protein motif:Pfam:PF02873.10;locus_tag=BF1701_00471;product=UDP-N-acetylmuramate dehydrogenase,UDP-N-acetylenolpyruvoylgl…
BF1701|SC|contig000001	Prodigal:2.60	CDS	462383	463762	.	-	0	ID=BF1701_00472;gene=mdtK;inference=ab initio prediction:Prodigal:2.60,similar to AA sequence:RefSeq:YP_207551.1,similar to AA sequence:UniProtKB:P37340,protein motif:CLUSTERS:PRK01766,protein motif:TIGRFAMs:TIGR00797,protein motif:Pfam:PF01554.12;locus_tag=BF1701_00472;product=multidrug efflux protein,Multidrug-efflux transporter,multidrug efflux protein,MATE efflux family protein,MatE;protein_i…
BF1701|SC|contig000001	Prodigal:2.60	CDS	464097	465248	.	+	0	ID=BF1701_00473;gene=hisZ;inference=ab initio prediction:Prodigal:2.60,similar to AA sequence:RefSeq:YP_207553.1,similar to AA sequence:UniProtKB:Q9K6Z0,protein motif:CLUSTERS:PRK12421,protein motif:Cdd:COG3705,protein motif:TIGRFAMs:TIGR00443;locus_tag=BF1701_00473;product=ATP phosphoribosyltransferase,ATP phosphoribosyltransferase regulatory subunit,ATP phosphoribosyltransferase regulatory subu…
BF1701|SC|contig000001	Prodigal:2.60	CDS	465352	466650	.	+	0	ID=BF1701_00474;eC_number=6.3.4.4,6.3.4.4;gene=purA;inference=ab initio prediction:Prodigal:2.60,similar to AA sequence:RefSeq:YP_207554.1,similar to AA sequence:UniProtKB:Q3KIY4,protein motif:CLUSTERS:PRK01117,protein motif:TIGRFAMs:TIGR00184,protein motif:Pfam:PF00709.15;locus_tag=BF1701_00474;product=adenylosuccinate synthetase,Adenylosuccinate synthetase,adenylosuccinate synthetase,adenylosuc…
BF1701|SC|contig000001	Prodigal:2.60	CDS	467037	467876	.	-	0	ID=BF1701_00475;eC_number=3.4.24.-,3.4.24.-;gene=htpX;inference=ab initio prediction:Prodigal:2.60,similar to AA sequence:RefSeq:NP_273864.1,similar to AA sequence:UniProtKB:P23894,protein motif:CLUSTERS:PRK05457,protein motif:Cdd:COG4784,protein motif:Pfam:PF01435.12;locus_tag=BF1701_00475;product=heat shock protein HtpX,Protease HtpX,heat shock protein HtpX,Putative Zn-dependent protease,Peptid…
BF1701|SC|contig000001	Prodigal:2.60	CDS	468091	468738	.	+	0	ID=BF1701_00476;eC_number=2.7.4.3,2.7.4.3;gene=adk;inference=ab initio prediction:Prodigal:2.60,similar to AA sequence:RefSeq:YP_207556.1,similar to AA sequence:UniProtKB:Q3KHE3,protein motif:CLUSTERS:PRK00279,protein motif:TIGRFAMs:TIGR01351,protein motif:Pfam:PF00406.16;locus_tag=BF1701_00476;product=adenylate kinase,Adenylate kinase,adenylate kinase,adenylate kinase,Adenylate kinase;protein_id…
BF1701|SC|contig000001	Prodigal:2.60	CDS	469264	470004	.	+	0	ID=BF1701_00477;eC_number=4.1.1.23,4.1.1.23;gene=pyrF;inference=ab initio prediction:Prodigal:2.60,similar to AA sequence:RefSeq:YP_207557.1,similar to AA sequence:UniProtKB:Q9KQT7,protein motif:CLUSTERS:PRK00230,protein motif:Cdd:COG0284,protein motif:TIGRFAMs:TIGR01740,protein motif:Pfam:PF00215.18;locus_tag=BF1701_00477;product=orotidine 5'-phosphate decarboxylase,Orotidine 5'-phosphate decarb…
BF1701|SC|contig000001	Prodigal:2.60	CDS	470059	471030	.	+	0	ID=BF1701_00478;eC_number=2.7.-.-;gene=rfaE;inference=ab initio prediction:Prodigal:2.60,similar to AA sequence:RefSeq:YP_004048986.1,similar to AA sequence:UniProtKB:P76658,protein motif:CLUSTERS:PRK11316,protein motif:Cdd:COG2870,protein motif:TIGRFAMs:TIGR02198,protein motif:Pfam:PF00294.18;locus_tag=BF1701_00478;product=DP-heptose synthetase,Bifunctional protein hldE,bifunctional heptose 7-ph…
BF1701|SC|contig000001	Prodigal:2.60	CDS	471067	472302	.	+	0	ID=BF1701_00479;eC_number=2.1.1.37;gene=nmgII;inference=ab initio prediction:Prodigal:2.60,similar to AA sequence:RefSeq:YP_001598934.1,similar to AA sequence:UniProtKB:P15446,protein motif:CLUSTERS:PRK10458,protein motif:TIGRFAMs:TIGR00675,protein motif:Pfam:PF00145.11;locus_tag=BF1701_00479;product=DNA (cytosine-5-)-methyltransferase,Modification methylase HpaII,DNA cytosine methylase,DNA (cyto…
BF1701|SC|contig000001	Prodigal:2.60	CDS	472304	473422	.	+	0	ID=BF1701_00480;gene=nmgI;inference=ab initio prediction:Prodigal:2.60,similar to AA sequence:RefSeq:YP_004048984.1;locus_tag=BF1701_00480;product=type II restriction endonuclease;protein_id=gnl|SC|BF1701_00480
BF1701|SC|contig000001	Prodigal:2.60	CDS	473463	474467	.	+	0	ID=BF1701_00481;eC_number=5.1.3.20;gene=hldD;inference=ab initio prediction:Prodigal:2.60,similar to AA sequence:RefSeq:YP_002001190.1,similar to AA sequence:UniProtKB:P67910,protein motif:CLUSTERS:PRK11150,protein motif:TIGRFAMs:TIGR02197,protein motif:Pfam:PF01370.15;locus_tag=BF1701_00481;product=ADP-L-glycero-D-manno-heptose-6-epimerase,ADP-L-glycero-D-manno-heptose-6-epimerase,ADP-L-glycero-…
BF1701|SC|contig000001	Prodigal:2.60	CDS	474540	476084	.	+	0	ID=BF1701_00482;eC_number=3.1.21.3,2.1.1.72;inference=ab initio prediction:Prodigal:2.60,similar to AA sequence:RefSeq:YP_207560.1,similar to AA sequence:UniProtKB:Q89Z59,protein motif:CLUSTERS:PRK09328,protein motif:Cdd:COG0286,protein motif:TIGRFAMs:TIGR00497,protein motif:Pfam:PF02384.10;locus_tag=BF1701_00482;product=type I restriction-modification system methyltransferase,Probable type I res…
BF1701|SC|contig000001	Prodigal:2.60	CDS	476081	477091	.	+	0	ID=BF1701_00483;inference=ab initio prediction:Prodigal:2.60,similar to AA sequence:RefSeq:YP_002342457.1,protein motif:Cdd:COG3943;locus_tag=BF1701_00483;product=DNA-binding protein,Virulence protein;protein_id=gnl|SC|BF1701_00483
BF1701|SC|contig000001	Prodigal:2.60	CDS	477257	477853	.	+	0	ID=BF1701_00484;gene=hsdS_1;inference=ab initio prediction:Prodigal:2.60,similar to AA sequence:RefSeq:YP_001598938.1,similar to AA sequence:UniProtKB:P75604,protein motif:Pfam:PF01420.13;locus_tag=BF1701_00484;product=type I restriction enzyme,Type I restriction enzyme specificity protein MPN_089,Type I restriction modification DNA specificity domain;protein_id=gnl|SC|BF1701_00484
BF1701|SC|contig000001	Prodigal:2.60	CDS	478086	478475	.	+	0	ID=BF1701_00485;gene=hsdS_2;inference=ab initio prediction:Prodigal:2.60,similar to AA sequence:RefSeq:YP_001598938.1,similar to AA sequence:UniProtKB:P75604,protein motif:Pfam:PF01420.13;locus_tag=BF1701_00485;product=type I restriction enzyme,Type I restriction enzyme specificity protein MPN_089,Type I restriction modification DNA specificity domain;protein_id=gnl|SC|BF1701_00485
BF1701|SC|contig000001	Prodigal:2.60	CDS	478554	479429	.	+	0	ID=BF1701_00486;eC_number=3.1.21.3;gene=hsdR_1;inference=ab initio prediction:Prodigal:2.60,similar to AA sequence:RefSeq:YP_005882460.1,similar to AA sequence:UniProtKB:P10486,protein motif:TIGRFAMs:TIGR00348,protein motif:Pfam:PF04313.8;locus_tag=BF1701_00486;product=putative type I restriction enzyme EcoR124II R protein,Type I restriction enzyme EcoR124II R protein,type I site-specific deoxyri…
BF1701|SC|contig000001	Prodigal:2.60	CDS	479592	479819	.	+	0	ID=BF1701_00487;eC_number=3.1.21.3;gene=hsdR_2;inference=ab initio prediction:Prodigal:2.60,similar to AA sequence:RefSeq:YP_005882460.1,similar to AA sequence:UniProtKB:P10486,protein motif:TIGRFAMs:TIGR00348,protein motif:Pfam:PF04851.9;locus_tag=BF1701_00487;product=putative type I restriction enzyme EcoR124II R protein,Type I restriction enzyme EcoR124II R protein,type I site-specific deoxyri…
BF1701|SC|contig000001	Prodigal:2.60	CDS	479780	481651	.	+	0	ID=BF1701_00488;eC_number=3.1.21.3;gene=hsdR_3;inference=ab initio prediction:Prodigal:2.60,similar to AA sequence:RefSeq:YP_005882460.1,similar to AA sequence:UniProtKB:P10486,protein motif:TIGRFAMs:TIGR00348,protein motif:Pfam:PF12008.2;locus_tag=BF1701_00488;product=putative type I restriction enzyme EcoR124II R protein,Type I restriction enzyme EcoR124II R protein,type I site-specific deoxyri…
BF1701|SC|contig000001	Prodigal:2.60	CDS	481698	483977	.	-	0	ID=BF1701_00489;gene=clpA;inference=ab initio prediction:Prodigal:2.60,similar to AA sequence:RefSeq:YP_974859.1,similar to AA sequence:UniProtKB:P0ABH9,protein motif:CLUSTERS:PRK11034,protein motif:Cdd:COG2255,protein motif:TIGRFAMs:TIGR02639,protein motif:Pfam:PF07724.8;locus_tag=BF1701_00489;product=ATP-dependent protease ATP-binding protein,ATP-dependent Clp protease ATP-binding subunit ClpA,…
BF1701|SC|contig000001	Prodigal:2.60	CDS	483979	484317	.	-	0	ID=BF1701_00490;gene=clpS;inference=ab initio prediction:Prodigal:2.60,similar to AA sequence:RefSeq:YP_001598940.1,similar to AA sequence:UniProtKB:P0A8Q6,protein motif:CLUSTERS:PRK00033,protein motif:Pfam:PF02617.11;locus_tag=BF1701_00490;product=ATP-dependent Clp protease adaptor protein ClpS,ATP-dependent Clp protease adapter protein ClpS,ATP-dependent Clp protease adaptor protein ClpS,ATP-de…
BF1701|SC|contig000001	Infernal:1.1	ncRNA	484427	484791	.	+	0	ID=BF1701_00491;inference=COORDINATES:profile:Infernal:1.1;locus_tag=BF1701_00491;product=cspA
BF1701|SC|contig000001	Prodigal:2.60	CDS	485025	486356	.	-	0	ID=BF1701_00492;gene=pmbA;inference=ab initio prediction:Prodigal:2.60,similar to AA sequence:RefSeq:YP_002001202.1,similar to AA sequence:UniProtKB:P0AFK0,protein motif:CLUSTERS:PRK11040,protein motif:Cdd:COG0312,protein motif:Pfam:PF01523.10;locus_tag=BF1701_00492;product=PmbA protein,hypothetical protein,peptidase PmbA,Predicted Zn-dependent proteases and their inactivated homologs,Putative mo…
BF1701|SC|contig000001	Prodigal:2.60	CDS	486510	487022	.	+	0	ID=BF1701_00493;gene=yjgA;inference=ab initio prediction:Prodigal:2.60,similar to AA sequence:UniProtKB:P0A8X0,protein motif:CLUSTERS:PRK05255,protein motif:Pfam:PF04751.8;locus_tag=BF1701_00493;product=x96 protein,hypothetical protein,Protein of unknown function (DUF615);protein_id=gnl|SC|BF1701_00493
BF1701|SC|contig000001	Prodigal:2.60	CDS	487069	487782	.	+	0	ID=BF1701_00494;inference=ab initio prediction:Prodigal:2.60,similar to AA sequence:RefSeq:YP_002001204.1;locus_tag=BF1701_00494;product=putative thiosulfate sulfur transferase;protein_id=gnl|SC|BF1701_00494
BF1701|SC|contig000001	Prodigal:2.60	CDS	487851	489551	.	+	0	ID=BF1701_00495;eC_number=3.1.-.-;gene=recJ;inference=ab initio prediction:Prodigal:2.60,similar to AA sequence:RefSeq:YP_002001205.1,similar to AA sequence:UniProtKB:P21893,protein motif:CLUSTERS:PRK11070,protein motif:Cdd:COG4199,protein motif:TIGRFAMs:TIGR00644,protein motif:Pfam:PF02272.13;locus_tag=BF1701_00495;product=RecJ,Single-stranded-DNA-specific exonuclease recJ,ssDNA exonuclease RecJ…
BF1701|SC|contig000001	Prodigal:2.60	CDS	489852	491213	.	+	0	ID=BF1701_00496;eC_number=2.7.7.19,2.7.7.19;gene=pcnB;inference=ab initio prediction:Prodigal:2.60,similar to AA sequence:RefSeq:YP_005891661.1,similar to AA sequence:UniProtKB:P0ABF1,protein motif:CLUSTERS:PRK11623,protein motif:TIGRFAMs:TIGR01942,protein motif:Pfam:PF12626.1;locus_tag=BF1701_00496;product=poly(A) polymerase,Poly(A) polymerase precursor,poly(A) polymerase I,poly(A) polymerase,Po…
BF1701|SC|contig000001	Prodigal:2.60	CDS	491386	491709	.	+	0	ID=BF1701_00497;inference=ab initio prediction:Prodigal:2.60,similar to AA sequence:RefSeq:YP_002001208.1;locus_tag=BF1701_00497;product=Periplasmic protein;protein_id=gnl|SC|BF1701_00497
BF1701|SC|contig000001	Prodigal:2.60	CDS	491814	492767	.	-	0	ID=BF1701_00498;gene=ybeZ;inference=ab initio prediction:Prodigal:2.60,similar to AA sequence:RefSeq:YP_002001209.1,similar to AA sequence:UniProtKB:P0A9K3,protein motif:CLUSTERS:PRK10536,protein motif:Cdd:COG1875,protein motif:Pfam:PF02562.10;locus_tag=BF1701_00498;product=PhoH-related protein,PhoH-like protein,hypothetical protein,Predicted ATPase related to phosphate starvation-inducible prote…
BF1701|SC|contig000001	Prodigal:2.60	CDS	492906	493514	.	-	0	ID=BF1701_00499;eC_number=2.4.1.57;gene=pimB;inference=ab initio prediction:Prodigal:2.60,similar to AA sequence:RefSeq:YP_003082938.1,similar to AA sequence:UniProtKB:Q8NNK8,protein motif:CLUSTERS:PRK15427,protein motif:Cdd:COG0297,protein motif:TIGRFAMs:TIGR03088,protein motif:Pfam:PF00534.14;locus_tag=BF1701_00499;product=putative glycosyltransferase,GDP-mannose-dependent alpha-(1-6)-phosphati…
BF1701|SC|contig000001	Prodigal:2.60	CDS	493546	494106	.	-	0	ID=BF1701_00500;inference=ab initio prediction:Prodigal:2.60,similar to AA sequence:RefSeq:YP_003082939.1;locus_tag=BF1701_00500;product=putative glycosyltransferase;protein_id=gnl|SC|BF1701_00500
BF1701|SC|contig000001	Prodigal:2.60	CDS	494298	495002	.	+	0	ID=BF1701_00501;inference=ab initio prediction:Prodigal:2.60,protein motif:Cdd:COG3471,protein motif:Pfam:PF04402.8;locus_tag=BF1701_00501;product=Predicted periplasmic/secreted protein,Protein of unknown function (DUF541);protein_id=gnl|SC|BF1701_00501
BF1701|SC|contig000001	Prodigal:2.60	CDS	495066	495632	.	-	0	ID=BF1701_00502;eC_number=3.5.4.13,3.5.4.13;gene=dcd;inference=ab initio prediction:Prodigal:2.60,similar to AA sequence:RefSeq:YP_005882473.1,similar to AA sequence:UniProtKB:Q9HYC9,protein motif:CLUSTERS:PRK00416,protein motif:TIGRFAMs:TIGR02274,protein motif:Pfam:PF00692.13;locus_tag=BF1701_00502;product=deoxycytidine triphosphate deaminase,Deoxycytidine triphosphate deaminase,deoxycytidine tr…
BF1701|SC|contig000001	Prodigal:2.60	CDS	495698	496114	.	-	0	ID=BF1701_00503;inference=ab initio prediction:Prodigal:2.60,similar to AA sequence:RefSeq:YP_005893678.1,protein motif:Cdd:COG4642,protein motif:Pfam:PF02493.14;locus_tag=BF1701_00503;product=MORN repeat protein,Uncharacterized protein conserved in bacteria,MORN repeat;protein_id=gnl|SC|BF1701_00503
BF1701|SC|contig000001	Prodigal:2.60	CDS	496166	497065	.	-	0	ID=BF1701_00504;gene=rdgC;inference=ab initio prediction:Prodigal:2.60,similar to AA sequence:RefSeq:YP_207578.1,similar to AA sequence:UniProtKB:Q9HYX7,protein motif:CLUSTERS:PRK00321,protein motif:Pfam:PF04381.6;locus_tag=BF1701_00504;product=recombination associated protein,Recombination-associated protein rdgC,recombination associated protein,Putative exonuclease%2C RdgC;protein_id=gnl|SC|BF1…
BF1701|SC|contig000001	Prodigal:2.60	CDS	497096	498706	.	-	0	ID=BF1701_00505;gene=engA;inference=ab initio prediction:Prodigal:2.60,similar to AA sequence:RefSeq:YP_001598955.1,similar to AA sequence:UniProtKB:P0A6P5,protein motif:CLUSTERS:PRK00093,protein motif:Cdd:COG0283,protein motif:TIGRFAMs:TIGR03594,protein motif:Pfam:PF01926.17;locus_tag=BF1701_00505;product=GTP-binding protein EngA,GTP-binding protein EngA,GTP-binding protein Der,Cytidylate kinase…
BF1701|SC|contig000001	Prodigal:2.60	CDS	498707	499336	.	-	0	ID=BF1701_00506;inference=ab initio prediction:Prodigal:2.60,similar to AA sequence:RefSeq:YP_004048964.1,similar to AA sequence:UniProtKB:P43989,protein motif:CLUSTERS:PRK11788,protein motif:Cdd:COG4649,protein motif:Pfam:PF09976.3;locus_tag=BF1701_00506;product=membrane protein,hypothetical protein,tetratricopeptide repeat protein,Uncharacterized protein conserved in bacteria,Uncharacterized pr…
BF1701|SC|contig000001	Prodigal:2.60	CDS	499337	500632	.	-	0	ID=BF1701_00507;eC_number=6.1.1.21,6.1.1.21;gene=hisS;inference=ab initio prediction:Prodigal:2.60,similar to AA sequence:RefSeq:YP_003082946.1,similar to AA sequence:UniProtKB:P60906,protein motif:CLUSTERS:PRK00037,protein motif:Cdd:COG0124,protein motif:TIGRFAMs:TIGR00442,protein motif:Pfam:PF00587.19;locus_tag=BF1701_00507;product=histidyl-tRNA synthetase,Histidine--tRNA ligase,histidyl-tRNA s…
BF1701|SC|contig000001	Prodigal:2.60	CDS	500726	501379	.	-	0	ID=BF1701_00508;eC_number=3.4.-.-;inference=ab initio prediction:Prodigal:2.60,similar to AA sequence:RefSeq:YP_005893683.1,protein motif:TIGRFAMs:TIGR03796,protein motif:Pfam:PF03412.1;locus_tag=BF1701_00508;product=peptidase%2C C39 family,NHLM bacteriocin system ABC transporter%2C peptidase/ATP-binding protein,Peptidase C39 family;protein_id=gnl|SC|BF1701_00508
BF1701|SC|contig000001	Prodigal:2.60	CDS	502368	502526	.	-	0	ID=BF1701_00509;inference=ab initio prediction:Prodigal:2.60;locus_tag=BF1701_00509;product=hypothetical protein;protein_id=gnl|SC|BF1701_00509
BF1701|SC|contig000001	Prodigal:2.60	CDS	502683	503102	.	-	0	ID=BF1701_00510;inference=ab initio prediction:Prodigal:2.60;locus_tag=BF1701_00510;product=hypothetical protein;protein_id=gnl|SC|BF1701_00510
BF1701|SC|contig000001	Prodigal:2.60	CDS	503160	503525	.	-	0	ID=BF1701_00511;inference=ab initio prediction:Prodigal:2.60;locus_tag=BF1701_00511;product=hypothetical protein;protein_id=gnl|SC|BF1701_00511
BF1701|SC|contig000001	Prodigal:2.60	CDS	503507	504052	.	-	0	ID=BF1701_00512;inference=ab initio prediction:Prodigal:2.60,similar to AA sequence:RefSeq:YP_004048956.1;locus_tag=BF1701_00512;product=integral membrane protein;protein_id=gnl|SC|BF1701_00512
BF1701|SC|contig000001	Prodigal:2.60	CDS	504753	505043	.	-	0	ID=BF1701_00513;inference=ab initio prediction:Prodigal:2.60;locus_tag=BF1701_00513;product=hypothetical protein;protein_id=gnl|SC|BF1701_00513
BF1701|SC|contig000001	Prodigal:2.60	CDS	505363	505611	.	-	0	ID=BF1701_00514;inference=ab initio prediction:Prodigal:2.60;locus_tag=BF1701_00514;product=hypothetical protein;protein_id=gnl|SC|BF1701_00514
BF1701|SC|contig000001	Prodigal:2.60	CDS	506167	506391	.	-	0	ID=BF1701_00515;inference=ab initio prediction:Prodigal:2.60;locus_tag=BF1701_00515;product=hypothetical protein;protein_id=gnl|SC|BF1701_00515
BF1701|SC|contig000001	Prodigal:2.60	CDS	507410	507838	.	-	0	ID=BF1701_00516;inference=ab initio prediction:Prodigal:2.60;locus_tag=BF1701_00516;product=hypothetical protein;protein_id=gnl|SC|BF1701_00516
BF1701|SC|contig000001	Prodigal:2.60	CDS	507913	508356	.	-	0	ID=BF1701_00517;inference=ab initio prediction:Prodigal:2.60,similar to AA sequence:RefSeq:YP_004048956.1;locus_tag=BF1701_00517;product=integral membrane protein;protein_id=gnl|SC|BF1701_00517
BF1701|SC|contig000001	Prodigal:2.60	CDS	508399	509268	.	-	0	ID=BF1701_00518;inference=ab initio prediction:Prodigal:2.60,protein motif:Cdd:COG3203;locus_tag=BF1701_00518;product=Outer membrane protein (porin);protein_id=gnl|SC|BF1701_00518
BF1701|SC|contig000001	Prodigal:2.60	CDS	509432	510355	.	+	0	ID=BF1701_00519;eC_number=5.4.99.28;gene=rluA;inference=ab initio prediction:Prodigal:2.60,similar to AA sequence:RefSeq:YP_002001227.1,similar to AA sequence:UniProtKB:P0AA37,protein motif:CLUSTERS:PRK11180,protein motif:TIGRFAMs:TIGR00005,protein motif:Pfam:PF00849.16;locus_tag=BF1701_00519;product=pseudouridine synthase,Ribosomal large subunit pseudouridine synthase A,23S rRNA pseudouridine sy…
BF1701|SC|contig000001	Prodigal:2.60	CDS	510433	511074	.	-	0	ID=BF1701_00520;inference=ab initio prediction:Prodigal:2.60,similar to AA sequence:RefSeq:YP_005878831.1,protein motif:Cdd:COG0429,protein motif:Pfam:PF12695.1;locus_tag=BF1701_00520;product=putative hydrolase,Predicted hydrolase of the alpha/beta-hydrolase fold,Alpha/beta hydrolase family;protein_id=gnl|SC|BF1701_00520
BF1701|SC|contig000001	Prodigal:2.60	CDS	511129	511920	.	-	0	ID=BF1701_00521;eC_number=2.5.1.16,2.5.1.16;gene=speE;inference=ab initio prediction:Prodigal:2.60,similar to AA sequence:RefSeq:YP_207589.1,similar to AA sequence:UniProtKB:Q9WZC2,protein motif:CLUSTERS:PRK04457,protein motif:Cdd:COG0421,protein motif:TIGRFAMs:TIGR00417,protein motif:Pfam:PF01564.11;locus_tag=BF1701_00521;product=spermidine synthase,Spermidine synthase,spermidine synthase,Spermi…
BF1701|SC|contig000001	Aragorn:1.2.36	tRNA	512086	512161	.	+	0	ID=BF1701_00522;inference=COORDINATES:profile:Aragorn:1.2.36;locus_tag=BF1701_00522;product=tRNA-Thr(tgt)
BF1701|SC|contig000001	Prodigal:2.60	CDS	512303	513094	.	+	0	ID=BF1701_00523;eC_number=2.1.2.11,2.1.2.11;gene=panB;inference=ab initio prediction:Prodigal:2.60,similar to AA sequence:RefSeq:YP_207590.1,similar to AA sequence:UniProtKB:Q9JZW6,protein motif:CLUSTERS:PRK00311,protein motif:Cdd:COG0413,protein motif:TIGRFAMs:TIGR00222,protein motif:Pfam:PF02548.9;locus_tag=BF1701_00523;product=3-methyl-2-oxobutanoate hydroxymethyltransferase,3-methyl-2-oxobuta…
BF1701|SC|contig000001	Prodigal:2.60	CDS	513217	514053	.	+	0	ID=BF1701_00524;eC_number=6.3.2.1,6.3.2.1;gene=panC;inference=ab initio prediction:Prodigal:2.60,similar to AA sequence:RefSeq:YP_004048950.1,similar to AA sequence:UniProtKB:Q2T095,protein motif:CLUSTERS:PRK00380,protein motif:Cdd:COG0414,protein motif:TIGRFAMs:TIGR00018,protein motif:Pfam:PF02569.1;locus_tag=BF1701_00524;product=pantoate-beta-alanine ligase,Pantothenate synthetase,pantoate--bet…
BF1701|SC|contig000001	Prodigal:2.60	CDS	514218	516056	.	+	0	ID=BF1701_00525;inference=ab initio prediction:Prodigal:2.60,protein motif:CLUSTERS:PRK11189,protein motif:Cdd:COG3914,protein motif:TIGRFAMs:TIGR02917,protein motif:Pfam:PF07719.11;locus_tag=BF1701_00525;product=lipoprotein NlpI,Predicted O-linked N-acetylglucosamine transferase%2C SPINDLY family,putative PEP-CTERM system TPR-repeat lipoprotein,Tetratricopeptide repeat;protein_id=gnl|SC|BF1701_0…
BF1701|SC|contig000001	Prodigal:2.60	CDS	516196	516777	.	+	0	ID=BF1701_00526;gene=lolB;inference=ab initio prediction:Prodigal:2.60,similar to AA sequence:RefSeq:YP_002001234.1,similar to AA sequence:UniProtKB:Q83AQ2,protein motif:CLUSTERS:PRK00022,protein motif:TIGRFAMs:TIGR00548,protein motif:Pfam:PF03550.8;locus_tag=BF1701_00526;product=outer membrane lipoprotein LolB,Outer-membrane lipoprotein lolB precursor,outer membrane lipoprotein LolB,outer membra…
BF1701|SC|contig000001	Prodigal:2.60	CDS	516787	517632	.	+	0	ID=BF1701_00527;eC_number=2.7.1.148;gene=ipk;inference=ab initio prediction:Prodigal:2.60,similar to AA sequence:RefSeq:YP_207593.1,similar to AA sequence:UniProtKB:P62615,protein motif:CLUSTERS:PRK00343,protein motif:TIGRFAMs:TIGR00154,protein motif:Pfam:PF08544.7;locus_tag=BF1701_00527;product=4-diphosphocytidyl-2-C-methyl-D-erythritol kinase,4-diphosphocytidyl-2-C-methyl-D-erythritol kinase,4-…
BF1701|SC|contig000001	Aragorn:1.2.36	tRNA	517640	517715	.	+	0	ID=BF1701_00528;inference=COORDINATES:profile:Aragorn:1.2.36;locus_tag=BF1701_00528;product=tRNA-Gln(ttg)
BF1701|SC|contig000001	Aragorn:1.2.36	tRNA	517724	517799	.	+	0	ID=BF1701_00529;inference=COORDINATES:profile:Aragorn:1.2.36;locus_tag=BF1701_00529;product=tRNA-Gln(ttg)
BF1701|SC|contig000001	Prodigal:2.60	CDS	517966	518949	.	+	0	ID=BF1701_00530;eC_number=2.7.6.1,2.7.6.1;gene=prs;inference=ab initio prediction:Prodigal:2.60,similar to AA sequence:RefSeq:YP_207594.1,similar to AA sequence:UniProtKB:P65235,protein motif:CLUSTERS:PRK01259,protein motif:TIGRFAMs:TIGR01251,protein motif:Pfam:PF00156.21;locus_tag=BF1701_00530;product=ribose-phosphate pyrophosphokinase,Ribose-phosphate pyrophosphokinase,ribose-phosphate pyrophos…
BF1701|SC|contig000001	Prodigal:2.60	CDS	519016	519588	.	+	0	ID=BF1701_00531;gene=rplY;inference=ab initio prediction:Prodigal:2.60,similar to AA sequence:RefSeq:YP_207595.1,similar to AA sequence:UniProtKB:Q3K6W3,protein motif:CLUSTERS:PRK05618,protein motif:TIGRFAMs:TIGR00731,protein motif:Pfam:PF01386.13;locus_tag=BF1701_00531;product=50S ribosomal protein L25,General stress protein CTC,50S ribosomal protein L25/general stress protein Ctc,ribosomal prot…
BF1701|SC|contig000001	Prodigal:2.60	CDS	519713	520882	.	-	0	ID=BF1701_00532;eC_number=3.4.16.4;gene=dacC;inference=ab initio prediction:Prodigal:2.60,similar to AA sequence:RefSeq:YP_002001238.1,similar to AA sequence:UniProtKB:P08506,protein motif:CLUSTERS:PRK11397,protein motif:Pfam:PF00768.14;locus_tag=BF1701_00532;product=Penicillin-binding protein,D-alanyl-D-alanine carboxypeptidase dacC precursor,D-alanyl-D-alanine carboxypeptidase,D-alanyl-D-alanin…
BF1701|SC|contig000001	Prodigal:2.60	CDS	521030	522556	.	+	0	ID=BF1701_00533;eC_number=4.3.1.19,4.3.1.19;gene=ilvA;inference=ab initio prediction:Prodigal:2.60,similar to AA sequence:RefSeq:YP_207597.1,similar to AA sequence:UniProtKB:P04968,protein motif:CLUSTERS:PRK09224,protein motif:Cdd:COG1171,protein motif:TIGRFAMs:TIGR01124,protein motif:Pfam:PF00291.19;locus_tag=BF1701_00533;product=threonine dehydratase,L-threonine dehydratase biosynthetic IlvA,th…
BF1701|SC|contig000001	Prodigal:2.60	CDS	522613	523686	.	-	0	ID=BF1701_00534;eC_number=3.6.3.25;gene=cysA;inference=ab initio prediction:Prodigal:2.60,similar to AA sequence:RefSeq:YP_207598.1,similar to AA sequence:UniProtKB:P0A4W2,protein motif:CLUSTERS:PRK10851,protein motif:Cdd:COG3842,protein motif:TIGRFAMs:TIGR00968,protein motif:Pfam:PF00005.21;locus_tag=BF1701_00534;product=ABC transporter ATP-binding protein,Sulfate/thiosulfate import ATP-binding …
BF1701|SC|contig000001	Prodigal:2.60	CDS	523683	524543	.	-	0	ID=BF1701_00535;gene=cysW;inference=ab initio prediction:Prodigal:2.60,similar to AA sequence:RefSeq:YP_005889319.1,similar to AA sequence:UniProtKB:P0AEB0,protein motif:CLUSTERS:PRK11602,protein motif:Cdd:COG4208,protein motif:TIGRFAMs:TIGR02140,protein motif:Pfam:PF00528.16;locus_tag=BF1701_00535;product=putative ABC transporter,Sulfate transport system permease protein CysW,sulfate/thiosulfate…
BF1701|SC|contig000001	Prodigal:2.60	CDS	524921	525757	.	-	0	ID=BF1701_00536;gene=cysU;inference=ab initio prediction:Prodigal:2.60,similar to AA sequence:RefSeq:YP_004048937.1,similar to AA sequence:UniProtKB:P0AEB0,protein motif:CLUSTERS:PRK10971,protein motif:Cdd:COG4149,protein motif:TIGRFAMs:TIGR02139,protein motif:Pfam:PF00528.16;locus_tag=BF1701_00536;product=sulfate permease hypothetical protein,Sulfate transport system permease protein CysW,sulfat…
BF1701|SC|contig000001	Prodigal:2.60	CDS	526048	526380	.	+	0	ID=BF1701_00537;inference=ab initio prediction:Prodigal:2.60;locus_tag=BF1701_00537;product=hypothetical protein;protein_id=gnl|SC|BF1701_00537
BF1701|SC|contig000001	Prodigal:2.60	CDS	526712	527221	.	+	0	ID=BF1701_00538;inference=ab initio prediction:Prodigal:2.60,similar to AA sequence:RefSeq:YP_001598985.1,protein motif:Cdd:COG2020,protein motif:Pfam:PF04140.8;locus_tag=BF1701_00538;product=integral membrane protein,Putative protein-S-isoprenylcysteine methyltransferase,Isoprenylcysteine carboxyl methyltransferase (ICMT) family;protein_id=gnl|SC|BF1701_00538
BF1701|SC|contig000001	Prodigal:2.60	CDS	527768	528355	.	-	0	ID=BF1701_00539;eC_number=1.15.1.1;gene=sodB;inference=ab initio prediction:Prodigal:2.60,similar to AA sequence:RefSeq:YP_001598986.1,similar to AA sequence:UniProtKB:P0AGD3,protein motif:CLUSTERS:PRK10543,protein motif:Pfam:PF02777.12;locus_tag=BF1701_00539;product=superoxide dismutase,Superoxide dismutase [Fe],superoxide dismutase,Iron/manganese superoxide dismutases%2C C-terminal domain;prote…
BF1701|SC|contig000001	Prodigal:2.60	CDS	528518	529924	.	+	0	ID=BF1701_00540;eC_number=3.6.1.-,3.6.4.12;gene=dnaB;inference=ab initio prediction:Prodigal:2.60,similar to AA sequence:RefSeq:YP_004048934.1,similar to AA sequence:UniProtKB:P0ACB0,protein motif:CLUSTERS:PRK07004,protein motif:Cdd:COG0305,protein motif:TIGRFAMs:TIGR00665,protein motif:Pfam:PF03796.9;locus_tag=BF1701_00540;product=replicative DNA helicase,Replicative DNA helicase,replicative DNA…
BF1701|SC|contig000001	Prodigal:2.60	CDS	530233	530910	.	+	0	ID=BF1701_00541;gene=fimT;inference=ab initio prediction:Prodigal:2.60,similar to AA sequence:RefSeq:YP_001598988.1,protein motif:CLUSTERS:PRK10506,protein motif:Cdd:COG4970,protein motif:TIGRFAMs:TIGR01708,protein motif:Pfam:PF12019.2;locus_tag=BF1701_00541;product=fimbrial protein FimT,hypothetical protein,Tfp pilus assembly protein FimT,type II secretion system protein H,Type II transport prot…
BF1701|SC|contig000001	Prodigal:2.60	CDS	530928	531545	.	+	0	ID=BF1701_00542;gene=pilI;inference=ab initio prediction:Prodigal:2.60,similar to AA sequence:RefSeq:YP_005891707.1,protein motif:Cdd:COG4967,protein motif:TIGRFAMs:TIGR02523;locus_tag=BF1701_00542;product=type IV pilus biogenesis protein PilI,Tfp pilus assembly protein PilV,type IV pilus modification protein PilV;protein_id=gnl|SC|BF1701_00542
BF1701|SC|contig000001	Prodigal:2.60	CDS	531542	532531	.	+	0	ID=BF1701_00543;gene=pilJ;inference=ab initio prediction:Prodigal:2.60,similar to AA sequence:RefSeq:YP_005891708.1,protein motif:Cdd:COG4966;locus_tag=BF1701_00543;product=type IV pilus assembly protein PilW,Tfp pilus assembly protein PilW;protein_id=gnl|SC|BF1701_00543
BF1701|SC|contig000001	Prodigal:2.60	CDS	532510	533106	.	+	0	ID=BF1701_00544;gene=pilK;inference=ab initio prediction:Prodigal:2.60,similar to AA sequence:RefSeq:YP_005878810.1,protein motif:Cdd:COG4726;locus_tag=BF1701_00544;product=type IV pilus biogenesis protein PilK,Tfp pilus assembly protein PilX;protein_id=gnl|SC|BF1701_00544
BF1701|SC|contig000001	Prodigal:2.60	CDS	533111	533584	.	+	0	ID=BF1701_00545;gene=pilX;inference=ab initio prediction:Prodigal:2.60,similar to AA sequence:RefSeq:YP_005878809.1,similar to AA sequence:UniProtKB:P05431,protein motif:CLUSTERS:PRK10574,protein motif:Cdd:COG4968,protein motif:TIGRFAMs:TIGR02532,protein motif:Pfam:PF11530.2;locus_tag=BF1701_00545;product=minor pilin PilX,Pilin,putative major pilin subunit,Tfp pilus assembly protein PilE,prepilin…
BF1701|SC|contig000001	Prodigal:2.60	CDS	535056	535571	.	-	0	ID=BF1701_00546;gene=ygaZ;inference=ab initio prediction:Prodigal:2.60,similar to AA sequence:RefSeq:YP_005882514.1,similar to AA sequence:UniProtKB:P76630,protein motif:TIGRFAMs:TIGR00346,protein motif:Pfam:PF03591.8;locus_tag=BF1701_00546;product=AzlC-like protein,Inner membrane protein YgaZ,azaleucine resistance protein AzlC,AzlC protein;protein_id=gnl|SC|BF1701_00546
BF1701|SC|contig000001	Prodigal:2.60	CDS	535686	536138	.	+	0	ID=BF1701_00547;eC_number=3.6.1.23,3.6.1.23;gene=dut;inference=ab initio prediction:Prodigal:2.60,similar to AA sequence:RefSeq:YP_974912.1,similar to AA sequence:UniProtKB:P06968,protein motif:CLUSTERS:PRK00601,protein motif:TIGRFAMs:TIGR00576,protein motif:Pfam:PF00692.13;locus_tag=BF1701_00547;product=deoxyuridine 5'-triphosphate nucleotidohydrolase,Deoxyuridine 5'-triphosphate nucleotidohydro…
BF1701|SC|contig000001	Prodigal:2.60	CDS	536215	537402	.	+	0	ID=BF1701_00548;eC_number=2.6.1.83;gene=dapL;inference=ab initio prediction:Prodigal:2.60,similar to AA sequence:RefSeq:YP_207610.1,similar to AA sequence:UniProtKB:A0LEA5,protein motif:CLUSTERS:PRK09147,protein motif:Cdd:COG3977,protein motif:TIGRFAMs:TIGR03538,protein motif:Pfam:PF00155.15;locus_tag=BF1701_00548;product=succinyldiaminopimelate transaminase,LL-diaminopimelate aminotransferase,su…
BF1701|SC|contig000001	Prodigal:2.60	CDS	537664	538443	.	+	0	ID=BF1701_00549;gene=yaaA;inference=ab initio prediction:Prodigal:2.60,similar to AA sequence:UniProtKB:P0A8I3,protein motif:CLUSTERS:PRK02101,protein motif:Pfam:PF03883.8;locus_tag=BF1701_00549;product=hypothetical protein,hypothetical protein,Protein of unknown function (DUF328);protein_id=gnl|SC|BF1701_00549
BF1701|SC|contig000001	Aragorn:1.2.36	tRNA	538526	538616	.	+	0	ID=BF1701_00550;inference=COORDINATES:profile:Aragorn:1.2.36;locus_tag=BF1701_00550;product=tRNA-Ser(tga)
BF1701|SC|contig000001	Aragorn:1.2.36	tRNA	538829	538918	.	+	0	ID=BF1701_00551;inference=COORDINATES:profile:Aragorn:1.2.36;locus_tag=BF1701_00551;product=tRNA-Ser(cga)
BF1701|SC|contig000001	Prodigal:2.60	CDS	539114	540121	.	-	0	ID=BF1701_00552;inference=ab initio prediction:Prodigal:2.60,similar to AA sequence:RefSeq:YP_001598391.1,protein motif:Pfam:PF01609.15;locus_tag=BF1701_00552;product=IS1106A3 transposase,Transposase DDE domain;protein_id=gnl|SC|BF1701_00552
BF1701|SC|contig000001	Prodigal:2.60	CDS	541208	543433	.	-	0	ID=BF1701_00553;eC_number=1.1.1.42;gene=icd;inference=ab initio prediction:Prodigal:2.60,similar to AA sequence:RefSeq:YP_208161.1,similar to AA sequence:UniProtKB:P16100,protein motif:Cdd:COG2838,protein motif:TIGRFAMs:TIGR00178,protein motif:Pfam:PF03971.8;locus_tag=BF1701_00553;product=isocitrate dehydrogenase,Isocitrate dehydrogenase [NADP],Monomeric isocitrate dehydrogenase,isocitrate dehydr…
BF1701|SC|contig000001	Prodigal:2.60	CDS	543866	544981	.	+	0	ID=BF1701_00554;eC_number=2.4.99.-;gene=lst;inference=ab initio prediction:Prodigal:2.60,similar to AA sequence:RefSeq:YP_001599001.1,similar to AA sequence:UniProtKB:P72097,protein motif:Pfam:PF07922.5;locus_tag=BF1701_00554;product=CMP-N-acetylneuraminate-beta-galactosamide- alpha-2%2C3-sialyltransferase,CMP-N-acetylneuraminate-beta-galactosamide-alpha-2%2C3-sialyltransferase,Glycosyltransferas…
BF1701|SC|contig000001	Prodigal:2.60	CDS	545145	545603	.	-	0	ID=BF1701_00555;inference=ab initio prediction:Prodigal:2.60,similar to AA sequence:RefSeq:YP_001599002.1,similar to AA sequence:UniProtKB:P00138,protein motif:Cdd:COG3909,protein motif:Pfam:PF01322.14;locus_tag=BF1701_00555;product=C-type cytochrome,Cytochrome c',Cytochrome c556,Cytochrome C';protein_id=gnl|SC|BF1701_00555
BF1701|SC|contig000001	Prodigal:2.60	CDS	545722	546543	.	+	0	ID=BF1701_00556;eC_number=1.1.1.-;gene=ydfG;inference=ab initio prediction:Prodigal:2.60,similar to AA sequence:RefSeq:YP_208158.1,similar to AA sequence:UniProtKB:P39831,protein motif:CLUSTERS:PRK10538,protein motif:Cdd:COG4772,protein motif:TIGRFAMs:TIGR01829,protein motif:Pfam:PF00106.19;locus_tag=BF1701_00556;product=oxidoreductase,NADP-dependent 3-hydroxy acid dehydrogenase YdfG,malonic semi…
BF1701|SC|contig000001	Prodigal:2.60	CDS	546594	547040	.	-	0	ID=BF1701_00557;eC_number=3.1.2.-;inference=ab initio prediction:Prodigal:2.60,similar to AA sequence:RefSeq:YP_208157.1,similar to AA sequence:UniProtKB:P44886,protein motif:CLUSTERS:PRK10694,protein motif:Cdd:COG2050,protein motif:Pfam:PF03061.16;locus_tag=BF1701_00557;product=acyl-CoA hydrolase,Uncharacterized acyl-CoA thioester hydrolase HI_0827,acyl-CoA esterase,Uncharacterized protein%2C po…
BF1701|SC|contig000001	Prodigal:2.60	CDS	547165	547665	.	-	0	ID=BF1701_00558;inference=ab initio prediction:Prodigal:2.60,similar to AA sequence:RefSeq:YP_002001315.1;locus_tag=BF1701_00558;product=putative acyl-CoA hydrolase;protein_id=gnl|SC|BF1701_00558
BF1701|SC|contig000001	Prodigal:2.60	CDS	548128	548934	.	-	0	ID=BF1701_00559;gene=opaD;inference=ab initio prediction:Prodigal:2.60,similar to AA sequence:RefSeq:YP_005891720.1,similar to AA sequence:UniProtKB:P09888,protein motif:Cdd:COG3637,protein motif:Pfam:PF02462.9;locus_tag=BF1701_00559;product=Opacity protein opA58,Outer membrane protein P.IIC precursor,Opacity protein and related surface antigens,Opacity family porin protein;protein_id=gnl|SC|BF17…
BF1701|SC|contig000001	Prodigal:2.60	CDS	550191	551123	.	+	0	ID=BF1701_00560;eC_number=3.4.11.5,3.4.11.5;gene=pip;inference=ab initio prediction:Prodigal:2.60,similar to AA sequence:RefSeq:YP_974976.1,similar to AA sequence:UniProtKB:P42786,protein motif:CLUSTERS:PRK03592,protein motif:TIGRFAMs:TIGR01249,protein motif:Pfam:PF00561.1;locus_tag=BF1701_00560;product=proline iminopeptidase,Proline iminopeptidase,haloalkane dehalogenase,prolyl aminopeptidase,al…
BF1701|SC|contig000001	Prodigal:2.60	CDS	551180	552307	.	-	0	ID=BF1701_00561;inference=ab initio prediction:Prodigal:2.60,similar to AA sequence:RefSeq:YP_004048914.1,similar to AA sequence:UniProtKB:Q9JZR5,protein motif:CLUSTERS:PRK11679;locus_tag=BF1701_00561;product=lipoprotein,hypothetical protein,lipoprotein;protein_id=gnl|SC|BF1701_00561
BF1701|SC|contig000001	Prodigal:2.60	CDS	552385	553260	.	-	0	ID=BF1701_00562;eC_number=4.2.1.52,4.2.1.52;gene=dapA;inference=ab initio prediction:Prodigal:2.60,similar to AA sequence:RefSeq:YP_208050.1,similar to AA sequence:UniProtKB:Q9JZR4,protein motif:CLUSTERS:PRK03170,protein motif:TIGRFAMs:TIGR00674,protein motif:Pfam:PF00701.16;locus_tag=BF1701_00562;product=dihydrodipicolinate synthase,Dihydrodipicolinate synthase,dihydrodipicolinate synthase,dihyd…
BF1701|SC|contig000001	Prodigal:2.60	CDS	553567	554958	.	+	0	ID=BF1701_00563;gene=xanQ;inference=ab initio prediction:Prodigal:2.60,similar to AA sequence:RefSeq:YP_004048912.1,similar to AA sequence:UniProtKB:P67444,protein motif:CLUSTERS:PRK10720,protein motif:TIGRFAMs:TIGR03173,protein motif:Pfam:PF00860.14;locus_tag=BF1701_00563;product=transmembrane transport protein,Xanthine permease XanQ,uracil transporter,xanthine permease,Permease family;protein_i…
BF1701|SC|contig000001	Prodigal:2.60	CDS	555020	555772	.	-	0	ID=BF1701_00564;eC_number=2.1.1.34,2.1.1.185;gene=rlmB_1;inference=ab initio prediction:Prodigal:2.60,similar to AA sequence:RefSeq:YP_005883082.1,similar to AA sequence:UniProtKB:P63177,protein motif:CLUSTERS:PRK11181,protein motif:TIGRFAMs:TIGR00186,protein motif:Pfam:PF00588.13;locus_tag=BF1701_00564;product=RNA methyltransferase,23S rRNA (guanosine-2'-O-)-methyltransferase RlmB,23S rRNA (guan…
BF1701|SC|contig000001	Prodigal:2.60	CDS	555838	556326	.	-	0	ID=BF1701_00565;inference=ab initio prediction:Prodigal:2.60,similar to AA sequence:RefSeq:YP_002001480.1,protein motif:Pfam:PF04306.7;locus_tag=BF1701_00565;product=Membrane protein,Protein of unknown function (DUF456);protein_id=gnl|SC|BF1701_00565
BF1701|SC|contig000001	Prodigal:2.60	CDS	556331	557050	.	-	0	ID=BF1701_00566;eC_number=3.5.4.-;gene=tadA;inference=ab initio prediction:Prodigal:2.60,similar to AA sequence:RefSeq:YP_208048.1,similar to AA sequence:UniProtKB:P68398,protein motif:CLUSTERS:PRK10860,protein motif:Cdd:COG0117,protein motif:TIGRFAMs:TIGR00326,protein motif:Pfam:PF00383.1;locus_tag=BF1701_00566;product=cytosine deaminase,tRNA-specific adenosine deaminase,tRNA-specific adenosine …
BF1701|SC|contig000001	Prodigal:2.60	CDS	557054	557995	.	-	0	ID=BF1701_00567;eC_number=2.5.1.75;gene=miaA;inference=ab initio prediction:Prodigal:2.60,similar to AA sequence:RefSeq:YP_208047.1,similar to AA sequence:UniProtKB:P16384,protein motif:CLUSTERS:PRK00091,protein motif:TIGRFAMs:TIGR00174,protein motif:Pfam:PF01715.11;locus_tag=BF1701_00567;product=tRNA delta(2)-isopentenylpyrophosphate transferase,tRNA dimethylallyltransferase,tRNA delta(2)-isopen…
BF1701|SC|contig000001	Prodigal:2.60	CDS	558175	558453	.	+	0	ID=BF1701_00568;inference=ab initio prediction:Prodigal:2.60,similar to AA sequence:RefSeq:YP_002001484.1;locus_tag=BF1701_00568;product=Membrane protein;protein_id=gnl|SC|BF1701_00568
BF1701|SC|contig000001	Prodigal:2.60	CDS	558472	559620	.	+	0	ID=BF1701_00569;inference=ab initio prediction:Prodigal:2.60,protein motif:Cdd:COG4394,protein motif:TIGRFAMs:TIGR03837,protein motif:Pfam:PF10093.3;locus_tag=BF1701_00569;product=Uncharacterized protein conserved in bacteria,conserved hypothetical protein%2C PP_1857 family,Uncharacterized protein conserved in bacteria (DUF2331);protein_id=gnl|SC|BF1701_00569
BF1701|SC|contig000001	Prodigal:2.60	CDS	559663	560223	.	+	0	ID=BF1701_00570;gene=efp;inference=ab initio prediction:Prodigal:2.60,similar to AA sequence:RefSeq:YP_208043.1,similar to AA sequence:UniProtKB:Q9HZZ2,protein motif:CLUSTERS:PRK00529,protein motif:TIGRFAMs:TIGR00038,protein motif:Pfam:PF09285.5;locus_tag=BF1701_00570;product=elongation factor P,Elongation factor P,elongation factor P,translation elongation factor P,Elongation factor P%2C C-termi…
BF1701|SC|contig000001	Prodigal:2.60	CDS	560273	561118	.	-	0	ID=BF1701_00571;inference=ab initio prediction:Prodigal:2.60,similar to AA sequence:RefSeq:YP_001599019.1;locus_tag=BF1701_00571;product=lipoprotein;protein_id=gnl|SC|BF1701_00571
BF1701|SC|contig000001	Prodigal:2.60	CDS	561235	561816	.	-	0	ID=BF1701_00572;inference=ab initio prediction:Prodigal:2.60,similar to AA sequence:RefSeq:YP_004048902.1,protein motif:CLUSTERS:PRK08317,protein motif:Cdd:COG4976,protein motif:TIGRFAMs:TIGR02081,protein motif:Pfam:PF07021.6;locus_tag=BF1701_00572;product=methionine biosynthesis MetW,hypothetical protein,Predicted methyltransferase (contains TPR repeat),methionine biosynthesis protein MetW,Methi…
BF1701|SC|contig000001	Prodigal:2.60	CDS	561813	562952	.	-	0	ID=BF1701_00573;eC_number=2.3.1.31;gene=metX;inference=ab initio prediction:Prodigal:2.60,similar to AA sequence:RefSeq:YP_002001491.1,similar to AA sequence:UniProtKB:Q8F4I0,protein motif:CLUSTERS:PRK00175,protein motif:TIGRFAMs:TIGR01392,protein motif:Pfam:PF00561.1;locus_tag=BF1701_00573;product=homoserine O-acetyltransferase,Homoserine O-acetyltransferase,homoserine O-acetyltransferase,homose…
BF1701|SC|contig000001	Prodigal:2.60	CDS	563095	563295	.	+	0	ID=BF1701_00574;inference=ab initio prediction:Prodigal:2.60,similar to AA sequence:RefSeq:YP_002001492.1;locus_tag=BF1701_00574;product=NADH dehydrogenase I subunit N;protein_id=gnl|SC|BF1701_00574
BF1701|SC|contig000001	Prodigal:2.60	CDS	563403	563528	.	-	0	ID=BF1701_00575;gene=rpmJ;inference=ab initio prediction:Prodigal:2.60,similar to AA sequence:RefSeq:YP_208039.1,similar to AA sequence:UniProtKB:Q2EEQ2,protein motif:CLUSTERS:PRK00831,protein motif:TIGRFAMs:TIGR01022,protein motif:Pfam:PF00444.12;locus_tag=BF1701_00575;product=50S ribosomal protein L36,50S ribosomal protein L36 2,50S ribosomal protein L36,ribosomal protein L36,Ribosomal protein …
BF1701|SC|contig000001	Prodigal:2.60	CDS	563528	563803	.	-	0	ID=BF1701_00576;gene=rpmE2;inference=ab initio prediction:Prodigal:2.60,similar to AA sequence:RefSeq:YP_208038.1,similar to AA sequence:UniProtKB:P0A7N1,protein motif:CLUSTERS:PRK01678,protein motif:Cdd:COG0254,protein motif:TIGRFAMs:TIGR00105,protein motif:Pfam:PF01197.12;locus_tag=BF1701_00576;product=50S ribosomal protein L31,50S ribosomal protein L31 type B,50S ribosomal protein L31 type B,R…
BF1701|SC|contig000001	Prodigal:2.60	CDS	564004	564882	.	+	0	ID=BF1701_00577;eC_number=1.5.1.20;gene=metF;inference=ab initio prediction:Prodigal:2.60,similar to AA sequence:RefSeq:YP_002001495.1,similar to AA sequence:UniProtKB:Q9JZQ3,protein motif:CLUSTERS:PRK09432,protein motif:TIGRFAMs:TIGR00676,protein motif:Pfam:PF02219.11;locus_tag=BF1701_00577;product=5%2C10-methylenetetrahydrofolate reductase,5%2C10-methylenetetrahydrofolate reductase,5%2C10-methy…
BF1701|SC|contig000001	Prodigal:2.60	CDS	565018	567294	.	+	0	ID=BF1701_00578;eC_number=2.1.1.14,2.1.1.14;gene=metE;inference=ab initio prediction:Prodigal:2.60,similar to AA sequence:RefSeq:YP_208036.1,similar to AA sequence:UniProtKB:Q9JZQ2,protein motif:CLUSTERS:PRK05222,protein motif:TIGRFAMs:TIGR01371,protein motif:Pfam:PF01717.12;locus_tag=BF1701_00578;product=5- methyltetrahydropteroyltriglutamate/homocysteine S-methyltransferase,5-methyltetrahydropt…
BF1701|SC|contig000001	Prodigal:2.60	CDS	567573	568310	.	+	0	ID=BF1701_00579;eC_number=1.11.1.15;inference=ab initio prediction:Prodigal:2.60,similar to AA sequence:RefSeq:YP_208034.1,similar to AA sequence:UniProtKB:P44758,protein motif:CLUSTERS:PRK10638,protein motif:TIGRFAMs:TIGR02190,protein motif:Pfam:PF08534.4;locus_tag=BF1701_00579;product=peroxiredoxin family protein/glutaredoxin,Hybrid peroxiredoxin hyPrx5,glutaredoxin 3,glutaredoxin-family domain…
BF1701|SC|contig000001	Prodigal:2.60	CDS	568493	569962	.	+	0	ID=BF1701_00580;eC_number=1.8.1.4;gene=pdhD;inference=ab initio prediction:Prodigal:2.60,similar to AA sequence:RefSeq:YP_002001499.1,similar to AA sequence:UniProtKB:P11959,protein motif:CLUSTERS:PRK06292,protein motif:Cdd:COG2210,protein motif:TIGRFAMs:TIGR01350,protein motif:Pfam:PF07992.8;locus_tag=BF1701_00580;product=dihydrolipoamide dehydrogenase,Dihydrolipoyl dehydrogenase,dihydrolipoamid…
BF1701|SC|contig000001	Prodigal:2.60	CDS	570241	570618	.	+	0	ID=BF1701_00581;gene=sdhC;inference=ab initio prediction:Prodigal:2.60,similar to AA sequence:RefSeq:YP_005883064.1,similar to AA sequence:UniProtKB:P69054,protein motif:CLUSTERS:PRK09487,protein motif:Cdd:COG2009,protein motif:TIGRFAMs:TIGR02970,protein motif:Pfam:PF01127.16;locus_tag=BF1701_00581;product=putative succinate dehydrogenase cytochrome B subunit,Succinate dehydrogenase cytochrome b5…
BF1701|SC|contig000001	Prodigal:2.60	CDS	570612	570953	.	+	0	ID=BF1701_00582;gene=sdhD;inference=ab initio prediction:Prodigal:2.60,similar to AA sequence:RefSeq:YP_208030.1,similar to AA sequence:UniProtKB:P51057,protein motif:CLUSTERS:PRK09488,protein motif:TIGRFAMs:TIGR02968,protein motif:Pfam:PF01127.16;locus_tag=BF1701_00582;product=succinate dehydrogenase hydrophobic membrane anchor protein,Succinate dehydrogenase hydrophobic membrane anchor subunit,…
BF1701|SC|contig000001	Prodigal:2.60	CDS	570956	572719	.	+	0	ID=BF1701_00583;eC_number=1.3.99.1,1.3.99.1;gene=sdhA;inference=ab initio prediction:Prodigal:2.60,similar to AA sequence:RefSeq:YP_974997.1,similar to AA sequence:UniProtKB:P0AC41,protein motif:CLUSTERS:PRK07057,protein motif:Cdd:COG0029,protein motif:TIGRFAMs:TIGR01816,protein motif:Pfam:PF00890.18;locus_tag=BF1701_00583;product=succinate dehydrogenase flavoprotein subunit,Succinate dehydrogena…
BF1701|SC|contig000001	Prodigal:2.60	CDS	572839	573546	.	+	0	ID=BF1701_00584;eC_number=1.3.99.1,1.3.99.1;gene=sdhB;inference=ab initio prediction:Prodigal:2.60,similar to AA sequence:RefSeq:YP_974998.1,similar to AA sequence:UniProtKB:P07014,protein motif:CLUSTERS:PRK12575,protein motif:Cdd:COG0479,protein motif:TIGRFAMs:TIGR00384;locus_tag=BF1701_00584;product=succinate dehydrogenase iron-sulfur subunit,Succinate dehydrogenase iron-sulfur subunit,succinat…
BF1701|SC|contig000001	Prodigal:2.60	CDS	573550	573798	.	+	0	ID=BF1701_00585;inference=ab initio prediction:Prodigal:2.60,similar to AA sequence:RefSeq:YP_005899873.1,similar to AA sequence:UniProtKB:Q9KPA2,protein motif:CLUSTERS:PRK10878,protein motif:Pfam:PF03937.10;locus_tag=BF1701_00585;product=TPR repeat protein,hypothetical protein,hypothetical protein,Flavinator of succinate dehydrogenase;protein_id=gnl|SC|BF1701_00585
BF1701|SC|contig000001	Prodigal:2.60	CDS	573910	575193	.	+	0	ID=BF1701_00586;eC_number=2.3.3.1,2.3.3.1;gene=gltA;inference=ab initio prediction:Prodigal:2.60,similar to AA sequence:RefSeq:YP_208026.1,similar to AA sequence:UniProtKB:P0ABH7,protein motif:CLUSTERS:PRK05614,protein motif:TIGRFAMs:TIGR01798,protein motif:Pfam:PF00285.15;locus_tag=BF1701_00586;product=type II citrate synthase,Citrate synthase,type II citrate synthase,citrate (Si)-synthase,Citra…
BF1701|SC|contig000001	Prodigal:2.60	CDS	575398	578226	.	+	0	ID=BF1701_00587;eC_number=1.2.4.2;gene=sucA;inference=ab initio prediction:Prodigal:2.60,similar to AA sequence:RefSeq:YP_002001507.1,similar to AA sequence:UniProtKB:P0AFG3,protein motif:CLUSTERS:PRK09404,protein motif:TIGRFAMs:TIGR00239,protein motif:Pfam:PF02779.18;locus_tag=BF1701_00587;product=2-oxoglutarate dehydrogenase E1,2-oxoglutarate dehydrogenase E1 component,2-oxoglutarate dehydrogen…
BF1701|SC|contig000001	Prodigal:2.60	CDS	578326	579507	.	+	0	ID=BF1701_00588;eC_number=2.3.1.61,2.3.1.61;gene=sucB;inference=ab initio prediction:Prodigal:2.60,similar to AA sequence:RefSeq:YP_208024.1,similar to AA sequence:UniProtKB:P0AFG6,protein motif:CLUSTERS:PRK05704,protein motif:Cdd:COG5016,protein motif:TIGRFAMs:TIGR01347,protein motif:Pfam:PF00198.17;locus_tag=BF1701_00588;product=dihydrolipoamide succinyltransferase,Dihydrolipoyllysine-residue s…
BF1701|SC|contig000001	Prodigal:2.60	CDS	579572	579763	.	+	0	ID=BF1701_00589;inference=ab initio prediction:Prodigal:2.60;locus_tag=BF1701_00589;product=hypothetical protein;protein_id=gnl|SC|BF1701_00589
BF1701|SC|contig000001	Prodigal:2.60	CDS	580023	581456	.	+	0	ID=BF1701_00590;eC_number=1.8.1.4,1.8.1.4;gene=lpd;inference=ab initio prediction:Prodigal:2.60,similar to AA sequence:RefSeq:YP_208023.1,similar to AA sequence:UniProtKB:P14218,protein motif:CLUSTERS:PRK06327,protein motif:Cdd:COG2210,protein motif:TIGRFAMs:TIGR01350,protein motif:Pfam:PF07992.8;locus_tag=BF1701_00590;product=dihydrolipoamide dehydrogenase,Dihydrolipoyl dehydrogenase,dihydrolipo…
BF1701|SC|contig000001	Prodigal:2.60	CDS	581551	581838	.	+	0	ID=BF1701_00591;inference=ab initio prediction:Prodigal:2.60,similar to AA sequence:RefSeq:YP_004048884.1;locus_tag=BF1701_00591;product=membrane protein;protein_id=gnl|SC|BF1701_00591
BF1701|SC|contig000001	Prodigal:2.60	CDS	581937	583103	.	+	0	ID=BF1701_00592;eC_number=6.2.1.5,6.2.1.5;gene=sucC;inference=ab initio prediction:Prodigal:2.60,similar to AA sequence:RefSeq:YP_208021.1,similar to AA sequence:UniProtKB:Q883Z4,protein motif:CLUSTERS:PRK00696,protein motif:Cdd:COG0045,protein motif:TIGRFAMs:TIGR01016,protein motif:Pfam:PF08442.4;locus_tag=BF1701_00592;product=succinyl-CoA synthetase subunit beta,Succinyl-CoA ligase [ADP-forming…
BF1701|SC|contig000001	Prodigal:2.60	CDS	583114	584004	.	+	0	ID=BF1701_00593;eC_number=6.2.1.5,6.2.1.5;gene=sucD;inference=ab initio prediction:Prodigal:2.60,similar to AA sequence:RefSeq:YP_208020.1,similar to AA sequence:UniProtKB:P0AGE9,protein motif:CLUSTERS:PRK05678,protein motif:Cdd:COG0074,protein motif:TIGRFAMs:TIGR01019,protein motif:Pfam:PF02629.13;locus_tag=BF1701_00593;product=succinyl-CoA synthetase subunit alpha,Succinyl-CoA ligase [ADP-formi…
BF1701|SC|contig000001	Prodigal:2.60	CDS	584175	584579	.	-	0	ID=BF1701_00594;inference=ab initio prediction:Prodigal:2.60,similar to AA sequence:RefSeq:YP_003083463.1,protein motif:Cdd:COG1943,protein motif:Pfam:PF01797.10;locus_tag=BF1701_00594;product=putative type I restriction-modification system DNA methylase,Transposase and inactivated derivatives,Transposase IS200 like;protein_id=gnl|SC|BF1701_00594
BF1701|SC|contig000001	Prodigal:2.60	CDS	584978	586048	.	-	0	ID=BF1701_00595;inference=ab initio prediction:Prodigal:2.60,similar to AA sequence:RefSeq:YP_005891753.1;locus_tag=BF1701_00595;product=putative type II restriction endonuclease;protein_id=gnl|SC|BF1701_00595
BF1701|SC|contig000001	Prodigal:2.60	CDS	586067	586924	.	-	0	ID=BF1701_00596;eC_number=2.1.1.72,2.1.1.72;gene=yhdJ;inference=ab initio prediction:Prodigal:2.60,similar to AA sequence:RefSeq:YP_005891754.1,similar to AA sequence:UniProtKB:P28638,protein motif:CLUSTERS:PRK11524,protein motif:Cdd:COG2189,protein motif:Pfam:PF01555.12;locus_tag=BF1701_00596;product=putative type II restriction methyltransferase,DNA adenine methyltransferase YhdJ,putative methy…
BF1701|SC|contig000001	Prodigal:2.60	CDS	586927	589779	.	-	0	ID=BF1701_00597;gene=uvrA;inference=ab initio prediction:Prodigal:2.60,similar to AA sequence:RefSeq:YP_002000934.1,similar to AA sequence:UniProtKB:P0A698,protein motif:CLUSTERS:PRK00349,protein motif:Cdd:COG4987,protein motif:TIGRFAMs:TIGR00630,protein motif:Pfam:PF00005.21;locus_tag=BF1701_00597;product=excinuclease ABC subunit A,Excinuclease ABC subunit A,excinuclease ABC subunit A,ABC-type t…
BF1701|SC|contig000001	Prodigal:2.60	CDS	589934	590731	.	+	0	ID=BF1701_00598;inference=ab initio prediction:Prodigal:2.60,similar to AA sequence:RefSeq:YP_001599045.1,protein motif:CLUSTERS:PRK05305,protein motif:TIGRFAMs:TIGR00164,protein motif:Pfam:PF02666.9;locus_tag=BF1701_00598;product=phosphatidylserine decarboxylase,phosphatidylserine decarboxylase,phosphatidylserine decarboxylase homolog,Phosphatidylserine decarboxylase;protein_id=gnl|SC|BF1701_005…
BF1701|SC|contig000001	Prodigal:2.60	CDS	591710	593986	.	-	0	ID=BF1701_00599;inference=ab initio prediction:Prodigal:2.60,similar to AA sequence:RefSeq:YP_208276.1,similar to AA sequence:UniProtKB:Q9JZN9,protein motif:CLUSTERS:PRK13524,protein motif:Cdd:COG4206,protein motif:TIGRFAMs:TIGR01785,protein motif:Pfam:PF00593.18;locus_tag=BF1701_00599;product=TonB-dependent receptor protein,Probable TonB-dependent receptor NMB0964 precursor,outer membrane recept…
BF1701|SC|contig000001	Prodigal:2.60	CDS	594406	594996	.	+	0	ID=BF1701_00600;eC_number=4.1.3.27,2.6.1.85;gene=pabA;inference=ab initio prediction:Prodigal:2.60,similar to AA sequence:RefSeq:YP_208275.1,similar to AA sequence:UniProtKB:P00903,protein motif:CLUSTERS:PRK14607,protein motif:Cdd:COG0135,protein motif:TIGRFAMs:TIGR00566,protein motif:Pfam:PF00117.22;locus_tag=BF1701_00600;product=anthranilate synthase component II,Para-aminobenzoate synthase glu…
BF1701|SC|contig000001	Prodigal:2.60	CDS	595060	596118	.	+	0	ID=BF1701_00601;eC_number=2.4.2.18;gene=trpD;inference=ab initio prediction:Prodigal:2.60,similar to AA sequence:RefSeq:YP_001599048.1,similar to AA sequence:UniProtKB:A0R048,protein motif:CLUSTERS:PRK00188,protein motif:Cdd:COG0135,protein motif:TIGRFAMs:TIGR01245,protein motif:Pfam:PF00591.15;locus_tag=BF1701_00601;product=anthranilate phosphoribosyltransferase,Anthranilate phosphoribosyltransf…
BF1701|SC|contig000001	Prodigal:2.60	CDS	596935	597936	.	+	0	ID=BF1701_00602;inference=ab initio prediction:Prodigal:2.60,similar to AA sequence:RefSeq:YP_005882139.1,protein motif:Pfam:PF02486.13;locus_tag=BF1701_00602;product=putative phage replication initiation protein,Replication initiation factor;protein_id=gnl|SC|BF1701_00602
BF1701|SC|contig000001	Prodigal:2.60	CDS	597981	598271	.	+	0	ID=BF1701_00603;inference=ab initio prediction:Prodigal:2.60,similar to AA sequence:RefSeq:YP_208248.1;locus_tag=BF1701_00603;product=phage associated protein;protein_id=gnl|SC|BF1701_00603
BF1701|SC|contig000001	Prodigal:2.60	CDS	598276	598473	.	+	0	ID=BF1701_00604;inference=ab initio prediction:Prodigal:2.60,similar to AA sequence:RefSeq:YP_208247.1;locus_tag=BF1701_00604;product=phage associated protein;protein_id=gnl|SC|BF1701_00604
BF1701|SC|contig000001	Prodigal:2.60	CDS	598773	599051	.	+	0	ID=BF1701_00605;inference=ab initio prediction:Prodigal:2.60,similar to AA sequence:RefSeq:YP_003083078.1;locus_tag=BF1701_00605;product=putative phage associated protein;protein_id=gnl|SC|BF1701_00605
BF1701|SC|contig000001	Prodigal:2.60	CDS	599179	599496	.	+	0	ID=BF1701_00606;inference=ab initio prediction:Prodigal:2.60,similar to AA sequence:RefSeq:YP_208220.1,protein motif:Pfam:PF06575.6;locus_tag=BF1701_00606;product=phage associated protein,Protein of unknown function (DUF1132);protein_id=gnl|SC|BF1701_00606
BF1701|SC|contig000001	Prodigal:2.60	CDS	600477	600944	.	+	0	ID=BF1701_00607;gene=mdaB_2;inference=ab initio prediction:Prodigal:2.60,similar to AA sequence:RefSeq:YP_001599058.1,similar to AA sequence:UniProtKB:P0AEY5,protein motif:Cdd:COG2249,protein motif:Pfam:PF02525.11;locus_tag=BF1701_00607;product=modulator of drug activity B,Modulator of drug activity B,Putative NADPH-quinone reductase (modulator of drug activity B),Flavodoxin-like fold;protein_id=…
BF1701|SC|contig000001	Prodigal:2.60	CDS	601153	602538	.	-	0	ID=BF1701_00608;eC_number=1.6.1.2,1.6.1.2;gene=pntB;inference=ab initio prediction:Prodigal:2.60,similar to AA sequence:RefSeq:YP_208524.1,similar to AA sequence:UniProtKB:P0AB67,protein motif:CLUSTERS:PRK09444,protein motif:Cdd:COG3288,protein motif:Pfam:PF02233.10;locus_tag=BF1701_00608;product=pyridine nucleotide transhydrogenase,NAD(P) transhydrogenase subunit beta,pyridine nucleotide transhy…
BF1701|SC|contig000001	Prodigal:2.60	CDS	602604	602987	.	-	0	ID=BF1701_00609;inference=ab initio prediction:Prodigal:2.60,similar to AA sequence:RefSeq:YP_002002361.1,protein motif:Pfam:PF01124.12;locus_tag=BF1701_00609;product=Membrane protein,MAPEG family;protein_id=gnl|SC|BF1701_00609
BF1701|SC|contig000001	Prodigal:2.60	CDS	602991	604532	.	-	0	ID=BF1701_00610;eC_number=1.6.1.2;gene=pntA;inference=ab initio prediction:Prodigal:2.60,similar to AA sequence:RefSeq:YP_002002360.1,similar to AA sequence:UniProtKB:P07001,protein motif:CLUSTERS:PRK09424,protein motif:Cdd:COG3288,protein motif:TIGRFAMs:TIGR00561,protein motif:Pfam:PF01262.15;locus_tag=BF1701_00610;product=NAD(P) transhydrogenase subunit alpha,NAD(P) transhydrogenase subunit alp…
BF1701|SC|contig000001	Prodigal:2.60	CDS	604822	605655	.	+	0	ID=BF1701_00611;eC_number=3.1.3.3;gene=serB;inference=ab initio prediction:Prodigal:2.60,similar to AA sequence:RefSeq:YP_002002358.1,similar to AA sequence:UniProtKB:P0AGB0,protein motif:CLUSTERS:PRK11133,protein motif:Cdd:COG3830,protein motif:TIGRFAMs:TIGR00338,protein motif:Pfam:PF00702.1;locus_tag=BF1701_00611;product=SerB protein,Phosphoserine phosphatase,phosphoserine phosphatase,ACT domai…
BF1701|SC|contig000001	Prodigal:2.60	CDS	605721	606335	.	+	0	ID=BF1701_00612;inference=ab initio prediction:Prodigal:2.60,similar to AA sequence:RefSeq:YP_002002357.1,protein motif:CLUSTERS:PRK01862,protein motif:Pfam:PF00654.14;locus_tag=BF1701_00612;product=Chloride channel protein-related protein,putative voltage-gated ClC-type chloride channel ClcB,Voltage gated chloride channel;protein_id=gnl|SC|BF1701_00612
BF1701|SC|contig000001	Prodigal:2.60	CDS	606341	606943	.	+	0	ID=BF1701_00613;inference=ab initio prediction:Prodigal:2.60,similar to AA sequence:RefSeq:YP_002002357.1,protein motif:CLUSTERS:PRK01862,protein motif:Pfam:PF00654.14;locus_tag=BF1701_00613;product=Chloride channel protein-related protein,putative voltage-gated ClC-type chloride channel ClcB,Voltage gated chloride channel;protein_id=gnl|SC|BF1701_00613
BF1701|SC|contig000001	Prodigal:2.60	CDS	607104	608696	.	+	0	ID=BF1701_00614;eC_number=2.1.2.3;gene=purH;inference=ab initio prediction:Prodigal:2.60,similar to AA sequence:RefSeq:YP_005891771.1,similar to AA sequence:UniProtKB:P15639,protein motif:CLUSTERS:PRK00881,protein motif:Cdd:COG0299,protein motif:TIGRFAMs:TIGR00355,protein motif:Pfam:PF01808.12;locus_tag=BF1701_00614;product=bifunctional purine biosynthesis protein PurH [includes: phosphoribosylam…
BF1701|SC|contig000001	Prodigal:2.60	CDS	609294	610265	.	+	0	ID=BF1701_00615;inference=ab initio prediction:Prodigal:2.60,similar to AA sequence:RefSeq:YP_005879129.1,protein motif:Pfam:PF01548.11;locus_tag=BF1701_00615;product=IS110 family transposase,Transposase;protein_id=gnl|SC|BF1701_00615
BF1701|SC|contig000001	Prodigal:2.60	CDS	610419	610853	.	+	0	ID=BF1701_00616;inference=ab initio prediction:Prodigal:2.60,similar to AA sequence:RefSeq:NP_274021.1,protein motif:Cdd:COG4382,protein motif:Pfam:PF06252.6;locus_tag=BF1701_00616;product=E16-like protein,Mu-like prophage protein gp16,Protein of unknown function (DUF1018);protein_id=gnl|SC|BF1701_00616
BF1701|SC|contig000001	Prodigal:2.60	CDS	610834	611262	.	+	0	ID=BF1701_00617;inference=ab initio prediction:Prodigal:2.60,similar to AA sequence:RefSeq:YP_975031.1,protein motif:Cdd:COG5566,protein motif:Pfam:PF08765.5;locus_tag=BF1701_00617;product=phage related protein,Uncharacterized conserved protein,Mor transcription activator family;protein_id=gnl|SC|BF1701_00617
BF1701|SC|contig000001	Prodigal:2.60	CDS	611571	612116	.	+	0	ID=BF1701_00618;inference=ab initio prediction:Prodigal:2.60,similar to AA sequence:RefSeq:YP_001599067.1,protein motif:Pfam:PF01520.12;locus_tag=BF1701_00618;product=N-acetylmuramoyl-L-alanine amidase,N-acetylmuramoyl-L-alanine amidase;protein_id=gnl|SC|BF1701_00618
BF1701|SC|contig000001	Prodigal:2.60	CDS	612322	612486	.	+	0	ID=BF1701_00619;inference=ab initio prediction:Prodigal:2.60,similar to AA sequence:RefSeq:YP_003083091.1;locus_tag=BF1701_00619;product=phage protein;protein_id=gnl|SC|BF1701_00619
BF1701|SC|contig000001	Prodigal:2.60	CDS	612708	613013	.	+	0	ID=BF1701_00620;inference=ab initio prediction:Prodigal:2.60,similar to AA sequence:RefSeq:YP_003083094.1;locus_tag=BF1701_00620;product=phage protein;protein_id=gnl|SC|BF1701_00620
BF1701|SC|contig000001	Prodigal:2.60	CDS	613058	613228	.	-	0	ID=BF1701_00621;inference=ab initio prediction:Prodigal:2.60,similar to AA sequence:RefSeq:YP_003083095.1,similar to AA sequence:UniProtKB:Q7DDI1,protein motif:Cdd:COG3422,protein motif:Pfam:PF07411.6;locus_tag=BF1701_00621;product=phage protein,hypothetical protein,Uncharacterized conserved protein,Domain of unknown function (DUF1508);protein_id=gnl|SC|BF1701_00621
BF1701|SC|contig000001	Prodigal:2.60	CDS	613241	613459	.	+	0	ID=BF1701_00622;inference=ab initio prediction:Prodigal:2.60,similar to AA sequence:RefSeq:YP_003083096.1;locus_tag=BF1701_00622;product=phage protein;protein_id=gnl|SC|BF1701_00622
BF1701|SC|contig000001	Prodigal:2.60	CDS	613456	613794	.	+	0	ID=BF1701_00623;inference=ab initio prediction:Prodigal:2.60,similar to AA sequence:RefSeq:YP_003083097.1;locus_tag=BF1701_00623;product=phage protein;protein_id=gnl|SC|BF1701_00623
BF1701|SC|contig000001	Prodigal:2.60	CDS	613806	614072	.	+	0	ID=BF1701_00624;inference=ab initio prediction:Prodigal:2.60,similar to AA sequence:RefSeq:YP_003083098.1;locus_tag=BF1701_00624;product=phage protein;protein_id=gnl|SC|BF1701_00624
BF1701|SC|contig000001	Prodigal:2.60	CDS	614069	614266	.	+	0	ID=BF1701_00625;inference=ab initio prediction:Prodigal:2.60,similar to AA sequence:RefSeq:YP_003083099.1;locus_tag=BF1701_00625;product=phage protein;protein_id=gnl|SC|BF1701_00625
BF1701|SC|contig000001	Prodigal:2.60	CDS	614269	614775	.	+	0	ID=BF1701_00626;inference=ab initio prediction:Prodigal:2.60,similar to AA sequence:RefSeq:YP_005878628.1,protein motif:Pfam:PF08822.5;locus_tag=BF1701_00626;product=phage protein,Protein of unknown function (DUF1804);protein_id=gnl|SC|BF1701_00626
BF1701|SC|contig000001	Prodigal:2.60	CDS	615099	616106	.	-	0	ID=BF1701_00627;inference=ab initio prediction:Prodigal:2.60,similar to AA sequence:RefSeq:YP_001598391.1,protein motif:Pfam:PF01609.15;locus_tag=BF1701_00627;product=IS1106A3 transposase,Transposase DDE domain;protein_id=gnl|SC|BF1701_00627
BF1701|SC|contig000001	Prodigal:2.60	CDS	616239	618017	.	-	0	ID=BF1701_00628;gene=nhhA;inference=ab initio prediction:Prodigal:2.60,similar to AA sequence:RefSeq:YP_005891784.1,protein motif:Cdd:COG3468,protein motif:Pfam:PF03895.9;locus_tag=BF1701_00628;product=autotransporter NhhA,Type V secretory pathway%2C adhesin AidA,YadA-like C-terminal region;protein_id=gnl|SC|BF1701_00628
BF1701|SC|contig000001	Prodigal:2.60	CDS	619687	619857	.	-	0	ID=BF1701_00629;gene=rubA;inference=ab initio prediction:Prodigal:2.60,similar to AA sequence:RefSeq:YP_002001544.1,similar to AA sequence:UniProtKB:P42453,protein motif:CLUSTERS:PRK05452,protein motif:Cdd:COG1773,protein motif:Pfam:PF00301.14;locus_tag=BF1701_00629;product=rebredoxin,Rubredoxin,anaerobic nitric oxide reductase flavorubredoxin,Rubredoxin,Rubredoxin;protein_id=gnl|SC|BF1701_00629
BF1701|SC|contig000001	Prodigal:2.60	CDS	620314	621405	.	-	0	ID=BF1701_00630;eC_number=1.3.8.1;inference=ab initio prediction:Prodigal:2.60,similar to AA sequence:RefSeq:YP_004048817.1,similar to AA sequence:UniProtKB:Q06319,protein motif:TIGRFAMs:TIGR03207,protein motif:Pfam:PF02771.10;locus_tag=BF1701_00630;product=acyl-CoA dehydrogenase,Acyl-CoA dehydrogenase%2C short-chain specific,cyclohexanecarboxyl-CoA dehydrogenase,Acyl-CoA dehydrogenase%2C N-termi…
BF1701|SC|contig000001	Prodigal:2.60	CDS	621540	622088	.	-	0	ID=BF1701_00631;inference=ab initio prediction:Prodigal:2.60,similar to AA sequence:RefSeq:YP_005883017.1,protein motif:Cdd:COG4950,protein motif:TIGRFAMs:TIGR01926,protein motif:Pfam:PF02627.1;locus_tag=BF1701_00631;product=macrophage infectivity potentiator-related protein,Uncharacterized protein conserved in bacteria,uncharacterized peroxidase-related enzyme,Carboxymuconolactone decarboxylase …
BF1701|SC|contig000001	Prodigal:2.60	CDS	622243	622614	.	-	0	ID=BF1701_00632;inference=ab initio prediction:Prodigal:2.60,similar to AA sequence:RefSeq:YP_005893862.1,protein motif:Pfam:PF10947.2;locus_tag=BF1701_00632;product=putative lipoprotein,Protein of unknown function (DUF2628);protein_id=gnl|SC|BF1701_00632
BF1701|SC|contig000001	Prodigal:2.60	CDS	622909	624600	.	-	0	ID=BF1701_00633;eC_number=1.1.1.28,1.1.1.28;gene=dld;inference=ab initio prediction:Prodigal:2.60,similar to AA sequence:RefSeq:YP_005891788.1,similar to AA sequence:UniProtKB:P06149,protein motif:CLUSTERS:PRK11183,protein motif:TIGRFAMs:TIGR00387,protein motif:Pfam:PF09330.5;locus_tag=BF1701_00633;product=D-lactate dehydrogenase,D-lactate dehydrogenase,D-lactate dehydrogenase,glycolate oxidase%2…
BF1701|SC|contig000001	Infernal:1.1	ncRNA	624768	624864	.	-	0	ID=BF1701_00634;inference=COORDINATES:profile:Infernal:1.1;locus_tag=BF1701_00634;product=Bacteria_small_SRP
BF1701|SC|contig000001	Prodigal:2.60	CDS	625125	628958	.	+	0	ID=BF1701_00635;eC_number=1.-.-.-;inference=ab initio prediction:Prodigal:2.60,similar to AA sequence:RefSeq:YP_002001537.1,similar to AA sequence:UniProtKB:Q50685,protein motif:CLUSTERS:PRK11230,protein motif:Cdd:COG0247,protein motif:TIGRFAMs:TIGR00387,protein motif:Pfam:PF12447.2;locus_tag=BF1701_00635;product=putative oxidoreductase,Uncharacterized FAD-linked oxidoreductase Rv2280,glycolate o…
BF1701|SC|contig000001	Prodigal:2.60	CDS	629035	630036	.	+	0	ID=BF1701_00636;eC_number=1.-.-.-;gene=dus_1;inference=ab initio prediction:Prodigal:2.60,similar to AA sequence:RefSeq:YP_002001536.1,similar to AA sequence:UniProtKB:P67717,protein motif:CLUSTERS:PRK10550,protein motif:Cdd:COG0042,protein motif:TIGRFAMs:TIGR00737,protein motif:Pfam:PF01207.11;locus_tag=BF1701_00636;product=tRNA-dihydrouridine synthase C,Probable tRNA-dihydrouridine synthase,tRN…
BF1701|SC|contig000001	Prodigal:2.60	CDS	630086	630268	.	-	0	ID=BF1701_00637;inference=ab initio prediction:Prodigal:2.60;locus_tag=BF1701_00637;product=hypothetical protein;protein_id=gnl|SC|BF1701_00637
BF1701|SC|contig000001	Prodigal:2.60	CDS	630866	631537	.	+	0	ID=BF1701_00638;inference=ab initio prediction:Prodigal:2.60;locus_tag=BF1701_00638;product=hypothetical protein;protein_id=gnl|SC|BF1701_00638
BF1701|SC|contig000001	Prodigal:2.60	CDS	631534	631737	.	+	0	ID=BF1701_00639;inference=ab initio prediction:Prodigal:2.60;locus_tag=BF1701_00639;product=hypothetical protein;protein_id=gnl|SC|BF1701_00639
BF1701|SC|contig000001	Prodigal:2.60	CDS	632109	632564	.	+	0	ID=BF1701_00640;inference=ab initio prediction:Prodigal:2.60;locus_tag=BF1701_00640;product=hypothetical protein;protein_id=gnl|SC|BF1701_00640
BF1701|SC|contig000001	Prodigal:2.60	CDS	632582	632830	.	-	0	ID=BF1701_00641;inference=ab initio prediction:Prodigal:2.60,similar to AA sequence:RefSeq:YP_338293.1;locus_tag=BF1701_00641;product=transposase;protein_id=gnl|SC|BF1701_00641
BF1701|SC|contig000001	Prodigal:2.60	CDS	632859	633152	.	-	0	ID=BF1701_00642;inference=ab initio prediction:Prodigal:2.60;locus_tag=BF1701_00642;product=hypothetical protein;protein_id=gnl|SC|BF1701_00642
BF1701|SC|contig000001	Prodigal:2.60	CDS	633191	633394	.	+	0	ID=BF1701_00643;inference=ab initio prediction:Prodigal:2.60,similar to AA sequence:RefSeq:YP_207855.1;locus_tag=BF1701_00643;product=phage associated protein;protein_id=gnl|SC|BF1701_00643
BF1701|SC|contig000001	Prodigal:2.60	CDS	633486	634370	.	+	0	ID=BF1701_00644;inference=ab initio prediction:Prodigal:2.60,similar to AA sequence:RefSeq:YP_005897406.1,protein motif:Pfam:PF05598.5;locus_tag=BF1701_00644;product=IS1106 transposase,Transposase domain (DUF772);protein_id=gnl|SC|BF1701_00644
BF1701|SC|contig000001	Prodigal:2.60	CDS	634635	634838	.	-	0	ID=BF1701_00645;inference=ab initio prediction:Prodigal:2.60,similar to AA sequence:RefSeq:YP_005891796.1;locus_tag=BF1701_00645;product=putative phage associated protein;protein_id=gnl|SC|BF1701_00645
BF1701|SC|contig000001	Prodigal:2.60	CDS	634850	635131	.	-	0	ID=BF1701_00646;inference=ab initio prediction:Prodigal:2.60,similar to AA sequence:RefSeq:YP_207862.1;locus_tag=BF1701_00646;product=phage associated protein;protein_id=gnl|SC|BF1701_00646
BF1701|SC|contig000001	Prodigal:2.60	CDS	635169	635372	.	-	0	ID=BF1701_00647;inference=ab initio prediction:Prodigal:2.60,similar to AA sequence:RefSeq:YP_207863.1;locus_tag=BF1701_00647;product=phage associated protein;protein_id=gnl|SC|BF1701_00647
BF1701|SC|contig000001	Prodigal:2.60	CDS	635452	636024	.	-	0	ID=BF1701_00648;gene=intA;inference=ab initio prediction:Prodigal:2.60,similar to AA sequence:RefSeq:YP_975050.1,similar to AA sequence:UniProtKB:P32053,protein motif:CLUSTERS:PRK09692,protein motif:Pfam:PF00589.16;locus_tag=BF1701_00648;product=phage integrase,Prophage CP4-57 integrase,integrase,Phage integrase family;protein_id=gnl|SC|BF1701_00648
BF1701|SC|contig000001	Prodigal:2.60	CDS	636336	637211	.	-	0	ID=BF1701_00649;inference=ab initio prediction:Prodigal:2.60,similar to AA sequence:RefSeq:YP_005878695.1,protein motif:Pfam:PF11300.2;locus_tag=BF1701_00649;product=phage protein,Protein of unknown function (DUF3102);protein_id=gnl|SC|BF1701_00649
BF1701|SC|contig000001	Prodigal:2.60	CDS	637256	637546	.	-	0	ID=BF1701_00650;inference=ab initio prediction:Prodigal:2.60,similar to AA sequence:RefSeq:YP_005878694.1,protein motif:Cdd:COG3398;locus_tag=BF1701_00650;product=putative DNA-binding phage protein,Uncharacterized protein conserved in archaea;protein_id=gnl|SC|BF1701_00650
BF1701|SC|contig000001	Prodigal:2.60	CDS	637850	638227	.	+	0	ID=BF1701_00651;inference=ab initio prediction:Prodigal:2.60,similar to AA sequence:RefSeq:YP_005878693.1,protein motif:Pfam:PF12844.1;locus_tag=BF1701_00651;product=putative DNA-binding phage protein,Helix-turn-helix domain;protein_id=gnl|SC|BF1701_00651
BF1701|SC|contig000001	Prodigal:2.60	CDS	638256	638501	.	+	0	ID=BF1701_00652;inference=ab initio prediction:Prodigal:2.60;locus_tag=BF1701_00652;product=hypothetical protein;protein_id=gnl|SC|BF1701_00652
BF1701|SC|contig000001	Prodigal:2.60	CDS	638887	639702	.	+	0	ID=BF1701_00653;inference=ab initio prediction:Prodigal:2.60;locus_tag=BF1701_00653;product=hypothetical protein;protein_id=gnl|SC|BF1701_00653
BF1701|SC|contig000001	Prodigal:2.60	CDS	639699	640181	.	+	0	ID=BF1701_00654;inference=ab initio prediction:Prodigal:2.60;locus_tag=BF1701_00654;product=hypothetical protein;protein_id=gnl|SC|BF1701_00654
BF1701|SC|contig000001	Prodigal:2.60	CDS	640271	640774	.	+	0	ID=BF1701_00655;inference=ab initio prediction:Prodigal:2.60,protein motif:Pfam:PF05838.6;locus_tag=BF1701_00655;product=Predicted lysozyme (DUF847);protein_id=gnl|SC|BF1701_00655
BF1701|SC|contig000001	Prodigal:2.60	CDS	640788	640961	.	+	0	ID=BF1701_00656;inference=ab initio prediction:Prodigal:2.60;locus_tag=BF1701_00656;product=hypothetical protein;protein_id=gnl|SC|BF1701_00656
BF1701|SC|contig000001	Prodigal:2.60	CDS	641217	641627	.	+	0	ID=BF1701_00657;inference=ab initio prediction:Prodigal:2.60,similar to AA sequence:RefSeq:YP_208104.1;locus_tag=BF1701_00657;product=phage associated protein;protein_id=gnl|SC|BF1701_00657
BF1701|SC|contig000001	Prodigal:2.60	CDS	641632	642381	.	+	0	ID=BF1701_00658;inference=ab initio prediction:Prodigal:2.60,similar to AA sequence:RefSeq:YP_001599095.1,protein motif:Pfam:PF00665.20;locus_tag=BF1701_00658;product=transposase,Integrase core domain;protein_id=gnl|SC|BF1701_00658
BF1701|SC|contig000001	Aragorn:1.2.36	tmRNA	642702	643064	.	-	0	ID=BF1701_00659;gene=ssrA;inference=COORDINATES:profile:Aragorn:1.2.36;locus_tag=BF1701_00659;product=transfer-messenger RNA%2C SsrA
BF1701|SC|contig000001	Prodigal:2.60	CDS	643127	643732	.	-	0	ID=BF1701_00660;eC_number=3.1.-.-;gene=smrA;inference=ab initio prediction:Prodigal:2.60,similar to AA sequence:RefSeq:YP_005878684.1,similar to AA sequence:UniProtKB:P76053,protein motif:CLUSTERS:PRK04946,protein motif:Pfam:PF01713.15;locus_tag=BF1701_00660;product=putative Smr-like protein,Probable DNA endonuclease SmrA,hypothetical protein,Smr domain;protein_id=gnl|SC|BF1701_00660
BF1701|SC|contig000001	Prodigal:2.60	CDS	644210	644368	.	-	0	ID=BF1701_00661;inference=ab initio prediction:Prodigal:2.60,similar to AA sequence:RefSeq:YP_002001376.1;locus_tag=BF1701_00661;product=putative transposase for IS1106A3;protein_id=gnl|SC|BF1701_00661
BF1701|SC|contig000001	Prodigal:2.60	CDS	644499	645449	.	-	0	ID=BF1701_00662;inference=ab initio prediction:Prodigal:2.60,similar to AA sequence:RefSeq:YP_005896323.1,protein motif:Pfam:PF01609.15;locus_tag=BF1701_00662;product=IS1106 transposase,Transposase DDE domain;protein_id=gnl|SC|BF1701_00662
BF1701|SC|contig000001	Prodigal:2.60	CDS	645446	645673	.	-	0	ID=BF1701_00663;inference=ab initio prediction:Prodigal:2.60,similar to AA sequence:RefSeq:YP_975824.1,protein motif:Pfam:PF01609.15;locus_tag=BF1701_00663;product=IS1106 transposase (fragment),Transposase DDE domain;protein_id=gnl|SC|BF1701_00663
BF1701|SC|contig000001	Prodigal:2.60	CDS	646161	646466	.	-	0	ID=BF1701_00664;inference=ab initio prediction:Prodigal:2.60,similar to AA sequence:RefSeq:YP_005902535.1,protein motif:Pfam:PF05598.5;locus_tag=BF1701_00664;product=IS1106 transposase,Transposase domain (DUF772);protein_id=gnl|SC|BF1701_00664
BF1701|SC|contig000001	Prodigal:2.60	CDS	646463	646783	.	-	0	ID=BF1701_00665;inference=ab initio prediction:Prodigal:2.60;locus_tag=BF1701_00665;product=hypothetical protein;protein_id=gnl|SC|BF1701_00665
BF1701|SC|contig000001	Prodigal:2.60	CDS	646780	647835	.	-	0	ID=BF1701_00666;gene=sbp;inference=ab initio prediction:Prodigal:2.60,similar to AA sequence:RefSeq:YP_004048529.1,similar to AA sequence:UniProtKB:P0AG78,protein motif:CLUSTERS:PRK10752,protein motif:Cdd:COG4150,protein motif:TIGRFAMs:TIGR00971,protein motif:Pfam:PF01547.19;locus_tag=BF1701_00666;product=sulfate-binding protein,Sulfate starvation-induced protein 2,sulfate transporter subunit,ABC…
BF1701|SC|contig000001	Prodigal:2.60	CDS	647941	648423	.	-	0	ID=BF1701_00667;inference=ab initio prediction:Prodigal:2.60,similar to AA sequence:RefSeq:YP_005878682.1,protein motif:Pfam:PF00583.18;locus_tag=BF1701_00667;product=putative acetyltransferase,Acetyltransferase (GNAT) family;protein_id=gnl|SC|BF1701_00667
BF1701|SC|contig000001	Prodigal:2.60	CDS	648470	649606	.	-	0	ID=BF1701_00668;eC_number=4.1.1.21,6.3.4.18;gene=purK;inference=ab initio prediction:Prodigal:2.60,similar to AA sequence:RefSeq:YP_207988.1,similar to AA sequence:UniProtKB:Q7A695,protein motif:CLUSTERS:PRK06019,protein motif:Cdd:COG0026,protein motif:TIGRFAMs:TIGR01161,protein motif:Pfam:PF02222.16;locus_tag=BF1701_00668;product=phosphoribosylaminoimidazole carboxylase ATPase subunit,N5-carboxy…
BF1701|SC|contig000001	Prodigal:2.60	CDS	649603	650148	.	-	0	ID=BF1701_00669;inference=ab initio prediction:Prodigal:2.60,protein motif:Cdd:COG4333,protein motif:Pfam:PF07799.6;locus_tag=BF1701_00669;product=Uncharacterized protein conserved in bacteria,Protein of unknown function (DUF1643);protein_id=gnl|SC|BF1701_00669
BF1701|SC|contig000001	Prodigal:2.60	CDS	650145	651767	.	-	0	ID=BF1701_00670;eC_number=4.1.3.27;gene=trpE;inference=ab initio prediction:Prodigal:2.60,similar to AA sequence:RefSeq:YP_001599102.1,similar to AA sequence:UniProtKB:A0QX93,protein motif:CLUSTERS:PRK13565,protein motif:Cdd:COG0147,protein motif:TIGRFAMs:TIGR00564,protein motif:Pfam:PF00425.12;locus_tag=BF1701_00670;product=anthranilate synthase component I,Anthranilate synthase component 1,anth…
BF1701|SC|contig000001	Prodigal:2.60	CDS	651731	652096	.	-	0	ID=BF1701_00671;inference=ab initio prediction:Prodigal:2.60;locus_tag=BF1701_00671;product=hypothetical protein;protein_id=gnl|SC|BF1701_00671
BF1701|SC|contig000001	Prodigal:2.60	CDS	652117	654027	.	-	0	ID=BF1701_00672;gene=yjjK;inference=ab initio prediction:Prodigal:2.60,similar to AA sequence:RefSeq:YP_002001560.1,similar to AA sequence:UniProtKB:P0A9W3,protein motif:CLUSTERS:PRK11147,protein motif:Cdd:COG2909,protein motif:TIGRFAMs:TIGR03719,protein motif:Pfam:PF00005.21;locus_tag=BF1701_00672;product=putative ATP-binding protein,Uncharacterized ABC transporter ATP-binding protein YjjK,ABC t…
BF1701|SC|contig000001	Prodigal:2.60	CDS	654046	654690	.	-	0	ID=BF1701_00673;gene=dedA_1;inference=ab initio prediction:Prodigal:2.60,similar to AA sequence:RefSeq:YP_002001561.1,similar to AA sequence:UniProtKB:P0ABP6,protein motif:CLUSTERS:PRK10847,protein motif:Pfam:PF09335.5;locus_tag=BF1701_00673;product=DedA protein,hypothetical protein,hypothetical protein,SNARE associated Golgi protein;protein_id=gnl|SC|BF1701_00673
BF1701|SC|contig000001	Prodigal:2.60	CDS	654854	655672	.	-	0	ID=BF1701_00674;gene=opcA;inference=ab initio prediction:Prodigal:2.60,similar to AA sequence:RefSeq:YP_001599105.1,protein motif:Pfam:PF07239.5;locus_tag=BF1701_00674;product=outer membrane protein,Outer membrane protein OpcA;protein_id=gnl|SC|BF1701_00674
BF1701|SC|contig000001	Prodigal:2.60	CDS	656258	657370	.	-	0	ID=BF1701_00675;inference=ab initio prediction:Prodigal:2.60,similar to AA sequence:RefSeq:YP_005878368.1,protein motif:Pfam:PF01609.15;locus_tag=BF1701_00675;product=ISNme1 transposase (contains a 35 aa insertion),Transposase DDE domain;protein_id=gnl|SC|BF1701_00675
BF1701|SC|contig000001	Prodigal:2.60	CDS	657498	658748	.	-	0	ID=BF1701_00676;eC_number=2.1.2.1,2.1.2.1;gene=glyA;inference=ab initio prediction:Prodigal:2.60,similar to AA sequence:RefSeq:YP_207979.1,similar to AA sequence:UniProtKB:Q88Q27,protein motif:CLUSTERS:PRK13034,protein motif:Cdd:COG0156,protein motif:TIGRFAMs:TIGR00858,protein motif:Pfam:PF00464.13;locus_tag=BF1701_00676;product=serine hydroxymethyltransferase,Pyridoxal-phosphate-dependent serine…
BF1701|SC|contig000001	Prodigal:2.60	CDS	659229	661004	.	-	0	ID=BF1701_00677;eC_number=2.3.2.2,2.3.2.2;gene=ggt;inference=ab initio prediction:Prodigal:2.60,similar to AA sequence:RefSeq:YP_003083155.1,similar to AA sequence:UniProtKB:P54422,protein motif:CLUSTERS:PRK09615,protein motif:TIGRFAMs:TIGR00066,protein motif:Pfam:PF01019.15;locus_tag=BF1701_00677;product=gamma-glutamyltranspeptidase,Gamma-glutamyltranspeptidase precursor,gamma-glutamyltranspepti…
BF1701|SC|contig000001	Prodigal:2.60	CDS	661776	661994	.	+	0	ID=BF1701_00678;inference=ab initio prediction:Prodigal:2.60,protein motif:CLUSTERS:PRK11415,protein motif:Cdd:COG2841,protein motif:Pfam:PF04325.7;locus_tag=BF1701_00678;product=hypothetical protein,Uncharacterized protein conserved in bacteria,Protein of unknown function (DUF465);protein_id=gnl|SC|BF1701_00678
BF1701|SC|contig000001	Prodigal:2.60	CDS	662153	663127	.	-	0	ID=BF1701_00679;eC_number=3.1.3.11;gene=fbp_1;inference=ab initio prediction:Prodigal:2.60,similar to AA sequence:RefSeq:YP_002001569.1,similar to AA sequence:UniProtKB:P0A993,protein motif:CLUSTERS:PRK09293,protein motif:Pfam:PF00316.14;locus_tag=BF1701_00679;product=fructose-1%2C6-bisphosphatase,Fructose-1%2C6-bisphosphatase class 1,fructose-1%2C6-bisphosphatase,Fructose-1-6-bisphosphatase;prot…
BF1701|SC|contig000001	Prodigal:2.60	CDS	663373	664218	.	-	0	ID=BF1701_00680;inference=ab initio prediction:Prodigal:2.60,similar to AA sequence:RefSeq:YP_003083159.1,similar to AA sequence:UniProtKB:P31777,protein motif:Cdd:COG2961,protein motif:Pfam:PF04378.7;locus_tag=BF1701_00680;product=putative competence protein ComJ,hypothetical protein,Protein involved in catabolism of external DNA,Protein of unknown function (DUF519);protein_id=gnl|SC|BF1701_00680
BF1701|SC|contig000001	Prodigal:2.60	CDS	664306	664908	.	-	0	ID=BF1701_00681;eC_number=2.3.1.15;gene=plsY;inference=ab initio prediction:Prodigal:2.60,similar to AA sequence:RefSeq:YP_004048542.1,similar to AA sequence:UniProtKB:P60782,protein motif:CLUSTERS:PRK00220,protein motif:Cdd:COG0344,protein motif:TIGRFAMs:TIGR00023,protein motif:Pfam:PF02660.9;locus_tag=BF1701_00681;product=integral membrane protein,G3P acyltransferase,putative glycerol-3-phospha…
BF1701|SC|contig000001	Prodigal:2.60	CDS	664964	665320	.	+	0	ID=BF1701_00682;eC_number=4.1.2.25;gene=folB;inference=ab initio prediction:Prodigal:2.60,similar to AA sequence:RefSeq:YP_207971.1,similar to AA sequence:UniProtKB:P0AC16,protein motif:CLUSTERS:PRK11593,protein motif:TIGRFAMs:TIGR00526,protein motif:Pfam:PF02152.12;locus_tag=BF1701_00682;product=dihydroneopterin aldolase,Dihydroneopterin aldolase,bifunctional dihydroneopterin aldolase/dihydroneo…
BF1701|SC|contig000001	Prodigal:2.60	CDS	665354	665890	.	+	0	ID=BF1701_00683;eC_number=3.6.1.13;gene=nudF;inference=ab initio prediction:Prodigal:2.60,similar to AA sequence:RefSeq:YP_002001575.1,similar to AA sequence:UniProtKB:P54570,protein motif:CLUSTERS:PRK11762,protein motif:Cdd:COG2816,protein motif:TIGRFAMs:TIGR00052,protein motif:Pfam:PF00293.1;locus_tag=BF1701_00683;product=ADP-ribose pyrophosphatase,ADP-ribose pyrophosphatase,adenosine nucleotid…
BF1701|SC|contig000001	Prodigal:2.60	CDS	666546	666905	.	-	0	ID=BF1701_00684;gene=crcB;inference=ab initio prediction:Prodigal:2.60,similar to AA sequence:RefSeq:YP_005878664.1,similar to AA sequence:UniProtKB:P37002,protein motif:CLUSTERS:PRK14230,protein motif:TIGRFAMs:TIGR00494,protein motif:Pfam:PF02537.9;locus_tag=BF1701_00684;product=putative CrcB-like protein,hypothetical protein,camphor resistance protein CrcB,protein CrcB,CrcB-like protein;protein…
BF1701|SC|contig000001	Prodigal:2.60	CDS	666934	667614	.	-	0	ID=BF1701_00685;inference=ab initio prediction:Prodigal:2.60,similar to AA sequence:RefSeq:YP_002001578.1,protein motif:Cdd:COG3235;locus_tag=BF1701_00685;product=membrane protein,Predicted membrane protein;protein_id=gnl|SC|BF1701_00685
BF1701|SC|contig000001	Prodigal:2.60	CDS	667779	670823	.	+	0	ID=BF1701_00686;gene=ftsK_1;inference=ab initio prediction:Prodigal:2.60,similar to AA sequence:RefSeq:YP_005889603.1,similar to AA sequence:UniProtKB:Q9I0M3,protein motif:CLUSTERS:PRK10263,protein motif:Cdd:COG1674,protein motif:TIGRFAMs:TIGR03928,protein motif:Pfam:PF01580.12;locus_tag=BF1701_00686;product=putative cell-division protein,DNA translocase FtsK,DNA translocase FtsK,DNA segregation …
BF1701|SC|contig000001	Prodigal:2.60	CDS	671048	672310	.	-	0	ID=BF1701_00687;eC_number=1.2.1.41,1.2.1.41;gene=proA;inference=ab initio prediction:Prodigal:2.60,similar to AA sequence:RefSeq:YP_207966.1,similar to AA sequence:UniProtKB:Q9WYC9,protein motif:CLUSTERS:PRK00197,protein motif:Cdd:COG0014,protein motif:TIGRFAMs:TIGR00407,protein motif:Pfam:PF00171.1;locus_tag=BF1701_00687;product=gamma-glutamyl phosphate reductase,Gamma-glutamyl phosphate reducta…
BF1701|SC|contig000001	Prodigal:2.60	CDS	672323	673432	.	-	0	ID=BF1701_00688;eC_number=2.7.2.11;gene=proB;inference=ab initio prediction:Prodigal:2.60,similar to AA sequence:RefSeq:YP_005889605.1,similar to AA sequence:UniProtKB:P39820,protein motif:CLUSTERS:PRK05429,protein motif:Cdd:COG0014,protein motif:TIGRFAMs:TIGR01027,protein motif:Pfam:PF00696.22;locus_tag=BF1701_00688;product=glutamate 5-kinase,Glutamate 5-kinase 1,gamma-glutamyl kinase,Gamma-glut…
BF1701|SC|contig000001	Prodigal:2.60	CDS	673678	675471	.	+	0	ID=BF1701_00689;eC_number=2.3.3.13;gene=leuA;inference=ab initio prediction:Prodigal:2.60,similar to AA sequence:RefSeq:YP_002001585.1,similar to AA sequence:UniProtKB:P09151,protein motif:CLUSTERS:PRK00915,protein motif:Cdd:COG0119,protein motif:TIGRFAMs:TIGR00973,protein motif:Pfam:PF00682.13;locus_tag=BF1701_00689;product=2-isopropylmalate synthase,2-isopropylmalate synthase,2-isopropylmalate …
BF1701|SC|contig000001	Prodigal:2.60	CDS	675671	676333	.	+	0	ID=BF1701_00690;gene=secA_1;inference=ab initio prediction:Prodigal:2.60,similar to AA sequence:RefSeq:YP_005893906.1,similar to AA sequence:UniProtKB:P47994,protein motif:CLUSTERS:PRK10396,protein motif:Cdd:COG3318,protein motif:TIGRFAMs:TIGR02292,protein motif:Pfam:PF03695.7;locus_tag=BF1701_00690;product=yecA family protein,hypothetical protein,hypothetical protein,Predicted metal-binding prot…
BF1701|SC|contig000001	Prodigal:2.60	CDS	676416	677267	.	-	0	ID=BF1701_00691;eC_number=2.4.99.-;gene=lgt;inference=ab initio prediction:Prodigal:2.60,similar to AA sequence:RefSeq:YP_207963.1,similar to AA sequence:UniProtKB:P60955,protein motif:CLUSTERS:PRK00052,protein motif:TIGRFAMs:TIGR00544,protein motif:Pfam:PF01790.12;locus_tag=BF1701_00691;product=prolipoprotein diacylglyceryl transferase,Prolipoprotein diacylglyceryl transferase,prolipoprotein dia…
BF1701|SC|contig000001	Prodigal:2.60	CDS	677338	678468	.	-	0	ID=BF1701_00692;inference=ab initio prediction:Prodigal:2.60,similar to AA sequence:RefSeq:YP_004048553.1,protein motif:Pfam:PF00246.1;locus_tag=BF1701_00692;product=carboxypeptidase,Zinc carboxypeptidase;protein_id=gnl|SC|BF1701_00692
BF1701|SC|contig000001	Prodigal:2.60	CDS	678638	679534	.	+	0	ID=BF1701_00693;eC_number=2.7.2.8;gene=argB;inference=ab initio prediction:Prodigal:2.60,similar to AA sequence:RefSeq:YP_207961.1,similar to AA sequence:UniProtKB:Q9HTN2,protein motif:CLUSTERS:PRK00942,protein motif:Cdd:COG0548,protein motif:TIGRFAMs:TIGR00761,protein motif:Pfam:PF00696.22;locus_tag=BF1701_00693;product=acetylglutamate kinase,Acetylglutamate kinase,acetylglutamate kinase,Acetylg…
BF1701|SC|contig000001	Prodigal:2.60	CDS	680168	680416	.	-	0	ID=BF1701_00694;inference=ab initio prediction:Prodigal:2.60,similar to AA sequence:RefSeq:YP_001599129.1;locus_tag=BF1701_00694;product=membrane protein;protein_id=gnl|SC|BF1701_00694
BF1701|SC|contig000001	Prodigal:2.60	CDS	680733	680966	.	-	0	ID=BF1701_00695;inference=ab initio prediction:Prodigal:2.60,similar to AA sequence:RefSeq:YP_005882682.1;locus_tag=BF1701_00695;product=putative ubiquitin-activating enzyme E1 family protein;protein_id=gnl|SC|BF1701_00695
BF1701|SC|contig000001	Prodigal:2.60	CDS	680971	681639	.	-	0	ID=BF1701_00696;inference=ab initio prediction:Prodigal:2.60,similar to AA sequence:RefSeq:YP_005878653.1,protein motif:TIGRFAMs:TIGR01490,protein motif:Pfam:PF12710.1;locus_tag=BF1701_00696;product=putative hydrolase,HAD hydrolase%2C family IB,haloacid dehalogenase-like hydrolase;protein_id=gnl|SC|BF1701_00696
BF1701|SC|contig000001	Prodigal:2.60	CDS	681636	682304	.	-	0	ID=BF1701_00697;gene=hda;inference=ab initio prediction:Prodigal:2.60,similar to AA sequence:RefSeq:YP_001599131.1,similar to AA sequence:UniProtKB:P69931,protein motif:CLUSTERS:PRK08903,protein motif:Cdd:COG1484,protein motif:TIGRFAMs:TIGR03420,protein motif:Pfam:PF00308.12;locus_tag=BF1701_00697;product=DnaA regulatory inactivator Hda,DnaA-homolog protein hda,DnaA regulatory inactivator Hda,DNA…
BF1701|SC|contig000001	Prodigal:2.60	CDS	682409	682960	.	-	0	ID=BF1701_00698;gene=yddA_1;inference=ab initio prediction:Prodigal:2.60,similar to AA sequence:RefSeq:YP_004048558.1,similar to AA sequence:UniProtKB:P31826,protein motif:CLUSTERS:PRK11174,protein motif:Cdd:COG4987,protein motif:TIGRFAMs:TIGR00954,protein motif:Pfam:PF00005.21;locus_tag=BF1701_00698;product=ABC transporter ATP-binding protein,CDS102,cysteine/glutathione ABC transporter membrane/…
BF1701|SC|contig000001	Prodigal:2.60	CDS	683203	683388	.	+	0	ID=BF1701_00699;inference=ab initio prediction:Prodigal:2.60;locus_tag=BF1701_00699;product=hypothetical protein;protein_id=gnl|SC|BF1701_00699
BF1701|SC|contig000001	Prodigal:2.60	CDS	683584	684465	.	-	0	ID=BF1701_00700;inference=ab initio prediction:Prodigal:2.60,similar to AA sequence:RefSeq:YP_005878650.1;locus_tag=BF1701_00700;product=putative DNA-binding phage protein;protein_id=gnl|SC|BF1701_00700
BF1701|SC|contig000001	Prodigal:2.60	CDS	684513	684764	.	+	0	ID=BF1701_00701;inference=ab initio prediction:Prodigal:2.60,similar to AA sequence:RefSeq:YP_005878649.1;locus_tag=BF1701_00701;product=putative DNA-binding phage protein;protein_id=gnl|SC|BF1701_00701
BF1701|SC|contig000001	Prodigal:2.60	CDS	684766	686739	.	+	0	ID=BF1701_00702;inference=ab initio prediction:Prodigal:2.60,similar to AA sequence:RefSeq:YP_001599134.1,protein motif:Pfam:PF09299.5;locus_tag=BF1701_00702;product=bacteriophage transposase,Mu transposase%2C C-terminal;protein_id=gnl|SC|BF1701_00702
BF1701|SC|contig000001	Prodigal:2.60	CDS	686954	687868	.	+	0	ID=BF1701_00703;inference=ab initio prediction:Prodigal:2.60,similar to AA sequence:RefSeq:YP_001599136.1;locus_tag=BF1701_00703;product=phage transposase;protein_id=gnl|SC|BF1701_00703
BF1701|SC|contig000001	Prodigal:2.60	CDS	687958	688224	.	+	0	ID=BF1701_00704;inference=ab initio prediction:Prodigal:2.60;locus_tag=BF1701_00704;product=hypothetical protein;protein_id=gnl|SC|BF1701_00704
BF1701|SC|contig000001	Prodigal:2.60	CDS	688217	688336	.	+	0	ID=BF1701_00705;inference=ab initio prediction:Prodigal:2.60;locus_tag=BF1701_00705;product=hypothetical protein;protein_id=gnl|SC|BF1701_00705
BF1701|SC|contig000001	Prodigal:2.60	CDS	688333	688488	.	+	0	ID=BF1701_00706;inference=ab initio prediction:Prodigal:2.60;locus_tag=BF1701_00706;product=hypothetical protein;protein_id=gnl|SC|BF1701_00706
BF1701|SC|contig000001	Prodigal:2.60	CDS	688485	688607	.	+	0	ID=BF1701_00707;inference=ab initio prediction:Prodigal:2.60;locus_tag=BF1701_00707;product=hypothetical protein;protein_id=gnl|SC|BF1701_00707
BF1701|SC|contig000001	Prodigal:2.60	CDS	688687	688854	.	+	0	ID=BF1701_00708;inference=ab initio prediction:Prodigal:2.60;locus_tag=BF1701_00708;product=hypothetical protein;protein_id=gnl|SC|BF1701_00708
BF1701|SC|contig000001	Prodigal:2.60	CDS	688839	688940	.	+	0	ID=BF1701_00709;inference=ab initio prediction:Prodigal:2.60;locus_tag=BF1701_00709;product=hypothetical protein;protein_id=gnl|SC|BF1701_00709
BF1701|SC|contig000001	Prodigal:2.60	CDS	688964	689482	.	+	0	ID=BF1701_00710;gene=gam;inference=ab initio prediction:Prodigal:2.60,similar to AA sequence:RefSeq:YP_005878641.1,protein motif:Cdd:COG4396,protein motif:Pfam:PF07352.6;locus_tag=BF1701_00710;product=host-nuclease inhibitor phage protein Gam,Mu-like prophage host-nuclease inhibitor protein Gam,Bacteriophage Mu Gam like protein;protein_id=gnl|SC|BF1701_00710
BF1701|SC|contig000001	Prodigal:2.60	CDS	689642	689857	.	-	0	ID=BF1701_00711;inference=ab initio prediction:Prodigal:2.60;locus_tag=BF1701_00711;product=hypothetical protein;protein_id=gnl|SC|BF1701_00711
BF1701|SC|contig000001	Prodigal:2.60	CDS	689861	690469	.	-	0	ID=BF1701_00712;inference=ab initio prediction:Prodigal:2.60,similar to AA sequence:RefSeq:YP_002342661.1,protein motif:Cdd:COG3561,protein motif:Pfam:PF08346.6;locus_tag=BF1701_00712;product=phage anti-repressor protein,Phage anti-repressor protein,AntA/AntB antirepressor;protein_id=gnl|SC|BF1701_00712
BF1701|SC|contig000001	Prodigal:2.60	CDS	690601	690801	.	-	0	ID=BF1701_00713;inference=ab initio prediction:Prodigal:2.60;locus_tag=BF1701_00713;product=hypothetical protein;protein_id=gnl|SC|BF1701_00713
BF1701|SC|contig000001	Prodigal:2.60	CDS	691002	691187	.	-	0	ID=BF1701_00714;inference=ab initio prediction:Prodigal:2.60,similar to AA sequence:RefSeq:YP_003082985.1;locus_tag=BF1701_00714;product=putative phage associated protein;protein_id=gnl|SC|BF1701_00714
BF1701|SC|contig000001	Prodigal:2.60	CDS	691460	691627	.	-	0	ID=BF1701_00715;inference=ab initio prediction:Prodigal:2.60,similar to AA sequence:RefSeq:YP_003082985.1;locus_tag=BF1701_00715;product=putative phage associated protein;protein_id=gnl|SC|BF1701_00715
BF1701|SC|contig000001	Prodigal:2.60	CDS	692150	692341	.	+	0	ID=BF1701_00716;inference=ab initio prediction:Prodigal:2.60;locus_tag=BF1701_00716;product=hypothetical protein;protein_id=gnl|SC|BF1701_00716
BF1701|SC|contig000001	Prodigal:2.60	CDS	692338	692754	.	+	0	ID=BF1701_00717;inference=ab initio prediction:Prodigal:2.60,similar to AA sequence:RefSeq:YP_001599148.1;locus_tag=BF1701_00717;product=membrane protein;protein_id=gnl|SC|BF1701_00717
BF1701|SC|contig000001	Prodigal:2.60	CDS	692927	693205	.	+	0	ID=BF1701_00718;inference=ab initio prediction:Prodigal:2.60,similar to AA sequence:RefSeq:NP_274021.1,protein motif:Cdd:COG4382,protein motif:Pfam:PF06252.6;locus_tag=BF1701_00718;product=E16-like protein,Mu-like prophage protein gp16,Protein of unknown function (DUF1018);protein_id=gnl|SC|BF1701_00718
BF1701|SC|contig000001	Prodigal:2.60	CDS	693341	693769	.	+	0	ID=BF1701_00719;inference=ab initio prediction:Prodigal:2.60,similar to AA sequence:RefSeq:YP_975031.1,protein motif:Cdd:COG5566,protein motif:Pfam:PF08765.5;locus_tag=BF1701_00719;product=phage related protein,Uncharacterized conserved protein,Mor transcription activator family;protein_id=gnl|SC|BF1701_00719
BF1701|SC|contig000001	Prodigal:2.60	CDS	694076	694444	.	+	0	ID=BF1701_00720;eC_number=3.5.1.28;inference=ab initio prediction:Prodigal:2.60,similar to AA sequence:RefSeq:YP_005891774.1,protein motif:Pfam:PF01520.12;locus_tag=BF1701_00720;product=N-acetylmuramoyl-L-alanine amidase,N-acetylmuramoyl-L-alanine amidase;protein_id=gnl|SC|BF1701_00720
BF1701|SC|contig000001	Prodigal:2.60	CDS	695213	695530	.	+	0	ID=BF1701_00721;inference=ab initio prediction:Prodigal:2.60,similar to AA sequence:RefSeq:YP_003083094.1;locus_tag=BF1701_00721;product=phage protein;protein_id=gnl|SC|BF1701_00721
BF1701|SC|contig000001	Prodigal:2.60	CDS	695527	695739	.	+	0	ID=BF1701_00722;inference=ab initio prediction:Prodigal:2.60,similar to AA sequence:RefSeq:YP_003083097.1;locus_tag=BF1701_00722;product=phage protein;protein_id=gnl|SC|BF1701_00722
BF1701|SC|contig000001	Prodigal:2.60	CDS	695867	696133	.	+	0	ID=BF1701_00723;inference=ab initio prediction:Prodigal:2.60,similar to AA sequence:RefSeq:YP_003083098.1;locus_tag=BF1701_00723;product=phage protein;protein_id=gnl|SC|BF1701_00723
BF1701|SC|contig000001	Prodigal:2.60	CDS	696130	696327	.	+	0	ID=BF1701_00724;inference=ab initio prediction:Prodigal:2.60,similar to AA sequence:RefSeq:YP_003083099.1;locus_tag=BF1701_00724;product=phage protein;protein_id=gnl|SC|BF1701_00724
BF1701|SC|contig000001	Prodigal:2.60	CDS	696329	696835	.	+	0	ID=BF1701_00725;inference=ab initio prediction:Prodigal:2.60,similar to AA sequence:RefSeq:YP_005891862.1,protein motif:Pfam:PF08822.5;locus_tag=BF1701_00725;product=phage protein,Protein of unknown function (DUF1804);protein_id=gnl|SC|BF1701_00725
BF1701|SC|contig000001	Prodigal:2.60	CDS	696856	698478	.	+	0	ID=BF1701_00726;inference=ab initio prediction:Prodigal:2.60,similar to AA sequence:RefSeq:YP_005878626.1,protein motif:TIGRFAMs:TIGR01630;locus_tag=BF1701_00726;product=phage protein,phage uncharacterized protein%2C C-terminal domain;protein_id=gnl|SC|BF1701_00726
BF1701|SC|contig000001	Prodigal:2.60	CDS	698478	700046	.	+	0	ID=BF1701_00727;inference=ab initio prediction:Prodigal:2.60,similar to AA sequence:RefSeq:YP_005878625.1,protein motif:Cdd:COG4383,protein motif:Pfam:PF06074.6;locus_tag=BF1701_00727;product=phage protein,Mu-like prophage protein gp29,Protein of unknown function (DUF935);protein_id=gnl|SC|BF1701_00727
BF1701|SC|contig000001	Prodigal:2.60	CDS	700033	701328	.	+	0	ID=BF1701_00728;inference=ab initio prediction:Prodigal:2.60,similar to AA sequence:RefSeq:YP_005899732.1,protein motif:TIGRFAMs:TIGR01641,protein motif:Pfam:PF04233.8;locus_tag=BF1701_00728;product=Phage Mu protein F like protein,phage head morphogenesis protein%2C SPP1 gp7 family,Phage Mu protein F like protein;protein_id=gnl|SC|BF1701_00728
BF1701|SC|contig000001	Prodigal:2.60	CDS	701438	701854	.	+	0	ID=BF1701_00729;inference=ab initio prediction:Prodigal:2.60,similar to AA sequence:RefSeq:YP_005878623.1,protein motif:Cdd:COG5005,protein motif:TIGRFAMs:TIGR01635,protein motif:Pfam:PF05069.7;locus_tag=BF1701_00729;product=putative phage tail completion protein,Mu-like prophage protein gpG,phage virion morphogenesis protein,Phage virion morphogenesis family;protein_id=gnl|SC|BF1701_00729
BF1701|SC|contig000001	Prodigal:2.60	CDS	702085	703146	.	+	0	ID=BF1701_00730;inference=ab initio prediction:Prodigal:2.60,similar to AA sequence:RefSeq:YP_005897768.1,protein motif:Cdd:COG4388,protein motif:Pfam:PF10123.3;locus_tag=BF1701_00730;product=protein gp32,Mu-like prophage I protein,Mu-like prophage I protein;protein_id=gnl|SC|BF1701_00730
BF1701|SC|contig000001	Prodigal:2.60	CDS	703234	704199	.	-	0	ID=BF1701_00731;inference=ab initio prediction:Prodigal:2.60,similar to AA sequence:RefSeq:YP_001598195.1,protein motif:Cdd:COG2826,protein motif:Pfam:PF00665.20;locus_tag=BF1701_00731;product=transposase for IS1655,Transposase and inactivated derivatives%2C IS30 family,Integrase core domain;protein_id=gnl|SC|BF1701_00731
BF1701|SC|contig000001	Prodigal:2.60	CDS	704254	704694	.	-	0	ID=BF1701_00732;inference=ab initio prediction:Prodigal:2.60;locus_tag=BF1701_00732;product=hypothetical protein;protein_id=gnl|SC|BF1701_00732
BF1701|SC|contig000001	Prodigal:2.60	CDS	704726	704905	.	+	0	ID=BF1701_00733;inference=ab initio prediction:Prodigal:2.60,protein motif:Cdd:COG4387;locus_tag=BF1701_00733;product=Mu-like prophage protein gp36;protein_id=gnl|SC|BF1701_00733
BF1701|SC|contig000001	Prodigal:2.60	CDS	704895	705545	.	+	0	ID=BF1701_00734;inference=ab initio prediction:Prodigal:2.60,similar to AA sequence:RefSeq:YP_005892307.1,protein motif:Cdd:COG5003,protein motif:Pfam:PF08873.5;locus_tag=BF1701_00734;product=putative Gp37-like prophage protein,Mu-like prophage protein gp37,Domain of unknown function (DUF1834);protein_id=gnl|SC|BF1701_00734
BF1701|SC|contig000001	Prodigal:2.60	CDS	705542	705739	.	+	0	ID=BF1701_00735;inference=ab initio prediction:Prodigal:2.60;locus_tag=BF1701_00735;product=hypothetical protein;protein_id=gnl|SC|BF1701_00735
BF1701|SC|contig000001	Prodigal:2.60	CDS	705742	707151	.	+	0	ID=BF1701_00736;inference=ab initio prediction:Prodigal:2.60,similar to AA sequence:RefSeq:YP_005897762.1,protein motif:Cdd:COG4386,protein motif:Pfam:PF04984.8;locus_tag=BF1701_00736;product=Bacteriophage Mu tail sheath protein,Mu-like prophage tail sheath protein gpL,Phage tail sheath protein;protein_id=gnl|SC|BF1701_00736
BF1701|SC|contig000001	Prodigal:2.60	CDS	707216	707593	.	+	0	ID=BF1701_00737;inference=ab initio prediction:Prodigal:2.60;locus_tag=BF1701_00737;product=hypothetical protein;protein_id=gnl|SC|BF1701_00737
BF1701|SC|contig000001	Prodigal:2.60	CDS	707597	707962	.	+	0	ID=BF1701_00738;inference=ab initio prediction:Prodigal:2.60;locus_tag=BF1701_00738;product=hypothetical protein;protein_id=gnl|SC|BF1701_00738
BF1701|SC|contig000001	Prodigal:2.60	CDS	708214	708816	.	-	0	ID=BF1701_00739;inference=ab initio prediction:Prodigal:2.60,similar to AA sequence:RefSeq:YP_005899721.1;locus_tag=BF1701_00739;product=putative lipoprotein;protein_id=gnl|SC|BF1701_00739
BF1701|SC|contig000001	Prodigal:2.60	CDS	708971	711142	.	+	0	ID=BF1701_00740;inference=ab initio prediction:Prodigal:2.60;locus_tag=BF1701_00740;product=hypothetical protein;protein_id=gnl|SC|BF1701_00740
BF1701|SC|contig000001	Prodigal:2.60	CDS	711142	712473	.	+	0	ID=BF1701_00741;inference=ab initio prediction:Prodigal:2.60,similar to AA sequence:RefSeq:YP_005899719.1,protein motif:Cdd:COG4228,protein motif:Pfam:PF07157.6;locus_tag=BF1701_00741;product=putative phage virion protein,Mu-like prophage DNA circulation protein,DNA circulation protein N-terminus;protein_id=gnl|SC|BF1701_00741
BF1701|SC|contig000001	Prodigal:2.60	CDS	712463	713608	.	+	0	ID=BF1701_00742;inference=ab initio prediction:Prodigal:2.60,similar to AA sequence:RefSeq:YP_005878620.1,protein motif:Cdd:COG4379,protein motif:Pfam:PF05954.5;locus_tag=BF1701_00742;product=putative phage tail protein,Mu-like prophage tail protein gpP,Phage late control gene D protein (GPD);protein_id=gnl|SC|BF1701_00742
BF1701|SC|contig000001	Prodigal:2.60	CDS	713605	713838	.	+	0	ID=BF1701_00743;inference=ab initio prediction:Prodigal:2.60,similar to AA sequence:RefSeq:YP_005882709.1,protein motif:Cdd:COG4384,protein motif:Pfam:PF06890.6;locus_tag=BF1701_00743;product=putative baseplate assembly protein V,Mu-like prophage protein gp45,Bacteriophage Mu Gp45 protein;protein_id=gnl|SC|BF1701_00743
BF1701|SC|contig000001	Prodigal:2.60	CDS	713789	714154	.	+	0	ID=BF1701_00744;inference=ab initio prediction:Prodigal:2.60,similar to AA sequence:RefSeq:YP_005893926.1,protein motif:Cdd:COG3299,protein motif:Pfam:PF04865.8;locus_tag=BF1701_00744;product=Phage-like element PBSX protein xkdT,Uncharacterized homolog of phage Mu protein gp47,Baseplate J-like protein;protein_id=gnl|SC|BF1701_00744
BF1701|SC|contig000001	Prodigal:2.60	CDS	714303	714863	.	+	0	ID=BF1701_00745;inference=ab initio prediction:Prodigal:2.60,similar to AA sequence:RefSeq:YP_005878619.1,protein motif:Pfam:PF10076.3;locus_tag=BF1701_00745;product=phage protein,Uncharacterized protein conserved in bacteria (DUF2313);protein_id=gnl|SC|BF1701_00745
BF1701|SC|contig000001	Prodigal:2.60	CDS	714874	716847	.	+	0	ID=BF1701_00746;inference=ab initio prediction:Prodigal:2.60,similar to AA sequence:RefSeq:YP_005893928.1,protein motif:Pfam:PF07484.6;locus_tag=BF1701_00746;product=putative tail fiber protein,Phage Tail Collar Domain;protein_id=gnl|SC|BF1701_00746
BF1701|SC|contig000001	Prodigal:2.60	CDS	717530	717832	.	-	0	ID=BF1701_00747;inference=ab initio prediction:Prodigal:2.60,protein motif:Cdd:COG3514;locus_tag=BF1701_00747;product=Uncharacterized protein conserved in bacteria;protein_id=gnl|SC|BF1701_00747
BF1701|SC|contig000001	Prodigal:2.60	CDS	717804	718091	.	-	0	ID=BF1701_00748;inference=ab initio prediction:Prodigal:2.60,protein motif:Pfam:PF04365.7;locus_tag=BF1701_00748;product=Protein of unknown function (DUF497);protein_id=gnl|SC|BF1701_00748
BF1701|SC|contig000001	Prodigal:2.60	CDS	718171	718776	.	+	0	ID=BF1701_00749;inference=ab initio prediction:Prodigal:2.60,similar to AA sequence:RefSeq:YP_003083140.1;locus_tag=BF1701_00749;product=putative phage fiber-spike protein;protein_id=gnl|SC|BF1701_00749
BF1701|SC|contig000001	Prodigal:2.60	CDS	718755	719051	.	+	0	ID=BF1701_00750;inference=ab initio prediction:Prodigal:2.60,similar to AA sequence:RefSeq:YP_005882718.1;locus_tag=BF1701_00750;product=hhypothetical protein;protein_id=gnl|SC|BF1701_00750
BF1701|SC|contig000001	Prodigal:2.60	CDS	719048	719257	.	+	0	ID=BF1701_00751;inference=ab initio prediction:Prodigal:2.60,similar to AA sequence:RefSeq:YP_005892290.1;locus_tag=BF1701_00751;product=putative N-6adenine-specific DNA methylase;protein_id=gnl|SC|BF1701_00751
BF1701|SC|contig000001	Prodigal:2.60	CDS	719367	720299	.	-	0	ID=BF1701_00752;gene=yddA_2;inference=ab initio prediction:Prodigal:2.60,similar to AA sequence:RefSeq:YP_005897745.1,similar to AA sequence:UniProtKB:P31826,protein motif:CLUSTERS:PRK12369,protein motif:Cdd:COG2274,protein motif:TIGRFAMs:TIGR00954,protein motif:Pfam:PF06472.9;locus_tag=BF1701_00752;product=ABC transporter%2C permease protein%2C SbmA/BacA family,CDS102,putative transporter,ABC-ty…
BF1701|SC|contig000001	Prodigal:2.60	CDS	720265	720510	.	-	0	ID=BF1701_00753;inference=ab initio prediction:Prodigal:2.60,similar to AA sequence:RefSeq:YP_005897745.1;locus_tag=BF1701_00753;product=ABC transporter%2C permease protein%2C SbmA/BacA family;protein_id=gnl|SC|BF1701_00753
BF1701|SC|contig000001	Prodigal:2.60	CDS	720952	721599	.	-	0	ID=BF1701_00754;inference=ab initio prediction:Prodigal:2.60,similar to AA sequence:RefSeq:YP_207956.1,similar to AA sequence:UniProtKB:Q7DDE8,protein motif:Cdd:COG4380,protein motif:Pfam:PF05643.5;locus_tag=BF1701_00754;product=genome-derived Neisseria antigen 1162,Putative lipoprotein NMB1124/NMB1162 precursor,Uncharacterized protein conserved in bacteria,Putative bacterial lipoprotein (DUF799)…
BF1701|SC|contig000001	Prodigal:2.60	CDS	721596	721964	.	-	0	ID=BF1701_00755;inference=ab initio prediction:Prodigal:2.60,similar to AA sequence:RefSeq:YP_005893936.1;locus_tag=BF1701_00755;product=putative lipoprotein;protein_id=gnl|SC|BF1701_00755
BF1701|SC|contig000001	Prodigal:2.60	CDS	721974	722645	.	-	0	ID=BF1701_00756;inference=ab initio prediction:Prodigal:2.60,similar to AA sequence:RefSeq:YP_005878609.1,similar to AA sequence:UniProtKB:Q7DDH4,protein motif:Pfam:PF03783.8;locus_tag=BF1701_00756;product=putative CsgG-like lipoprotein,Putative lipoprotein NMB1126/NMB1164 precursor,Curli production assembly/transport component CsgG;protein_id=gnl|SC|BF1701_00756
BF1701|SC|contig000001	Prodigal:2.60	CDS	722810	723529	.	-	0	ID=BF1701_00757;eC_number=1.-.-.-;gene=yciK;inference=ab initio prediction:Prodigal:2.60,similar to AA sequence:RefSeq:YP_002342695.1,similar to AA sequence:UniProtKB:P31808,protein motif:CLUSTERS:PRK08703,protein motif:Cdd:COG3347,protein motif:TIGRFAMs:TIGR01963,protein motif:Pfam:PF00106.19;locus_tag=BF1701_00757;product=short chain dehydrogenase,Uncharacterized oxidoreductase yciK,short chain…
BF1701|SC|contig000001	Prodigal:2.60	CDS	723612	724925	.	-	0	ID=BF1701_00758;inference=ab initio prediction:Prodigal:2.60,similar to AA sequence:RefSeq:YP_207953.1,protein motif:CLUSTERS:PRK07233,protein motif:Cdd:COG3349,protein motif:TIGRFAMs:TIGR03467,protein motif:Pfam:PF01593.18;locus_tag=BF1701_00758;product=oxidoreductase,hypothetical protein,Uncharacterized conserved protein,squalene-associated FAD-dependent desaturase,Flavin containing amine oxido…
BF1701|SC|contig000001	Prodigal:2.60	CDS	725004	725876	.	-	0	ID=BF1701_00759;eC_number=2.5.1.96;gene=crtM;inference=ab initio prediction:Prodigal:2.60,similar to AA sequence:RefSeq:YP_207952.1,similar to AA sequence:UniProtKB:A9JQL9,protein motif:TIGRFAMs:TIGR03465,protein motif:Pfam:PF00494.13;locus_tag=BF1701_00759;product=poly-isoprenyl transferase,Dehydrosqualene synthase,squalene synthase HpnD,Squalene/phytoene synthase;protein_id=gnl|SC|BF1701_00759
BF1701|SC|contig000001	Prodigal:2.60	CDS	725891	727909	.	+	0	ID=BF1701_00760;gene=hscA;inference=ab initio prediction:Prodigal:2.60,similar to AA sequence:RefSeq:YP_005882726.1,similar to AA sequence:UniProtKB:P0A6Z1,protein motif:CLUSTERS:PRK05183,protein motif:Cdd:COG4820,protein motif:TIGRFAMs:TIGR01991,protein motif:Pfam:PF00012.14;locus_tag=BF1701_00760;product=chaperone protein HscA,Hsc66,chaperone protein HscA,Ethanolamine utilization protein%2C pos…
BF1701|SC|contig000001	Prodigal:2.60	CDS	727991	728647	.	+	0	ID=BF1701_00761;inference=ab initio prediction:Prodigal:2.60,protein motif:Pfam:PF10544.3;locus_tag=BF1701_00761;product=T5orf172 domain;protein_id=gnl|SC|BF1701_00761
BF1701|SC|contig000001	Prodigal:2.60	CDS	728686	729213	.	+	0	ID=BF1701_00762;inference=ab initio prediction:Prodigal:2.60,similar to AA sequence:RefSeq:YP_005893944.1,protein motif:Pfam:PF10077.3;locus_tag=BF1701_00762;product=ankyrin,Uncharacterized protein conserved in bacteria (DUF2314);protein_id=gnl|SC|BF1701_00762
BF1701|SC|contig000001	Prodigal:2.60	CDS	729152	729445	.	+	0	ID=BF1701_00763;inference=ab initio prediction:Prodigal:2.60,similar to AA sequence:RefSeq:YP_005893944.1,protein motif:Cdd:COG0235,protein motif:Pfam:PF12796.1;locus_tag=BF1701_00763;product=ankyrin,Ribulose-5-phosphate 4-epimerase and related epimerases and aldolases,Ankyrin repeats (3 copies);protein_id=gnl|SC|BF1701_00763
BF1701|SC|contig000001	Prodigal:2.60	CDS	729500	729841	.	+	0	ID=BF1701_00764;gene=fdx_1;inference=ab initio prediction:Prodigal:2.60,similar to AA sequence:RefSeq:YP_207947.1,similar to AA sequence:UniProtKB:P0A9R4,protein motif:CLUSTERS:PRK05464,protein motif:TIGRFAMs:TIGR02007,protein motif:Pfam:PF00111.21;locus_tag=BF1701_00764;product=ferredoxin,2Fe-2S ferredoxin,Na(+)-translocating NADH-quinone reductase subunit F,ferredoxin%2C 2Fe-2S type%2C ISC syst…
BF1701|SC|contig000001	Prodigal:2.60	CDS	730128	730715	.	-	0	ID=BF1701_00765;inference=ab initio prediction:Prodigal:2.60;locus_tag=BF1701_00765;product=hypothetical protein;protein_id=gnl|SC|BF1701_00765
BF1701|SC|contig000001	Prodigal:2.60	CDS	730928	731125	.	+	0	ID=BF1701_00766;gene=iscX;inference=ab initio prediction:Prodigal:2.60,similar to AA sequence:RefSeq:YP_005893947.1,similar to AA sequence:UniProtKB:P0C0L9,protein motif:CLUSTERS:PRK10721,protein motif:TIGRFAMs:TIGR03412,protein motif:Pfam:PF04384.7;locus_tag=BF1701_00766;product=FeS assembly protein IscX,hypothetical protein,hypothetical protein,FeS assembly protein IscX,Protein of unknown funct…
BF1701|SC|contig000001	Prodigal:2.60	CDS	731193	731594	.	-	0	ID=BF1701_00767;gene=hslR;inference=ab initio prediction:Prodigal:2.60,similar to AA sequence:RefSeq:YP_002001613.1,similar to AA sequence:UniProtKB:P0ACG8,protein motif:CLUSTERS:PRK10348,protein motif:Pfam:PF01479.19;locus_tag=BF1701_00767;product=Ribosome-associated heat shock protein Hsp15,Heat shock protein 15,ribosome-associated heat shock protein Hsp15,S4 domain;protein_id=gnl|SC|BF1701_007…
BF1701|SC|contig000001	Prodigal:2.60	CDS	731805	732764	.	+	0	ID=BF1701_00768;eC_number=6.4.1.2,6.4.1.2;gene=accA;inference=ab initio prediction:Prodigal:2.60,similar to AA sequence:RefSeq:YP_207944.1,similar to AA sequence:UniProtKB:Q886M7,protein motif:CLUSTERS:PRK05724,protein motif:Cdd:COG4799,protein motif:TIGRFAMs:TIGR00513,protein motif:Pfam:PF03255.8;locus_tag=BF1701_00768;product=acetyl-CoA carboxylase carboxyltransferase subunit alpha,Acetyl-coenz…
BF1701|SC|contig000001	Prodigal:2.60	CDS	732832	734142	.	+	0	ID=BF1701_00769;eC_number=6.3.4.-,6.3.4.19;gene=tilS;inference=ab initio prediction:Prodigal:2.60,similar to AA sequence:RefSeq:YP_005891900.1,similar to AA sequence:UniProtKB:P52097,protein motif:CLUSTERS:PRK10660,protein motif:Cdd:COG0037,protein motif:TIGRFAMs:TIGR02432,protein motif:Pfam:PF01171.14;locus_tag=BF1701_00769;product=tRNA(Ile)-lysidine synthetase (tRNA(Ile)-lysidine synthase%3B tR…
BF1701|SC|contig000001	Prodigal:2.60	CDS	734216	735001	.	+	0	ID=BF1701_00770;eC_number=2.1.1.185;gene=rlmB_2;inference=ab initio prediction:Prodigal:2.60,similar to AA sequence:RefSeq:YP_207942.1,similar to AA sequence:UniProtKB:P63177,protein motif:CLUSTERS:PRK11181,protein motif:TIGRFAMs:TIGR00186,protein motif:Pfam:PF00588.13;locus_tag=BF1701_00770;product=RNA methyltransferase,23S rRNA (guanosine-2'-O-)-methyltransferase RlmB,23S rRNA (guanosine-2'-O-)…
BF1701|SC|contig000001	Prodigal:2.60	CDS	735011	735208	.	+	0	ID=BF1701_00771;inference=ab initio prediction:Prodigal:2.60;locus_tag=BF1701_00771;product=hypothetical protein;protein_id=gnl|SC|BF1701_00771
BF1701|SC|contig000001	Prodigal:2.60	CDS	735470	735823	.	+	0	ID=BF1701_00772;inference=ab initio prediction:Prodigal:2.60;locus_tag=BF1701_00772;product=hypothetical protein;protein_id=gnl|SC|BF1701_00772
BF1701|SC|contig000001	Prodigal:2.60	CDS	735835	736140	.	+	0	ID=BF1701_00773;inference=ab initio prediction:Prodigal:2.60;locus_tag=BF1701_00773;product=hypothetical protein;protein_id=gnl|SC|BF1701_00773
BF1701|SC|contig000001	Prodigal:2.60	CDS	736202	737578	.	+	0	ID=BF1701_00774;eC_number=6.3.2.8,6.3.2.-;gene=mpl;inference=ab initio prediction:Prodigal:2.60,similar to AA sequence:RefSeq:YP_207939.1,similar to AA sequence:UniProtKB:P37773,protein motif:CLUSTERS:PRK00421,protein motif:Cdd:COG0285,protein motif:TIGRFAMs:TIGR01081,protein motif:Pfam:PF08245.6;locus_tag=BF1701_00774;product=UDP-N-acetylmuramate: L-alanyl-gamma-D-glutamyl-meso-diaminopimelate l…
BF1701|SC|contig000001	Prodigal:2.60	CDS	737785	738837	.	+	0	ID=BF1701_00775;eC_number=2.8.1.6;gene=bioB;inference=ab initio prediction:Prodigal:2.60,similar to AA sequence:RefSeq:YP_002001621.1,similar to AA sequence:UniProtKB:P12996,protein motif:CLUSTERS:PRK15108,protein motif:TIGRFAMs:TIGR00433,protein motif:Pfam:PF06968.7;locus_tag=BF1701_00775;product=putative biotin synthase,Biotin synthase,biotin synthase,biotin synthase,Biotin and Thiamin Synthesi…
BF1701|SC|contig000001	Prodigal:2.60	CDS	738915	739550	.	-	0	ID=BF1701_00776;inference=ab initio prediction:Prodigal:2.60,protein motif:Pfam:PF09587.4;locus_tag=BF1701_00776;product=Bacterial capsule synthesis protein PGA_cap;protein_id=gnl|SC|BF1701_00776
BF1701|SC|contig000001	Prodigal:2.60	CDS	740196	742055	.	-	0	ID=BF1701_00777;eC_number=4.2.1.9;gene=ilvD_1;inference=ab initio prediction:Prodigal:2.60,similar to AA sequence:RefSeq:YP_001599204.1,similar to AA sequence:UniProtKB:P05791,protein motif:CLUSTERS:PRK12448,protein motif:Cdd:COG0129,protein motif:TIGRFAMs:TIGR00110,protein motif:Pfam:PF00920.15;locus_tag=BF1701_00777;product=dihydroxy-acid dehydratase,Dihydroxy-acid dehydratase,dihydroxy-acid de…
BF1701|SC|contig000001	Prodigal:2.60	CDS	742228	743997	.	-	0	ID=BF1701_00778;eC_number=1.8.1.2,1.8.1.2;gene=cysI;inference=ab initio prediction:Prodigal:2.60,similar to AA sequence:RefSeq:YP_004048582.1,similar to AA sequence:UniProtKB:P17846,protein motif:CLUSTERS:PRK13504,protein motif:Cdd:COG0155,protein motif:TIGRFAMs:TIGR02041,protein motif:Pfam:PF01077.16;locus_tag=BF1701_00778;product=sulfite reductase beta subunit,Sulfite reductase [NADPH] hemoprot…
BF1701|SC|contig000001	Prodigal:2.60	CDS	744024	745838	.	-	0	ID=BF1701_00779;eC_number=1.8.1.2,1.8.1.2;gene=cysJ;inference=ab initio prediction:Prodigal:2.60,similar to AA sequence:RefSeq:YP_005901757.1,similar to AA sequence:UniProtKB:P38038,protein motif:CLUSTERS:PRK10953,protein motif:Cdd:COG4362,protein motif:TIGRFAMs:TIGR01931,protein motif:Pfam:PF00667.14;locus_tag=BF1701_00779;product=sulfite reductase flavoprotein%2C alpha-component,Sulfite reducta…
BF1701|SC|contig000001	Prodigal:2.60	CDS	745835	747121	.	-	0	ID=BF1701_00780;eC_number=2.7.7.4;gene=cysN;inference=ab initio prediction:Prodigal:2.60,similar to AA sequence:RefSeq:YP_004048584.1,similar to AA sequence:UniProtKB:Q10600,protein motif:CLUSTERS:PRK05506,protein motif:Cdd:COG0529,protein motif:TIGRFAMs:TIGR02034,protein motif:Pfam:PF00009.21;locus_tag=BF1701_00780;product=sulfate adenylate transferase subunit 1,Bifunctional enzyme CysN/CysC,bif…
BF1701|SC|contig000001	Prodigal:2.60	CDS	747160	748083	.	-	0	ID=BF1701_00781;eC_number=2.7.7.4,2.7.7.4;gene=cysD;inference=ab initio prediction:Prodigal:2.60,similar to AA sequence:RefSeq:YP_004048585.1,similar to AA sequence:UniProtKB:P65670,protein motif:CLUSTERS:PRK12563,protein motif:Cdd:COG5270,protein motif:TIGRFAMs:TIGR02039,protein motif:Pfam:PF01507.13;locus_tag=BF1701_00781;product=sulfate adenylate transferase subunit 2,Sulfate adenylyltransfera…
BF1701|SC|contig000001	Prodigal:2.60	CDS	748121	748855	.	-	0	ID=BF1701_00782;eC_number=1.8.4.8;gene=cysH;inference=ab initio prediction:Prodigal:2.60,similar to AA sequence:RefSeq:YP_001599209.1,similar to AA sequence:UniProtKB:O05927,protein motif:CLUSTERS:PRK02090,protein motif:Cdd:COG3749,protein motif:TIGRFAMs:TIGR02055,protein motif:Pfam:PF01507.13;locus_tag=BF1701_00782;product=phosphoadenosine phosphosulfate reductase,Phosphoadenosine phosphosulfate…
BF1701|SC|contig000001	Prodigal:2.60	CDS	748871	750331	.	-	0	ID=BF1701_00783;eC_number=1.3.1.76;gene=cysG;inference=ab initio prediction:Prodigal:2.60,similar to AA sequence:RefSeq:YP_005891914.1,similar to AA sequence:UniProtKB:P0AEA8,protein motif:CLUSTERS:PRK10637,protein motif:Cdd:COG0007,protein motif:TIGRFAMs:TIGR01470,protein motif:Pfam:PF00590.14;locus_tag=BF1701_00783;product=siroheme synthase [includes: uroporphyrin-III C-methyltransferase (uroge…
BF1701|SC|contig000001	Prodigal:2.60	CDS	750628	751284	.	-	0	ID=BF1701_00784;inference=ab initio prediction:Prodigal:2.60,similar to AA sequence:RefSeq:YP_002001631.1,protein motif:Cdd:COG3658,protein motif:TIGRFAMs:TIGR02125,protein motif:Pfam:PF00033.13;locus_tag=BF1701_00784;product=Nickel-dependent hydrogenase%2C b-type cytochrome subunit,Cytochrome b,Ni/Fe-hydrogenase%2C b-type cytochrome subunit,Cytochrome b(N-terminal)/b6/petB;protein_id=gnl|SC|BF17…
BF1701|SC|contig000001	Prodigal:2.60	CDS	751349	752239	.	+	0	ID=BF1701_00785;gene=nnr;inference=ab initio prediction:Prodigal:2.60,similar to AA sequence:RefSeq:YP_003083206.1,similar to AA sequence:UniProtKB:P31806,protein motif:CLUSTERS:PRK10565,protein motif:Cdd:COG0062,protein motif:TIGRFAMs:TIGR00196,protein motif:Pfam:PF01256.11;locus_tag=BF1701_00785;product=putative carbohydrate kinase,Nicotinamide nucleotide repair protein,putative carbohydrate ki…
BF1701|SC|contig000001	Prodigal:2.60	CDS	752509	754320	.	+	0	ID=BF1701_00786;gene=typA;inference=ab initio prediction:Prodigal:2.60,similar to AA sequence:RefSeq:YP_207929.1,similar to AA sequence:UniProtKB:P32132,protein motif:CLUSTERS:PRK10218,protein motif:Cdd:COG0050,protein motif:TIGRFAMs:TIGR01394,protein motif:Pfam:PF00009.21;locus_tag=BF1701_00786;product=GTP-binding protein,Tyrosine phosphorylated protein A,GTP-binding protein,GTPases - translatio…
BF1701|SC|contig000001	Aragorn:1.2.36	tRNA	754884	754974	.	-	0	ID=BF1701_00787;inference=COORDINATES:profile:Aragorn:1.2.36;locus_tag=BF1701_00787;product=tRNA-Ser(gga)
BF1701|SC|contig000001	Aragorn:1.2.36	tRNA	755013	755099	.	-	0	ID=BF1701_00788;inference=COORDINATES:profile:Aragorn:1.2.36;locus_tag=BF1701_00788;product=tRNA-Ser(cag)
BF1701|SC|contig000001	Aragorn:1.2.36	tRNA	755135	755221	.	-	0	ID=BF1701_00789;inference=COORDINATES:profile:Aragorn:1.2.36;locus_tag=BF1701_00789;product=tRNA-Ser(cag)
BF1701|SC|contig000001	Prodigal:2.60	CDS	755310	757685	.	+	0	ID=BF1701_00790;eC_number=3.1.13.1;gene=vacB;inference=ab initio prediction:Prodigal:2.60,similar to AA sequence:RefSeq:YP_001599215.1,similar to AA sequence:UniProtKB:P21499,protein motif:CLUSTERS:PRK11642,protein motif:Cdd:COG4776,protein motif:TIGRFAMs:TIGR02063,protein motif:Pfam:PF00773.13;locus_tag=BF1701_00790;product=ribonuclease,Ribonuclease R,exoribonuclease R,Exoribonuclease II,ribonuc…
BF1701|SC|contig000001	Prodigal:2.60	CDS	758024	759487	.	-	0	ID=BF1701_00791;eC_number=1.1.1.205;gene=guaB;inference=ab initio prediction:Prodigal:2.60,similar to AA sequence:RefSeq:YP_001599217.1,similar to AA sequence:UniProtKB:P0ADG7,protein motif:CLUSTERS:PRK05567,protein motif:Cdd:COG2905,protein motif:TIGRFAMs:TIGR01302,protein motif:Pfam:PF00478.19;locus_tag=BF1701_00791;product=inosine 5'-monophosphate dehydrogenase,Inosine-5'-monophosphate dehydro…
BF1701|SC|contig000001	Prodigal:2.60	CDS	759814	760275	.	-	0	ID=BF1701_00792;inference=ab initio prediction:Prodigal:2.60;locus_tag=BF1701_00792;product=hypothetical protein;protein_id=gnl|SC|BF1701_00792
BF1701|SC|contig000001	Prodigal:2.60	CDS	760366	762924	.	-	0	ID=BF1701_00793;eC_number=2.7.7.59;inference=ab initio prediction:Prodigal:2.60,similar to AA sequence:RefSeq:YP_207924.1,protein motif:CLUSTERS:PRK03059,protein motif:Cdd:COG2844,protein motif:TIGRFAMs:TIGR01693,protein motif:Pfam:PF08335.5;locus_tag=BF1701_00793;product=uridylyltransferase,PII uridylyl-transferase,UTP:GlnB (protein PII) uridylyltransferase,protein-P-II uridylyltransferase,GlnD …
BF1701|SC|contig000001	Prodigal:2.60	CDS	762973	763293	.	-	0	ID=BF1701_00794;inference=ab initio prediction:Prodigal:2.60,similar to AA sequence:RefSeq:YP_001599220.1,protein motif:CLUSTERS:PRK09726,protein motif:Pfam:PF01381.16;locus_tag=BF1701_00794;product=transcriptional regulator,antitoxin HipB,Helix-turn-helix;protein_id=gnl|SC|BF1701_00794
BF1701|SC|contig000001	Infernal:1.1	ncRNA	763359	763463	.	-	0	ID=BF1701_00795;inference=COORDINATES:profile:Infernal:1.1;locus_tag=BF1701_00795;product=AniS
BF1701|SC|contig000001	Prodigal:2.60	CDS	763617	764090	.	-	0	ID=BF1701_00796;eC_number=1.16.3.1;gene=bfr;inference=ab initio prediction:Prodigal:2.60,similar to AA sequence:RefSeq:YP_207921.1,similar to AA sequence:UniProtKB:P22759,protein motif:CLUSTERS:PRK10635,protein motif:Cdd:COG2193,protein motif:TIGRFAMs:TIGR00754,protein motif:Pfam:PF00210.18;locus_tag=BF1701_00796;product=BfrB,Bacterioferritin,bacterioferritin,Bacterioferritin (cytochrome b1),bact…
BF1701|SC|contig000001	Prodigal:2.60	CDS	764118	764582	.	-	0	ID=BF1701_00797;eC_number=1.16.3.1;gene=brfA;inference=ab initio prediction:Prodigal:2.60,similar to AA sequence:RefSeq:YP_003083213.1,similar to AA sequence:UniProtKB:Q9HWF9,protein motif:CLUSTERS:PRK10635,protein motif:Cdd:COG2193,protein motif:TIGRFAMs:TIGR00754,protein motif:Pfam:PF00210.18;locus_tag=BF1701_00797;product=bacterioferritin,Bacterioferritin,bacterioferritin,Bacterioferritin (cyt…
BF1701|SC|contig000001	Prodigal:2.60	CDS	765046	766029	.	-	0	ID=BF1701_00798;eC_number=2.8.1.8;gene=lipA_1;inference=ab initio prediction:Prodigal:2.60,similar to AA sequence:RefSeq:YP_975149.1,similar to AA sequence:UniProtKB:P60716,protein motif:CLUSTERS:PRK05481,protein motif:TIGRFAMs:TIGR00510,protein motif:Pfam:PF04055.15;locus_tag=BF1701_00798;product=lipoyl synthase,Lipoyl synthase,lipoyl synthase,lipoyl synthase,Radical SAM superfamily;protein_id=g…
BF1701|SC|contig000001	Prodigal:2.60	CDS	766022	766645	.	-	0	ID=BF1701_00799;eC_number=2.3.1.181;gene=lipB_1;inference=ab initio prediction:Prodigal:2.60,similar to AA sequence:RefSeq:YP_002001645.1,similar to AA sequence:UniProtKB:P60720,protein motif:CLUSTERS:PRK14342,protein motif:TIGRFAMs:TIGR00214,protein motif:Pfam:PF03099.13;locus_tag=BF1701_00799;product=lipoate-protein ligase B,Octanoyltransferase,lipoate-protein ligase B,lipoyl(octanoyl) transfer…
BF1701|SC|contig000001	Prodigal:2.60	CDS	766647	766922	.	-	0	ID=BF1701_00800;gene=ybeD;inference=ab initio prediction:Prodigal:2.60,similar to AA sequence:UniProtKB:P0A8J4,protein motif:CLUSTERS:PRK02047,protein motif:Cdd:COG2921,protein motif:Pfam:PF04359.8;locus_tag=BF1701_00800;product=hypothetical protein,hypothetical protein,Uncharacterized conserved protein,Protein of unknown function (DUF493);protein_id=gnl|SC|BF1701_00800
BF1701|SC|contig000001	Prodigal:2.60	CDS	767107	768177	.	+	0	ID=BF1701_00801;gene=yhhT;inference=ab initio prediction:Prodigal:2.60,similar to AA sequence:RefSeq:YP_002001648.1,similar to AA sequence:UniProtKB:P0AGM0,protein motif:CLUSTERS:PRK12287,protein motif:TIGRFAMs:TIGR02872,protein motif:Pfam:PF01594.10;locus_tag=BF1701_00801;product=Transporter%2C putative,hypothetical protein,pheromone autoinducer 2 transporter,sporulation integral membrane protei…
BF1701|SC|contig000001	Prodigal:2.60	CDS	768374	769321	.	-	0	ID=BF1701_00802;gene=qmcA;inference=ab initio prediction:Prodigal:2.60,similar to AA sequence:RefSeq:YP_207914.1,similar to AA sequence:UniProtKB:P0AA53,protein motif:CLUSTERS:PRK10930,protein motif:Cdd:COG2268,protein motif:TIGRFAMs:TIGR01933,protein motif:Pfam:PF01145.19;locus_tag=BF1701_00802;product=genome-derived Neisseria antigen 1220,hypothetical protein,FtsH protease regulator HflK,Unchar…
BF1701|SC|contig000001	Prodigal:2.60	CDS	769336	769743	.	-	0	ID=BF1701_00803;inference=ab initio prediction:Prodigal:2.60,similar to AA sequence:RefSeq:YP_005893980.1,protein motif:Pfam:PF01957.12;locus_tag=BF1701_00803;product=nodulation efficiency NfeD family protein,NfeD-like C-terminal%2C partner-binding;protein_id=gnl|SC|BF1701_00803
BF1701|SC|contig000001	Prodigal:2.60	CDS	769824	770483	.	+	0	ID=BF1701_00804;eC_number=3.2.2.27;gene=ung;inference=ab initio prediction:Prodigal:2.60,similar to AA sequence:RefSeq:YP_207912.1,similar to AA sequence:UniProtKB:P12295,protein motif:CLUSTERS:PRK05254,protein motif:TIGRFAMs:TIGR00628,protein motif:Pfam:PF03167.13;locus_tag=BF1701_00804;product=uracil-DNA glycosylase,Uracil-DNA glycosylase,uracil-DNA glycosylase,uracil-DNA glycosylase,Uracil DNA…
BF1701|SC|contig000001	Prodigal:2.60	CDS	770586	771233	.	+	0	ID=BF1701_00805;eC_number=3.1.21.3;inference=ab initio prediction:Prodigal:2.60,similar to AA sequence:RefSeq:YP_207560.1,protein motif:Cdd:COG0286,protein motif:TIGRFAMs:TIGR00497,protein motif:Pfam:PF02384.10;locus_tag=BF1701_00805;product=type I restriction-modification system methyltransferase,Type I restriction-modification system methyltransferase subunit,type I restriction-modification sys…
BF1701|SC|contig000001	Prodigal:2.60	CDS	771306	771779	.	+	0	ID=BF1701_00806;eC_number=3.1.21.3,2.1.1.72;gene=hsdM;inference=ab initio prediction:Prodigal:2.60,similar to AA sequence:RefSeq:YP_207560.1,similar to AA sequence:UniProtKB:P08957,protein motif:Cdd:COG0286,protein motif:TIGRFAMs:TIGR00497,protein motif:Pfam:PF02384.10;locus_tag=BF1701_00806;product=type I restriction-modification system methyltransferase,Type I restriction enzyme EcoKI M protein…
BF1701|SC|contig000001	Prodigal:2.60	CDS	771767	772081	.	+	0	ID=BF1701_00807;inference=ab initio prediction:Prodigal:2.60;locus_tag=BF1701_00807;product=hypothetical protein;protein_id=gnl|SC|BF1701_00807
BF1701|SC|contig000001	Prodigal:2.60	CDS	772123	773067	.	+	0	ID=BF1701_00808;inference=ab initio prediction:Prodigal:2.60,protein motif:Cdd:COG0286;locus_tag=BF1701_00808;product=Type I restriction-modification system methyltransferase subunit;protein_id=gnl|SC|BF1701_00808
BF1701|SC|contig000001	Prodigal:2.60	CDS	773633	774148	.	-	0	ID=BF1701_00809;inference=ab initio prediction:Prodigal:2.60,similar to AA sequence:RefSeq:YP_002001718.1;locus_tag=BF1701_00809;product=Periplasmic protein;protein_id=gnl|SC|BF1701_00809
BF1701|SC|contig000001	Prodigal:2.60	CDS	774614	776533	.	-	0	ID=BF1701_00810;gene=yheS_1;inference=ab initio prediction:Prodigal:2.60,similar to AA sequence:RefSeq:YP_207907.1,similar to AA sequence:UniProtKB:P63389,protein motif:CLUSTERS:PRK10636,protein motif:Cdd:COG4555,protein motif:TIGRFAMs:TIGR03719,protein motif:Pfam:PF00005.21;locus_tag=BF1701_00810;product=ABC transporter ATP-binding protein,Uncharacterized ABC transporter ATP-binding protein YheS…
BF1701|SC|contig000001	Prodigal:2.60	CDS	776610	777005	.	-	0	ID=BF1701_00811;inference=ab initio prediction:Prodigal:2.60,protein motif:Pfam:PF04430.8;locus_tag=BF1701_00811;product=Protein of unknown function (DUF498/DUF598);protein_id=gnl|SC|BF1701_00811
BF1701|SC|contig000001	Prodigal:2.60	CDS	777178	778485	.	+	0	ID=BF1701_00812;eC_number=1.1.1.3;gene=hom;inference=ab initio prediction:Prodigal:2.60,similar to AA sequence:RefSeq:YP_002001722.1,similar to AA sequence:UniProtKB:P08499,protein motif:CLUSTERS:PRK06349,protein motif:Cdd:COG0460,protein motif:Pfam:PF00742.13;locus_tag=BF1701_00812;product=homoserine dehydrogenase,Homoserine dehydrogenase,homoserine dehydrogenase,Homoserine dehydrogenase,Homoser…
BF1701|SC|contig000001	Prodigal:2.60	CDS	778478	778912	.	+	0	ID=BF1701_00813;inference=ab initio prediction:Prodigal:2.60,similar to AA sequence:RefSeq:YP_002001723.1;locus_tag=BF1701_00813;product=Membrane protein;protein_id=gnl|SC|BF1701_00813
BF1701|SC|contig000001	Prodigal:2.60	CDS	778971	779240	.	-	0	ID=BF1701_00814;gene=hupB_1;inference=ab initio prediction:Prodigal:2.60,similar to AA sequence:RefSeq:YP_207903.1,similar to AA sequence:UniProtKB:P05384,protein motif:CLUSTERS:PRK10664,protein motif:TIGRFAMs:TIGR00988,protein motif:Pfam:PF00216.15;locus_tag=BF1701_00814;product=DNA-binding protein Hu,DNA-binding protein HU-beta,transcriptional regulator HU subunit beta,integration host factor%2…
BF1701|SC|contig000001	Prodigal:2.60	CDS	779422	781884	.	-	0	ID=BF1701_00815;eC_number=3.4.21.53,3.4.21.53;gene=lon;inference=ab initio prediction:Prodigal:2.60,similar to AA sequence:RefSeq:YP_003083231.1,similar to AA sequence:UniProtKB:P0A9M0,protein motif:CLUSTERS:PRK10787,protein motif:Cdd:COG1750,protein motif:TIGRFAMs:TIGR00763,protein motif:Pfam:PF05362.1;locus_tag=BF1701_00815;product=ATP-dependent Lon protease,Lon protease,DNA-binding ATP-depende…
BF1701|SC|contig000001	Prodigal:2.60	CDS	782135	783238	.	+	0	ID=BF1701_00816;eC_number=2.1.1.-;gene=prmC_1;inference=ab initio prediction:Prodigal:2.60,similar to AA sequence:RefSeq:YP_005897684.1,similar to AA sequence:UniProtKB:Q9WYV8,protein motif:CLUSTERS:PRK14968,protein motif:Cdd:COG2890,protein motif:TIGRFAMs:TIGR03534,protein motif:Pfam:PF05175.8;locus_tag=BF1701_00816;product=methyltransferase domain protein,Release factor glutamine methyltransfer…
BF1701|SC|contig000001	Prodigal:2.60	CDS	783310	785055	.	-	0	ID=BF1701_00817;eC_number=3.1.11.5;gene=recD;inference=ab initio prediction:Prodigal:2.60,similar to AA sequence:RefSeq:YP_002001731.1,similar to AA sequence:UniProtKB:P04993,protein motif:CLUSTERS:PRK10875,protein motif:Cdd:COG3410,protein motif:TIGRFAMs:TIGR01447,protein motif:Pfam:PF01443.12;locus_tag=BF1701_00817;product=recombinase D,Exodeoxyribonuclease V alpha chain,exonuclease V subunit a…
BF1701|SC|contig000001	Prodigal:2.60	CDS	785123	785818	.	-	0	ID=BF1701_00818;eC_number=3.6.3.-;gene=lolD;inference=ab initio prediction:Prodigal:2.60,similar to AA sequence:RefSeq:YP_001599247.1,similar to AA sequence:UniProtKB:P75957,protein motif:CLUSTERS:PRK11629,protein motif:Cdd:COG4181,protein motif:TIGRFAMs:TIGR02211,protein motif:Pfam:PF00005.21;locus_tag=BF1701_00818;product=putative lipoprotein releasing factor ATP-binding protein,Lipoprotein-rel…
BF1701|SC|contig000001	Prodigal:2.60	CDS	785811	787058	.	-	0	ID=BF1701_00819;gene=lolE;inference=ab initio prediction:Prodigal:2.60,similar to AA sequence:RefSeq:YP_207896.1,similar to AA sequence:UniProtKB:P75958,protein motif:CLUSTERS:PRK11146,protein motif:TIGRFAMs:TIGR02212,protein motif:Pfam:PF02687.15;locus_tag=BF1701_00819;product=lipoprotein releasing system transmembrane protein,Lipoprotein-releasing system transmembrane protein lolE,outer membran…
BF1701|SC|contig000001	Prodigal:2.60	CDS	787264	787542	.	+	0	ID=BF1701_00820;inference=ab initio prediction:Prodigal:2.60;locus_tag=BF1701_00820;product=hypothetical protein;protein_id=gnl|SC|BF1701_00820
BF1701|SC|contig000001	Prodigal:2.60	CDS	787598	788215	.	-	0	ID=BF1701_00821;gene=recR;inference=ab initio prediction:Prodigal:2.60,similar to AA sequence:RefSeq:YP_002001736.1,similar to AA sequence:UniProtKB:Q9ZNA2,protein motif:CLUSTERS:PRK00076,protein motif:Cdd:COG0353,protein motif:TIGRFAMs:TIGR00615,protein motif:Pfam:PF02132.9;locus_tag=BF1701_00821;product=recombination protein RecR,Recombination protein RecR,recombination protein RecR,Recombinati…
BF1701|SC|contig000001	Prodigal:2.60	CDS	788282	789820	.	-	0	ID=BF1701_00822;eC_number=5.2.1.8;gene=ppiD;inference=ab initio prediction:Prodigal:2.60,similar to AA sequence:RefSeq:YP_207893.1,similar to AA sequence:UniProtKB:P0ADY1,protein motif:CLUSTERS:PRK10788;locus_tag=BF1701_00822;product=peptidyl-prolyl cis-trans isomerase,Peptidyl-prolyl cis-trans isomerase D,periplasmic folding chaperone;protein_id=gnl|SC|BF1701_00822
BF1701|SC|contig000001	Prodigal:2.60	CDS	789874	790248	.	-	0	ID=BF1701_00823;gene=yffB;inference=ab initio prediction:Prodigal:2.60,similar to AA sequence:RefSeq:YP_005894001.1,similar to AA sequence:UniProtKB:P24178,protein motif:CLUSTERS:PRK10853,protein motif:Cdd:COG3123,protein motif:TIGRFAMs:TIGR01617,protein motif:Pfam:PF03960.9;locus_tag=BF1701_00823;product=ArsC family protein,hypothetical protein,putative reductase,Uncharacterized protein conserve…
BF1701|SC|contig000001	Prodigal:2.60	CDS	790398	792026	.	+	0	ID=BF1701_00824;gene=yheS_2;inference=ab initio prediction:Prodigal:2.60,similar to AA sequence:RefSeq:YP_002001739.1,similar to AA sequence:UniProtKB:P63389,protein motif:CLUSTERS:PRK15064,protein motif:Cdd:COG4555,protein motif:TIGRFAMs:TIGR03719,protein motif:Pfam:PF00005.21;locus_tag=BF1701_00824;product=putative ABC-transporter%2C ATP-binding protein,Uncharacterized ABC transporter ATP-bindi…
BF1701|SC|contig000001	Prodigal:2.60	CDS	792098	793351	.	+	0	ID=BF1701_00825;eC_number=2.7.7.72;gene=cca;inference=ab initio prediction:Prodigal:2.60,similar to AA sequence:RefSeq:YP_004048640.1,similar to AA sequence:UniProtKB:P06961,protein motif:CLUSTERS:PRK10885,protein motif:Cdd:COG2844,protein motif:TIGRFAMs:TIGR02692,protein motif:Pfam:PF01743.14;locus_tag=BF1701_00825;product=tRNA nucleotidyltransferase,Multifunctional CCA protein,multifunctional t…
BF1701|SC|contig000001	Prodigal:2.60	CDS	793574	793882	.	+	0	ID=BF1701_00826;inference=ab initio prediction:Prodigal:2.60;locus_tag=BF1701_00826;product=hypothetical protein;protein_id=gnl|SC|BF1701_00826
BF1701|SC|contig000001	Prodigal:2.60	CDS	793964	794995	.	+	0	ID=BF1701_00827;eC_number=3.1.22.4,3.6.4.12;gene=ruvB;inference=ab initio prediction:Prodigal:2.60,similar to AA sequence:RefSeq:YP_207887.1,similar to AA sequence:UniProtKB:P0A812,protein motif:CLUSTERS:PRK00080,protein motif:Cdd:COG2255,protein motif:TIGRFAMs:TIGR00635,protein motif:Pfam:PF05496.6;locus_tag=BF1701_00827;product=Holliday junction DNA helicase RuvB,Holliday junction ATP-dependent…
BF1701|SC|contig000001	Prodigal:2.60	CDS	795018	795746	.	-	0	ID=BF1701_00828;eC_number=5.1.3.1;gene=rpe;inference=ab initio prediction:Prodigal:2.60,similar to AA sequence:RefSeq:YP_001599257.1,similar to AA sequence:UniProtKB:P0AG07,protein motif:CLUSTERS:PRK08883,protein motif:Cdd:COG0036,protein motif:TIGRFAMs:TIGR01163,protein motif:Pfam:PF00834.13;locus_tag=BF1701_00828;product=ribulose-phosphate 3-epimerase,Ribulose-phosphate 3-epimerase,ribulose-pho…
BF1701|SC|contig000001	Prodigal:2.60	CDS	796057	796491	.	+	0	ID=BF1701_00829;inference=ab initio prediction:Prodigal:2.60,similar to AA sequence:RefSeq:YP_002001745.1,protein motif:CLUSTERS:PRK10455,protein motif:Cdd:COG3678;locus_tag=BF1701_00829;product=Periplasmic protein,periplasmic protein,P pilus assembly/Cpx signaling pathway%2C periplasmic inhibitor/zinc-resistance associated protein;protein_id=gnl|SC|BF1701_00829
BF1701|SC|contig000001	Prodigal:2.60	CDS	796504	797367	.	-	0	ID=BF1701_00830;inference=ab initio prediction:Prodigal:2.60,protein motif:Cdd:COG2607,protein motif:Pfam:PF05673.7;locus_tag=BF1701_00830;product=Predicted ATPase (AAA+ superfamily),Protein of unknown function (DUF815);protein_id=gnl|SC|BF1701_00830
BF1701|SC|contig000001	Prodigal:2.60	CDS	797375	798079	.	-	0	ID=BF1701_00831;eC_number=2.5.1.9;gene=ribE;inference=ab initio prediction:Prodigal:2.60,similar to AA sequence:RefSeq:YP_002001747.1,similar to AA sequence:UniProtKB:P0AFU8,protein motif:CLUSTERS:PRK09289,protein motif:TIGRFAMs:TIGR00187,protein motif:Pfam:PF00677.11;locus_tag=BF1701_00831;product=riboflavin synthase subunit alpha,Riboflavin synthase alpha chain,riboflavin synthase subunit alpha…
BF1701|SC|contig000001	Prodigal:2.60	CDS	798155	798733	.	-	0	ID=BF1701_00832;gene=mobA;inference=ab initio prediction:Prodigal:2.60,similar to AA sequence:RefSeq:YP_003083249.1,similar to AA sequence:UniProtKB:P32173,protein motif:CLUSTERS:PRK00317,protein motif:Cdd:COG2266,protein motif:TIGRFAMs:TIGR02665,protein motif:Pfam:PF12804.1;locus_tag=BF1701_00832;product=putative molybdopterin-guanine dinucleotide biosynthesis protein A,hypothetical protein,moly…
BF1701|SC|contig000001	Prodigal:2.60	CDS	798975	800747	.	+	0	ID=BF1701_00833;eC_number=2.7.3.-,2.7.13.3;gene=narX;inference=ab initio prediction:Prodigal:2.60,similar to AA sequence:RefSeq:YP_005878541.1,similar to AA sequence:UniProtKB:P0AFA2,protein motif:CLUSTERS:PRK10935,protein motif:Cdd:COG3850,protein motif:Pfam:PF07730.7;locus_tag=BF1701_00833;product=putative two-component system sensor protein,Nitrate/nitrite sensor protein narX,nitrate/nitrite s…
BF1701|SC|contig000001	Prodigal:2.60	CDS	800744	801400	.	+	0	ID=BF1701_00834;gene=vraR;inference=ab initio prediction:Prodigal:2.60,similar to AA sequence:RefSeq:YP_207879.1,similar to AA sequence:UniProtKB:Q7A4R9,protein motif:CLUSTERS:PRK10651,protein motif:Cdd:COG4566,protein motif:TIGRFAMs:TIGR02875,protein motif:Pfam:PF00072.18;locus_tag=BF1701_00834;product=NarL/NarP,Response regulator protein vraR,transcriptional regulator NarL,Response regulator,sp…
BF1701|SC|contig000001	Prodigal:2.60	CDS	801874	802908	.	-	0	ID=BF1701_00835;eC_number=6.3.3.1;gene=purM;inference=ab initio prediction:Prodigal:2.60,similar to AA sequence:RefSeq:YP_002002031.1,similar to AA sequence:UniProtKB:Q9KPY6,protein motif:CLUSTERS:PRK05385,protein motif:Cdd:COG0151,protein motif:TIGRFAMs:TIGR00878,protein motif:Pfam:PF02769.16;locus_tag=BF1701_00835;product=phosphoribosylaminoimidazole synthetase,Phosphoribosylformylglycinamidine…
BF1701|SC|contig000001	Prodigal:2.60	CDS	803019	803339	.	+	0	ID=BF1701_00836;inference=ab initio prediction:Prodigal:2.60;locus_tag=BF1701_00836;product=hypothetical protein;protein_id=gnl|SC|BF1701_00836
BF1701|SC|contig000001	Aragorn:1.2.36	tRNA	803429	803513	.	-	0	ID=BF1701_00837;inference=COORDINATES:profile:Aragorn:1.2.36;locus_tag=BF1701_00837;product=tRNA-Leu(tag)
BF1701|SC|contig000001	Prodigal:2.60	CDS	803661	804338	.	+	0	ID=BF1701_00838;inference=ab initio prediction:Prodigal:2.60;locus_tag=BF1701_00838;product=hypothetical protein;protein_id=gnl|SC|BF1701_00838
BF1701|SC|contig000001	Prodigal:2.60	CDS	804331	804924	.	+	0	ID=BF1701_00839;eC_number=3.5.4.25;gene=ribA;inference=ab initio prediction:Prodigal:2.60,similar to AA sequence:RefSeq:YP_002002100.1,similar to AA sequence:UniProtKB:P0A7I7,protein motif:CLUSTERS:PRK00393,protein motif:TIGRFAMs:TIGR00505,protein motif:Pfam:PF00925.14;locus_tag=BF1701_00839;product=GTP cyclohydrolase II,GTP cyclohydrolase-2,GTP cyclohydrolase II,GTP cyclohydrolase II,GTP cyclohy…
BF1701|SC|contig000001	Prodigal:2.60	CDS	805080	805439	.	+	0	ID=BF1701_00840;eC_number=2.4.1.-;gene=kfoC;inference=ab initio prediction:Prodigal:2.60,similar to AA sequence:RefSeq:YP_005901810.1,similar to AA sequence:UniProtKB:Q8L0V4,protein motif:CLUSTERS:PRK10073,protein motif:Cdd:COG3858,protein motif:TIGRFAMs:TIGR03937,protein motif:Pfam:PF00535.20;locus_tag=BF1701_00840;product=glycosyl transferase family protein,Chondroitin polymerase,putative glyco…
BF1701|SC|contig000001	Prodigal:2.60	CDS	805436	806092	.	+	0	ID=BF1701_00841;eC_number=2.4.1.-;inference=ab initio prediction:Prodigal:2.60,similar to AA sequence:RefSeq:YP_005901810.1,protein motif:CLUSTERS:PRK10073;locus_tag=BF1701_00841;product=glycosyl transferase family protein,putative glycosyl transferase;protein_id=gnl|SC|BF1701_00841
BF1701|SC|contig000001	Prodigal:2.60	CDS	806314	807651	.	+	0	ID=BF1701_00842;eC_number=3.5.4.25;gene=ribB;inference=ab initio prediction:Prodigal:2.60,similar to AA sequence:RefSeq:YP_003083258.1,similar to AA sequence:UniProtKB:A5U2B7,protein motif:CLUSTERS:PRK14019,protein motif:TIGRFAMs:TIGR00506,protein motif:Pfam:PF00926.13;locus_tag=BF1701_00842;product=bifunctional 3%2C4-dihydroxy-2-butanone 4-phosphate synthase/GTP cyclohydrolase II-like protein,Ri…
BF1701|SC|contig000001	Prodigal:2.60	CDS	808024	809031	.	-	0	ID=BF1701_00843;inference=ab initio prediction:Prodigal:2.60,similar to AA sequence:RefSeq:YP_001598391.1,protein motif:Pfam:PF01609.15;locus_tag=BF1701_00843;product=IS1106A3 transposase,Transposase DDE domain;protein_id=gnl|SC|BF1701_00843
BF1701|SC|contig000001	Prodigal:2.60	CDS	809183	809503	.	-	0	ID=BF1701_00844;inference=ab initio prediction:Prodigal:2.60,similar to AA sequence:RefSeq:YP_975194.1,protein motif:Cdd:COG0286;locus_tag=BF1701_00844;product=type I restriction enzyme system modification protein,Type I restriction-modification system methyltransferase subunit;protein_id=gnl|SC|BF1701_00844
BF1701|SC|contig000001	Prodigal:2.60	CDS	809789	811099	.	-	0	ID=BF1701_00845;gene=rarA;inference=ab initio prediction:Prodigal:2.60,similar to AA sequence:RefSeq:YP_207832.1,similar to AA sequence:UniProtKB:P0AAZ4,protein motif:CLUSTERS:PRK13342,protein motif:Cdd:COG2255,protein motif:TIGRFAMs:TIGR02397,protein motif:Pfam:PF12002.2;locus_tag=BF1701_00845;product=recombination factor protein RarA,Replication-associated recombination protein A,recombination …
BF1701|SC|contig000001	Prodigal:2.60	CDS	811411	811833	.	+	0	ID=BF1701_00846;inference=ab initio prediction:Prodigal:2.60;locus_tag=BF1701_00846;product=hypothetical protein;protein_id=gnl|SC|BF1701_00846
BF1701|SC|contig000001	Prodigal:2.60	CDS	811919	812611	.	+	0	ID=BF1701_00847;inference=ab initio prediction:Prodigal:2.60;locus_tag=BF1701_00847;product=hypothetical protein;protein_id=gnl|SC|BF1701_00847
BF1701|SC|contig000001	Prodigal:2.60	CDS	812883	813797	.	-	0	ID=BF1701_00848;gene=cmpR;inference=ab initio prediction:Prodigal:2.60,similar to AA sequence:RefSeq:YP_975197.1,similar to AA sequence:UniProtKB:Q55459,protein motif:CLUSTERS:PRK09986,protein motif:TIGRFAMs:TIGR03339,protein motif:Pfam:PF00126.21;locus_tag=BF1701_00848;product=LysR family transcriptional regulator,HTH-type transcriptional activator CmpR,DNA-binding transcriptional activator XapR…
BF1701|SC|contig000001	Prodigal:2.60	CDS	814053	815522	.	+	0	ID=BF1701_00849;inference=ab initio prediction:Prodigal:2.60,similar to AA sequence:RefSeq:YP_001599278.1,protein motif:Pfam:PF11840.2;locus_tag=BF1701_00849;product=integral membrane protein,Protein of unknown function (DUF3360);protein_id=gnl|SC|BF1701_00849
BF1701|SC|contig000001	Prodigal:2.60	CDS	815774	816145	.	+	0	ID=BF1701_00850;inference=ab initio prediction:Prodigal:2.60,similar to AA sequence:RefSeq:YP_001599279.1;locus_tag=BF1701_00850;product=lipoprotein;protein_id=gnl|SC|BF1701_00850
BF1701|SC|contig000001	Prodigal:2.60	CDS	816218	817627	.	+	0	ID=BF1701_00851;eC_number=4.2.3.1;gene=thrC;inference=ab initio prediction:Prodigal:2.60,similar to AA sequence:RefSeq:YP_002001842.1,similar to AA sequence:UniProtKB:P23669,protein motif:CLUSTERS:PRK09225,protein motif:TIGRFAMs:TIGR00260,protein motif:Pfam:PF00291.19;locus_tag=BF1701_00851;product=threonine synthase,Threonine synthase,threonine synthase,threonine synthase,Pyridoxal-phosphate dep…
BF1701|SC|contig000001	Prodigal:2.60	CDS	817674	818468	.	+	0	ID=BF1701_00852;inference=ab initio prediction:Prodigal:2.60;locus_tag=BF1701_00852;product=hypothetical protein;protein_id=gnl|SC|BF1701_00852
BF1701|SC|contig000001	Prodigal:2.60	CDS	818656	819432	.	+	0	ID=BF1701_00853;eC_number=1.18.1.2,1.18.1.2;gene=fpr_1;inference=ab initio prediction:Prodigal:2.60,similar to AA sequence:RefSeq:YP_207826.1,similar to AA sequence:UniProtKB:Q44532,protein motif:CLUSTERS:PRK10926,protein motif:TIGRFAMs:TIGR02160,protein motif:Pfam:PF00175.15;locus_tag=BF1701_00853;product=ferredoxin-NADP reductase,Ferredoxin--NADP reductase,ferredoxin-NADP reductase,phenylacetat…
BF1701|SC|contig000001	Prodigal:2.60	CDS	820192	822663	.	-	0	ID=BF1701_00854;eC_number=3.6.3.-;gene=copA_1;inference=ab initio prediction:Prodigal:2.60,similar to AA sequence:RefSeq:YP_001599284.1,similar to AA sequence:UniProtKB:P32113,protein motif:CLUSTERS:PRK10671,protein motif:Cdd:COG4633,protein motif:TIGRFAMs:TIGR01525,protein motif:Pfam:PF00122.14;locus_tag=BF1701_00854;product=P-type cation-transporting ATPase,Probable copper-importing P-type ATPa…
BF1701|SC|contig000001	Prodigal:2.60	CDS	822660	823838	.	-	0	ID=BF1701_00855;gene=hflX;inference=ab initio prediction:Prodigal:2.60,similar to AA sequence:RefSeq:YP_002001847.1,similar to AA sequence:UniProtKB:P25519,protein motif:CLUSTERS:PRK11058,protein motif:Cdd:COG0370,protein motif:TIGRFAMs:TIGR03156,protein motif:Pfam:PF01926.17;locus_tag=BF1701_00855;product=GTP-binding protein,GTP-binding protein HflX,GTPase HflX,Fe2+ transport system protein B,GT…
BF1701|SC|contig000001	Prodigal:2.60	CDS	823843	825123	.	-	0	ID=BF1701_00856;inference=ab initio prediction:Prodigal:2.60,similar to AA sequence:RefSeq:YP_002001848.1,protein motif:Pfam:PF00188.20;locus_tag=BF1701_00856;product=Periplasmic protein,Cysteine-rich secretory protein family;protein_id=gnl|SC|BF1701_00856
BF1701|SC|contig000001	Prodigal:2.60	CDS	825276	825995	.	-	0	ID=BF1701_00857;inference=ab initio prediction:Prodigal:2.60,similar to AA sequence:UniProtKB:P44068,protein motif:Pfam:PF02677.8;locus_tag=BF1701_00857;product=hypothetical protein,Uncharacterized BCR%2C COG1636;protein_id=gnl|SC|BF1701_00857
BF1701|SC|contig000001	Prodigal:2.60	CDS	826066	826743	.	-	0	ID=BF1701_00858;gene=radC;inference=ab initio prediction:Prodigal:2.60,similar to AA sequence:RefSeq:YP_207820.1,similar to AA sequence:UniProtKB:Q8KES1,protein motif:CLUSTERS:PRK00024,protein motif:TIGRFAMs:TIGR00608,protein motif:Pfam:PF04002.9;locus_tag=BF1701_00858;product=DNA repair protein RadC,hypothetical protein,hypothetical protein,DNA repair protein RadC,Protein of unknown function (DU…
BF1701|SC|contig000001	Prodigal:2.60	CDS	826866	828215	.	-	0	ID=BF1701_00859;inference=ab initio prediction:Prodigal:2.60,similar to AA sequence:RefSeq:YP_002001851.1,protein motif:Cdd:COG3135,protein motif:TIGRFAMs:TIGR02049,protein motif:Pfam:PF08886.5;locus_tag=BF1701_00859;product=glutamate--cysteine ligase,Uncharacterized protein involved in benzoate metabolism,glutamate--cysteine ligase,Glutamate-cysteine ligase;protein_id=gnl|SC|BF1701_00859
BF1701|SC|contig000001	Prodigal:2.60	CDS	828475	829884	.	+	0	ID=BF1701_00860;eC_number=4.2.1.33,4.2.1.33;gene=leuC;inference=ab initio prediction:Prodigal:2.60,similar to AA sequence:RefSeq:YP_207818.1,similar to AA sequence:UniProtKB:P0A6A6,protein motif:CLUSTERS:PRK05478,protein motif:Cdd:COG0065,protein motif:TIGRFAMs:TIGR00170,protein motif:Pfam:PF00330.14;locus_tag=BF1701_00860;product=isopropylmalate isomerase large subunit,3-isopropylmalate dehydrat…
BF1701|SC|contig000001	Prodigal:2.60	CDS	829981	830235	.	+	0	ID=BF1701_00861;inference=ab initio prediction:Prodigal:2.60,similar to AA sequence:RefSeq:YP_975210.1;locus_tag=BF1701_00861;product=lipoprotein;protein_id=gnl|SC|BF1701_00861
BF1701|SC|contig000001	Prodigal:2.60	CDS	830177	830938	.	+	0	ID=BF1701_00862;eC_number=4.2.1.33,4.2.1.33;gene=leuD1;inference=ab initio prediction:Prodigal:2.60,similar to AA sequence:RefSeq:YP_005882819.1,similar to AA sequence:UniProtKB:P04787,protein motif:CLUSTERS:PRK01641,protein motif:Cdd:COG0065,protein motif:TIGRFAMs:TIGR00171,protein motif:Pfam:PF00694.13;locus_tag=BF1701_00862;product=putative 3-isopropylmalate dehydratase small subunit,3-isoprop…
BF1701|SC|contig000001	Prodigal:2.60	CDS	831113	831373	.	+	0	ID=BF1701_00863;eC_number=2.1.1.37;gene=banIM_1;inference=ab initio prediction:Prodigal:2.60,similar to AA sequence:RefSeq:YP_207815.1,similar to AA sequence:UniProtKB:P19888,protein motif:CLUSTERS:PRK10458,protein motif:TIGRFAMs:TIGR00675,protein motif:Pfam:PF00145.11;locus_tag=BF1701_00863;product=DNA modification methylase (N.MgoV),Modification methylase BanI,DNA cytosine methylase,DNA (cytosi…
BF1701|SC|contig000001	Prodigal:2.60	CDS	831461	831985	.	+	0	ID=BF1701_00864;eC_number=2.1.1.37;gene=banIM_2;inference=ab initio prediction:Prodigal:2.60,similar to AA sequence:RefSeq:YP_207815.1,similar to AA sequence:UniProtKB:P19888,protein motif:TIGRFAMs:TIGR00675,protein motif:Pfam:PF00145.11;locus_tag=BF1701_00864;product=DNA modification methylase (N.MgoV),Modification methylase BanI,DNA (cytosine-5-)-methyltransferase,C-5 cytosine-specific DNA meth…
BF1701|SC|contig000001	Prodigal:2.60	CDS	831948	832382	.	+	0	ID=BF1701_00865;eC_number=2.1.1.37;gene=banIM_3;inference=ab initio prediction:Prodigal:2.60,similar to AA sequence:RefSeq:YP_207815.1,similar to AA sequence:UniProtKB:P19888,protein motif:TIGRFAMs:TIGR00675,protein motif:Pfam:PF00145.11;locus_tag=BF1701_00865;product=DNA modification methylase (N.MgoV),Modification methylase BanI,DNA (cytosine-5-)-methyltransferase,C-5 cytosine-specific DNA meth…
BF1701|SC|contig000001	Prodigal:2.60	CDS	832398	832559	.	+	0	ID=BF1701_00866;inference=ab initio prediction:Prodigal:2.60,similar to AA sequence:RefSeq:YP_207814.1,protein motif:Pfam:PF09564.4;locus_tag=BF1701_00866;product=type II restriction endonuclease NlaIV,NgoBV restriction endonuclease;protein_id=gnl|SC|BF1701_00866
BF1701|SC|contig000001	Prodigal:2.60	CDS	832605	833129	.	+	0	ID=BF1701_00867;inference=ab initio prediction:Prodigal:2.60,similar to AA sequence:RefSeq:YP_207814.1,protein motif:Pfam:PF09564.4;locus_tag=BF1701_00867;product=type II restriction endonuclease NlaIV,NgoBV restriction endonuclease;protein_id=gnl|SC|BF1701_00867
BF1701|SC|contig000001	Prodigal:2.60	CDS	833163	834233	.	+	0	ID=BF1701_00868;eC_number=1.1.1.85,1.1.1.85;gene=leuB;inference=ab initio prediction:Prodigal:2.60,similar to AA sequence:RefSeq:YP_207813.1,similar to AA sequence:UniProtKB:Q4ZUZ4,protein motif:CLUSTERS:PRK00772,protein motif:TIGRFAMs:TIGR00169,protein motif:Pfam:PF00180.14;locus_tag=BF1701_00868;product=3-isopropylmalate dehydrogenase,3-isopropylmalate dehydrogenase,3-isopropylmalate dehydrogen…
BF1701|SC|contig000001	Prodigal:2.60	CDS	834396	834959	.	+	0	ID=BF1701_00869;gene=yceI;inference=ab initio prediction:Prodigal:2.60,similar to AA sequence:RefSeq:YP_002001995.1,similar to AA sequence:UniProtKB:P0A8X2,protein motif:CLUSTERS:PRK03757,protein motif:Cdd:COG2353,protein motif:Pfam:PF04264.7;locus_tag=BF1701_00869;product=Periplasmic protein,hypothetical protein,hypothetical protein,Uncharacterized conserved protein,YceI-like domain;protein_id=g…
BF1701|SC|contig000001	Prodigal:2.60	CDS	835420	836817	.	+	0	ID=BF1701_00870;eC_number=4.3.1.1;gene=aspA;inference=ab initio prediction:Prodigal:2.60,similar to AA sequence:RefSeq:YP_002001997.1,similar to AA sequence:UniProtKB:P0AC38,protein motif:CLUSTERS:PRK12273,protein motif:Cdd:COG0114,protein motif:TIGRFAMs:TIGR00839,protein motif:Pfam:PF00206.1;locus_tag=BF1701_00870;product=aspartate ammonia-lyase,Aspartate ammonia-lyase,aspartate ammonia-lyase,Fu…
BF1701|SC|contig000001	Prodigal:2.60	CDS	837027	837902	.	-	0	ID=BF1701_00871;inference=ab initio prediction:Prodigal:2.60,similar to AA sequence:RefSeq:YP_002002002.1,protein motif:Pfam:PF00892.14;locus_tag=BF1701_00871;product=membrane protein,EamA-like transporter family;protein_id=gnl|SC|BF1701_00871
BF1701|SC|contig000001	Prodigal:2.60	CDS	837904	838626	.	-	0	ID=BF1701_00872;gene=dnaJ_1;inference=ab initio prediction:Prodigal:2.60,similar to AA sequence:RefSeq:YP_003083284.1,similar to AA sequence:UniProtKB:Q6RSN5,protein motif:CLUSTERS:PRK10767,protein motif:Cdd:COG3671,protein motif:TIGRFAMs:TIGR02349,protein motif:Pfam:PF00226.25;locus_tag=BF1701_00872;product=molecuar chaperone DnaJ,Chaperone protein DnaJ,chaperone protein DnaJ,Predicted membrane …
BF1701|SC|contig000001	Prodigal:2.60	CDS	838648	839127	.	-	0	ID=BF1701_00873;gene=ybaK;inference=ab initio prediction:Prodigal:2.60,similar to AA sequence:RefSeq:YP_004048680.1,similar to AA sequence:UniProtKB:P0AAR3,protein motif:CLUSTERS:PRK10670,protein motif:Cdd:COG0344,protein motif:TIGRFAMs:TIGR00011,protein motif:Pfam:PF04073.9;locus_tag=BF1701_00873;product=YbaK/prolyl-tRNA synthetase associated domain-containing protein,Cys-tRNA(Pro)/Cys-tRNA(Cys)…
BF1701|SC|contig000001	Prodigal:2.60	CDS	839202	839564	.	+	0	ID=BF1701_00874;eC_number=3.5.4.-;gene=yabJ;inference=ab initio prediction:Prodigal:2.60,similar to AA sequence:RefSeq:YP_004048681.1,similar to AA sequence:UniProtKB:P37552,protein motif:TIGRFAMs:TIGR00004,protein motif:Pfam:PF01042.15;locus_tag=BF1701_00874;product=endoribonuclease L-PSP,Enamine/imine deaminase,putative endoribonuclease L-PSP,Endoribonuclease L-PSP;protein_id=gnl|SC|BF1701_00874
BF1701|SC|contig000001	Prodigal:2.60	CDS	839596	840462	.	+	0	ID=BF1701_00875;gene=ygfZ;inference=ab initio prediction:Prodigal:2.60,similar to AA sequence:RefSeq:YP_005878506.1,similar to AA sequence:UniProtKB:P0ADE8,protein motif:CLUSTERS:PRK09559,protein motif:Cdd:COG0404,protein motif:TIGRFAMs:TIGR03317,protein motif:Pfam:PF01571.15;locus_tag=BF1701_00875;product=putative aminomethyl transferase,tRNA-modifying protein ygfZ,putative global regulator,Glyc…
BF1701|SC|contig000001	Prodigal:2.60	CDS	840555	841514	.	+	0	ID=BF1701_00876;gene=ttcA;inference=ab initio prediction:Prodigal:2.60,similar to AA sequence:RefSeq:YP_207693.1,similar to AA sequence:UniProtKB:Q9JZJ6,protein motif:CLUSTERS:PRK10696,protein motif:Cdd:COG0037,protein motif:TIGRFAMs:TIGR02432,protein motif:Pfam:PF01171.14;locus_tag=BF1701_00876;product=C32 tRNA thiolase,tRNA 2-thiocytidine biosynthesis protein TtcA,tRNA 2-thiocytidine biosynthes…
BF1701|SC|contig000001	Prodigal:2.60	CDS	841608	844547	.	-	0	ID=BF1701_00877;eC_number=3.1.21.5;inference=ab initio prediction:Prodigal:2.60,similar to AA sequence:RefSeq:YP_207692.1,protein motif:CLUSTERS:PRK15483,protein motif:Cdd:COG3587,protein motif:Pfam:PF04851.9;locus_tag=BF1701_00877;product=type III restriction-modification system endonuclease,type III restriction-modification system StyLTI enzyme res,Restriction endonuclease,Type III restriction …
BF1701|SC|contig000001	Prodigal:2.60	CDS	844560	846422	.	-	0	ID=BF1701_00878;eC_number=2.1.1.72;gene=mod;inference=ab initio prediction:Prodigal:2.60,similar to AA sequence:RefSeq:YP_005903849.1,protein motif:CLUSTERS:PRK11524,protein motif:Cdd:COG2189,protein motif:Pfam:PF01555.12;locus_tag=BF1701_00878;product=type III restriction-modification system enzyme mod,putative methyltransferase,Adenine specific DNA methylase Mod,DNA methylase;protein_id=gnl|SC|…
BF1701|SC|contig000001	Prodigal:2.60	CDS	846605	847162	.	-	0	ID=BF1701_00879;eC_number=5.2.1.8,5.2.1.8;gene=ppiA;inference=ab initio prediction:Prodigal:2.60,similar to AA sequence:RefSeq:YP_207690.1,similar to AA sequence:UniProtKB:P0AFL3,protein motif:CLUSTERS:PRK10903,protein motif:Pfam:PF00160.15;locus_tag=BF1701_00879;product=peptidyl-prolyl cis-trans isomerase A,Peptidyl-prolyl cis-trans isomerase A precursor,peptidyl-prolyl cis-trans isomerase A (ro…
BF1701|SC|contig000001	Prodigal:2.60	CDS	847227	848153	.	-	0	ID=BF1701_00880;gene=yjiA;inference=ab initio prediction:Prodigal:2.60,similar to AA sequence:RefSeq:YP_002002011.1,similar to AA sequence:UniProtKB:P24203,protein motif:CLUSTERS:PRK11537,protein motif:TIGRFAMs:TIGR02475,protein motif:Pfam:PF02492.13;locus_tag=BF1701_00880;product=CobW-like protein,Uncharacterized GTP-binding protein YjiA,putative GTP-binding protein YjiA,cobalamin biosynthesis p…
BF1701|SC|contig000001	Prodigal:2.60	CDS	848141	848617	.	-	0	ID=BF1701_00881;gene=zur;inference=ab initio prediction:Prodigal:2.60,similar to AA sequence:RefSeq:YP_003083291.1,similar to AA sequence:UniProtKB:P0AC51,protein motif:CLUSTERS:PRK11639;locus_tag=BF1701_00881;product=putative cation uptake regulator,Zinc uptake regulation protein,zinc uptake transcriptional repressor;protein_id=gnl|SC|BF1701_00881
BF1701|SC|contig000001	Prodigal:2.60	CDS	848688	849143	.	-	0	ID=BF1701_00882;eC_number=3.1.3.48;gene=yfkJ;inference=ab initio prediction:Prodigal:2.60,similar to AA sequence:RefSeq:YP_002002013.1,similar to AA sequence:UniProtKB:O35016,protein motif:CLUSTERS:PRK11391,protein motif:Cdd:COG0394,protein motif:TIGRFAMs:TIGR02689,protein motif:Pfam:PF01451.15;locus_tag=BF1701_00882;product=Low molecular weight protein tyrosine-phosphatase,Low molecular weight p…
BF1701|SC|contig000001	Prodigal:2.60	CDS	849268	850383	.	-	0	ID=BF1701_00883;eC_number=2.7.1.31,2.7.1.31;gene=glxK;inference=ab initio prediction:Prodigal:2.60,similar to AA sequence:RefSeq:YP_005878499.1,similar to AA sequence:UniProtKB:P57098,protein motif:CLUSTERS:PRK09932,protein motif:TIGRFAMs:TIGR00045,protein motif:Pfam:PF02595.9;locus_tag=BF1701_00883;product=glycerate kinase,Glycerate kinase,glycerate kinase II,glycerate kinase,Glycerate kinase fa…
BF1701|SC|contig000001	Prodigal:2.60	CDS	850497	851594	.	-	0	ID=BF1701_00884;inference=ab initio prediction:Prodigal:2.60;locus_tag=BF1701_00884;product=hypothetical protein;protein_id=gnl|SC|BF1701_00884
BF1701|SC|contig000001	Prodigal:2.60	CDS	851676	853259	.	-	0	ID=BF1701_00885;inference=ab initio prediction:Prodigal:2.60,similar to AA sequence:RefSeq:YP_005895680.1,protein motif:CLUSTERS:PRK00121,protein motif:TIGRFAMs:TIGR00091,protein motif:Pfam:PF10119.3;locus_tag=BF1701_00885;product=methyltransferase domain protein,tRNA (guanine-N(7)-)-methyltransferase,tRNA (guanine-N(7)-)-methyltransferase,Predicted methyltransferase regulatory domain;protein_id=…
BF1701|SC|contig000001	Prodigal:2.60	CDS	853407	853619	.	-	0	ID=BF1701_00886;inference=ab initio prediction:Prodigal:2.60,similar to AA sequence:RefSeq:YP_005897644.1,similar to AA sequence:UniProtKB:P43979,protein motif:CLUSTERS:PRK13748,protein motif:Cdd:COG2608,protein motif:TIGRFAMs:TIGR02052,protein motif:Pfam:PF00403.20;locus_tag=BF1701_00886;product=mercuric transport family protein,hypothetical protein,putative mercuric reductase,Copper chaperone,m…
BF1701|SC|contig000001	Prodigal:2.60	CDS	854250	855686	.	+	0	ID=BF1701_00887;gene=dltB;inference=ab initio prediction:Prodigal:2.60,similar to AA sequence:RefSeq:YP_207684.1,similar to AA sequence:UniProtKB:P39580,protein motif:TIGRFAMs:TIGR04091,protein motif:Pfam:PF03062.13;locus_tag=BF1701_00887;product=alginate O-acetylation - like protein,hypothetical protein,D-alanyl-lipoteichoic acid biosynthesis protein DltB,MBOAT family;protein_id=gnl|SC|BF1701_00…
BF1701|SC|contig000001	Prodigal:2.60	CDS	855697	856680	.	+	0	ID=BF1701_00888;inference=ab initio prediction:Prodigal:2.60,similar to AA sequence:RefSeq:YP_002002024.1,protein motif:Pfam:PF04311.7;locus_tag=BF1701_00888;product=protein PacB,Protein of unknown function (DUF459);protein_id=gnl|SC|BF1701_00888
BF1701|SC|contig000001	Prodigal:2.60	CDS	856677	857870	.	+	0	ID=BF1701_00889;inference=ab initio prediction:Prodigal:2.60,similar to AA sequence:RefSeq:YP_002002025.1;locus_tag=BF1701_00889;product=Periplasmic protein;protein_id=gnl|SC|BF1701_00889
BF1701|SC|contig000001	Prodigal:2.60	CDS	858131	858541	.	-	0	ID=BF1701_00890;inference=ab initio prediction:Prodigal:2.60,similar to AA sequence:RefSeq:YP_001598195.1,protein motif:Cdd:COG2826,protein motif:Pfam:PF00665.20;locus_tag=BF1701_00890;product=transposase for IS1655,Transposase and inactivated derivatives%2C IS30 family,Integrase core domain;protein_id=gnl|SC|BF1701_00890
BF1701|SC|contig000001	Prodigal:2.60	CDS	858489	858833	.	-	0	ID=BF1701_00891;inference=ab initio prediction:Prodigal:2.60,similar to AA sequence:RefSeq:YP_005902159.1,protein motif:Cdd:COG2826;locus_tag=BF1701_00891;product=transposase%2C IS30 family,Transposase and inactivated derivatives%2C IS30 family;protein_id=gnl|SC|BF1701_00891
BF1701|SC|contig000001	Prodigal:2.60	CDS	858977	860530	.	+	0	ID=BF1701_00892;eC_number=2.3.1.86,6.2.1.3;gene=fadD_1;inference=ab initio prediction:Prodigal:2.60,similar to AA sequence:RefSeq:YP_975236.1,similar to AA sequence:UniProtKB:P69451,protein motif:CLUSTERS:PRK06187,protein motif:Cdd:COG4340,protein motif:TIGRFAMs:TIGR03098,protein motif:Pfam:PF00501.22;locus_tag=BF1701_00892;product=long-chain-fatty-acid--CoA ligase,Long-chain-fatty-acid--CoA liga…
BF1701|SC|contig000001	Prodigal:2.60	CDS	860621	862648	.	-	0	ID=BF1701_00893;gene=betP;inference=ab initio prediction:Prodigal:2.60,similar to AA sequence:RefSeq:YP_004048699.1,similar to AA sequence:UniProtKB:P54582,protein motif:CLUSTERS:PRK09928,protein motif:Cdd:COG0237,protein motif:TIGRFAMs:TIGR00842,protein motif:Pfam:PF02028.11;locus_tag=BF1701_00893;product=transmembrane transport protein BCCT family,Glycine betaine transporter BetP,choline transp…
BF1701|SC|contig000001	Prodigal:2.60	CDS	862937	864943	.	+	0	ID=BF1701_00894;inference=ab initio prediction:Prodigal:2.60,similar to AA sequence:RefSeq:YP_207767.1,protein motif:Cdd:COG4389,protein motif:Pfam:PF10136.3;locus_tag=BF1701_00894;product=site-specific recombinase,Site-specific recombinase,Site-specific recombinase;protein_id=gnl|SC|BF1701_00894
BF1701|SC|contig000001	Prodigal:2.60	CDS	865154	866119	.	+	0	ID=BF1701_00895;inference=ab initio prediction:Prodigal:2.60,similar to AA sequence:RefSeq:YP_001598195.1,protein motif:Cdd:COG2826,protein motif:Pfam:PF00665.20;locus_tag=BF1701_00895;product=transposase for IS1655,Transposase and inactivated derivatives%2C IS30 family,Integrase core domain;protein_id=gnl|SC|BF1701_00895
BF1701|SC|contig000001	Prodigal:2.60	CDS	866184	866777	.	+	0	ID=BF1701_00896;inference=ab initio prediction:Prodigal:2.60,similar to AA sequence:RefSeq:YP_001599719.1,protein motif:Cdd:COG3676,protein motif:Pfam:PF12762.1;locus_tag=BF1701_00896;product=IS1016 transposase,Transposase and inactivated derivatives,ISXO2-like transposase domain;protein_id=gnl|SC|BF1701_00896
BF1701|SC|contig000001	Prodigal:2.60	CDS	867024	868133	.	-	0	ID=BF1701_00897;eC_number=3.2.1.-,4.2.2.-;gene=mltB;inference=ab initio prediction:Prodigal:2.60,similar to AA sequence:RefSeq:YP_005892008.1,similar to AA sequence:UniProtKB:P41052,protein motif:CLUSTERS:PRK10760,protein motif:TIGRFAMs:TIGR02282;locus_tag=BF1701_00897;product=membrane-bound lytic murein transglycosylase B,Membrane-bound lytic murein transglycosylase B precursor,murein hydrolase …
BF1701|SC|contig000001	Prodigal:2.60	CDS	868335	869762	.	-	0	ID=BF1701_00898;inference=ab initio prediction:Prodigal:2.60,similar to AA sequence:RefSeq:YP_207764.1,protein motif:CLUSTERS:PRK12341,protein motif:Pfam:PF00441.1;locus_tag=BF1701_00898;product=oxidoreductase,putative acyl-CoA dehydrogenase,Acyl-CoA dehydrogenase%2C C-terminal domain;protein_id=gnl|SC|BF1701_00898
BF1701|SC|contig000001	Prodigal:2.60	CDS	869947	874059	.	+	0	ID=BF1701_00899;eC_number=3.6.4.-;gene=mfd;inference=ab initio prediction:Prodigal:2.60,similar to AA sequence:RefSeq:YP_005878487.1,similar to AA sequence:UniProtKB:P30958,protein motif:CLUSTERS:PRK10689,protein motif:Cdd:COG4098,protein motif:TIGRFAMs:TIGR00580,protein motif:Pfam:PF02559.10;locus_tag=BF1701_00899;product=transcription-repair coupling factor,Transcription-repair-coupling factor,…
BF1701|SC|contig000001	Prodigal:2.60	CDS	874208	874591	.	+	0	ID=BF1701_00900;eC_number=4.1.1.11;gene=panD;inference=ab initio prediction:Prodigal:2.60,similar to AA sequence:RefSeq:YP_001599326.1,similar to AA sequence:UniProtKB:A1KUB3,protein motif:CLUSTERS:PRK05449,protein motif:TIGRFAMs:TIGR00223,protein motif:Pfam:PF02261.1;locus_tag=BF1701_00900;product=aspartate alpha-decarboxylase,Aspartate 1-decarboxylase precursor,aspartate alpha-decarboxylase,asp…
BF1701|SC|contig000001	Prodigal:2.60	CDS	874613	875455	.	+	0	ID=BF1701_00901;eC_number=2.5.1.55,2.5.1.55;gene=kdsA;inference=ab initio prediction:Prodigal:2.60,similar to AA sequence:RefSeq:YP_207759.1,similar to AA sequence:UniProtKB:Q9JZ55,protein motif:CLUSTERS:PRK12457,protein motif:Cdd:COG2877,protein motif:TIGRFAMs:TIGR01362,protein motif:Pfam:PF00793.14;locus_tag=BF1701_00901;product=2-dehydro-3-deoxyphosphooctonate aldolase,2-dehydro-3-deoxyphospho…
BF1701|SC|contig000001	Prodigal:2.60	CDS	875470	875910	.	+	0	ID=BF1701_00902;inference=ab initio prediction:Prodigal:2.60;locus_tag=BF1701_00902;product=hypothetical protein;protein_id=gnl|SC|BF1701_00902
BF1701|SC|contig000001	Prodigal:2.60	CDS	875958	877244	.	+	0	ID=BF1701_00903;eC_number=4.2.1.11,4.2.1.11;gene=eno;inference=ab initio prediction:Prodigal:2.60,similar to AA sequence:RefSeq:YP_207757.1,similar to AA sequence:UniProtKB:P37869,protein motif:CLUSTERS:PRK00077,protein motif:Cdd:COG4948,protein motif:TIGRFAMs:TIGR01060,protein motif:Pfam:PF00113.1;locus_tag=BF1701_00903;product=phosphopyruvate hydratase,Enolase,enolase,L-alanine-DL-glutamate epi…
BF1701|SC|contig000001	Prodigal:2.60	CDS	877258	877536	.	+	0	ID=BF1701_00904;gene=ftsB;inference=ab initio prediction:Prodigal:2.60,similar to AA sequence:RefSeq:YP_002001924.1,similar to AA sequence:UniProtKB:P0A6S5,protein motif:CLUSTERS:PRK00888,protein motif:Pfam:PF04977.9;locus_tag=BF1701_00904;product=Cell division protein ftsB-like protein,Cell division protein FtsB,cell division protein FtsB,Septum formation initiator;protein_id=gnl|SC|BF1701_00904
BF1701|SC|contig000001	Prodigal:2.60	CDS	877577	877867	.	-	0	ID=BF1701_00905;gene=ycbX;inference=ab initio prediction:Prodigal:2.60,similar to AA sequence:RefSeq:YP_001599331.1,similar to AA sequence:UniProtKB:P75863,protein motif:CLUSTERS:PRK10713,protein motif:Cdd:COG3217,protein motif:Pfam:PF00111.21;locus_tag=BF1701_00905;product=iron-sulfur binding protein,hypothetical protein,2Fe-2S ferredoxin YfaE,Uncharacterized Fe-S protein,2Fe-2S iron-sulfur clus…
BF1701|SC|contig000001	Prodigal:2.60	CDS	878065	879219	.	-	0	ID=BF1701_00906;eC_number=1.17.4.1;gene=nrdB;inference=ab initio prediction:Prodigal:2.60,similar to AA sequence:RefSeq:YP_001599332.1,similar to AA sequence:UniProtKB:P69924,protein motif:CLUSTERS:PRK09101,protein motif:Cdd:COG0208,protein motif:TIGRFAMs:TIGR04171,protein motif:Pfam:PF00268.15;locus_tag=BF1701_00906;product=ribonucleotide-diphosphate reductase subunit beta,Ribonucleoside-diphosp…
BF1701|SC|contig000001	Prodigal:2.60	CDS	879259	880446	.	-	0	ID=BF1701_00907;eC_number=3.1.21.4;gene=ecoRIIR;inference=ab initio prediction:Prodigal:2.60,similar to AA sequence:RefSeq:YP_001599333.1,similar to AA sequence:UniProtKB:P14633,protein motif:Pfam:PF09019.5;locus_tag=BF1701_00907;product=type-II restriction endonuclease,Type-2 restriction enzyme EcoRII,EcoRII C terminal;protein_id=gnl|SC|BF1701_00907
BF1701|SC|contig000001	Prodigal:2.60	CDS	880439	881452	.	-	0	ID=BF1701_00908;eC_number=2.1.1.37;gene=hpaIIM;inference=ab initio prediction:Prodigal:2.60,similar to AA sequence:RefSeq:YP_001599334.1,similar to AA sequence:UniProtKB:P15446,protein motif:CLUSTERS:PRK10458,protein motif:TIGRFAMs:TIGR00675,protein motif:Pfam:PF00145.11;locus_tag=BF1701_00908;product=C-5 cytosine-specific DNA-methylase,Modification methylase HpaII,DNA cytosine methylase,DNA (cyt…
BF1701|SC|contig000001	Prodigal:2.60	CDS	881510	883789	.	-	0	ID=BF1701_00909;eC_number=1.17.4.1;gene=nrdA;inference=ab initio prediction:Prodigal:2.60,similar to AA sequence:RefSeq:YP_002001927.1,similar to AA sequence:UniProtKB:P00452,protein motif:CLUSTERS:PRK09103,protein motif:TIGRFAMs:TIGR02506,protein motif:Pfam:PF02867.1;locus_tag=BF1701_00909;product=ribonucleotide-diphosphate reductase subunit alpha,Ribonucleoside-diphosphate reductase 1 subunit a…
BF1701|SC|contig000001	Prodigal:2.60	CDS	884318	884629	.	+	0	ID=BF1701_00910;inference=ab initio prediction:Prodigal:2.60;locus_tag=BF1701_00910;product=hypothetical protein;protein_id=gnl|SC|BF1701_00910
BF1701|SC|contig000001	Prodigal:2.60	CDS	884941	885708	.	-	0	ID=BF1701_00911;eC_number=2.3.1.51,2.3.1.51;gene=plsC_1;inference=ab initio prediction:Prodigal:2.60,similar to AA sequence:RefSeq:YP_207751.1,similar to AA sequence:UniProtKB:P26647,protein motif:CLUSTERS:PRK15018,protein motif:TIGRFAMs:TIGR00530,protein motif:Pfam:PF01553.15;locus_tag=BF1701_00911;product=1-acyl-SN-glycerol-3-phosphate acyltransferase,1-acyl-sn-glycerol-3-phosphate acyltransfer…
BF1701|SC|contig000001	Prodigal:2.60	CDS	885796	886623	.	-	0	ID=BF1701_00912;eC_number=3.2.2.23;gene=mutM;inference=ab initio prediction:Prodigal:2.60,similar to AA sequence:RefSeq:YP_002001931.1,similar to AA sequence:UniProtKB:P05523,protein motif:CLUSTERS:PRK01103,protein motif:TIGRFAMs:TIGR00577,protein motif:Pfam:PF06831.8;locus_tag=BF1701_00912;product=formamidopyrimidine-DNA glycosylase,Formamidopyrimidine-DNA glycosylase,formamidopyrimidine/5-formy…
BF1701|SC|contig000001	Prodigal:2.60	CDS	886675	887340	.	-	0	ID=BF1701_00913;inference=ab initio prediction:Prodigal:2.60,similar to AA sequence:RefSeq:YP_005878474.1;locus_tag=BF1701_00913;product=putative methyltransferase;protein_id=gnl|SC|BF1701_00913
BF1701|SC|contig000001	Prodigal:2.60	CDS	887518	889494	.	+	0	ID=BF1701_00914;eC_number=4.2.2.-;gene=mltD;inference=ab initio prediction:Prodigal:2.60,similar to AA sequence:RefSeq:YP_207748.1,similar to AA sequence:UniProtKB:P0AEZ7,protein motif:CLUSTERS:PRK10783,protein motif:TIGRFAMs:TIGR02899,protein motif:Pfam:PF01476.14;locus_tag=BF1701_00914;product=murein transglycosylase/nitrite reductase transcriptional regulator,Membrane-bound lytic murein transg…
BF1701|SC|contig000001	Prodigal:2.60	CDS	889562	890254	.	+	0	ID=BF1701_00915;eC_number=5.4.99.19;gene=rsuA;inference=ab initio prediction:Prodigal:2.60,similar to AA sequence:RefSeq:YP_001599342.1,similar to AA sequence:UniProtKB:P0AA43,protein motif:CLUSTERS:PRK10839,protein motif:TIGRFAMs:TIGR00093,protein motif:Pfam:PF00849.16;locus_tag=BF1701_00915;product=ribosomal small subunit pseudouridine synthase A,Ribosomal small subunit pseudouridine synthase A…
BF1701|SC|contig000001	Prodigal:2.60	CDS	890971	891186	.	+	0	ID=BF1701_00916;inference=ab initio prediction:Prodigal:2.60,similar to AA sequence:RefSeq:YP_207746.1;locus_tag=BF1701_00916;product=sodium-dependent transport protein;protein_id=gnl|SC|BF1701_00916
BF1701|SC|contig000001	Prodigal:2.60	CDS	891389	892033	.	+	0	ID=BF1701_00917;inference=ab initio prediction:Prodigal:2.60,similar to AA sequence:RefSeq:YP_207746.1,protein motif:Cdd:COG0733,protein motif:Pfam:PF00209.12;locus_tag=BF1701_00917;product=sodium-dependent transport protein,Na+-dependent transporters of the SNF family,Sodium:neurotransmitter symporter family;protein_id=gnl|SC|BF1701_00917
BF1701|SC|contig000001	Prodigal:2.60	CDS	892027	892197	.	+	0	ID=BF1701_00918;inference=ab initio prediction:Prodigal:2.60,similar to AA sequence:RefSeq:YP_207746.1;locus_tag=BF1701_00918;product=sodium-dependent transport protein;protein_id=gnl|SC|BF1701_00918
BF1701|SC|contig000001	Prodigal:2.60	CDS	892441	893097	.	+	0	ID=BF1701_00919;eC_number=2.7.4.25;gene=cmk;inference=ab initio prediction:Prodigal:2.60,similar to AA sequence:RefSeq:YP_207745.1,similar to AA sequence:UniProtKB:P0A6I0,protein motif:CLUSTERS:PRK11860,protein motif:Cdd:COG0283,protein motif:TIGRFAMs:TIGR00017,protein motif:Pfam:PF02224.12;locus_tag=BF1701_00919;product=cytidylate kinase,Cytidylate kinase,bifunctional 3-phosphoshikimate 1-carbox…
BF1701|SC|contig000001	Prodigal:2.60	CDS	893252	894937	.	+	0	ID=BF1701_00920;gene=rpsA;inference=ab initio prediction:Prodigal:2.60,similar to AA sequence:RefSeq:YP_004048724.1,similar to AA sequence:UniProtKB:Q9JZ44,protein motif:CLUSTERS:PRK06299,protein motif:Cdd:COG0283,protein motif:TIGRFAMs:TIGR00717,protein motif:Pfam:PF00575.17;locus_tag=BF1701_00920;product=30S ribosomal protein S1,30S ribosomal protein S1,30S ribosomal protein S1,Cytidylate kinas…
BF1701|SC|contig000001	Prodigal:2.60	CDS	894948	895262	.	+	0	ID=BF1701_00921;gene=hip;inference=ab initio prediction:Prodigal:2.60,similar to AA sequence:RefSeq:YP_004048725.1,similar to AA sequence:UniProtKB:P0A6Y1,protein motif:CLUSTERS:PRK00199,protein motif:TIGRFAMs:TIGR00988,protein motif:Pfam:PF00216.15;locus_tag=BF1701_00921;product=integration host factor beta-subunit,Integration host factor subunit beta,integration host factor subunit beta,integra…
BF1701|SC|contig000001	Prodigal:2.60	CDS	895612	896019	.	-	0	ID=BF1701_00922;gene=adhR;inference=ab initio prediction:Prodigal:2.60,similar to AA sequence:RefSeq:YP_207742.1,similar to AA sequence:UniProtKB:O06008,protein motif:CLUSTERS:PRK09514,protein motif:Cdd:COG4978,protein motif:TIGRFAMs:TIGR02043,protein motif:Pfam:PF00376.17;locus_tag=BF1701_00922;product=MerR family transcriptional regulator,HTH-type transcriptional regulator AdhR,zinc-responsive …
BF1701|SC|contig000001	Prodigal:2.60	CDS	896140	897276	.	+	0	ID=BF1701_00923;eC_number=1.1.1.1,1.1.1.284;gene=adhC;inference=ab initio prediction:Prodigal:2.60,similar to AA sequence:RefSeq:YP_004048727.1,similar to AA sequence:UniProtKB:P25437,protein motif:CLUSTERS:PRK13771,protein motif:Cdd:COG0115,protein motif:TIGRFAMs:TIGR02818,protein motif:Pfam:PF08240.6;locus_tag=BF1701_00923;product=alcohol dehydrogenase,S-(hydroxymethyl)glutathione dehydrogenase…
BF1701|SC|contig000001	Prodigal:2.60	CDS	897285	898112	.	+	0	ID=BF1701_00924;eC_number=3.1.2.12;inference=ab initio prediction:Prodigal:2.60,similar to AA sequence:RefSeq:YP_002001943.1,similar to AA sequence:UniProtKB:P44556,protein motif:Cdd:COG2819,protein motif:TIGRFAMs:TIGR02821,protein motif:Pfam:PF00756.14;locus_tag=BF1701_00924;product=putative esterase,S-formylglutathione hydrolase,Predicted hydrolase of the alpha/beta superfamily,S-formylglutathi…
BF1701|SC|contig000001	Prodigal:2.60	CDS	898505	899656	.	+	0	ID=BF1701_00925;gene=yhcM;inference=ab initio prediction:Prodigal:2.60,similar to AA sequence:RefSeq:YP_002001944.1,similar to AA sequence:UniProtKB:P64612,protein motif:CLUSTERS:PRK08939,protein motif:Cdd:COG1484,protein motif:Pfam:PF03969.10;locus_tag=BF1701_00925;product=Nucleotide-binding protein,hypothetical protein,primosomal protein DnaI,DNA replication protein,AFG1-like ATPase;protein_id=…
BF1701|SC|contig000001	Prodigal:2.60	CDS	899715	900140	.	+	0	ID=BF1701_00926;eC_number=2.7.4.6;gene=ndk;inference=ab initio prediction:Prodigal:2.60,similar to AA sequence:RefSeq:YP_002001945.1,similar to AA sequence:UniProtKB:P15266,protein motif:CLUSTERS:PRK00668,protein motif:Cdd:COG0105,protein motif:Pfam:PF00334.13;locus_tag=BF1701_00926;product=nucleoside diphosphate kinase,Nucleoside diphosphate kinase,mulitfunctional nucleoside diphosphate kinase/a…
BF1701|SC|contig000001	Prodigal:2.60	CDS	900284	901378	.	+	0	ID=BF1701_00927;eC_number=2.1.1.192;gene=rlmN;inference=ab initio prediction:Prodigal:2.60,similar to AA sequence:RefSeq:YP_005894088.1,similar to AA sequence:UniProtKB:P36979,protein motif:CLUSTERS:PRK11194,protein motif:TIGRFAMs:TIGR00048,protein motif:Pfam:PF04055.15;locus_tag=BF1701_00927;product=radical SAM enzyme%2C Cfr family,Ribosomal RNA large subunit methyltransferase N,ribosomal RNA la…
BF1701|SC|contig000001	Prodigal:2.60	CDS	901381	902142	.	+	0	ID=BF1701_00928;inference=ab initio prediction:Prodigal:2.60,similar to AA sequence:RefSeq:YP_975266.1,protein motif:CLUSTERS:PRK10370,protein motif:Cdd:COG3914,protein motif:TIGRFAMs:TIGR02521,protein motif:Pfam:PF00515.22;locus_tag=BF1701_00928;product=lipoprotein,formate-dependent nitrite reductase complex subunit NrfG,Predicted O-linked N-acetylglucosamine transferase%2C SPINDLY family,type I…
BF1701|SC|contig000001	Prodigal:2.60	CDS	902158	903423	.	+	0	ID=BF1701_00929;eC_number=1.17.7.1,1.17.7.1;gene=ispG;inference=ab initio prediction:Prodigal:2.60,similar to AA sequence:RefSeq:YP_207736.1,similar to AA sequence:UniProtKB:Q84GJ3,protein motif:CLUSTERS:PRK00366,protein motif:TIGRFAMs:TIGR00612,protein motif:Pfam:PF04551.8;locus_tag=BF1701_00929;product=4-hydroxy-3-methylbut-2-en-1-yl diphosphate synthase,4-hydroxy-3-methylbut-2-en-1-yl diphosph…
BF1701|SC|contig000001	Prodigal:2.60	CDS	903476	904090	.	-	0	ID=BF1701_00930;eC_number=3.4.21.92;gene=clpP;inference=ab initio prediction:Prodigal:2.60,similar to AA sequence:RefSeq:YP_002001950.1,similar to AA sequence:UniProtKB:Q3K9W9,protein motif:CLUSTERS:PRK00277,protein motif:TIGRFAMs:TIGR00493,protein motif:Pfam:PF00574.17;locus_tag=BF1701_00930;product=ATP-dependent Clp protease proteolytic subunit,ATP-dependent Clp protease proteolytic subunit,ATP…
BF1701|SC|contig000001	Prodigal:2.60	CDS	904186	905496	.	-	0	ID=BF1701_00931;eC_number=5.2.1.8;gene=tig;inference=ab initio prediction:Prodigal:2.60,similar to AA sequence:RefSeq:YP_207734.1,similar to AA sequence:UniProtKB:Q9JZ37,protein motif:CLUSTERS:PRK01490,protein motif:Cdd:COG0544,protein motif:TIGRFAMs:TIGR00115,protein motif:Pfam:PF05697.7;locus_tag=BF1701_00931;product=trigger factor,Trigger factor,trigger factor,FKBP-type peptidyl-prolyl cis-tra…
BF1701|SC|contig000001	Prodigal:2.60	CDS	905704	908142	.	-	0	ID=BF1701_00932;gene=ftsK_2;inference=ab initio prediction:Prodigal:2.60,similar to AA sequence:RefSeq:YP_002001953.1,similar to AA sequence:UniProtKB:Q9I0M3,protein motif:CLUSTERS:PRK10263,protein motif:Cdd:COG1674,protein motif:TIGRFAMs:TIGR03928,protein motif:Pfam:PF01580.12;locus_tag=BF1701_00932;product=cell division protein FtsK,DNA translocase FtsK,DNA translocase FtsK,DNA segregation ATPa…
BF1701|SC|contig000001	Prodigal:2.60	CDS	908365	909576	.	+	0	ID=BF1701_00933;gene=pyrP;inference=ab initio prediction:Prodigal:2.60,similar to AA sequence:RefSeq:YP_002001954.1,similar to AA sequence:UniProtKB:P39766,protein motif:CLUSTERS:PRK10720,protein motif:TIGRFAMs:TIGR00801,protein motif:Pfam:PF00860.14;locus_tag=BF1701_00933;product=ABC transporter permease,Uracil transporter,uracil transporter,uracil-xanthine permease,Permease family;protein_id=gn…
BF1701|SC|contig000001	Prodigal:2.60	CDS	909628	910110	.	-	0	ID=BF1701_00934;inference=ab initio prediction:Prodigal:2.60;locus_tag=BF1701_00934;product=hypothetical protein;protein_id=gnl|SC|BF1701_00934
BF1701|SC|contig000001	Prodigal:2.60	CDS	910693	911439	.	+	0	ID=BF1701_00935;eC_number=2.7.8.24;gene=pcs;inference=ab initio prediction:Prodigal:2.60,similar to AA sequence:RefSeq:YP_207729.1,similar to AA sequence:UniProtKB:Q9KJY8,protein motif:Cdd:COG5050,protein motif:TIGRFAMs:TIGR00473,protein motif:Pfam:PF01066.15;locus_tag=BF1701_00935;product=phosphatidylserine synthase,Phosphatidylcholine synthase,sn-1%2C2-diacylglycerol ethanolamine- and cholineph…
BF1701|SC|contig000001	Prodigal:2.60	CDS	911440	912246	.	+	0	ID=BF1701_00936;inference=ab initio prediction:Prodigal:2.60,protein motif:Pfam:PF01925.13;locus_tag=BF1701_00936;product=Sulfite exporter TauE/SafE;protein_id=gnl|SC|BF1701_00936
BF1701|SC|contig000001	Prodigal:2.60	CDS	913034	913486	.	-	0	ID=BF1701_00937;gene=rplI;inference=ab initio prediction:Prodigal:2.60,similar to AA sequence:RefSeq:YP_207727.1,similar to AA sequence:UniProtKB:P0A7R1,protein motif:CLUSTERS:PRK00137,protein motif:Cdd:COG0359,protein motif:TIGRFAMs:TIGR00158,protein motif:Pfam:PF03948.8;locus_tag=BF1701_00937;product=50S ribosomal protein L9,50S ribosomal protein L9,50S ribosomal protein L9,Ribosomal protein L9…
BF1701|SC|contig000001	Prodigal:2.60	CDS	913503	913733	.	-	0	ID=BF1701_00938;gene=rpsR;inference=ab initio prediction:Prodigal:2.60,similar to AA sequence:RefSeq:YP_207726.1,similar to AA sequence:UniProtKB:P0A7T7,protein motif:CLUSTERS:PRK00391,protein motif:Cdd:COG0238,protein motif:TIGRFAMs:TIGR00165,protein motif:Pfam:PF01084.14;locus_tag=BF1701_00938;product=30S ribosomal protein S18,30S ribosomal protein S18,30S ribosomal protein S18,Ribosomal protei…
BF1701|SC|contig000001	Prodigal:2.60	CDS	914043	914411	.	-	0	ID=BF1701_00939;gene=rpsF;inference=ab initio prediction:Prodigal:2.60,similar to AA sequence:RefSeq:YP_207724.1,similar to AA sequence:UniProtKB:P02358,protein motif:CLUSTERS:PRK00453,protein motif:TIGRFAMs:TIGR00166,protein motif:Pfam:PF01250.11;locus_tag=BF1701_00939;product=30S ribosomal protein S6,30S ribosomal protein S6,30S ribosomal protein S6,ribosomal protein S6,Ribosomal protein S6;pro…
BF1701|SC|contig000001	Prodigal:2.60	CDS	914567	915517	.	-	0	ID=BF1701_00940;eC_number=1.8.1.9,1.8.1.9;gene=trxB;inference=ab initio prediction:Prodigal:2.60,similar to AA sequence:RefSeq:YP_207723.1,similar to AA sequence:UniProtKB:P0A9P4,protein motif:CLUSTERS:PRK10262,protein motif:Cdd:COG3634,protein motif:TIGRFAMs:TIGR01292,protein motif:Pfam:PF07992.8;locus_tag=BF1701_00940;product=thioredoxin reductase,Thioredoxin reductase,thioredoxin reductase,Alk…
BF1701|SC|contig000001	Prodigal:2.60	CDS	915656	917833	.	+	0	ID=BF1701_00941;eC_number=3.6.3.-;gene=copA_2;inference=ab initio prediction:Prodigal:2.60,similar to AA sequence:RefSeq:YP_001599370.1,similar to AA sequence:UniProtKB:O32220,protein motif:CLUSTERS:PRK10671,protein motif:Cdd:COG4633,protein motif:TIGRFAMs:TIGR01525,protein motif:Pfam:PF00122.14;locus_tag=BF1701_00941;product=cation transporter E1-E2 family ATPase,Copper-exporting P-type ATPase A…
BF1701|SC|contig000001	Prodigal:2.60	CDS	917888	919774	.	+	0	ID=BF1701_00942;gene=uvrC;inference=ab initio prediction:Prodigal:2.60,similar to AA sequence:RefSeq:YP_207721.1,similar to AA sequence:UniProtKB:P0A8G0,protein motif:CLUSTERS:PRK00558,protein motif:Cdd:COG0322,protein motif:TIGRFAMs:TIGR00194,protein motif:Pfam:PF08459.5;locus_tag=BF1701_00942;product=excinuclease ABC subunit C,Excinuclease ABC subunit C,excinuclease ABC subunit C,Nuclease subun…
BF1701|SC|contig000001	Prodigal:2.60	CDS	920047	921450	.	+	0	ID=BF1701_00943;inference=ab initio prediction:Prodigal:2.60,similar to AA sequence:RefSeq:YP_005901898.1,similar to AA sequence:UniProtKB:Q9JZ25,protein motif:Pfam:PF08238.6;locus_tag=BF1701_00943;product=sel1 repeat protein,hypothetical protein,Sel1 repeat;protein_id=gnl|SC|BF1701_00943
BF1701|SC|contig000001	Prodigal:2.60	CDS	921572	922288	.	+	0	ID=BF1701_00944;eC_number=2.1.1.33,2.1.1.33;gene=trmB;inference=ab initio prediction:Prodigal:2.60,similar to AA sequence:RefSeq:YP_207720.1,similar to AA sequence:UniProtKB:P0A8I5,protein motif:CLUSTERS:PRK00121,protein motif:TIGRFAMs:TIGR00091,protein motif:Pfam:PF02390.11;locus_tag=BF1701_00944;product=tRNA (guanine-N(7)-)-methyltransferase,tRNA (guanine-N(7)-)-methyltransferase,tRNA (guanine-…
BF1701|SC|contig000001	Prodigal:2.60	CDS	922980	923471	.	-	0	ID=BF1701_00945;inference=ab initio prediction:Prodigal:2.60,similar to AA sequence:RefSeq:YP_003083463.1,protein motif:Cdd:COG1943,protein motif:Pfam:PF01797.10;locus_tag=BF1701_00945;product=putative type I restriction-modification system DNA methylase,Transposase and inactivated derivatives,Transposase IS200 like;protein_id=gnl|SC|BF1701_00945
BF1701|SC|contig000001	Prodigal:2.60	CDS	923468	923686	.	-	0	ID=BF1701_00946;inference=ab initio prediction:Prodigal:2.60;locus_tag=BF1701_00946;product=hypothetical protein;protein_id=gnl|SC|BF1701_00946
BF1701|SC|contig000001	Prodigal:2.60	CDS	923698	924582	.	-	0	ID=BF1701_00947;inference=ab initio prediction:Prodigal:2.60;locus_tag=BF1701_00947;product=hypothetical protein;protein_id=gnl|SC|BF1701_00947
BF1701|SC|contig000001	Prodigal:2.60	CDS	924618	926717	.	-	0	ID=BF1701_00948;gene=uvrB;inference=ab initio prediction:Prodigal:2.60,similar to AA sequence:RefSeq:YP_001599374.1,similar to AA sequence:UniProtKB:P0A8F8,protein motif:CLUSTERS:PRK05298,protein motif:Cdd:COG4098,protein motif:TIGRFAMs:TIGR00631,protein motif:Pfam:PF12344.2;locus_tag=BF1701_00948;product=excinuclease ABC subunit B,Excinuclease ABC subunit B,excinuclease ABC subunit B,Superfamily…
BF1701|SC|contig000001	Prodigal:2.60	CDS	926974	928458	.	-	0	ID=BF1701_00949;eC_number=3.4.21.102;gene=ctpB;inference=ab initio prediction:Prodigal:2.60,similar to AA sequence:RefSeq:YP_001599375.1,similar to AA sequence:UniProtKB:O35002,protein motif:CLUSTERS:PRK11186,protein motif:Cdd:COG3975,protein motif:TIGRFAMs:TIGR03900,protein motif:Pfam:PF03572.1;locus_tag=BF1701_00949;product=carboxy-terminal processing protease,Carboxy-terminal processing protea…
BF1701|SC|contig000001	Prodigal:2.60	CDS	928578	930398	.	-	0	ID=BF1701_00950;inference=ab initio prediction:Prodigal:2.60,similar to AA sequence:RefSeq:YP_005878439.1,similar to AA sequence:UniProtKB:Q9JZ20,protein motif:CLUSTERS:PRK11637,protein motif:Cdd:COG4942,protein motif:Pfam:PF01551.1;locus_tag=BF1701_00950;product=putative metallopeptidase,hypothetical protein,AmiB activator,Membrane-bound metallopeptidase,Peptidase family M23;protein_id=gnl|SC|BF…
BF1701|SC|contig000001	Prodigal:2.60	CDS	930726	931286	.	+	0	ID=BF1701_00951;inference=ab initio prediction:Prodigal:2.60,similar to AA sequence:RefSeq:YP_002001979.1,protein motif:CLUSTERS:PRK10756,protein motif:Cdd:COG3045,protein motif:Pfam:PF05981.6;locus_tag=BF1701_00951;product=CreA protein,hypothetical protein,Uncharacterized protein conserved in bacteria,CreA protein;protein_id=gnl|SC|BF1701_00951
BF1701|SC|contig000001	Prodigal:2.60	CDS	931288	931836	.	+	0	ID=BF1701_00952;gene=yqgE;inference=ab initio prediction:Prodigal:2.60,similar to AA sequence:UniProtKB:P0A8W5,protein motif:CLUSTERS:PRK00228,protein motif:Pfam:PF02622.9;locus_tag=BF1701_00952;product=hypothetical protein,hypothetical protein,Uncharacterized ACR%2C COG1678;protein_id=gnl|SC|BF1701_00952
BF1701|SC|contig000001	Prodigal:2.60	CDS	931829	932284	.	+	0	ID=BF1701_00953;eC_number=3.1.-.-;gene=yqgF;inference=ab initio prediction:Prodigal:2.60,similar to AA sequence:RefSeq:YP_207713.1,similar to AA sequence:UniProtKB:P0A8I1,protein motif:CLUSTERS:PRK00109,protein motif:TIGRFAMs:TIGR00250,protein motif:Pfam:PF03652.9;locus_tag=BF1701_00953;product=Holliday junction resolvase-like protein,Putative Holliday junction resolvase,Holliday junction resolva…
BF1701|SC|contig000001	Prodigal:2.60	CDS	932294	932950	.	-	0	ID=BF1701_00954;gene=ycgM;inference=ab initio prediction:Prodigal:2.60,similar to AA sequence:RefSeq:YP_003083355.1,similar to AA sequence:UniProtKB:P76004,protein motif:CLUSTERS:PRK10691,protein motif:Cdd:COG0179,protein motif:TIGRFAMs:TIGR02303,protein motif:Pfam:PF01557.12;locus_tag=BF1701_00954;product=putative hydrolase,hypothetical protein,hypothetical protein,2-keto-4-pentenoate hydratase/…
BF1701|SC|contig000001	Prodigal:2.60	CDS	933014	934726	.	-	0	ID=BF1701_00955;eC_number=6.1.1.15;gene=proS;inference=ab initio prediction:Prodigal:2.60,similar to AA sequence:RefSeq:YP_002001983.1,similar to AA sequence:UniProtKB:Q3KH16,protein motif:CLUSTERS:PRK09194,protein motif:Cdd:COG0442,protein motif:TIGRFAMs:TIGR00409,protein motif:Pfam:PF00587.19;locus_tag=BF1701_00955;product=prolyl-tRNA synthetase,Proline--tRNA ligase,prolyl-tRNA synthetase,Proly…
BF1701|SC|contig000001	Prodigal:2.60	CDS	935420	938083	.	+	0	ID=BF1701_00956;eC_number=1.2.4.1,1.2.4.1;gene=aceE;inference=ab initio prediction:Prodigal:2.60,similar to AA sequence:RefSeq:YP_207710.1,similar to AA sequence:UniProtKB:P0AFG8,protein motif:CLUSTERS:PRK09405,protein motif:Cdd:COG2609,protein motif:TIGRFAMs:TIGR00759,protein motif:Pfam:PF00456.15;locus_tag=BF1701_00956;product=pyruvate dehydrogenase subunit E1,Pyruvate dehydrogenase E1 componen…
BF1701|SC|contig000001	Prodigal:2.60	CDS	938233	939840	.	+	0	ID=BF1701_00957;eC_number=2.3.1.12,2.3.1.12;gene=aceF;inference=ab initio prediction:Prodigal:2.60,similar to AA sequence:RefSeq:YP_004048762.1,similar to AA sequence:UniProtKB:P06959,protein motif:CLUSTERS:PRK11855,protein motif:Cdd:COG4770,protein motif:TIGRFAMs:TIGR01348,protein motif:Pfam:PF00198.17;locus_tag=BF1701_00957;product=dihydrolipoamide acetyltransferase component of pyruvate dehydr…
BF1701|SC|contig000001	Prodigal:2.60	CDS	939918	941702	.	+	0	ID=BF1701_00958;eC_number=1.8.1.4,1.8.1.4;gene=lpdA;inference=ab initio prediction:Prodigal:2.60,similar to AA sequence:RefSeq:YP_005882912.1,similar to AA sequence:UniProtKB:P0A9P0,protein motif:CLUSTERS:PRK06467,protein motif:Cdd:COG2210,protein motif:TIGRFAMs:TIGR01350,protein motif:Pfam:PF07992.8;locus_tag=BF1701_00958;product=dihydrolipoamide dehydrogenase (E3 component of pyruvate and 2-oxo…
BF1701|SC|contig000001	Prodigal:2.60	CDS	942063	943613	.	-	0	ID=BF1701_00959;inference=ab initio prediction:Prodigal:2.60,similar to AA sequence:RefSeq:YP_004048764.1,protein motif:Pfam:PF06097.5;locus_tag=BF1701_00959;product=secreted protein,Bacterial protein of unknown function (DUF945);protein_id=gnl|SC|BF1701_00959
BF1701|SC|contig000001	Prodigal:2.60	CDS	943738	945858	.	-	0	ID=BF1701_00960;gene=fcuA;inference=ab initio prediction:Prodigal:2.60,similar to AA sequence:RefSeq:YP_005882914.1,similar to AA sequence:UniProtKB:Q05202,protein motif:CLUSTERS:PRK14050,protein motif:Cdd:COG4774,protein motif:TIGRFAMs:TIGR01783;locus_tag=BF1701_00960;product=putative TonB-dependent receptor protein,Ferrichrome receptor FcuA precursor,ferrichrome receptor precursor protein,Outer…
BF1701|SC|contig000001	Prodigal:2.60	CDS	946117	946902	.	-	0	ID=BF1701_00961;eC_number=3.1.3.25;gene=suhB_1;inference=ab initio prediction:Prodigal:2.60,similar to AA sequence:RefSeq:YP_002001860.1,similar to AA sequence:UniProtKB:P0ADG4,protein motif:CLUSTERS:PRK10757,protein motif:TIGRFAMs:TIGR02067,protein motif:Pfam:PF00459.19;locus_tag=BF1701_00961;product=protein SuhB,Inositol-1-monophosphatase,inositol monophosphatase,histidinol-phosphatase,Inositol…
BF1701|SC|contig000001	Prodigal:2.60	CDS	947146	947961	.	+	0	ID=BF1701_00962;eC_number=2.1.1.-;inference=ab initio prediction:Prodigal:2.60,similar to AA sequence:RefSeq:YP_001599389.1,similar to AA sequence:UniProtKB:P44676,protein motif:CLUSTERS:PRK15114,protein motif:TIGRFAMs:TIGR00050,protein motif:Pfam:PF00588.13;locus_tag=BF1701_00962;product=tRNA/rRNA methyltransferase,Uncharacterized tRNA/rRNA methyltransferase HI_0380,tRNA (cytidine/uridine-2'-O-)…
BF1701|SC|contig000001	Prodigal:2.60	CDS	948022	948879	.	+	0	ID=BF1701_00963;inference=ab initio prediction:Prodigal:2.60,protein motif:Pfam:PF08907.5;locus_tag=BF1701_00963;product=Domain of unknown function (DUF1853);protein_id=gnl|SC|BF1701_00963
BF1701|SC|contig000001	Prodigal:2.60	CDS	949083	949424	.	+	0	ID=BF1701_00964;inference=ab initio prediction:Prodigal:2.60;locus_tag=BF1701_00964;product=hypothetical protein;protein_id=gnl|SC|BF1701_00964
BF1701|SC|contig000001	Prodigal:2.60	CDS	949772	951028	.	+	0	ID=BF1701_00965;eC_number=2.1.1.176;gene=rsmB_1;inference=ab initio prediction:Prodigal:2.60,similar to AA sequence:RefSeq:YP_001599391.1,similar to AA sequence:UniProtKB:P36929,protein motif:CLUSTERS:PRK14902,protein motif:Cdd:COG0144,protein motif:TIGRFAMs:TIGR00563,protein motif:Pfam:PF01189.11;locus_tag=BF1701_00965;product=SUN-family protein,Ribosomal RNA small subunit methyltransferase B,16…
BF1701|SC|contig000001	Prodigal:2.60	CDS	951784	952218	.	+	0	ID=BF1701_00966;inference=ab initio prediction:Prodigal:2.60;locus_tag=BF1701_00966;product=hypothetical protein;protein_id=gnl|SC|BF1701_00966
BF1701|SC|contig000001	Prodigal:2.60	CDS	952266	953609	.	-	0	ID=BF1701_00967;eC_number=1.2.1.16;gene=sad;inference=ab initio prediction:Prodigal:2.60,similar to AA sequence:RefSeq:YP_207804.1,similar to AA sequence:UniProtKB:P76149,protein motif:CLUSTERS:PRK09406,protein motif:Cdd:COG4230,protein motif:TIGRFAMs:TIGR01804,protein motif:Pfam:PF00171.1;locus_tag=BF1701_00967;product=aldehyde dehydrogenase,Succinate semialdehyde dehydrogenase [NAD(P)+] Sad,suc…
BF1701|SC|contig000001	Prodigal:2.60	CDS	953614	954267	.	-	0	ID=BF1701_00968;gene=marC;inference=ab initio prediction:Prodigal:2.60,similar to AA sequence:RefSeq:YP_005894126.1,similar to AA sequence:UniProtKB:P0AEY1,protein motif:CLUSTERS:PRK11111,protein motif:TIGRFAMs:TIGR00427,protein motif:Pfam:PF01914.11;locus_tag=BF1701_00968;product=integral membrane protein%2C MarC family,hypothetical protein,hypothetical protein,membrane protein%2C MarC family,Ma…
BF1701|SC|contig000001	Prodigal:2.60	CDS	954418	954708	.	+	0	ID=BF1701_00969;eC_number=6.3.5.-;gene=gatC;inference=ab initio prediction:Prodigal:2.60,similar to AA sequence:RefSeq:YP_975306.1,similar to AA sequence:UniProtKB:O67904,protein motif:CLUSTERS:PRK00034,protein motif:TIGRFAMs:TIGR00135,protein motif:Pfam:PF02686.9;locus_tag=BF1701_00969;product=aspartyl/glutamyl-tRNA amidotransferase subunit C,Glutamyl-tRNA(Gln) amidotransferase subunit C,asparty…
BF1701|SC|contig000001	Prodigal:2.60	CDS	954771	956216	.	+	0	ID=BF1701_00970;eC_number=6.3.5.-;gene=gatA;inference=ab initio prediction:Prodigal:2.60,similar to AA sequence:RefSeq:YP_207801.1,similar to AA sequence:UniProtKB:Q4ZNS7,protein motif:CLUSTERS:PRK00012,protein motif:Cdd:COG1984,protein motif:TIGRFAMs:TIGR00132,protein motif:Pfam:PF01425.15;locus_tag=BF1701_00970;product=aspartyl/glutamyl-tRNA amidotransferase subunit A,Glutamyl-tRNA(Gln) amidotr…
BF1701|SC|contig000001	Prodigal:2.60	CDS	956213	957145	.	+	0	ID=BF1701_00971;inference=ab initio prediction:Prodigal:2.60,similar to AA sequence:RefSeq:YP_002001871.1,similar to AA sequence:UniProtKB:Q57144,protein motif:Pfam:PF04393.7;locus_tag=BF1701_00971;product=Hypothetical membrane protein,hypothetical protein,Protein of unknown function (DUF535);protein_id=gnl|SC|BF1701_00971
BF1701|SC|contig000001	Prodigal:2.60	CDS	957188	958618	.	+	0	ID=BF1701_00972;eC_number=6.3.5.-;gene=gatB;inference=ab initio prediction:Prodigal:2.60,similar to AA sequence:RefSeq:YP_207799.1,similar to AA sequence:UniProtKB:Q3KI28,protein motif:CLUSTERS:PRK05477,protein motif:TIGRFAMs:TIGR00133,protein motif:Pfam:PF02934.9;locus_tag=BF1701_00972;product=aspartyl/glutamyl-tRNA amidotransferase subunit B,Aspartyl/glutamyl-tRNA(Asn/Gln) amidotransferase subu…
BF1701|SC|contig000001	Prodigal:2.60	CDS	958710	959720	.	+	0	ID=BF1701_00973;eC_number=1.17.1.-;gene=ascD;inference=ab initio prediction:Prodigal:2.60,similar to AA sequence:RefSeq:YP_207798.1,similar to AA sequence:UniProtKB:Q66DP5,protein motif:CLUSTERS:PRK07609,protein motif:Cdd:COG3217,protein motif:TIGRFAMs:TIGR01941,protein motif:Pfam:PF00175.15;locus_tag=BF1701_00973;product=iron/sulfur-binding oxidoreductase,CDP-6-deoxy-L-threo-D-glycero-4-hexulose…
BF1701|SC|contig000001	Prodigal:2.60	CDS	959850	960482	.	-	0	ID=BF1701_00974;eC_number=1.4.3.5,1.4.3.5;gene=pdxH;inference=ab initio prediction:Prodigal:2.60,similar to AA sequence:RefSeq:YP_207797.1,similar to AA sequence:UniProtKB:P21159,protein motif:CLUSTERS:PRK05679,protein motif:Cdd:COG0259,protein motif:TIGRFAMs:TIGR00558,protein motif:Pfam:PF01243.14;locus_tag=BF1701_00974;product=pyridoxamine 5'-phosphate oxidase,Pyridoxine/pyridoxamine 5'-phospha…
BF1701|SC|contig000001	Prodigal:2.60	CDS	960703	961752	.	+	0	ID=BF1701_00975;eC_number=5.4.99.22;gene=rluB;inference=ab initio prediction:Prodigal:2.60,similar to AA sequence:RefSeq:YP_002001876.1,similar to AA sequence:UniProtKB:P37765,protein motif:CLUSTERS:PRK10700,protein motif:TIGRFAMs:TIGR00093,protein motif:Pfam:PF00849.16;locus_tag=BF1701_00975;product=pseudouridine synthase,Ribosomal large subunit pseudouridine synthase B,23S rRNA pseudouridylate …
BF1701|SC|contig000001	Prodigal:2.60	CDS	961821	963362	.	-	0	ID=BF1701_00976;gene=yhjX_1;inference=ab initio prediction:Prodigal:2.60,similar to AA sequence:RefSeq:YP_207795.1,similar to AA sequence:UniProtKB:P37662,protein motif:Cdd:COG0131,protein motif:TIGRFAMs:TIGR00890,protein motif:Pfam:PF07690.10;locus_tag=BF1701_00976;product=membrane transporter,Inner membrane protein yhjX,Imidazoleglycerol-phosphate dehydratase,oxalate/formate antiporter family t…
BF1701|SC|contig000001	Prodigal:2.60	CDS	964575	965930	.	-	0	ID=BF1701_00977;eC_number=3.1.11.6;gene=xseA;inference=ab initio prediction:Prodigal:2.60,similar to AA sequence:RefSeq:YP_002001879.1,similar to AA sequence:UniProtKB:P04994,protein motif:CLUSTERS:PRK00286,protein motif:TIGRFAMs:TIGR00237,protein motif:Pfam:PF02601.9;locus_tag=BF1701_00977;product=exodeoxyribonuclease VII large subunit,Exodeoxyribonuclease 7 large subunit,exodeoxyribonuclease VI…
BF1701|SC|contig000001	Prodigal:2.60	CDS	966157	966948	.	+	0	ID=BF1701_00978;eC_number=6.3.1.5;gene=nadE;inference=ab initio prediction:Prodigal:2.60,similar to AA sequence:RefSeq:YP_002001880.1,similar to AA sequence:UniProtKB:Q9PPB0,protein motif:CLUSTERS:PRK13980,protein motif:Cdd:COG0171,protein motif:TIGRFAMs:TIGR00552,protein motif:Pfam:PF02540.11;locus_tag=BF1701_00978;product=putative NH(3)-dependent NAD synthetase,NH(3)-dependent NAD(+) synthetase…
BF1701|SC|contig000001	Prodigal:2.60	CDS	967018	967491	.	-	0	ID=BF1701_00979;gene=dnrN;inference=ab initio prediction:Prodigal:2.60,similar to AA sequence:RefSeq:YP_002001881.1,similar to AA sequence:UniProtKB:D6JLP0,protein motif:CLUSTERS:PRK10992,protein motif:Cdd:COG3945,protein motif:TIGRFAMs:TIGR03652,protein motif:Pfam:PF01814.17;locus_tag=BF1701_00979;product=Regulator of cell morphogenesis and NO signaling,Iron-sulfur cluster repair protein DnrN,ir…
BF1701|SC|contig000001	Prodigal:2.60	CDS	967794	968126	.	+	0	ID=BF1701_00980;gene=trxA;inference=ab initio prediction:Prodigal:2.60,similar to AA sequence:RefSeq:YP_002001883.1,similar to AA sequence:UniProtKB:P0AA25,protein motif:CLUSTERS:PRK09381,protein motif:Cdd:COG4232,protein motif:TIGRFAMs:TIGR01068,protein motif:Pfam:PF00085.14;locus_tag=BF1701_00980;product=putative thioredoxin I,Thioredoxin-1,thioredoxin,Thiol:disulfide interchange protein,thiore…
BF1701|SC|contig000001	Prodigal:2.60	CDS	968179	969126	.	-	0	ID=BF1701_00981;eC_number=2.1.1.173;gene=rlmL_1;inference=ab initio prediction:Prodigal:2.60,similar to AA sequence:RefSeq:YP_005878410.1,similar to AA sequence:UniProtKB:P75864,protein motif:CLUSTERS:PRK11783,protein motif:Cdd:COG3199,protein motif:Pfam:PF10672.3;locus_tag=BF1701_00981;product=putative methyltransferase,Ribosomal RNA large subunit methyltransferase L,23S rRNA m(2)G2445 methyltra…
BF1701|SC|contig000001	Prodigal:2.60	CDS	969454	970842	.	+	0	ID=BF1701_00982;eC_number=3.6.4.13;gene=rhlE_1;inference=ab initio prediction:Prodigal:2.60,similar to AA sequence:RefSeq:YP_207789.1,similar to AA sequence:UniProtKB:P25888,protein motif:CLUSTERS:PRK11192,protein motif:Cdd:COG2391,protein motif:TIGRFAMs:TIGR04121,protein motif:Pfam:PF00270.23;locus_tag=BF1701_00982;product=ATP-dependent RNA helicase,ATP-dependent RNA helicase rhlE,ATP-dependent …
BF1701|SC|contig000001	Prodigal:2.60	CDS	971487	972041	.	-	0	ID=BF1701_00983;inference=ab initio prediction:Prodigal:2.60,similar to AA sequence:RefSeq:YP_002001888.1;locus_tag=BF1701_00983;product=Membrane lipoprotein;protein_id=gnl|SC|BF1701_00983
BF1701|SC|contig000001	Prodigal:2.60	CDS	972126	972626	.	-	0	ID=BF1701_00984;inference=ab initio prediction:Prodigal:2.60;locus_tag=BF1701_00984;product=hypothetical protein;protein_id=gnl|SC|BF1701_00984
BF1701|SC|contig000001	Prodigal:2.60	CDS	973030	974223	.	+	0	ID=BF1701_00985;eC_number=2.6.1.11,2.6.1.11;gene=argD;inference=ab initio prediction:Prodigal:2.60,similar to AA sequence:RefSeq:YP_005878407.1,similar to AA sequence:UniProtKB:O30508,protein motif:CLUSTERS:PRK05093,protein motif:Cdd:COG4992,protein motif:TIGRFAMs:TIGR03246,protein motif:Pfam:PF00202.15;locus_tag=BF1701_00985;product=acetylornithine/succinyldiaminopimelate aminotransferase (ACOAT…
BF1701|SC|contig000001	Prodigal:2.60	CDS	974288	975532	.	-	0	ID=BF1701_00986;gene=clpX;inference=ab initio prediction:Prodigal:2.60,similar to AA sequence:RefSeq:YP_002001893.1,similar to AA sequence:UniProtKB:P0A6H1,protein motif:CLUSTERS:PRK05342,protein motif:Cdd:COG1734,protein motif:TIGRFAMs:TIGR00382,protein motif:Pfam:PF07724.8;locus_tag=BF1701_00986;product=ATP-dependent protease ATP-binding subunit ClpX,ATP-dependent Clp protease ATP-binding subun…
BF1701|SC|contig000001	Prodigal:2.60	CDS	975723	976094	.	+	0	ID=BF1701_00987;gene=rbfA;inference=ab initio prediction:Prodigal:2.60,similar to AA sequence:RefSeq:YP_207783.1,similar to AA sequence:UniProtKB:P65967,protein motif:CLUSTERS:PRK00521,protein motif:TIGRFAMs:TIGR00082,protein motif:Pfam:PF02033.12;locus_tag=BF1701_00987;product=ribosome-binding factor A,Ribosome-binding factor A,ribosome-binding factor A,ribosome-binding factor A,Ribosome-binding…
BF1701|SC|contig000001	Prodigal:2.60	CDS	976105	976629	.	+	0	ID=BF1701_00988;inference=ab initio prediction:Prodigal:2.60;locus_tag=BF1701_00988;product=hypothetical protein;protein_id=gnl|SC|BF1701_00988
BF1701|SC|contig000001	Prodigal:2.60	CDS	976687	977607	.	+	0	ID=BF1701_00989;eC_number=4.2.1.70,5.4.99.25;gene=truB;inference=ab initio prediction:Prodigal:2.60,similar to AA sequence:RefSeq:YP_975325.1,similar to AA sequence:UniProtKB:P60340,protein motif:CLUSTERS:PRK01851,protein motif:Cdd:COG0130,protein motif:TIGRFAMs:TIGR00431,protein motif:Pfam:PF01509.1;locus_tag=BF1701_00989;product=tRNA pseudouridine synthase B,tRNA pseudouridine synthase B,tRNA p…
BF1701|SC|contig000001	Prodigal:2.60	CDS	977824	978315	.	+	0	ID=BF1701_00990;inference=ab initio prediction:Prodigal:2.60,similar to AA sequence:RefSeq:YP_005889817.1,protein motif:Pfam:PF12564.2;locus_tag=BF1701_00990;product=restriction modification protein Mod,Type III restriction/modification enzyme methylation subunit;protein_id=gnl|SC|BF1701_00990
BF1701|SC|contig000001	Prodigal:2.60	CDS	978653	980026	.	+	0	ID=BF1701_00991;eC_number=2.1.1.72;gene=mboIIM;inference=ab initio prediction:Prodigal:2.60,similar to AA sequence:RefSeq:YP_975326.1,similar to AA sequence:UniProtKB:P23192,protein motif:CLUSTERS:PRK11524,protein motif:Cdd:COG2189,protein motif:Pfam:PF01555.12;locus_tag=BF1701_00991;product=type III restriction/modification system modification methylase,Modification methylase MboII,putative meth…
BF1701|SC|contig000001	Prodigal:2.60	CDS	980016	982790	.	+	0	ID=BF1701_00992;inference=ab initio prediction:Prodigal:2.60,similar to AA sequence:RefSeq:YP_002342905.1,protein motif:Cdd:COG3421,protein motif:Pfam:PF04851.9;locus_tag=BF1701_00992;product=type III restriction/modification system enzyme,Uncharacterized protein conserved in bacteria,Type III restriction enzyme%2C res subunit;protein_id=gnl|SC|BF1701_00992
BF1701|SC|contig000001	Prodigal:2.60	CDS	982939	984111	.	-	0	ID=BF1701_00993;eC_number=1.1.2.3,1.1.2.3;gene=lldA;inference=ab initio prediction:Prodigal:2.60,similar to AA sequence:RefSeq:YP_005903957.1,similar to AA sequence:UniProtKB:P33232,protein motif:CLUSTERS:PRK11197,protein motif:Cdd:COG1304,protein motif:TIGRFAMs:TIGR03966,protein motif:Pfam:PF01070.12;locus_tag=BF1701_00993;product=L-lactate dehydrogenase,L-lactate dehydrogenase [cytochrome],L-la…
BF1701|SC|contig000001	Prodigal:2.60	CDS	984401	984847	.	+	0	ID=BF1701_00994;gene=iscR;inference=ab initio prediction:Prodigal:2.60,similar to AA sequence:RefSeq:YP_001599421.1,similar to AA sequence:UniProtKB:P0AGK8,protein motif:CLUSTERS:PRK10857,protein motif:TIGRFAMs:TIGR02010,protein motif:Pfam:PF02082.14;locus_tag=BF1701_00994;product=DNA-binding protein,HTH-type transcriptional regulator iscR,DNA-binding transcriptional regulator IscR,iron-sulfur cl…
BF1701|SC|contig000001	Prodigal:2.60	CDS	984876	986090	.	+	0	ID=BF1701_00995;eC_number=2.8.1.7;gene=iscS;inference=ab initio prediction:Prodigal:2.60,similar to AA sequence:RefSeq:YP_207775.1,similar to AA sequence:UniProtKB:P0A6B7,protein motif:CLUSTERS:PRK14012,protein motif:Cdd:COG3453,protein motif:TIGRFAMs:TIGR02006,protein motif:Pfam:PF00266.1;locus_tag=BF1701_00995;product=cysteine desulfurase,Cysteine desulfurase,cysteine desulfurase,Uncharacterize…
BF1701|SC|contig000001	Prodigal:2.60	CDS	986157	986285	.	+	0	ID=BF1701_00996;inference=ab initio prediction:Prodigal:2.60;locus_tag=BF1701_00996;product=hypothetical protein;protein_id=gnl|SC|BF1701_00996
BF1701|SC|contig000001	Prodigal:2.60	CDS	986351	986737	.	+	0	ID=BF1701_00997;gene=nifU;inference=ab initio prediction:Prodigal:2.60,similar to AA sequence:RefSeq:YP_207773.1,similar to AA sequence:UniProtKB:P0ACD4,protein motif:CLUSTERS:PRK11325,protein motif:TIGRFAMs:TIGR01999,protein motif:Pfam:PF01592.10;locus_tag=BF1701_00997;product=scaffold protein,NifU-like protein,scaffold protein,FeS cluster assembly scaffold IscU,NifU-like N terminal domain;prote…
BF1701|SC|contig000001	Prodigal:2.60	CDS	986824	987144	.	+	0	ID=BF1701_00998;gene=iscA;inference=ab initio prediction:Prodigal:2.60,similar to AA sequence:RefSeq:YP_002001907.1,similar to AA sequence:UniProtKB:P0AAC8,protein motif:CLUSTERS:PRK09502,protein motif:TIGRFAMs:TIGR02011,protein motif:Pfam:PF01521.14;locus_tag=BF1701_00998;product=HesB/YadR/YfhF family protein,Iron-sulfur cluster assembly protein,iron-sulfur cluster assembly protein,iron-sulfur c…
BF1701|SC|contig000001	Prodigal:2.60	CDS	987104	987325	.	-	0	ID=BF1701_00999;gene=arfA;inference=ab initio prediction:Prodigal:2.60,similar to AA sequence:UniProtKB:P36675,protein motif:Pfam:PF03889.7;locus_tag=BF1701_00999;product=Alternative ribosome-rescue factor A,Domain of unknown function;protein_id=gnl|SC|BF1701_00999
BF1701|SC|contig000001	Prodigal:2.60	CDS	987407	987907	.	+	0	ID=BF1701_01000;gene=hscB;inference=ab initio prediction:Prodigal:2.60,similar to AA sequence:RefSeq:YP_002001908.1,similar to AA sequence:UniProtKB:Q9KTX9,protein motif:CLUSTERS:PRK03578,protein motif:TIGRFAMs:TIGR00714,protein motif:Pfam:PF07743.7;locus_tag=BF1701_01000;product=chaperone protein HscB,Co-chaperone protein hscB homolog,co-chaperone HscB,Fe-S protein assembly co-chaperone HscB,HSC…
BF1701|SC|contig000001	Prodigal:2.60	CDS	988005	990755	.	+	0	ID=BF1701_01001;eC_number=5.99.1.3;gene=gyrA;inference=ab initio prediction:Prodigal:2.60,similar to AA sequence:RefSeq:YP_207769.1,similar to AA sequence:UniProtKB:P0AES5,protein motif:CLUSTERS:PRK05560,protein motif:Cdd:COG0188,protein motif:TIGRFAMs:TIGR01063,protein motif:Pfam:PF00521.1;locus_tag=BF1701_01001;product=DNA gyrase subunit A,DNA gyrase subunit A,DNA gyrase subunit A,Type IIA topo…
BF1701|SC|contig000001	Prodigal:2.60	CDS	990912	991316	.	+	0	ID=BF1701_01002;inference=ab initio prediction:Prodigal:2.60,similar to AA sequence:RefSeq:YP_005900207.1,protein motif:Cdd:COG3676;locus_tag=BF1701_01002;product=transposase,Transposase and inactivated derivatives;protein_id=gnl|SC|BF1701_01002
BF1701|SC|contig000001	Prodigal:2.60	CDS	991375	991593	.	+	0	ID=BF1701_01003;inference=ab initio prediction:Prodigal:2.60,similar to AA sequence:RefSeq:YP_338293.1;locus_tag=BF1701_01003;product=transposase;protein_id=gnl|SC|BF1701_01003
BF1701|SC|contig000001	Prodigal:2.60	CDS	992361	992783	.	-	0	ID=BF1701_01004;inference=ab initio prediction:Prodigal:2.60,similar to AA sequence:RefSeq:YP_005889728.1;locus_tag=BF1701_01004;product=putative phage associated protein;protein_id=gnl|SC|BF1701_01004
BF1701|SC|contig000001	Prodigal:2.60	CDS	992926	994572	.	-	0	ID=BF1701_01005;eC_number=5.3.1.9,5.3.1.9;gene=pgi1;inference=ab initio prediction:Prodigal:2.60,similar to AA sequence:RefSeq:YP_004048526.1,similar to AA sequence:UniProtKB:Q9KUY4,protein motif:CLUSTERS:PRK00179,protein motif:Pfam:PF00342.1;locus_tag=BF1701_01005;product=glucose-6-phosphate isomerase,Glucose-6-phosphate isomerase,glucose-6-phosphate isomerase,Phosphoglucose isomerase;protein_id…
BF1701|SC|contig000001	Prodigal:2.60	CDS	994693	995541	.	-	0	ID=BF1701_01006;gene=ybbH;inference=ab initio prediction:Prodigal:2.60,similar to AA sequence:RefSeq:YP_002001796.1,similar to AA sequence:UniProtKB:Q45581,protein motif:CLUSTERS:PRK11302,protein motif:Cdd:COG2222,protein motif:TIGRFAMs:TIGR03127,protein motif:Pfam:PF01418.11;locus_tag=BF1701_01006;product=putative RpiR-family transcriptional regulator,Uncharacterized HTH-type transcriptional reg…
BF1701|SC|contig000001	Prodigal:2.60	CDS	995591	996577	.	-	0	ID=BF1701_01007;eC_number=2.7.1.2,2.7.1.2;gene=glk;inference=ab initio prediction:Prodigal:2.60,similar to AA sequence:RefSeq:YP_207849.1,similar to AA sequence:UniProtKB:P0A6V8,protein motif:CLUSTERS:PRK00292,protein motif:Cdd:COG0837,protein motif:TIGRFAMs:TIGR00749,protein motif:Pfam:PF02685.10;locus_tag=BF1701_01007;product=glucokinase,Glucokinase,glucokinase,Glucokinase,glucokinase,Glucokina…
BF1701|SC|contig000001	Prodigal:2.60	CDS	996558	997253	.	-	0	ID=BF1701_01008;eC_number=3.1.1.31;gene=pgl;inference=ab initio prediction:Prodigal:2.60,similar to AA sequence:RefSeq:YP_002001798.1,similar to AA sequence:UniProtKB:P74618,protein motif:CLUSTERS:PRK00443,protein motif:TIGRFAMs:TIGR01198,protein motif:Pfam:PF01182.1;locus_tag=BF1701_01008;product=6-phosphogluconolactonase,6-phosphogluconolactonase,glucosamine-6-phosphate deaminase,6-phosphogluco…
BF1701|SC|contig000001	Prodigal:2.60	CDS	997533	998978	.	-	0	ID=BF1701_01009;eC_number=1.1.1.49,1.1.1.49;gene=zwf;inference=ab initio prediction:Prodigal:2.60,similar to AA sequence:RefSeq:YP_005901956.1,similar to AA sequence:UniProtKB:A0QP90,protein motif:CLUSTERS:PRK05722,protein motif:TIGRFAMs:TIGR00871,protein motif:Pfam:PF02781.1;locus_tag=BF1701_01009;product=glucose-6-phosphate dehydrogenase,Glucose-6-phosphate 1-dehydrogenase,glucose-6-phosphate 1…
BF1701|SC|contig000001	Prodigal:2.60	CDS	999596	1001431	.	+	0	ID=BF1701_01010;eC_number=4.2.1.12,4.2.1.9;gene=ilvD_2;inference=ab initio prediction:Prodigal:2.60,similar to AA sequence:RefSeq:YP_207846.1,similar to AA sequence:UniProtKB:P51785,protein motif:CLUSTERS:PRK09054,protein motif:Cdd:COG0129,protein motif:TIGRFAMs:TIGR01196,protein motif:Pfam:PF00920.15;locus_tag=BF1701_01010;product=phosphogluconate dehydratase,Dihydroxy-acid dehydratase,phosphogl…
BF1701|SC|contig000001	Prodigal:2.60	CDS	1001612	1002250	.	+	0	ID=BF1701_01011;eC_number=4.1.2.14;gene=eda;inference=ab initio prediction:Prodigal:2.60,similar to AA sequence:RefSeq:YP_975343.1,similar to AA sequence:UniProtKB:P0A955,protein motif:CLUSTERS:PRK05718,protein motif:TIGRFAMs:TIGR01182,protein motif:Pfam:PF01081.13;locus_tag=BF1701_01011;product=keto-hydroxyglutarate-aldolase/keto-deoxy- phosphogluconate aldolase,KHG/KDPG aldolase,keto-hydroxyglu…
BF1701|SC|contig000001	Prodigal:2.60	CDS	1002506	1003249	.	-	0	ID=BF1701_01012;eC_number=1.1.1.103;gene=tdh;inference=ab initio prediction:Prodigal:2.60,similar to AA sequence:RefSeq:YP_002001804.1,similar to AA sequence:UniProtKB:P07913,protein motif:CLUSTERS:PRK05396,protein motif:TIGRFAMs:TIGR00692,protein motif:Pfam:PF00107.20;locus_tag=BF1701_01012;product=alcohol dehydrogenase,L-threonine 3-dehydrogenase,L-threonine 3-dehydrogenase,L-threonine 3-dehydr…
BF1701|SC|contig000001	Prodigal:2.60	CDS	1003407	1003589	.	-	0	ID=BF1701_01013;eC_number=1.2.99.4;gene=fdm;inference=ab initio prediction:Prodigal:2.60,similar to AA sequence:RefSeq:YP_002001804.1,similar to AA sequence:UniProtKB:Q52078,protein motif:CLUSTERS:PRK05396;locus_tag=BF1701_01013;product=alcohol dehydrogenase,Formaldehyde dismutase,L-threonine 3-dehydrogenase;protein_id=gnl|SC|BF1701_01013
BF1701|SC|contig000001	Prodigal:2.60	CDS	1003752	1004792	.	+	0	ID=BF1701_01014;eC_number=3.2.2.-;gene=mutY;inference=ab initio prediction:Prodigal:2.60,similar to AA sequence:RefSeq:YP_207842.1,similar to AA sequence:UniProtKB:P17802,protein motif:CLUSTERS:PRK10880,protein motif:Cdd:COG0122,protein motif:TIGRFAMs:TIGR01084,protein motif:Pfam:PF00730.1;locus_tag=BF1701_01014;product=adenine glycosylase,A/G-specific adenine glycosylase,adenine DNA glycosylase,…
BF1701|SC|contig000001	Prodigal:2.60	CDS	1004955	1005137	.	+	0	ID=BF1701_01015;inference=ab initio prediction:Prodigal:2.60;locus_tag=BF1701_01015;product=hypothetical protein;protein_id=gnl|SC|BF1701_01015
BF1701|SC|contig000001	Prodigal:2.60	CDS	1005209	1005769	.	+	0	ID=BF1701_01016;eC_number=1.15.1.1;gene=sodC;inference=ab initio prediction:Prodigal:2.60,similar to AA sequence:RefSeq:YP_001599443.1,similar to AA sequence:UniProtKB:P57005,protein motif:CLUSTERS:PRK15388,protein motif:Pfam:PF00080.14;locus_tag=BF1701_01016;product=superoxide dismutase,Superoxide dismutase [Cu-Zn] precursor,Cu/Zn superoxide dismutase,Copper/zinc superoxide dismutase (SODC);prot…
BF1701|SC|contig000001	Prodigal:2.60	CDS	1006128	1006823	.	-	0	ID=BF1701_01017;inference=ab initio prediction:Prodigal:2.60,similar to AA sequence:RefSeq:YP_001600178.1,protein motif:Pfam:PF01609.15;locus_tag=BF1701_01017;product=IS1106A3 transposase,Transposase DDE domain;protein_id=gnl|SC|BF1701_01017
BF1701|SC|contig000001	Prodigal:2.60	CDS	1006766	1007134	.	-	0	ID=BF1701_01018;inference=ab initio prediction:Prodigal:2.60,similar to AA sequence:RefSeq:YP_004049289.1,protein motif:Pfam:PF05598.5;locus_tag=BF1701_01018;product=transposase for IS1106A3,Transposase domain (DUF772);protein_id=gnl|SC|BF1701_01018
BF1701|SC|contig000001	Prodigal:2.60	CDS	1007390	1008049	.	+	0	ID=BF1701_01019;inference=ab initio prediction:Prodigal:2.60,similar to AA sequence:RefSeq:YP_005902159.1,protein motif:Cdd:COG2826;locus_tag=BF1701_01019;product=transposase%2C IS30 family,Transposase and inactivated derivatives%2C IS30 family;protein_id=gnl|SC|BF1701_01019
BF1701|SC|contig000001	Prodigal:2.60	CDS	1008072	1008353	.	+	0	ID=BF1701_01020;inference=ab initio prediction:Prodigal:2.60,similar to AA sequence:RefSeq:YP_001598195.1,protein motif:Cdd:COG2826,protein motif:Pfam:PF00665.20;locus_tag=BF1701_01020;product=transposase for IS1655,Transposase and inactivated derivatives%2C IS30 family,Integrase core domain;protein_id=gnl|SC|BF1701_01020
BF1701|SC|contig000001	Prodigal:2.60	CDS	1008439	1010667	.	-	0	ID=BF1701_01021;gene=apxIB_2;inference=ab initio prediction:Prodigal:2.60,similar to AA sequence:RefSeq:YP_001599446.1,similar to AA sequence:UniProtKB:P26760,protein motif:CLUSTERS:PRK11176,protein motif:Cdd:COG2274,protein motif:TIGRFAMs:TIGR01846,protein motif:Pfam:PF00664.17;locus_tag=BF1701_01021;product=ABC transporter family protein,RTX-I toxin determinant B,lipid transporter ATP-binding/p…
BF1701|SC|contig000001	Prodigal:2.60	CDS	1011480	1012019	.	-	0	ID=BF1701_01022;inference=ab initio prediction:Prodigal:2.60,similar to AA sequence:RefSeq:YP_001599719.1,protein motif:Cdd:COG3676,protein motif:Pfam:PF12762.1;locus_tag=BF1701_01022;product=IS1016 transposase,Transposase and inactivated derivatives,ISXO2-like transposase domain;protein_id=gnl|SC|BF1701_01022
BF1701|SC|contig000001	Prodigal:2.60	CDS	1012356	1012790	.	+	0	ID=BF1701_01023;inference=ab initio prediction:Prodigal:2.60;locus_tag=BF1701_01023;product=hypothetical protein;protein_id=gnl|SC|BF1701_01023
BF1701|SC|contig000001	Prodigal:2.60	CDS	1012831	1013022	.	+	0	ID=BF1701_01024;inference=ab initio prediction:Prodigal:2.60,similar to AA sequence:RefSeq:YP_005878380.1;locus_tag=BF1701_01024;product=FrpA/C-like protein;protein_id=gnl|SC|BF1701_01024
BF1701|SC|contig000001	Prodigal:2.60	CDS	1013066	1013785	.	+	0	ID=BF1701_01025;inference=ab initio prediction:Prodigal:2.60,similar to AA sequence:RefSeq:YP_002342929.1;locus_tag=BF1701_01025;product=integral membrane protein;protein_id=gnl|SC|BF1701_01025
BF1701|SC|contig000001	Prodigal:2.60	CDS	1013772	1014824	.	+	0	ID=BF1701_01026;inference=ab initio prediction:Prodigal:2.60,similar to AA sequence:RefSeq:YP_002342930.1;locus_tag=BF1701_01026;product=RTX family exoprotein;protein_id=gnl|SC|BF1701_01026
BF1701|SC|contig000001	Prodigal:2.60	CDS	1014879	1016789	.	+	0	ID=BF1701_01027;gene=apxIA;inference=ab initio prediction:Prodigal:2.60,similar to AA sequence:RefSeq:YP_002342931.1,similar to AA sequence:UniProtKB:P55128,protein motif:Cdd:COG4247,protein motif:Pfam:PF00353.13;locus_tag=BF1701_01027;product=RTX-family exoprotein,Hemolysin IA,3-phytase (myo-inositol-hexaphosphate 3-phosphohydrolase),Hemolysin-type calcium-binding repeat (2 copies);protein_id=gn…
BF1701|SC|contig000001	Prodigal:2.60	CDS	1017313	1019916	.	-	0	ID=BF1701_01028;eC_number=3.4.11.2,3.4.11.2;gene=pepN;inference=ab initio prediction:Prodigal:2.60,similar to AA sequence:RefSeq:YP_004048159.1,similar to AA sequence:UniProtKB:P04825,protein motif:CLUSTERS:PRK14015,protein motif:TIGRFAMs:TIGR02414,protein motif:Pfam:PF11940.2;locus_tag=BF1701_01028;product=aminopeptidase N,Aminopeptidase N,aminopeptidase N,aminopeptidase N,Domain of unknown func…
BF1701|SC|contig000001	Prodigal:2.60	CDS	1020052	1020846	.	-	0	ID=BF1701_01029;inference=ab initio prediction:Prodigal:2.60,similar to AA sequence:RefSeq:YP_005878376.1,protein motif:Cdd:COG3298,protein motif:Pfam:PF10108.3;locus_tag=BF1701_01029;product=putative polynucleotidyl transferase,Predicted 3'-5' exonuclease related to the exonuclease domain of PolB,Predicted 3'-5' exonuclease related to the exonuclease domain of PolB;protein_id=gnl|SC|BF1701_01029
BF1701|SC|contig000001	Prodigal:2.60	CDS	1020962	1021096	.	-	0	ID=BF1701_01030;inference=ab initio prediction:Prodigal:2.60,similar to AA sequence:RefSeq:YP_001599452.1;locus_tag=BF1701_01030;product=DNA-binding protein;protein_id=gnl|SC|BF1701_01030
BF1701|SC|contig000001	Prodigal:2.60	CDS	1021595	1022476	.	-	0	ID=BF1701_01031;eC_number=2.3.1.-;gene=htrB_2;inference=ab initio prediction:Prodigal:2.60,similar to AA sequence:RefSeq:YP_002000831.1,similar to AA sequence:UniProtKB:P0ACV0,protein motif:CLUSTERS:PRK08706,protein motif:Cdd:COG1560,protein motif:TIGRFAMs:TIGR02207,protein motif:Pfam:PF03279.7;locus_tag=BF1701_01031;product=lipid A biosynthesis lauroyl acyltransferase,Lipid A biosynthesis lauroy…
BF1701|SC|contig000001	Prodigal:2.60	CDS	1022515	1023051	.	-	0	ID=BF1701_01032;eC_number=3.1.22.4;gene=ruvC;inference=ab initio prediction:Prodigal:2.60,similar to AA sequence:RefSeq:YP_002000830.1,similar to AA sequence:UniProtKB:P0A814,protein motif:CLUSTERS:PRK00039,protein motif:TIGRFAMs:TIGR00228,protein motif:Pfam:PF02075.11;locus_tag=BF1701_01032;product=Holliday junction resolvase,Crossover junction endodeoxyribonuclease RuvC,Holliday junction resolv…
BF1701|SC|contig000001	Prodigal:2.60	CDS	1023054	1023293	.	-	0	ID=BF1701_01033;gene=fis;inference=ab initio prediction:Prodigal:2.60,similar to AA sequence:RefSeq:YP_004048154.1,similar to AA sequence:UniProtKB:P0A6R3,protein motif:CLUSTERS:PRK01905,protein motif:TIGRFAMs:TIGR01818,protein motif:Pfam:PF02954.13;locus_tag=BF1701_01033;product=factor-for-inversion-stimulation protein,Hin recombinational enhancer-binding protein,DNA-binding protein Fis,nitrogen…
BF1701|SC|contig000001	Prodigal:2.60	CDS	1023323	1023670	.	-	0	ID=BF1701_01034;inference=ab initio prediction:Prodigal:2.60,similar to AA sequence:RefSeq:YP_001599456.1,protein motif:CLUSTERS:PRK10415,protein motif:Cdd:COG2962,protein motif:TIGRFAMs:TIGR00737,protein motif:Pfam:PF01207.11;locus_tag=BF1701_01034;product=tRNA-dihydrouridine synthase B,tRNA-dihydrouridine synthase B,Predicted permeases,putative TIM-barrel protein%2C nifR3 family,Dihydrouridine …
BF1701|SC|contig000001	Prodigal:2.60	CDS	1023789	1024199	.	-	0	ID=BF1701_01035;inference=ab initio prediction:Prodigal:2.60,similar to AA sequence:RefSeq:YP_001598195.1,protein motif:Cdd:COG2826,protein motif:Pfam:PF00665.20;locus_tag=BF1701_01035;product=transposase for IS1655,Transposase and inactivated derivatives%2C IS30 family,Integrase core domain;protein_id=gnl|SC|BF1701_01035
BF1701|SC|contig000001	Prodigal:2.60	CDS	1024147	1024755	.	-	0	ID=BF1701_01036;inference=ab initio prediction:Prodigal:2.60,similar to AA sequence:RefSeq:YP_005902159.1,protein motif:Cdd:COG2826;locus_tag=BF1701_01036;product=transposase%2C IS30 family,Transposase and inactivated derivatives%2C IS30 family;protein_id=gnl|SC|BF1701_01036
BF1701|SC|contig000001	Prodigal:2.60	CDS	1024827	1025417	.	-	0	ID=BF1701_01037;eC_number=1.-.-.-;gene=dus_2;inference=ab initio prediction:Prodigal:2.60,similar to AA sequence:RefSeq:YP_001599456.1,similar to AA sequence:UniProtKB:P67717,protein motif:CLUSTERS:PRK10415,protein motif:Cdd:COG2962,protein motif:TIGRFAMs:TIGR00737,protein motif:Pfam:PF01207.11;locus_tag=BF1701_01037;product=tRNA-dihydrouridine synthase B,Probable tRNA-dihydrouridine synthase,tRN…
BF1701|SC|contig000001	Prodigal:2.60	CDS	1025783	1027156	.	+	0	ID=BF1701_01038;eC_number=3.6.4.13;gene=rhlE_2;inference=ab initio prediction:Prodigal:2.60,similar to AA sequence:RefSeq:YP_975357.1,similar to AA sequence:UniProtKB:P25888,protein motif:CLUSTERS:PRK10590,protein motif:Cdd:COG2391,protein motif:TIGRFAMs:TIGR01389,protein motif:Pfam:PF00270.23;locus_tag=BF1701_01038;product=ATP-dependent RNA helicase,ATP-dependent RNA helicase rhlE,ATP-dependent …
BF1701|SC|contig000001	Prodigal:2.60	CDS	1027731	1028858	.	+	0	ID=BF1701_01039;inference=ab initio prediction:Prodigal:2.60,similar to AA sequence:RefSeq:YP_005894186.1,similar to AA sequence:UniProtKB:Q9K0V1,protein motif:Pfam:PF02661.12;locus_tag=BF1701_01039;product=Fic family protein,hypothetical protein,Fic/DOC family;protein_id=gnl|SC|BF1701_01039
BF1701|SC|contig000001	Prodigal:2.60	CDS	1028888	1029766	.	+	0	ID=BF1701_01040;inference=ab initio prediction:Prodigal:2.60,similar to AA sequence:RefSeq:YP_005903993.1,protein motif:Pfam:PF05265.7;locus_tag=BF1701_01040;product=peptidase domain-containing protein,Protein of unknown function (DUF723);protein_id=gnl|SC|BF1701_01040
BF1701|SC|contig000001	Prodigal:2.60	CDS	1029770	1030000	.	+	0	ID=BF1701_01041;inference=ab initio prediction:Prodigal:2.60,similar to AA sequence:RefSeq:YP_004048151.1;locus_tag=BF1701_01041;product=FAD-binding protein;protein_id=gnl|SC|BF1701_01041
[truncated: 37,596 more rows]
