# Supplementary material for: The effect of recombination on the evolution of a population of Neisseria meningitidis
Source: Genome Res. 2021 Jul;31(7):1258–68. doi: 10.1101/gr.264465.120 (PMC8256868; doi:10.1101/gr.264465.120)
Supplement: Supplemental Material [file supp_gr.264465.120_Supplementary_Code_S1.zip › Supplementary_Code_S1/cluster4_reference.gff]

##gff-version 3
##sequence-region cluster4_reference|SC|contig000001 1 2304041
cluster4_reference|SC|contig000001	Aragorn:1.2.36	tRNA	286	361	.	+	0	ID=cluster4_reference_00001;inference=COORDINATES:profile:Aragorn:1.2.36;locus_tag=cluster4_reference_00001;product=tRNA-Glu(ttc)
cluster4_reference|SC|contig000001	Prodigal:2.60	CDS	779	892	.	+	0	ID=cluster4_reference_00002;inference=ab initio prediction:Prodigal:2.60,similar to AA sequence:RefSeq:YP_005902159.1;locus_tag=cluster4_reference_00002;product=transposase%2C IS30 family;protein_id=gnl|SC|cluster4_reference_00002
cluster4_reference|SC|contig000001	Prodigal:2.60	CDS	2014	2820	.	+	0	ID=cluster4_reference_00003;eC_number=2.7.1.49;gene=thiD;inference=ab initio prediction:Prodigal:2.60,similar to AA sequence:RefSeq:YP_002002643.1,similar to AA sequence:UniProtKB:O31620,protein motif:CLUSTERS:PRK06427,protein motif:Cdd:COG0352,protein motif:TIGRFAMs:TIGR00097,protein motif:Pfam:PF08543.6;locus_tag=cluster4_reference_00003;product=phosphomethylpyrimidine kinase,Hydroxymethylpyrim…
cluster4_reference|SC|contig000001	Prodigal:2.60	CDS	2870	3739	.	-	0	ID=cluster4_reference_00004;eC_number=2.1.1.-;gene=tehB;inference=ab initio prediction:Prodigal:2.60,similar to AA sequence:RefSeq:YP_208239.1,similar to AA sequence:UniProtKB:P45134,protein motif:CLUSTERS:PRK12335,protein motif:Cdd:COG3615,protein motif:TIGRFAMs:TIGR00477,protein motif:Pfam:PF03848.8;locus_tag=cluster4_reference_00004;product=tellurite resistance protein TehB,Tellurite resistanc…
cluster4_reference|SC|contig000001	Prodigal:2.60	CDS	3765	4289	.	+	0	ID=cluster4_reference_00005;eC_number=3.1.26.4;gene=rnhA;inference=ab initio prediction:Prodigal:2.60,similar to AA sequence:RefSeq:YP_002002645.1,similar to AA sequence:UniProtKB:P0A7Y4,protein motif:CLUSTERS:PRK00203,protein motif:Cdd:COG3341,protein motif:Pfam:PF00075.18;locus_tag=cluster4_reference_00005;product=ribonuclease H,Ribonuclease HI,ribonuclease H,Predicted double-stranded RNA/RNA-D…
cluster4_reference|SC|contig000001	Prodigal:2.60	CDS	5655	6059	.	+	0	ID=cluster4_reference_00006;eC_number=2.7.7.53;inference=ab initio prediction:Prodigal:2.60,similar to AA sequence:RefSeq:YP_003083607.1,similar to AA sequence:UniProtKB:O06201,protein motif:Pfam:PF01230.1;locus_tag=cluster4_reference_00006;product=putative HIT domain protein,AP-4-A phosphorylase,HIT domain;protein_id=gnl|SC|cluster4_reference_00006
cluster4_reference|SC|contig000001	Prodigal:2.60	CDS	6099	7283	.	+	0	ID=cluster4_reference_00007;eC_number=3.4.17.13,3.4.17.13;gene=ldcA;inference=ab initio prediction:Prodigal:2.60,similar to AA sequence:RefSeq:YP_005892288.1,similar to AA sequence:UniProtKB:P76008,protein motif:CLUSTERS:PRK11253,protein motif:Pfam:PF02016.9;locus_tag=cluster4_reference_00007;product=putative muramoyltetrapeptide carboxypeptidase (LD-carboxypeptidase A),Murein tetrapeptide carbox…
cluster4_reference|SC|contig000001	Prodigal:2.60	CDS	7346	7879	.	-	0	ID=cluster4_reference_00008;gene=gpxA;inference=ab initio prediction:Prodigal:2.60,similar to AA sequence:RefSeq:YP_001599646.1,similar to AA sequence:UniProtKB:P99097,protein motif:CLUSTERS:PRK10606,protein motif:TIGRFAMs:TIGR02540,protein motif:Pfam:PF00255.13;locus_tag=cluster4_reference_00008;product=glutathione peroxidase,Glutathione peroxidase homolog BsaA,putative glutathione peroxidase,pu…
cluster4_reference|SC|contig000001	Prodigal:2.60	CDS	8058	10313	.	-	0	ID=cluster4_reference_00009;eC_number=1.7.2.5,1.7.2.5;gene=nor;inference=ab initio prediction:Prodigal:2.60,similar to AA sequence:RefSeq:YP_004048273.1,similar to AA sequence:UniProtKB:P98008,protein motif:Cdd:COG3256,protein motif:Pfam:PF00115.14;locus_tag=cluster4_reference_00009;product=nitric oxide reductase,Nitric oxide reductase subunit B,Nitric oxide reductase large subunit,Cytochrome C a…
cluster4_reference|SC|contig000001	Prodigal:2.60	CDS	10695	11873	.	+	0	ID=cluster4_reference_00010;eC_number=1.7.2.1,1.7.2.1;gene=aniA;inference=ab initio prediction:Prodigal:2.60,similar to AA sequence:RefSeq:YP_208345.1,similar to AA sequence:UniProtKB:Q02219,protein motif:CLUSTERS:PRK10965,protein motif:Cdd:COG4263,protein motif:TIGRFAMs:TIGR02376,protein motif:Pfam:PF07732.9;locus_tag=cluster4_reference_00010;product=nitrite reductase,Copper-containing nitrite r…
cluster4_reference|SC|contig000001	Prodigal:2.60	CDS	12051	12806	.	+	0	ID=cluster4_reference_00011;eC_number=2.7.11.1;gene=pkn1;inference=ab initio prediction:Prodigal:2.60,similar to AA sequence:UniProtKB:O84147,protein motif:TIGRFAMs:TIGR03440,protein motif:Pfam:PF03781.10;locus_tag=cluster4_reference_00011;product=Serine/threonine-protein kinase pkn1,aerobic sulfatase maturase family protein,Formylglycine-generating sulfatase enzyme;protein_id=gnl|SC|cluster4_ref…
cluster4_reference|SC|contig000001	Prodigal:2.60	CDS	14955	15746	.	+	0	ID=cluster4_reference_00012;gene=piiC_1;inference=ab initio prediction:Prodigal:2.60,similar to AA sequence:RefSeq:YP_005883206.1,similar to AA sequence:UniProtKB:P09888,protein motif:Cdd:COG3637,protein motif:Pfam:PF02462.9;locus_tag=cluster4_reference_00012;product=outer membrane opacity-related protein,Outer membrane protein P.IIC precursor,Opacity protein and related surface antigens,Opacity …
cluster4_reference|SC|contig000001	Prodigal:2.60	CDS	15720	15929	.	-	0	ID=cluster4_reference_00013;inference=ab initio prediction:Prodigal:2.60;locus_tag=cluster4_reference_00013;product=hypothetical protein;protein_id=gnl|SC|cluster4_reference_00013
cluster4_reference|SC|contig000001	Prodigal:2.60	CDS	15947	16504	.	-	0	ID=cluster4_reference_00014;eC_number=1.-.-.-;gene=ydjA;inference=ab initio prediction:Prodigal:2.60,similar to AA sequence:RefSeq:YP_004048270.1,similar to AA sequence:UniProtKB:P0ACY1,protein motif:CLUSTERS:PRK10828,protein motif:TIGRFAMs:TIGR02476,protein motif:Pfam:PF00881.18;locus_tag=cluster4_reference_00014;product=nitroreductase,Putative NAD(P)H nitroreductase ydjA,putative oxidoreductase…
cluster4_reference|SC|contig000001	Prodigal:2.60	CDS	16580	18214	.	-	0	ID=cluster4_reference_00015;eC_number=2.7.-.-;gene=eptA;inference=ab initio prediction:Prodigal:2.60,similar to AA sequence:RefSeq:YP_005890006.1,similar to AA sequence:UniProtKB:P36555,protein motif:CLUSTERS:PRK11598,protein motif:Cdd:COG2194,protein motif:Pfam:PF00884.17;locus_tag=cluster4_reference_00015;product=YhbX/YhjW/YijP/YjdB family protein,Phosphoethanolamine transferase eptA,putative m…
cluster4_reference|SC|contig000001	Prodigal:2.60	CDS	18284	18619	.	-	0	ID=cluster4_reference_00016;inference=ab initio prediction:Prodigal:2.60,similar to AA sequence:RefSeq:YP_003083615.1;locus_tag=cluster4_reference_00016;product=putative secreted protein;protein_id=gnl|SC|cluster4_reference_00016
cluster4_reference|SC|contig000001	Prodigal:2.60	CDS	18619	19725	.	-	0	ID=cluster4_reference_00017;eC_number=2.6.1.52;gene=serC;inference=ab initio prediction:Prodigal:2.60,similar to AA sequence:RefSeq:YP_001599656.1,similar to AA sequence:UniProtKB:Q59196,protein motif:CLUSTERS:PRK05355,protein motif:Cdd:COG1932,protein motif:TIGRFAMs:TIGR01364,protein motif:Pfam:PF00266.1;locus_tag=cluster4_reference_00017;product=phosphoserine aminotransferase,Phosphoserine amin…
cluster4_reference|SC|contig000001	Prodigal:2.60	CDS	20090	20521	.	+	0	ID=cluster4_reference_00018;gene=rimP;inference=ab initio prediction:Prodigal:2.60,similar to AA sequence:UniProtKB:P0A8A8,protein motif:CLUSTERS:PRK00092,protein motif:Pfam:PF02576.11;locus_tag=cluster4_reference_00018;product=Ribosome maturation factor RimP,ribosome maturation protein RimP,Uncharacterised BCR%2C YhbC family COG0779;protein_id=gnl|SC|cluster4_reference_00018
cluster4_reference|SC|contig000001	Prodigal:2.60	CDS	20550	22052	.	+	0	ID=cluster4_reference_00019;gene=nusA;inference=ab initio prediction:Prodigal:2.60,similar to AA sequence:RefSeq:YP_975527.1,similar to AA sequence:UniProtKB:P0AFF6,protein motif:CLUSTERS:PRK09202,protein motif:Cdd:COG0195,protein motif:TIGRFAMs:TIGR01953,protein motif:Pfam:PF08529.5;locus_tag=cluster4_reference_00019;product=transcription elongation factor NusA,N utilization substance protein A,…
cluster4_reference|SC|contig000001	Prodigal:2.60	CDS	22065	24953	.	+	0	ID=cluster4_reference_00020;gene=infB;inference=ab initio prediction:Prodigal:2.60,similar to AA sequence:RefSeq:YP_004048265.1,similar to AA sequence:UniProtKB:P0A705,protein motif:CLUSTERS:PRK05306,protein motif:Cdd:COG0073,protein motif:TIGRFAMs:TIGR00487,protein motif:Pfam:PF11987.2;locus_tag=cluster4_reference_00020;product=initiation factor IF2,Translation initiation factor IF-2,translation…
cluster4_reference|SC|contig000001	Prodigal:2.60	CDS	25164	26558	.	-	0	ID=cluster4_reference_00021;inference=ab initio prediction:Prodigal:2.60,similar to AA sequence:RefSeq:YP_001599660.1,protein motif:Cdd:COG3596,protein motif:TIGRFAMs:TIGR00231,protein motif:Pfam:PF11981.2;locus_tag=cluster4_reference_00021;product=integral membrane protein,Predicted GTPase,small GTP-binding protein domain,Domain of unknown function (DUF3482);protein_id=gnl|SC|cluster4_reference_…
cluster4_reference|SC|contig000001	Prodigal:2.60	CDS	26620	27969	.	-	0	ID=cluster4_reference_00022;inference=ab initio prediction:Prodigal:2.60,similar to AA sequence:RefSeq:YP_003083621.1,similar to AA sequence:UniProtKB:Q9JYD0,protein motif:Pfam:PF11067.2;locus_tag=cluster4_reference_00022;product=putative inner membrane protein,Uncharacterized membrane protein NMB1645,Protein of unknown function (DUF2868);protein_id=gnl|SC|cluster4_reference_00022
cluster4_reference|SC|contig000001	Prodigal:2.60	CDS	28112	28738	.	+	0	ID=cluster4_reference_00023;gene=yqfA;inference=ab initio prediction:Prodigal:2.60,similar to AA sequence:RefSeq:YP_002002131.1,similar to AA sequence:UniProtKB:P67153,protein motif:CLUSTERS:PRK15087,protein motif:Cdd:COG1272,protein motif:TIGRFAMs:TIGR01065,protein motif:Pfam:PF03006.14;locus_tag=cluster4_reference_00023;product=Hemolysin%2C putative,hypothetical protein,hemolysin,Predicted memb…
cluster4_reference|SC|contig000001	Prodigal:2.60	CDS	28802	30220	.	-	0	ID=cluster4_reference_00024;inference=ab initio prediction:Prodigal:2.60,similar to AA sequence:RefSeq:YP_208356.1,protein motif:Cdd:COG1115,protein motif:TIGRFAMs:TIGR00835,protein motif:Pfam:PF01235.11;locus_tag=cluster4_reference_00024;product=amino-acid transporter sodium/alanine symporter,Na+/alanine symporter,amino acid carrier protein,Sodium:alanine symporter family;protein_id=gnl|SC|clust…
cluster4_reference|SC|contig000001	Prodigal:2.60	CDS	30547	31275	.	+	0	ID=cluster4_reference_00025;gene=pmpR;inference=ab initio prediction:Prodigal:2.60,similar to AA sequence:UniProtKB:Q51423,protein motif:CLUSTERS:PRK00110,protein motif:TIGRFAMs:TIGR01033,protein motif:Pfam:PF01709.14;locus_tag=cluster4_reference_00025;product=Transcriptional regulatory protein PmpR,hypothetical protein,DNA-binding regulatory protein%2C YebC/PmpR family,Domain of unknown function…
cluster4_reference|SC|contig000001	Prodigal:2.60	CDS	31334	31822	.	-	0	ID=cluster4_reference_00026;gene=dsbB;inference=ab initio prediction:Prodigal:2.60,similar to AA sequence:RefSeq:YP_001599665.1,protein motif:CLUSTERS:PRK04388,protein motif:Pfam:PF02600.10;locus_tag=cluster4_reference_00026;product=disulfide bond formation protein DsbB,disulfide bond formation protein B,Disulfide bond formation protein DsbB;protein_id=gnl|SC|cluster4_reference_00026
cluster4_reference|SC|contig000001	Prodigal:2.60	CDS	32580	33044	.	-	0	ID=cluster4_reference_00027;gene=lrp;inference=ab initio prediction:Prodigal:2.60,similar to AA sequence:RefSeq:YP_002002138.1,similar to AA sequence:UniProtKB:P0ACJ0,protein motif:CLUSTERS:PRK11169,protein motif:Pfam:PF01037.15;locus_tag=cluster4_reference_00027;product=putative AsnC-family transcriptional regulator,Leucine-responsive regulatory protein,leucine-responsive transcriptional regulat…
cluster4_reference|SC|contig000001	Prodigal:2.60	CDS	33369	34427	.	+	0	ID=cluster4_reference_00028;eC_number=5.1.1.1;gene=alr;inference=ab initio prediction:Prodigal:2.60,similar to AA sequence:RefSeq:YP_001599667.1,similar to AA sequence:UniProtKB:Q9HTQ2,protein motif:CLUSTERS:PRK03646,protein motif:Cdd:COG3274,protein motif:TIGRFAMs:TIGR00492,protein motif:Pfam:PF01168.14;locus_tag=cluster4_reference_00028;product=alanine racemase,Alanine racemase%2C catabolic,ala…
cluster4_reference|SC|contig000001	Prodigal:2.60	CDS	34491	35846	.	-	0	ID=cluster4_reference_00029;inference=ab initio prediction:Prodigal:2.60,similar to AA sequence:UniProtKB:Q97ST4,protein motif:CLUSTERS:PRK05313,protein motif:Cdd:COG2848,protein motif:Pfam:PF05167.6;locus_tag=cluster4_reference_00029;product=hypothetical protein,hypothetical protein,Uncharacterized conserved protein,Uncharacterized ACR (DUF711);protein_id=gnl|SC|cluster4_reference_00029
cluster4_reference|SC|contig000001	Prodigal:2.60	CDS	35861	36133	.	-	0	ID=cluster4_reference_00030;inference=ab initio prediction:Prodigal:2.60,similar to AA sequence:RefSeq:YP_005894380.1,similar to AA sequence:UniProtKB:P67382,protein motif:CLUSTERS:PRK00194,protein motif:Cdd:COG3830,protein motif:Pfam:PF01842.19;locus_tag=cluster4_reference_00030;product=ACT domain-containing protein,hypothetical protein,hypothetical protein,ACT domain-containing protein,ACT doma…
cluster4_reference|SC|contig000001	Prodigal:2.60	CDS	36259	36996	.	-	0	ID=cluster4_reference_00031;inference=ab initio prediction:Prodigal:2.60,similar to AA sequence:RefSeq:YP_002002144.1,protein motif:Pfam:PF07661.7;locus_tag=cluster4_reference_00031;product=Periplasmic protein,MORN repeat variant;protein_id=gnl|SC|cluster4_reference_00031
cluster4_reference|SC|contig000001	Prodigal:2.60	CDS	37277	38188	.	-	0	ID=cluster4_reference_00032;eC_number=2.1.1.-;gene=prmB;inference=ab initio prediction:Prodigal:2.60,similar to AA sequence:RefSeq:YP_208366.1,similar to AA sequence:UniProtKB:P39199,protein motif:CLUSTERS:PRK11805,protein motif:Cdd:COG2890,protein motif:TIGRFAMs:TIGR03533,protein motif:Pfam:PF05175.8;locus_tag=cluster4_reference_00032;product=N5-glutamine S-adenosyl-L-methionine-dependent methyl…
cluster4_reference|SC|contig000001	Prodigal:2.60	CDS	38321	38914	.	+	0	ID=cluster4_reference_00033;inference=ab initio prediction:Prodigal:2.60,similar to AA sequence:RefSeq:YP_207646.1;locus_tag=cluster4_reference_00033;product=phage associated protein;protein_id=gnl|SC|cluster4_reference_00033
cluster4_reference|SC|contig000001	Prodigal:2.60	CDS	39026	39646	.	+	0	ID=cluster4_reference_00034;inference=ab initio prediction:Prodigal:2.60,similar to AA sequence:RefSeq:YP_005894384.1,protein motif:Pfam:PF04586.11;locus_tag=cluster4_reference_00034;product=Caudovirus prohead protease%2C putative,Caudovirus prohead protease;protein_id=gnl|SC|cluster4_reference_00034
cluster4_reference|SC|contig000001	Prodigal:2.60	CDS	39577	39876	.	-	0	ID=cluster4_reference_00035;gene=comE1_1;inference=ab initio prediction:Prodigal:2.60,similar to AA sequence:RefSeq:YP_005877656.1,similar to AA sequence:UniProtKB:P39694,protein motif:TIGRFAMs:TIGR01259,protein motif:Pfam:PF12836.1;locus_tag=cluster4_reference_00035;product=DNA-binding competence protein ComE1,ComE operon protein 1,comEA protein,Helix-hairpin-helix motif;protein_id=gnl|SC|cluste…
cluster4_reference|SC|contig000001	Prodigal:2.60	CDS	45005	45391	.	-	0	ID=cluster4_reference_00036;eC_number=2.3.1.79;gene=maa;inference=ab initio prediction:Prodigal:2.60,similar to AA sequence:UniProtKB:P77791,protein motif:CLUSTERS:PRK10092,protein motif:Cdd:COG0110,protein motif:TIGRFAMs:TIGR03308,protein motif:Pfam:PF00132.18;locus_tag=cluster4_reference_00036;product=Maltose O-acetyltransferase,maltose O-acetyltransferase,Acetyltransferase (isoleucine patch su…
cluster4_reference|SC|contig000001	Prodigal:2.60	CDS	45674	45775	.	-	0	ID=cluster4_reference_00037;inference=ab initio prediction:Prodigal:2.60,similar to AA sequence:RefSeq:YP_005902159.1;locus_tag=cluster4_reference_00037;product=transposase%2C IS30 family;protein_id=gnl|SC|cluster4_reference_00037
cluster4_reference|SC|contig000001	Prodigal:2.60	CDS	46040	46732	.	-	0	ID=cluster4_reference_00038;inference=ab initio prediction:Prodigal:2.60,protein motif:Pfam:PF01863.11;locus_tag=cluster4_reference_00038;product=Protein of unknown function DUF45;protein_id=gnl|SC|cluster4_reference_00038
cluster4_reference|SC|contig000001	Prodigal:2.60	CDS	46840	48033	.	-	0	ID=cluster4_reference_00039;inference=ab initio prediction:Prodigal:2.60,similar to AA sequence:RefSeq:YP_001600008.1,protein motif:Cdd:COG1914,protein motif:Pfam:PF01566.12;locus_tag=cluster4_reference_00039;product=transmembrane transport protein,Mn2+ and Fe2+ transporters of the NRAMP family,Natural resistance-associated macrophage protein;protein_id=gnl|SC|cluster4_reference_00039
cluster4_reference|SC|contig000001	Prodigal:2.60	CDS	48162	48899	.	-	0	ID=cluster4_reference_00040;inference=ab initio prediction:Prodigal:2.60,similar to AA sequence:RefSeq:YP_001600007.1,similar to AA sequence:UniProtKB:P45347,protein motif:CLUSTERS:PRK05406,protein motif:Pfam:PF03746.10;locus_tag=cluster4_reference_00040;product=LamB/YcsF family protein,hypothetical protein,LamB/YcsF family protein,LamB/YcsF family;protein_id=gnl|SC|cluster4_reference_00040
cluster4_reference|SC|contig000001	Prodigal:2.60	CDS	48886	49815	.	-	0	ID=cluster4_reference_00041;eC_number=3.5.1.54;inference=ab initio prediction:Prodigal:2.60,similar to AA sequence:RefSeq:YP_005877817.1,protein motif:Cdd:COG1984,protein motif:TIGRFAMs:TIGR00724,protein motif:Pfam:PF02626.9;locus_tag=cluster4_reference_00041;product=putative allophanate hydrolase subunit 2 (AHS2),Allophanate hydrolase subunit 2,biotin-dependent carboxylase uncharacterized domain…
cluster4_reference|SC|contig000001	Prodigal:2.60	CDS	49812	50459	.	-	0	ID=cluster4_reference_00042;eC_number=3.5.1.54;gene=kipI;inference=ab initio prediction:Prodigal:2.60,similar to AA sequence:RefSeq:YP_005877818.1,similar to AA sequence:UniProtKB:P60495,protein motif:Cdd:COG1984,protein motif:TIGRFAMs:TIGR00370,protein motif:Pfam:PF02682.10;locus_tag=cluster4_reference_00042;product=putative allophanate hydrolase subunit 1 (AHS1),Sporulation inhibitor kipI,Allop…
cluster4_reference|SC|contig000001	Prodigal:2.60	CDS	50643	52850	.	+	0	ID=cluster4_reference_00043;eC_number=3.6.4.12;gene=uvrD;inference=ab initio prediction:Prodigal:2.60,similar to AA sequence:RefSeq:YP_002003150.1,similar to AA sequence:UniProtKB:P03018,protein motif:CLUSTERS:PRK11773,protein motif:Cdd:COG3972,protein motif:TIGRFAMs:TIGR01075,protein motif:Pfam:PF00580.15;locus_tag=cluster4_reference_00043;product=UvrD,DNA helicase II,DNA-dependent helicase II,S…
cluster4_reference|SC|contig000001	Prodigal:2.60	CDS	52955	53101	.	+	0	ID=cluster4_reference_00044;inference=ab initio prediction:Prodigal:2.60;locus_tag=cluster4_reference_00044;product=hypothetical protein;protein_id=gnl|SC|cluster4_reference_00044
cluster4_reference|SC|contig000001	Prodigal:2.60	CDS	53207	53746	.	+	0	ID=cluster4_reference_00045;inference=ab initio prediction:Prodigal:2.60,protein motif:Pfam:PF09346.4;locus_tag=cluster4_reference_00045;product=SMI1 / KNR4 family;protein_id=gnl|SC|cluster4_reference_00045
cluster4_reference|SC|contig000001	Prodigal:2.60	CDS	53936	54175	.	-	0	ID=cluster4_reference_00046;inference=ab initio prediction:Prodigal:2.60;locus_tag=cluster4_reference_00046;product=hypothetical protein;protein_id=gnl|SC|cluster4_reference_00046
cluster4_reference|SC|contig000001	Prodigal:2.60	CDS	54275	54634	.	-	0	ID=cluster4_reference_00047;inference=ab initio prediction:Prodigal:2.60;locus_tag=cluster4_reference_00047;product=hypothetical protein;protein_id=gnl|SC|cluster4_reference_00047
cluster4_reference|SC|contig000001	Prodigal:2.60	CDS	54687	55064	.	+	0	ID=cluster4_reference_00048;inference=ab initio prediction:Prodigal:2.60,similar to AA sequence:RefSeq:YP_002001339.1,protein motif:Cdd:COG3676,protein motif:Pfam:PF12762.1;locus_tag=cluster4_reference_00048;product=putative IS1016 transposase,Transposase and inactivated derivatives,ISXO2-like transposase domain;protein_id=gnl|SC|cluster4_reference_00048
cluster4_reference|SC|contig000001	Prodigal:2.60	CDS	55263	55883	.	+	0	ID=cluster4_reference_00049;inference=ab initio prediction:Prodigal:2.60,similar to AA sequence:RefSeq:YP_001599998.1,protein motif:CLUSTERS:PRK03612,protein motif:Cdd:COG4262;locus_tag=cluster4_reference_00049;product=putative integral membrane protein,spermidine synthase,Predicted spermidine synthase with an N-terminal membrane domain;protein_id=gnl|SC|cluster4_reference_00049
cluster4_reference|SC|contig000001	Prodigal:2.60	CDS	55873	57357	.	+	0	ID=cluster4_reference_00050;inference=ab initio prediction:Prodigal:2.60,similar to AA sequence:RefSeq:YP_001599997.1,protein motif:CLUSTERS:PRK03612,protein motif:Cdd:COG4262,protein motif:TIGRFAMs:TIGR00417,protein motif:Pfam:PF01564.11;locus_tag=cluster4_reference_00050;product=putative integral membrane protein,spermidine synthase,Predicted spermidine synthase with an N-terminal membrane doma…
cluster4_reference|SC|contig000001	Prodigal:2.60	CDS	57795	58175	.	+	0	ID=cluster4_reference_00051;eC_number=1.6.5.-;gene=ndhC;inference=ab initio prediction:Prodigal:2.60,similar to AA sequence:RefSeq:YP_002002778.1,similar to AA sequence:UniProtKB:P19045,protein motif:CLUSTERS:PRK06602,protein motif:Cdd:COG0838,protein motif:Pfam:PF00507.13;locus_tag=cluster4_reference_00051;product=NADH dehydrogenase I subunit A,NAD(P)H-quinone oxidoreductase subunit 3,NADH:ubiqu…
cluster4_reference|SC|contig000001	Prodigal:2.60	CDS	58166	58648	.	+	0	ID=cluster4_reference_00052;eC_number=1.6.5.3,1.6.99.5;gene=nuoB;inference=ab initio prediction:Prodigal:2.60,similar to AA sequence:RefSeq:YP_208783.1,similar to AA sequence:UniProtKB:A1B497,protein motif:CLUSTERS:PRK06411,protein motif:Cdd:COG0649,protein motif:TIGRFAMs:TIGR01957,protein motif:Pfam:PF01058.16;locus_tag=cluster4_reference_00052;product=NADH dehydrogenase subunit B,NADH-quinone o…
cluster4_reference|SC|contig000001	Prodigal:2.60	CDS	58661	59254	.	+	0	ID=cluster4_reference_00053;eC_number=1.6.5.3,1.6.99.5;gene=nqo5;inference=ab initio prediction:Prodigal:2.60,similar to AA sequence:RefSeq:YP_208782.1,similar to AA sequence:UniProtKB:P29917,protein motif:CLUSTERS:PRK06074,protein motif:Cdd:COG3262,protein motif:TIGRFAMs:TIGR01961,protein motif:Pfam:PF00329.13;locus_tag=cluster4_reference_00053;product=NADH dehydrogenase subunit C,NADH-quinone o…
cluster4_reference|SC|contig000001	Prodigal:2.60	CDS	59244	60500	.	+	0	ID=cluster4_reference_00054;eC_number=1.6.5.3,1.6.99.5;gene=nuoD;inference=ab initio prediction:Prodigal:2.60,similar to AA sequence:RefSeq:YP_208781.1,similar to AA sequence:UniProtKB:A1B495,protein motif:CLUSTERS:PRK06075,protein motif:Cdd:COG0649,protein motif:TIGRFAMs:TIGR01962,protein motif:Pfam:PF00346.13;locus_tag=cluster4_reference_00054;product=NADH dehydrogenase subunit D,NADH-quinone o…
cluster4_reference|SC|contig000001	Prodigal:2.60	CDS	60500	60973	.	+	0	ID=cluster4_reference_00055;eC_number=1.6.5.3,1.6.99.5;gene=nqo2;inference=ab initio prediction:Prodigal:2.60,similar to AA sequence:RefSeq:YP_208780.1,similar to AA sequence:UniProtKB:Q56221,protein motif:CLUSTERS:PRK07539,protein motif:Cdd:COG1905,protein motif:TIGRFAMs:TIGR01958,protein motif:Pfam:PF01257.13;locus_tag=cluster4_reference_00055;product=NADH dehydrogenase subunit E,NADH-quinone o…
cluster4_reference|SC|contig000001	Prodigal:2.60	CDS	61363	62664	.	+	0	ID=cluster4_reference_00056;eC_number=1.6.99.5;gene=nqo1;inference=ab initio prediction:Prodigal:2.60,similar to AA sequence:RefSeq:YP_002002773.1,similar to AA sequence:UniProtKB:P29913,protein motif:CLUSTERS:PRK13596,protein motif:Cdd:COG1905,protein motif:TIGRFAMs:TIGR01959,protein motif:Pfam:PF01512.11;locus_tag=cluster4_reference_00056;product=NuoF,NADH-quinone oxidoreductase chain 1,NADH de…
cluster4_reference|SC|contig000001	Prodigal:2.60	CDS	62664	63101	.	+	0	ID=cluster4_reference_00057;inference=ab initio prediction:Prodigal:2.60;locus_tag=cluster4_reference_00057;product=hypothetical protein;protein_id=gnl|SC|cluster4_reference_00057
cluster4_reference|SC|contig000001	Prodigal:2.60	CDS	63389	65650	.	+	0	ID=cluster4_reference_00058;eC_number=1.6.5.3,1.6.99.5;gene=nqo3;inference=ab initio prediction:Prodigal:2.60,similar to AA sequence:RefSeq:YP_208778.1,similar to AA sequence:UniProtKB:P29915,protein motif:CLUSTERS:PRK09129,protein motif:Cdd:COG3383,protein motif:TIGRFAMs:TIGR01973,protein motif:Pfam:PF00384.16;locus_tag=cluster4_reference_00058;product=NADH dehydrogenase subunit G,NADH-quinone o…
cluster4_reference|SC|contig000001	Prodigal:2.60	CDS	65653	66729	.	+	0	ID=cluster4_reference_00059;eC_number=1.6.99.5;gene=nuoH;inference=ab initio prediction:Prodigal:2.60,similar to AA sequence:RefSeq:YP_002002771.1,similar to AA sequence:UniProtKB:P42032,protein motif:CLUSTERS:PRK06076,protein motif:Pfam:PF00146.15;locus_tag=cluster4_reference_00059;product=NADH-quinone oxidoreductase subunit H,NADH-quinone oxidoreductase subunit H,NADH:ubiquinone oxidoreductase …
cluster4_reference|SC|contig000001	Prodigal:2.60	CDS	66810	67289	.	+	0	ID=cluster4_reference_00060;eC_number=1.6.5.3,1.6.99.5;gene=nuoI;inference=ab initio prediction:Prodigal:2.60,similar to AA sequence:RefSeq:YP_208776.1,similar to AA sequence:UniProtKB:A1B486,protein motif:CLUSTERS:PRK05888,protein motif:Cdd:COG3383,protein motif:TIGRFAMs:TIGR01971,protein motif:Pfam:PF00037.21;locus_tag=cluster4_reference_00060;product=NADH dehydrogenase subunit I,NADH-quinone o…
cluster4_reference|SC|contig000001	Prodigal:2.60	CDS	67301	67972	.	+	0	ID=cluster4_reference_00061;eC_number=1.6.99.5;gene=nuoJ;inference=ab initio prediction:Prodigal:2.60,similar to AA sequence:RefSeq:YP_002002769.1,similar to AA sequence:UniProtKB:P0AFE0,protein motif:CLUSTERS:PRK06638,protein motif:Pfam:PF00499.14;locus_tag=cluster4_reference_00061;product=protein NuoJ,NADH-quinone oxidoreductase subunit J,NADH:ubiquinone oxidoreductase subunit J,NADH-ubiquinone…
cluster4_reference|SC|contig000001	Prodigal:2.60	CDS	67969	68274	.	+	0	ID=cluster4_reference_00062;eC_number=1.6.5.3,1.6.99.5;gene=nuoK;inference=ab initio prediction:Prodigal:2.60,similar to AA sequence:RefSeq:YP_208774.1,similar to AA sequence:UniProtKB:A1B482,protein motif:CLUSTERS:PRK05715,protein motif:Pfam:PF00420.18;locus_tag=cluster4_reference_00062;product=NADH dehydrogenase subunit K,NADH-quinone oxidoreductase subunit K,NADH:ubiquinone oxidoreductase subu…
cluster4_reference|SC|contig000001	Prodigal:2.60	CDS	68569	69219	.	+	0	ID=cluster4_reference_00063;inference=ab initio prediction:Prodigal:2.60,similar to AA sequence:RefSeq:YP_003083924.1;locus_tag=cluster4_reference_00063;product=putative permease;protein_id=gnl|SC|cluster4_reference_00063
cluster4_reference|SC|contig000001	Prodigal:2.60	CDS	69601	69837	.	-	0	ID=cluster4_reference_00064;inference=ab initio prediction:Prodigal:2.60;locus_tag=cluster4_reference_00064;product=hypothetical protein;protein_id=gnl|SC|cluster4_reference_00064
cluster4_reference|SC|contig000001	Prodigal:2.60	CDS	69863	71887	.	+	0	ID=cluster4_reference_00065;eC_number=1.6.5.3,1.6.99.5;gene=nuoL;inference=ab initio prediction:Prodigal:2.60,similar to AA sequence:RefSeq:YP_005896581.1,similar to AA sequence:UniProtKB:P33607,protein motif:CLUSTERS:PRK06590,protein motif:Cdd:COG2111,protein motif:TIGRFAMs:TIGR01974,protein motif:Pfam:PF00361.14;locus_tag=cluster4_reference_00065;product=NADH:ubiquinone dehydrogenase%2C L subun…
cluster4_reference|SC|contig000001	Prodigal:2.60	CDS	71976	73472	.	+	0	ID=cluster4_reference_00066;eC_number=1.6.5.3,1.6.99.5;gene=nuoM;inference=ab initio prediction:Prodigal:2.60,similar to AA sequence:RefSeq:YP_208771.1,similar to AA sequence:UniProtKB:P0AFE8,protein motif:CLUSTERS:PRK05846,protein motif:Cdd:COG2111,protein motif:TIGRFAMs:TIGR01972,protein motif:Pfam:PF00361.14;locus_tag=cluster4_reference_00066;product=NADH dehydrogenase subunit M,NADH-quinone o…
cluster4_reference|SC|contig000001	Prodigal:2.60	CDS	73482	74927	.	+	0	ID=cluster4_reference_00067;eC_number=1.6.5.3,1.6.99.5;gene=nuoN;inference=ab initio prediction:Prodigal:2.60,similar to AA sequence:RefSeq:YP_208770.1,similar to AA sequence:UniProtKB:A1B479,protein motif:CLUSTERS:PRK05777,protein motif:Cdd:COG2111,protein motif:TIGRFAMs:TIGR01770,protein motif:Pfam:PF00361.14;locus_tag=cluster4_reference_00067;product=NADH dehydrogenase subunit N,NADH-quinone o…
cluster4_reference|SC|contig000001	Prodigal:2.60	CDS	75039	75338	.	+	0	ID=cluster4_reference_00068;inference=ab initio prediction:Prodigal:2.60,similar to AA sequence:RefSeq:YP_005881929.1,protein motif:Pfam:PF10993.2;locus_tag=cluster4_reference_00068;product=putative inner membrane protein,Protein of unknown function (DUF2818);protein_id=gnl|SC|cluster4_reference_00068
cluster4_reference|SC|contig000001	Prodigal:2.60	CDS	75447	76343	.	-	0	ID=cluster4_reference_00069;eC_number=2.5.1.10;gene=ispA;inference=ab initio prediction:Prodigal:2.60,similar to AA sequence:RefSeq:YP_002002759.1,similar to AA sequence:UniProtKB:P22939,protein motif:CLUSTERS:PRK10581,protein motif:Cdd:COG0142,protein motif:TIGRFAMs:TIGR02748,protein motif:Pfam:PF00348.11;locus_tag=cluster4_reference_00069;product=IspA protein,Farnesyl diphosphate synthase,geran…
cluster4_reference|SC|contig000001	Prodigal:2.60	CDS	76327	76551	.	-	0	ID=cluster4_reference_00070;eC_number=3.1.11.6;gene=xseB;inference=ab initio prediction:Prodigal:2.60,similar to AA sequence:RefSeq:YP_001599975.1,similar to AA sequence:UniProtKB:Q7VV85,protein motif:CLUSTERS:PRK00977,protein motif:TIGRFAMs:TIGR01280,protein motif:Pfam:PF02609.10;locus_tag=cluster4_reference_00070;product=exodeoxyribonuclease VII small subunit,Exodeoxyribonuclease 7 small subuni…
cluster4_reference|SC|contig000001	Prodigal:2.60	CDS	76813	77736	.	-	0	ID=cluster4_reference_00071;eC_number=3.6.1.-,3.6.1.-;gene=rsgA;inference=ab initio prediction:Prodigal:2.60,similar to AA sequence:RefSeq:YP_005892711.1,similar to AA sequence:UniProtKB:P39286,protein motif:CLUSTERS:PRK00098,protein motif:Cdd:COG3596,protein motif:TIGRFAMs:TIGR00157,protein motif:Pfam:PF03193.10;locus_tag=cluster4_reference_00071;product=putative GTPase EngC,Putative ribosome bi…
cluster4_reference|SC|contig000001	Prodigal:2.60	CDS	77741	79597	.	-	0	ID=cluster4_reference_00072;eC_number=3.6.3.-;inference=ab initio prediction:Prodigal:2.60,similar to AA sequence:RefSeq:YP_001599973.1,similar to AA sequence:UniProtKB:Q99T13,protein motif:CLUSTERS:PRK13657,protein motif:Cdd:COG2274,protein motif:TIGRFAMs:TIGR02204,protein motif:Pfam:PF00005.21;locus_tag=cluster4_reference_00072;product=ABC transporter ATP-binding protein,Putative multidrug expo…
cluster4_reference|SC|contig000001	Prodigal:2.60	CDS	79623	79760	.	-	0	ID=cluster4_reference_00073;inference=ab initio prediction:Prodigal:2.60;locus_tag=cluster4_reference_00073;product=hypothetical protein;protein_id=gnl|SC|cluster4_reference_00073
cluster4_reference|SC|contig000001	Prodigal:2.60	CDS	79760	80344	.	-	0	ID=cluster4_reference_00074;eC_number=3.6.4.12;gene=ruvA;inference=ab initio prediction:Prodigal:2.60,similar to AA sequence:RefSeq:YP_208763.1,similar to AA sequence:UniProtKB:P0A809,protein motif:CLUSTERS:PRK00116,protein motif:TIGRFAMs:TIGR00084,protein motif:Pfam:PF01330.15;locus_tag=cluster4_reference_00074;product=Holliday junction DNA helicase RuvA,Holliday junction ATP-dependent DNA helic…
cluster4_reference|SC|contig000001	Prodigal:2.60	CDS	80426	80752	.	-	0	ID=cluster4_reference_00075;inference=ab initio prediction:Prodigal:2.60,protein motif:Pfam:PF03413.13;locus_tag=cluster4_reference_00075;product=Peptidase propeptide and YPEB domain;protein_id=gnl|SC|cluster4_reference_00075
cluster4_reference|SC|contig000001	Prodigal:2.60	CDS	80806	81525	.	-	0	ID=cluster4_reference_00076;inference=ab initio prediction:Prodigal:2.60,similar to AA sequence:RefSeq:YP_001599969.1,similar to AA sequence:UniProtKB:Q57092,protein motif:CLUSTERS:PRK10672,protein motif:TIGRFAMs:TIGR00413,protein motif:Pfam:PF03330.12;locus_tag=cluster4_reference_00076;product=RlpA-like protein,RlpA-like protein precursor,rare lipoprotein A,rare lipoprotein A,Rare lipoprotein A …
cluster4_reference|SC|contig000001	Prodigal:2.60	CDS	81655	82119	.	-	0	ID=cluster4_reference_00077;eC_number=2.1.1.207;gene=trmL;inference=ab initio prediction:Prodigal:2.60,similar to AA sequence:RefSeq:YP_001599968.1,similar to AA sequence:UniProtKB:P0AGJ7,protein motif:CLUSTERS:PRK10358,protein motif:TIGRFAMs:TIGR00185,protein motif:Pfam:PF00588.13;locus_tag=cluster4_reference_00077;product=tRNA/rRNA methyltransferase,tRNA (cytidine(34)-2'-O)-methyltransferase,pu…
cluster4_reference|SC|contig000001	Prodigal:2.60	CDS	82184	82792	.	-	0	ID=cluster4_reference_00078;inference=ab initio prediction:Prodigal:2.60,similar to AA sequence:RefSeq:YP_005877852.1,protein motif:CLUSTERS:PRK11595,protein motif:TIGRFAMs:TIGR00201,protein motif:Pfam:PF00156.21;locus_tag=cluster4_reference_00078;product=putative GntX-like protein,DNA utilization protein GntX,comF family protein,Phosphoribosyl transferase domain;protein_id=gnl|SC|cluster4_refere…
cluster4_reference|SC|contig000001	Prodigal:2.60	CDS	82815	83651	.	+	0	ID=cluster4_reference_00079;eC_number=3.1.1.1,3.1.1.85;gene=bioH;inference=ab initio prediction:Prodigal:2.60,similar to AA sequence:RefSeq:YP_005892704.1,similar to AA sequence:UniProtKB:E6MWF8,protein motif:CLUSTERS:PRK10349,protein motif:Cdd:COG1647,protein motif:TIGRFAMs:TIGR01738,protein motif:Pfam:PF12697.1;locus_tag=cluster4_reference_00079;product=biotin biosynthesis protein BioH,Pimelyl-…
cluster4_reference|SC|contig000001	Prodigal:2.60	CDS	83653	84441	.	+	0	ID=cluster4_reference_00080;inference=ab initio prediction:Prodigal:2.60,similar to AA sequence:RefSeq:YP_005877854.1,protein motif:TIGRFAMs:TIGR02072;locus_tag=cluster4_reference_00080;product=putative methyltransferase,biotin biosynthesis protein BioC;protein_id=gnl|SC|cluster4_reference_00080
cluster4_reference|SC|contig000001	Prodigal:2.60	CDS	84677	84784	.	-	0	ID=cluster4_reference_00081;inference=ab initio prediction:Prodigal:2.60;locus_tag=cluster4_reference_00081;product=hypothetical protein;protein_id=gnl|SC|cluster4_reference_00081
cluster4_reference|SC|contig000001	Prodigal:2.60	CDS	85229	85654	.	+	0	ID=cluster4_reference_00082;inference=ab initio prediction:Prodigal:2.60;locus_tag=cluster4_reference_00082;product=hypothetical protein;protein_id=gnl|SC|cluster4_reference_00082
cluster4_reference|SC|contig000001	Prodigal:2.60	CDS	85796	88096	.	-	0	ID=cluster4_reference_00083;eC_number=3.6.4.12;gene=recQ;inference=ab initio prediction:Prodigal:2.60,similar to AA sequence:RefSeq:YP_208755.1,similar to AA sequence:UniProtKB:P15043,protein motif:CLUSTERS:PRK11057,protein motif:Cdd:COG1201,protein motif:TIGRFAMs:TIGR01389,protein motif:Pfam:PF00570.17;locus_tag=cluster4_reference_00083;product=ATP-dependent DNA helicase,ATP-dependent DNA helica…
cluster4_reference|SC|contig000001	Prodigal:2.60	CDS	88161	88943	.	-	0	ID=cluster4_reference_00084;eC_number=4.1.1.48;gene=trpC;inference=ab initio prediction:Prodigal:2.60,similar to AA sequence:RefSeq:YP_001599961.1,similar to AA sequence:UniProtKB:Q2YRR4,protein motif:CLUSTERS:PRK00278,protein motif:Cdd:COG0134,protein motif:Pfam:PF00218.15;locus_tag=cluster4_reference_00084;product=indole-3-glycerol-phosphate synthase,Indole-3-glycerol phosphate synthase,indole-…
cluster4_reference|SC|contig000001	Prodigal:2.60	CDS	88994	89950	.	-	0	ID=cluster4_reference_00085;inference=ab initio prediction:Prodigal:2.60,similar to AA sequence:RefSeq:YP_005877859.1,protein motif:CLUSTERS:PRK10985,protein motif:Cdd:COG0429,protein motif:Pfam:PF12697.1;locus_tag=cluster4_reference_00085;product=putative hydrolase,putative hydrolase,Predicted hydrolase of the alpha/beta-hydrolase fold,Alpha/beta hydrolase family;protein_id=gnl|SC|cluster4_refer…
cluster4_reference|SC|contig000001	Prodigal:2.60	CDS	89972	90079	.	-	0	ID=cluster4_reference_00086;inference=ab initio prediction:Prodigal:2.60;locus_tag=cluster4_reference_00086;product=hypothetical protein;protein_id=gnl|SC|cluster4_reference_00086
cluster4_reference|SC|contig000001	Prodigal:2.60	CDS	90083	91621	.	-	0	ID=cluster4_reference_00087;gene=mviN;inference=ab initio prediction:Prodigal:2.60,similar to AA sequence:RefSeq:NP_273333.1,similar to AA sequence:UniProtKB:P37169,protein motif:TIGRFAMs:TIGR01695,protein motif:Pfam:PF03023.8;locus_tag=cluster4_reference_00087;product=virulence factor MviN,hypothetical protein,integral membrane protein MviN,MviN-like protein;protein_id=gnl|SC|cluster4_reference_…
cluster4_reference|SC|contig000001	Prodigal:2.60	CDS	92080	92778	.	+	0	ID=cluster4_reference_00088;eC_number=5.3.4.1;gene=dsbA_1;inference=ab initio prediction:Prodigal:2.60,similar to AA sequence:RefSeq:YP_208750.1,similar to AA sequence:UniProtKB:Q7W2Q0,protein motif:CLUSTERS:PRK10954,protein motif:Cdd:COG1934,protein motif:Pfam:PF01323.14;locus_tag=cluster4_reference_00088;product=thiol:disulfide interchange protein,Thiol:disulfide interchange protein DsbA precur…
cluster4_reference|SC|contig000001	Prodigal:2.60	CDS	92835	93839	.	-	0	ID=cluster4_reference_00089;inference=ab initio prediction:Prodigal:2.60,similar to AA sequence:RefSeq:YP_005877862.1,protein motif:Cdd:COG3178,protein motif:Pfam:PF01636.17;locus_tag=cluster4_reference_00089;product=putative phosphotransferase,Predicted phosphotransferase related to Ser/Thr protein kinases,Phosphotransferase enzyme family;protein_id=gnl|SC|cluster4_reference_00089
cluster4_reference|SC|contig000001	Prodigal:2.60	CDS	93909	96317	.	+	0	ID=cluster4_reference_00090;gene=ostA;inference=ab initio prediction:Prodigal:2.60,similar to AA sequence:RefSeq:YP_003083900.1,similar to AA sequence:UniProtKB:Q9K187,protein motif:CLUSTERS:PRK03761,protein motif:Cdd:COG1452,protein motif:Pfam:PF04453.8;locus_tag=cluster4_reference_00090;product=putative organic solvent tolerance protein,Organic solvent tolerance protein,LPS assembly outer membr…
cluster4_reference|SC|contig000001	Prodigal:2.60	CDS	96422	97465	.	+	0	ID=cluster4_reference_00091;eC_number=5.2.1.8;gene=prsA;inference=ab initio prediction:Prodigal:2.60,similar to AA sequence:RefSeq:YP_974395.1,similar to AA sequence:UniProtKB:P24327,protein motif:CLUSTERS:PRK00059,protein motif:TIGRFAMs:TIGR02933,protein motif:Pfam:PF00639.15;locus_tag=cluster4_reference_00091;product=rotamase,Foldase protein prsA precursor,peptidylprolyl isomerase,nitrogen fixa…
cluster4_reference|SC|contig000001	Prodigal:2.60	CDS	98699	100579	.	-	0	ID=cluster4_reference_00092;eC_number=3.1.13.1;gene=rnb;inference=ab initio prediction:Prodigal:2.60,similar to AA sequence:RefSeq:YP_004049531.1,similar to AA sequence:UniProtKB:P30850,protein motif:CLUSTERS:PRK05054,protein motif:Cdd:COG4776,protein motif:TIGRFAMs:TIGR00358,protein motif:Pfam:PF00773.13;locus_tag=cluster4_reference_00092;product=ribonuclease II-related protein,Exoribonuclease 2…
cluster4_reference|SC|contig000001	Prodigal:2.60	CDS	101024	101656	.	+	0	ID=cluster4_reference_00093;gene=ygdH;inference=ab initio prediction:Prodigal:2.60,similar to AA sequence:RefSeq:YP_003083896.1,similar to AA sequence:UniProtKB:P0ADR8,protein motif:TIGRFAMs:TIGR00730,protein motif:Pfam:PF03641.8;locus_tag=cluster4_reference_00093;product=putative nucl protein,LOG family protein ygdH,conserved hypothetical protein,Possible lysine decarboxylase;protein_id=gnl|SC|c…
cluster4_reference|SC|contig000001	Prodigal:2.60	CDS	101728	103098	.	+	0	ID=cluster4_reference_00094;eC_number=4.3.2.2;gene=purB;inference=ab initio prediction:Prodigal:2.60,similar to AA sequence:RefSeq:YP_002002734.1,similar to AA sequence:UniProtKB:P0AB89,protein motif:CLUSTERS:PRK09285,protein motif:Cdd:COG0015,protein motif:TIGRFAMs:TIGR00928,protein motif:Pfam:PF00206.1;locus_tag=cluster4_reference_00094;product=adenylosuccinate lyase,Adenylosuccinate lyase,aden…
cluster4_reference|SC|contig000001	Prodigal:2.60	CDS	103178	105046	.	+	0	ID=cluster4_reference_00095;eC_number=2.3.1.-;gene=oatA_1;inference=ab initio prediction:Prodigal:2.60,similar to AA sequence:RefSeq:YP_208743.1,similar to AA sequence:UniProtKB:Q7A3D6,protein motif:Pfam:PF01757.16;locus_tag=cluster4_reference_00095;product=trans-acylase,O-acetyltransferase OatA,Acyltransferase family;protein_id=gnl|SC|cluster4_reference_00095
cluster4_reference|SC|contig000001	Prodigal:2.60	CDS	105151	105765	.	-	0	ID=cluster4_reference_00096;inference=ab initio prediction:Prodigal:2.60,protein motif:Pfam:PF04391.6;locus_tag=cluster4_reference_00096;product=Protein of unknown function (DUF533);protein_id=gnl|SC|cluster4_reference_00096
cluster4_reference|SC|contig000001	Prodigal:2.60	CDS	105801	107951	.	-	0	ID=cluster4_reference_00097;eC_number=3.6.4.12;gene=dinG;inference=ab initio prediction:Prodigal:2.60,similar to AA sequence:RefSeq:YP_002002731.1,similar to AA sequence:UniProtKB:Q7A5K4,protein motif:CLUSTERS:PRK11747,protein motif:TIGRFAMs:TIGR01407;locus_tag=cluster4_reference_00097;product=ATP-dependent DNA helicase DinG,Probable ATP-dependent helicase dinG homolog,ATP-dependent DNA helicase …
cluster4_reference|SC|contig000001	Prodigal:2.60	CDS	107936	108283	.	-	0	ID=cluster4_reference_00098;inference=ab initio prediction:Prodigal:2.60;locus_tag=cluster4_reference_00098;product=hypothetical protein;protein_id=gnl|SC|cluster4_reference_00098
cluster4_reference|SC|contig000001	Prodigal:2.60	CDS	108346	109647	.	-	0	ID=cluster4_reference_00099;eC_number=4.1.99.3,4.1.99.3;gene=phr;inference=ab initio prediction:Prodigal:2.60,similar to AA sequence:RefSeq:YP_004049518.1,similar to AA sequence:UniProtKB:Q9KNA8,protein motif:CLUSTERS:PRK10674,protein motif:TIGRFAMs:TIGR03556,protein motif:Pfam:PF03441.8;locus_tag=cluster4_reference_00099;product=deoxyribodopyrimidine photolyase,Deoxyribodipyrimidine photo-lyase,…
cluster4_reference|SC|contig000001	Prodigal:2.60	CDS	109637	110548	.	-	0	ID=cluster4_reference_00100;gene=dmlR_1;inference=ab initio prediction:Prodigal:2.60,similar to AA sequence:RefSeq:YP_208739.1,similar to AA sequence:UniProtKB:P76250,protein motif:CLUSTERS:PRK14997,protein motif:Cdd:COG3683,protein motif:TIGRFAMs:TIGR03418,protein motif:Pfam:PF03466.14;locus_tag=cluster4_reference_00100;product=LysR family transcriptional regulator,D-malate degradation protein R…
cluster4_reference|SC|contig000001	Prodigal:2.60	CDS	110656	111054	.	+	0	ID=cluster4_reference_00101;gene=yphA;inference=ab initio prediction:Prodigal:2.60,similar to AA sequence:RefSeq:YP_005894639.1,similar to AA sequence:UniProtKB:P0AD47,protein motif:Pfam:PF07681.6;locus_tag=cluster4_reference_00101;product=DoxX family protein,Inner membrane protein yphA,DoxX;protein_id=gnl|SC|cluster4_reference_00101
cluster4_reference|SC|contig000001	Prodigal:2.60	CDS	111104	111709	.	+	0	ID=cluster4_reference_00102;inference=ab initio prediction:Prodigal:2.60,similar to AA sequence:RefSeq:YP_005877878.1,protein motif:Pfam:PF00881.18;locus_tag=cluster4_reference_00102;product=putative oxidoreductase,Nitroreductase family;protein_id=gnl|SC|cluster4_reference_00102
cluster4_reference|SC|contig000001	Prodigal:2.60	CDS	111895	114006	.	+	0	ID=cluster4_reference_00103;gene=bfrD;inference=ab initio prediction:Prodigal:2.60,similar to AA sequence:RefSeq:YP_005877879.1,similar to AA sequence:UniProtKB:P81549,protein motif:CLUSTERS:PRK09840,protein motif:Cdd:COG4774,protein motif:TIGRFAMs:TIGR01783,protein motif:Pfam:PF00593.18;locus_tag=cluster4_reference_00103;product=putative TonB-dependent receptor,Virulence-associated outer membran…
cluster4_reference|SC|contig000001	Prodigal:2.60	CDS	114204	114863	.	+	0	ID=cluster4_reference_00104;inference=ab initio prediction:Prodigal:2.60,protein motif:Pfam:PF01936.12;locus_tag=cluster4_reference_00104;product=NYN domain;protein_id=gnl|SC|cluster4_reference_00104
cluster4_reference|SC|contig000001	Prodigal:2.60	CDS	115034	115729	.	+	0	ID=cluster4_reference_00105;gene=dsbA2;inference=ab initio prediction:Prodigal:2.60,similar to AA sequence:RefSeq:YP_001599943.1,similar to AA sequence:UniProtKB:Q7W2Q0,protein motif:CLUSTERS:PRK10954,protein motif:Cdd:COG1934,protein motif:Pfam:PF01323.14;locus_tag=cluster4_reference_00105;product=thiol:disulfide interchange protein DsbA,Thiol:disulfide interchange protein DsbA precursor,peripla…
cluster4_reference|SC|contig000001	Prodigal:2.60	CDS	116060	117430	.	-	0	ID=cluster4_reference_00106;gene=ffh;inference=ab initio prediction:Prodigal:2.60,similar to AA sequence:RefSeq:YP_208733.1,similar to AA sequence:UniProtKB:P0AGD7,protein motif:CLUSTERS:PRK10867,protein motif:Cdd:COG0552,protein motif:TIGRFAMs:TIGR00959,protein motif:Pfam:PF00448.16;locus_tag=cluster4_reference_00106;product=signal recognition particle protein,p48,signal recognition particle pro…
cluster4_reference|SC|contig000001	RNAmmer:1.2	rRNA	118322	120636	.	+	0	ID=cluster4_reference_00107;inference=COORDINATES:profile:RNAmmer:1.2;locus_tag=cluster4_reference_00107;product=16S ribosomal RNA
cluster4_reference|SC|contig000001	Aragorn:1.2.36	tRNA	119798	119874	.	+	0	ID=cluster4_reference_00108;inference=COORDINATES:profile:Aragorn:1.2.36;locus_tag=cluster4_reference_00108;product=tRNA-Ile(gat)
cluster4_reference|SC|contig000001	Aragorn:1.2.36	tRNA	119880	119955	.	+	0	ID=cluster4_reference_00109;inference=COORDINATES:profile:Aragorn:1.2.36;locus_tag=cluster4_reference_00109;product=tRNA-Ala(tgc)
cluster4_reference|SC|contig000001	Aragorn:1.2.36	tRNA	120742	120818	.	+	0	ID=cluster4_reference_00110;inference=COORDINATES:profile:Aragorn:1.2.36;locus_tag=cluster4_reference_00110;product=tRNA-Ile(gat)
cluster4_reference|SC|contig000001	Aragorn:1.2.36	tRNA	120824	120899	.	+	0	ID=cluster4_reference_00111;inference=COORDINATES:profile:Aragorn:1.2.36;locus_tag=cluster4_reference_00111;product=tRNA-Ala(tgc)
cluster4_reference|SC|contig000001	RNAmmer:1.2	rRNA	121282	122800	.	+	0	ID=cluster4_reference_00112;inference=COORDINATES:profile:RNAmmer:1.2;locus_tag=cluster4_reference_00112;product=16S ribosomal RNA
cluster4_reference|SC|contig000001	Aragorn:1.2.36	tRNA	122906	122982	.	+	0	ID=cluster4_reference_00113;inference=COORDINATES:profile:Aragorn:1.2.36;locus_tag=cluster4_reference_00113;product=tRNA-Ile(gat)
cluster4_reference|SC|contig000001	Aragorn:1.2.36	tRNA	122988	123063	.	+	0	ID=cluster4_reference_00114;inference=COORDINATES:profile:Aragorn:1.2.36;locus_tag=cluster4_reference_00114;product=tRNA-Ala(tgc)
cluster4_reference|SC|contig000001	RNAmmer:1.2	rRNA	123437	126326	.	+	0	ID=cluster4_reference_00115;inference=COORDINATES:profile:RNAmmer:1.2;locus_tag=cluster4_reference_00115;product=23S ribosomal RNA
cluster4_reference|SC|contig000001	RNAmmer:1.2	rRNA	126425	126537	.	+	0	ID=cluster4_reference_00116;inference=COORDINATES:profile:RNAmmer:1.2;locus_tag=cluster4_reference_00116;product=5S ribosomal RNA
cluster4_reference|SC|contig000001	Prodigal:2.60	CDS	126590	127036	.	+	0	ID=cluster4_reference_00117;gene=comE1_2;inference=ab initio prediction:Prodigal:2.60,similar to AA sequence:RefSeq:YP_005877656.1,similar to AA sequence:UniProtKB:P39694,protein motif:TIGRFAMs:TIGR01259,protein motif:Pfam:PF12836.1;locus_tag=cluster4_reference_00117;product=DNA-binding competence protein ComE1,ComE operon protein 1,comEA protein,Helix-hairpin-helix motif;protein_id=gnl|SC|cluste…
cluster4_reference|SC|contig000001	Prodigal:2.60	CDS	127124	127573	.	+	0	ID=cluster4_reference_00118;gene=pilE1;inference=ab initio prediction:Prodigal:2.60,similar to AA sequence:RefSeq:YP_004049511.1,similar to AA sequence:UniProtKB:P02974,protein motif:CLUSTERS:PRK10574,protein motif:Cdd:COG4968,protein motif:TIGRFAMs:TIGR01710;locus_tag=cluster4_reference_00118;product=pilin,Pilin,putative major pilin subunit,Tfp pilus assembly protein PilE,type II secretion syste…
cluster4_reference|SC|contig000001	Prodigal:2.60	CDS	127734	128003	.	-	0	ID=cluster4_reference_00119;inference=ab initio prediction:Prodigal:2.60;locus_tag=cluster4_reference_00119;product=hypothetical protein;protein_id=gnl|SC|cluster4_reference_00119
cluster4_reference|SC|contig000001	Prodigal:2.60	CDS	128115	128327	.	-	0	ID=cluster4_reference_00120;inference=ab initio prediction:Prodigal:2.60;locus_tag=cluster4_reference_00120;product=hypothetical protein;protein_id=gnl|SC|cluster4_reference_00120
cluster4_reference|SC|contig000001	Prodigal:2.60	CDS	128559	129038	.	+	0	ID=cluster4_reference_00121;inference=ab initio prediction:Prodigal:2.60,similar to AA sequence:RefSeq:YP_005902535.1,protein motif:Pfam:PF05598.5;locus_tag=cluster4_reference_00121;product=IS1106 transposase,Transposase domain (DUF772);protein_id=gnl|SC|cluster4_reference_00121
cluster4_reference|SC|contig000001	Prodigal:2.60	CDS	134813	135844	.	-	0	ID=cluster4_reference_00122;eC_number=3.1.22.4,3.6.4.12;gene=ruvB;inference=ab initio prediction:Prodigal:2.60,similar to AA sequence:RefSeq:YP_207887.1,similar to AA sequence:UniProtKB:P0A812,protein motif:CLUSTERS:PRK00080,protein motif:Cdd:COG2255,protein motif:TIGRFAMs:TIGR00635,protein motif:Pfam:PF05496.6;locus_tag=cluster4_reference_00122;product=Holliday junction DNA helicase RuvB,Hollida…
cluster4_reference|SC|contig000001	Prodigal:2.60	CDS	135926	136234	.	-	0	ID=cluster4_reference_00123;inference=ab initio prediction:Prodigal:2.60;locus_tag=cluster4_reference_00123;product=hypothetical protein;protein_id=gnl|SC|cluster4_reference_00123
cluster4_reference|SC|contig000001	Prodigal:2.60	CDS	136457	137710	.	-	0	ID=cluster4_reference_00124;eC_number=2.7.7.72;gene=cca;inference=ab initio prediction:Prodigal:2.60,similar to AA sequence:RefSeq:YP_004048640.1,similar to AA sequence:UniProtKB:P06961,protein motif:CLUSTERS:PRK10885,protein motif:Cdd:COG2844,protein motif:TIGRFAMs:TIGR02692,protein motif:Pfam:PF01743.14;locus_tag=cluster4_reference_00124;product=tRNA nucleotidyltransferase,Multifunctional CCA p…
cluster4_reference|SC|contig000001	Prodigal:2.60	CDS	137782	139410	.	-	0	ID=cluster4_reference_00125;gene=yheS_1;inference=ab initio prediction:Prodigal:2.60,similar to AA sequence:RefSeq:YP_002001739.1,similar to AA sequence:UniProtKB:P63389,protein motif:CLUSTERS:PRK15064,protein motif:Cdd:COG4555,protein motif:TIGRFAMs:TIGR03719,protein motif:Pfam:PF00005.21;locus_tag=cluster4_reference_00125;product=putative ABC-transporter%2C ATP-binding protein,Uncharacterized A…
cluster4_reference|SC|contig000001	Prodigal:2.60	CDS	139560	139934	.	+	0	ID=cluster4_reference_00126;gene=yffB;inference=ab initio prediction:Prodigal:2.60,similar to AA sequence:RefSeq:YP_005894001.1,similar to AA sequence:UniProtKB:P24178,protein motif:CLUSTERS:PRK10853,protein motif:Cdd:COG3123,protein motif:TIGRFAMs:TIGR01617,protein motif:Pfam:PF03960.9;locus_tag=cluster4_reference_00126;product=ArsC family protein,hypothetical protein,putative reductase,Uncharac…
cluster4_reference|SC|contig000001	Prodigal:2.60	CDS	139989	141527	.	+	0	ID=cluster4_reference_00127;eC_number=5.2.1.8;gene=ppiD;inference=ab initio prediction:Prodigal:2.60,similar to AA sequence:RefSeq:YP_207893.1,similar to AA sequence:UniProtKB:P0ADY1,protein motif:CLUSTERS:PRK10788;locus_tag=cluster4_reference_00127;product=peptidyl-prolyl cis-trans isomerase,Peptidyl-prolyl cis-trans isomerase D,periplasmic folding chaperone;protein_id=gnl|SC|cluster4_reference_…
cluster4_reference|SC|contig000001	Prodigal:2.60	CDS	141594	142211	.	+	0	ID=cluster4_reference_00128;gene=recR;inference=ab initio prediction:Prodigal:2.60,similar to AA sequence:RefSeq:YP_002001736.1,similar to AA sequence:UniProtKB:Q9ZNA2,protein motif:CLUSTERS:PRK00076,protein motif:Cdd:COG0353,protein motif:TIGRFAMs:TIGR00615,protein motif:Pfam:PF02132.9;locus_tag=cluster4_reference_00128;product=recombination protein RecR,Recombination protein RecR,recombination …
cluster4_reference|SC|contig000001	Prodigal:2.60	CDS	142267	142545	.	-	0	ID=cluster4_reference_00129;inference=ab initio prediction:Prodigal:2.60;locus_tag=cluster4_reference_00129;product=hypothetical protein;protein_id=gnl|SC|cluster4_reference_00129
cluster4_reference|SC|contig000001	Prodigal:2.60	CDS	142750	143997	.	+	0	ID=cluster4_reference_00130;gene=lolE;inference=ab initio prediction:Prodigal:2.60,similar to AA sequence:RefSeq:YP_207896.1,similar to AA sequence:UniProtKB:P75958,protein motif:CLUSTERS:PRK11146,protein motif:TIGRFAMs:TIGR02212,protein motif:Pfam:PF02687.15;locus_tag=cluster4_reference_00130;product=lipoprotein releasing system transmembrane protein,Lipoprotein-releasing system transmembrane pr…
cluster4_reference|SC|contig000001	Prodigal:2.60	CDS	143990	144685	.	+	0	ID=cluster4_reference_00131;eC_number=3.6.3.-;gene=lolD;inference=ab initio prediction:Prodigal:2.60,similar to AA sequence:RefSeq:YP_001599247.1,similar to AA sequence:UniProtKB:P75957,protein motif:CLUSTERS:PRK11629,protein motif:Cdd:COG4181,protein motif:TIGRFAMs:TIGR02211,protein motif:Pfam:PF00005.21;locus_tag=cluster4_reference_00131;product=putative lipoprotein releasing factor ATP-binding…
cluster4_reference|SC|contig000001	Prodigal:2.60	CDS	144753	146498	.	+	0	ID=cluster4_reference_00132;eC_number=3.1.11.5;gene=recD;inference=ab initio prediction:Prodigal:2.60,similar to AA sequence:RefSeq:YP_002001731.1,similar to AA sequence:UniProtKB:P04993,protein motif:CLUSTERS:PRK10875,protein motif:TIGRFAMs:TIGR01447,protein motif:Pfam:PF01443.12;locus_tag=cluster4_reference_00132;product=recombinase D,Exodeoxyribonuclease V alpha chain,exonuclease V subunit alp…
cluster4_reference|SC|contig000001	Prodigal:2.60	CDS	146570	147673	.	-	0	ID=cluster4_reference_00133;eC_number=2.1.1.-;gene=prmC_1;inference=ab initio prediction:Prodigal:2.60,similar to AA sequence:RefSeq:YP_005897684.1,similar to AA sequence:UniProtKB:Q9WYV8,protein motif:CLUSTERS:PRK14968,protein motif:Cdd:COG2890,protein motif:TIGRFAMs:TIGR03534,protein motif:Pfam:PF05175.8;locus_tag=cluster4_reference_00133;product=methyltransferase domain protein,Release factor …
cluster4_reference|SC|contig000001	Prodigal:2.60	CDS	147924	150374	.	+	0	ID=cluster4_reference_00134;eC_number=3.4.21.53,3.4.21.53;gene=lon;inference=ab initio prediction:Prodigal:2.60,similar to AA sequence:RefSeq:YP_003083231.1,similar to AA sequence:UniProtKB:P0A9M0,protein motif:CLUSTERS:PRK10787,protein motif:Cdd:COG1750,protein motif:TIGRFAMs:TIGR00763,protein motif:Pfam:PF05362.1;locus_tag=cluster4_reference_00134;product=ATP-dependent Lon protease,Lon protease…
cluster4_reference|SC|contig000001	Prodigal:2.60	CDS	150556	150825	.	+	0	ID=cluster4_reference_00135;gene=hupB;inference=ab initio prediction:Prodigal:2.60,similar to AA sequence:RefSeq:YP_207903.1,similar to AA sequence:UniProtKB:P05384,protein motif:CLUSTERS:PRK10664,protein motif:TIGRFAMs:TIGR00988,protein motif:Pfam:PF00216.15;locus_tag=cluster4_reference_00135;product=DNA-binding protein Hu,DNA-binding protein HU-beta,transcriptional regulator HU subunit beta,int…
cluster4_reference|SC|contig000001	Prodigal:2.60	CDS	150884	151318	.	-	0	ID=cluster4_reference_00136;inference=ab initio prediction:Prodigal:2.60,similar to AA sequence:RefSeq:YP_002001723.1;locus_tag=cluster4_reference_00136;product=Membrane protein;protein_id=gnl|SC|cluster4_reference_00136
cluster4_reference|SC|contig000001	Prodigal:2.60	CDS	151311	152618	.	-	0	ID=cluster4_reference_00137;eC_number=1.1.1.3;gene=hom;inference=ab initio prediction:Prodigal:2.60,similar to AA sequence:RefSeq:YP_002001722.1,similar to AA sequence:UniProtKB:P08499,protein motif:CLUSTERS:PRK06349,protein motif:Cdd:COG0460,protein motif:Pfam:PF00742.13;locus_tag=cluster4_reference_00137;product=homoserine dehydrogenase,Homoserine dehydrogenase,homoserine dehydrogenase,Homoseri…
cluster4_reference|SC|contig000001	Prodigal:2.60	CDS	152791	153186	.	+	0	ID=cluster4_reference_00138;inference=ab initio prediction:Prodigal:2.60,protein motif:Pfam:PF04430.8;locus_tag=cluster4_reference_00138;product=Protein of unknown function (DUF498/DUF598);protein_id=gnl|SC|cluster4_reference_00138
cluster4_reference|SC|contig000001	Prodigal:2.60	CDS	153263	155185	.	+	0	ID=cluster4_reference_00139;gene=yheS_2;inference=ab initio prediction:Prodigal:2.60,similar to AA sequence:RefSeq:YP_207907.1,similar to AA sequence:UniProtKB:P63389,protein motif:CLUSTERS:PRK10636,protein motif:Cdd:COG4555,protein motif:TIGRFAMs:TIGR03719,protein motif:Pfam:PF00005.21;locus_tag=cluster4_reference_00139;product=ABC transporter ATP-binding protein,Uncharacterized ABC transporter …
cluster4_reference|SC|contig000001	Prodigal:2.60	CDS	155066	155353	.	-	0	ID=cluster4_reference_00140;inference=ab initio prediction:Prodigal:2.60;locus_tag=cluster4_reference_00140;product=hypothetical protein;protein_id=gnl|SC|cluster4_reference_00140
cluster4_reference|SC|contig000001	Prodigal:2.60	CDS	155651	156166	.	+	0	ID=cluster4_reference_00141;inference=ab initio prediction:Prodigal:2.60,similar to AA sequence:RefSeq:YP_002001718.1;locus_tag=cluster4_reference_00141;product=Periplasmic protein;protein_id=gnl|SC|cluster4_reference_00141
cluster4_reference|SC|contig000001	Prodigal:2.60	CDS	156082	156384	.	-	0	ID=cluster4_reference_00142;inference=ab initio prediction:Prodigal:2.60;locus_tag=cluster4_reference_00142;product=hypothetical protein;protein_id=gnl|SC|cluster4_reference_00142
cluster4_reference|SC|contig000001	Prodigal:2.60	CDS	156674	157333	.	-	0	ID=cluster4_reference_00143;eC_number=3.2.2.27;gene=ung;inference=ab initio prediction:Prodigal:2.60,similar to AA sequence:RefSeq:YP_207912.1,similar to AA sequence:UniProtKB:P12295,protein motif:CLUSTERS:PRK05254,protein motif:TIGRFAMs:TIGR00628,protein motif:Pfam:PF03167.13;locus_tag=cluster4_reference_00143;product=uracil-DNA glycosylase,Uracil-DNA glycosylase,uracil-DNA glycosylase,uracil-DN…
cluster4_reference|SC|contig000001	Prodigal:2.60	CDS	157414	157821	.	+	0	ID=cluster4_reference_00144;inference=ab initio prediction:Prodigal:2.60,similar to AA sequence:RefSeq:YP_005893980.1,protein motif:Pfam:PF01957.12;locus_tag=cluster4_reference_00144;product=nodulation efficiency NfeD family protein,NfeD-like C-terminal%2C partner-binding;protein_id=gnl|SC|cluster4_reference_00144
cluster4_reference|SC|contig000001	Prodigal:2.60	CDS	157836	158783	.	+	0	ID=cluster4_reference_00145;gene=qmcA;inference=ab initio prediction:Prodigal:2.60,similar to AA sequence:RefSeq:YP_207914.1,similar to AA sequence:UniProtKB:P0AA53,protein motif:CLUSTERS:PRK10930,protein motif:Cdd:COG2268,protein motif:TIGRFAMs:TIGR01933,protein motif:Pfam:PF01145.19;locus_tag=cluster4_reference_00145;product=genome-derived Neisseria antigen 1220,hypothetical protein,FtsH protea…
cluster4_reference|SC|contig000001	Prodigal:2.60	CDS	158890	159960	.	-	0	ID=cluster4_reference_00146;gene=yhhT;inference=ab initio prediction:Prodigal:2.60,similar to AA sequence:RefSeq:YP_002001648.1,similar to AA sequence:UniProtKB:P0AGM0,protein motif:CLUSTERS:PRK12287,protein motif:TIGRFAMs:TIGR02872,protein motif:Pfam:PF01594.10;locus_tag=cluster4_reference_00146;product=Transporter%2C putative,hypothetical protein,pheromone autoinducer 2 transporter,sporulation …
cluster4_reference|SC|contig000001	Prodigal:2.60	CDS	160145	160420	.	+	0	ID=cluster4_reference_00147;gene=ybeD;inference=ab initio prediction:Prodigal:2.60,similar to AA sequence:UniProtKB:P0A8J4,protein motif:CLUSTERS:PRK02047,protein motif:Cdd:COG2921,protein motif:Pfam:PF04359.8;locus_tag=cluster4_reference_00147;product=hypothetical protein,hypothetical protein,Uncharacterized conserved protein,Protein of unknown function (DUF493);protein_id=gnl|SC|cluster4_refere…
cluster4_reference|SC|contig000001	Prodigal:2.60	CDS	160422	161045	.	+	0	ID=cluster4_reference_00148;eC_number=2.3.1.181;gene=lipB_1;inference=ab initio prediction:Prodigal:2.60,similar to AA sequence:RefSeq:YP_002001645.1,similar to AA sequence:UniProtKB:P60720,protein motif:CLUSTERS:PRK14342,protein motif:TIGRFAMs:TIGR00214,protein motif:Pfam:PF03099.13;locus_tag=cluster4_reference_00148;product=lipoate-protein ligase B,Octanoyltransferase,lipoate-protein ligase B,l…
cluster4_reference|SC|contig000001	Prodigal:2.60	CDS	161038	162021	.	+	0	ID=cluster4_reference_00149;eC_number=2.8.1.8;gene=lipA_1;inference=ab initio prediction:Prodigal:2.60,similar to AA sequence:RefSeq:YP_975149.1,similar to AA sequence:UniProtKB:P60716,protein motif:CLUSTERS:PRK05481,protein motif:TIGRFAMs:TIGR00510,protein motif:Pfam:PF04055.15;locus_tag=cluster4_reference_00149;product=lipoyl synthase,Lipoyl synthase,lipoyl synthase,lipoyl synthase,Radical SAM …
cluster4_reference|SC|contig000001	Prodigal:2.60	CDS	162485	162949	.	+	0	ID=cluster4_reference_00150;eC_number=1.16.3.1;gene=brfA;inference=ab initio prediction:Prodigal:2.60,similar to AA sequence:RefSeq:YP_003083213.1,similar to AA sequence:UniProtKB:Q9HWF9,protein motif:CLUSTERS:PRK10635,protein motif:Cdd:COG2193,protein motif:TIGRFAMs:TIGR00754,protein motif:Pfam:PF00210.18;locus_tag=cluster4_reference_00150;product=bacterioferritin,Bacterioferritin,bacterioferrit…
cluster4_reference|SC|contig000001	Prodigal:2.60	CDS	162977	163450	.	+	0	ID=cluster4_reference_00151;eC_number=1.16.3.1;gene=bfr;inference=ab initio prediction:Prodigal:2.60,similar to AA sequence:RefSeq:YP_207921.1,similar to AA sequence:UniProtKB:P22759,protein motif:CLUSTERS:PRK10635,protein motif:Cdd:COG2193,protein motif:TIGRFAMs:TIGR00754,protein motif:Pfam:PF00210.18;locus_tag=cluster4_reference_00151;product=BfrB,Bacterioferritin,bacterioferritin,Bacterioferri…
cluster4_reference|SC|contig000001	Infernal:1.1	ncRNA	163604	163709	.	+	0	ID=cluster4_reference_00152;inference=COORDINATES:profile:Infernal:1.1;locus_tag=cluster4_reference_00152;product=AniS
cluster4_reference|SC|contig000001	Prodigal:2.60	CDS	163775	164095	.	+	0	ID=cluster4_reference_00153;inference=ab initio prediction:Prodigal:2.60,similar to AA sequence:RefSeq:YP_001599220.1,protein motif:CLUSTERS:PRK09726,protein motif:Pfam:PF01381.16;locus_tag=cluster4_reference_00153;product=transcriptional regulator,antitoxin HipB,Helix-turn-helix;protein_id=gnl|SC|cluster4_reference_00153
cluster4_reference|SC|contig000001	Prodigal:2.60	CDS	164144	166702	.	+	0	ID=cluster4_reference_00154;eC_number=2.7.7.59;inference=ab initio prediction:Prodigal:2.60,similar to AA sequence:RefSeq:YP_207924.1,protein motif:CLUSTERS:PRK03059,protein motif:Cdd:COG2844,protein motif:TIGRFAMs:TIGR01693,protein motif:Pfam:PF08335.5;locus_tag=cluster4_reference_00154;product=uridylyltransferase,PII uridylyl-transferase,UTP:GlnB (protein PII) uridylyltransferase,protein-P-II u…
cluster4_reference|SC|contig000001	Prodigal:2.60	CDS	166849	168312	.	+	0	ID=cluster4_reference_00155;eC_number=1.1.1.205;gene=guaB;inference=ab initio prediction:Prodigal:2.60,similar to AA sequence:RefSeq:YP_001599217.1,similar to AA sequence:UniProtKB:P0ADG7,protein motif:CLUSTERS:PRK05567,protein motif:Cdd:COG2905,protein motif:TIGRFAMs:TIGR01302,protein motif:Pfam:PF00478.19;locus_tag=cluster4_reference_00155;product=inosine 5'-monophosphate dehydrogenase,Inosine-…
cluster4_reference|SC|contig000001	Prodigal:2.60	CDS	168651	171041	.	-	0	ID=cluster4_reference_00156;eC_number=3.1.13.1;gene=vacB;inference=ab initio prediction:Prodigal:2.60,similar to AA sequence:RefSeq:YP_001599215.1,similar to AA sequence:UniProtKB:P21499,protein motif:CLUSTERS:PRK11642,protein motif:Cdd:COG4776,protein motif:TIGRFAMs:TIGR02063,protein motif:Pfam:PF00773.13;locus_tag=cluster4_reference_00156;product=ribonuclease,Ribonuclease R,exoribonuclease R,Ex…
cluster4_reference|SC|contig000001	Aragorn:1.2.36	tRNA	171115	171201	.	+	0	ID=cluster4_reference_00157;inference=COORDINATES:profile:Aragorn:1.2.36;locus_tag=cluster4_reference_00157;product=tRNA-Ser(cag)
cluster4_reference|SC|contig000001	Aragorn:1.2.36	tRNA	171237	171323	.	+	0	ID=cluster4_reference_00158;inference=COORDINATES:profile:Aragorn:1.2.36;locus_tag=cluster4_reference_00158;product=tRNA-Ser(cag)
cluster4_reference|SC|contig000001	Aragorn:1.2.36	tRNA	171362	171452	.	+	0	ID=cluster4_reference_00159;inference=COORDINATES:profile:Aragorn:1.2.36;locus_tag=cluster4_reference_00159;product=tRNA-Ser(gga)
cluster4_reference|SC|contig000001	Prodigal:2.60	CDS	172017	173828	.	-	0	ID=cluster4_reference_00160;gene=typA;inference=ab initio prediction:Prodigal:2.60,similar to AA sequence:RefSeq:YP_207929.1,similar to AA sequence:UniProtKB:P32132,protein motif:CLUSTERS:PRK10218,protein motif:Cdd:COG0050,protein motif:TIGRFAMs:TIGR01394,protein motif:Pfam:PF00009.21;locus_tag=cluster4_reference_00160;product=GTP-binding protein,Tyrosine phosphorylated protein A,GTP-binding prot…
cluster4_reference|SC|contig000001	Prodigal:2.60	CDS	174098	174988	.	-	0	ID=cluster4_reference_00161;gene=nnr;inference=ab initio prediction:Prodigal:2.60,similar to AA sequence:RefSeq:YP_003083206.1,similar to AA sequence:UniProtKB:P31806,protein motif:CLUSTERS:PRK10565,protein motif:Cdd:COG0062,protein motif:TIGRFAMs:TIGR00196,protein motif:Pfam:PF01256.11;locus_tag=cluster4_reference_00161;product=putative carbohydrate kinase,Nicotinamide nucleotide repair protein,…
cluster4_reference|SC|contig000001	Prodigal:2.60	CDS	175053	175709	.	+	0	ID=cluster4_reference_00162;inference=ab initio prediction:Prodigal:2.60,similar to AA sequence:RefSeq:YP_002001631.1,protein motif:Cdd:COG3658,protein motif:TIGRFAMs:TIGR02125,protein motif:Pfam:PF00033.13;locus_tag=cluster4_reference_00162;product=Nickel-dependent hydrogenase%2C b-type cytochrome subunit,Cytochrome b,Ni/Fe-hydrogenase%2C b-type cytochrome subunit,Cytochrome b(N-terminal)/b6/pet…
cluster4_reference|SC|contig000001	Prodigal:2.60	CDS	176159	177601	.	+	0	ID=cluster4_reference_00163;eC_number=2.1.1.107;gene=cysG;inference=ab initio prediction:Prodigal:2.60,similar to AA sequence:RefSeq:YP_004048587.1,similar to AA sequence:UniProtKB:P0AEA8,protein motif:CLUSTERS:PRK10637,protein motif:Cdd:COG0007,protein motif:TIGRFAMs:TIGR01469,protein motif:Pfam:PF00590.14;locus_tag=cluster4_reference_00163;product=siroheme synthase,Siroheme synthase,siroheme sy…
cluster4_reference|SC|contig000001	Prodigal:2.60	CDS	177612	178352	.	+	0	ID=cluster4_reference_00164;eC_number=1.8.4.8;gene=cysH;inference=ab initio prediction:Prodigal:2.60,similar to AA sequence:RefSeq:YP_001599209.1,similar to AA sequence:UniProtKB:O05927,protein motif:CLUSTERS:PRK02090,protein motif:Cdd:COG3749,protein motif:TIGRFAMs:TIGR02055,protein motif:Pfam:PF01507.13;locus_tag=cluster4_reference_00164;product=phosphoadenosine phosphosulfate reductase,Phospho…
cluster4_reference|SC|contig000001	Prodigal:2.60	CDS	178390	179313	.	+	0	ID=cluster4_reference_00165;eC_number=2.7.7.4,2.7.7.4;gene=cysD;inference=ab initio prediction:Prodigal:2.60,similar to AA sequence:RefSeq:YP_004048585.1,similar to AA sequence:UniProtKB:P65670,protein motif:CLUSTERS:PRK12563,protein motif:Cdd:COG5270,protein motif:TIGRFAMs:TIGR02039,protein motif:Pfam:PF01507.13;locus_tag=cluster4_reference_00165;product=sulfate adenylate transferase subunit 2,S…
cluster4_reference|SC|contig000001	Prodigal:2.60	CDS	179352	180638	.	+	0	ID=cluster4_reference_00166;eC_number=2.7.7.4;gene=cysN;inference=ab initio prediction:Prodigal:2.60,similar to AA sequence:RefSeq:YP_004048584.1,similar to AA sequence:UniProtKB:Q10600,protein motif:CLUSTERS:PRK05506,protein motif:Cdd:COG0529,protein motif:TIGRFAMs:TIGR02034,protein motif:Pfam:PF00009.21;locus_tag=cluster4_reference_00166;product=sulfate adenylate transferase subunit 1,Bifunctio…
cluster4_reference|SC|contig000001	Prodigal:2.60	CDS	180635	182449	.	+	0	ID=cluster4_reference_00167;eC_number=1.8.1.2,1.8.1.2;gene=cysJ;inference=ab initio prediction:Prodigal:2.60,similar to AA sequence:RefSeq:YP_005901757.1,similar to AA sequence:UniProtKB:P38038,protein motif:CLUSTERS:PRK10953,protein motif:Cdd:COG4362,protein motif:TIGRFAMs:TIGR01931,protein motif:Pfam:PF00667.14;locus_tag=cluster4_reference_00167;product=sulfite reductase flavoprotein%2C alpha-c…
cluster4_reference|SC|contig000001	Prodigal:2.60	CDS	182476	184245	.	+	0	ID=cluster4_reference_00168;eC_number=1.8.1.2,1.8.1.2;gene=cysI;inference=ab initio prediction:Prodigal:2.60,similar to AA sequence:RefSeq:YP_004048582.1,similar to AA sequence:UniProtKB:P17846,protein motif:CLUSTERS:PRK13504,protein motif:Cdd:COG0155,protein motif:TIGRFAMs:TIGR02041,protein motif:Pfam:PF01077.16;locus_tag=cluster4_reference_00168;product=sulfite reductase beta subunit,Sulfite re…
cluster4_reference|SC|contig000001	Prodigal:2.60	CDS	184418	186277	.	+	0	ID=cluster4_reference_00169;eC_number=4.2.1.9;gene=ilvD_1;inference=ab initio prediction:Prodigal:2.60,similar to AA sequence:RefSeq:YP_001599204.1,similar to AA sequence:UniProtKB:P05791,protein motif:CLUSTERS:PRK12448,protein motif:Cdd:COG0129,protein motif:TIGRFAMs:TIGR00110,protein motif:Pfam:PF00920.15;locus_tag=cluster4_reference_00169;product=dihydroxy-acid dehydratase,Dihydroxy-acid dehyd…
cluster4_reference|SC|contig000001	Prodigal:2.60	CDS	186560	186799	.	+	0	ID=cluster4_reference_00170;inference=ab initio prediction:Prodigal:2.60;locus_tag=cluster4_reference_00170;product=hypothetical protein;protein_id=gnl|SC|cluster4_reference_00170
cluster4_reference|SC|contig000001	Prodigal:2.60	CDS	186923	187558	.	+	0	ID=cluster4_reference_00171;inference=ab initio prediction:Prodigal:2.60,protein motif:Pfam:PF09587.4;locus_tag=cluster4_reference_00171;product=Bacterial capsule synthesis protein PGA_cap;protein_id=gnl|SC|cluster4_reference_00171
cluster4_reference|SC|contig000001	Prodigal:2.60	CDS	187636	188886	.	-	0	ID=cluster4_reference_00172;eC_number=2.8.1.6;gene=bioB;inference=ab initio prediction:Prodigal:2.60,similar to AA sequence:RefSeq:YP_002001621.1,similar to AA sequence:UniProtKB:P12996,protein motif:CLUSTERS:PRK15108,protein motif:TIGRFAMs:TIGR00433,protein motif:Pfam:PF06968.7;locus_tag=cluster4_reference_00172;product=putative biotin synthase,Biotin synthase,biotin synthase,biotin synthase,Bio…
cluster4_reference|SC|contig000001	Prodigal:2.60	CDS	188895	190271	.	-	0	ID=cluster4_reference_00173;eC_number=6.3.2.8,6.3.2.-;gene=mpl;inference=ab initio prediction:Prodigal:2.60,similar to AA sequence:RefSeq:YP_207939.1,similar to AA sequence:UniProtKB:P37773,protein motif:CLUSTERS:PRK00421,protein motif:Cdd:COG0285,protein motif:TIGRFAMs:TIGR01081,protein motif:Pfam:PF08245.6;locus_tag=cluster4_reference_00173;product=UDP-N-acetylmuramate: L-alanyl-gamma-D-glutamy…
cluster4_reference|SC|contig000001	Prodigal:2.60	CDS	190333	190638	.	-	0	ID=cluster4_reference_00174;inference=ab initio prediction:Prodigal:2.60;locus_tag=cluster4_reference_00174;product=hypothetical protein;protein_id=gnl|SC|cluster4_reference_00174
cluster4_reference|SC|contig000001	Prodigal:2.60	CDS	190650	191003	.	-	0	ID=cluster4_reference_00175;inference=ab initio prediction:Prodigal:2.60;locus_tag=cluster4_reference_00175;product=hypothetical protein;protein_id=gnl|SC|cluster4_reference_00175
cluster4_reference|SC|contig000001	Prodigal:2.60	CDS	191264	191461	.	-	0	ID=cluster4_reference_00176;inference=ab initio prediction:Prodigal:2.60;locus_tag=cluster4_reference_00176;product=hypothetical protein;protein_id=gnl|SC|cluster4_reference_00176
cluster4_reference|SC|contig000001	Prodigal:2.60	CDS	191471	192256	.	-	0	ID=cluster4_reference_00177;eC_number=2.1.1.185;gene=rlmB_1;inference=ab initio prediction:Prodigal:2.60,similar to AA sequence:RefSeq:YP_207942.1,similar to AA sequence:UniProtKB:P63177,protein motif:CLUSTERS:PRK11181,protein motif:TIGRFAMs:TIGR00186,protein motif:Pfam:PF00588.13;locus_tag=cluster4_reference_00177;product=RNA methyltransferase,23S rRNA (guanosine-2'-O-)-methyltransferase RlmB,23…
cluster4_reference|SC|contig000001	Prodigal:2.60	CDS	192330	193640	.	-	0	ID=cluster4_reference_00178;eC_number=6.3.4.-,6.3.4.19;gene=tilS;inference=ab initio prediction:Prodigal:2.60,similar to AA sequence:RefSeq:YP_005891900.1,similar to AA sequence:UniProtKB:P52097,protein motif:CLUSTERS:PRK10660,protein motif:Cdd:COG0037,protein motif:TIGRFAMs:TIGR02432,protein motif:Pfam:PF01171.14;locus_tag=cluster4_reference_00178;product=tRNA(Ile)-lysidine synthetase (tRNA(Ile)…
cluster4_reference|SC|contig000001	Prodigal:2.60	CDS	193708	194667	.	-	0	ID=cluster4_reference_00179;eC_number=6.4.1.2,6.4.1.2;gene=accA;inference=ab initio prediction:Prodigal:2.60,similar to AA sequence:RefSeq:YP_207944.1,similar to AA sequence:UniProtKB:Q886M7,protein motif:CLUSTERS:PRK05724,protein motif:Cdd:COG4799,protein motif:TIGRFAMs:TIGR00513,protein motif:Pfam:PF03255.8;locus_tag=cluster4_reference_00179;product=acetyl-CoA carboxylase carboxyltransferase su…
cluster4_reference|SC|contig000001	Prodigal:2.60	CDS	194878	195279	.	+	0	ID=cluster4_reference_00180;gene=hslR;inference=ab initio prediction:Prodigal:2.60,similar to AA sequence:RefSeq:YP_002001613.1,similar to AA sequence:UniProtKB:P0ACG8,protein motif:CLUSTERS:PRK10348,protein motif:Pfam:PF01479.19;locus_tag=cluster4_reference_00180;product=Ribosome-associated heat shock protein Hsp15,Heat shock protein 15,ribosome-associated heat shock protein Hsp15,S4 domain;prot…
cluster4_reference|SC|contig000001	Prodigal:2.60	CDS	195347	195544	.	-	0	ID=cluster4_reference_00181;gene=iscX;inference=ab initio prediction:Prodigal:2.60,similar to AA sequence:RefSeq:YP_005893947.1,similar to AA sequence:UniProtKB:P0C0L9,protein motif:CLUSTERS:PRK10721,protein motif:TIGRFAMs:TIGR03412,protein motif:Pfam:PF04384.7;locus_tag=cluster4_reference_00181;product=FeS assembly protein IscX,hypothetical protein,hypothetical protein,FeS assembly protein IscX,…
cluster4_reference|SC|contig000001	Prodigal:2.60	CDS	195757	196344	.	+	0	ID=cluster4_reference_00182;inference=ab initio prediction:Prodigal:2.60;locus_tag=cluster4_reference_00182;product=hypothetical protein;protein_id=gnl|SC|cluster4_reference_00182
cluster4_reference|SC|contig000001	Prodigal:2.60	CDS	196631	196972	.	-	0	ID=cluster4_reference_00183;gene=fdx_1;inference=ab initio prediction:Prodigal:2.60,similar to AA sequence:RefSeq:YP_207947.1,similar to AA sequence:UniProtKB:P0A9R4,protein motif:CLUSTERS:PRK05464,protein motif:TIGRFAMs:TIGR02007,protein motif:Pfam:PF00111.21;locus_tag=cluster4_reference_00183;product=ferredoxin,2Fe-2S ferredoxin,Na(+)-translocating NADH-quinone reductase subunit F,ferredoxin%2C…
cluster4_reference|SC|contig000001	Prodigal:2.60	CDS	197027	197788	.	-	0	ID=cluster4_reference_00184;inference=ab initio prediction:Prodigal:2.60,similar to AA sequence:RefSeq:YP_005893944.1,protein motif:Cdd:COG0235,protein motif:Pfam:PF10077.3;locus_tag=cluster4_reference_00184;product=ankyrin,Ribulose-5-phosphate 4-epimerase and related epimerases and aldolases,Uncharacterized protein conserved in bacteria (DUF2314);protein_id=gnl|SC|cluster4_reference_00184
cluster4_reference|SC|contig000001	Prodigal:2.60	CDS	197825	198388	.	-	0	ID=cluster4_reference_00185;inference=ab initio prediction:Prodigal:2.60;locus_tag=cluster4_reference_00185;product=hypothetical protein;protein_id=gnl|SC|cluster4_reference_00185
cluster4_reference|SC|contig000001	Prodigal:2.60	CDS	198661	200679	.	-	0	ID=cluster4_reference_00186;gene=hscA;inference=ab initio prediction:Prodigal:2.60,similar to AA sequence:RefSeq:YP_005882726.1,similar to AA sequence:UniProtKB:P0A6Z1,protein motif:CLUSTERS:PRK05183,protein motif:Cdd:COG4820,protein motif:TIGRFAMs:TIGR01991,protein motif:Pfam:PF00012.14;locus_tag=cluster4_reference_00186;product=chaperone protein HscA,Hsc66,chaperone protein HscA,Ethanolamine ut…
cluster4_reference|SC|contig000001	Prodigal:2.60	CDS	200694	201566	.	+	0	ID=cluster4_reference_00187;eC_number=2.5.1.96;gene=crtM;inference=ab initio prediction:Prodigal:2.60,similar to AA sequence:RefSeq:YP_207952.1,similar to AA sequence:UniProtKB:A9JQL9,protein motif:TIGRFAMs:TIGR03465,protein motif:Pfam:PF00494.13;locus_tag=cluster4_reference_00187;product=poly-isoprenyl transferase,Dehydrosqualene synthase,squalene synthase HpnD,Squalene/phytoene synthase;protein…
cluster4_reference|SC|contig000001	Prodigal:2.60	CDS	201645	202958	.	+	0	ID=cluster4_reference_00188;inference=ab initio prediction:Prodigal:2.60,similar to AA sequence:RefSeq:YP_207953.1,protein motif:CLUSTERS:PRK07233,protein motif:Cdd:COG3349,protein motif:TIGRFAMs:TIGR03467,protein motif:Pfam:PF01593.18;locus_tag=cluster4_reference_00188;product=oxidoreductase,hypothetical protein,Uncharacterized conserved protein,squalene-associated FAD-dependent desaturase,Flavi…
cluster4_reference|SC|contig000001	Prodigal:2.60	CDS	203042	203761	.	+	0	ID=cluster4_reference_00189;eC_number=1.-.-.-;gene=yciK;inference=ab initio prediction:Prodigal:2.60,similar to AA sequence:RefSeq:YP_002342695.1,similar to AA sequence:UniProtKB:P31808,protein motif:CLUSTERS:PRK08703,protein motif:Cdd:COG3347,protein motif:TIGRFAMs:TIGR01963,protein motif:Pfam:PF00106.19;locus_tag=cluster4_reference_00189;product=short chain dehydrogenase,Uncharacterized oxidore…
cluster4_reference|SC|contig000001	Prodigal:2.60	CDS	203926	204597	.	+	0	ID=cluster4_reference_00190;inference=ab initio prediction:Prodigal:2.60,similar to AA sequence:RefSeq:YP_005878609.1,similar to AA sequence:UniProtKB:Q7DDH4,protein motif:Pfam:PF03783.8;locus_tag=cluster4_reference_00190;product=putative CsgG-like lipoprotein,Putative lipoprotein NMB1126/NMB1164 precursor,Curli production assembly/transport component CsgG;protein_id=gnl|SC|cluster4_reference_001…
cluster4_reference|SC|contig000001	Prodigal:2.60	CDS	204607	204975	.	+	0	ID=cluster4_reference_00191;inference=ab initio prediction:Prodigal:2.60,similar to AA sequence:RefSeq:YP_005893936.1;locus_tag=cluster4_reference_00191;product=putative lipoprotein;protein_id=gnl|SC|cluster4_reference_00191
cluster4_reference|SC|contig000001	Prodigal:2.60	CDS	204972	205619	.	+	0	ID=cluster4_reference_00192;inference=ab initio prediction:Prodigal:2.60,similar to AA sequence:RefSeq:YP_207956.1,similar to AA sequence:UniProtKB:Q7DDE8,protein motif:Cdd:COG4380,protein motif:Pfam:PF05643.5;locus_tag=cluster4_reference_00192;product=genome-derived Neisseria antigen 1162,Putative lipoprotein NMB1124/NMB1162 precursor,Uncharacterized protein conserved in bacteria,Putative bacter…
cluster4_reference|SC|contig000001	Prodigal:2.60	CDS	205908	206153	.	+	0	ID=cluster4_reference_00193;inference=ab initio prediction:Prodigal:2.60,similar to AA sequence:RefSeq:YP_005897745.1;locus_tag=cluster4_reference_00193;product=ABC transporter%2C permease protein%2C SbmA/BacA family;protein_id=gnl|SC|cluster4_reference_00193
cluster4_reference|SC|contig000001	Prodigal:2.60	CDS	206119	207051	.	+	0	ID=cluster4_reference_00194;gene=yddA_1;inference=ab initio prediction:Prodigal:2.60,similar to AA sequence:RefSeq:YP_005897745.1,similar to AA sequence:UniProtKB:P31826,protein motif:CLUSTERS:PRK12369,protein motif:Cdd:COG2274,protein motif:TIGRFAMs:TIGR00954,protein motif:Pfam:PF06472.9;locus_tag=cluster4_reference_00194;product=ABC transporter%2C permease protein%2C SbmA/BacA family,CDS102,put…
cluster4_reference|SC|contig000001	Prodigal:2.60	CDS	207161	207370	.	-	0	ID=cluster4_reference_00195;inference=ab initio prediction:Prodigal:2.60,similar to AA sequence:RefSeq:YP_005892290.1;locus_tag=cluster4_reference_00195;product=putative N-6adenine-specific DNA methylase;protein_id=gnl|SC|cluster4_reference_00195
cluster4_reference|SC|contig000001	Prodigal:2.60	CDS	207367	207663	.	-	0	ID=cluster4_reference_00196;inference=ab initio prediction:Prodigal:2.60,similar to AA sequence:RefSeq:YP_005882718.1;locus_tag=cluster4_reference_00196;product=hhypothetical protein;protein_id=gnl|SC|cluster4_reference_00196
cluster4_reference|SC|contig000001	Prodigal:2.60	CDS	207642	208247	.	-	0	ID=cluster4_reference_00197;inference=ab initio prediction:Prodigal:2.60,similar to AA sequence:RefSeq:YP_003083140.1;locus_tag=cluster4_reference_00197;product=putative phage fiber-spike protein;protein_id=gnl|SC|cluster4_reference_00197
cluster4_reference|SC|contig000001	Prodigal:2.60	CDS	208327	208614	.	+	0	ID=cluster4_reference_00198;inference=ab initio prediction:Prodigal:2.60,protein motif:Pfam:PF04365.7;locus_tag=cluster4_reference_00198;product=Protein of unknown function (DUF497);protein_id=gnl|SC|cluster4_reference_00198
cluster4_reference|SC|contig000001	Prodigal:2.60	CDS	208586	208888	.	+	0	ID=cluster4_reference_00199;inference=ab initio prediction:Prodigal:2.60,protein motif:Cdd:COG3514;locus_tag=cluster4_reference_00199;product=Uncharacterized protein conserved in bacteria;protein_id=gnl|SC|cluster4_reference_00199
cluster4_reference|SC|contig000001	Prodigal:2.60	CDS	209610	211583	.	-	0	ID=cluster4_reference_00200;inference=ab initio prediction:Prodigal:2.60,similar to AA sequence:RefSeq:YP_005893928.1,protein motif:Pfam:PF07484.6;locus_tag=cluster4_reference_00200;product=putative tail fiber protein,Phage Tail Collar Domain;protein_id=gnl|SC|cluster4_reference_00200
cluster4_reference|SC|contig000001	Prodigal:2.60	CDS	211594	212154	.	-	0	ID=cluster4_reference_00201;inference=ab initio prediction:Prodigal:2.60,similar to AA sequence:RefSeq:YP_005878619.1,protein motif:Pfam:PF10076.3;locus_tag=cluster4_reference_00201;product=phage protein,Uncharacterized protein conserved in bacteria (DUF2313);protein_id=gnl|SC|cluster4_reference_00201
cluster4_reference|SC|contig000001	Prodigal:2.60	CDS	212151	213206	.	-	0	ID=cluster4_reference_00202;inference=ab initio prediction:Prodigal:2.60,similar to AA sequence:RefSeq:YP_005895804.1,protein motif:Cdd:COG3299,protein motif:Pfam:PF04865.8;locus_tag=cluster4_reference_00202;product=baseplate J-like protein,Uncharacterized homolog of phage Mu protein gp47,Baseplate J-like protein;protein_id=gnl|SC|cluster4_reference_00202
cluster4_reference|SC|contig000001	Prodigal:2.60	CDS	213220	213567	.	-	0	ID=cluster4_reference_00203;inference=ab initio prediction:Prodigal:2.60,similar to AA sequence:RefSeq:YP_005899716.1,protein motif:Pfam:PF07409.6;locus_tag=cluster4_reference_00203;product=Phage protein GP46,Phage protein GP46;protein_id=gnl|SC|cluster4_reference_00203
cluster4_reference|SC|contig000001	Prodigal:2.60	CDS	213667	214335	.	-	0	ID=cluster4_reference_00204;inference=ab initio prediction:Prodigal:2.60,similar to AA sequence:RefSeq:YP_005882709.1,protein motif:Cdd:COG4384,protein motif:TIGRFAMs:TIGR01644,protein motif:Pfam:PF06890.6;locus_tag=cluster4_reference_00204;product=putative baseplate assembly protein V,Mu-like prophage protein gp45,phage baseplate assembly protein V,Bacteriophage Mu Gp45 protein;protein_id=gnl|SC…
cluster4_reference|SC|contig000001	Prodigal:2.60	CDS	214332	215477	.	-	0	ID=cluster4_reference_00205;inference=ab initio prediction:Prodigal:2.60,similar to AA sequence:RefSeq:YP_005878620.1,protein motif:Cdd:COG4379,protein motif:Pfam:PF05954.5;locus_tag=cluster4_reference_00205;product=putative phage tail protein,Mu-like prophage tail protein gpP,Phage late control gene D protein (GPD);protein_id=gnl|SC|cluster4_reference_00205
cluster4_reference|SC|contig000001	Prodigal:2.60	CDS	215467	216798	.	-	0	ID=cluster4_reference_00206;inference=ab initio prediction:Prodigal:2.60,similar to AA sequence:RefSeq:YP_005899719.1,protein motif:Cdd:COG4228,protein motif:Pfam:PF07157.6;locus_tag=cluster4_reference_00206;product=putative phage virion protein,Mu-like prophage DNA circulation protein,DNA circulation protein N-terminus;protein_id=gnl|SC|cluster4_reference_00206
cluster4_reference|SC|contig000001	Prodigal:2.60	CDS	216798	218969	.	-	0	ID=cluster4_reference_00207;inference=ab initio prediction:Prodigal:2.60;locus_tag=cluster4_reference_00207;product=hypothetical protein;protein_id=gnl|SC|cluster4_reference_00207
cluster4_reference|SC|contig000001	Prodigal:2.60	CDS	219124	219648	.	+	0	ID=cluster4_reference_00208;inference=ab initio prediction:Prodigal:2.60,similar to AA sequence:RefSeq:YP_005899721.1;locus_tag=cluster4_reference_00208;product=putative lipoprotein;protein_id=gnl|SC|cluster4_reference_00208
cluster4_reference|SC|contig000001	Prodigal:2.60	CDS	219750	220019	.	-	0	ID=cluster4_reference_00209;inference=ab initio prediction:Prodigal:2.60;locus_tag=cluster4_reference_00209;product=hypothetical protein;protein_id=gnl|SC|cluster4_reference_00209
cluster4_reference|SC|contig000001	Prodigal:2.60	CDS	219959	220324	.	-	0	ID=cluster4_reference_00210;inference=ab initio prediction:Prodigal:2.60;locus_tag=cluster4_reference_00210;product=hypothetical protein;protein_id=gnl|SC|cluster4_reference_00210
cluster4_reference|SC|contig000001	Prodigal:2.60	CDS	220328	220705	.	-	0	ID=cluster4_reference_00211;inference=ab initio prediction:Prodigal:2.60;locus_tag=cluster4_reference_00211;product=hypothetical protein;protein_id=gnl|SC|cluster4_reference_00211
cluster4_reference|SC|contig000001	Prodigal:2.60	CDS	220770	222179	.	-	0	ID=cluster4_reference_00212;inference=ab initio prediction:Prodigal:2.60,similar to AA sequence:RefSeq:YP_005897762.1,protein motif:Cdd:COG4386,protein motif:Pfam:PF04984.8;locus_tag=cluster4_reference_00212;product=Bacteriophage Mu tail sheath protein,Mu-like prophage tail sheath protein gpL,Phage tail sheath protein;protein_id=gnl|SC|cluster4_reference_00212
cluster4_reference|SC|contig000001	Prodigal:2.60	CDS	222182	222379	.	-	0	ID=cluster4_reference_00213;inference=ab initio prediction:Prodigal:2.60;locus_tag=cluster4_reference_00213;product=hypothetical protein;protein_id=gnl|SC|cluster4_reference_00213
cluster4_reference|SC|contig000001	Prodigal:2.60	CDS	222376	223026	.	-	0	ID=cluster4_reference_00214;inference=ab initio prediction:Prodigal:2.60,similar to AA sequence:RefSeq:YP_005892307.1,protein motif:Cdd:COG5003,protein motif:Pfam:PF08873.5;locus_tag=cluster4_reference_00214;product=putative Gp37-like prophage protein,Mu-like prophage protein gp37,Domain of unknown function (DUF1834);protein_id=gnl|SC|cluster4_reference_00214
cluster4_reference|SC|contig000001	Prodigal:2.60	CDS	223016	223438	.	-	0	ID=cluster4_reference_00215;inference=ab initio prediction:Prodigal:2.60,similar to AA sequence:RefSeq:YP_003083126.1,protein motif:Cdd:COG4387,protein motif:Pfam:PF07030.6;locus_tag=cluster4_reference_00215;product=phage protein,Mu-like prophage protein gp36,Protein of unknown function (DUF1320);protein_id=gnl|SC|cluster4_reference_00215
cluster4_reference|SC|contig000001	Prodigal:2.60	CDS	223438	223836	.	-	0	ID=cluster4_reference_00216;inference=ab initio prediction:Prodigal:2.60;locus_tag=cluster4_reference_00216;product=hypothetical protein;protein_id=gnl|SC|cluster4_reference_00216
cluster4_reference|SC|contig000001	Prodigal:2.60	CDS	223901	224809	.	-	0	ID=cluster4_reference_00217;inference=ab initio prediction:Prodigal:2.60,similar to AA sequence:RefSeq:YP_005892310.1,protein motif:Cdd:COG4397,protein motif:Pfam:PF10124.3;locus_tag=cluster4_reference_00217;product=putative GpT-like prophage major head subunit protein,Mu-like prophage major head subunit gpT,Mu-like prophage major head subunit gpT;protein_id=gnl|SC|cluster4_reference_00217
cluster4_reference|SC|contig000001	Prodigal:2.60	CDS	224809	225870	.	-	0	ID=cluster4_reference_00218;inference=ab initio prediction:Prodigal:2.60,similar to AA sequence:RefSeq:YP_005897768.1,protein motif:Cdd:COG4388,protein motif:Pfam:PF10123.3;locus_tag=cluster4_reference_00218;product=protein gp32,Mu-like prophage I protein,Mu-like prophage I protein;protein_id=gnl|SC|cluster4_reference_00218
cluster4_reference|SC|contig000001	Prodigal:2.60	CDS	226101	226517	.	-	0	ID=cluster4_reference_00219;inference=ab initio prediction:Prodigal:2.60,similar to AA sequence:RefSeq:YP_005878623.1,protein motif:Cdd:COG5005,protein motif:TIGRFAMs:TIGR01635,protein motif:Pfam:PF05069.7;locus_tag=cluster4_reference_00219;product=putative phage tail completion protein,Mu-like prophage protein gpG,phage virion morphogenesis protein,Phage virion morphogenesis family;protein_id=gn…
cluster4_reference|SC|contig000001	Prodigal:2.60	CDS	226645	227970	.	-	0	ID=cluster4_reference_00220;inference=ab initio prediction:Prodigal:2.60,similar to AA sequence:RefSeq:YP_005878624.1,protein motif:TIGRFAMs:TIGR01641,protein motif:Pfam:PF04233.8;locus_tag=cluster4_reference_00220;product=putative phage head morphogenesis protein,phage head morphogenesis protein%2C SPP1 gp7 family,Phage Mu protein F like protein;protein_id=gnl|SC|cluster4_reference_00220
cluster4_reference|SC|contig000001	Prodigal:2.60	CDS	227957	229525	.	-	0	ID=cluster4_reference_00221;inference=ab initio prediction:Prodigal:2.60,similar to AA sequence:RefSeq:YP_005878625.1,protein motif:Cdd:COG4383,protein motif:Pfam:PF06074.6;locus_tag=cluster4_reference_00221;product=phage protein,Mu-like prophage protein gp29,Protein of unknown function (DUF935);protein_id=gnl|SC|cluster4_reference_00221
cluster4_reference|SC|contig000001	Prodigal:2.60	CDS	229525	231147	.	-	0	ID=cluster4_reference_00222;inference=ab initio prediction:Prodigal:2.60,similar to AA sequence:RefSeq:YP_005878626.1,protein motif:TIGRFAMs:TIGR01630;locus_tag=cluster4_reference_00222;product=phage protein,phage uncharacterized protein%2C C-terminal domain;protein_id=gnl|SC|cluster4_reference_00222
cluster4_reference|SC|contig000001	Prodigal:2.60	CDS	231152	231976	.	-	0	ID=cluster4_reference_00223;eC_number=2.1.1.37,2.1.1.37;gene=dcm;inference=ab initio prediction:Prodigal:2.60,similar to AA sequence:RefSeq:YP_005882600.1,similar to AA sequence:UniProtKB:P05102,protein motif:CLUSTERS:PRK10458,protein motif:TIGRFAMs:TIGR00675,protein motif:Pfam:PF00145.11;locus_tag=cluster4_reference_00223;product=Cytosine-specific methyltransferase NlaX,Modification methylase Hh…
cluster4_reference|SC|contig000001	Prodigal:2.60	CDS	231969	232475	.	-	0	ID=cluster4_reference_00224;inference=ab initio prediction:Prodigal:2.60,similar to AA sequence:RefSeq:YP_005878628.1,protein motif:Pfam:PF08822.5;locus_tag=cluster4_reference_00224;product=phage protein,Protein of unknown function (DUF1804);protein_id=gnl|SC|cluster4_reference_00224
cluster4_reference|SC|contig000001	Prodigal:2.60	CDS	232478	232675	.	-	0	ID=cluster4_reference_00225;inference=ab initio prediction:Prodigal:2.60,similar to AA sequence:RefSeq:YP_003083099.1;locus_tag=cluster4_reference_00225;product=phage protein;protein_id=gnl|SC|cluster4_reference_00225
cluster4_reference|SC|contig000001	Prodigal:2.60	CDS	232672	232938	.	-	0	ID=cluster4_reference_00226;inference=ab initio prediction:Prodigal:2.60,similar to AA sequence:RefSeq:YP_003083098.1;locus_tag=cluster4_reference_00226;product=phage protein;protein_id=gnl|SC|cluster4_reference_00226
cluster4_reference|SC|contig000001	Prodigal:2.60	CDS	232950	233288	.	-	0	ID=cluster4_reference_00227;inference=ab initio prediction:Prodigal:2.60,similar to AA sequence:RefSeq:YP_003083097.1;locus_tag=cluster4_reference_00227;product=phage protein;protein_id=gnl|SC|cluster4_reference_00227
cluster4_reference|SC|contig000001	Prodigal:2.60	CDS	233285	233503	.	-	0	ID=cluster4_reference_00228;inference=ab initio prediction:Prodigal:2.60,similar to AA sequence:RefSeq:YP_003083096.1;locus_tag=cluster4_reference_00228;product=phage protein;protein_id=gnl|SC|cluster4_reference_00228
cluster4_reference|SC|contig000001	Prodigal:2.60	CDS	233516	233686	.	+	0	ID=cluster4_reference_00229;inference=ab initio prediction:Prodigal:2.60,similar to AA sequence:RefSeq:YP_003083095.1,similar to AA sequence:UniProtKB:Q7DDI1,protein motif:Cdd:COG3422,protein motif:Pfam:PF07411.6;locus_tag=cluster4_reference_00229;product=phage protein,hypothetical protein,Uncharacterized conserved protein,Domain of unknown function (DUF1508);protein_id=gnl|SC|cluster4_reference_…
cluster4_reference|SC|contig000001	Prodigal:2.60	CDS	233731	233994	.	-	0	ID=cluster4_reference_00230;inference=ab initio prediction:Prodigal:2.60,similar to AA sequence:RefSeq:YP_003083094.1;locus_tag=cluster4_reference_00230;product=phage protein;protein_id=gnl|SC|cluster4_reference_00230
cluster4_reference|SC|contig000001	Prodigal:2.60	CDS	233933	234352	.	-	0	ID=cluster4_reference_00231;inference=ab initio prediction:Prodigal:2.60,similar to AA sequence:RefSeq:YP_003083093.1;locus_tag=cluster4_reference_00231;product=putative phage associated membrane protein;protein_id=gnl|SC|cluster4_reference_00231
cluster4_reference|SC|contig000001	Prodigal:2.60	CDS	234324	234560	.	-	0	ID=cluster4_reference_00232;inference=ab initio prediction:Prodigal:2.60,similar to AA sequence:RefSeq:YP_003083092.1;locus_tag=cluster4_reference_00232;product=phage protein;protein_id=gnl|SC|cluster4_reference_00232
cluster4_reference|SC|contig000001	Prodigal:2.60	CDS	234563	234727	.	-	0	ID=cluster4_reference_00233;inference=ab initio prediction:Prodigal:2.60,similar to AA sequence:RefSeq:YP_003083091.1;locus_tag=cluster4_reference_00233;product=phage protein;protein_id=gnl|SC|cluster4_reference_00233
cluster4_reference|SC|contig000001	Prodigal:2.60	CDS	234730	234903	.	-	0	ID=cluster4_reference_00234;inference=ab initio prediction:Prodigal:2.60;locus_tag=cluster4_reference_00234;product=hypothetical protein;protein_id=gnl|SC|cluster4_reference_00234
cluster4_reference|SC|contig000001	Prodigal:2.60	CDS	234900	235445	.	-	0	ID=cluster4_reference_00235;inference=ab initio prediction:Prodigal:2.60,similar to AA sequence:RefSeq:YP_001599067.1,protein motif:Pfam:PF01520.12;locus_tag=cluster4_reference_00235;product=N-acetylmuramoyl-L-alanine amidase,N-acetylmuramoyl-L-alanine amidase;protein_id=gnl|SC|cluster4_reference_00235
cluster4_reference|SC|contig000001	Prodigal:2.60	CDS	235753	236181	.	-	0	ID=cluster4_reference_00236;inference=ab initio prediction:Prodigal:2.60,similar to AA sequence:RefSeq:YP_975031.1,protein motif:Cdd:COG5566,protein motif:Pfam:PF08765.5;locus_tag=cluster4_reference_00236;product=phage related protein,Uncharacterized conserved protein,Mor transcription activator family;protein_id=gnl|SC|cluster4_reference_00236
cluster4_reference|SC|contig000001	Prodigal:2.60	CDS	236162	236596	.	-	0	ID=cluster4_reference_00237;inference=ab initio prediction:Prodigal:2.60,similar to AA sequence:RefSeq:NP_274021.1,protein motif:Cdd:COG4382,protein motif:Pfam:PF06252.6;locus_tag=cluster4_reference_00237;product=E16-like protein,Mu-like prophage protein gp16,Protein of unknown function (DUF1018);protein_id=gnl|SC|cluster4_reference_00237
cluster4_reference|SC|contig000001	Prodigal:2.60	CDS	236769	237185	.	-	0	ID=cluster4_reference_00238;inference=ab initio prediction:Prodigal:2.60,similar to AA sequence:RefSeq:YP_001599148.1;locus_tag=cluster4_reference_00238;product=membrane protein;protein_id=gnl|SC|cluster4_reference_00238
cluster4_reference|SC|contig000001	Prodigal:2.60	CDS	237182	237373	.	-	0	ID=cluster4_reference_00239;inference=ab initio prediction:Prodigal:2.60;locus_tag=cluster4_reference_00239;product=hypothetical protein;protein_id=gnl|SC|cluster4_reference_00239
cluster4_reference|SC|contig000001	Prodigal:2.60	CDS	237844	237951	.	+	0	ID=cluster4_reference_00240;inference=ab initio prediction:Prodigal:2.60,similar to AA sequence:RefSeq:YP_005902159.1;locus_tag=cluster4_reference_00240;product=transposase%2C IS30 family;protein_id=gnl|SC|cluster4_reference_00240
cluster4_reference|SC|contig000001	Prodigal:2.60	CDS	238000	238476	.	-	0	ID=cluster4_reference_00241;inference=ab initio prediction:Prodigal:2.60;locus_tag=cluster4_reference_00241;product=hypothetical protein;protein_id=gnl|SC|cluster4_reference_00241
cluster4_reference|SC|contig000001	Prodigal:2.60	CDS	238473	239441	.	-	0	ID=cluster4_reference_00242;inference=ab initio prediction:Prodigal:2.60;locus_tag=cluster4_reference_00242;product=hypothetical protein;protein_id=gnl|SC|cluster4_reference_00242
cluster4_reference|SC|contig000001	Prodigal:2.60	CDS	239675	239920	.	-	0	ID=cluster4_reference_00243;inference=ab initio prediction:Prodigal:2.60;locus_tag=cluster4_reference_00243;product=hypothetical protein;protein_id=gnl|SC|cluster4_reference_00243
cluster4_reference|SC|contig000001	Prodigal:2.60	CDS	239949	240326	.	-	0	ID=cluster4_reference_00244;inference=ab initio prediction:Prodigal:2.60,similar to AA sequence:RefSeq:YP_005878693.1,protein motif:Pfam:PF12844.1;locus_tag=cluster4_reference_00244;product=putative DNA-binding phage protein,Helix-turn-helix domain;protein_id=gnl|SC|cluster4_reference_00244
cluster4_reference|SC|contig000001	Prodigal:2.60	CDS	240464	240589	.	-	0	ID=cluster4_reference_00245;inference=ab initio prediction:Prodigal:2.60;locus_tag=cluster4_reference_00245;product=hypothetical protein;protein_id=gnl|SC|cluster4_reference_00245
cluster4_reference|SC|contig000001	Prodigal:2.60	CDS	240631	240921	.	+	0	ID=cluster4_reference_00246;inference=ab initio prediction:Prodigal:2.60,similar to AA sequence:RefSeq:YP_005878694.1,protein motif:Cdd:COG3398;locus_tag=cluster4_reference_00246;product=putative DNA-binding phage protein,Uncharacterized protein conserved in archaea;protein_id=gnl|SC|cluster4_reference_00246
cluster4_reference|SC|contig000001	Prodigal:2.60	CDS	240966	241841	.	+	0	ID=cluster4_reference_00247;inference=ab initio prediction:Prodigal:2.60,similar to AA sequence:RefSeq:YP_005878695.1,protein motif:Pfam:PF11300.2;locus_tag=cluster4_reference_00247;product=phage protein,Protein of unknown function (DUF3102);protein_id=gnl|SC|cluster4_reference_00247
cluster4_reference|SC|contig000001	Prodigal:2.60	CDS	241863	242126	.	-	0	ID=cluster4_reference_00248;inference=ab initio prediction:Prodigal:2.60;locus_tag=cluster4_reference_00248;product=hypothetical protein;protein_id=gnl|SC|cluster4_reference_00248
cluster4_reference|SC|contig000001	Prodigal:2.60	CDS	242153	242725	.	+	0	ID=cluster4_reference_00249;gene=intA;inference=ab initio prediction:Prodigal:2.60,similar to AA sequence:RefSeq:YP_975050.1,similar to AA sequence:UniProtKB:P32053,protein motif:CLUSTERS:PRK09692,protein motif:Pfam:PF00589.16;locus_tag=cluster4_reference_00249;product=phage integrase,Prophage CP4-57 integrase,integrase,Phage integrase family;protein_id=gnl|SC|cluster4_reference_00249
cluster4_reference|SC|contig000001	Prodigal:2.60	CDS	242805	243008	.	+	0	ID=cluster4_reference_00250;inference=ab initio prediction:Prodigal:2.60,similar to AA sequence:RefSeq:YP_207863.1;locus_tag=cluster4_reference_00250;product=phage associated protein;protein_id=gnl|SC|cluster4_reference_00250
cluster4_reference|SC|contig000001	Prodigal:2.60	CDS	243046	243327	.	+	0	ID=cluster4_reference_00251;inference=ab initio prediction:Prodigal:2.60,similar to AA sequence:RefSeq:YP_207862.1;locus_tag=cluster4_reference_00251;product=phage associated protein;protein_id=gnl|SC|cluster4_reference_00251
cluster4_reference|SC|contig000001	Prodigal:2.60	CDS	243312	243551	.	+	0	ID=cluster4_reference_00252;inference=ab initio prediction:Prodigal:2.60,similar to AA sequence:RefSeq:YP_002001773.1;locus_tag=cluster4_reference_00252;product=putative phage associated protein;protein_id=gnl|SC|cluster4_reference_00252
cluster4_reference|SC|contig000001	Prodigal:2.60	CDS	243807	244766	.	-	0	ID=cluster4_reference_00253;inference=ab initio prediction:Prodigal:2.60,similar to AA sequence:RefSeq:YP_001599082.1,protein motif:Pfam:PF01609.15;locus_tag=cluster4_reference_00253;product=IS1106 transposase,Transposase DDE domain;protein_id=gnl|SC|cluster4_reference_00253
cluster4_reference|SC|contig000001	Prodigal:2.60	CDS	244953	245135	.	+	0	ID=cluster4_reference_00254;inference=ab initio prediction:Prodigal:2.60;locus_tag=cluster4_reference_00254;product=hypothetical protein;protein_id=gnl|SC|cluster4_reference_00254
cluster4_reference|SC|contig000001	Prodigal:2.60	CDS	245197	246198	.	-	0	ID=cluster4_reference_00255;eC_number=1.-.-.-;gene=dus_1;inference=ab initio prediction:Prodigal:2.60,similar to AA sequence:RefSeq:YP_002001536.1,similar to AA sequence:UniProtKB:P67717,protein motif:CLUSTERS:PRK10550,protein motif:Cdd:COG0042,protein motif:TIGRFAMs:TIGR00737,protein motif:Pfam:PF01207.11;locus_tag=cluster4_reference_00255;product=tRNA-dihydrouridine synthase C,Probable tRNA-dih…
cluster4_reference|SC|contig000001	Prodigal:2.60	CDS	246275	250195	.	-	0	ID=cluster4_reference_00256;eC_number=1.-.-.-;inference=ab initio prediction:Prodigal:2.60,similar to AA sequence:RefSeq:YP_002001537.1,similar to AA sequence:UniProtKB:Q50685,protein motif:CLUSTERS:PRK11230,protein motif:Cdd:COG0247,protein motif:TIGRFAMs:TIGR00387,protein motif:Pfam:PF12447.2;locus_tag=cluster4_reference_00256;product=putative oxidoreductase,Uncharacterized FAD-linked oxidoredu…
cluster4_reference|SC|contig000001	Infernal:1.1	ncRNA	250369	250465	.	+	0	ID=cluster4_reference_00257;inference=COORDINATES:profile:Infernal:1.1;locus_tag=cluster4_reference_00257;product=Bacteria_small_SRP
cluster4_reference|SC|contig000001	Prodigal:2.60	CDS	250633	252324	.	+	0	ID=cluster4_reference_00258;eC_number=1.1.1.28,1.1.1.28;gene=dld;inference=ab initio prediction:Prodigal:2.60,similar to AA sequence:RefSeq:YP_005891788.1,similar to AA sequence:UniProtKB:P06149,protein motif:CLUSTERS:PRK11183,protein motif:TIGRFAMs:TIGR00387,protein motif:Pfam:PF09330.5;locus_tag=cluster4_reference_00258;product=D-lactate dehydrogenase,D-lactate dehydrogenase,D-lactate dehydroge…
cluster4_reference|SC|contig000001	Prodigal:2.60	CDS	252619	252990	.	+	0	ID=cluster4_reference_00259;inference=ab initio prediction:Prodigal:2.60,similar to AA sequence:RefSeq:YP_005893862.1,protein motif:Pfam:PF10947.2;locus_tag=cluster4_reference_00259;product=putative lipoprotein,Protein of unknown function (DUF2628);protein_id=gnl|SC|cluster4_reference_00259
cluster4_reference|SC|contig000001	Prodigal:2.60	CDS	253145	253693	.	+	0	ID=cluster4_reference_00260;inference=ab initio prediction:Prodigal:2.60,similar to AA sequence:RefSeq:YP_005883017.1,protein motif:Cdd:COG4950,protein motif:TIGRFAMs:TIGR01926,protein motif:Pfam:PF02627.1;locus_tag=cluster4_reference_00260;product=macrophage infectivity potentiator-related protein,Uncharacterized protein conserved in bacteria,uncharacterized peroxidase-related enzyme,Carboxymuco…
cluster4_reference|SC|contig000001	Prodigal:2.60	CDS	253823	254914	.	+	0	ID=cluster4_reference_00261;eC_number=1.3.8.1;inference=ab initio prediction:Prodigal:2.60,similar to AA sequence:RefSeq:YP_004048817.1,similar to AA sequence:UniProtKB:Q06319,protein motif:Pfam:PF02771.10;locus_tag=cluster4_reference_00261;product=acyl-CoA dehydrogenase,Acyl-CoA dehydrogenase%2C short-chain specific,Acyl-CoA dehydrogenase%2C N-terminal domain;protein_id=gnl|SC|cluster4_reference…
cluster4_reference|SC|contig000001	Prodigal:2.60	CDS	255385	255555	.	+	0	ID=cluster4_reference_00262;gene=rubA;inference=ab initio prediction:Prodigal:2.60,similar to AA sequence:RefSeq:YP_002001544.1,similar to AA sequence:UniProtKB:P42453,protein motif:CLUSTERS:PRK05452,protein motif:Cdd:COG1773,protein motif:Pfam:PF00301.14;locus_tag=cluster4_reference_00262;product=rebredoxin,Rubredoxin,anaerobic nitric oxide reductase flavorubredoxin,Rubredoxin,Rubredoxin;protein…
cluster4_reference|SC|contig000001	Prodigal:2.60	CDS	255958	256317	.	+	0	ID=cluster4_reference_00263;inference=ab initio prediction:Prodigal:2.60,similar to AA sequence:RefSeq:YP_003083102.1;locus_tag=cluster4_reference_00263;product=putative phage associated protein;protein_id=gnl|SC|cluster4_reference_00263
cluster4_reference|SC|contig000001	Prodigal:2.60	CDS	257481	259259	.	+	0	ID=cluster4_reference_00264;gene=nhhA;inference=ab initio prediction:Prodigal:2.60,similar to AA sequence:RefSeq:YP_005891784.1,protein motif:Cdd:COG3468,protein motif:Pfam:PF03895.9;locus_tag=cluster4_reference_00264;product=autotransporter NhhA,Type V secretory pathway%2C adhesin AidA,YadA-like C-terminal region;protein_id=gnl|SC|cluster4_reference_00264
cluster4_reference|SC|contig000001	Prodigal:2.60	CDS	259392	259697	.	+	0	ID=cluster4_reference_00265;inference=ab initio prediction:Prodigal:2.60,similar to AA sequence:RefSeq:YP_005902535.1,protein motif:Pfam:PF05598.5;locus_tag=cluster4_reference_00265;product=IS1106 transposase,Transposase domain (DUF772);protein_id=gnl|SC|cluster4_reference_00265
cluster4_reference|SC|contig000001	Prodigal:2.60	CDS	259824	260024	.	+	0	ID=cluster4_reference_00266;inference=ab initio prediction:Prodigal:2.60,similar to AA sequence:RefSeq:YP_005899823.1;locus_tag=cluster4_reference_00266;product=IS1106 transposase;protein_id=gnl|SC|cluster4_reference_00266
cluster4_reference|SC|contig000001	Prodigal:2.60	CDS	259929	260177	.	-	0	ID=cluster4_reference_00267;inference=ab initio prediction:Prodigal:2.60;locus_tag=cluster4_reference_00267;product=hypothetical protein;protein_id=gnl|SC|cluster4_reference_00267
cluster4_reference|SC|contig000001	Prodigal:2.60	CDS	260193	260540	.	+	0	ID=cluster4_reference_00268;inference=ab initio prediction:Prodigal:2.60,similar to AA sequence:RefSeq:YP_975824.1,protein motif:Pfam:PF01609.15;locus_tag=cluster4_reference_00268;product=IS1106 transposase (fragment),Transposase DDE domain;protein_id=gnl|SC|cluster4_reference_00268
cluster4_reference|SC|contig000001	Prodigal:2.60	CDS	260582	260986	.	-	0	ID=cluster4_reference_00269;inference=ab initio prediction:Prodigal:2.60,similar to AA sequence:RefSeq:YP_005883021.1;locus_tag=cluster4_reference_00269;product=putative phage related protein;protein_id=gnl|SC|cluster4_reference_00269
cluster4_reference|SC|contig000001	Prodigal:2.60	CDS	260958	261194	.	-	0	ID=cluster4_reference_00270;inference=ab initio prediction:Prodigal:2.60,similar to AA sequence:RefSeq:YP_003083092.1;locus_tag=cluster4_reference_00270;product=phage protein;protein_id=gnl|SC|cluster4_reference_00270
cluster4_reference|SC|contig000001	Prodigal:2.60	CDS	261197	261361	.	-	0	ID=cluster4_reference_00271;inference=ab initio prediction:Prodigal:2.60,similar to AA sequence:RefSeq:YP_003083091.1;locus_tag=cluster4_reference_00271;product=phage protein;protein_id=gnl|SC|cluster4_reference_00271
cluster4_reference|SC|contig000001	Prodigal:2.60	CDS	261567	261875	.	-	0	ID=cluster4_reference_00272;inference=ab initio prediction:Prodigal:2.60,similar to AA sequence:RefSeq:YP_001599067.1;locus_tag=cluster4_reference_00272;product=N-acetylmuramoyl-L-alanine amidase;protein_id=gnl|SC|cluster4_reference_00272
cluster4_reference|SC|contig000001	Prodigal:2.60	CDS	262029	262985	.	-	0	ID=cluster4_reference_00273;inference=ab initio prediction:Prodigal:2.60,similar to AA sequence:RefSeq:YP_005879129.1,protein motif:Pfam:PF01548.11;locus_tag=cluster4_reference_00273;product=IS110 family transposase,Transposase;protein_id=gnl|SC|cluster4_reference_00273
cluster4_reference|SC|contig000001	Prodigal:2.60	CDS	263230	263454	.	-	0	ID=cluster4_reference_00274;inference=ab initio prediction:Prodigal:2.60;locus_tag=cluster4_reference_00274;product=hypothetical protein;protein_id=gnl|SC|cluster4_reference_00274
cluster4_reference|SC|contig000001	Prodigal:2.60	CDS	263598	265178	.	-	0	ID=cluster4_reference_00275;eC_number=2.1.2.3;gene=purH;inference=ab initio prediction:Prodigal:2.60,similar to AA sequence:RefSeq:YP_005891771.1,similar to AA sequence:UniProtKB:P15639,protein motif:CLUSTERS:PRK00881,protein motif:Cdd:COG0299,protein motif:TIGRFAMs:TIGR00355,protein motif:Pfam:PF01808.12;locus_tag=cluster4_reference_00275;product=bifunctional purine biosynthesis protein PurH [in…
cluster4_reference|SC|contig000001	Prodigal:2.60	CDS	265339	266562	.	-	0	ID=cluster4_reference_00276;gene=clcA_1;inference=ab initio prediction:Prodigal:2.60,similar to AA sequence:RefSeq:YP_002002357.1,similar to AA sequence:UniProtKB:Q8ZRP8,protein motif:CLUSTERS:PRK01862,protein motif:Pfam:PF00654.14;locus_tag=cluster4_reference_00276;product=Chloride channel protein-related protein,H(+)/Cl(-) exchange transporter ClcA,putative voltage-gated ClC-type chloride chann…
cluster4_reference|SC|contig000001	Prodigal:2.60	CDS	266626	267459	.	-	0	ID=cluster4_reference_00277;eC_number=3.1.3.3;gene=serB;inference=ab initio prediction:Prodigal:2.60,similar to AA sequence:RefSeq:YP_002002358.1,similar to AA sequence:UniProtKB:P0AGB0,protein motif:CLUSTERS:PRK11133,protein motif:Cdd:COG3830,protein motif:TIGRFAMs:TIGR00338,protein motif:Pfam:PF00702.1;locus_tag=cluster4_reference_00277;product=SerB protein,Phosphoserine phosphatase,phosphoseri…
cluster4_reference|SC|contig000001	Prodigal:2.60	CDS	267749	269290	.	+	0	ID=cluster4_reference_00278;eC_number=1.6.1.2;gene=pntA;inference=ab initio prediction:Prodigal:2.60,similar to AA sequence:RefSeq:YP_002002360.1,similar to AA sequence:UniProtKB:P07001,protein motif:CLUSTERS:PRK09424,protein motif:Cdd:COG3288,protein motif:TIGRFAMs:TIGR00561,protein motif:Pfam:PF01262.15;locus_tag=cluster4_reference_00278;product=NAD(P) transhydrogenase subunit alpha,NAD(P) tran…
cluster4_reference|SC|contig000001	Prodigal:2.60	CDS	269294	269677	.	+	0	ID=cluster4_reference_00279;inference=ab initio prediction:Prodigal:2.60,similar to AA sequence:RefSeq:YP_002002361.1,protein motif:Pfam:PF01124.12;locus_tag=cluster4_reference_00279;product=Membrane protein,MAPEG family;protein_id=gnl|SC|cluster4_reference_00279
cluster4_reference|SC|contig000001	Prodigal:2.60	CDS	269743	271128	.	+	0	ID=cluster4_reference_00280;eC_number=1.6.1.2,1.6.1.2;gene=pntB;inference=ab initio prediction:Prodigal:2.60,similar to AA sequence:RefSeq:YP_208524.1,similar to AA sequence:UniProtKB:P0AB67,protein motif:CLUSTERS:PRK09444,protein motif:Cdd:COG3288,protein motif:Pfam:PF02233.10;locus_tag=cluster4_reference_00280;product=pyridine nucleotide transhydrogenase,NAD(P) transhydrogenase subunit beta,pyr…
cluster4_reference|SC|contig000001	Prodigal:2.60	CDS	271336	271803	.	-	0	ID=cluster4_reference_00281;gene=mdaB_1;inference=ab initio prediction:Prodigal:2.60,similar to AA sequence:RefSeq:YP_001599058.1,similar to AA sequence:UniProtKB:P0AEY5,protein motif:Cdd:COG2249,protein motif:Pfam:PF02525.11;locus_tag=cluster4_reference_00281;product=modulator of drug activity B,Modulator of drug activity B,Putative NADPH-quinone reductase (modulator of drug activity B),Flavodox…
cluster4_reference|SC|contig000001	Prodigal:2.60	CDS	272246	272410	.	-	0	ID=cluster4_reference_00282;inference=ab initio prediction:Prodigal:2.60,similar to AA sequence:RefSeq:YP_975021.1,protein motif:Pfam:PF05616.7;locus_tag=cluster4_reference_00282;product=cell-surface protein,Neisseria meningitidis TspB protein;protein_id=gnl|SC|cluster4_reference_00282
cluster4_reference|SC|contig000001	Prodigal:2.60	CDS	277949	278227	.	-	0	ID=cluster4_reference_00283;inference=ab initio prediction:Prodigal:2.60,similar to AA sequence:RefSeq:YP_003083078.1;locus_tag=cluster4_reference_00283;product=putative phage associated protein;protein_id=gnl|SC|cluster4_reference_00283
cluster4_reference|SC|contig000001	Prodigal:2.60	CDS	278234	278452	.	-	0	ID=cluster4_reference_00284;inference=ab initio prediction:Prodigal:2.60,similar to AA sequence:RefSeq:YP_208222.1;locus_tag=cluster4_reference_00284;product=phage associated protein;protein_id=gnl|SC|cluster4_reference_00284
cluster4_reference|SC|contig000001	Prodigal:2.60	CDS	278526	278723	.	-	0	ID=cluster4_reference_00285;inference=ab initio prediction:Prodigal:2.60,similar to AA sequence:RefSeq:YP_208247.1;locus_tag=cluster4_reference_00285;product=phage associated protein;protein_id=gnl|SC|cluster4_reference_00285
cluster4_reference|SC|contig000001	Prodigal:2.60	CDS	278728	279018	.	-	0	ID=cluster4_reference_00286;inference=ab initio prediction:Prodigal:2.60,similar to AA sequence:RefSeq:YP_208248.1;locus_tag=cluster4_reference_00286;product=phage associated protein;protein_id=gnl|SC|cluster4_reference_00286
cluster4_reference|SC|contig000001	Prodigal:2.60	CDS	279063	280406	.	-	0	ID=cluster4_reference_00287;inference=ab initio prediction:Prodigal:2.60,similar to AA sequence:RefSeq:YP_005882139.1,protein motif:Pfam:PF02486.13;locus_tag=cluster4_reference_00287;product=putative phage replication initiation protein,Replication initiation factor;protein_id=gnl|SC|cluster4_reference_00287
cluster4_reference|SC|contig000001	Prodigal:2.60	CDS	280478	280723	.	-	0	ID=cluster4_reference_00288;inference=ab initio prediction:Prodigal:2.60;locus_tag=cluster4_reference_00288;product=hypothetical protein;protein_id=gnl|SC|cluster4_reference_00288
cluster4_reference|SC|contig000001	Prodigal:2.60	CDS	280724	281020	.	-	0	ID=cluster4_reference_00289;inference=ab initio prediction:Prodigal:2.60;locus_tag=cluster4_reference_00289;product=hypothetical protein;protein_id=gnl|SC|cluster4_reference_00289
cluster4_reference|SC|contig000001	Prodigal:2.60	CDS	281011	281364	.	-	0	ID=cluster4_reference_00290;inference=ab initio prediction:Prodigal:2.60;locus_tag=cluster4_reference_00290;product=hypothetical protein;protein_id=gnl|SC|cluster4_reference_00290
cluster4_reference|SC|contig000001	Prodigal:2.60	CDS	281600	283027	.	+	0	ID=cluster4_reference_00291;gene=natD;inference=ab initio prediction:Prodigal:2.60,similar to AA sequence:RefSeq:YP_001599757.1,similar to AA sequence:UniProtKB:P09986,protein motif:TIGRFAMs:TIGR01843,protein motif:Pfam:PF00529.14;locus_tag=cluster4_reference_00291;product=periplasmic type I secretion system protein,Hemolysin secretion protein D%2C chromosomal,type I secretion membrane fusion pro…
cluster4_reference|SC|contig000001	Prodigal:2.60	CDS	283096	284499	.	+	0	ID=cluster4_reference_00292;gene=natC;inference=ab initio prediction:Prodigal:2.60,similar to AA sequence:RefSeq:YP_001599756.1,similar to AA sequence:UniProtKB:P02930,protein motif:CLUSTERS:PRK09465,protein motif:TIGRFAMs:TIGR01844,protein motif:Pfam:PF02321.12;locus_tag=cluster4_reference_00292;product=periplasmic type I secretion system protein,Outer membrane protein tolC precursor,outer membr…
cluster4_reference|SC|contig000001	Prodigal:2.60	CDS	284663	285256	.	-	0	ID=cluster4_reference_00293;inference=ab initio prediction:Prodigal:2.60,similar to AA sequence:RefSeq:YP_005894455.1;locus_tag=cluster4_reference_00293;product=transposase;protein_id=gnl|SC|cluster4_reference_00293
cluster4_reference|SC|contig000001	Prodigal:2.60	CDS	285793	288006	.	-	0	ID=cluster4_reference_00294;eC_number=2.7.6.5;gene=relA;inference=ab initio prediction:Prodigal:2.60,similar to AA sequence:RefSeq:YP_001599754.1,similar to AA sequence:UniProtKB:P0AG20,protein motif:CLUSTERS:PRK10872,protein motif:Cdd:COG0317,protein motif:TIGRFAMs:TIGR00691,protein motif:Pfam:PF04607.11;locus_tag=cluster4_reference_00294;product=GTP pyrophosphokinase,GTP pyrophosphokinase,(p)pp…
cluster4_reference|SC|contig000001	Prodigal:2.60	CDS	288334	288975	.	+	0	ID=cluster4_reference_00295;gene=grxB;inference=ab initio prediction:Prodigal:2.60,similar to AA sequence:RefSeq:YP_001599753.1,similar to AA sequence:UniProtKB:P0AC59,protein motif:CLUSTERS:PRK10387,protein motif:TIGRFAMs:TIGR02182,protein motif:Pfam:PF04399.7;locus_tag=cluster4_reference_00295;product=glutaredoxin,Glutaredoxin-2,glutaredoxin 2,glutaredoxin%2C GrxB family,Glutaredoxin 2%2C C ter…
cluster4_reference|SC|contig000001	Prodigal:2.60	CDS	289312	289818	.	+	0	ID=cluster4_reference_00296;inference=ab initio prediction:Prodigal:2.60,similar to AA sequence:RefSeq:YP_002342232.1;locus_tag=cluster4_reference_00296;product=membrane protein;protein_id=gnl|SC|cluster4_reference_00296
cluster4_reference|SC|contig000001	Prodigal:2.60	CDS	289954	290754	.	+	0	ID=cluster4_reference_00297;gene=czcD;inference=ab initio prediction:Prodigal:2.60,similar to AA sequence:RefSeq:YP_005878099.1,similar to AA sequence:UniProtKB:O07084,protein motif:CLUSTERS:PRK03557,protein motif:Cdd:COG0053,protein motif:TIGRFAMs:TIGR01297,protein motif:Pfam:PF01545.15;locus_tag=cluster4_reference_00297;product=putative heavy metal transport protein,Cadmium%2C cobalt and zinc/H…
cluster4_reference|SC|contig000001	Prodigal:2.60	CDS	291093	291311	.	+	0	ID=cluster4_reference_00298;inference=ab initio prediction:Prodigal:2.60;locus_tag=cluster4_reference_00298;product=hypothetical protein;protein_id=gnl|SC|cluster4_reference_00298
cluster4_reference|SC|contig000001	Prodigal:2.60	CDS	291206	291844	.	-	0	ID=cluster4_reference_00299;inference=ab initio prediction:Prodigal:2.60,similar to AA sequence:RefSeq:YP_005878101.1,protein motif:Cdd:COG1994,protein motif:Pfam:PF02163.16;locus_tag=cluster4_reference_00299;product=putative metallopeptidase,Zn-dependent proteases,Peptidase family M50;protein_id=gnl|SC|cluster4_reference_00299
cluster4_reference|SC|contig000001	Prodigal:2.60	CDS	292099	292941	.	+	0	ID=cluster4_reference_00300;inference=ab initio prediction:Prodigal:2.60,similar to AA sequence:RefSeq:YP_208439.1,protein motif:TIGRFAMs:TIGR01352,protein motif:Pfam:PF03544.8;locus_tag=cluster4_reference_00300;product=TonB,TonB family C-terminal domain,Gram-negative bacterial tonB protein;protein_id=gnl|SC|cluster4_reference_00300
cluster4_reference|SC|contig000001	Prodigal:2.60	CDS	293007	293669	.	+	0	ID=cluster4_reference_00301;gene=exbB;inference=ab initio prediction:Prodigal:2.60,similar to AA sequence:RefSeq:YP_208438.1,similar to AA sequence:UniProtKB:P0ABU7,protein motif:CLUSTERS:PRK10414,protein motif:Cdd:COG5306,protein motif:TIGRFAMs:TIGR02796,protein motif:Pfam:PF01618.10;locus_tag=cluster4_reference_00301;product=ExbB oriteub,Biopolymer transport protein exbB,biopolymer transport pr…
cluster4_reference|SC|contig000001	Prodigal:2.60	CDS	293672	294106	.	+	0	ID=cluster4_reference_00302;gene=exbD;inference=ab initio prediction:Prodigal:2.60,similar to AA sequence:RefSeq:YP_002002239.1,similar to AA sequence:UniProtKB:P0ABV2,protein motif:CLUSTERS:PRK11267,protein motif:TIGRFAMs:TIGR02801,protein motif:Pfam:PF02472.10;locus_tag=cluster4_reference_00302;product=ExbD protein,Biopolymer transport protein exbD,biopolymer transport protein ExbD,protein TolR…
cluster4_reference|SC|contig000001	Prodigal:2.60	CDS	294783	295211	.	-	0	ID=cluster4_reference_00303;inference=ab initio prediction:Prodigal:2.60,protein motif:Cdd:COG3453,protein motif:TIGRFAMs:TIGR01244,protein motif:Pfam:PF04273.7;locus_tag=cluster4_reference_00303;product=Uncharacterized protein conserved in bacteria,conserved hypothetical protein,Putative phosphatase (DUF442);protein_id=gnl|SC|cluster4_reference_00303
cluster4_reference|SC|contig000001	Prodigal:2.60	CDS	295276	297024	.	-	0	ID=cluster4_reference_00304;inference=ab initio prediction:Prodigal:2.60,similar to AA sequence:RefSeq:YP_004048173.1,protein motif:Cdd:COG3975,protein motif:Pfam:PF05299.6;locus_tag=cluster4_reference_00304;product=peptidase M61,Predicted protease with the C-terminal PDZ domain,M61 glycyl aminopeptidase;protein_id=gnl|SC|cluster4_reference_00304
cluster4_reference|SC|contig000001	Prodigal:2.60	CDS	297351	298784	.	+	0	ID=cluster4_reference_00305;eC_number=1.9.3.1;inference=ab initio prediction:Prodigal:2.60,similar to AA sequence:RefSeq:YP_208434.1,protein motif:CLUSTERS:PRK14488,protein motif:Cdd:COG3278,protein motif:TIGRFAMs:TIGR00780,protein motif:Pfam:PF00115.14;locus_tag=cluster4_reference_00305;product=cbb3-type cytochrome c oxidase subunit I,cbb3-type cytochrome c oxidase subunit I,Cbb3-type cytochrome…
cluster4_reference|SC|contig000001	Prodigal:2.60	CDS	298811	299422	.	+	0	ID=cluster4_reference_00306;eC_number=1.9.3.1;inference=ab initio prediction:Prodigal:2.60,similar to AA sequence:RefSeq:YP_208433.1,protein motif:CLUSTERS:PRK14487,protein motif:TIGRFAMs:TIGR00781,protein motif:Pfam:PF02433.9;locus_tag=cluster4_reference_00306;product=cbb3-type cytochrome c oxidase subunit II,cbb3-type cytochrome c oxidase subunit II,cytochrome c oxidase%2C cbb3-type%2C subunit …
cluster4_reference|SC|contig000001	Prodigal:2.60	CDS	299427	299597	.	+	0	ID=cluster4_reference_00307;inference=ab initio prediction:Prodigal:2.60,similar to AA sequence:RefSeq:YP_002002233.1,protein motif:Cdd:COG4736,protein motif:Pfam:PF05545.5;locus_tag=cluster4_reference_00307;product=Cb-type cytochrome c oxidase subunit IV,Cbb3-type cytochrome oxidase%2C subunit 3,Cbb3-type cytochrome oxidase component FixQ;protein_id=gnl|SC|cluster4_reference_00307
cluster4_reference|SC|contig000001	Prodigal:2.60	CDS	299621	300718	.	+	0	ID=cluster4_reference_00308;eC_number=1.9.3.1;gene=ccoP2;inference=ab initio prediction:Prodigal:2.60,similar to AA sequence:RefSeq:YP_004048177.1,similar to AA sequence:UniProtKB:Q8KS19,protein motif:CLUSTERS:PRK14486,protein motif:Cdd:COG2010,protein motif:TIGRFAMs:TIGR00782,protein motif:Pfam:PF00034.15;locus_tag=cluster4_reference_00308;product=cytochrome C oxidase%2C subunit III,Cytochrome c…
cluster4_reference|SC|contig000001	Prodigal:2.60	CDS	300831	300956	.	+	0	ID=cluster4_reference_00309;inference=ab initio prediction:Prodigal:2.60,similar to AA sequence:RefSeq:YP_001599740.1,protein motif:Cdd:COG3245;locus_tag=cluster4_reference_00309;product=cytochrome C555,Cytochrome c5;protein_id=gnl|SC|cluster4_reference_00309
cluster4_reference|SC|contig000001	Prodigal:2.60	CDS	301158	302567	.	+	0	ID=cluster4_reference_00310;inference=ab initio prediction:Prodigal:2.60,similar to AA sequence:RefSeq:YP_002002230.1,protein motif:Cdd:COG3182;locus_tag=cluster4_reference_00310;product=membrane protein,Uncharacterized iron-regulated membrane protein;protein_id=gnl|SC|cluster4_reference_00310
cluster4_reference|SC|contig000001	Prodigal:2.60	CDS	302669	305878	.	+	0	ID=cluster4_reference_00311;eC_number=3.1.11.5;gene=recC;inference=ab initio prediction:Prodigal:2.60,similar to AA sequence:RefSeq:YP_002002228.1,similar to AA sequence:UniProtKB:P07648,protein motif:CLUSTERS:PRK11069,protein motif:Cdd:COG1330,protein motif:TIGRFAMs:TIGR01450,protein motif:Pfam:PF04257.8;locus_tag=cluster4_reference_00311;product=putative exodeoxyribonuclease V,Exodeoxyribonucle…
cluster4_reference|SC|contig000001	Prodigal:2.60	CDS	305948	307516	.	-	0	ID=cluster4_reference_00312;gene=abgT;inference=ab initio prediction:Prodigal:2.60,similar to AA sequence:RefSeq:YP_002002227.1,similar to AA sequence:UniProtKB:P46133,protein motif:CLUSTERS:PRK11339,protein motif:Cdd:COG2978,protein motif:TIGRFAMs:TIGR00819,protein motif:Pfam:PF03806.7;locus_tag=cluster4_reference_00312;product=antibiotic resistance efflux pump component,Aminobenzoyl-glutamate t…
cluster4_reference|SC|contig000001	Prodigal:2.60	CDS	307850	308062	.	+	0	ID=cluster4_reference_00313;inference=ab initio prediction:Prodigal:2.60;locus_tag=cluster4_reference_00313;product=hypothetical protein;protein_id=gnl|SC|cluster4_reference_00313
cluster4_reference|SC|contig000001	Prodigal:2.60	CDS	308341	308973	.	-	0	ID=cluster4_reference_00314;gene=acrR;inference=ab initio prediction:Prodigal:2.60,similar to AA sequence:RefSeq:YP_208426.1,similar to AA sequence:UniProtKB:P0ACS9,protein motif:CLUSTERS:PRK10668,protein motif:TIGRFAMs:TIGR03968,protein motif:Pfam:PF00440.17;locus_tag=cluster4_reference_00314;product=mtrCDE transcriptional repressor,Potential acrAB operon repressor,DNA-binding transcriptional re…
cluster4_reference|SC|contig000001	Prodigal:2.60	CDS	309377	310615	.	+	0	ID=cluster4_reference_00315;gene=mexA;inference=ab initio prediction:Prodigal:2.60,similar to AA sequence:RefSeq:YP_208425.1,similar to AA sequence:UniProtKB:P52477,protein motif:CLUSTERS:PRK15030,protein motif:TIGRFAMs:TIGR01730,protein motif:Pfam:PF00529.14;locus_tag=cluster4_reference_00315;product=antibiotic resistance efflux pump component,Multidrug resistance protein mexA precursor,multidru…
cluster4_reference|SC|contig000001	Prodigal:2.60	CDS	310627	313830	.	+	0	ID=cluster4_reference_00316;gene=mexB;inference=ab initio prediction:Prodigal:2.60,similar to AA sequence:RefSeq:YP_208424.1,similar to AA sequence:UniProtKB:P52002,protein motif:CLUSTERS:PRK09577,protein motif:TIGRFAMs:TIGR00915,protein motif:Pfam:PF00873.13;locus_tag=cluster4_reference_00316;product=antibiotic resistance efflux pump component,Multidrug-efflux transporter MexB,multidrug efflux p…
cluster4_reference|SC|contig000001	Prodigal:2.60	CDS	313885	315288	.	+	0	ID=cluster4_reference_00317;gene=mtrE;inference=ab initio prediction:Prodigal:2.60,similar to AA sequence:RefSeq:YP_004048184.1,similar to AA sequence:UniProtKB:Q51487,protein motif:CLUSTERS:PRK09837,protein motif:TIGRFAMs:TIGR01845,protein motif:Pfam:PF02321.12;locus_tag=cluster4_reference_00317;product=outer membrane efflux protein,Outer membrane protein oprM precursor,copper/silver efflux syst…
cluster4_reference|SC|contig000001	Prodigal:2.60	CDS	315480	315629	.	-	0	ID=cluster4_reference_00318;inference=ab initio prediction:Prodigal:2.60,similar to AA sequence:RefSeq:YP_004048185.1;locus_tag=cluster4_reference_00318;product=TonB-dependent iron siderophore receptor protein;protein_id=gnl|SC|cluster4_reference_00318
cluster4_reference|SC|contig000001	Prodigal:2.60	CDS	315656	315883	.	-	0	ID=cluster4_reference_00319;gene=glcA;inference=ab initio prediction:Prodigal:2.60,similar to AA sequence:RefSeq:YP_001599730.1,similar to AA sequence:UniProtKB:Q46839,protein motif:CLUSTERS:PRK10420,protein motif:TIGRFAMs:TIGR00795,protein motif:Pfam:PF02652.8;locus_tag=cluster4_reference_00319;product=L-lactate permease-like protein,Glycolate permease glcA,L-lactate permease,transporter%2C lact…
cluster4_reference|SC|contig000001	Prodigal:2.60	CDS	316490	317269	.	+	0	ID=cluster4_reference_00320;gene=pdhR;inference=ab initio prediction:Prodigal:2.60,similar to AA sequence:RefSeq:YP_002002218.1,similar to AA sequence:UniProtKB:P0ACL9,protein motif:CLUSTERS:PRK09464,protein motif:Cdd:COG1802,protein motif:TIGRFAMs:TIGR02325,protein motif:Pfam:PF07729.6;locus_tag=cluster4_reference_00320;product=GntR family transcriptional regulator,Pyruvate dehydrogenase complex…
cluster4_reference|SC|contig000001	Prodigal:2.60	CDS	317455	317712	.	-	0	ID=cluster4_reference_00321;inference=ab initio prediction:Prodigal:2.60,similar to AA sequence:RefSeq:YP_001599728.1;locus_tag=cluster4_reference_00321;product=histone acetyltransferase HPA2;protein_id=gnl|SC|cluster4_reference_00321
cluster4_reference|SC|contig000001	Prodigal:2.60	CDS	317756	318124	.	-	0	ID=cluster4_reference_00322;inference=ab initio prediction:Prodigal:2.60;locus_tag=cluster4_reference_00322;product=hypothetical protein;protein_id=gnl|SC|cluster4_reference_00322
cluster4_reference|SC|contig000001	Prodigal:2.60	CDS	318272	319606	.	-	0	ID=cluster4_reference_00323;eC_number=1.4.1.4,1.4.1.4;gene=gdhA;inference=ab initio prediction:Prodigal:2.60,similar to AA sequence:RefSeq:YP_208418.1,similar to AA sequence:UniProtKB:P00370,protein motif:CLUSTERS:PRK09414,protein motif:Pfam:PF00208.15;locus_tag=cluster4_reference_00323;product=glutamate dehydrogenase,NADP-specific glutamate dehydrogenase,glutamate dehydrogenase,Glutamate/Leucine…
cluster4_reference|SC|contig000001	Prodigal:2.60	CDS	319990	320784	.	+	0	ID=cluster4_reference_00324;eC_number=2.1.1.45;gene=thyA;inference=ab initio prediction:Prodigal:2.60,similar to AA sequence:RefSeq:YP_002002215.1,similar to AA sequence:UniProtKB:P67042,protein motif:CLUSTERS:PRK01827,protein motif:TIGRFAMs:TIGR03284,protein motif:Pfam:PF00303.13;locus_tag=cluster4_reference_00324;product=thymidylate synthase,Thymidylate synthase,thymidylate synthase,thymidylate…
cluster4_reference|SC|contig000001	Prodigal:2.60	CDS	320793	321074	.	+	0	ID=cluster4_reference_00325;inference=ab initio prediction:Prodigal:2.60,similar to AA sequence:RefSeq:YP_002343235.1;locus_tag=cluster4_reference_00325;product=hypothetical periplasmic protein;protein_id=gnl|SC|cluster4_reference_00325
cluster4_reference|SC|contig000001	Prodigal:2.60	CDS	321055	321453	.	+	0	ID=cluster4_reference_00326;inference=ab initio prediction:Prodigal:2.60,similar to AA sequence:RefSeq:YP_002343235.1,protein motif:Pfam:PF02424.9;locus_tag=cluster4_reference_00326;product=hypothetical periplasmic protein,ApbE family;protein_id=gnl|SC|cluster4_reference_00326
cluster4_reference|SC|contig000001	Prodigal:2.60	CDS	321625	322962	.	-	0	ID=cluster4_reference_00327;inference=ab initio prediction:Prodigal:2.60,similar to AA sequence:RefSeq:YP_005890079.1,protein motif:Cdd:COG0733,protein motif:Pfam:PF00209.12;locus_tag=cluster4_reference_00327;product=putative sodium dependent ion transport protein,Na+-dependent transporters of the SNF family,Sodium:neurotransmitter symporter family;protein_id=gnl|SC|cluster4_reference_00327
cluster4_reference|SC|contig000001	Prodigal:2.60	CDS	323349	324413	.	-	0	ID=cluster4_reference_00328;eC_number=2.4.1.250;gene=mshA;inference=ab initio prediction:Prodigal:2.60,similar to AA sequence:RefSeq:YP_208415.1,similar to AA sequence:UniProtKB:A0QQZ8,protein motif:CLUSTERS:PRK15427,protein motif:Cdd:COG4641,protein motif:TIGRFAMs:TIGR03088,protein motif:Pfam:PF00534.14;locus_tag=cluster4_reference_00328;product=RfaK,D-inositol-3-phosphate glycosyltransferase,co…
cluster4_reference|SC|contig000001	Prodigal:2.60	CDS	324414	325172	.	-	0	ID=cluster4_reference_00329;eC_number=2.4.1.-;gene=lgtF;inference=ab initio prediction:Prodigal:2.60,similar to AA sequence:RefSeq:YP_004048194.1,similar to AA sequence:UniProtKB:O31986,protein motif:CLUSTERS:PRK13915,protein motif:Cdd:COG3858,protein motif:TIGRFAMs:TIGR04283,protein motif:Pfam:PF00535.20;locus_tag=cluster4_reference_00329;product=beta-1%2C4-glucosyltransferase,SPBc2 prophage-der…
cluster4_reference|SC|contig000001	Aragorn:1.2.36	tRNA	325247	325322	.	-	0	ID=cluster4_reference_00330;inference=COORDINATES:profile:Aragorn:1.2.36;locus_tag=cluster4_reference_00330;product=tRNA-Met(cat)
cluster4_reference|SC|contig000001	Prodigal:2.60	CDS	325376	325759	.	-	0	ID=cluster4_reference_00331;eC_number=2.3.1.41,2.3.1.179;gene=fabF-2_1;inference=ab initio prediction:Prodigal:2.60,similar to AA sequence:RefSeq:NP_274707.1,similar to AA sequence:UniProtKB:P73283,protein motif:CLUSTERS:PRK09185,protein motif:TIGRFAMs:TIGR03150,protein motif:Pfam:PF02801.16;locus_tag=cluster4_reference_00331;product=3-oxoacyl-ACP synthase,3-oxoacyl-[acyl-carrier-protein] synthas…
cluster4_reference|SC|contig000001	Prodigal:2.60	CDS	325787	326512	.	-	0	ID=cluster4_reference_00332;eC_number=2.3.1.41,2.3.1.179;gene=fabF-2_2;inference=ab initio prediction:Prodigal:2.60,similar to AA sequence:RefSeq:NP_274707.1,similar to AA sequence:UniProtKB:P73283,protein motif:CLUSTERS:PRK09116,protein motif:Cdd:COG4981,protein motif:TIGRFAMs:TIGR03150,protein motif:Pfam:PF00109.20;locus_tag=cluster4_reference_00332;product=3-oxoacyl-ACP synthase,3-oxoacyl-[acy…
cluster4_reference|SC|contig000001	Prodigal:2.60	CDS	326457	327053	.	-	0	ID=cluster4_reference_00333;inference=ab initio prediction:Prodigal:2.60,similar to AA sequence:RefSeq:YP_001599719.1,protein motif:Cdd:COG3676,protein motif:Pfam:PF12762.1;locus_tag=cluster4_reference_00333;product=IS1016 transposase,Transposase and inactivated derivatives,ISXO2-like transposase domain;protein_id=gnl|SC|cluster4_reference_00333
cluster4_reference|SC|contig000001	Prodigal:2.60	CDS	327256	327678	.	+	0	ID=cluster4_reference_00334;inference=ab initio prediction:Prodigal:2.60;locus_tag=cluster4_reference_00334;product=hypothetical protein;protein_id=gnl|SC|cluster4_reference_00334
cluster4_reference|SC|contig000001	Prodigal:2.60	CDS	327917	328411	.	+	0	ID=cluster4_reference_00335;inference=ab initio prediction:Prodigal:2.60,similar to AA sequence:RefSeq:YP_004048211.1,protein motif:Cdd:COG4648;locus_tag=cluster4_reference_00335;product=integral membrane protein,Predicted membrane protein;protein_id=gnl|SC|cluster4_reference_00335
cluster4_reference|SC|contig000001	Prodigal:2.60	CDS	328418	328933	.	+	0	ID=cluster4_reference_00336;inference=ab initio prediction:Prodigal:2.60,protein motif:Cdd:COG4899,protein motif:Pfam:PF09965.3;locus_tag=cluster4_reference_00336;product=Uncharacterized protein conserved in bacteria,Uncharacterized protein conserved in bacteria (DUF2199);protein_id=gnl|SC|cluster4_reference_00336
cluster4_reference|SC|contig000001	Prodigal:2.60	CDS	328947	330431	.	+	0	ID=cluster4_reference_00337;eC_number=4.1.1.-,4.1.1.-;gene=ubiD;inference=ab initio prediction:Prodigal:2.60,similar to AA sequence:RefSeq:YP_005883267.1,similar to AA sequence:UniProtKB:P0AAB4,protein motif:CLUSTERS:PRK10922,protein motif:Cdd:COG0043,protein motif:TIGRFAMs:TIGR00148,protein motif:Pfam:PF01977.10;locus_tag=cluster4_reference_00337;product=3-octaprenyl-4-hydroxybenzoate carboxy-ly…
cluster4_reference|SC|contig000001	Prodigal:2.60	CDS	330496	332610	.	-	0	ID=cluster4_reference_00338;inference=ab initio prediction:Prodigal:2.60,similar to AA sequence:RefSeq:YP_005878134.1,protein motif:CLUSTERS:PRK10833,protein motif:Cdd:COG2982,protein motif:Pfam:PF05170.8;locus_tag=cluster4_reference_00338;product=putative AsmA-like protein,putative assembly protein,Uncharacterized protein involved in outer membrane biogenesis,AsmA family;protein_id=gnl|SC|cluste…
cluster4_reference|SC|contig000001	Prodigal:2.60	CDS	332701	333594	.	+	0	ID=cluster4_reference_00339;eC_number=2.5.1.54;gene=aroF;inference=ab initio prediction:Prodigal:2.60,similar to AA sequence:RefSeq:YP_002002195.1,similar to AA sequence:UniProtKB:Q9WYH8,protein motif:CLUSTERS:PRK08673,protein motif:Cdd:COG2876,protein motif:TIGRFAMs:TIGR01361,protein motif:Pfam:PF00793.14;locus_tag=cluster4_reference_00339;product=Chorismate mutase-related protein,Phospho-2-dehy…
cluster4_reference|SC|contig000001	Prodigal:2.60	CDS	333734	334591	.	+	0	ID=cluster4_reference_00340;eC_number=2.5.1.15,2.5.1.15;gene=dhpS;inference=ab initio prediction:Prodigal:2.60,similar to AA sequence:RefSeq:YP_004048215.1,similar to AA sequence:UniProtKB:P0AC13,protein motif:CLUSTERS:PRK11613,protein motif:TIGRFAMs:TIGR01496,protein motif:Pfam:PF00809.16;locus_tag=cluster4_reference_00340;product=dihydropteroate synthase,Dihydropteroate synthase,dihydropteroate…
cluster4_reference|SC|contig000001	Prodigal:2.60	CDS	334721	336055	.	+	0	ID=cluster4_reference_00341;eC_number=5.4.2.2,5.4.2.10;gene=glmM;inference=ab initio prediction:Prodigal:2.60,similar to AA sequence:RefSeq:YP_208403.1,similar to AA sequence:UniProtKB:P31120,protein motif:CLUSTERS:PRK10887,protein motif:Cdd:COG0121,protein motif:TIGRFAMs:TIGR01455,protein motif:Pfam:PF02878.10;locus_tag=cluster4_reference_00341;product=phosphoglucosamine mutase,Phosphoglucosamin…
cluster4_reference|SC|contig000001	Prodigal:2.60	CDS	336246	336929	.	+	0	ID=cluster4_reference_00342;gene=dedA_1;inference=ab initio prediction:Prodigal:2.60,similar to AA sequence:RefSeq:YP_002343221.1,similar to AA sequence:UniProtKB:P0ABP6,protein motif:CLUSTERS:PRK10847,protein motif:Pfam:PF09335.5;locus_tag=cluster4_reference_00342;product=DedA-family integral membrane protein,hypothetical protein,hypothetical protein,SNARE associated Golgi protein;protein_id=gnl…
cluster4_reference|SC|contig000001	Prodigal:2.60	CDS	336996	337985	.	+	0	ID=cluster4_reference_00343;eC_number=3.5.1.1;gene=ans;inference=ab initio prediction:Prodigal:2.60,similar to AA sequence:RefSeq:YP_001599708.1,similar to AA sequence:UniProtKB:P0A962,protein motif:CLUSTERS:PRK09461,protein motif:TIGRFAMs:TIGR00519,protein motif:Pfam:PF00710.14;locus_tag=cluster4_reference_00343;product=L-asparaginase,L-asparaginase 1,cytoplasmic asparaginase I,L-asparaginase%2C…
cluster4_reference|SC|contig000001	Prodigal:2.60	CDS	338025	338870	.	+	0	ID=cluster4_reference_00344;eC_number=3.1.21.-;gene=yjjV;inference=ab initio prediction:Prodigal:2.60,similar to AA sequence:RefSeq:YP_003083664.1,similar to AA sequence:UniProtKB:P39408,protein motif:CLUSTERS:PRK11449,protein motif:Cdd:COG0084,protein motif:TIGRFAMs:TIGR00010,protein motif:Pfam:PF01026.15;locus_tag=cluster4_reference_00344;product=putative deoxyribonuclease,Uncharacterized deoxy…
cluster4_reference|SC|contig000001	Prodigal:2.60	CDS	338960	340036	.	+	0	ID=cluster4_reference_00345;gene=prfA;inference=ab initio prediction:Prodigal:2.60,similar to AA sequence:RefSeq:YP_208399.1,similar to AA sequence:UniProtKB:P0A7I0,protein motif:CLUSTERS:PRK00591,protein motif:TIGRFAMs:TIGR00019,protein motif:Pfam:PF00472.14;locus_tag=cluster4_reference_00345;product=peptide chain release factor 1,Peptide chain release factor 1,peptide chain release factor 1,pep…
cluster4_reference|SC|contig000001	Prodigal:2.60	CDS	340122	341159	.	+	0	ID=cluster4_reference_00346;eC_number=1.1.1.28;gene=ldhA;inference=ab initio prediction:Prodigal:2.60,similar to AA sequence:RefSeq:YP_002002186.1,similar to AA sequence:UniProtKB:P52643,protein motif:CLUSTERS:PRK13581,protein motif:Cdd:COG1932,protein motif:TIGRFAMs:TIGR01327,protein motif:Pfam:PF02826.13;locus_tag=cluster4_reference_00346;product=D-lactate dehydrogenase,D-lactate dehydrogenase,…
cluster4_reference|SC|contig000001	Prodigal:2.60	CDS	341232	342557	.	-	0	ID=cluster4_reference_00347;eC_number=6.1.1.11,6.1.1.11;gene=serS;inference=ab initio prediction:Prodigal:2.60,similar to AA sequence:RefSeq:YP_208397.1,similar to AA sequence:UniProtKB:Q3KA84,protein motif:CLUSTERS:PRK05431,protein motif:Cdd:COG0442,protein motif:TIGRFAMs:TIGR00414,protein motif:Pfam:PF00587.19;locus_tag=cluster4_reference_00347;product=seryl-tRNA synthetase,Serine--tRNA ligase,…
cluster4_reference|SC|contig000001	Prodigal:2.60	CDS	342608	343216	.	+	0	ID=cluster4_reference_00348;eC_number=3.6.1.-;gene=rppH;inference=ab initio prediction:Prodigal:2.60,similar to AA sequence:RefSeq:YP_208396.1,similar to AA sequence:UniProtKB:P0A776,protein motif:CLUSTERS:PRK00714,protein motif:TIGRFAMs:TIGR00586,protein motif:Pfam:PF00293.1;locus_tag=cluster4_reference_00348;product=dinucleoside polyphosphate hydrolase,RNA pyrophosphohydrolase,RNA pyrophosphohy…
cluster4_reference|SC|contig000001	Prodigal:2.60	CDS	343283	345268	.	+	0	ID=cluster4_reference_00349;eC_number=5.99.1.-;gene=parE;inference=ab initio prediction:Prodigal:2.60,similar to AA sequence:RefSeq:YP_208395.1,similar to AA sequence:UniProtKB:P20083,protein motif:CLUSTERS:PRK05559,protein motif:Cdd:COG0188,protein motif:TIGRFAMs:TIGR01055,protein motif:Pfam:PF00204.19;locus_tag=cluster4_reference_00349;product=DNA topoisomerase IV subunit B,DNA topoisomerase 4 …
cluster4_reference|SC|contig000001	Prodigal:2.60	CDS	345342	345767	.	-	0	ID=cluster4_reference_00350;inference=ab initio prediction:Prodigal:2.60,protein motif:Pfam:PF04352.7;locus_tag=cluster4_reference_00350;product=ProQ/FINO family;protein_id=gnl|SC|cluster4_reference_00350
cluster4_reference|SC|contig000001	Prodigal:2.60	CDS	345858	346958	.	-	0	ID=cluster4_reference_00351;eC_number=4.2.3.5,4.2.3.5;gene=aroC;inference=ab initio prediction:Prodigal:2.60,similar to AA sequence:RefSeq:YP_208393.1,similar to AA sequence:UniProtKB:Q3KFJ1,protein motif:CLUSTERS:PRK05382,protein motif:Cdd:COG0082,protein motif:TIGRFAMs:TIGR00033,protein motif:Pfam:PF01264.15;locus_tag=cluster4_reference_00351;product=chorismate synthase,Chorismate synthase,chor…
cluster4_reference|SC|contig000001	Prodigal:2.60	CDS	347101	348204	.	+	0	ID=cluster4_reference_00352;eC_number=2.1.1.35,2.1.1.35;gene=trmA;inference=ab initio prediction:Prodigal:2.60,similar to AA sequence:RefSeq:YP_004048228.1,similar to AA sequence:UniProtKB:P23003,protein motif:CLUSTERS:PRK05031,protein motif:TIGRFAMs:TIGR02143,protein motif:Pfam:PF05958.5;locus_tag=cluster4_reference_00352;product=tRNA (uracil-5-)-methyltransferase,tRNA (uracil(54)-C(5))-methyltr…
cluster4_reference|SC|contig000001	Prodigal:2.60	CDS	348210	349403	.	+	0	ID=cluster4_reference_00353;eC_number=2.6.1.57,2.6.1.57;gene=tyrB;inference=ab initio prediction:Prodigal:2.60,similar to AA sequence:RefSeq:YP_208391.1,similar to AA sequence:UniProtKB:P04693,protein motif:CLUSTERS:PRK09257,protein motif:TIGRFAMs:TIGR01264,protein motif:Pfam:PF00155.15;locus_tag=cluster4_reference_00353;product=aromatic amino acid aminotransferase,Aromatic-amino-acid aminotransf…
cluster4_reference|SC|contig000001	Aragorn:1.2.36	tRNA	349468	349543	.	-	0	ID=cluster4_reference_00354;inference=COORDINATES:profile:Aragorn:1.2.36;locus_tag=cluster4_reference_00354;product=tRNA-Arg(ccg)
cluster4_reference|SC|contig000001	Prodigal:2.60	CDS	349828	350667	.	+	0	ID=cluster4_reference_00355;inference=ab initio prediction:Prodigal:2.60,similar to AA sequence:RefSeq:YP_208390.1,similar to AA sequence:UniProtKB:P00123,protein motif:CLUSTERS:PRK13697,protein motif:Cdd:COG3245,protein motif:TIGRFAMs:TIGR00782,protein motif:Pfam:PF00034.15;locus_tag=cluster4_reference_00355;product=cytochrome,Cytochrome c555,cytochrome c6,Cytochrome c5,cytochrome c oxidase%2C c…
cluster4_reference|SC|contig000001	Prodigal:2.60	CDS	351132	353984	.	-	0	ID=cluster4_reference_00356;eC_number=1.4.4.2,1.4.4.2;gene=gcvP;inference=ab initio prediction:Prodigal:2.60,similar to AA sequence:RefSeq:YP_208388.1,similar to AA sequence:UniProtKB:P33195,protein motif:CLUSTERS:PRK05367,protein motif:TIGRFAMs:TIGR00461,protein motif:Pfam:PF02347.10;locus_tag=cluster4_reference_00356;product=glycine dehydrogenase,Glycine dehydrogenase [decarboxylating],glycine …
cluster4_reference|SC|contig000001	Prodigal:2.60	CDS	354015	354377	.	-	0	ID=cluster4_reference_00357;inference=ab initio prediction:Prodigal:2.60,similar to AA sequence:RefSeq:YP_003083652.1;locus_tag=cluster4_reference_00357;product=putative integral membrane protein;protein_id=gnl|SC|cluster4_reference_00357
cluster4_reference|SC|contig000001	Prodigal:2.60	CDS	354548	355189	.	-	0	ID=cluster4_reference_00358;eC_number=3.1.2.-;gene=tesA;inference=ab initio prediction:Prodigal:2.60,similar to AA sequence:RefSeq:YP_002002172.1,similar to AA sequence:UniProtKB:P0ADA1,protein motif:CLUSTERS:PRK10528,protein motif:Pfam:PF00657.1;locus_tag=cluster4_reference_00358;product=GDSL lipase family protein,Acyl-CoA thioesterase I precursor,multifunctional acyl-CoA thioesterase I and prot…
cluster4_reference|SC|contig000001	Prodigal:2.60	CDS	355179	355730	.	-	0	ID=cluster4_reference_00359;eC_number=3.2.2.20;gene=tag;inference=ab initio prediction:Prodigal:2.60,similar to AA sequence:RefSeq:YP_208385.1,similar to AA sequence:UniProtKB:P05100,protein motif:CLUSTERS:PRK10353,protein motif:Cdd:COG2818,protein motif:TIGRFAMs:TIGR00624,protein motif:Pfam:PF03352.7;locus_tag=cluster4_reference_00359;product=DNA-3-methyladenineglycosylase I,DNA-3-methyladenine …
cluster4_reference|SC|contig000001	Prodigal:2.60	CDS	355734	356252	.	-	0	ID=cluster4_reference_00360;inference=ab initio prediction:Prodigal:2.60,similar to AA sequence:RefSeq:YP_002002170.1,protein motif:Cdd:COG3218,protein motif:Pfam:PF03886.7;locus_tag=cluster4_reference_00360;product=Lipoprotein,ABC-type uncharacterized transport system%2C auxiliary component,Protein of unknown function (DUF330);protein_id=gnl|SC|cluster4_reference_00360
cluster4_reference|SC|contig000001	Prodigal:2.60	CDS	356252	357913	.	-	0	ID=cluster4_reference_00361;gene=pqiB;inference=ab initio prediction:Prodigal:2.60,similar to AA sequence:RefSeq:YP_003083647.1,similar to AA sequence:UniProtKB:P44288,protein motif:CLUSTERS:PRK10807,protein motif:TIGRFAMs:TIGR00996,protein motif:Pfam:PF02470.14;locus_tag=cluster4_reference_00361;product=Paraquat-inducible protein B,hypothetical protein,paraquat-inducible protein B,virulence fact…
cluster4_reference|SC|contig000001	Prodigal:2.60	CDS	357906	359366	.	-	0	ID=cluster4_reference_00362;gene=yebS;inference=ab initio prediction:Prodigal:2.60,similar to AA sequence:RefSeq:NP_274675.1,similar to AA sequence:UniProtKB:P0AD03,protein motif:CLUSTERS:PRK15103,protein motif:Cdd:COG2995,protein motif:TIGRFAMs:TIGR00155,protein motif:Pfam:PF04403.7;locus_tag=cluster4_reference_00362;product=PqiA family protein,Inner membrane protein yebS,paraquat-inducible memb…
cluster4_reference|SC|contig000001	Prodigal:2.60	CDS	359716	360345	.	+	0	ID=cluster4_reference_00363;inference=ab initio prediction:Prodigal:2.60,similar to AA sequence:RefSeq:YP_002002166.1,protein motif:Cdd:COG3230,protein motif:Pfam:PF01126.14;locus_tag=cluster4_reference_00363;product=Haem utilisation protein,Heme oxygenase,Heme oxygenase;protein_id=gnl|SC|cluster4_reference_00363
cluster4_reference|SC|contig000001	Prodigal:2.60	CDS	360520	362433	.	+	0	ID=cluster4_reference_00364;gene=hpuB_1;inference=ab initio prediction:Prodigal:2.60,similar to AA sequence:RefSeq:YP_005878159.1,similar to AA sequence:UniProtKB:Q9ZA21,protein motif:Cdd:COG4206,protein motif:TIGRFAMs:TIGR01786,protein motif:Pfam:PF07715.9;locus_tag=cluster4_reference_00364;product=hemoglobin-haptoglobin utilization protein B,Heme-repressible hemoglobin-binding protein,Outer mem…
cluster4_reference|SC|contig000001	Prodigal:2.60	CDS	362393	362974	.	+	0	ID=cluster4_reference_00365;gene=hpuB_2;inference=ab initio prediction:Prodigal:2.60,similar to AA sequence:RefSeq:YP_003083644.1,similar to AA sequence:UniProtKB:Q9ZA21,protein motif:Cdd:COG4773,protein motif:TIGRFAMs:TIGR01786,protein motif:Pfam:PF00593.18;locus_tag=cluster4_reference_00365;product=hemoglobin receptor,Heme-repressible hemoglobin-binding protein,Outer membrane receptor for ferri…
cluster4_reference|SC|contig000001	Prodigal:2.60	CDS	363346	363594	.	+	0	ID=cluster4_reference_00366;inference=ab initio prediction:Prodigal:2.60,similar to AA sequence:RefSeq:YP_005894394.1,protein motif:Cdd:COG4118,protein motif:TIGRFAMs:TIGR01552,protein motif:Pfam:PF12910.1;locus_tag=cluster4_reference_00366;product=prevent-host-death family protein,Antitoxin of toxin-antitoxin stability system,prevent-host-death family protein,Antitoxin of toxin-antitoxin stabili…
cluster4_reference|SC|contig000001	Prodigal:2.60	CDS	363591	363977	.	+	0	ID=cluster4_reference_00367;inference=ab initio prediction:Prodigal:2.60,similar to AA sequence:RefSeq:YP_005902200.1,protein motif:Pfam:PF01850.15;locus_tag=cluster4_reference_00367;product=PIN domain-containing protein,PIN domain;protein_id=gnl|SC|cluster4_reference_00367
cluster4_reference|SC|contig000001	Prodigal:2.60	CDS	364582	365058	.	-	0	ID=cluster4_reference_00368;inference=ab initio prediction:Prodigal:2.60;locus_tag=cluster4_reference_00368;product=hypothetical protein;protein_id=gnl|SC|cluster4_reference_00368
cluster4_reference|SC|contig000001	Prodigal:2.60	CDS	365192	366547	.	-	0	ID=cluster4_reference_00369;eC_number=3.4.-.-;gene=yhbU;inference=ab initio prediction:Prodigal:2.60,similar to AA sequence:RefSeq:YP_208378.1,similar to AA sequence:UniProtKB:P45527,protein motif:CLUSTERS:PRK15452,protein motif:Cdd:COG0826,protein motif:Pfam:PF01136.13;locus_tag=cluster4_reference_00369;product=protease,Uncharacterized protease yhbU precursor,putative protease,Collagenase and re…
cluster4_reference|SC|contig000001	Prodigal:2.60	CDS	366869	367660	.	+	0	ID=cluster4_reference_00370;eC_number=3.-.-.-;inference=ab initio prediction:Prodigal:2.60,similar to AA sequence:RefSeq:YP_005899253.1,similar to AA sequence:UniProtKB:Q5XAQ1,protein motif:CLUSTERS:PRK10513,protein motif:Cdd:COG3830,protein motif:TIGRFAMs:TIGR00099,protein motif:Pfam:PF08282.6;locus_tag=cluster4_reference_00370;product=HAD hydrolase,Putative bifunctional phosphatase/peptidyl-pro…
cluster4_reference|SC|contig000001	Prodigal:2.60	CDS	367706	368272	.	-	0	ID=cluster4_reference_00371;eC_number=2.4.2.7,2.4.2.7;gene=apt;inference=ab initio prediction:Prodigal:2.60,similar to AA sequence:RefSeq:YP_208375.1,similar to AA sequence:UniProtKB:P69503,protein motif:CLUSTERS:PRK02304,protein motif:Cdd:COG0302,protein motif:TIGRFAMs:TIGR01090,protein motif:Pfam:PF00156.21;locus_tag=cluster4_reference_00371;product=adenine phosphoribosyltransferase,Adenine pho…
cluster4_reference|SC|contig000001	Prodigal:2.60	CDS	368433	369050	.	+	0	ID=cluster4_reference_00372;eC_number=2.7.4.8;gene=gmk;inference=ab initio prediction:Prodigal:2.60,similar to AA sequence:RefSeq:YP_002002156.1,similar to AA sequence:UniProtKB:P60546,protein motif:CLUSTERS:PRK00300,protein motif:Cdd:COG0194,protein motif:TIGRFAMs:TIGR03263,protein motif:Pfam:PF00625.15;locus_tag=cluster4_reference_00372;product=guanylate kinase,Guanylate kinase,guanylate kinase…
cluster4_reference|SC|contig000001	Prodigal:2.60	CDS	369110	369316	.	+	0	ID=cluster4_reference_00373;eC_number=2.7.7.6;gene=rpoZ;inference=ab initio prediction:Prodigal:2.60,similar to AA sequence:RefSeq:YP_002002155.1,similar to AA sequence:UniProtKB:P0A800,protein motif:CLUSTERS:PRK00392,protein motif:TIGRFAMs:TIGR00690,protein motif:Pfam:PF01192.16;locus_tag=cluster4_reference_00373;product=DNA-directed RNA polymerase subunit omega,DNA-directed RNA polymerase subun…
cluster4_reference|SC|contig000001	Prodigal:2.60	CDS	369408	371564	.	+	0	ID=cluster4_reference_00374;eC_number=3.1.7.2;gene=spoT;inference=ab initio prediction:Prodigal:2.60,similar to AA sequence:RefSeq:YP_005883232.1,similar to AA sequence:UniProtKB:P0AG24,protein motif:CLUSTERS:PRK11092,protein motif:Cdd:COG0317,protein motif:TIGRFAMs:TIGR00691,protein motif:Pfam:PF04607.11;locus_tag=cluster4_reference_00374;product=guanosine-3'%2C5'-bis(diphosphate) 3'- pyrophosph…
cluster4_reference|SC|contig000001	Prodigal:2.60	CDS	371631	372815	.	-	0	ID=cluster4_reference_00375;gene=coaBC;inference=ab initio prediction:Prodigal:2.60,similar to AA sequence:RefSeq:YP_004048251.1,similar to AA sequence:UniProtKB:P0ABQ0,protein motif:CLUSTERS:PRK05579,protein motif:Cdd:COG0452,protein motif:TIGRFAMs:TIGR00521,protein motif:Pfam:PF04127.9;locus_tag=cluster4_reference_00375;product=flavoprotein,DNA/pantothenate metabolism flavoprotein,bifunctional …
cluster4_reference|SC|contig000001	Prodigal:2.60	CDS	375209	376351	.	-	0	ID=cluster4_reference_00376;gene=potD-1;inference=ab initio prediction:Prodigal:2.60,similar to AA sequence:RefSeq:NP_273509.1,similar to AA sequence:UniProtKB:P31133,protein motif:CLUSTERS:PRK10682,protein motif:Cdd:COG4134;locus_tag=cluster4_reference_00376;product=spermidine/putrescine ABC transporter substrate-binding protein,Putrescine-binding periplasmic protein precursor,putrescine transpo…
cluster4_reference|SC|contig000001	Prodigal:2.60	CDS	376654	376917	.	+	0	ID=cluster4_reference_00377;gene=rpsT;inference=ab initio prediction:Prodigal:2.60,similar to AA sequence:RefSeq:YP_208543.1,similar to AA sequence:UniProtKB:Q9HVM1,protein motif:CLUSTERS:PRK00239,protein motif:Cdd:COG0268,protein motif:TIGRFAMs:TIGR00029,protein motif:Pfam:PF01649.12;locus_tag=cluster4_reference_00377;product=30S ribosomal protein S20,30S ribosomal protein S20,30S ribosomal prot…
cluster4_reference|SC|contig000001	Prodigal:2.60	CDS	377017	378225	.	+	0	ID=cluster4_reference_00378;eC_number=3.1.1.32;inference=ab initio prediction:Prodigal:2.60,similar to AA sequence:RefSeq:YP_002343284.1,similar to AA sequence:UniProtKB:Q9K0U7,protein motif:CLUSTERS:PRK10763,protein motif:Pfam:PF02253.9;locus_tag=cluster4_reference_00378;product=phopholipase,Putative phospholipase A1 precursor,phospholipase A,Phospholipase A1;protein_id=gnl|SC|cluster4_reference…
cluster4_reference|SC|contig000001	Prodigal:2.60	CDS	378368	379069	.	+	0	ID=cluster4_reference_00379;inference=ab initio prediction:Prodigal:2.60,similar to AA sequence:RefSeq:YP_002343283.1,protein motif:Cdd:COG2928,protein motif:Pfam:PF04367.7;locus_tag=cluster4_reference_00379;product=integral membrane protein,Uncharacterized conserved protein,Protein of unknown function (DUF502);protein_id=gnl|SC|cluster4_reference_00379
cluster4_reference|SC|contig000001	Prodigal:2.60	CDS	379127	380935	.	+	0	ID=cluster4_reference_00380;eC_number=6.1.1.12;gene=aspS;inference=ab initio prediction:Prodigal:2.60,similar to AA sequence:RefSeq:YP_002002386.1,similar to AA sequence:UniProtKB:P21889,protein motif:CLUSTERS:PRK00476,protein motif:Cdd:COG0017,protein motif:TIGRFAMs:TIGR00459,protein motif:Pfam:PF00152.14;locus_tag=cluster4_reference_00380;product=aspartyl-tRNA synthetase,Aspartate--tRNA ligase,…
cluster4_reference|SC|contig000001	Prodigal:2.60	CDS	381086	381370	.	+	0	ID=cluster4_reference_00381;inference=ab initio prediction:Prodigal:2.60,similar to AA sequence:RefSeq:YP_002002385.1;locus_tag=cluster4_reference_00381;product=Hypothetical periplasmic protein;protein_id=gnl|SC|cluster4_reference_00381
cluster4_reference|SC|contig000001	Prodigal:2.60	CDS	381537	383429	.	+	0	ID=cluster4_reference_00382;eC_number=4.1.1.19,4.1.1.19;gene=speA;inference=ab initio prediction:Prodigal:2.60,similar to AA sequence:RefSeq:YP_208537.1,similar to AA sequence:UniProtKB:P21170,protein motif:CLUSTERS:PRK05354,protein motif:Cdd:COG0019,protein motif:TIGRFAMs:TIGR01273,protein motif:Pfam:PF02784.10;locus_tag=cluster4_reference_00382;product=arginine decarboxylase,Biosynthetic argini…
cluster4_reference|SC|contig000001	Prodigal:2.60	CDS	383528	384451	.	+	0	ID=cluster4_reference_00383;eC_number=3.5.3.11,3.5.3.11;gene=speB;inference=ab initio prediction:Prodigal:2.60,similar to AA sequence:RefSeq:YP_208536.1,similar to AA sequence:UniProtKB:P60651,protein motif:CLUSTERS:PRK02190,protein motif:Cdd:COG0010,protein motif:TIGRFAMs:TIGR01230,protein motif:Pfam:PF00491.15;locus_tag=cluster4_reference_00383;product=agmatinase,Agmatinase,agmatinase,Arginase/…
cluster4_reference|SC|contig000001	Prodigal:2.60	CDS	384649	386115	.	+	0	ID=cluster4_reference_00384;gene=ybhI;inference=ab initio prediction:Prodigal:2.60,similar to AA sequence:RefSeq:YP_002002382.1,similar to AA sequence:UniProtKB:P75763,protein motif:TIGRFAMs:TIGR00785,protein motif:Pfam:PF00939.13;locus_tag=cluster4_reference_00384;product=C4-dicarboxylate transporter,Inner membrane protein ybhI,transporter%2C divalent anion:Na+ symporter (DASS) family,Sodium:sul…
cluster4_reference|SC|contig000001	Prodigal:2.60	CDS	386322	387356	.	-	0	ID=cluster4_reference_00385;eC_number=2.-.-.-;gene=ynhG;inference=ab initio prediction:Prodigal:2.60,similar to AA sequence:RefSeq:YP_005894475.1,similar to AA sequence:UniProtKB:P76193,protein motif:CLUSTERS:PRK10190,protein motif:Pfam:PF03734.8;locus_tag=cluster4_reference_00385;product=ErfK/YbiS/YcfS/YnhG family protein,Probable L%2CD-transpeptidase YnhG precursor,L%2CD-transpeptidase,L%2CD-tr…
cluster4_reference|SC|contig000001	Prodigal:2.60	CDS	387429	387599	.	+	0	ID=cluster4_reference_00386;inference=ab initio prediction:Prodigal:2.60,similar to AA sequence:RefSeq:YP_002002379.1;locus_tag=cluster4_reference_00386;product=23S rRNA (uracil-5-)-methyltransferase RumA;protein_id=gnl|SC|cluster4_reference_00386
cluster4_reference|SC|contig000001	Prodigal:2.60	CDS	387621	388763	.	+	0	ID=cluster4_reference_00387;eC_number=2.3.1.47,2.3.1.47;gene=bioF;inference=ab initio prediction:Prodigal:2.60,similar to AA sequence:RefSeq:YP_208533.1,similar to AA sequence:UniProtKB:P53556,protein motif:CLUSTERS:PRK05958,protein motif:Cdd:COG0156,protein motif:TIGRFAMs:TIGR00858,protein motif:Pfam:PF00155.15;locus_tag=cluster4_reference_00387;product=8-amino-7-oxononanoate synthase,8-amino-7-…
cluster4_reference|SC|contig000001	Prodigal:2.60	CDS	388773	389420	.	+	0	ID=cluster4_reference_00388;inference=ab initio prediction:Prodigal:2.60,similar to AA sequence:RefSeq:YP_002002377.1,protein motif:Cdd:COG2830,protein motif:Pfam:PF04301.7;locus_tag=cluster4_reference_00388;product=Dithiobiotin synthetase,Uncharacterized protein conserved in bacteria,Protein of unknown function (DUF452);protein_id=gnl|SC|cluster4_reference_00388
cluster4_reference|SC|contig000001	Prodigal:2.60	CDS	389408	390190	.	+	0	ID=cluster4_reference_00389;gene=bioC;inference=ab initio prediction:Prodigal:2.60,similar to AA sequence:RefSeq:YP_001599772.1,protein motif:CLUSTERS:PRK10258,protein motif:Cdd:COG2830,protein motif:TIGRFAMs:TIGR02072,protein motif:Pfam:PF08241.6;locus_tag=cluster4_reference_00389;product=biotin synthesis protein BioC%2C putative,biotin biosynthesis protein BioC,Uncharacterized protein conserved…
cluster4_reference|SC|contig000001	Prodigal:2.60	CDS	390410	391846	.	+	0	ID=cluster4_reference_00390;inference=ab initio prediction:Prodigal:2.60,protein motif:Cdd:COG3170;locus_tag=cluster4_reference_00390;product=Tfp pilus assembly protein FimV;protein_id=gnl|SC|cluster4_reference_00390
cluster4_reference|SC|contig000001	Prodigal:2.60	CDS	391849	392946	.	+	0	ID=cluster4_reference_00391;inference=ab initio prediction:Prodigal:2.60;locus_tag=cluster4_reference_00391;product=hypothetical protein;protein_id=gnl|SC|cluster4_reference_00391
cluster4_reference|SC|contig000001	Prodigal:2.60	CDS	392958	393494	.	+	0	ID=cluster4_reference_00392;gene=mglA;inference=ab initio prediction:Prodigal:2.60,similar to AA sequence:RefSeq:YP_004048139.1,similar to AA sequence:UniProtKB:Q1DB04,protein motif:TIGRFAMs:TIGR00231,protein motif:Pfam:PF03029.11;locus_tag=cluster4_reference_00392;product=ATP-binding protein,Mutual gliding-motility protein MglA,small GTP-binding protein domain,Conserved hypothetical ATP binding …
cluster4_reference|SC|contig000001	Prodigal:2.60	CDS	393496	394140	.	+	0	ID=cluster4_reference_00393;inference=ab initio prediction:Prodigal:2.60;locus_tag=cluster4_reference_00393;product=hypothetical protein;protein_id=gnl|SC|cluster4_reference_00393
cluster4_reference|SC|contig000001	Prodigal:2.60	CDS	394163	394522	.	+	0	ID=cluster4_reference_00394;inference=ab initio prediction:Prodigal:2.60,similar to AA sequence:RefSeq:YP_005894467.1,protein motif:Pfam:PF03259.11;locus_tag=cluster4_reference_00394;product=roadblock/LC7 domain protein,Roadblock/LC7 domain;protein_id=gnl|SC|cluster4_reference_00394
cluster4_reference|SC|contig000001	Aragorn:1.2.36	tRNA	394615	394690	.	+	0	ID=cluster4_reference_00395;inference=COORDINATES:profile:Aragorn:1.2.36;locus_tag=cluster4_reference_00395;product=tRNA-Asn(gtt)
cluster4_reference|SC|contig000001	Prodigal:2.60	CDS	395240	395635	.	-	0	ID=cluster4_reference_00396;gene=tspB;inference=ab initio prediction:Prodigal:2.60,similar to AA sequence:RefSeq:YP_003083079.1,protein motif:Pfam:PF05616.7;locus_tag=cluster4_reference_00396;product=cell-surface protein%2C truncated,Neisseria meningitidis TspB protein;protein_id=gnl|SC|cluster4_reference_00396
cluster4_reference|SC|contig000001	Prodigal:2.60	CDS	395619	395936	.	-	0	ID=cluster4_reference_00397;inference=ab initio prediction:Prodigal:2.60,similar to AA sequence:RefSeq:YP_208220.1,protein motif:Pfam:PF06575.6;locus_tag=cluster4_reference_00397;product=phage associated protein,Protein of unknown function (DUF1132);protein_id=gnl|SC|cluster4_reference_00397
cluster4_reference|SC|contig000001	Prodigal:2.60	CDS	401131	402231	.	-	0	ID=cluster4_reference_00398;eC_number=2.7.1.170;gene=anmK;inference=ab initio prediction:Prodigal:2.60,similar to AA sequence:RefSeq:YP_208624.1,similar to AA sequence:UniProtKB:Q9I5Q5,protein motif:CLUSTERS:PRK09585,protein motif:Pfam:PF03702.8;locus_tag=cluster4_reference_00398;product=anhydro-N-acetylmuramic acid kinase,Anhydro-N-acetylmuramic acid kinase,anhydro-N-acetylmuramic acid kinase,Un…
cluster4_reference|SC|contig000001	Prodigal:2.60	CDS	402338	402574	.	+	0	ID=cluster4_reference_00399;inference=ab initio prediction:Prodigal:2.60,similar to AA sequence:RefSeq:YP_002002508.1;locus_tag=cluster4_reference_00399;product=membrane-associated ring finger (C3HC4) 7;protein_id=gnl|SC|cluster4_reference_00399
cluster4_reference|SC|contig000001	Prodigal:2.60	CDS	402556	404130	.	+	0	ID=cluster4_reference_00400;gene=cysP;inference=ab initio prediction:Prodigal:2.60,similar to AA sequence:RefSeq:YP_208622.1,similar to AA sequence:UniProtKB:O34734,protein motif:Pfam:PF01384.14;locus_tag=cluster4_reference_00400;product=transporter,Sulfate permease CysP,Phosphate transporter family;protein_id=gnl|SC|cluster4_reference_00400
cluster4_reference|SC|contig000001	Prodigal:2.60	CDS	404181	404534	.	+	0	ID=cluster4_reference_00401;inference=ab initio prediction:Prodigal:2.60,similar to AA sequence:RefSeq:YP_004048960.1;locus_tag=cluster4_reference_00401;product=transposase;protein_id=gnl|SC|cluster4_reference_00401
cluster4_reference|SC|contig000001	Prodigal:2.60	CDS	404483	405964	.	-	0	ID=cluster4_reference_00402;eC_number=1.3.99.22;gene=hemN_1;inference=ab initio prediction:Prodigal:2.60,similar to AA sequence:RefSeq:YP_005882035.1,similar to AA sequence:UniProtKB:P32131,protein motif:CLUSTERS:PRK09249,protein motif:Cdd:COG3721,protein motif:TIGRFAMs:TIGR00538,protein motif:Pfam:PF06969.10;locus_tag=cluster4_reference_00402;product=oxygen-independent coproporphyrinogen III oxi…
cluster4_reference|SC|contig000001	Prodigal:2.60	CDS	406109	406843	.	+	0	ID=cluster4_reference_00403;gene=fnr;inference=ab initio prediction:Prodigal:2.60,similar to AA sequence:RefSeq:YP_001599862.1,similar to AA sequence:UniProtKB:P0A9E5,protein motif:CLUSTERS:PRK11161,protein motif:Pfam:PF00027.23;locus_tag=cluster4_reference_00403;product=Fnr family transcriptional regulator,Fumarate and nitrate reduction regulatory protein,fumarate/nitrate reduction transcription…
cluster4_reference|SC|contig000001	Prodigal:2.60	CDS	406956	407906	.	-	0	ID=cluster4_reference_00404;gene=cysB;inference=ab initio prediction:Prodigal:2.60,similar to AA sequence:RefSeq:YP_208619.1,similar to AA sequence:UniProtKB:P45600,protein motif:CLUSTERS:PRK12682,protein motif:TIGRFAMs:TIGR03339,protein motif:Pfam:PF03466.14;locus_tag=cluster4_reference_00404;product=transcriptional regulator CysB-like protein,Cys regulon transcriptional activator,transcriptiona…
cluster4_reference|SC|contig000001	Prodigal:2.60	CDS	408270	408998	.	+	0	ID=cluster4_reference_00405;gene=rmpM;inference=ab initio prediction:Prodigal:2.60,similar to AA sequence:RefSeq:YP_005897148.1,similar to AA sequence:UniProtKB:P0A0V2,protein motif:CLUSTERS:PRK10808,protein motif:Cdd:COG2885,protein motif:TIGRFAMs:TIGR02802,protein motif:Pfam:PF00691.14;locus_tag=cluster4_reference_00405;product=ompA family protein,Outer membrane protein class 4 precursor,outer …
cluster4_reference|SC|contig000001	Prodigal:2.60	CDS	409819	410775	.	+	0	ID=cluster4_reference_00406;eC_number=2.7.4.16,2.7.4.16;gene=thiL;inference=ab initio prediction:Prodigal:2.60,similar to AA sequence:RefSeq:YP_208616.1,similar to AA sequence:UniProtKB:P55881,protein motif:CLUSTERS:PRK05731,protein motif:Cdd:COG0309,protein motif:TIGRFAMs:TIGR01379,protein motif:Pfam:PF00586.18;locus_tag=cluster4_reference_00406;product=thiamine monophosphate kinase,Thiamine-mon…
cluster4_reference|SC|contig000001	Prodigal:2.60	CDS	410768	411253	.	+	0	ID=cluster4_reference_00407;eC_number=3.1.3.27;gene=pgpA;inference=ab initio prediction:Prodigal:2.60,similar to AA sequence:RefSeq:YP_002002497.1,similar to AA sequence:UniProtKB:P18200,protein motif:CLUSTERS:PRK11068,protein motif:Pfam:PF04608.7;locus_tag=cluster4_reference_00407;product=phosphatidylglycerophosphatase A,Phosphatidylglycerophosphatase A,phosphatidylglycerophosphatase A,Phosphati…
cluster4_reference|SC|contig000001	Prodigal:2.60	CDS	411313	412989	.	-	0	ID=cluster4_reference_00408;inference=ab initio prediction:Prodigal:2.60,similar to AA sequence:RefSeq:YP_208614.1,similar to AA sequence:UniProtKB:P45127,protein motif:CLUSTERS:PRK11819,protein motif:Cdd:COG2909,protein motif:TIGRFAMs:TIGR03719,protein motif:Pfam:PF00005.21;locus_tag=cluster4_reference_00408;product=ABC transporter ATP-binding protein,Uncharacterized ABC transporter ATP-binding …
cluster4_reference|SC|contig000001	Prodigal:2.60	CDS	413377	414732	.	+	0	ID=cluster4_reference_00409;inference=ab initio prediction:Prodigal:2.60,similar to AA sequence:RefSeq:YP_004048071.1,protein motif:TIGRFAMs:TIGR01301,protein motif:Pfam:PF07690.10;locus_tag=cluster4_reference_00409;product=integral membrane transport protein,sucrose/H+ symporter,Major Facilitator Superfamily;protein_id=gnl|SC|cluster4_reference_00409
cluster4_reference|SC|contig000001	Prodigal:2.60	CDS	414736	415755	.	+	0	ID=cluster4_reference_00410;eC_number=5.1.3.3,5.1.3.3;gene=galM;inference=ab initio prediction:Prodigal:2.60,similar to AA sequence:RefSeq:YP_975720.1,similar to AA sequence:UniProtKB:P05149,protein motif:CLUSTERS:PRK11055,protein motif:TIGRFAMs:TIGR02636,protein motif:Pfam:PF01263.1;locus_tag=cluster4_reference_00410;product=aldose 1-epimerase,Aldose 1-epimerase precursor,galactose-1-epimerase,g…
cluster4_reference|SC|contig000001	Prodigal:2.60	CDS	415989	418247	.	+	0	ID=cluster4_reference_00411;eC_number=2.4.1.8,2.4.1.230;gene=mapA;inference=ab initio prediction:Prodigal:2.60,similar to AA sequence:RefSeq:YP_004048072.1,similar to AA sequence:UniProtKB:Q8L163,protein motif:CLUSTERS:PRK13807,protein motif:Cdd:COG1554,protein motif:Pfam:PF03632.9;locus_tag=cluster4_reference_00411;product=maltose phosphorylase,Kojibiose phosphorylase,maltose phosphorylase,Treha…
cluster4_reference|SC|contig000001	Prodigal:2.60	CDS	418260	418925	.	+	0	ID=cluster4_reference_00412;eC_number=5.4.2.6,5.4.2.6;gene=pgm2;inference=ab initio prediction:Prodigal:2.60,similar to AA sequence:RefSeq:YP_004048073.1,similar to AA sequence:UniProtKB:P71447,protein motif:CLUSTERS:PRK10826,protein motif:TIGRFAMs:TIGR01990,protein motif:Pfam:PF00702.1;locus_tag=cluster4_reference_00412;product=beta-phosphoglucomutase,Beta-phosphoglucomutase,2-deoxyglucose-6-pho…
cluster4_reference|SC|contig000001	Prodigal:2.60	CDS	419255	420763	.	-	0	ID=cluster4_reference_00413;eC_number=1.4.3.16;gene=nadB;inference=ab initio prediction:Prodigal:2.60,similar to AA sequence:RefSeq:YP_002002486.1,similar to AA sequence:UniProtKB:P10902,protein motif:CLUSTERS:PRK09077,protein motif:Cdd:COG0029,protein motif:TIGRFAMs:TIGR00551,protein motif:Pfam:PF00890.18;locus_tag=cluster4_reference_00413;product=NadB protein,L-aspartate oxidase,L-aspartate oxi…
cluster4_reference|SC|contig000001	Prodigal:2.60	CDS	420815	421927	.	-	0	ID=cluster4_reference_00414;eC_number=2.5.1.72;gene=nadA_1;inference=ab initio prediction:Prodigal:2.60,similar to AA sequence:RefSeq:YP_002002485.1,similar to AA sequence:UniProtKB:P11458,protein motif:CLUSTERS:PRK09375,protein motif:TIGRFAMs:TIGR00550,protein motif:Pfam:PF02445.10;locus_tag=cluster4_reference_00414;product=quinolinate synthetase,Quinolinate synthase A,quinolinate synthetase,qui…
cluster4_reference|SC|contig000001	Prodigal:2.60	CDS	422232	423170	.	+	0	ID=cluster4_reference_00415;inference=ab initio prediction:Prodigal:2.60,similar to AA sequence:RefSeq:YP_004048076.1,protein motif:Cdd:COG4111;locus_tag=cluster4_reference_00415;product=cytoplasmic membrane protein,Uncharacterized conserved protein;protein_id=gnl|SC|cluster4_reference_00415
cluster4_reference|SC|contig000001	Prodigal:2.60	CDS	423246	424127	.	+	0	ID=cluster4_reference_00416;eC_number=2.4.2.19;gene=nadC;inference=ab initio prediction:Prodigal:2.60,similar to AA sequence:RefSeq:YP_002002483.1,similar to AA sequence:UniProtKB:P39666,protein motif:CLUSTERS:PRK06106,protein motif:Cdd:COG0029,protein motif:TIGRFAMs:TIGR00078,protein motif:Pfam:PF01729.13;locus_tag=cluster4_reference_00416;product=putative nicotinate-nucleotide pyrophosphorylase…
cluster4_reference|SC|contig000001	Prodigal:2.60	CDS	424534	424815	.	+	0	ID=cluster4_reference_00417;gene=ygaV;inference=ab initio prediction:Prodigal:2.60,similar to AA sequence:RefSeq:YP_005899098.1,similar to AA sequence:UniProtKB:P77295,protein motif:Cdd:COG3398,protein motif:Pfam:PF01022.14;locus_tag=cluster4_reference_00417;product=ArsR family transcriptional regulator,Probable HTH-type transcriptional regulator ygaV,Uncharacterized protein conserved in archaea,…
cluster4_reference|SC|contig000001	Prodigal:2.60	CDS	424875	425645	.	+	0	ID=cluster4_reference_00418;eC_number=3.1.11.2,3.1.11.2;gene=xthA;inference=ab initio prediction:Prodigal:2.60,similar to AA sequence:RefSeq:YP_208606.1,similar to AA sequence:UniProtKB:P09030,protein motif:CLUSTERS:PRK11756,protein motif:Cdd:COG3021,protein motif:TIGRFAMs:TIGR00195,protein motif:Pfam:PF03372.17;locus_tag=cluster4_reference_00418;product=exodeoxyribonuclease III,Exodeoxyribonucle…
cluster4_reference|SC|contig000001	Prodigal:2.60	CDS	426588	427214	.	+	0	ID=cluster4_reference_00419;inference=ab initio prediction:Prodigal:2.60,similar to AA sequence:RefSeq:YP_005896452.1,protein motif:Pfam:PF02371.10;locus_tag=cluster4_reference_00419;product=ISCc2%2C transposase,Transposase IS116/IS110/IS902 family;protein_id=gnl|SC|cluster4_reference_00419
cluster4_reference|SC|contig000001	Prodigal:2.60	CDS	427815	427997	.	+	0	ID=cluster4_reference_00420;inference=ab initio prediction:Prodigal:2.60,similar to AA sequence:RefSeq:YP_002000760.1;locus_tag=cluster4_reference_00420;product=putative phage associated protein;protein_id=gnl|SC|cluster4_reference_00420
cluster4_reference|SC|contig000001	Prodigal:2.60	CDS	428238	431843	.	-	0	ID=cluster4_reference_00421;eC_number=1.5.1.12;gene=putA;inference=ab initio prediction:Prodigal:2.60,similar to AA sequence:RefSeq:YP_004048081.1,similar to AA sequence:UniProtKB:P09546,protein motif:CLUSTERS:PRK11905,protein motif:Cdd:COG4230,protein motif:TIGRFAMs:TIGR01238,protein motif:Pfam:PF00171.1;locus_tag=cluster4_reference_00421;product=proline dehydrogenase,Bifunctional protein putA,b…
cluster4_reference|SC|contig000001	Prodigal:2.60	CDS	432094	433620	.	-	0	ID=cluster4_reference_00422;gene=putP;inference=ab initio prediction:Prodigal:2.60,similar to AA sequence:RefSeq:YP_004048082.1,similar to AA sequence:UniProtKB:P07117,protein motif:CLUSTERS:PRK15419,protein motif:Cdd:COG4145,protein motif:TIGRFAMs:TIGR02121,protein motif:Pfam:PF00474.11;locus_tag=cluster4_reference_00422;product=sodium/proline symporter,Propionate transporter,proline:sodium symp…
cluster4_reference|SC|contig000001	Prodigal:2.60	CDS	434103	434423	.	+	0	ID=cluster4_reference_00423;gene=yqiC;inference=ab initio prediction:Prodigal:2.60,similar to AA sequence:UniProtKB:Q46868,protein motif:Cdd:COG2960,protein motif:Pfam:PF04380.7;locus_tag=cluster4_reference_00423;product=hypothetical protein,Uncharacterized protein conserved in bacteria,Membrane fusogenic activity;protein_id=gnl|SC|cluster4_reference_00423
cluster4_reference|SC|contig000001	Prodigal:2.60	CDS	434437	435933	.	+	0	ID=cluster4_reference_00424;gene=comM;inference=ab initio prediction:Prodigal:2.60,similar to AA sequence:RefSeq:YP_002002465.1,similar to AA sequence:UniProtKB:P45049,protein motif:CLUSTERS:PRK09862,protein motif:Cdd:COG1239,protein motif:TIGRFAMs:TIGR00368,protein motif:Pfam:PF01078.15;locus_tag=cluster4_reference_00424;product=Competence protein ComM,Competence protein ComM,putative ATP-depend…
cluster4_reference|SC|contig000001	Prodigal:2.60	CDS	436039	436884	.	+	0	ID=cluster4_reference_00425;inference=ab initio prediction:Prodigal:2.60,similar to AA sequence:RefSeq:YP_005877972.1,protein motif:TIGRFAMs:TIGR02223,protein motif:Pfam:PF05036.7;locus_tag=cluster4_reference_00425;product=putative cell division protein FtsN,cell division protein FtsN,Sporulation related domain;protein_id=gnl|SC|cluster4_reference_00425
cluster4_reference|SC|contig000001	Prodigal:2.60	CDS	436887	437531	.	+	0	ID=cluster4_reference_00426;eC_number=5.3.4.1;gene=dsbA_2;inference=ab initio prediction:Prodigal:2.60,similar to AA sequence:RefSeq:YP_208596.1,similar to AA sequence:UniProtKB:Q7W2Q0,protein motif:CLUSTERS:PRK10954,protein motif:Cdd:COG1934,protein motif:Pfam:PF01323.14;locus_tag=cluster4_reference_00426;product=DsbA family thiol:disulfide interchange protein,Thiol:disulfide interchange protein…
cluster4_reference|SC|contig000001	Prodigal:2.60	CDS	437564	438385	.	+	0	ID=cluster4_reference_00427;eC_number=3.6.1.27;gene=uppP;inference=ab initio prediction:Prodigal:2.60,similar to AA sequence:RefSeq:YP_208595.1,similar to AA sequence:UniProtKB:P60932,protein motif:CLUSTERS:PRK00281,protein motif:TIGRFAMs:TIGR00753,protein motif:Pfam:PF02673.12;locus_tag=cluster4_reference_00427;product=undecaprenyl pyrophosphate phosphatase,Undecaprenyl-diphosphatase,undecapreny…
cluster4_reference|SC|contig000001	Aragorn:1.2.36	tRNA	438676	438751	.	-	0	ID=cluster4_reference_00428;inference=COORDINATES:profile:Aragorn:1.2.36;locus_tag=cluster4_reference_00428;product=tRNA-Ala(ggc)
cluster4_reference|SC|contig000001	Aragorn:1.2.36	tRNA	438759	438835	.	-	0	ID=cluster4_reference_00429;inference=COORDINATES:profile:Aragorn:1.2.36;locus_tag=cluster4_reference_00429;product=tRNA-Met(cat)
cluster4_reference|SC|contig000001	Prodigal:2.60	CDS	438967	440115	.	-	0	ID=cluster4_reference_00430;inference=ab initio prediction:Prodigal:2.60,protein motif:Pfam:PF02636.11;locus_tag=cluster4_reference_00430;product=Uncharacterized ACR%2C COG1565;protein_id=gnl|SC|cluster4_reference_00430
cluster4_reference|SC|contig000001	Prodigal:2.60	CDS	440463	440918	.	+	0	ID=cluster4_reference_00431;gene=mraZ;inference=ab initio prediction:Prodigal:2.60,similar to AA sequence:RefSeq:YP_001599837.1,similar to AA sequence:UniProtKB:P65439,protein motif:CLUSTERS:PRK00326,protein motif:TIGRFAMs:TIGR00242,protein motif:Pfam:PF02381.12;locus_tag=cluster4_reference_00431;product=cell division protein MraZ,hypothetical protein,cell division protein MraZ,protein MraZ,MraZ …
cluster4_reference|SC|contig000001	Prodigal:2.60	CDS	440915	441901	.	+	0	ID=cluster4_reference_00432;eC_number=2.1.1.-,2.1.1.199;gene=mraW;inference=ab initio prediction:Prodigal:2.60,similar to AA sequence:RefSeq:YP_005877977.1,similar to AA sequence:UniProtKB:P60390,protein motif:CLUSTERS:PRK00050,protein motif:TIGRFAMs:TIGR00006,protein motif:Pfam:PF01795.13;locus_tag=cluster4_reference_00432;product=S-adenosyl-methyltransferase MraW,Ribosomal RNA small subunit met…
cluster4_reference|SC|contig000001	Prodigal:2.60	CDS	441898	442161	.	+	0	ID=cluster4_reference_00433;inference=ab initio prediction:Prodigal:2.60,similar to AA sequence:RefSeq:YP_001599835.1,protein motif:Cdd:COG3116,protein motif:TIGRFAMs:TIGR02209,protein motif:Pfam:PF04999.7;locus_tag=cluster4_reference_00433;product=cell division protein FtsL-related protein,Cell division protein,cell division protein FtsL,Cell division protein FtsL;protein_id=gnl|SC|cluster4_refe…
cluster4_reference|SC|contig000001	Prodigal:2.60	CDS	442222	443967	.	+	0	ID=cluster4_reference_00434;gene=penA;inference=ab initio prediction:Prodigal:2.60,similar to AA sequence:RefSeq:YP_002002457.1,similar to AA sequence:UniProtKB:P08149,protein motif:CLUSTERS:PRK15105,protein motif:Cdd:COG5009,protein motif:TIGRFAMs:TIGR02214,protein motif:Pfam:PF00905.16;locus_tag=cluster4_reference_00434;product=penicillin-binding protein 2,Penicillin-binding protein 2,peptidogl…
cluster4_reference|SC|contig000001	Prodigal:2.60	CDS	443992	445470	.	+	0	ID=cluster4_reference_00435;eC_number=6.3.2.13,6.3.2.13;gene=murE;inference=ab initio prediction:Prodigal:2.60,similar to AA sequence:RefSeq:YP_208589.1,similar to AA sequence:UniProtKB:P22188,protein motif:CLUSTERS:PRK00139,protein motif:Cdd:COG0285,protein motif:TIGRFAMs:TIGR01085,protein motif:Pfam:PF08245.6;locus_tag=cluster4_reference_00435;product=UDP-N-acetylmuramoylalanyl-D-glutamate--2%2…
cluster4_reference|SC|contig000001	Prodigal:2.60	CDS	445493	447139	.	+	0	ID=cluster4_reference_00436;eC_number=2.7.-.-;gene=dca;inference=ab initio prediction:Prodigal:2.60,similar to AA sequence:RefSeq:YP_005877981.1,similar to AA sequence:UniProtKB:P75785,protein motif:CLUSTERS:PRK10649,protein motif:Cdd:COG2194,protein motif:Pfam:PF00884.17;locus_tag=cluster4_reference_00436;product=division cluster competence-associated protein,Putative phosphoethanolamine transfe…
cluster4_reference|SC|contig000001	Prodigal:2.60	CDS	447182	448621	.	+	0	ID=cluster4_reference_00437;eC_number=6.3.2.10;gene=murF;inference=ab initio prediction:Prodigal:2.60,similar to AA sequence:RefSeq:YP_975695.1,similar to AA sequence:UniProtKB:P11880,protein motif:CLUSTERS:PRK11929,protein motif:Cdd:COG0285,protein motif:TIGRFAMs:TIGR01143,protein motif:Pfam:PF08245.6;locus_tag=cluster4_reference_00437;product=UDP-MurNAc-pentapeptide synthetase,UDP-N-acetylmuram…
cluster4_reference|SC|contig000001	Prodigal:2.60	CDS	448624	448800	.	+	0	ID=cluster4_reference_00438;inference=ab initio prediction:Prodigal:2.60,similar to AA sequence:RefSeq:YP_002002452.1;locus_tag=cluster4_reference_00438;product=Periplasmic protein;protein_id=gnl|SC|cluster4_reference_00438
cluster4_reference|SC|contig000001	Prodigal:2.60	CDS	449047	450129	.	+	0	ID=cluster4_reference_00439;eC_number=2.7.8.13,2.7.8.13;gene=mraY;inference=ab initio prediction:Prodigal:2.60,similar to AA sequence:RefSeq:YP_208585.1,similar to AA sequence:UniProtKB:P0A6W3,protein motif:CLUSTERS:PRK00108,protein motif:TIGRFAMs:TIGR00445,protein motif:Pfam:PF00953.15;locus_tag=cluster4_reference_00439;product=phospho-N-acetylmuramoyl-pentapeptide- transferase,Phospho-N-acetylm…
cluster4_reference|SC|contig000001	Prodigal:2.60	CDS	450244	450516	.	+	0	ID=cluster4_reference_00440;inference=ab initio prediction:Prodigal:2.60,similar to AA sequence:RefSeq:YP_005896435.1,protein motif:Pfam:PF08238.6;locus_tag=cluster4_reference_00440;product=Sel1 repeat family protein,Sel1 repeat;protein_id=gnl|SC|cluster4_reference_00440
cluster4_reference|SC|contig000001	Prodigal:2.60	CDS	450606	451943	.	+	0	ID=cluster4_reference_00441;eC_number=6.3.2.9,6.3.2.9;gene=murD;inference=ab initio prediction:Prodigal:2.60,similar to AA sequence:RefSeq:YP_208583.1,similar to AA sequence:UniProtKB:Q9HVZ9,protein motif:CLUSTERS:PRK04308,protein motif:Cdd:COG0285,protein motif:TIGRFAMs:TIGR01087,protein motif:Pfam:PF08245.6;locus_tag=cluster4_reference_00441;product=UDP-N-acetylmuramoyl-L-alanyl-D-glutamate syn…
cluster4_reference|SC|contig000001	Prodigal:2.60	CDS	452069	453394	.	+	0	ID=cluster4_reference_00442;gene=ftsW;inference=ab initio prediction:Prodigal:2.60,similar to AA sequence:RefSeq:YP_002002448.1,similar to AA sequence:UniProtKB:P0ABG4,protein motif:CLUSTERS:PRK10774,protein motif:TIGRFAMs:TIGR02614,protein motif:Pfam:PF01098.13;locus_tag=cluster4_reference_00442;product=FtsW,Cell division protein FtsW,cell division protein FtsW,cell division protein FtsW,Cell cy…
cluster4_reference|SC|contig000001	Prodigal:2.60	CDS	453398	454465	.	+	0	ID=cluster4_reference_00443;eC_number=2.4.1.227;gene=murG;inference=ab initio prediction:Prodigal:2.60,similar to AA sequence:RefSeq:YP_208581.1,similar to AA sequence:UniProtKB:P17443,protein motif:CLUSTERS:PRK00726,protein motif:Cdd:COG4671,protein motif:TIGRFAMs:TIGR01133,protein motif:Pfam:PF03033.14;locus_tag=cluster4_reference_00443;product=undecaprenyldiphospho-muramoylpentapeptide beta-N-…
cluster4_reference|SC|contig000001	Prodigal:2.60	CDS	454619	456028	.	+	0	ID=cluster4_reference_00444;eC_number=6.3.2.8,6.3.2.8;gene=murC;inference=ab initio prediction:Prodigal:2.60,similar to AA sequence:RefSeq:YP_003083766.1,similar to AA sequence:UniProtKB:Q3K745,protein motif:CLUSTERS:PRK00421,protein motif:Cdd:COG0285,protein motif:TIGRFAMs:TIGR01082,protein motif:Pfam:PF08245.6;locus_tag=cluster4_reference_00444;product=UDP-N-acetylmuramate--L-alanine ligase,UDP…
cluster4_reference|SC|contig000001	Prodigal:2.60	CDS	456141	457055	.	+	0	ID=cluster4_reference_00445;eC_number=6.3.2.4,6.3.2.4;gene=ddl;inference=ab initio prediction:Prodigal:2.60,similar to AA sequence:RefSeq:YP_208579.1,similar to AA sequence:UniProtKB:P07862,protein motif:CLUSTERS:PRK01372,protein motif:Cdd:COG0189,protein motif:TIGRFAMs:TIGR01205,protein motif:Pfam:PF07478.7;locus_tag=cluster4_reference_00445;product=D-alanine--D-alanine ligase,D-alanine--D-alani…
cluster4_reference|SC|contig000001	Prodigal:2.60	CDS	457045	457773	.	+	0	ID=cluster4_reference_00446;gene=ftsQ;inference=ab initio prediction:Prodigal:2.60,similar to AA sequence:RefSeq:YP_002002444.1,similar to AA sequence:UniProtKB:P06136,protein motif:CLUSTERS:PRK10775,protein motif:Pfam:PF03799.9;locus_tag=cluster4_reference_00446;product=protein FtsQ,Cell division protein FtsQ,cell division protein FtsQ,Cell division protein FtsQ;protein_id=gnl|SC|cluster4_refere…
cluster4_reference|SC|contig000001	Prodigal:2.60	CDS	457859	459103	.	+	0	ID=cluster4_reference_00447;gene=ftsA;inference=ab initio prediction:Prodigal:2.60,similar to AA sequence:RefSeq:YP_002002443.1,similar to AA sequence:UniProtKB:Q9K0X8,protein motif:CLUSTERS:PRK09472,protein motif:Cdd:COG4820,protein motif:TIGRFAMs:TIGR01174,protein motif:Pfam:PF02491.14;locus_tag=cluster4_reference_00447;product=protein FtsA,Cell division protein FtsA,cell division protein FtsA,…
cluster4_reference|SC|contig000001	Prodigal:2.60	CDS	459222	460400	.	+	0	ID=cluster4_reference_00448;gene=ftsZ;inference=ab initio prediction:Prodigal:2.60,similar to AA sequence:RefSeq:YP_004048106.1,similar to AA sequence:UniProtKB:P77817,protein motif:CLUSTERS:PRK09330,protein motif:Cdd:COG0206,protein motif:TIGRFAMs:TIGR00065,protein motif:Pfam:PF00091.19;locus_tag=cluster4_reference_00448;product=cell division protein,Cell division protein FtsZ,cell division prot…
cluster4_reference|SC|contig000001	Prodigal:2.60	CDS	460539	461849	.	+	0	ID=cluster4_reference_00449;gene=purP;inference=ab initio prediction:Prodigal:2.60,similar to AA sequence:RefSeq:YP_004048107.1,similar to AA sequence:UniProtKB:P31466,protein motif:Cdd:COG2252,protein motif:Pfam:PF00860.14;locus_tag=cluster4_reference_00449;product=permease,Probable adenine permease PurP,Permeases,Permease family;protein_id=gnl|SC|cluster4_reference_00449
cluster4_reference|SC|contig000001	Prodigal:2.60	CDS	462475	463350	.	+	0	ID=cluster4_reference_00450;eC_number=4.1.3.30,4.1.3.30;gene=prpB;inference=ab initio prediction:Prodigal:2.60,similar to AA sequence:RefSeq:YP_208574.1,similar to AA sequence:UniProtKB:P77541,protein motif:CLUSTERS:PRK11320,protein motif:Cdd:COG2224,protein motif:TIGRFAMs:TIGR02317,protein motif:Pfam:PF00463.15;locus_tag=cluster4_reference_00450;product=2-methylisocitrate lyase,Methylisocitrate …
cluster4_reference|SC|contig000001	Prodigal:2.60	CDS	463347	463442	.	+	0	ID=cluster4_reference_00451;inference=ab initio prediction:Prodigal:2.60;locus_tag=cluster4_reference_00451;product=hypothetical protein;protein_id=gnl|SC|cluster4_reference_00451
cluster4_reference|SC|contig000001	Prodigal:2.60	CDS	463435	464589	.	+	0	ID=cluster4_reference_00452;eC_number=2.3.3.5;gene=prpC;inference=ab initio prediction:Prodigal:2.60,similar to AA sequence:RefSeq:YP_001599817.1,similar to AA sequence:UniProtKB:P31660,protein motif:CLUSTERS:PRK12351,protein motif:TIGRFAMs:TIGR01800,protein motif:Pfam:PF00285.15;locus_tag=cluster4_reference_00452;product=methylcitrate synthase,2-methylcitrate synthase,methylcitrate synthase,2-me…
cluster4_reference|SC|contig000001	Prodigal:2.60	CDS	465004	465774	.	+	0	ID=cluster4_reference_00453;inference=ab initio prediction:Prodigal:2.60,protein motif:Pfam:PF02668.10;locus_tag=cluster4_reference_00453;product=Taurine catabolism dioxygenase TauD%2C TfdA family;protein_id=gnl|SC|cluster4_reference_00453
cluster4_reference|SC|contig000001	Prodigal:2.60	CDS	465780	466568	.	+	0	ID=cluster4_reference_00454;gene=yfcA;inference=ab initio prediction:Prodigal:2.60,similar to AA sequence:UniProtKB:P0AD30,protein motif:CLUSTERS:PRK10621,protein motif:Pfam:PF01925.13;locus_tag=cluster4_reference_00454;product=hypothetical protein,hypothetical protein,Sulfite exporter TauE/SafE;protein_id=gnl|SC|cluster4_reference_00454
cluster4_reference|SC|contig000001	Prodigal:2.60	CDS	466646	469252	.	+	0	ID=cluster4_reference_00455;eC_number=4.2.1.3;gene=acnA;inference=ab initio prediction:Prodigal:2.60,similar to AA sequence:RefSeq:YP_001599816.1,similar to AA sequence:UniProtKB:P25516,protein motif:CLUSTERS:PRK12881,protein motif:Cdd:COG0065,protein motif:TIGRFAMs:TIGR02333,protein motif:Pfam:PF00330.14;locus_tag=cluster4_reference_00455;product=aconitate hydratase,Aconitate hydratase 1,aconita…
cluster4_reference|SC|contig000001	Prodigal:2.60	CDS	470055	471224	.	+	0	ID=cluster4_reference_00456;eC_number=5.3.3.6;gene=prpF;inference=ab initio prediction:Prodigal:2.60,similar to AA sequence:RefSeq:YP_001599815.1,similar to AA sequence:UniProtKB:Q0QLE6,protein motif:TIGRFAMs:TIGR02334,protein motif:Pfam:PF04303.7;locus_tag=cluster4_reference_00456;product=putative AcnD-accessory protein PrpF,3-methylitaconate isomerase,probable AcnD-accessory protein PrpF,PrpF p…
cluster4_reference|SC|contig000001	Prodigal:2.60	CDS	471637	472836	.	+	0	ID=cluster4_reference_00457;eC_number=2.7.2.1;gene=ackA_1;inference=ab initio prediction:Prodigal:2.60,similar to AA sequence:RefSeq:YP_002002432.1,similar to AA sequence:UniProtKB:Q9WYB1,protein motif:CLUSTERS:PRK00180,protein motif:Cdd:COG0282,protein motif:TIGRFAMs:TIGR00016,protein motif:Pfam:PF00871.11;locus_tag=cluster4_reference_00457;product=acetate kinase,Acetate kinase,acetate kinase A/…
cluster4_reference|SC|contig000001	Prodigal:2.60	CDS	473194	473814	.	+	0	ID=cluster4_reference_00458;gene=yciO;inference=ab initio prediction:Prodigal:2.60,similar to AA sequence:RefSeq:YP_003083753.1,similar to AA sequence:UniProtKB:P0AFR4,protein motif:CLUSTERS:PRK11630,protein motif:Cdd:COG0009,protein motif:TIGRFAMs:TIGR00057,protein motif:Pfam:PF01300.12;locus_tag=cluster4_reference_00458;product=putative translation factor,hypothetical protein,hypothetical prote…
cluster4_reference|SC|contig000001	Prodigal:2.60	CDS	473941	474384	.	-	0	ID=cluster4_reference_00459;gene=nsrR;inference=ab initio prediction:Prodigal:2.60,similar to AA sequence:RefSeq:YP_004048109.1,similar to AA sequence:UniProtKB:P0AF63,protein motif:CLUSTERS:PRK11014,protein motif:TIGRFAMs:TIGR00738,protein motif:Pfam:PF02082.14;locus_tag=cluster4_reference_00459;product=transcriptional regulator,HTH-type transcriptional repressor NsrR,transcriptional repressor N…
cluster4_reference|SC|contig000001	Prodigal:2.60	CDS	474558	474926	.	+	0	ID=cluster4_reference_00460;inference=ab initio prediction:Prodigal:2.60,protein motif:Cdd:COG5592;locus_tag=cluster4_reference_00460;product=Uncharacterized conserved protein;protein_id=gnl|SC|cluster4_reference_00460
cluster4_reference|SC|contig000001	Prodigal:2.60	CDS	474971	476125	.	+	0	ID=cluster4_reference_00461;inference=ab initio prediction:Prodigal:2.60,similar to AA sequence:RefSeq:YP_004048111.1,protein motif:Pfam:PF05940.6;locus_tag=cluster4_reference_00461;product=integral membrane protein NnrS,NnrS protein;protein_id=gnl|SC|cluster4_reference_00461
cluster4_reference|SC|contig000001	Prodigal:2.60	CDS	476182	477054	.	-	0	ID=cluster4_reference_00462;eC_number=1.3.1.12,1.3.1.43;gene=tyrC;inference=ab initio prediction:Prodigal:2.60,similar to AA sequence:RefSeq:YP_208565.1,similar to AA sequence:UniProtKB:Q04983,protein motif:CLUSTERS:PRK14806,protein motif:Cdd:COG0287,protein motif:Pfam:PF02153.11;locus_tag=cluster4_reference_00462;product=oxidoreductase,Arogenate dehydrogenase,bifunctional cyclohexadienyl dehydro…
cluster4_reference|SC|contig000001	Prodigal:2.60	CDS	477139	477951	.	+	0	ID=cluster4_reference_00463;eC_number=3.5.5.1,3.5.1.100;gene=ramA;inference=ab initio prediction:Prodigal:2.60,similar to AA sequence:RefSeq:YP_003083748.1,similar to AA sequence:UniProtKB:Q75SP7,protein motif:CLUSTERS:PRK10438,protein motif:Cdd:COG0171,protein motif:TIGRFAMs:TIGR03381,protein motif:Pfam:PF00795.1;locus_tag=cluster4_reference_00463;product=putative nitrilase,(R)-stereoselective a…
cluster4_reference|SC|contig000001	Prodigal:2.60	CDS	478299	478769	.	+	0	ID=cluster4_reference_00464;inference=ab initio prediction:Prodigal:2.60;locus_tag=cluster4_reference_00464;product=hypothetical protein;protein_id=gnl|SC|cluster4_reference_00464
cluster4_reference|SC|contig000001	Prodigal:2.60	CDS	479471	480028	.	-	0	ID=cluster4_reference_00465;gene=piiC_2;inference=ab initio prediction:Prodigal:2.60,similar to AA sequence:RefSeq:YP_005897933.1,similar to AA sequence:UniProtKB:P09888,protein motif:Cdd:COG3637,protein motif:Pfam:PF02462.9;locus_tag=cluster4_reference_00465;product=opacity protein,Outer membrane protein P.IIC precursor,Opacity protein and related surface antigens,Opacity family porin protein;pr…
cluster4_reference|SC|contig000001	Prodigal:2.60	CDS	480956	481810	.	+	0	ID=cluster4_reference_00466;inference=ab initio prediction:Prodigal:2.60,similar to AA sequence:RefSeq:YP_005892489.1,similar to AA sequence:UniProtKB:B0B8F4,protein motif:CLUSTERS:PRK11453,protein motif:Cdd:COG5006,protein motif:TIGRFAMs:TIGR00950,protein motif:Pfam:PF00892.14;locus_tag=cluster4_reference_00466;product=transporter,S-adenosylmethionine/S-adenosylhomocysteine transporter,O-acetyls…
cluster4_reference|SC|contig000001	Prodigal:2.60	CDS	482330	483562	.	+	0	ID=cluster4_reference_00467;gene=bcr;inference=ab initio prediction:Prodigal:2.60,similar to AA sequence:RefSeq:YP_004048116.1,similar to AA sequence:UniProtKB:P28246,protein motif:CLUSTERS:PRK11102,protein motif:Cdd:COG2814,protein motif:TIGRFAMs:TIGR00710,protein motif:Pfam:PF07690.10;locus_tag=cluster4_reference_00467;product=integral membrane efflux protein,Sulfonamide resistance protein,bicy…
cluster4_reference|SC|contig000001	Prodigal:2.60	CDS	483640	484728	.	+	0	ID=cluster4_reference_00468;eC_number=5.4.99.5;gene=pheA;inference=ab initio prediction:Prodigal:2.60,similar to AA sequence:RefSeq:YP_975656.1,similar to AA sequence:UniProtKB:P0A9J8,protein motif:CLUSTERS:PRK11898,protein motif:Cdd:COG0287,protein motif:TIGRFAMs:TIGR01807,protein motif:Pfam:PF00800.12;locus_tag=cluster4_reference_00468;product=chorismate mutase,P-protein,prephenate dehydratase,…
cluster4_reference|SC|contig000001	Prodigal:2.60	CDS	484759	485505	.	+	0	ID=cluster4_reference_00469;gene=recO;inference=ab initio prediction:Prodigal:2.60,similar to AA sequence:RefSeq:YP_001599800.1,similar to AA sequence:UniProtKB:P0A7H3,protein motif:CLUSTERS:PRK00085,protein motif:TIGRFAMs:TIGR00613,protein motif:Pfam:PF02565.9;locus_tag=cluster4_reference_00469;product=DNA repair protein (recombination protein o),Recombination protein O,DNA repair protein RecO,D…
cluster4_reference|SC|contig000001	Prodigal:2.60	CDS	485558	486286	.	+	0	ID=cluster4_reference_00470;eC_number=2.6.99.2;gene=pdxJ;inference=ab initio prediction:Prodigal:2.60,similar to AA sequence:RefSeq:YP_002002415.1,similar to AA sequence:UniProtKB:P0A794,protein motif:CLUSTERS:PRK05265,protein motif:TIGRFAMs:TIGR00559,protein motif:Pfam:PF03740.7;locus_tag=cluster4_reference_00470;product=pyridoxine 5'-phosphate synthase,Pyridoxine 5'-phosphate synthase,pyridoxin…
cluster4_reference|SC|contig000001	Prodigal:2.60	CDS	486438	487217	.	+	0	ID=cluster4_reference_00471;inference=ab initio prediction:Prodigal:2.60,similar to AA sequence:RefSeq:YP_003083743.1,protein motif:Pfam:PF02668.10;locus_tag=cluster4_reference_00471;product=putative taurine catabolism dioxygenase TauD,Taurine catabolism dioxygenase TauD%2C TfdA family;protein_id=gnl|SC|cluster4_reference_00471
cluster4_reference|SC|contig000001	Prodigal:2.60	CDS	487227	487994	.	+	0	ID=cluster4_reference_00472;inference=ab initio prediction:Prodigal:2.60,similar to AA sequence:RefSeq:YP_003083742.1,protein motif:Pfam:PF01925.13;locus_tag=cluster4_reference_00472;product=putative permease,Sulfite exporter TauE/SafE;protein_id=gnl|SC|cluster4_reference_00472
cluster4_reference|SC|contig000001	Prodigal:2.60	CDS	488194	488571	.	+	0	ID=cluster4_reference_00473;eC_number=2.7.8.7,2.7.8.7;gene=acpS;inference=ab initio prediction:Prodigal:2.60,similar to AA sequence:RefSeq:YP_208557.1,similar to AA sequence:UniProtKB:Q9KPB6,protein motif:CLUSTERS:PRK00070,protein motif:TIGRFAMs:TIGR00516,protein motif:Pfam:PF01648.14;locus_tag=cluster4_reference_00473;product=4'-phosphopantetheinyl transferase,Holo-[acyl-carrier-protein] synthas…
cluster4_reference|SC|contig000001	Prodigal:2.60	CDS	488615	489454	.	+	0	ID=cluster4_reference_00474;eC_number=3.6.1.-;gene=nudG;inference=ab initio prediction:Prodigal:2.60,similar to AA sequence:RefSeq:YP_208556.1,similar to AA sequence:UniProtKB:P77788,protein motif:CLUSTERS:PRK08999,protein motif:Cdd:COG0352,protein motif:TIGRFAMs:TIGR00586,protein motif:Pfam:PF00293.1;locus_tag=cluster4_reference_00474;product=NTP pyrophosphohydrolase,CTP pyrophosphohydrolase,hyp…
cluster4_reference|SC|contig000001	Prodigal:2.60	CDS	489447	489869	.	+	0	ID=cluster4_reference_00475;inference=ab initio prediction:Prodigal:2.60,similar to AA sequence:RefSeq:YP_004048122.1;locus_tag=cluster4_reference_00475;product=secreted protein;protein_id=gnl|SC|cluster4_reference_00475
cluster4_reference|SC|contig000001	Prodigal:2.60	CDS	489918	491060	.	+	0	ID=cluster4_reference_00476;eC_number=2.1.1.173;gene=rlmL_1;inference=ab initio prediction:Prodigal:2.60,similar to AA sequence:RefSeq:YP_005878019.1,similar to AA sequence:UniProtKB:P75864,protein motif:CLUSTERS:PRK11783,protein motif:Pfam:PF01170.12;locus_tag=cluster4_reference_00476;product=putative methylase,Ribosomal RNA large subunit methyltransferase L,23S rRNA m(2)G2445 methyltransferase,…
cluster4_reference|SC|contig000001	Prodigal:2.60	CDS	491361	492182	.	-	0	ID=cluster4_reference_00477;inference=ab initio prediction:Prodigal:2.60,similar to AA sequence:RefSeq:YP_003083737.1,protein motif:Pfam:PF02661.12;locus_tag=cluster4_reference_00477;product=cell division protein,Fic/DOC family;protein_id=gnl|SC|cluster4_reference_00477
cluster4_reference|SC|contig000001	Prodigal:2.60	CDS	492246	493496	.	-	0	ID=cluster4_reference_00478;eC_number=3.5.1.28,3.5.1.28;gene=amiC;inference=ab initio prediction:Prodigal:2.60,similar to AA sequence:RefSeq:YP_003083736.1,similar to AA sequence:UniProtKB:Q9K0V3,protein motif:CLUSTERS:PRK10319,protein motif:TIGRFAMs:TIGR02883,protein motif:Pfam:PF01520.12;locus_tag=cluster4_reference_00478;product=N-acetylmuramoyl-L-alanine amidase,N-acetylmuramoyl-L-alanine ami…
cluster4_reference|SC|contig000001	Prodigal:2.60	CDS	493493	493954	.	-	0	ID=cluster4_reference_00479;inference=ab initio prediction:Prodigal:2.60,similar to AA sequence:RefSeq:YP_005878022.1,similar to AA sequence:UniProtKB:P44492,protein motif:CLUSTERS:PRK10646,protein motif:TIGRFAMs:TIGR00150,protein motif:Pfam:PF02367.11;locus_tag=cluster4_reference_00479;product=putative ATPase,hypothetical protein,ADP-binding protein,ATPase%2C YjeE family,Uncharacterised P-loop h…
cluster4_reference|SC|contig000001	Prodigal:2.60	CDS	494141	494953	.	+	0	ID=cluster4_reference_00480;eC_number=5.1.1.3,5.1.1.3;gene=glr;inference=ab initio prediction:Prodigal:2.60,similar to AA sequence:RefSeq:YP_003083734.1,similar to AA sequence:UniProtKB:P94556,protein motif:CLUSTERS:PRK00865,protein motif:Cdd:COG0127,protein motif:TIGRFAMs:TIGR00067,protein motif:Pfam:PF01177.16;locus_tag=cluster4_reference_00480;product=glutamate racemase,Glutamate racemase 1,gl…
cluster4_reference|SC|contig000001	Prodigal:2.60	CDS	495046	495486	.	-	0	ID=cluster4_reference_00481;inference=ab initio prediction:Prodigal:2.60;locus_tag=cluster4_reference_00481;product=hypothetical protein;protein_id=gnl|SC|cluster4_reference_00481
cluster4_reference|SC|contig000001	Prodigal:2.60	CDS	496834	498954	.	+	0	ID=cluster4_reference_00482;gene=tbpB_1;inference=ab initio prediction:Prodigal:2.60,similar to AA sequence:RefSeq:YP_005904352.1,similar to AA sequence:UniProtKB:Q09057,protein motif:Pfam:PF01298.12;locus_tag=cluster4_reference_00482;product=transferrin-binding protein 2,Transferrin-binding protein 2 precursor,Transferrin binding protein-like solute binding protein;protein_id=gnl|SC|cluster4_ref…
cluster4_reference|SC|contig000001	Prodigal:2.60	CDS	499041	501788	.	+	0	ID=cluster4_reference_00483;gene=tbpA;inference=ab initio prediction:Prodigal:2.60,similar to AA sequence:RefSeq:YP_005904351.1,similar to AA sequence:UniProtKB:Q9K0U9,protein motif:CLUSTERS:PRK13524,protein motif:Cdd:COG4206,protein motif:TIGRFAMs:TIGR01776,protein motif:Pfam:PF00593.18;locus_tag=cluster4_reference_00483;product=transferrin-binding protein 1,Transferrin-binding protein 1 precurs…
cluster4_reference|SC|contig000001	Prodigal:2.60	CDS	503612	503881	.	+	0	ID=cluster4_reference_00484;inference=ab initio prediction:Prodigal:2.60,similar to AA sequence:RefSeq:YP_002001783.1;locus_tag=cluster4_reference_00484;product=putative phage associated protein;protein_id=gnl|SC|cluster4_reference_00484
cluster4_reference|SC|contig000001	Prodigal:2.60	CDS	504234	504965	.	+	0	ID=cluster4_reference_00485;inference=ab initio prediction:Prodigal:2.60,similar to AA sequence:RefSeq:YP_002341968.1,similar to AA sequence:UniProtKB:Q9K165,protein motif:Pfam:PF04575.7;locus_tag=cluster4_reference_00485;product=hypothetical periplasmic protein,TPR repeat-containing protein NMB0313 precursor,Protein of unknown function (DUF560);protein_id=gnl|SC|cluster4_reference_00485
cluster4_reference|SC|contig000001	Prodigal:2.60	CDS	505082	506590	.	+	0	ID=cluster4_reference_00486;eC_number=3.6.1.11;gene=ppx;inference=ab initio prediction:Prodigal:2.60,similar to AA sequence:RefSeq:YP_208125.1,similar to AA sequence:UniProtKB:P0AFL6,protein motif:CLUSTERS:PRK11031,protein motif:TIGRFAMs:TIGR03706,protein motif:Pfam:PF02541.10;locus_tag=cluster4_reference_00486;product=exopolyphosphatase,Exopolyphosphatase,guanosine pentaphosphate phosphohydrolas…
cluster4_reference|SC|contig000001	Prodigal:2.60	CDS	506799	507122	.	-	0	ID=cluster4_reference_00487;inference=ab initio prediction:Prodigal:2.60,similar to AA sequence:RefSeq:YP_005899430.1;locus_tag=cluster4_reference_00487;product=putative lipoprotein;protein_id=gnl|SC|cluster4_reference_00487
cluster4_reference|SC|contig000001	Prodigal:2.60	CDS	507441	507986	.	-	0	ID=cluster4_reference_00488;inference=ab initio prediction:Prodigal:2.60;locus_tag=cluster4_reference_00488;product=hypothetical protein;protein_id=gnl|SC|cluster4_reference_00488
cluster4_reference|SC|contig000001	Prodigal:2.60	CDS	508054	509064	.	-	0	ID=cluster4_reference_00489;eC_number=6.1.1.2,6.1.1.2;gene=trpS;inference=ab initio prediction:Prodigal:2.60,similar to AA sequence:RefSeq:YP_208129.1,similar to AA sequence:UniProtKB:Q9PIB4,protein motif:CLUSTERS:PRK12284,protein motif:Cdd:COG0180,protein motif:TIGRFAMs:TIGR00233,protein motif:Pfam:PF00579.19;locus_tag=cluster4_reference_00489;product=tryptophanyl-tRNA synthetase,Tryptophan--tRN…
cluster4_reference|SC|contig000001	Prodigal:2.60	CDS	509324	511903	.	+	0	ID=cluster4_reference_00490;gene=clpB;inference=ab initio prediction:Prodigal:2.60,similar to AA sequence:RefSeq:YP_208130.1,similar to AA sequence:UniProtKB:P63284,protein motif:CLUSTERS:PRK10865,protein motif:Cdd:COG3903,protein motif:TIGRFAMs:TIGR03346,protein motif:Pfam:PF07724.8;locus_tag=cluster4_reference_00490;product=ClpB protein,Heat shock protein F84.1,protein disaggregation chaperone,…
cluster4_reference|SC|contig000001	Prodigal:2.60	CDS	511990	513204	.	-	0	ID=cluster4_reference_00491;eC_number=2.6.1.2,2.6.1.1;inference=ab initio prediction:Prodigal:2.60,similar to AA sequence:RefSeq:YP_208131.1,similar to AA sequence:UniProtKB:P23034,protein motif:CLUSTERS:PRK09265,protein motif:Cdd:COG3977,protein motif:TIGRFAMs:TIGR01265,protein motif:Pfam:PF00155.15;locus_tag=cluster4_reference_00491;product=aminotransferase,Aspartate aminotransferase,aminotrans…
cluster4_reference|SC|contig000001	Prodigal:2.60	CDS	513293	513502	.	-	0	ID=cluster4_reference_00492;eC_number=5.3.2.-;inference=ab initio prediction:Prodigal:2.60,similar to AA sequence:RefSeq:YP_002001362.1,similar to AA sequence:UniProtKB:O25581,protein motif:CLUSTERS:PRK01964,protein motif:TIGRFAMs:TIGR00013,protein motif:Pfam:PF01361.1;locus_tag=cluster4_reference_00492;product=4-oxalocrotonate tautomerase,Probable tautomerase HP_0924,4-oxalocrotonate tautomerase…
cluster4_reference|SC|contig000001	Prodigal:2.60	CDS	513847	514653	.	+	0	ID=cluster4_reference_00493;inference=ab initio prediction:Prodigal:2.60,similar to AA sequence:RefSeq:YP_003083472.1,similar to AA sequence:UniProtKB:P44196,protein motif:Pfam:PF10670.3;locus_tag=cluster4_reference_00493;product=ABC transporter substrate-binding protein,hypothetical protein,Nickel uptake substrate-specific transmembrane region;protein_id=gnl|SC|cluster4_reference_00493
cluster4_reference|SC|contig000001	Prodigal:2.60	CDS	514711	515976	.	-	0	ID=cluster4_reference_00494;eC_number=1.4.1.2,1.4.1.2;gene=rocG;inference=ab initio prediction:Prodigal:2.60,similar to AA sequence:RefSeq:YP_005894237.1,similar to AA sequence:UniProtKB:P39633,protein motif:CLUSTERS:PRK09414,protein motif:Cdd:COG2902,protein motif:Pfam:PF00208.15;locus_tag=cluster4_reference_00494;product=glutamate dehydrogenase,NAD-specific glutamate dehydrogenase,glutamate deh…
cluster4_reference|SC|contig000001	Prodigal:2.60	CDS	516383	517090	.	+	0	ID=cluster4_reference_00495;eC_number=3.1.3.18,3.1.3.18;gene=gph_1;inference=ab initio prediction:Prodigal:2.60,similar to AA sequence:RefSeq:YP_005882573.1,similar to AA sequence:UniProtKB:P32662,protein motif:CLUSTERS:PRK13222,protein motif:TIGRFAMs:TIGR01449,protein motif:Pfam:PF00702.1;locus_tag=cluster4_reference_00495;product=phosphoglycolate phosphatase,Phosphoglycolate phosphatase,phospho…
cluster4_reference|SC|contig000001	Prodigal:2.60	CDS	517158	517619	.	+	0	ID=cluster4_reference_00496;gene=recX;inference=ab initio prediction:Prodigal:2.60,similar to AA sequence:RefSeq:YP_003083476.1,similar to AA sequence:UniProtKB:Q8P9X1,protein motif:CLUSTERS:PRK00117,protein motif:Cdd:COG2137,protein motif:Pfam:PF02631.10;locus_tag=cluster4_reference_00496;product=recombination regulator RecX,Regulatory protein recX,recombination regulator RecX,Uncharacterized pr…
cluster4_reference|SC|contig000001	Prodigal:2.60	CDS	517693	517854	.	+	0	ID=cluster4_reference_00497;inference=ab initio prediction:Prodigal:2.60,similar to AA sequence:RefSeq:YP_005878317.1;locus_tag=cluster4_reference_00497;product=membrane protein;protein_id=gnl|SC|cluster4_reference_00497
cluster4_reference|SC|contig000001	Prodigal:2.60	CDS	518007	518489	.	+	0	ID=cluster4_reference_00498;eC_number=3.1.2.-;inference=ab initio prediction:Prodigal:2.60,similar to AA sequence:RefSeq:YP_208138.1,similar to AA sequence:UniProtKB:P44886,protein motif:CLUSTERS:PRK10694,protein motif:Pfam:PF03061.16;locus_tag=cluster4_reference_00498;product=acyl-CoA hydrolase,Uncharacterized acyl-CoA thioester hydrolase HI_0827,acyl-CoA esterase,Thioesterase superfamily;protei…
cluster4_reference|SC|contig000001	Prodigal:2.60	CDS	518850	520097	.	-	0	ID=cluster4_reference_00499;gene=nlpD;inference=ab initio prediction:Prodigal:2.60,similar to AA sequence:RefSeq:YP_001599520.1,similar to AA sequence:UniProtKB:P0ADA3,protein motif:CLUSTERS:PRK10871,protein motif:Cdd:COG4942,protein motif:TIGRFAMs:TIGR02899,protein motif:Pfam:PF01551.1;locus_tag=cluster4_reference_00499;product=lipoprotein NlpD%2C putative,Murein hydrolase activator NlpD precurs…
cluster4_reference|SC|contig000001	Prodigal:2.60	CDS	520353	521099	.	-	0	ID=cluster4_reference_00500;eC_number=3.1.3.5;gene=surE;inference=ab initio prediction:Prodigal:2.60,similar to AA sequence:RefSeq:YP_001599521.1,similar to AA sequence:UniProtKB:Q9KI21,protein motif:CLUSTERS:PRK00346,protein motif:TIGRFAMs:TIGR00087,protein motif:Pfam:PF01975.11;locus_tag=cluster4_reference_00500;product=stationary phase survival protein SurE,5'-nucleotidase surE,5'(3')-nucleoti…
cluster4_reference|SC|contig000001	Prodigal:2.60	CDS	521116	522672	.	-	0	ID=cluster4_reference_00501;gene=yoaE;inference=ab initio prediction:Prodigal:2.60,similar to AA sequence:RefSeq:YP_005894243.1,similar to AA sequence:UniProtKB:P0AEC0,protein motif:CLUSTERS:PRK15094,protein motif:Cdd:COG4536,protein motif:TIGRFAMs:TIGR03520,protein motif:Pfam:PF03741.10;locus_tag=cluster4_reference_00501;product=membrane protein%2C TerC family/CBS domain/transporter associated d…
cluster4_reference|SC|contig000001	Prodigal:2.60	CDS	523040	523828	.	-	0	ID=cluster4_reference_00502;inference=ab initio prediction:Prodigal:2.60,similar to AA sequence:RefSeq:YP_003083482.1;locus_tag=cluster4_reference_00502;product=putative fimbrial assembly protein;protein_id=gnl|SC|cluster4_reference_00502
cluster4_reference|SC|contig000001	Prodigal:2.60	CDS	523937	525370	.	-	0	ID=cluster4_reference_00503;eC_number=1.2.1.79;gene=gabD;inference=ab initio prediction:Prodigal:2.60,similar to AA sequence:RefSeq:YP_002001345.1,similar to AA sequence:UniProtKB:P25526,protein motif:CLUSTERS:PRK11241,protein motif:Cdd:COG4230,protein motif:TIGRFAMs:TIGR01780,protein motif:Pfam:PF00171.1;locus_tag=cluster4_reference_00503;product=putative succinate-semialdehyde dehydrogenase,Suc…
cluster4_reference|SC|contig000001	Prodigal:2.60	CDS	526025	526405	.	-	0	ID=cluster4_reference_00504;inference=ab initio prediction:Prodigal:2.60,similar to AA sequence:RefSeq:YP_004048405.1,protein motif:Pfam:PF09864.3;locus_tag=cluster4_reference_00504;product=lipoprotein,Membrane-bound lysozyme-inhibitor of c-type lysozyme;protein_id=gnl|SC|cluster4_reference_00504
cluster4_reference|SC|contig000001	Prodigal:2.60	CDS	526881	528962	.	+	0	ID=cluster4_reference_00505;gene=cstA;inference=ab initio prediction:Prodigal:2.60,similar to AA sequence:RefSeq:YP_002001341.1,similar to AA sequence:UniProtKB:P15078,protein motif:CLUSTERS:PRK15015,protein motif:Cdd:COG1966,protein motif:Pfam:PF02554.8;locus_tag=cluster4_reference_00505;product=protein CstA,Carbon starvation protein A,carbon starvation protein A,Carbon starvation protein%2C pre…
cluster4_reference|SC|contig000001	Prodigal:2.60	CDS	528952	529146	.	+	0	ID=cluster4_reference_00506;inference=ab initio prediction:Prodigal:2.60,protein motif:Cdd:COG2879,protein motif:Pfam:PF04328.7;locus_tag=cluster4_reference_00506;product=Uncharacterized small protein,Protein of unknown function (DUF466);protein_id=gnl|SC|cluster4_reference_00506
cluster4_reference|SC|contig000001	Prodigal:2.60	CDS	529339	529554	.	+	0	ID=cluster4_reference_00507;inference=ab initio prediction:Prodigal:2.60;locus_tag=cluster4_reference_00507;product=hypothetical protein;protein_id=gnl|SC|cluster4_reference_00507
cluster4_reference|SC|contig000001	Prodigal:2.60	CDS	529662	530222	.	+	0	ID=cluster4_reference_00508;eC_number=5.4.99.20;gene=rluE;inference=ab initio prediction:Prodigal:2.60,similar to AA sequence:RefSeq:YP_004048403.1,similar to AA sequence:UniProtKB:P75966,protein motif:CLUSTERS:PRK11394,protein motif:TIGRFAMs:TIGR00093,protein motif:Pfam:PF00849.16;locus_tag=cluster4_reference_00508;product=pseudouridine synthase%2C Rsu,Ribosomal large subunit pseudouridine synth…
cluster4_reference|SC|contig000001	Prodigal:2.60	CDS	531884	534652	.	+	0	ID=cluster4_reference_00509;inference=ab initio prediction:Prodigal:2.60,similar to AA sequence:RefSeq:YP_208054.1,similar to AA sequence:UniProtKB:Q7DDB6,protein motif:Cdd:COG4771,protein motif:TIGRFAMs:TIGR01785,protein motif:Pfam:PF00593.18;locus_tag=cluster4_reference_00509;product=TonB-dependent receptor protein,Probable TonB-dependent receptor NMB1497 precursor,Outer membrane receptor for f…
cluster4_reference|SC|contig000001	Prodigal:2.60	CDS	534682	534924	.	+	0	ID=cluster4_reference_00510;inference=ab initio prediction:Prodigal:2.60;locus_tag=cluster4_reference_00510;product=hypothetical protein;protein_id=gnl|SC|cluster4_reference_00510
cluster4_reference|SC|contig000001	Prodigal:2.60	CDS	535936	537153	.	-	0	ID=cluster4_reference_00511;eC_number=2.7.2.4,2.7.2.4;gene=lysC;inference=ab initio prediction:Prodigal:2.60,similar to AA sequence:RefSeq:YP_208057.1,similar to AA sequence:UniProtKB:P26512,protein motif:CLUSTERS:PRK06635,protein motif:Cdd:COG0460,protein motif:TIGRFAMs:TIGR00657,protein motif:Pfam:PF00696.22;locus_tag=cluster4_reference_00511;product=aspartate kinase,Aspartokinase,aspartate kin…
cluster4_reference|SC|contig000001	Prodigal:2.60	CDS	537355	538083	.	-	0	ID=cluster4_reference_00512;eC_number=2.7.7.56;gene=rph;inference=ab initio prediction:Prodigal:2.60,similar to AA sequence:RefSeq:YP_208059.1,similar to AA sequence:UniProtKB:P50597,protein motif:CLUSTERS:PRK00173,protein motif:Cdd:COG0127,protein motif:TIGRFAMs:TIGR01966,protein motif:Pfam:PF01138.15;locus_tag=cluster4_reference_00512;product=ribonuclease PH,Ribonuclease PH,ribonuclease PH,Xant…
cluster4_reference|SC|contig000001	Prodigal:2.60	CDS	538165	538629	.	-	0	ID=cluster4_reference_00513;inference=ab initio prediction:Prodigal:2.60,similar to AA sequence:RefSeq:YP_003083490.1,similar to AA sequence:UniProtKB:O06153,protein motif:CLUSTERS:PRK11175,protein motif:Pfam:PF00582.20;locus_tag=cluster4_reference_00513;product=putative universal stress protein,Universal stress protein Rv1636/MT1672,universal stress protein UspE,Universal stress protein family;p…
cluster4_reference|SC|contig000001	Prodigal:2.60	CDS	538846	539622	.	+	0	ID=cluster4_reference_00514;eC_number=2.7.7.80;gene=moeB;inference=ab initio prediction:Prodigal:2.60,similar to AA sequence:RefSeq:YP_002001461.1,similar to AA sequence:UniProtKB:P12282,protein motif:CLUSTERS:PRK15116,protein motif:TIGRFAMs:TIGR02354,protein motif:Pfam:PF00899.15;locus_tag=cluster4_reference_00514;product=HesA/MoeB/ThiF family protein,Molybdopterin-synthase adenylyltransferase,s…
cluster4_reference|SC|contig000001	Prodigal:2.60	CDS	539760	540287	.	+	0	ID=cluster4_reference_00515;inference=ab initio prediction:Prodigal:2.60;locus_tag=cluster4_reference_00515;product=hypothetical protein;protein_id=gnl|SC|cluster4_reference_00515
cluster4_reference|SC|contig000001	Prodigal:2.60	CDS	540458	541312	.	+	0	ID=cluster4_reference_00516;gene=scpA;inference=ab initio prediction:Prodigal:2.60,similar to AA sequence:RefSeq:YP_002001459.1,similar to AA sequence:UniProtKB:P35154,protein motif:CLUSTERS:PRK00104,protein motif:Pfam:PF02616.8;locus_tag=cluster4_reference_00516;product=segregation and condensation protein A,Segregation and condensation protein A,segregation and condensation protein A,ScpA/B pro…
cluster4_reference|SC|contig000001	Prodigal:2.60	CDS	541353	542561	.	+	0	ID=cluster4_reference_00517;eC_number=2.4.2.11,2.4.2.11;gene=pncB2;inference=ab initio prediction:Prodigal:2.60,similar to AA sequence:RefSeq:YP_208063.1,similar to AA sequence:UniProtKB:Q9HW26,protein motif:CLUSTERS:PRK05321,protein motif:TIGRFAMs:TIGR01514,protein motif:Pfam:PF04095.10;locus_tag=cluster4_reference_00517;product=nicotinate phosphoribosyltransferase,Nicotinate phosphoribosyltrans…
cluster4_reference|SC|contig000001	Prodigal:2.60	CDS	542653	544371	.	+	0	ID=cluster4_reference_00518;eC_number=6.1.1.19;gene=argS;inference=ab initio prediction:Prodigal:2.60,similar to AA sequence:RefSeq:YP_001599537.1,similar to AA sequence:UniProtKB:A6TB43,protein motif:CLUSTERS:PRK01611,protein motif:Cdd:COG0018,protein motif:TIGRFAMs:TIGR00456,protein motif:Pfam:PF00750.13;locus_tag=cluster4_reference_00518;product=arginyl-tRNA synthetase,Arginine--tRNA ligase,ar…
cluster4_reference|SC|contig000001	Prodigal:2.60	CDS	544969	546387	.	+	0	ID=cluster4_reference_00519;inference=ab initio prediction:Prodigal:2.60,protein motif:Cdd:COG1368,protein motif:Pfam:PF00884.17;locus_tag=cluster4_reference_00519;product=Phosphoglycerol transferase and related proteins%2C alkaline phosphatase superfamily,Sulfatase;protein_id=gnl|SC|cluster4_reference_00519
cluster4_reference|SC|contig000001	Prodigal:2.60	CDS	546863	547048	.	+	0	ID=cluster4_reference_00520;inference=ab initio prediction:Prodigal:2.60;locus_tag=cluster4_reference_00520;product=hypothetical protein;protein_id=gnl|SC|cluster4_reference_00520
cluster4_reference|SC|contig000001	Prodigal:2.60	CDS	547324	548070	.	-	0	ID=cluster4_reference_00521;gene=glnP;inference=ab initio prediction:Prodigal:2.60,similar to AA sequence:RefSeq:YP_208066.1,similar to AA sequence:UniProtKB:P0AEQ6,protein motif:CLUSTERS:PRK15100,protein motif:Cdd:COG4597,protein motif:TIGRFAMs:TIGR03003,protein motif:Pfam:PF00528.16;locus_tag=cluster4_reference_00521;product=ABC transporter permease%2C amino acid,Glutamine transport system perm…
cluster4_reference|SC|contig000001	Prodigal:2.60	CDS	548249	548920	.	-	0	ID=cluster4_reference_00522;eC_number=3.1.31.1;gene=nucH;inference=ab initio prediction:Prodigal:2.60,similar to AA sequence:RefSeq:YP_004048390.1,similar to AA sequence:UniProtKB:P43270,protein motif:Pfam:PF00565.11;locus_tag=cluster4_reference_00522;product=nuclease,Thermonuclease precursor,Staphylococcal nuclease homologue;protein_id=gnl|SC|cluster4_reference_00522
cluster4_reference|SC|contig000001	Prodigal:2.60	CDS	548989	549660	.	-	0	ID=cluster4_reference_00523;eC_number=5.3.1.6,5.3.1.6;gene=rpiA;inference=ab initio prediction:Prodigal:2.60,similar to AA sequence:RefSeq:YP_208068.1,similar to AA sequence:UniProtKB:P0A7Z0,protein motif:CLUSTERS:PRK00702,protein motif:Cdd:COG0120,protein motif:TIGRFAMs:TIGR00021,protein motif:Pfam:PF06026.8;locus_tag=cluster4_reference_00523;product=ribose-5-phosphate isomerase A,Ribose-5-phosp…
cluster4_reference|SC|contig000001	Prodigal:2.60	CDS	549737	550219	.	-	0	ID=cluster4_reference_00524;eC_number=4.6.1.12;gene=ispF;inference=ab initio prediction:Prodigal:2.60,similar to AA sequence:RefSeq:YP_002001450.1,similar to AA sequence:UniProtKB:Q63T71,protein motif:CLUSTERS:PRK00084,protein motif:Cdd:COG0245,protein motif:TIGRFAMs:TIGR00151,protein motif:Pfam:PF02542.10;locus_tag=cluster4_reference_00524;product=2-C-methyl-D-erythritol 2%2C4-cyclodiphosphate s…
cluster4_reference|SC|contig000001	Prodigal:2.60	CDS	550251	550940	.	-	0	ID=cluster4_reference_00525;eC_number=2.7.7.60;gene=ispD;inference=ab initio prediction:Prodigal:2.60,similar to AA sequence:RefSeq:YP_208070.1,similar to AA sequence:UniProtKB:Q5F829,protein motif:CLUSTERS:PRK00155,protein motif:Cdd:COG0245,protein motif:TIGRFAMs:TIGR00453,protein motif:Pfam:PF01128.13;locus_tag=cluster4_reference_00525;product=2-C-methyl-D-erythritol 4-phosphate cytidylyltransf…
cluster4_reference|SC|contig000001	Prodigal:2.60	CDS	550937	551671	.	-	0	ID=cluster4_reference_00526;eC_number=2.7.7.7,2.7.7.7;gene=dnaQ;inference=ab initio prediction:Prodigal:2.60,similar to AA sequence:RefSeq:YP_975430.1,similar to AA sequence:UniProtKB:P03007,protein motif:CLUSTERS:PRK05711,protein motif:TIGRFAMs:TIGR01406,protein motif:Pfam:PF00929.18;locus_tag=cluster4_reference_00526;product=DNA polymerase III subunit epsilon,DNA polymerase III subunit epsilon,…
cluster4_reference|SC|contig000001	Prodigal:2.60	CDS	551827	553137	.	-	0	ID=cluster4_reference_00527;gene=lplT;inference=ab initio prediction:Prodigal:2.60,similar to AA sequence:RefSeq:YP_005899392.1,similar to AA sequence:UniProtKB:P39196,protein motif:CLUSTERS:PRK06814,protein motif:TIGRFAMs:TIGR00900,protein motif:Pfam:PF07690.10;locus_tag=cluster4_reference_00527;product=major facilitator family transporter,Lysophospholipid transporter lplT,acylglycerophosphoetha…
cluster4_reference|SC|contig000001	Prodigal:2.60	CDS	553127	553312	.	-	0	ID=cluster4_reference_00528;gene=fixS;inference=ab initio prediction:Prodigal:2.60,similar to AA sequence:RefSeq:YP_003083503.1,protein motif:Cdd:COG3197,protein motif:TIGRFAMs:TIGR00847,protein motif:Pfam:PF03597.9;locus_tag=cluster4_reference_00528;product=putative nitrogen fixation protein FixS,Uncharacterized protein%2C possibly involved in nitrogen fixation,cytochrome oxidase maturation prot…
cluster4_reference|SC|contig000001	Prodigal:2.60	CDS	553312	553611	.	-	0	ID=cluster4_reference_00529;inference=ab initio prediction:Prodigal:2.60;locus_tag=cluster4_reference_00529;product=hypothetical protein;protein_id=gnl|SC|cluster4_reference_00529
cluster4_reference|SC|contig000001	Prodigal:2.60	CDS	553962	555158	.	+	0	ID=cluster4_reference_00530;eC_number=2.7.2.1;gene=ackA_2;inference=ab initio prediction:Prodigal:2.60,similar to AA sequence:RefSeq:YP_208075.1,similar to AA sequence:UniProtKB:P0A6A3,protein motif:CLUSTERS:PRK00180,protein motif:Cdd:COG0282,protein motif:TIGRFAMs:TIGR00016,protein motif:Pfam:PF00871.11;locus_tag=cluster4_reference_00530;product=acetate kinase,Acetate kinase,acetate kinase A/pro…
cluster4_reference|SC|contig000001	Prodigal:2.60	CDS	555794	557635	.	-	0	ID=cluster4_reference_00531;eC_number=1.8.1.8,1.8.1.8;gene=dipZ;inference=ab initio prediction:Prodigal:2.60,similar to AA sequence:RefSeq:YP_208076.1,similar to AA sequence:UniProtKB:Q9JYM0,protein motif:CLUSTERS:PRK00293,protein motif:Cdd:COG4232,protein motif:TIGRFAMs:TIGR01068,protein motif:Pfam:PF11412.2;locus_tag=cluster4_reference_00531;product=thiol:disulfide interchange protein,Thiol:dis…
cluster4_reference|SC|contig000001	Prodigal:2.60	CDS	557726	558196	.	+	0	ID=cluster4_reference_00532;inference=ab initio prediction:Prodigal:2.60,protein motif:Pfam:PF08897.5;locus_tag=cluster4_reference_00532;product=Domain of unknown function (DUF1841);protein_id=gnl|SC|cluster4_reference_00532
cluster4_reference|SC|contig000001	Prodigal:2.60	CDS	558268	559080	.	-	0	ID=cluster4_reference_00533;inference=ab initio prediction:Prodigal:2.60,similar to AA sequence:RefSeq:YP_002343015.1,protein motif:TIGRFAMs:TIGR03464,protein motif:Pfam:PF00494.13;locus_tag=cluster4_reference_00533;product=transferase,squalene synthase HpnC,Squalene/phytoene synthase;protein_id=gnl|SC|cluster4_reference_00533
cluster4_reference|SC|contig000001	Prodigal:2.60	CDS	559167	559649	.	-	0	ID=cluster4_reference_00534;eC_number=5.2.1.8;gene=slyD;inference=ab initio prediction:Prodigal:2.60,similar to AA sequence:RefSeq:YP_002001436.1,similar to AA sequence:UniProtKB:Q9KNX6,protein motif:CLUSTERS:PRK10737,protein motif:Pfam:PF00254.22;locus_tag=cluster4_reference_00534;product=putative peptidyl-prolyl cis-trans isomerase,FKBP-type peptidyl-prolyl cis-trans isomerase slyD,FKBP-type pe…
cluster4_reference|SC|contig000001	Prodigal:2.60	CDS	560180	560440	.	+	0	ID=cluster4_reference_00535;inference=ab initio prediction:Prodigal:2.60;locus_tag=cluster4_reference_00535;product=hypothetical protein;protein_id=gnl|SC|cluster4_reference_00535
cluster4_reference|SC|contig000001	Prodigal:2.60	CDS	560498	561865	.	+	0	ID=cluster4_reference_00536;eC_number=1.-.-.-;inference=ab initio prediction:Prodigal:2.60,similar to AA sequence:RefSeq:YP_002001433.1,similar to AA sequence:UniProtKB:Q50685,protein motif:CLUSTERS:PRK11230,protein motif:Cdd:COG0247,protein motif:TIGRFAMs:TIGR00387,protein motif:Pfam:PF02913.13;locus_tag=cluster4_reference_00536;product=Oxidoreductase%2C putative,Uncharacterized FAD-linked oxido…
cluster4_reference|SC|contig000001	Prodigal:2.60	CDS	562046	563989	.	-	0	ID=cluster4_reference_00537;gene=icsA;inference=ab initio prediction:Prodigal:2.60,similar to AA sequence:RefSeq:YP_975441.1,similar to AA sequence:UniProtKB:Q7BCK4,protein motif:CLUSTERS:PRK14849,protein motif:Cdd:COG3468,protein motif:TIGRFAMs:TIGR01414,protein motif:Pfam:PF03797.13;locus_tag=cluster4_reference_00537;product=virulence associated protein,Outer membrane protein IcsA autotransport…
cluster4_reference|SC|contig000001	Prodigal:2.60	CDS	564447	564893	.	-	0	ID=cluster4_reference_00538;gene=smpB;inference=ab initio prediction:Prodigal:2.60,similar to AA sequence:RefSeq:YP_208083.1,similar to AA sequence:UniProtKB:P0A832,protein motif:CLUSTERS:PRK05422,protein motif:TIGRFAMs:TIGR00086,protein motif:Pfam:PF01668.12;locus_tag=cluster4_reference_00538;product=SsrA-binding protein,Small protein B,SsrA-binding protein,SsrA-binding protein,SmpB protein;prot…
cluster4_reference|SC|contig000001	Prodigal:2.60	CDS	564948	565958	.	-	0	ID=cluster4_reference_00539;eC_number=2.-.-.-;gene=rfaF;inference=ab initio prediction:Prodigal:2.60,similar to AA sequence:RefSeq:YP_208084.1,similar to AA sequence:UniProtKB:P37692,protein motif:CLUSTERS:PRK10916,protein motif:TIGRFAMs:TIGR02195,protein motif:Pfam:PF01075.11;locus_tag=cluster4_reference_00539;product=ADP-heptose--LPS heptosyltransferase II,ADP-heptose--LPS heptosyltransferase 2…
cluster4_reference|SC|contig000001	Aragorn:1.2.36	tRNA	566089	566164	.	-	0	ID=cluster4_reference_00540;inference=COORDINATES:profile:Aragorn:1.2.36;locus_tag=cluster4_reference_00540;product=tRNA-Asn(gtt)
cluster4_reference|SC|contig000001	Prodigal:2.60	CDS	566355	567107	.	-	0	ID=cluster4_reference_00541;eC_number=2.1.1.63;gene=adaB;inference=ab initio prediction:Prodigal:2.60,similar to AA sequence:RefSeq:YP_208085.1,similar to AA sequence:UniProtKB:P19220,protein motif:CLUSTERS:PRK00901,protein motif:Cdd:COG0350,protein motif:TIGRFAMs:TIGR00589,protein motif:Pfam:PF01035.1;locus_tag=cluster4_reference_00541;product=methylated-DNA--protein-cysteine methyltransferase,M…
cluster4_reference|SC|contig000001	Prodigal:2.60	CDS	567642	568310	.	-	0	ID=cluster4_reference_00542;inference=ab initio prediction:Prodigal:2.60,similar to AA sequence:RefSeq:YP_001599562.1;locus_tag=cluster4_reference_00542;product=AraC family transcriptional regulator;protein_id=gnl|SC|cluster4_reference_00542
cluster4_reference|SC|contig000001	Prodigal:2.60	CDS	568681	569877	.	-	0	ID=cluster4_reference_00543;eC_number=3.5.1.18;gene=dapE;inference=ab initio prediction:Prodigal:2.60,similar to AA sequence:RefSeq:YP_002001423.1,similar to AA sequence:UniProtKB:Q9JYL2,protein motif:CLUSTERS:PRK13009,protein motif:Cdd:COG1473,protein motif:TIGRFAMs:TIGR01246,protein motif:Pfam:PF01546.22;locus_tag=cluster4_reference_00543;product=succinyl-diaminopimelate desuccinylase,Succinyl-…
cluster4_reference|SC|contig000001	Prodigal:2.60	CDS	569926	570546	.	-	0	ID=cluster4_reference_00544;inference=ab initio prediction:Prodigal:2.60,protein motif:Pfam:PF10786.3;locus_tag=cluster4_reference_00544;product=Glucose-6-phosphate 1-dehydrogenase (EC 1.1.1.49);protein_id=gnl|SC|cluster4_reference_00544
cluster4_reference|SC|contig000001	Prodigal:2.60	CDS	570580	571089	.	-	0	ID=cluster4_reference_00545;inference=ab initio prediction:Prodigal:2.60,similar to AA sequence:RefSeq:YP_005894281.1,protein motif:Cdd:COG3945;locus_tag=cluster4_reference_00545;product=hemerythrin HHE cation binding domain protein,Uncharacterized conserved protein;protein_id=gnl|SC|cluster4_reference_00545
cluster4_reference|SC|contig000001	Prodigal:2.60	CDS	571182	571748	.	-	0	ID=cluster4_reference_00546;inference=ab initio prediction:Prodigal:2.60,similar to AA sequence:RefSeq:YP_002001420.1,similar to AA sequence:UniProtKB:P07211,protein motif:Cdd:COG3241,protein motif:TIGRFAMs:TIGR02695,protein motif:Pfam:PF00127.14;locus_tag=cluster4_reference_00546;product=outer membrane protein,Outer membrane protein H.8 precursor,Azurin,azurin,Copper binding proteins%2C plastocy…
cluster4_reference|SC|contig000001	Prodigal:2.60	CDS	572029	572451	.	-	0	ID=cluster4_reference_00547;inference=ab initio prediction:Prodigal:2.60,protein motif:Pfam:PF05258.6;locus_tag=cluster4_reference_00547;product=Protein of unknown function (DUF721);protein_id=gnl|SC|cluster4_reference_00547
cluster4_reference|SC|contig000001	Prodigal:2.60	CDS	572582	575332	.	+	0	ID=cluster4_reference_00548;gene=secA_1;inference=ab initio prediction:Prodigal:2.60,similar to AA sequence:RefSeq:YP_208092.1,similar to AA sequence:UniProtKB:P10408,protein motif:CLUSTERS:PRK12904,protein motif:Cdd:COG3318,protein motif:TIGRFAMs:TIGR00963,protein motif:Pfam:PF07517.8;locus_tag=cluster4_reference_00548;product=preprotein translocase subunit SecA,hypothetical protein,preprotein t…
cluster4_reference|SC|contig000001	Prodigal:2.60	CDS	575477	577249	.	+	0	ID=cluster4_reference_00549;eC_number=2.7.7.-;gene=dnaG;inference=ab initio prediction:Prodigal:2.60,similar to AA sequence:RefSeq:YP_002001416.1,similar to AA sequence:UniProtKB:P0ABS5,protein motif:CLUSTERS:PRK05667,protein motif:Cdd:COG0358,protein motif:TIGRFAMs:TIGR01391,protein motif:Pfam:PF08275.5;locus_tag=cluster4_reference_00549;product=DNA primase,DNA primase,DNA primase,DNA primase (b…
cluster4_reference|SC|contig000001	Prodigal:2.60	CDS	577280	579364	.	+	0	ID=cluster4_reference_00550;gene=rpoD;inference=ab initio prediction:Prodigal:2.60,similar to AA sequence:RefSeq:YP_975452.1,similar to AA sequence:UniProtKB:P00579,protein motif:CLUSTERS:PRK05658,protein motif:TIGRFAMs:TIGR02393,protein motif:Pfam:PF04546.7;locus_tag=cluster4_reference_00550;product=RNA polymerase sigma factor RpoD,Sigma-70,RNA polymerase sigma factor RpoD,RNA polymerase sigma f…
cluster4_reference|SC|contig000001	Prodigal:2.60	CDS	579511	580395	.	+	0	ID=cluster4_reference_00551;inference=ab initio prediction:Prodigal:2.60,similar to AA sequence:RefSeq:YP_005897406.1,protein motif:Pfam:PF05598.5;locus_tag=cluster4_reference_00551;product=IS1106 transposase,Transposase domain (DUF772);protein_id=gnl|SC|cluster4_reference_00551
cluster4_reference|SC|contig000001	Prodigal:2.60	CDS	580466	580873	.	+	0	ID=cluster4_reference_00552;inference=ab initio prediction:Prodigal:2.60,similar to AA sequence:RefSeq:YP_005889001.1;locus_tag=cluster4_reference_00552;product=IS1106 transposase;protein_id=gnl|SC|cluster4_reference_00552
cluster4_reference|SC|contig000001	Prodigal:2.60	CDS	581391	581726	.	+	0	ID=cluster4_reference_00553;inference=ab initio prediction:Prodigal:2.60;locus_tag=cluster4_reference_00553;product=hypothetical protein;protein_id=gnl|SC|cluster4_reference_00553
cluster4_reference|SC|contig000001	Prodigal:2.60	CDS	583307	586141	.	-	0	ID=cluster4_reference_00554;gene=lbpA;inference=ab initio prediction:Prodigal:2.60,similar to AA sequence:RefSeq:YP_004049117.1,similar to AA sequence:UniProtKB:Q06987,protein motif:CLUSTERS:PRK13524,protein motif:Cdd:COG4206,protein motif:TIGRFAMs:TIGR01776,protein motif:Pfam:PF00593.18;locus_tag=cluster4_reference_00554;product=lactoferrin binding protein A,Transferrin-binding protein 1 precurs…
cluster4_reference|SC|contig000001	Prodigal:2.60	CDS	586138	588270	.	-	0	ID=cluster4_reference_00555;gene=tbpB_2;inference=ab initio prediction:Prodigal:2.60,similar to AA sequence:RefSeq:YP_005895436.1,similar to AA sequence:UniProtKB:Q06988,protein motif:Pfam:PF01298.12;locus_tag=cluster4_reference_00555;product=lactoferrin-binding protein B,Transferrin-binding protein 2 precursor,Transferrin binding protein-like solute binding protein;protein_id=gnl|SC|cluster4_ref…
cluster4_reference|SC|contig000001	Prodigal:2.60	CDS	588779	589330	.	+	0	ID=cluster4_reference_00556;inference=ab initio prediction:Prodigal:2.60;locus_tag=cluster4_reference_00556;product=hypothetical protein;protein_id=gnl|SC|cluster4_reference_00556
cluster4_reference|SC|contig000001	Prodigal:2.60	CDS	595425	595835	.	+	0	ID=cluster4_reference_00557;inference=ab initio prediction:Prodigal:2.60,similar to AA sequence:RefSeq:YP_001598195.1,protein motif:Cdd:COG2826,protein motif:Pfam:PF00665.20;locus_tag=cluster4_reference_00557;product=transposase for IS1655,Transposase and inactivated derivatives%2C IS30 family,Integrase core domain;protein_id=gnl|SC|cluster4_reference_00557
cluster4_reference|SC|contig000001	Prodigal:2.60	CDS	596137	598827	.	-	0	ID=cluster4_reference_00558;eC_number=2.7.7.42,2.7.7.42;gene=glnE;inference=ab initio prediction:Prodigal:2.60,similar to AA sequence:RefSeq:YP_208791.1,similar to AA sequence:UniProtKB:P30870,protein motif:CLUSTERS:PRK11072,protein motif:Cdd:COG2844,protein motif:Pfam:PF03710.9;locus_tag=cluster4_reference_00558;product=bifunctional glutamine-synthetase adenylyltransferase/deadenyltransferase,Gl…
cluster4_reference|SC|contig000001	Prodigal:2.60	CDS	599025	599351	.	-	0	ID=cluster4_reference_00559;inference=ab initio prediction:Prodigal:2.60;locus_tag=cluster4_reference_00559;product=hypothetical protein;protein_id=gnl|SC|cluster4_reference_00559
cluster4_reference|SC|contig000001	Prodigal:2.60	CDS	599365	599838	.	-	0	ID=cluster4_reference_00560;inference=ab initio prediction:Prodigal:2.60,protein motif:Cdd:COG4304,protein motif:Pfam:PF10004.3;locus_tag=cluster4_reference_00560;product=Uncharacterized protein conserved in bacteria,Uncharacterized protein conserved in bacteria (DUF2247);protein_id=gnl|SC|cluster4_reference_00560
cluster4_reference|SC|contig000001	Prodigal:2.60	CDS	599891	600172	.	-	0	ID=cluster4_reference_00561;inference=ab initio prediction:Prodigal:2.60;locus_tag=cluster4_reference_00561;product=hypothetical protein;protein_id=gnl|SC|cluster4_reference_00561
cluster4_reference|SC|contig000001	Prodigal:2.60	CDS	600259	600582	.	-	0	ID=cluster4_reference_00562;inference=ab initio prediction:Prodigal:2.60;locus_tag=cluster4_reference_00562;product=hypothetical protein;protein_id=gnl|SC|cluster4_reference_00562
cluster4_reference|SC|contig000001	Prodigal:2.60	CDS	600720	600899	.	-	0	ID=cluster4_reference_00563;inference=ab initio prediction:Prodigal:2.60;locus_tag=cluster4_reference_00563;product=hypothetical protein;protein_id=gnl|SC|cluster4_reference_00563
cluster4_reference|SC|contig000001	Prodigal:2.60	CDS	600915	601982	.	-	0	ID=cluster4_reference_00564;eC_number=1.3.5.2;gene=pyrD;inference=ab initio prediction:Prodigal:2.60,similar to AA sequence:RefSeq:YP_002003146.1,similar to AA sequence:UniProtKB:P0A7E1,protein motif:CLUSTERS:PRK05286,protein motif:Cdd:COG0167,protein motif:TIGRFAMs:TIGR01036,protein motif:Pfam:PF01180.15;locus_tag=cluster4_reference_00564;product=dihydroorotate dehydrogenase 2,Dihydroorotate deh…
cluster4_reference|SC|contig000001	Prodigal:2.60	CDS	602154	602390	.	+	0	ID=cluster4_reference_00565;gene=acpP;inference=ab initio prediction:Prodigal:2.60,similar to AA sequence:RefSeq:YP_208795.1,similar to AA sequence:UniProtKB:P0A2W3,protein motif:CLUSTERS:PRK00982,protein motif:Cdd:COG0236,protein motif:TIGRFAMs:TIGR00517,protein motif:Pfam:PF00550.19;locus_tag=cluster4_reference_00565;product=acyl carrier protein,Acyl carrier protein,acyl carrier protein,Acyl ca…
cluster4_reference|SC|contig000001	Prodigal:2.60	CDS	602546	603793	.	+	0	ID=cluster4_reference_00566;eC_number=2.3.1.41,2.3.1.179;gene=fabF;inference=ab initio prediction:Prodigal:2.60,similar to AA sequence:RefSeq:YP_208796.1,similar to AA sequence:UniProtKB:Q83E37,protein motif:CLUSTERS:PRK07314,protein motif:Cdd:COG4981,protein motif:TIGRFAMs:TIGR03150,protein motif:Pfam:PF00109.20;locus_tag=cluster4_reference_00566;product=3-oxoacyl-ACP synthase,3-oxoacyl-[acyl-ca…
cluster4_reference|SC|contig000001	Prodigal:2.60	CDS	604035	604988	.	-	0	ID=cluster4_reference_00567;inference=ab initio prediction:Prodigal:2.60,similar to AA sequence:RefSeq:YP_005877804.1,protein motif:TIGRFAMs:TIGR00841,protein motif:Pfam:PF01758.10;locus_tag=cluster4_reference_00567;product=putative transporter,bile acid transporter,Sodium Bile acid symporter family;protein_id=gnl|SC|cluster4_reference_00567
cluster4_reference|SC|contig000001	Prodigal:2.60	CDS	605365	606633	.	+	0	ID=cluster4_reference_00568;gene=yhjX_1;inference=ab initio prediction:Prodigal:2.60,similar to AA sequence:RefSeq:YP_005877803.1,similar to AA sequence:UniProtKB:P37662,protein motif:CLUSTERS:PRK11551,protein motif:Cdd:COG2814,protein motif:TIGRFAMs:TIGR00890,protein motif:Pfam:PF07690.10;locus_tag=cluster4_reference_00568;product=putative transporter,Inner membrane protein yhjX,putative 3-hydro…
cluster4_reference|SC|contig000001	Prodigal:2.60	CDS	606630	606761	.	+	0	ID=cluster4_reference_00569;inference=ab initio prediction:Prodigal:2.60;locus_tag=cluster4_reference_00569;product=hypothetical protein;protein_id=gnl|SC|cluster4_reference_00569
cluster4_reference|SC|contig000001	Prodigal:2.60	CDS	606989	608116	.	+	0	ID=cluster4_reference_00570;eC_number=2.4.1.11;inference=ab initio prediction:Prodigal:2.60,similar to AA sequence:RefSeq:YP_002003141.1,similar to AA sequence:UniProtKB:O53279,protein motif:CLUSTERS:PRK15427,protein motif:Cdd:COG0297,protein motif:TIGRFAMs:TIGR03088,protein motif:Pfam:PF00534.14;locus_tag=cluster4_reference_00570;product=pilin glycosyl transferase A,Glycogen synthase,colanic aci…
cluster4_reference|SC|contig000001	Prodigal:2.60	CDS	608259	608549	.	-	0	ID=cluster4_reference_00571;inference=ab initio prediction:Prodigal:2.60,similar to AA sequence:RefSeq:YP_003083102.1;locus_tag=cluster4_reference_00571;product=putative phage associated protein;protein_id=gnl|SC|cluster4_reference_00571
cluster4_reference|SC|contig000001	Prodigal:2.60	CDS	609321	610172	.	-	0	ID=cluster4_reference_00572;gene=rpoN;inference=ab initio prediction:Prodigal:2.60,similar to AA sequence:RefSeq:YP_003083961.1,protein motif:CLUSTERS:PRK05932,protein motif:Cdd:COG1508,protein motif:TIGRFAMs:TIGR02395,protein motif:Pfam:PF04963.7;locus_tag=cluster4_reference_00572;product=RNA polymerase sigma-54 factor,RNA polymerase factor sigma-54,DNA-directed RNA polymerase specialized sigma …
cluster4_reference|SC|contig000001	Prodigal:2.60	CDS	610515	612029	.	+	0	ID=cluster4_reference_00573;eC_number=1.11.1.6,1.11.1.6;gene=katA;inference=ab initio prediction:Prodigal:2.60,similar to AA sequence:RefSeq:YP_208798.1,similar to AA sequence:UniProtKB:P45737,protein motif:CLUSTERS:PRK11249,protein motif:Pfam:PF00199.13;locus_tag=cluster4_reference_00573;product=catalase,Catalase,hydroperoxidase II,Catalase;protein_id=gnl|SC|cluster4_reference_00573
cluster4_reference|SC|contig000001	Prodigal:2.60	CDS	613191	613757	.	+	0	ID=cluster4_reference_00574;gene=yebN;inference=ab initio prediction:Prodigal:2.60,similar to AA sequence:RefSeq:YP_004047813.1,similar to AA sequence:UniProtKB:P76264,protein motif:CLUSTERS:PRK11469,protein motif:TIGRFAMs:TIGR02840,protein motif:Pfam:PF02659.9;locus_tag=cluster4_reference_00574;product=integral membrane protein,hypothetical protein,hypothetical protein,putative sporulation prote…
cluster4_reference|SC|contig000001	Prodigal:2.60	CDS	614201	616237	.	-	0	ID=cluster4_reference_00575;eC_number=3.4.24.70;gene=prlC;inference=ab initio prediction:Prodigal:2.60,similar to AA sequence:RefSeq:YP_002003131.1,similar to AA sequence:UniProtKB:P27237,protein motif:CLUSTERS:PRK10911,protein motif:Cdd:COG0339,protein motif:TIGRFAMs:TIGR02289,protein motif:Pfam:PF01432.14;locus_tag=cluster4_reference_00575;product=PrlC protein,Oligopeptidase A,oligopeptidase A,…
cluster4_reference|SC|contig000001	Prodigal:2.60	CDS	616325	617311	.	-	0	ID=cluster4_reference_00576;inference=ab initio prediction:Prodigal:2.60,similar to AA sequence:RefSeq:YP_005877799.1,protein motif:Pfam:PF00924.12;locus_tag=cluster4_reference_00576;product=putative Sm-like integral membrane protein,Mechanosensitive ion channel;protein_id=gnl|SC|cluster4_reference_00576
cluster4_reference|SC|contig000001	Prodigal:2.60	CDS	617467	619857	.	+	0	ID=cluster4_reference_00577;eC_number=5.99.1.3;gene=gyrB;inference=ab initio prediction:Prodigal:2.60,similar to AA sequence:RefSeq:YP_002003129.1,similar to AA sequence:UniProtKB:P0AES6,protein motif:CLUSTERS:PRK14939,protein motif:Cdd:COG0188,protein motif:TIGRFAMs:TIGR01059,protein motif:Pfam:PF00204.19;locus_tag=cluster4_reference_00577;product=DNA gyrase subunit B,DNA gyrase subunit B,DNA gy…
cluster4_reference|SC|contig000001	Prodigal:2.60	CDS	619887	621341	.	+	0	ID=cluster4_reference_00578;eC_number=4.3.1.17;gene=sdaA;inference=ab initio prediction:Prodigal:2.60,similar to AA sequence:RefSeq:YP_001600024.1,similar to AA sequence:UniProtKB:P30744,protein motif:CLUSTERS:PRK15040,protein motif:Cdd:COG1760,protein motif:TIGRFAMs:TIGR00720,protein motif:Pfam:PF03313.9;locus_tag=cluster4_reference_00578;product=L-serine dehydratase,L-serine dehydratase 2,L-ser…
cluster4_reference|SC|contig000001	Prodigal:2.60	CDS	621412	621510	.	-	0	ID=cluster4_reference_00579;inference=ab initio prediction:Prodigal:2.60,similar to AA sequence:RefSeq:YP_004049348.1;locus_tag=cluster4_reference_00579;product=integral membrane protein;protein_id=gnl|SC|cluster4_reference_00579
cluster4_reference|SC|contig000001	Prodigal:2.60	CDS	621606	621749	.	+	0	ID=cluster4_reference_00580;inference=ab initio prediction:Prodigal:2.60;locus_tag=cluster4_reference_00580;product=hypothetical protein;protein_id=gnl|SC|cluster4_reference_00580
cluster4_reference|SC|contig000001	Aragorn:1.2.36	tRNA	621929	622005	.	-	0	ID=cluster4_reference_00581;inference=COORDINATES:profile:Aragorn:1.2.36;locus_tag=cluster4_reference_00581;product=tRNA-Asp(gtc)
cluster4_reference|SC|contig000001	Aragorn:1.2.36	tRNA	622038	622113	.	-	0	ID=cluster4_reference_00582;inference=COORDINATES:profile:Aragorn:1.2.36;locus_tag=cluster4_reference_00582;product=tRNA-Val(tac)
cluster4_reference|SC|contig000001	Aragorn:1.2.36	tRNA	622153	622229	.	-	0	ID=cluster4_reference_00583;inference=COORDINATES:profile:Aragorn:1.2.36;locus_tag=cluster4_reference_00583;product=tRNA-Asp(gtc)
cluster4_reference|SC|contig000001	Aragorn:1.2.36	tRNA	622262	622337	.	-	0	ID=cluster4_reference_00584;inference=COORDINATES:profile:Aragorn:1.2.36;locus_tag=cluster4_reference_00584;product=tRNA-Val(tac)
cluster4_reference|SC|contig000001	Prodigal:2.60	CDS	622407	624383	.	-	0	ID=cluster4_reference_00585;gene=kefC;inference=ab initio prediction:Prodigal:2.60,similar to AA sequence:RefSeq:YP_001600025.1,similar to AA sequence:UniProtKB:P03819,protein motif:CLUSTERS:PRK03562,protein motif:Cdd:COG4651,protein motif:TIGRFAMs:TIGR00932,protein motif:Pfam:PF00999.15;locus_tag=cluster4_reference_00585;product=glutathione-regulated potassium-efflux system protein,K(+)/H(+) ant…
cluster4_reference|SC|contig000001	Prodigal:2.60	CDS	624532	625371	.	+	0	ID=cluster4_reference_00586;gene=rnfB;inference=ab initio prediction:Prodigal:2.60,similar to AA sequence:RefSeq:YP_208806.1,similar to AA sequence:UniProtKB:P0CZ14,protein motif:CLUSTERS:PRK06991,protein motif:Cdd:COG0167,protein motif:TIGRFAMs:TIGR01944,protein motif:Pfam:PF00037.21;locus_tag=cluster4_reference_00586;product=ferredoxin,Nitrogen fixation protein rnfB,ferredoxin,Dihydroorotate de…
cluster4_reference|SC|contig000001	Prodigal:2.60	CDS	625570	626601	.	+	0	ID=cluster4_reference_00587;eC_number=1.2.1.12,1.2.1.12;gene=gap_1;inference=ab initio prediction:Prodigal:2.60,similar to AA sequence:RefSeq:YP_208807.1,similar to AA sequence:UniProtKB:P00362,protein motif:CLUSTERS:PRK07729,protein motif:Cdd:COG0021,protein motif:TIGRFAMs:TIGR01534,protein motif:Pfam:PF02800.14;locus_tag=cluster4_reference_00587;product=glyceraldehyde-3-phosphate dehydrogenase,…
cluster4_reference|SC|contig000001	Prodigal:2.60	CDS	626753	627478	.	-	0	ID=cluster4_reference_00588;eC_number=2.3.2.-,2.3.2.6;gene=aat;inference=ab initio prediction:Prodigal:2.60,similar to AA sequence:RefSeq:YP_004047800.1,similar to AA sequence:UniProtKB:P0A8P1,protein motif:CLUSTERS:PRK00301,protein motif:Cdd:COG2360,protein motif:TIGRFAMs:TIGR00667,protein motif:Pfam:PF03588.8;locus_tag=cluster4_reference_00588;product=leucyl/phenylalanyl-tRNA--protein transfera…
cluster4_reference|SC|contig000001	Prodigal:2.60	CDS	627548	628174	.	-	0	ID=cluster4_reference_00589;gene=fur;inference=ab initio prediction:Prodigal:2.60,similar to AA sequence:RefSeq:YP_004047799.1,similar to AA sequence:UniProtKB:P37736,protein motif:CLUSTERS:PRK09462,protein motif:Pfam:PF01475.13;locus_tag=cluster4_reference_00589;product=ferric uptake regulation protein,Ferric uptake regulation protein,ferric uptake regulator,Ferric uptake regulator family;protei…
cluster4_reference|SC|contig000001	Aragorn:1.2.36	tRNA	628300	628392	.	-	0	ID=cluster4_reference_00590;inference=COORDINATES:profile:Aragorn:1.2.36;locus_tag=cluster4_reference_00590;product=tRNA-Lys(ttt)
cluster4_reference|SC|contig000001	Prodigal:2.60	CDS	628588	629397	.	+	0	ID=cluster4_reference_00591;eC_number=1.3.1.26,1.3.1.26;gene=dapB;inference=ab initio prediction:Prodigal:2.60,similar to AA sequence:RefSeq:YP_208812.1,similar to AA sequence:UniProtKB:Q1IF57,protein motif:CLUSTERS:PRK00048,protein motif:Cdd:COG0289,protein motif:TIGRFAMs:TIGR00036,protein motif:Pfam:PF05173.8;locus_tag=cluster4_reference_00591;product=dihydrodipicolinate reductase,Dihydrodipico…
cluster4_reference|SC|contig000001	Prodigal:2.60	CDS	629394	629639	.	-	0	ID=cluster4_reference_00592;inference=ab initio prediction:Prodigal:2.60;locus_tag=cluster4_reference_00592;product=hypothetical protein;protein_id=gnl|SC|cluster4_reference_00592
cluster4_reference|SC|contig000001	Prodigal:2.60	CDS	629657	630067	.	-	0	ID=cluster4_reference_00593;inference=ab initio prediction:Prodigal:2.60;locus_tag=cluster4_reference_00593;product=hypothetical protein;protein_id=gnl|SC|cluster4_reference_00593
cluster4_reference|SC|contig000001	Prodigal:2.60	CDS	630069	630314	.	-	0	ID=cluster4_reference_00594;inference=ab initio prediction:Prodigal:2.60;locus_tag=cluster4_reference_00594;product=hypothetical protein;protein_id=gnl|SC|cluster4_reference_00594
cluster4_reference|SC|contig000001	Prodigal:2.60	CDS	630322	631494	.	-	0	ID=cluster4_reference_00595;eC_number=2.4.1.182,2.4.1.182;gene=lpxB;inference=ab initio prediction:Prodigal:2.60,similar to AA sequence:RefSeq:YP_208813.1,similar to AA sequence:UniProtKB:P10441,protein motif:CLUSTERS:PRK00025,protein motif:Cdd:COG3952,protein motif:TIGRFAMs:TIGR00215,protein motif:Pfam:PF02684.9;locus_tag=cluster4_reference_00595;product=lipid-A-disaccharide synthase,Lipid-A-dis…
cluster4_reference|SC|contig000001	Prodigal:2.60	CDS	631542	632534	.	-	0	ID=cluster4_reference_00596;eC_number=4.2.1.70,5.4.99.24;gene=rluC;inference=ab initio prediction:Prodigal:2.60,similar to AA sequence:RefSeq:YP_208814.1,similar to AA sequence:UniProtKB:P0AA39,protein motif:CLUSTERS:PRK11025,protein motif:TIGRFAMs:TIGR00005,protein motif:Pfam:PF00849.16;locus_tag=cluster4_reference_00596;product=protein RluC,Ribosomal large subunit pseudouridine synthase C,23S r…
cluster4_reference|SC|contig000001	Prodigal:2.60	CDS	633028	635787	.	+	0	ID=cluster4_reference_00597;eC_number=3.1.26.12;gene=rne;inference=ab initio prediction:Prodigal:2.60,similar to AA sequence:RefSeq:YP_003083981.1,similar to AA sequence:UniProtKB:P21513,protein motif:CLUSTERS:PRK10811,protein motif:Cdd:COG1530,protein motif:TIGRFAMs:TIGR00757,protein motif:Pfam:PF10150.3;locus_tag=cluster4_reference_00597;product=ribonuclease E,Ribonuclease E,ribonuclease E,Ribo…
cluster4_reference|SC|contig000001	Prodigal:2.60	CDS	637008	637997	.	-	0	ID=cluster4_reference_00598;eC_number=1.1.1.262;gene=pdxA;inference=ab initio prediction:Prodigal:2.60,similar to AA sequence:RefSeq:NP_273253.1,similar to AA sequence:UniProtKB:Q9I5U4,protein motif:CLUSTERS:PRK00232,protein motif:TIGRFAMs:TIGR00557,protein motif:Pfam:PF04166.6;locus_tag=cluster4_reference_00598;product=4-hydroxythreonine-4-phosphate dehydrogenase,4-hydroxythreonine-4-phosphate d…
cluster4_reference|SC|contig000001	Prodigal:2.60	CDS	638157	639584	.	+	0	ID=cluster4_reference_00599;inference=ab initio prediction:Prodigal:2.60,similar to AA sequence:RefSeq:YP_208818.1,protein motif:Cdd:COG1115,protein motif:TIGRFAMs:TIGR00835,protein motif:Pfam:PF01235.11;locus_tag=cluster4_reference_00599;product=amino-acid transport protein,Na+/alanine symporter,amino acid carrier protein,Sodium:alanine symporter family;protein_id=gnl|SC|cluster4_reference_00599
cluster4_reference|SC|contig000001	Prodigal:2.60	CDS	639909	641804	.	+	0	ID=cluster4_reference_00600;gene=mnmG;inference=ab initio prediction:Prodigal:2.60,similar to AA sequence:RefSeq:YP_002003111.1,similar to AA sequence:UniProtKB:P0A6U3,protein motif:CLUSTERS:PRK05192,protein motif:Cdd:COG5158,protein motif:TIGRFAMs:TIGR00136,protein motif:Pfam:PF01134.16;locus_tag=cluster4_reference_00600;product=tRNA uridine 5-carboxymethylaminomethyl modification protein GidA,G…
cluster4_reference|SC|contig000001	Prodigal:2.60	CDS	641872	642456	.	+	0	ID=cluster4_reference_00601;eC_number=3.1.26.4;gene=rnhB;inference=ab initio prediction:Prodigal:2.60,similar to AA sequence:RefSeq:YP_002003110.1,similar to AA sequence:UniProtKB:P10442,protein motif:CLUSTERS:PRK00015,protein motif:TIGRFAMs:TIGR00729,protein motif:Pfam:PF01351.12;locus_tag=cluster4_reference_00601;product=ribonuclease HII,Ribonuclease HII,ribonuclease HII,ribonuclease HII,Ribonu…
cluster4_reference|SC|contig000001	Prodigal:2.60	CDS	643254	644027	.	-	0	ID=cluster4_reference_00602;gene=soj;inference=ab initio prediction:Prodigal:2.60,similar to AA sequence:RefSeq:YP_208821.1,similar to AA sequence:UniProtKB:P37522,protein motif:CLUSTERS:PRK13869,protein motif:Cdd:COG2894,protein motif:TIGRFAMs:TIGR03453,protein motif:Pfam:PF01656.17;locus_tag=cluster4_reference_00602;product=parA family protein - ATPase,Sporulation initiation inhibitor protein s…
cluster4_reference|SC|contig000001	Prodigal:2.60	CDS	644126	644749	.	-	0	ID=cluster4_reference_00603;eC_number=2.1.1.170;gene=gidB;inference=ab initio prediction:Prodigal:2.60,similar to AA sequence:RefSeq:YP_208822.1,similar to AA sequence:UniProtKB:P0A6U5,protein motif:CLUSTERS:PRK00107,protein motif:TIGRFAMs:TIGR00138,protein motif:Pfam:PF02527.9;locus_tag=cluster4_reference_00603;product=16S rRNA methyltransferase GidB,Ribosomal RNA small subunit methyltransferase…
cluster4_reference|SC|contig000001	Prodigal:2.60	CDS	644845	645147	.	-	0	ID=cluster4_reference_00604;inference=ab initio prediction:Prodigal:2.60,similar to AA sequence:RefSeq:YP_001600048.1;locus_tag=cluster4_reference_00604;product=integral membrane protein;protein_id=gnl|SC|cluster4_reference_00604
cluster4_reference|SC|contig000001	Prodigal:2.60	CDS	645123	645317	.	-	0	ID=cluster4_reference_00605;inference=ab initio prediction:Prodigal:2.60,similar to AA sequence:RefSeq:YP_001600048.1;locus_tag=cluster4_reference_00605;product=integral membrane protein;protein_id=gnl|SC|cluster4_reference_00605
cluster4_reference|SC|contig000001	Aragorn:1.2.36	tRNA	645424	645499	.	+	0	ID=cluster4_reference_00606;inference=COORDINATES:profile:Aragorn:1.2.36;locus_tag=cluster4_reference_00606;product=tRNA-Thr(cgt)
cluster4_reference|SC|contig000001	Prodigal:2.60	CDS	645573	646700	.	+	0	ID=cluster4_reference_00607;gene=yeeA;inference=ab initio prediction:Prodigal:2.60,similar to AA sequence:RefSeq:YP_001600049.1,similar to AA sequence:UniProtKB:P33011,protein motif:Cdd:COG4129,protein motif:TIGRFAMs:TIGR01667,protein motif:Pfam:PF04632.6;locus_tag=cluster4_reference_00607;product=integral membrane protein,Inner membrane protein yeeA,Predicted membrane protein,integral membrane p…
cluster4_reference|SC|contig000001	Prodigal:2.60	CDS	646881	647438	.	+	0	ID=cluster4_reference_00608;gene=frr;inference=ab initio prediction:Prodigal:2.60,similar to AA sequence:RefSeq:YP_002003103.1,similar to AA sequence:UniProtKB:Q8GRF5,protein motif:CLUSTERS:PRK00083,protein motif:Cdd:COG0264,protein motif:TIGRFAMs:TIGR00496,protein motif:Pfam:PF01765.13;locus_tag=cluster4_reference_00608;product=ribosome recycling factor,Ribosome-releasing factor,ribosome recycli…
cluster4_reference|SC|contig000001	Prodigal:2.60	CDS	647494	648240	.	+	0	ID=cluster4_reference_00609;eC_number=2.5.1.31;gene=uppS;inference=ab initio prediction:Prodigal:2.60,similar to AA sequence:RefSeq:YP_001600051.1,similar to AA sequence:UniProtKB:P60472,protein motif:CLUSTERS:PRK14836,protein motif:Cdd:COG0020,protein motif:TIGRFAMs:TIGR00055,protein motif:Pfam:PF01255.13;locus_tag=cluster4_reference_00609;product=undecaprenyl diphosphate synthase,Undecaprenyl p…
cluster4_reference|SC|contig000001	Prodigal:2.60	CDS	648243	649040	.	+	0	ID=cluster4_reference_00610;eC_number=2.7.7.41,2.7.7.41;gene=cdsA;inference=ab initio prediction:Prodigal:2.60,similar to AA sequence:RefSeq:YP_208828.1,similar to AA sequence:UniProtKB:P0ABG1,protein motif:CLUSTERS:PRK11624,protein motif:Cdd:COG4589,protein motif:Pfam:PF01148.14;locus_tag=cluster4_reference_00610;product=phosphatidate cytidylyltransferase,Phosphatidate cytidylyltransferase,CDP-d…
cluster4_reference|SC|contig000001	Prodigal:2.60	CDS	649045	650280	.	+	0	ID=cluster4_reference_00611;eC_number=1.1.1.267;gene=dxr;inference=ab initio prediction:Prodigal:2.60,similar to AA sequence:RefSeq:YP_002003100.1,similar to AA sequence:UniProtKB:Q9KGU6,protein motif:CLUSTERS:PRK05447,protein motif:Cdd:COG0264,protein motif:TIGRFAMs:TIGR00243,protein motif:Pfam:PF02670.10;locus_tag=cluster4_reference_00611;product=1-deoxy-D-xylulose 5-phosphate reductoisomerase,…
cluster4_reference|SC|contig000001	Prodigal:2.60	CDS	650315	651655	.	+	0	ID=cluster4_reference_00612;eC_number=3.4.24.-;gene=rseP;inference=ab initio prediction:Prodigal:2.60,similar to AA sequence:RefSeq:YP_001600054.1,similar to AA sequence:UniProtKB:P0AEH1,protein motif:CLUSTERS:PRK10779,protein motif:Cdd:COG0264,protein motif:TIGRFAMs:TIGR00054,protein motif:Pfam:PF02163.16;locus_tag=cluster4_reference_00612;product=integral membrane protein,Regulator of sigma E p…
cluster4_reference|SC|contig000001	Prodigal:2.60	CDS	651712	654105	.	+	0	ID=cluster4_reference_00613;gene=omp;inference=ab initio prediction:Prodigal:2.60,similar to AA sequence:RefSeq:YP_005892791.1,similar to AA sequence:UniProtKB:Q9K1H0,protein motif:CLUSTERS:PRK11067,protein motif:Cdd:COG4775,protein motif:TIGRFAMs:TIGR03303,protein motif:Pfam:PF01103.17;locus_tag=cluster4_reference_00613;product=Outer-membrane protein assembly factor Omp85,Outer membrane protein …
cluster4_reference|SC|contig000001	Prodigal:2.60	CDS	654171	654671	.	+	0	ID=cluster4_reference_00614;gene=skp;inference=ab initio prediction:Prodigal:2.60,similar to AA sequence:RefSeq:YP_002003097.1,similar to AA sequence:UniProtKB:P0A1Z2,protein motif:CLUSTERS:PRK10780,protein motif:Cdd:COG2825,protein motif:Pfam:PF03938.8;locus_tag=cluster4_reference_00614;product=Outer membrane protein OmpH%2C putative,Outer membrane protein ompH,periplasmic chaperone,Outer membra…
cluster4_reference|SC|contig000001	Prodigal:2.60	CDS	654704	655750	.	+	0	ID=cluster4_reference_00615;eC_number=2.3.1.-;gene=lpxD;inference=ab initio prediction:Prodigal:2.60,similar to AA sequence:RefSeq:YP_001600057.1,similar to AA sequence:UniProtKB:Q9HXY6,protein motif:CLUSTERS:PRK00892,protein motif:Cdd:COG0052,protein motif:TIGRFAMs:TIGR01853,protein motif:Pfam:PF00132.18;locus_tag=cluster4_reference_00615;product=UDP-3-O-[3-hydroxymyristoyl] glucosamine N-acyltr…
cluster4_reference|SC|contig000001	Prodigal:2.60	CDS	655784	656233	.	+	0	ID=cluster4_reference_00616;eC_number=4.2.1.-;gene=fabZ;inference=ab initio prediction:Prodigal:2.60,similar to AA sequence:RefSeq:YP_208834.1,similar to AA sequence:UniProtKB:P0A6Q6,protein motif:CLUSTERS:PRK00006,protein motif:TIGRFAMs:TIGR01750,protein motif:Pfam:PF07977.7;locus_tag=cluster4_reference_00616;product=(3R)-hydroxymyristoyl-ACP dehydratase,(3R)-hydroxymyristoyl-[acyl-carrier-prote…
cluster4_reference|SC|contig000001	Prodigal:2.60	CDS	656320	657096	.	+	0	ID=cluster4_reference_00617;eC_number=2.3.1.129,2.3.1.129;gene=lpxA;inference=ab initio prediction:Prodigal:2.60,similar to AA sequence:RefSeq:YP_208836.1,similar to AA sequence:UniProtKB:P0A722,protein motif:CLUSTERS:PRK05289,protein motif:Cdd:COG0110,protein motif:TIGRFAMs:TIGR01852,protein motif:Pfam:PF00132.18;locus_tag=cluster4_reference_00617;product=UDP-N-acetylglucosamine acyltransferase,…
cluster4_reference|SC|contig000001	Prodigal:2.60	CDS	657454	658845	.	+	0	ID=cluster4_reference_00618;inference=ab initio prediction:Prodigal:2.60,similar to AA sequence:RefSeq:YP_208837.1,protein motif:Cdd:COG1115,protein motif:TIGRFAMs:TIGR00835,protein motif:Pfam:PF01235.11;locus_tag=cluster4_reference_00618;product=amino-acid transporter,Na+/alanine symporter,amino acid carrier protein,Sodium:alanine symporter family;protein_id=gnl|SC|cluster4_reference_00618
cluster4_reference|SC|contig000001	Prodigal:2.60	CDS	658924	660180	.	+	0	ID=cluster4_reference_00619;eC_number=1.4.99.1,1.4.3.19;gene=thiO;inference=ab initio prediction:Prodigal:2.60,similar to AA sequence:RefSeq:YP_208838.1,similar to AA sequence:UniProtKB:O31616,protein motif:CLUSTERS:PRK00711,protein motif:Cdd:COG0404,protein motif:TIGRFAMs:TIGR02352,protein motif:Pfam:PF01266.18;locus_tag=cluster4_reference_00619;product=D-amino acid dehydrogenase small subunit,G…
cluster4_reference|SC|contig000001	Prodigal:2.60	CDS	660361	661170	.	+	0	ID=cluster4_reference_00620;gene=zupT;inference=ab initio prediction:Prodigal:2.60,similar to AA sequence:RefSeq:YP_005877763.1,similar to AA sequence:UniProtKB:P0A8H3,protein motif:CLUSTERS:PRK04201,protein motif:Pfam:PF02535.16;locus_tag=cluster4_reference_00620;product=zinc transporter ZupT,Zinc transporter ZupT,zinc transporter ZupT,ZIP Zinc transporter;protein_id=gnl|SC|cluster4_reference_00…
cluster4_reference|SC|contig000001	Prodigal:2.60	CDS	661267	664104	.	+	0	ID=cluster4_reference_00621;eC_number=6.1.1.9,6.1.1.9;gene=valS;inference=ab initio prediction:Prodigal:2.60,similar to AA sequence:RefSeq:YP_208839.1,similar to AA sequence:UniProtKB:P07118,protein motif:CLUSTERS:PRK05729,protein motif:Cdd:COG0525,protein motif:TIGRFAMs:TIGR00422,protein motif:Pfam:PF00133.16;locus_tag=cluster4_reference_00621;product=valyl-tRNA synthetase,Valine--tRNA ligase,va…
cluster4_reference|SC|contig000001	Prodigal:2.60	CDS	664434	665354	.	-	0	ID=cluster4_reference_00622;gene=oxyR;inference=ab initio prediction:Prodigal:2.60,similar to AA sequence:RefSeq:YP_208843.1,similar to AA sequence:UniProtKB:P0ACQ4,protein motif:CLUSTERS:PRK11151,protein motif:TIGRFAMs:TIGR03339,protein motif:Pfam:PF03466.14;locus_tag=cluster4_reference_00622;product=LysR family transcriptional regulator,Morphology and auto-aggregation control protein,DNA-bindin…
cluster4_reference|SC|contig000001	Prodigal:2.60	CDS	665358	665621	.	-	0	ID=cluster4_reference_00623;gene=minE;inference=ab initio prediction:Prodigal:2.60,similar to AA sequence:RefSeq:YP_208844.1,similar to AA sequence:UniProtKB:P58152,protein motif:CLUSTERS:PRK13989,protein motif:TIGRFAMs:TIGR01215,protein motif:Pfam:PF03776.8;locus_tag=cluster4_reference_00623;product=cell division topological specificity factor MinE,Cell division topological specificity factor,ce…
cluster4_reference|SC|contig000001	Prodigal:2.60	CDS	665625	666440	.	-	0	ID=cluster4_reference_00624;gene=minD_1;inference=ab initio prediction:Prodigal:2.60,similar to AA sequence:RefSeq:YP_002003081.1,similar to AA sequence:UniProtKB:Q7DDS7,protein motif:CLUSTERS:PRK10818,protein motif:Cdd:COG2894,protein motif:TIGRFAMs:TIGR01968,protein motif:Pfam:PF01656.17;locus_tag=cluster4_reference_00624;product=protein MinD,Cell division inhibitor MinD,cell division inhibitor…
cluster4_reference|SC|contig000001	Prodigal:2.60	CDS	666469	667182	.	-	0	ID=cluster4_reference_00625;gene=minC;inference=ab initio prediction:Prodigal:2.60,similar to AA sequence:RefSeq:YP_001600067.1,similar to AA sequence:UniProtKB:P18196,protein motif:CLUSTERS:PRK04516,protein motif:TIGRFAMs:TIGR01222,protein motif:Pfam:PF03775.10;locus_tag=cluster4_reference_00625;product=septum formation inhibitor,Septum site-determining protein MinC,septum formation inhibitor,se…
cluster4_reference|SC|contig000001	Prodigal:2.60	CDS	667223	667378	.	-	0	ID=cluster4_reference_00626;inference=ab initio prediction:Prodigal:2.60;locus_tag=cluster4_reference_00626;product=hypothetical protein;protein_id=gnl|SC|cluster4_reference_00626
cluster4_reference|SC|contig000001	Prodigal:2.60	CDS	667329	667697	.	-	0	ID=cluster4_reference_00627;gene=rplQ;inference=ab initio prediction:Prodigal:2.60,similar to AA sequence:RefSeq:YP_208846.1,similar to AA sequence:UniProtKB:P0AG44,protein motif:CLUSTERS:PRK05591,protein motif:Cdd:COG0203,protein motif:TIGRFAMs:TIGR00059,protein motif:Pfam:PF01196.13;locus_tag=cluster4_reference_00627;product=50S ribosomal protein L17,50S ribosomal protein L17,50S ribosomal prot…
cluster4_reference|SC|contig000001	Prodigal:2.60	CDS	667721	668707	.	-	0	ID=cluster4_reference_00628;eC_number=2.7.7.6,2.7.7.6;gene=rpoA;inference=ab initio prediction:Prodigal:2.60,similar to AA sequence:RefSeq:YP_208847.1,similar to AA sequence:UniProtKB:Q664U6,protein motif:CLUSTERS:PRK05182,protein motif:Cdd:COG0202,protein motif:TIGRFAMs:TIGR02027,protein motif:Pfam:PF03118.9;locus_tag=cluster4_reference_00628;product=DNA-directed RNA polymerase subunit alpha,DNA…
cluster4_reference|SC|contig000001	Prodigal:2.60	CDS	668733	669353	.	-	0	ID=cluster4_reference_00629;gene=rpsD;inference=ab initio prediction:Prodigal:2.60,similar to AA sequence:RefSeq:YP_208848.1,similar to AA sequence:UniProtKB:P0A7V8,protein motif:CLUSTERS:PRK05327,protein motif:TIGRFAMs:TIGR01017,protein motif:Pfam:PF00163.13;locus_tag=cluster4_reference_00629;product=30S ribosomal protein S4,30S ribosomal protein S4,30S ribosomal protein S4,ribosomal protein S4,…
cluster4_reference|SC|contig000001	Prodigal:2.60	CDS	669373	669768	.	-	0	ID=cluster4_reference_00630;gene=rpsK;inference=ab initio prediction:Prodigal:2.60,similar to AA sequence:RefSeq:YP_208849.1,similar to AA sequence:UniProtKB:P0A7R9,protein motif:CLUSTERS:PRK05309,protein motif:Cdd:COG0100,protein motif:TIGRFAMs:TIGR03632,protein motif:Pfam:PF00411.13;locus_tag=cluster4_reference_00630;product=30S ribosomal protein S11,30S ribosomal protein S11,30S ribosomal prot…
cluster4_reference|SC|contig000001	Prodigal:2.60	CDS	669788	670150	.	-	0	ID=cluster4_reference_00631;gene=rpsM;inference=ab initio prediction:Prodigal:2.60,similar to AA sequence:RefSeq:YP_208850.1,similar to AA sequence:UniProtKB:P0A7S9,protein motif:CLUSTERS:PRK05179,protein motif:Cdd:COG0099,protein motif:TIGRFAMs:TIGR03631,protein motif:Pfam:PF00416.16;locus_tag=cluster4_reference_00631;product=30S ribosomal protein S13,30S ribosomal protein S13,30S ribosomal prot…
cluster4_reference|SC|contig000001	Prodigal:2.60	CDS	670350	670568	.	-	0	ID=cluster4_reference_00632;gene=infA;inference=ab initio prediction:Prodigal:2.60,similar to AA sequence:RefSeq:YP_208851.1,similar to AA sequence:UniProtKB:P69222,protein motif:CLUSTERS:PRK00276,protein motif:TIGRFAMs:TIGR00008,protein motif:Pfam:PF01176.13;locus_tag=cluster4_reference_00632;product=translation initiation factor IF-1,Translation initiation factor IF-1,translation initiation fac…
cluster4_reference|SC|contig000001	Prodigal:2.60	CDS	670573	671883	.	-	0	ID=cluster4_reference_00633;gene=secY;inference=ab initio prediction:Prodigal:2.60,similar to AA sequence:RefSeq:YP_208852.1,similar to AA sequence:UniProtKB:P0AGA2,protein motif:CLUSTERS:PRK09204,protein motif:Cdd:COG0201,protein motif:TIGRFAMs:TIGR00967,protein motif:Pfam:PF00344.14;locus_tag=cluster4_reference_00633;product=preprotein translocase subunit SecY,hypothetical protein,preprotein tr…
cluster4_reference|SC|contig000001	Prodigal:2.60	CDS	671895	672329	.	-	0	ID=cluster4_reference_00634;gene=rplO;inference=ab initio prediction:Prodigal:2.60,similar to AA sequence:RefSeq:YP_208853.1,similar to AA sequence:UniProtKB:P02413,protein motif:CLUSTERS:PRK05592,protein motif:TIGRFAMs:TIGR01071,protein motif:Pfam:PF00828.13;locus_tag=cluster4_reference_00634;product=50S ribosomal protein L15,50S ribosomal protein L15,50S ribosomal protein L15,ribosomal protein …
cluster4_reference|SC|contig000001	Prodigal:2.60	CDS	672331	672516	.	-	0	ID=cluster4_reference_00635;gene=rpmD;inference=ab initio prediction:Prodigal:2.60,similar to AA sequence:RefSeq:YP_208854.1,similar to AA sequence:UniProtKB:Q9HWF3,protein motif:CLUSTERS:PRK05611,protein motif:TIGRFAMs:TIGR01308,protein motif:Pfam:PF00327.14;locus_tag=cluster4_reference_00635;product=50S ribosomal protein L30,50S ribosomal protein L30,50S ribosomal protein L30,ribosomal protein …
cluster4_reference|SC|contig000001	Prodigal:2.60	CDS	672509	673027	.	-	0	ID=cluster4_reference_00636;gene=rpsE;inference=ab initio prediction:Prodigal:2.60,similar to AA sequence:RefSeq:YP_208855.1,similar to AA sequence:UniProtKB:P0A7W4,protein motif:CLUSTERS:PRK00550,protein motif:Cdd:COG0098,protein motif:TIGRFAMs:TIGR01021,protein motif:Pfam:PF03719.9;locus_tag=cluster4_reference_00636;product=30S ribosomal protein S5,30S ribosomal protein S5,30S ribosomal protein…
cluster4_reference|SC|contig000001	Prodigal:2.60	CDS	673046	673399	.	-	0	ID=cluster4_reference_00637;gene=rplR;inference=ab initio prediction:Prodigal:2.60,similar to AA sequence:RefSeq:YP_208856.1,similar to AA sequence:UniProtKB:Q6N4U9,protein motif:CLUSTERS:PRK05593,protein motif:TIGRFAMs:TIGR00060,protein motif:Pfam:PF00861.16;locus_tag=cluster4_reference_00637;product=50S ribosomal protein L18,RRP-L18,50S ribosomal protein L18,ribosomal protein L18,Ribosomal L18p…
cluster4_reference|SC|contig000001	Prodigal:2.60	CDS	673413	673946	.	-	0	ID=cluster4_reference_00638;gene=rplF;inference=ab initio prediction:Prodigal:2.60,similar to AA sequence:RefSeq:YP_208857.1,similar to AA sequence:UniProtKB:Q9K1I3,protein motif:CLUSTERS:PRK05498,protein motif:TIGRFAMs:TIGR03654,protein motif:Pfam:PF00347.17;locus_tag=cluster4_reference_00638;product=50S ribosomal protein L6,50S ribosomal protein L6,50S ribosomal protein L6,ribosomal protein L6,…
cluster4_reference|SC|contig000001	Prodigal:2.60	CDS	673960	674352	.	-	0	ID=cluster4_reference_00639;gene=rpsH;inference=ab initio prediction:Prodigal:2.60,similar to AA sequence:RefSeq:YP_208858.1,similar to AA sequence:UniProtKB:Q3YWV3,protein motif:CLUSTERS:PRK00136,protein motif:Cdd:COG0096,protein motif:Pfam:PF00410.13;locus_tag=cluster4_reference_00639;product=30S ribosomal protein S8,30S ribosomal protein S8,30S ribosomal protein S8,Ribosomal protein S8,Ribosom…
cluster4_reference|SC|contig000001	Prodigal:2.60	CDS	674368	674673	.	-	0	ID=cluster4_reference_00640;gene=rpsN;inference=ab initio prediction:Prodigal:2.60,similar to AA sequence:RefSeq:YP_208859.1,similar to AA sequence:UniProtKB:P0AG59,protein motif:CLUSTERS:PRK08881,protein motif:Pfam:PF00253.15;locus_tag=cluster4_reference_00640;product=30S ribosomal protein S14,30S ribosomal protein S14,30S ribosomal protein S14,Ribosomal protein S14p/S29e;protein_id=gnl|SC|clust…
cluster4_reference|SC|contig000001	Prodigal:2.60	CDS	674676	675215	.	-	0	ID=cluster4_reference_00641;gene=rplE;inference=ab initio prediction:Prodigal:2.60,similar to AA sequence:RefSeq:YP_208860.1,similar to AA sequence:UniProtKB:P62399,protein motif:CLUSTERS:PRK00010,protein motif:Cdd:COG0094,protein motif:Pfam:PF00673.15;locus_tag=cluster4_reference_00641;product=50S ribosomal protein L5,50S ribosomal protein L5,50S ribosomal protein L5,Ribosomal protein L5,ribosom…
cluster4_reference|SC|contig000001	Prodigal:2.60	CDS	675225	675548	.	-	0	ID=cluster4_reference_00642;gene=rplX;inference=ab initio prediction:Prodigal:2.60,similar to AA sequence:RefSeq:YP_005896938.1,similar to AA sequence:UniProtKB:P60624,protein motif:CLUSTERS:PRK00004,protein motif:TIGRFAMs:TIGR01079,protein motif:Pfam:PF00467.23;locus_tag=cluster4_reference_00642;product=50S ribosomal protein L24,50S ribosomal protein L24,50S ribosomal protein L24,ribosomal prote…
cluster4_reference|SC|contig000001	Prodigal:2.60	CDS	675560	675928	.	-	0	ID=cluster4_reference_00643;gene=rplN;inference=ab initio prediction:Prodigal:2.60,similar to AA sequence:RefSeq:YP_208862.1,similar to AA sequence:UniProtKB:Q7DDT2,protein motif:CLUSTERS:PRK05483,protein motif:Cdd:COG0093,protein motif:TIGRFAMs:TIGR01067,protein motif:Pfam:PF00238.13;locus_tag=cluster4_reference_00643;product=50S ribosomal protein L14,50S ribosomal protein L14,50S ribosomal prot…
cluster4_reference|SC|contig000001	Prodigal:2.60	CDS	676150	676413	.	-	0	ID=cluster4_reference_00644;gene=rpsQ;inference=ab initio prediction:Prodigal:2.60,similar to AA sequence:RefSeq:YP_208863.1,similar to AA sequence:UniProtKB:Q1R616,protein motif:CLUSTERS:PRK05610,protein motif:TIGRFAMs:TIGR03635,protein motif:Pfam:PF00366.14;locus_tag=cluster4_reference_00644;product=30S ribosomal protein S17,30S ribosomal protein S17,30S ribosomal protein S17,30S ribosomal prot…
cluster4_reference|SC|contig000001	Prodigal:2.60	CDS	676413	676604	.	-	0	ID=cluster4_reference_00645;gene=rpmC;inference=ab initio prediction:Prodigal:2.60,similar to AA sequence:RefSeq:YP_208864.1,similar to AA sequence:UniProtKB:Q9HWE3,protein motif:CLUSTERS:PRK00306,protein motif:Cdd:COG0255,protein motif:TIGRFAMs:TIGR00012,protein motif:Pfam:PF00831.17;locus_tag=cluster4_reference_00645;product=50S ribosomal protein L29,50S ribosomal protein L29,50S ribosomal prot…
cluster4_reference|SC|contig000001	Prodigal:2.60	CDS	676607	677074	.	+	0	ID=cluster4_reference_00646;inference=ab initio prediction:Prodigal:2.60;locus_tag=cluster4_reference_00646;product=hypothetical protein;protein_id=gnl|SC|cluster4_reference_00646
cluster4_reference|SC|contig000001	Prodigal:2.60	CDS	677004	677696	.	-	0	ID=cluster4_reference_00647;gene=rpsC;inference=ab initio prediction:Prodigal:2.60,similar to AA sequence:RefSeq:YP_004047731.1,similar to AA sequence:UniProtKB:P0A7V3,protein motif:CLUSTERS:PRK00310,protein motif:Cdd:COG4933,protein motif:TIGRFAMs:TIGR01009,protein motif:Pfam:PF00189.14;locus_tag=cluster4_reference_00647;product=30S ribosomal protein S3,30S ribosomal protein S3,30S ribosomal pro…
cluster4_reference|SC|contig000001	Prodigal:2.60	CDS	677706	678035	.	-	0	ID=cluster4_reference_00648;gene=rplV;inference=ab initio prediction:Prodigal:2.60,similar to AA sequence:RefSeq:YP_208867.1,similar to AA sequence:UniProtKB:Q7DDT5,protein motif:CLUSTERS:PRK00565,protein motif:TIGRFAMs:TIGR01044,protein motif:Pfam:PF00237.13;locus_tag=cluster4_reference_00648;product=50S ribosomal protein L22,50S ribosomal protein L22,50S ribosomal protein L22,ribosomal protein …
cluster4_reference|SC|contig000001	Prodigal:2.60	CDS	678044	678322	.	-	0	ID=cluster4_reference_00649;gene=rpsS;inference=ab initio prediction:Prodigal:2.60,similar to AA sequence:RefSeq:YP_208868.1,similar to AA sequence:UniProtKB:P0A7U3,protein motif:CLUSTERS:PRK00357,protein motif:Cdd:COG0185,protein motif:TIGRFAMs:TIGR01050,protein motif:Pfam:PF00203.15;locus_tag=cluster4_reference_00649;product=30S ribosomal protein S19,30S ribosomal protein S19,30S ribosomal prot…
cluster4_reference|SC|contig000001	Prodigal:2.60	CDS	678329	679162	.	-	0	ID=cluster4_reference_00650;gene=rplB;inference=ab initio prediction:Prodigal:2.60,similar to AA sequence:RefSeq:YP_208869.1,similar to AA sequence:UniProtKB:P60422,protein motif:CLUSTERS:PRK09374,protein motif:Cdd:COG0090,protein motif:TIGRFAMs:TIGR01171,protein motif:Pfam:PF03947.12;locus_tag=cluster4_reference_00650;product=50S ribosomal protein L2,50S ribosomal protein L2,50S ribosomal protei…
cluster4_reference|SC|contig000001	Prodigal:2.60	CDS	679168	679482	.	-	0	ID=cluster4_reference_00651;gene=rplW;inference=ab initio prediction:Prodigal:2.60,similar to AA sequence:RefSeq:YP_208870.1,similar to AA sequence:UniProtKB:Q9K1I6,protein motif:CLUSTERS:PRK05738,protein motif:Cdd:COG0089,protein motif:TIGRFAMs:TIGR03636,protein motif:Pfam:PF00276.14;locus_tag=cluster4_reference_00651;product=50S ribosomal protein L23,50S ribosomal protein L23,50S ribosomal prot…
cluster4_reference|SC|contig000001	Prodigal:2.60	CDS	679479	680099	.	-	0	ID=cluster4_reference_00652;gene=rplD;inference=ab initio prediction:Prodigal:2.60,similar to AA sequence:RefSeq:YP_208871.1,similar to AA sequence:UniProtKB:P60726,protein motif:CLUSTERS:PRK05319,protein motif:TIGRFAMs:TIGR03953,protein motif:Pfam:PF00573.16;locus_tag=cluster4_reference_00652;product=50S ribosomal protein L4,50S ribosomal protein L4,50S ribosomal protein L4,50S ribosomal protein…
cluster4_reference|SC|contig000001	Prodigal:2.60	CDS	680099	680743	.	-	0	ID=cluster4_reference_00653;gene=rplC;inference=ab initio prediction:Prodigal:2.60,similar to AA sequence:RefSeq:YP_208872.1,similar to AA sequence:UniProtKB:P60438,protein motif:CLUSTERS:PRK00001,protein motif:Cdd:COG0087,protein motif:TIGRFAMs:TIGR03625,protein motif:Pfam:PF00297.16;locus_tag=cluster4_reference_00653;product=50S ribosomal protein L3,50S ribosomal protein L3,50S ribosomal protei…
cluster4_reference|SC|contig000001	Prodigal:2.60	CDS	680929	681222	.	-	0	ID=cluster4_reference_00654;inference=ab initio prediction:Prodigal:2.60,similar to AA sequence:RefSeq:YP_001600096.1,protein motif:Pfam:PF05598.5;locus_tag=cluster4_reference_00654;product=transposase,Transposase domain (DUF772);protein_id=gnl|SC|cluster4_reference_00654
cluster4_reference|SC|contig000001	Prodigal:2.60	CDS	681432	681743	.	-	0	ID=cluster4_reference_00655;gene=rpsJ;inference=ab initio prediction:Prodigal:2.60,similar to AA sequence:RefSeq:YP_208874.1,similar to AA sequence:UniProtKB:P0A7R5,protein motif:CLUSTERS:PRK00596,protein motif:TIGRFAMs:TIGR01049,protein motif:Pfam:PF00338.16;locus_tag=cluster4_reference_00655;product=30S ribosomal protein S10,30S ribosomal protein S10,30S ribosomal protein S10,ribosomal protein …
cluster4_reference|SC|contig000001	Prodigal:2.60	CDS	681761	682945	.	-	0	ID=cluster4_reference_00656;eC_number=3.6.5.3;gene=tufA_1;inference=ab initio prediction:Prodigal:2.60,similar to AA sequence:RefSeq:YP_208875.1,similar to AA sequence:UniProtKB:P64027,protein motif:CLUSTERS:PRK12735,protein motif:Cdd:COG0050,protein motif:TIGRFAMs:TIGR00485,protein motif:Pfam:PF00009.21;locus_tag=cluster4_reference_00656;product=elongation factor Tu,Elongation factor Tu,elongati…
cluster4_reference|SC|contig000001	Aragorn:1.2.36	tRNA	682994	683068	.	-	0	ID=cluster4_reference_00657;inference=COORDINATES:profile:Aragorn:1.2.36;locus_tag=cluster4_reference_00657;product=tRNA-Thr(ggt)
cluster4_reference|SC|contig000001	Aragorn:1.2.36	tRNA	683078	683151	.	-	0	ID=cluster4_reference_00658;inference=COORDINATES:profile:Aragorn:1.2.36;locus_tag=cluster4_reference_00658;product=tRNA-Gly(tcc)
cluster4_reference|SC|contig000001	Aragorn:1.2.36	tRNA	683182	683265	.	-	0	ID=cluster4_reference_00659;inference=COORDINATES:profile:Aragorn:1.2.36;locus_tag=cluster4_reference_00659;product=tRNA-Tyr(gta)
cluster4_reference|SC|contig000001	Prodigal:2.60	CDS	683362	683613	.	-	0	ID=cluster4_reference_00660;gene=fdx_2;inference=ab initio prediction:Prodigal:2.60,similar to AA sequence:RefSeq:YP_208892.1,similar to AA sequence:UniProtKB:P00208,protein motif:CLUSTERS:PRK07118,protein motif:Cdd:COG2768,protein motif:TIGRFAMs:TIGR01944,protein motif:Pfam:PF00037.21;locus_tag=cluster4_reference_00660;product=ferredoxin,Ferredoxin,ferredoxin,Uncharacterized Fe-S center protein,…
cluster4_reference|SC|contig000001	Prodigal:2.60	CDS	683736	684305	.	-	0	ID=cluster4_reference_00661;eC_number=2.1.1.171;gene=rsmD;inference=ab initio prediction:Prodigal:2.60,similar to AA sequence:RefSeq:YP_001600112.1,similar to AA sequence:UniProtKB:P0ADX9,protein motif:CLUSTERS:PRK10909,protein motif:Cdd:COG2813,protein motif:TIGRFAMs:TIGR00095,protein motif:Pfam:PF03602.9;locus_tag=cluster4_reference_00661;product=DNA methylase,Ribosomal RNA small subunit methyl…
cluster4_reference|SC|contig000001	Prodigal:2.60	CDS	684394	684771	.	-	0	ID=cluster4_reference_00662;inference=ab initio prediction:Prodigal:2.60,similar to AA sequence:RefSeq:YP_005877711.1,protein motif:Cdd:COG3800,protein motif:TIGRFAMs:TIGR00270,protein motif:Pfam:PF01381.16;locus_tag=cluster4_reference_00662;product=putative DNA-binding protein,Predicted transcriptional regulator,conserved hypothetical protein,Helix-turn-helix;protein_id=gnl|SC|cluster4_reference…
cluster4_reference|SC|contig000001	Prodigal:2.60	CDS	684890	685282	.	+	0	ID=cluster4_reference_00663;inference=ab initio prediction:Prodigal:2.60,similar to AA sequence:RefSeq:YP_001600114.1;locus_tag=cluster4_reference_00663;product=integral membrane protein;protein_id=gnl|SC|cluster4_reference_00663
cluster4_reference|SC|contig000001	Prodigal:2.60	CDS	685462	686157	.	+	0	ID=cluster4_reference_00664;inference=ab initio prediction:Prodigal:2.60;locus_tag=cluster4_reference_00664;product=hypothetical protein;protein_id=gnl|SC|cluster4_reference_00664
cluster4_reference|SC|contig000001	Prodigal:2.60	CDS	686230	688536	.	-	0	ID=cluster4_reference_00665;eC_number=5.99.1.2,5.99.1.2;gene=topA;inference=ab initio prediction:Prodigal:2.60,similar to AA sequence:RefSeq:YP_005881787.1,similar to AA sequence:UniProtKB:Q7A5Y5,protein motif:CLUSTERS:PRK06599,protein motif:Cdd:COG0551,protein motif:TIGRFAMs:TIGR01051,protein motif:Pfam:PF01131.14;locus_tag=cluster4_reference_00665;product=DNA topoisomerase I,DNA topoisomerase 1…
cluster4_reference|SC|contig000001	Prodigal:2.60	CDS	688608	689069	.	-	0	ID=cluster4_reference_00666;inference=ab initio prediction:Prodigal:2.60,similar to AA sequence:RefSeq:YP_002003030.1,protein motif:CLUSTERS:PRK03430,protein motif:Cdd:COG2922,protein motif:Pfam:PF04361.7;locus_tag=cluster4_reference_00666;product=Protein smg-like protein,hypothetical protein,Uncharacterized protein conserved in bacteria,Protein of unknown function (DUF494);protein_id=gnl|SC|clus…
cluster4_reference|SC|contig000001	Prodigal:2.60	CDS	689095	690282	.	-	0	ID=cluster4_reference_00667;gene=smf;inference=ab initio prediction:Prodigal:2.60,similar to AA sequence:RefSeq:YP_002003029.1,similar to AA sequence:UniProtKB:P39813,protein motif:CLUSTERS:PRK10736,protein motif:TIGRFAMs:TIGR00732,protein motif:Pfam:PF02481.9;locus_tag=cluster4_reference_00667;product=DprA-like protein,hypothetical protein,hypothetical protein,DNA protecting protein DprA,DNA rec…
cluster4_reference|SC|contig000001	Prodigal:2.60	CDS	690373	691650	.	-	0	ID=cluster4_reference_00668;gene=ntrX;inference=ab initio prediction:Prodigal:2.60,similar to AA sequence:RefSeq:YP_003084060.1,similar to AA sequence:UniProtKB:P14375,protein motif:CLUSTERS:PRK11361,protein motif:Cdd:COG3829,protein motif:TIGRFAMs:TIGR01818,protein motif:Pfam:PF00072.18;locus_tag=cluster4_reference_00668;product=nitrogen assimilation regulatory protein NtrX,Transcriptional regul…
cluster4_reference|SC|contig000001	Prodigal:2.60	CDS	691643	693760	.	-	0	ID=cluster4_reference_00669;eC_number=2.7.13.3;gene=kinB;inference=ab initio prediction:Prodigal:2.60,similar to AA sequence:RefSeq:YP_208899.1,similar to AA sequence:UniProtKB:O34206,protein motif:CLUSTERS:PRK11360,protein motif:Cdd:COG5000,protein motif:TIGRFAMs:TIGR02966,protein motif:Pfam:PF02518.20;locus_tag=cluster4_reference_00669;product=two-component system sensor kinase,Alginate biosynt…
cluster4_reference|SC|contig000001	Prodigal:2.60	CDS	693760	694359	.	-	0	ID=cluster4_reference_00670;inference=ab initio prediction:Prodigal:2.60;locus_tag=cluster4_reference_00670;product=hypothetical protein;protein_id=gnl|SC|cluster4_reference_00670
cluster4_reference|SC|contig000001	Prodigal:2.60	CDS	694325	695584	.	-	0	ID=cluster4_reference_00671;eC_number=2.1.1.176;gene=rsmB_1;inference=ab initio prediction:Prodigal:2.60,similar to AA sequence:RefSeq:YP_208901.1,similar to AA sequence:UniProtKB:P36929,protein motif:CLUSTERS:PRK10901,protein motif:Cdd:COG0144,protein motif:TIGRFAMs:TIGR00563,protein motif:Pfam:PF01189.11;locus_tag=cluster4_reference_00671;product=16S RNA methyltransferase,Ribosomal RNA small su…
cluster4_reference|SC|contig000001	Prodigal:2.60	CDS	695663	696589	.	-	0	ID=cluster4_reference_00672;eC_number=2.1.2.9,2.1.2.9;gene=fmt;inference=ab initio prediction:Prodigal:2.60,similar to AA sequence:RefSeq:YP_004047691.1,similar to AA sequence:UniProtKB:P23882,protein motif:CLUSTERS:PRK00005,protein motif:Cdd:COG0299,protein motif:TIGRFAMs:TIGR00460,protein motif:Pfam:PF00551.13;locus_tag=cluster4_reference_00672;product=methionyl-tRNA formyltransferase,Methionyl…
cluster4_reference|SC|contig000001	Prodigal:2.60	CDS	696676	697179	.	-	0	ID=cluster4_reference_00673;eC_number=3.5.1.88;gene=def;inference=ab initio prediction:Prodigal:2.60,similar to AA sequence:RefSeq:YP_002003021.1,similar to AA sequence:UniProtKB:Q9I7A8,protein motif:CLUSTERS:PRK00150,protein motif:Cdd:COG0242,protein motif:TIGRFAMs:TIGR00079,protein motif:Pfam:PF01327.15;locus_tag=cluster4_reference_00673;product=peptide deformylase,Peptide deformylase,peptide d…
cluster4_reference|SC|contig000001	Prodigal:2.60	CDS	697249	698580	.	+	0	ID=cluster4_reference_00674;inference=ab initio prediction:Prodigal:2.60,similar to AA sequence:RefSeq:YP_005877699.1,protein motif:CLUSTERS:PRK11198,protein motif:Pfam:PF01476.14;locus_tag=cluster4_reference_00674;product=putative peptidoglycan-binding periplasmic protein,LysM domain/BON superfamily protein,LysM domain;protein_id=gnl|SC|cluster4_reference_00674
cluster4_reference|SC|contig000001	Prodigal:2.60	CDS	698643	699302	.	-	0	ID=cluster4_reference_00675;inference=ab initio prediction:Prodigal:2.60,similar to AA sequence:RefSeq:YP_005881777.1;locus_tag=cluster4_reference_00675;product=putative inner membrane protein;protein_id=gnl|SC|cluster4_reference_00675
cluster4_reference|SC|contig000001	Prodigal:2.60	CDS	699373	699831	.	-	0	ID=cluster4_reference_00676;eC_number=2.1.3.2;gene=pyrI;inference=ab initio prediction:Prodigal:2.60,similar to AA sequence:RefSeq:YP_208908.1,similar to AA sequence:UniProtKB:P0A7F3,protein motif:CLUSTERS:PRK00893,protein motif:TIGRFAMs:TIGR00240,protein motif:Pfam:PF01948.12;locus_tag=cluster4_reference_00676;product=aspartate carbamoyltransferase,Aspartate carbamoyltransferase regulatory chain…
cluster4_reference|SC|contig000001	Prodigal:2.60	CDS	699841	700761	.	-	0	ID=cluster4_reference_00677;eC_number=2.1.3.2,2.1.3.2;gene=pyrB;inference=ab initio prediction:Prodigal:2.60,similar to AA sequence:RefSeq:YP_208909.1,similar to AA sequence:UniProtKB:P0A786,protein motif:CLUSTERS:PRK00856,protein motif:Cdd:COG0540,protein motif:TIGRFAMs:TIGR00670,protein motif:Pfam:PF02729.15;locus_tag=cluster4_reference_00677;product=aspartate carbamoyltransferase,Aspartate car…
cluster4_reference|SC|contig000001	Prodigal:2.60	CDS	700999	701841	.	+	0	ID=cluster4_reference_00678;inference=ab initio prediction:Prodigal:2.60,similar to AA sequence:RefSeq:YP_002003014.1,protein motif:CLUSTERS:PRK10146,protein motif:Cdd:COG3393,protein motif:TIGRFAMs:TIGR01575,protein motif:Pfam:PF12112.2;locus_tag=cluster4_reference_00678;product=PhnO-like protein,aminoalkylphosphonic acid N-acetyltransferase,Predicted acetyltransferase,ribosomal-protein-alanine …
cluster4_reference|SC|contig000001	Prodigal:2.60	CDS	701838	701996	.	+	0	ID=cluster4_reference_00679;inference=ab initio prediction:Prodigal:2.60,similar to AA sequence:RefSeq:YP_001600132.1;locus_tag=cluster4_reference_00679;product=lipoprotein;protein_id=gnl|SC|cluster4_reference_00679
cluster4_reference|SC|contig000001	Prodigal:2.60	CDS	702123	702797	.	+	0	ID=cluster4_reference_00680;inference=ab initio prediction:Prodigal:2.60,similar to AA sequence:RefSeq:YP_004048956.1;locus_tag=cluster4_reference_00680;product=integral membrane protein;protein_id=gnl|SC|cluster4_reference_00680
cluster4_reference|SC|contig000001	Prodigal:2.60	CDS	703300	703731	.	+	0	ID=cluster4_reference_00681;inference=ab initio prediction:Prodigal:2.60,similar to AA sequence:RefSeq:YP_001600135.1,protein motif:Cdd:COG2274,protein motif:TIGRFAMs:TIGR03796,protein motif:Pfam:PF03412.1;locus_tag=cluster4_reference_00681;product=bacteriocin resistance protein%2C putative,ABC-type bacteriocin/lantibiotic exporters%2C contain an N-terminal double-glycine peptidase domain,NHLM ba…
cluster4_reference|SC|contig000001	Prodigal:2.60	CDS	704059	704646	.	-	0	ID=cluster4_reference_00682;inference=ab initio prediction:Prodigal:2.60,similar to AA sequence:RefSeq:YP_001600136.1;locus_tag=cluster4_reference_00682;product=integral membrane protein;protein_id=gnl|SC|cluster4_reference_00682
cluster4_reference|SC|contig000001	Prodigal:2.60	CDS	704853	705335	.	-	0	ID=cluster4_reference_00683;inference=ab initio prediction:Prodigal:2.60,similar to AA sequence:RefSeq:YP_002003011.1,protein motif:Cdd:COG3676,protein motif:Pfam:PF12762.1;locus_tag=cluster4_reference_00683;product=IS1016 transposase,Transposase and inactivated derivatives,ISXO2-like transposase domain;protein_id=gnl|SC|cluster4_reference_00683
cluster4_reference|SC|contig000001	Prodigal:2.60	CDS	705458	705913	.	+	0	ID=cluster4_reference_00684;inference=ab initio prediction:Prodigal:2.60,protein motif:Cdd:COG3293;locus_tag=cluster4_reference_00684;product=Transposase and inactivated derivatives;protein_id=gnl|SC|cluster4_reference_00684
cluster4_reference|SC|contig000001	Prodigal:2.60	CDS	706043	706453	.	+	0	ID=cluster4_reference_00685;inference=ab initio prediction:Prodigal:2.60,similar to AA sequence:RefSeq:YP_001598195.1,protein motif:Cdd:COG2826,protein motif:Pfam:PF00665.20;locus_tag=cluster4_reference_00685;product=transposase for IS1655,Transposase and inactivated derivatives%2C IS30 family,Integrase core domain;protein_id=gnl|SC|cluster4_reference_00685
cluster4_reference|SC|contig000001	Prodigal:2.60	CDS	706534	706989	.	+	0	ID=cluster4_reference_00686;inference=ab initio prediction:Prodigal:2.60,protein motif:Cdd:COG3293;locus_tag=cluster4_reference_00686;product=Transposase and inactivated derivatives;protein_id=gnl|SC|cluster4_reference_00686
cluster4_reference|SC|contig000001	Prodigal:2.60	CDS	706905	707072	.	-	0	ID=cluster4_reference_00687;inference=ab initio prediction:Prodigal:2.60;locus_tag=cluster4_reference_00687;product=hypothetical protein;protein_id=gnl|SC|cluster4_reference_00687
cluster4_reference|SC|contig000001	Prodigal:2.60	CDS	707267	708079	.	-	0	ID=cluster4_reference_00688;eC_number=3.6.5.3;gene=tufA_2;inference=ab initio prediction:Prodigal:2.60,similar to AA sequence:RefSeq:YP_208875.1,similar to AA sequence:UniProtKB:P64027,protein motif:CLUSTERS:PRK12735,protein motif:Cdd:COG0050,protein motif:TIGRFAMs:TIGR00485,protein motif:Pfam:PF00009.21;locus_tag=cluster4_reference_00688;product=elongation factor Tu,Elongation factor Tu,elongati…
cluster4_reference|SC|contig000001	Prodigal:2.60	CDS	708167	710272	.	-	0	ID=cluster4_reference_00689;gene=fusA;inference=ab initio prediction:Prodigal:2.60,similar to AA sequence:RefSeq:YP_208876.1,similar to AA sequence:UniProtKB:Q9K1I8,protein motif:CLUSTERS:PRK00007,protein motif:Cdd:COG0050,protein motif:TIGRFAMs:TIGR00484,protein motif:Pfam:PF00009.21;locus_tag=cluster4_reference_00689;product=elongation factor G,Elongation factor G,elongation factor G,GTPases - …
cluster4_reference|SC|contig000001	Prodigal:2.60	CDS	710291	710761	.	-	0	ID=cluster4_reference_00690;gene=rpsG;inference=ab initio prediction:Prodigal:2.60,similar to AA sequence:RefSeq:YP_208877.1,similar to AA sequence:UniProtKB:P02359,protein motif:CLUSTERS:PRK05302,protein motif:Cdd:COG0049,protein motif:TIGRFAMs:TIGR01029,protein motif:Pfam:PF00177.15;locus_tag=cluster4_reference_00690;product=30S ribosomal protein S7,30S ribosomal protein S7,30S ribosomal protei…
cluster4_reference|SC|contig000001	Prodigal:2.60	CDS	710879	711250	.	-	0	ID=cluster4_reference_00691;gene=rpsL;inference=ab initio prediction:Prodigal:2.60,similar to AA sequence:RefSeq:YP_208878.1,similar to AA sequence:UniProtKB:P0A7S3,protein motif:CLUSTERS:PRK05163,protein motif:Cdd:COG0048,protein motif:TIGRFAMs:TIGR00981,protein motif:Pfam:PF00164.19;locus_tag=cluster4_reference_00691;product=30S ribosomal protein S12,30S ribosomal protein S12,30S ribosomal prot…
cluster4_reference|SC|contig000001	Prodigal:2.60	CDS	711429	711578	.	-	0	ID=cluster4_reference_00692;inference=ab initio prediction:Prodigal:2.60,similar to AA sequence:RefSeq:YP_002341968.1,protein motif:Pfam:PF04575.7;locus_tag=cluster4_reference_00692;product=hypothetical periplasmic protein,Protein of unknown function (DUF560);protein_id=gnl|SC|cluster4_reference_00692
cluster4_reference|SC|contig000001	Prodigal:2.60	CDS	711575	711832	.	-	0	ID=cluster4_reference_00693;inference=ab initio prediction:Prodigal:2.60;locus_tag=cluster4_reference_00693;product=hypothetical protein;protein_id=gnl|SC|cluster4_reference_00693
cluster4_reference|SC|contig000001	Prodigal:2.60	CDS	712123	716298	.	-	0	ID=cluster4_reference_00694;eC_number=2.7.7.6,2.7.7.6;gene=rpoC;inference=ab initio prediction:Prodigal:2.60,similar to AA sequence:RefSeq:YP_208883.1,similar to AA sequence:UniProtKB:P0A8T7,protein motif:CLUSTERS:PRK00566,protein motif:Cdd:COG0086,protein motif:TIGRFAMs:TIGR02386,protein motif:Pfam:PF04997.6;locus_tag=cluster4_reference_00694;product=DNA-directed RNA polymerase subunit beta',DNA…
cluster4_reference|SC|contig000001	Prodigal:2.60	CDS	716450	720628	.	-	0	ID=cluster4_reference_00695;eC_number=2.7.7.6,2.7.7.6;gene=rpoB;inference=ab initio prediction:Prodigal:2.60,similar to AA sequence:RefSeq:YP_974254.1,similar to AA sequence:UniProtKB:Q4K526,protein motif:CLUSTERS:PRK00405,protein motif:TIGRFAMs:TIGR02013,protein motif:Pfam:PF00562.22;locus_tag=cluster4_reference_00695;product=DNA-directed RNA polymerase subunit beta,DNA-directed RNA polymerase s…
cluster4_reference|SC|contig000001	Prodigal:2.60	CDS	720818	721186	.	-	0	ID=cluster4_reference_00696;gene=rplL;inference=ab initio prediction:Prodigal:2.60,similar to AA sequence:RefSeq:YP_208885.1,similar to AA sequence:UniProtKB:E6MUA0,protein motif:CLUSTERS:PRK00157,protein motif:TIGRFAMs:TIGR00855,protein motif:Pfam:PF00542.13;locus_tag=cluster4_reference_00696;product=50S ribosomal protein L7/L12,50S ribosomal protein L7/L12,50S ribosomal protein L7/L12,ribosomal…
cluster4_reference|SC|contig000001	Prodigal:2.60	CDS	721244	721744	.	-	0	ID=cluster4_reference_00697;gene=rplJ;inference=ab initio prediction:Prodigal:2.60,similar to AA sequence:RefSeq:YP_208886.1,similar to AA sequence:UniProtKB:P42923,protein motif:CLUSTERS:PRK00099,protein motif:Cdd:COG0244,protein motif:Pfam:PF00466.14;locus_tag=cluster4_reference_00697;product=50S ribosomal protein L10,Vegetative protein 300,50S ribosomal protein L10,Ribosomal protein L10,Riboso…
cluster4_reference|SC|contig000001	Prodigal:2.60	CDS	721974	722669	.	-	0	ID=cluster4_reference_00698;gene=rplA;inference=ab initio prediction:Prodigal:2.60,similar to AA sequence:RefSeq:YP_208887.1,similar to AA sequence:UniProtKB:P0A7L0,protein motif:CLUSTERS:PRK05424,protein motif:TIGRFAMs:TIGR01169,protein motif:Pfam:PF00687.15;locus_tag=cluster4_reference_00698;product=50S ribosomal protein L1,50S ribosomal protein L1,50S ribosomal protein L1,ribosomal protein L1,…
cluster4_reference|SC|contig000001	Prodigal:2.60	CDS	722669	723103	.	-	0	ID=cluster4_reference_00699;gene=rplK;inference=ab initio prediction:Prodigal:2.60,similar to AA sequence:RefSeq:YP_208888.1,similar to AA sequence:UniProtKB:P0A7J7,protein motif:CLUSTERS:PRK00140,protein motif:TIGRFAMs:TIGR01632,protein motif:Pfam:PF03946.8;locus_tag=cluster4_reference_00699;product=50S ribosomal protein L11,50S ribosomal protein L11,50S ribosomal protein L11,ribosomal protein L…
cluster4_reference|SC|contig000001	Prodigal:2.60	CDS	723204	723740	.	-	0	ID=cluster4_reference_00700;gene=nusG;inference=ab initio prediction:Prodigal:2.60,similar to AA sequence:RefSeq:YP_208889.1,similar to AA sequence:UniProtKB:P0AFG0,protein motif:CLUSTERS:PRK05609,protein motif:TIGRFAMs:TIGR00922,protein motif:Pfam:PF02357.13;locus_tag=cluster4_reference_00700;product=transcription antitermination protein NusG,Transcription antitermination protein nusG,transcript…
cluster4_reference|SC|contig000001	Prodigal:2.60	CDS	723742	724020	.	-	0	ID=cluster4_reference_00701;gene=secE;inference=ab initio prediction:Prodigal:2.60,similar to AA sequence:RefSeq:YP_208890.1,protein motif:CLUSTERS:PRK07597,protein motif:TIGRFAMs:TIGR00964,protein motif:Pfam:PF00584.14;locus_tag=cluster4_reference_00701;product=preprotein translocase subunit SecE,preprotein translocase subunit SecE,preprotein translocase%2C SecE subunit,SecE/Sec61-gamma subunits…
cluster4_reference|SC|contig000001	Aragorn:1.2.36	tRNA	724135	724210	.	-	0	ID=cluster4_reference_00702;inference=COORDINATES:profile:Aragorn:1.2.36;locus_tag=cluster4_reference_00702;product=tRNA-Trp(cca)
cluster4_reference|SC|contig000001	Prodigal:2.60	CDS	724217	724621	.	-	0	ID=cluster4_reference_00703;eC_number=3.6.5.3;gene=tufA_3;inference=ab initio prediction:Prodigal:2.60,similar to AA sequence:RefSeq:YP_208875.1,similar to AA sequence:UniProtKB:P64027,protein motif:CLUSTERS:PRK12735,protein motif:Cdd:COG0050,protein motif:TIGRFAMs:TIGR00485,protein motif:Pfam:PF03143.11;locus_tag=cluster4_reference_00703;product=elongation factor Tu,Elongation factor Tu,elongati…
cluster4_reference|SC|contig000001	Prodigal:2.60	CDS	730166	730333	.	+	0	ID=cluster4_reference_00704;inference=ab initio prediction:Prodigal:2.60;locus_tag=cluster4_reference_00704;product=hypothetical protein;protein_id=gnl|SC|cluster4_reference_00704
cluster4_reference|SC|contig000001	Prodigal:2.60	CDS	731231	731857	.	-	0	ID=cluster4_reference_00705;eC_number=5.3.1.24,5.3.1.24;gene=trpF;inference=ab initio prediction:Prodigal:2.60,similar to AA sequence:RefSeq:YP_005898160.1,similar to AA sequence:UniProtKB:Q56320,protein motif:CLUSTERS:PRK01222,protein motif:Cdd:COG0135,protein motif:Pfam:PF00697.16;locus_tag=cluster4_reference_00705;product=phosphoribosylanthranilate isomerase,N-(5'-phosphoribosyl)anthranilate i…
cluster4_reference|SC|contig000001	Prodigal:2.60	CDS	731916	732407	.	-	0	ID=cluster4_reference_00706;gene=greB;inference=ab initio prediction:Prodigal:2.60,similar to AA sequence:RefSeq:YP_207425.1,similar to AA sequence:UniProtKB:P30128,protein motif:CLUSTERS:PRK01885,protein motif:Cdd:COG0782,protein motif:TIGRFAMs:TIGR01461,protein motif:Pfam:PF03449.9;locus_tag=cluster4_reference_00706;product=transcription elongation factor GreB,Transcript cleavage factor greB,tr…
cluster4_reference|SC|contig000001	Prodigal:2.60	CDS	732507	734051	.	-	0	ID=cluster4_reference_00707;eC_number=2.4.2.14,2.4.2.14;gene=purF;inference=ab initio prediction:Prodigal:2.60,similar to AA sequence:RefSeq:YP_207426.1,similar to AA sequence:UniProtKB:P0AG16,protein motif:CLUSTERS:PRK09246,protein motif:Cdd:COG0034,protein motif:TIGRFAMs:TIGR01134,protein motif:Pfam:PF00310.1;locus_tag=cluster4_reference_00707;product=amidophosphoribosyltransferase,Amidophospho…
cluster4_reference|SC|contig000001	Prodigal:2.60	CDS	734260	734757	.	-	0	ID=cluster4_reference_00708;gene=cvpA;inference=ab initio prediction:Prodigal:2.60,similar to AA sequence:RefSeq:YP_207427.1,similar to AA sequence:UniProtKB:P08550,protein motif:CLUSTERS:PRK10845,protein motif:Pfam:PF02674.10;locus_tag=cluster4_reference_00708;product=bacteriocin production protein,Pur regulon 18 kDa protein,colicin V production protein,Colicin V production protein;protein_id=gn…
cluster4_reference|SC|contig000001	Prodigal:2.60	CDS	734750	735775	.	-	0	ID=cluster4_reference_00709;inference=ab initio prediction:Prodigal:2.60,similar to AA sequence:RefSeq:YP_207428.1,protein motif:TIGRFAMs:TIGR02223,protein motif:Pfam:PF05036.7;locus_tag=cluster4_reference_00709;product=tetrapac protein,cell division protein FtsN,Sporulation related domain;protein_id=gnl|SC|cluster4_reference_00709
cluster4_reference|SC|contig000001	Prodigal:2.60	CDS	735788	737062	.	-	0	ID=cluster4_reference_00710;gene=folC;inference=ab initio prediction:Prodigal:2.60,similar to AA sequence:RefSeq:YP_207429.1,similar to AA sequence:UniProtKB:P08192,protein motif:CLUSTERS:PRK10846,protein motif:Cdd:COG0285,protein motif:TIGRFAMs:TIGR01499,protein motif:Pfam:PF08245.6;locus_tag=cluster4_reference_00710;product=bifunctional folylpolyglutamate synthase/dihydrofolate synthase,Bifunct…
cluster4_reference|SC|contig000001	Prodigal:2.60	CDS	737093	737539	.	-	0	ID=cluster4_reference_00711;gene=folI;inference=ab initio prediction:Prodigal:2.60,similar to AA sequence:RefSeq:YP_004049110.1;locus_tag=cluster4_reference_00711;product=transcriptional regulator;protein_id=gnl|SC|cluster4_reference_00711
cluster4_reference|SC|contig000001	Prodigal:2.60	CDS	737544	737903	.	-	0	ID=cluster4_reference_00712;inference=ab initio prediction:Prodigal:2.60,similar to AA sequence:RefSeq:YP_002003220.1;locus_tag=cluster4_reference_00712;product=VacJ-like protein;protein_id=gnl|SC|cluster4_reference_00712
cluster4_reference|SC|contig000001	Prodigal:2.60	CDS	737976	738725	.	-	0	ID=cluster4_reference_00713;gene=glnQ;inference=ab initio prediction:Prodigal:2.60,similar to AA sequence:RefSeq:YP_001598805.1,similar to AA sequence:UniProtKB:P10346,protein motif:CLUSTERS:PRK09493,protein motif:Cdd:COG4598,protein motif:TIGRFAMs:TIGR03005,protein motif:Pfam:PF00005.21;locus_tag=cluster4_reference_00713;product=amino acid permease ATP-binding protein,Glutamine transport ATP-bin…
cluster4_reference|SC|contig000001	Prodigal:2.60	CDS	738745	738861	.	-	0	ID=cluster4_reference_00714;inference=ab initio prediction:Prodigal:2.60;locus_tag=cluster4_reference_00714;product=hypothetical protein;protein_id=gnl|SC|cluster4_reference_00714
cluster4_reference|SC|contig000001	Prodigal:2.60	CDS	738877	739656	.	-	0	ID=cluster4_reference_00715;eC_number=2.1.1.182;gene=ksgA;inference=ab initio prediction:Prodigal:2.60,similar to AA sequence:RefSeq:YP_207435.1,similar to AA sequence:UniProtKB:P06992,protein motif:CLUSTERS:PRK00274,protein motif:Cdd:COG0030,protein motif:TIGRFAMs:TIGR00755,protein motif:Pfam:PF00398.14;locus_tag=cluster4_reference_00715;product=dimethyladenosine transferase,Ribosomal RNA small …
cluster4_reference|SC|contig000001	Prodigal:2.60	CDS	739853	740542	.	+	0	ID=cluster4_reference_00716;inference=ab initio prediction:Prodigal:2.60,similar to AA sequence:RefSeq:YP_005878981.1,protein motif:Cdd:COG3663;locus_tag=cluster4_reference_00716;product=putative DNA glycosylase,G:T/U mismatch-specific DNA glycosylase;protein_id=gnl|SC|cluster4_reference_00716
cluster4_reference|SC|contig000001	Prodigal:2.60	CDS	740625	741827	.	+	0	ID=cluster4_reference_00717;eC_number=4.2.1.20,4.2.1.20;gene=trpB;inference=ab initio prediction:Prodigal:2.60,similar to AA sequence:RefSeq:YP_207436.1,similar to AA sequence:UniProtKB:Q2KE82,protein motif:CLUSTERS:PRK04346,protein motif:Cdd:COG0159,protein motif:TIGRFAMs:TIGR00263,protein motif:Pfam:PF00291.19;locus_tag=cluster4_reference_00717;product=tryptophan synthase subunit beta,Tryptopha…
cluster4_reference|SC|contig000001	Prodigal:2.60	CDS	742007	747172	.	-	0	ID=cluster4_reference_00718;eC_number=3.4.21.72,3.4.21.72;gene=iga_1;inference=ab initio prediction:Prodigal:2.60,similar to AA sequence:RefSeq:YP_005898148.1,similar to AA sequence:UniProtKB:P09790,protein motif:Cdd:COG3468,protein motif:Pfam:PF02395.1;locus_tag=cluster4_reference_00718;product=IgA-specific serine endopeptidase,IgA-specific serine endopeptidase autotransporter precursor,Type V s…
cluster4_reference|SC|contig000001	Prodigal:2.60	CDS	748619	750901	.	+	0	ID=cluster4_reference_00719;gene=comA;inference=ab initio prediction:Prodigal:2.60,similar to AA sequence:RefSeq:YP_003082806.1,protein motif:CLUSTERS:PRK11539,protein motif:TIGRFAMs:TIGR00361,protein motif:Pfam:PF03772.10;locus_tag=cluster4_reference_00719;product=competence protein ComA,ComEC family competence protein,DNA internalization-related competence protein ComEC/Rec2,Competence protein;…
cluster4_reference|SC|contig000001	Prodigal:2.60	CDS	750959	751729	.	-	0	ID=cluster4_reference_00720;gene=comL;inference=ab initio prediction:Prodigal:2.60,similar to AA sequence:RefSeq:YP_207439.1,similar to AA sequence:UniProtKB:Q9K0B1,protein motif:CLUSTERS:PRK10866,protein motif:Cdd:COG4105,protein motif:TIGRFAMs:TIGR03302;locus_tag=cluster4_reference_00720;product=ComL,Competence lipoprotein ComL precursor,outer membrane biogenesis protein BamD,DNA uptake lipopro…
cluster4_reference|SC|contig000001	Prodigal:2.60	CDS	751761	752885	.	+	0	ID=cluster4_reference_00721;eC_number=5.4.99.23;gene=rluD;inference=ab initio prediction:Prodigal:2.60,similar to AA sequence:RefSeq:YP_001598812.1,similar to AA sequence:UniProtKB:P33643,protein motif:CLUSTERS:PRK11180,protein motif:TIGRFAMs:TIGR00005,protein motif:Pfam:PF00849.16;locus_tag=cluster4_reference_00721;product=ribosomal large subunit pseudouridine synthase D,Ribosomal large subunit …
cluster4_reference|SC|contig000001	Prodigal:2.60	CDS	753038	753985	.	-	0	ID=cluster4_reference_00722;inference=ab initio prediction:Prodigal:2.60,similar to AA sequence:RefSeq:YP_003082809.1,protein motif:TIGRFAMs:TIGR00841,protein motif:Pfam:PF01758.10;locus_tag=cluster4_reference_00722;product=putative transmembrane transport protein,bile acid transporter,Sodium Bile acid symporter family;protein_id=gnl|SC|cluster4_reference_00722
cluster4_reference|SC|contig000001	Prodigal:2.60	CDS	754592	755371	.	+	0	ID=cluster4_reference_00723;gene=yfiH;inference=ab initio prediction:Prodigal:2.60,similar to AA sequence:UniProtKB:P33644,protein motif:CLUSTERS:PRK10723,protein motif:TIGRFAMs:TIGR00726,protein motif:Pfam:PF02578.9;locus_tag=cluster4_reference_00723;product=Laccase domain protein yfiH,hypothetical protein,uncharacterized protein%2C YfiH family,Multi-copper polyphenol oxidoreductase laccase;prot…
cluster4_reference|SC|contig000001	Prodigal:2.60	CDS	755423	755902	.	+	0	ID=cluster4_reference_00724;gene=lptE;inference=ab initio prediction:Prodigal:2.60,similar to AA sequence:RefSeq:YP_002001054.1,similar to AA sequence:UniProtKB:P0ADC1,protein motif:CLUSTERS:PRK10796,protein motif:Pfam:PF04390.6;locus_tag=cluster4_reference_00724;product=Rare lipoprotein B%2C putative,Rare lipoprotein B,LPS-assembly lipoprotein RlpB,Lipopolysaccharide-assembly;protein_id=gnl|SC|c…
cluster4_reference|SC|contig000001	Prodigal:2.60	CDS	755904	756902	.	+	0	ID=cluster4_reference_00725;eC_number=2.7.7.7,2.7.7.7;gene=holA;inference=ab initio prediction:Prodigal:2.60,similar to AA sequence:RefSeq:YP_207444.1,similar to AA sequence:UniProtKB:P28630,protein motif:CLUSTERS:PRK05574,protein motif:TIGRFAMs:TIGR01128,protein motif:Pfam:PF06144.7;locus_tag=cluster4_reference_00725;product=DNA polymerase III subunit delta,DNA polymerase III subunit delta,DNA p…
cluster4_reference|SC|contig000001	Prodigal:2.60	CDS	757023	757442	.	+	0	ID=cluster4_reference_00726;inference=ab initio prediction:Prodigal:2.60,similar to AA sequence:RefSeq:YP_004049095.1;locus_tag=cluster4_reference_00726;product=membrane protein;protein_id=gnl|SC|cluster4_reference_00726
cluster4_reference|SC|contig000001	Prodigal:2.60	CDS	757467	758033	.	+	0	ID=cluster4_reference_00727;inference=ab initio prediction:Prodigal:2.60,similar to AA sequence:RefSeq:YP_002001057.1,protein motif:Pfam:PF06271.6;locus_tag=cluster4_reference_00727;product=Membrane protein,RDD family;protein_id=gnl|SC|cluster4_reference_00727
cluster4_reference|SC|contig000001	Prodigal:2.60	CDS	758117	759001	.	-	0	ID=cluster4_reference_00728;inference=ab initio prediction:Prodigal:2.60,similar to AA sequence:UniProtKB:P44726,protein motif:CLUSTERS:PRK11820,protein motif:TIGRFAMs:TIGR00255,protein motif:Pfam:PF03755.7;locus_tag=cluster4_reference_00728;product=hypothetical protein,hypothetical protein,conserved hypothetical protein,YicC-like family%2C N-terminal region;protein_id=gnl|SC|cluster4_reference_0…
cluster4_reference|SC|contig000001	Prodigal:2.60	CDS	759485	760348	.	-	0	ID=cluster4_reference_00729;gene=rpoH;inference=ab initio prediction:Prodigal:2.60,similar to AA sequence:RefSeq:YP_207448.1,similar to AA sequence:UniProtKB:P0AGB3,protein motif:CLUSTERS:PRK06596,protein motif:TIGRFAMs:TIGR02392,protein motif:Pfam:PF04545.10;locus_tag=cluster4_reference_00729;product=RNA polymerase factor sigma-32,Heat shock regulatory protein F33.4,RNA polymerase factor sigma-3…
cluster4_reference|SC|contig000001	Prodigal:2.60	CDS	760612	762186	.	-	0	ID=cluster4_reference_00730;eC_number=2.3.1.-;gene=lnt;inference=ab initio prediction:Prodigal:2.60,similar to AA sequence:RefSeq:YP_001598822.1,similar to AA sequence:UniProtKB:P23930,protein motif:CLUSTERS:PRK00302,protein motif:TIGRFAMs:TIGR00546,protein motif:Pfam:PF00795.1;locus_tag=cluster4_reference_00730;product=apolipoprotein N-acyltransferase,Apolipoprotein N-acyltransferase,apolipoprot…
cluster4_reference|SC|contig000001	Prodigal:2.60	CDS	762219	762605	.	-	0	ID=cluster4_reference_00731;gene=yedI;inference=ab initio prediction:Prodigal:2.60,similar to AA sequence:UniProtKB:P46125,protein motif:CLUSTERS:PRK10062,protein motif:Cdd:COG2354,protein motif:Pfam:PF05661.6;locus_tag=cluster4_reference_00731;product=Inner membrane protein yedI,hypothetical protein,Uncharacterized protein conserved in bacteria,Protein of unknown function (DUF808);protein_id=gnl…
cluster4_reference|SC|contig000001	Prodigal:2.60	CDS	762659	762958	.	+	0	ID=cluster4_reference_00732;inference=ab initio prediction:Prodigal:2.60;locus_tag=cluster4_reference_00732;product=hypothetical protein;protein_id=gnl|SC|cluster4_reference_00732
cluster4_reference|SC|contig000001	Prodigal:2.60	CDS	763141	763461	.	+	0	ID=cluster4_reference_00733;inference=ab initio prediction:Prodigal:2.60,similar to AA sequence:RefSeq:YP_002001064.1,protein motif:CLUSTERS:PRK05326,protein motif:Cdd:COG3263;locus_tag=cluster4_reference_00733;product=potassium/proton antiporter,potassium/proton antiporter,NhaP-type Na+/H+ and K+/H+ antiporters with a unique C-terminal domain;protein_id=gnl|SC|cluster4_reference_00733
cluster4_reference|SC|contig000001	Prodigal:2.60	CDS	763614	763904	.	+	0	ID=cluster4_reference_00734;inference=ab initio prediction:Prodigal:2.60,similar to AA sequence:RefSeq:YP_002001064.1;locus_tag=cluster4_reference_00734;product=potassium/proton antiporter;protein_id=gnl|SC|cluster4_reference_00734
cluster4_reference|SC|contig000001	Prodigal:2.60	CDS	763967	764368	.	-	0	ID=cluster4_reference_00735;gene=cycA;inference=ab initio prediction:Prodigal:2.60,similar to AA sequence:RefSeq:YP_005882357.1,similar to AA sequence:UniProtKB:Q5SME3,protein motif:CLUSTERS:PRK14486,protein motif:Cdd:COG2010,protein motif:TIGRFAMs:TIGR00782,protein motif:Pfam:PF00034.15;locus_tag=cluster4_reference_00735;product=putative cytochrome C,Cytochrome c552,putative bifunctional cbb3-ty…
cluster4_reference|SC|contig000001	Prodigal:2.60	CDS	764560	765642	.	-	0	ID=cluster4_reference_00736;eC_number=4.99.1.1;gene=hemH;inference=ab initio prediction:Prodigal:2.60,similar to AA sequence:RefSeq:YP_002001066.1,similar to AA sequence:UniProtKB:P23871,protein motif:CLUSTERS:PRK00035,protein motif:Cdd:COG0276,protein motif:TIGRFAMs:TIGR00109,protein motif:Pfam:PF00762.1;locus_tag=cluster4_reference_00736;product=ferrochelatase,Ferrochelatase,ferrochelatase,Prot…
cluster4_reference|SC|contig000001	Prodigal:2.60	CDS	765652	766767	.	-	0	ID=cluster4_reference_00737;eC_number=2.4.2.29,2.4.2.29;gene=tgt;inference=ab initio prediction:Prodigal:2.60,similar to AA sequence:RefSeq:YP_207454.1,similar to AA sequence:UniProtKB:P0A847,protein motif:CLUSTERS:PRK00112,protein motif:TIGRFAMs:TIGR00430,protein motif:Pfam:PF01702.12;locus_tag=cluster4_reference_00737;product=queuine tRNA-ribosyltransferase,Queuine tRNA-ribosyltransferase,queui…
cluster4_reference|SC|contig000001	Aragorn:1.2.36	tRNA	766946	767022	.	+	0	ID=cluster4_reference_00738;inference=COORDINATES:profile:Aragorn:1.2.36;locus_tag=cluster4_reference_00738;product=tRNA-Val(gac)
cluster4_reference|SC|contig000001	Prodigal:2.60	CDS	767075	768988	.	+	0	ID=cluster4_reference_00739;eC_number=6.1.1.3;gene=thrS;inference=ab initio prediction:Prodigal:2.60,similar to AA sequence:RefSeq:YP_002001068.1,similar to AA sequence:UniProtKB:P0A8M3,protein motif:CLUSTERS:PRK00413,protein motif:Cdd:COG0442,protein motif:TIGRFAMs:TIGR00418,protein motif:Pfam:PF00587.19;locus_tag=cluster4_reference_00739;product=threonyl-tRNA synthetase,Threonine--tRNA ligase,t…
cluster4_reference|SC|contig000001	Prodigal:2.60	CDS	769123	769527	.	+	0	ID=cluster4_reference_00740;gene=infC;inference=ab initio prediction:Prodigal:2.60,similar to AA sequence:RefSeq:YP_207456.1,similar to AA sequence:UniProtKB:P0A707,protein motif:CLUSTERS:PRK00028,protein motif:Cdd:COG0290,protein motif:TIGRFAMs:TIGR00168,protein motif:Pfam:PF00707.16;locus_tag=cluster4_reference_00740;product=translation initiation factor IF-3,Translation initiation factor IF-3,…
cluster4_reference|SC|contig000001	Prodigal:2.60	CDS	769578	769871	.	+	0	ID=cluster4_reference_00741;gene=rpmI;inference=ab initio prediction:Prodigal:2.60,similar to AA sequence:RefSeq:YP_005889168.1,similar to AA sequence:UniProtKB:P0A7Q1,protein motif:CLUSTERS:PRK00172,protein motif:Cdd:COG0291,protein motif:TIGRFAMs:TIGR00001,protein motif:Pfam:PF01632.13;locus_tag=cluster4_reference_00741;product=putative 50S ribosomal protein L35,Ribosomal protein A,50S ribosoma…
cluster4_reference|SC|contig000001	Prodigal:2.60	CDS	769884	770243	.	+	0	ID=cluster4_reference_00742;gene=rplT;inference=ab initio prediction:Prodigal:2.60,similar to AA sequence:RefSeq:YP_207458.1,similar to AA sequence:UniProtKB:P0A7L3,protein motif:CLUSTERS:PRK05185,protein motif:TIGRFAMs:TIGR01032,protein motif:Pfam:PF00453.12;locus_tag=cluster4_reference_00742;product=50S ribosomal protein L20,50S ribosomal protein L20,50S ribosomal protein L20,ribosomal protein …
cluster4_reference|SC|contig000001	Prodigal:2.60	CDS	770523	771581	.	+	0	ID=cluster4_reference_00743;eC_number=6.1.1.20,6.1.1.20;gene=pheS;inference=ab initio prediction:Prodigal:2.60,similar to AA sequence:RefSeq:YP_005903392.1,similar to AA sequence:UniProtKB:P08312,protein motif:CLUSTERS:PRK00488,protein motif:Cdd:COG0016,protein motif:TIGRFAMs:TIGR00468,protein motif:Pfam:PF01409.14;locus_tag=cluster4_reference_00743;product=phenylalanyl-tRNA synthetase subunit al…
cluster4_reference|SC|contig000001	Prodigal:2.60	CDS	771758	772822	.	+	0	ID=cluster4_reference_00744;inference=ab initio prediction:Prodigal:2.60,similar to AA sequence:RefSeq:YP_005878958.1,protein motif:Cdd:COG4938;locus_tag=cluster4_reference_00744;product=putative ATPase,Uncharacterized conserved protein;protein_id=gnl|SC|cluster4_reference_00744
cluster4_reference|SC|contig000001	Prodigal:2.60	CDS	772829	773347	.	+	0	ID=cluster4_reference_00745;inference=ab initio prediction:Prodigal:2.60;locus_tag=cluster4_reference_00745;product=hypothetical protein;protein_id=gnl|SC|cluster4_reference_00745
cluster4_reference|SC|contig000001	Prodigal:2.60	CDS	773383	775746	.	+	0	ID=cluster4_reference_00746;eC_number=6.1.1.20,6.1.1.20;gene=pheT;inference=ab initio prediction:Prodigal:2.60,similar to AA sequence:RefSeq:YP_207463.1,similar to AA sequence:UniProtKB:P07395,protein motif:CLUSTERS:PRK00629,protein motif:Cdd:COG0072,protein motif:TIGRFAMs:TIGR00472,protein motif:Pfam:PF03483.11;locus_tag=cluster4_reference_00746;product=phenylalanyl-tRNA synthetase subunit beta,…
cluster4_reference|SC|contig000001	Prodigal:2.60	CDS	775820	776122	.	+	0	ID=cluster4_reference_00747;gene=ihfA;inference=ab initio prediction:Prodigal:2.60,similar to AA sequence:RefSeq:YP_207464.1,similar to AA sequence:UniProtKB:Q5PH86,protein motif:CLUSTERS:PRK00285,protein motif:TIGRFAMs:TIGR00987,protein motif:Pfam:PF00216.15;locus_tag=cluster4_reference_00747;product=integration host factor subunit alpha,Integration host factor subunit alpha,integration host fac…
cluster4_reference|SC|contig000001	Prodigal:2.60	CDS	776106	776414	.	+	0	ID=cluster4_reference_00748;inference=ab initio prediction:Prodigal:2.60;locus_tag=cluster4_reference_00748;product=hypothetical protein;protein_id=gnl|SC|cluster4_reference_00748
cluster4_reference|SC|contig000001	Prodigal:2.60	CDS	776744	777229	.	+	0	ID=cluster4_reference_00749;gene=fxsA;inference=ab initio prediction:Prodigal:2.60,similar to AA sequence:RefSeq:YP_207466.1,protein motif:CLUSTERS:PRK11463,protein motif:Cdd:COG3030,protein motif:Pfam:PF04186.7;locus_tag=cluster4_reference_00749;product=FxsA protein,phage T7 F exclusion suppressor FxsA,Protein affecting phage T7 exclusion by the F plasmid,FxsA cytoplasmic membrane protein;protei…
cluster4_reference|SC|contig000001	Prodigal:2.60	CDS	777489	777704	.	+	0	ID=cluster4_reference_00750;inference=ab initio prediction:Prodigal:2.60;locus_tag=cluster4_reference_00750;product=hypothetical protein;protein_id=gnl|SC|cluster4_reference_00750
cluster4_reference|SC|contig000001	Prodigal:2.60	CDS	777910	779334	.	+	0	ID=cluster4_reference_00751;eC_number=2.6.1.62;gene=bioA;inference=ab initio prediction:Prodigal:2.60,similar to AA sequence:RefSeq:YP_001598841.1,similar to AA sequence:UniProtKB:P12995,protein motif:CLUSTERS:PRK06173,protein motif:Cdd:COG4992,protein motif:TIGRFAMs:TIGR00508,protein motif:Pfam:PF00202.15;locus_tag=cluster4_reference_00751;product=adenosylmethionine-8-amino-7-oxononanoate aminot…
cluster4_reference|SC|contig000001	Prodigal:2.60	CDS	779331	779978	.	+	0	ID=cluster4_reference_00752;eC_number=6.3.3.3,6.3.3.3;gene=bioD;inference=ab initio prediction:Prodigal:2.60,similar to AA sequence:RefSeq:YP_003082835.1,similar to AA sequence:UniProtKB:P13000,protein motif:CLUSTERS:PRK00090,protein motif:TIGRFAMs:TIGR00347;locus_tag=cluster4_reference_00752;product=dithiobiotin synthetase,ATP-dependent dethiobiotin synthetase BioD 1,dithiobiotin synthetase,deth…
cluster4_reference|SC|contig000001	Prodigal:2.60	CDS	780329	780523	.	+	0	ID=cluster4_reference_00753;inference=ab initio prediction:Prodigal:2.60;locus_tag=cluster4_reference_00753;product=hypothetical protein;protein_id=gnl|SC|cluster4_reference_00753
cluster4_reference|SC|contig000001	Prodigal:2.60	CDS	780579	781022	.	+	0	ID=cluster4_reference_00754;inference=ab initio prediction:Prodigal:2.60;locus_tag=cluster4_reference_00754;product=hypothetical protein;protein_id=gnl|SC|cluster4_reference_00754
cluster4_reference|SC|contig000001	Prodigal:2.60	CDS	781471	781956	.	+	0	ID=cluster4_reference_00755;inference=ab initio prediction:Prodigal:2.60,similar to AA sequence:RefSeq:YP_003082836.1,protein motif:CLUSTERS:PRK11655,protein motif:Cdd:COG3161,protein motif:Pfam:PF04345.7;locus_tag=cluster4_reference_00755;product=putative 4-hydroxybenzoate synthetase,chorismate pyruvate lyase,4-hydroxybenzoate synthetase (chorismate lyase),Chorismate lyase;protein_id=gnl|SC|clus…
cluster4_reference|SC|contig000001	Prodigal:2.60	CDS	781986	782876	.	+	0	ID=cluster4_reference_00756;eC_number=2.5.1.-;gene=ubiA;inference=ab initio prediction:Prodigal:2.60,similar to AA sequence:RefSeq:YP_003082837.1,similar to AA sequence:UniProtKB:P0AGK1,protein motif:CLUSTERS:PRK12848,protein motif:Cdd:COG0109,protein motif:TIGRFAMs:TIGR01474,protein motif:Pfam:PF01040.12;locus_tag=cluster4_reference_00756;product=4-hydroxybenzoate octaprenyltransferase,4-hydroxy…
cluster4_reference|SC|contig000001	Prodigal:2.60	CDS	783061	783510	.	+	0	ID=cluster4_reference_00757;eC_number=2.7.1.-;gene=ptsN;inference=ab initio prediction:Prodigal:2.60,similar to AA sequence:RefSeq:YP_207472.1,similar to AA sequence:UniProtKB:P69829,protein motif:CLUSTERS:PRK10896,protein motif:TIGRFAMs:TIGR01419,protein motif:Pfam:PF00359.1;locus_tag=cluster4_reference_00757;product=two-component system transcriptional response regulator,Nitrogen regulatory pro…
cluster4_reference|SC|contig000001	Prodigal:2.60	CDS	783512	784474	.	+	0	ID=cluster4_reference_00758;eC_number=2.7.11.-;gene=hprK;inference=ab initio prediction:Prodigal:2.60,similar to AA sequence:RefSeq:YP_207473.1,similar to AA sequence:UniProtKB:Q9S1H5,protein motif:CLUSTERS:PRK05428,protein motif:TIGRFAMs:TIGR00679,protein motif:Pfam:PF07475.1;locus_tag=cluster4_reference_00758;product=HPr kinase/phosphorylase,HPr kinase/phosphorylase,HPr kinase/phosphorylase,HPr…
cluster4_reference|SC|contig000001	Prodigal:2.60	CDS	784455	785309	.	+	0	ID=cluster4_reference_00759;gene=yhbJ;inference=ab initio prediction:Prodigal:2.60,similar to AA sequence:RefSeq:YP_005893587.1,similar to AA sequence:UniProtKB:P0A894,protein motif:CLUSTERS:PRK05416,protein motif:Cdd:COG1660,protein motif:Pfam:PF03668.9;locus_tag=cluster4_reference_00759;product=ATP-binding protein,hypothetical protein,glmZ(sRNA)-inactivating NTPase,Predicted P-loop-containing k…
cluster4_reference|SC|contig000001	Prodigal:2.60	CDS	785390	786331	.	+	0	ID=cluster4_reference_00760;gene=rbgA;inference=ab initio prediction:Prodigal:2.60,similar to AA sequence:RefSeq:YP_207475.1,similar to AA sequence:UniProtKB:O31743,protein motif:CLUSTERS:PRK09563,protein motif:Cdd:COG3596,protein motif:TIGRFAMs:TIGR03596,protein motif:Pfam:PF01926.17;locus_tag=cluster4_reference_00760;product=ribosomal biogenesis GTPase,Ribosome biogenesis GTPase A,GTPase YlqF,P…
cluster4_reference|SC|contig000001	Prodigal:2.60	CDS	786432	787034	.	+	0	ID=cluster4_reference_00761;gene=scpB;inference=ab initio prediction:Prodigal:2.60,similar to AA sequence:RefSeq:YP_005891568.1,similar to AA sequence:UniProtKB:Q83CP9,protein motif:CLUSTERS:PRK00135,protein motif:TIGRFAMs:TIGR00281,protein motif:Pfam:PF04079.10;locus_tag=cluster4_reference_00761;product=Segregation and condensation protein B,Segregation and condensation protein B homolog,segrega…
cluster4_reference|SC|contig000001	Prodigal:2.60	CDS	787218	788891	.	+	0	ID=cluster4_reference_00762;gene=recN;inference=ab initio prediction:Prodigal:2.60,similar to AA sequence:RefSeq:YP_005878942.1,similar to AA sequence:UniProtKB:P05824,protein motif:CLUSTERS:PRK10869,protein motif:Cdd:COG0419,protein motif:TIGRFAMs:TIGR00634,protein motif:Pfam:PF02463.13;locus_tag=cluster4_reference_00762;product=DNA repair protein RecN (recombination protein N),Recombination pro…
cluster4_reference|SC|contig000001	Aragorn:1.2.36	tRNA	789001	789077	.	+	0	ID=cluster4_reference_00763;inference=COORDINATES:profile:Aragorn:1.2.36;locus_tag=cluster4_reference_00763;product=tRNA-Arg(acg)
cluster4_reference|SC|contig000001	Aragorn:1.2.36	tRNA	789095	789169	.	+	0	ID=cluster4_reference_00764;inference=COORDINATES:profile:Aragorn:1.2.36;locus_tag=cluster4_reference_00764;product=tRNA-Glu(ttc)
cluster4_reference|SC|contig000001	Prodigal:2.60	CDS	789918	791537	.	-	0	ID=cluster4_reference_00765;gene=mnmC;inference=ab initio prediction:Prodigal:2.60,similar to AA sequence:RefSeq:YP_005878940.1,similar to AA sequence:UniProtKB:Q8XCQ7,protein motif:CLUSTERS:PRK01747,protein motif:Cdd:COG4121,protein motif:TIGRFAMs:TIGR03197,protein motif:Pfam:PF01266.18;locus_tag=cluster4_reference_00765;product=putative oxidoreductase,tRNA 5-methylaminomethyl-2-thiouridine bios…
cluster4_reference|SC|contig000001	Prodigal:2.60	CDS	791657	792025	.	+	0	ID=cluster4_reference_00766;inference=ab initio prediction:Prodigal:2.60,protein motif:Cdd:COG3536,protein motif:Pfam:PF06155.6;locus_tag=cluster4_reference_00766;product=Uncharacterized protein conserved in bacteria,Protein of unknown function (DUF971);protein_id=gnl|SC|cluster4_reference_00766
cluster4_reference|SC|contig000001	Prodigal:2.60	CDS	792068	792805	.	+	0	ID=cluster4_reference_00767;eC_number=2.1.1.163;gene=ubiE;inference=ab initio prediction:Prodigal:2.60,similar to AA sequence:RefSeq:YP_207480.1,similar to AA sequence:UniProtKB:P0A887,protein motif:CLUSTERS:PRK00216,protein motif:Cdd:COG4798,protein motif:TIGRFAMs:TIGR01934,protein motif:Pfam:PF01209.12;locus_tag=cluster4_reference_00767;product=ubiquinone/menaquinone biosynthesis methyltransfer…
cluster4_reference|SC|contig000001	Prodigal:2.60	CDS	793025	793504	.	+	0	ID=cluster4_reference_00768;inference=ab initio prediction:Prodigal:2.60,similar to AA sequence:RefSeq:YP_005893594.1;locus_tag=cluster4_reference_00768;product=putative lipoprotein;protein_id=gnl|SC|cluster4_reference_00768
cluster4_reference|SC|contig000001	Prodigal:2.60	CDS	793631	794125	.	-	0	ID=cluster4_reference_00769;eC_number=2.7.6.3,2.7.6.3;gene=folK;inference=ab initio prediction:Prodigal:2.60,similar to AA sequence:RefSeq:YP_207482.1,similar to AA sequence:UniProtKB:P43777,protein motif:CLUSTERS:PRK14092,protein motif:TIGRFAMs:TIGR01498,protein motif:Pfam:PF01288.14;locus_tag=cluster4_reference_00769;product=2-amino-4-hydroxy-6- hydroxymethyldihydropteridine pyrophosphokinase,2…
cluster4_reference|SC|contig000001	Prodigal:2.60	CDS	794135	794509	.	-	0	ID=cluster4_reference_00770;gene=sirB2;inference=ab initio prediction:Prodigal:2.60,similar to AA sequence:RefSeq:YP_002001100.1,similar to AA sequence:UniProtKB:Q46755,protein motif:CLUSTERS:PRK10278,protein motif:Pfam:PF04247.6;locus_tag=cluster4_reference_00770;product=Regulator,hypothetical protein,hypothetical protein,Invasion gene expression up-regulator%2C SirB;protein_id=gnl|SC|cluster4_r…
cluster4_reference|SC|contig000001	Prodigal:2.60	CDS	794563	795129	.	-	0	ID=cluster4_reference_00771;inference=ab initio prediction:Prodigal:2.60,similar to AA sequence:RefSeq:YP_005878934.1,protein motif:Pfam:PF06962.6;locus_tag=cluster4_reference_00771;product=putative rRNA methyltransferase,Putative rRNA methylase;protein_id=gnl|SC|cluster4_reference_00771
cluster4_reference|SC|contig000001	Prodigal:2.60	CDS	795214	795507	.	-	0	ID=cluster4_reference_00772;gene=hfq;inference=ab initio prediction:Prodigal:2.60,similar to AA sequence:RefSeq:YP_001598859.1,similar to AA sequence:UniProtKB:Q9KV11,protein motif:CLUSTERS:PRK00395,protein motif:TIGRFAMs:TIGR02383,protein motif:Pfam:PF01423.16;locus_tag=cluster4_reference_00772;product=host factor-I protein,hypothetical protein,RNA-binding protein Hfq,RNA chaperone Hfq,LSM domai…
cluster4_reference|SC|contig000001	Prodigal:2.60	CDS	795636	796574	.	-	0	ID=cluster4_reference_00773;eC_number=3.4.21.-;gene=pbpG;inference=ab initio prediction:Prodigal:2.60,similar to AA sequence:RefSeq:YP_003082852.1,similar to AA sequence:UniProtKB:P0AFI5,protein motif:CLUSTERS:PRK11669,protein motif:Pfam:PF00768.14;locus_tag=cluster4_reference_00773;product=D-alanyl-D-alanine carboxypeptidase,D-alanyl-D-alanine endopeptidase precursor,D-alanyl-D-alanine endopepti…
cluster4_reference|SC|contig000001	Prodigal:2.60	CDS	796895	797335	.	+	0	ID=cluster4_reference_00774;eC_number=1.11.1.15;gene=bcp;inference=ab initio prediction:Prodigal:2.60,similar to AA sequence:RefSeq:YP_002001106.1,similar to AA sequence:UniProtKB:Q83CY8,protein motif:CLUSTERS:PRK09437,protein motif:TIGRFAMs:TIGR03137,protein motif:Pfam:PF00578.15;locus_tag=cluster4_reference_00774;product=Bacterioferritin comigratory protein,Putative peroxiredoxin bcp,thioredoxi…
cluster4_reference|SC|contig000001	Prodigal:2.60	CDS	797387	798262	.	+	0	ID=cluster4_reference_00775;gene=xerD;inference=ab initio prediction:Prodigal:2.60,similar to AA sequence:RefSeq:YP_002001107.1,similar to AA sequence:UniProtKB:P0A8P8,protein motif:CLUSTERS:PRK00283,protein motif:Cdd:COG4974,protein motif:TIGRFAMs:TIGR02225,protein motif:Pfam:PF00589.16;locus_tag=cluster4_reference_00775;product=XerD protein,Tyrosine recombinase XerD,site-specific tyrosine recom…
cluster4_reference|SC|contig000001	Prodigal:2.60	CDS	798434	798634	.	+	0	ID=cluster4_reference_00776;inference=ab initio prediction:Prodigal:2.60,similar to AA sequence:RefSeq:YP_002001108.1,protein motif:Pfam:PF04324.9;locus_tag=cluster4_reference_00776;product=putative ferredoxin,BFD-like [2Fe-2S] binding domain;protein_id=gnl|SC|cluster4_reference_00776
cluster4_reference|SC|contig000001	Prodigal:2.60	CDS	798800	799033	.	+	0	ID=cluster4_reference_00777;inference=ab initio prediction:Prodigal:2.60,similar to AA sequence:RefSeq:YP_002001110.1,protein motif:Pfam:PF05768.8;locus_tag=cluster4_reference_00777;product=Thioredoxin,Glutaredoxin-like domain (DUF836);protein_id=gnl|SC|cluster4_reference_00777
cluster4_reference|SC|contig000001	Prodigal:2.60	CDS	799508	800371	.	-	0	ID=cluster4_reference_00778;eC_number=1.1.1.133;gene=rfbD;inference=ab initio prediction:Prodigal:2.60,similar to AA sequence:RefSeq:NP_273798.1,similar to AA sequence:UniProtKB:P26392,protein motif:CLUSTERS:PRK09987,protein motif:TIGRFAMs:TIGR01214,protein motif:Pfam:PF04321.11;locus_tag=cluster4_reference_00778;product=dTDP-L-rhamnose synthase,dTDP-4-dehydrorhamnose reductase,dTDP-4-dehydrorham…
cluster4_reference|SC|contig000001	Prodigal:2.60	CDS	800384	801433	.	+	0	ID=cluster4_reference_00779;eC_number=6.3.2.6,6.3.2.6;gene=purC;inference=ab initio prediction:Prodigal:2.60,similar to AA sequence:RefSeq:YP_974798.1,similar to AA sequence:UniProtKB:A0R4I0,protein motif:CLUSTERS:PRK13961,protein motif:Cdd:COG0152,protein motif:TIGRFAMs:TIGR00081,protein motif:Pfam:PF01259.12;locus_tag=cluster4_reference_00779;product=phosphoribosylaminoimidazole-succinocarboxam…
cluster4_reference|SC|contig000001	Prodigal:2.60	CDS	802208	804328	.	+	0	ID=cluster4_reference_00780;eC_number=2.7.7.8,2.7.7.8;gene=pnp;inference=ab initio prediction:Prodigal:2.60,similar to AA sequence:RefSeq:YP_974799.1,similar to AA sequence:UniProtKB:Q9K062,protein motif:CLUSTERS:PRK11824,protein motif:Cdd:COG4785,protein motif:TIGRFAMs:TIGR03591,protein motif:Pfam:PF01138.15;locus_tag=cluster4_reference_00780;product=polynucleotide phosphorylase,Polyribonucleoti…
cluster4_reference|SC|contig000001	Prodigal:2.60	CDS	804401	805069	.	-	0	ID=cluster4_reference_00781;inference=ab initio prediction:Prodigal:2.60,similar to AA sequence:RefSeq:YP_004049045.1,protein motif:Cdd:COG2836;locus_tag=cluster4_reference_00781;product=membrane protein,Uncharacterized conserved protein;protein_id=gnl|SC|cluster4_reference_00781
cluster4_reference|SC|contig000001	Prodigal:2.60	CDS	805083	805379	.	-	0	ID=cluster4_reference_00782;inference=ab initio prediction:Prodigal:2.60,similar to AA sequence:RefSeq:YP_001598871.1;locus_tag=cluster4_reference_00782;product=lipoprotein;protein_id=gnl|SC|cluster4_reference_00782
cluster4_reference|SC|contig000001	Prodigal:2.60	CDS	805516	806367	.	+	0	ID=cluster4_reference_00783;eC_number=5.1.1.7,5.1.1.7;gene=dapF;inference=ab initio prediction:Prodigal:2.60,similar to AA sequence:RefSeq:YP_207495.1,similar to AA sequence:UniProtKB:P44859,protein motif:CLUSTERS:PRK00450,protein motif:Cdd:COG0253,protein motif:TIGRFAMs:TIGR00652,protein motif:Pfam:PF01678.13;locus_tag=cluster4_reference_00783;product=diaminopimelate epimerase,Diaminopimelate ep…
cluster4_reference|SC|contig000001	Prodigal:2.60	CDS	806364	806969	.	+	0	ID=cluster4_reference_00784;inference=ab initio prediction:Prodigal:2.60,similar to AA sequence:RefSeq:YP_002001118.1;locus_tag=cluster4_reference_00784;product=membrane protein;protein_id=gnl|SC|cluster4_reference_00784
cluster4_reference|SC|contig000001	Prodigal:2.60	CDS	807115	808095	.	+	0	ID=cluster4_reference_00785;eC_number=2.5.1.47,2.5.1.47;gene=cysK;inference=ab initio prediction:Prodigal:2.60,similar to AA sequence:RefSeq:YP_004049041.1,similar to AA sequence:UniProtKB:Q7DDL5,protein motif:CLUSTERS:PRK10717,protein motif:Cdd:COG0031,protein motif:TIGRFAMs:TIGR01139,protein motif:Pfam:PF00291.19;locus_tag=cluster4_reference_00785;product=cysteine synthase,Cysteine synthase,cys…
cluster4_reference|SC|contig000001	Prodigal:2.60	CDS	808579	809457	.	+	0	ID=cluster4_reference_00786;inference=ab initio prediction:Prodigal:2.60,similar to AA sequence:RefSeq:YP_004049040.1,protein motif:Cdd:COG5006,protein motif:TIGRFAMs:TIGR00950,protein motif:Pfam:PF00892.14;locus_tag=cluster4_reference_00786;product=integral membrane protein,Predicted permease%2C DMT superfamily,carboxylate/amino acid/amine transporter,EamA-like transporter family;protein_id=gnl|…
cluster4_reference|SC|contig000001	Prodigal:2.60	CDS	809722	810741	.	-	0	ID=cluster4_reference_00787;eC_number=3.4.21.89;gene=lepB;inference=ab initio prediction:Prodigal:2.60,similar to AA sequence:RefSeq:YP_207499.1,similar to AA sequence:UniProtKB:P00803,protein motif:CLUSTERS:PRK10861,protein motif:Cdd:COG4959,protein motif:TIGRFAMs:TIGR02227,protein motif:Pfam:PF00717.17;locus_tag=cluster4_reference_00787;product=signal peptidase I,Signal peptidase I,signal pepti…
cluster4_reference|SC|contig000001	Prodigal:2.60	CDS	810884	812677	.	-	0	ID=cluster4_reference_00788;eC_number=3.6.5.-;gene=lepA;inference=ab initio prediction:Prodigal:2.60,similar to AA sequence:RefSeq:YP_207500.1,similar to AA sequence:UniProtKB:P60785,protein motif:CLUSTERS:PRK05433,protein motif:Cdd:COG0050,protein motif:TIGRFAMs:TIGR01393,protein motif:Pfam:PF06421.6;locus_tag=cluster4_reference_00788;product=GTP-binding protein LepA,Elongation factor 4,GTP-bind…
cluster4_reference|SC|contig000001	Prodigal:2.60	CDS	812820	813521	.	-	0	ID=cluster4_reference_00789;eC_number=3.2.2.16,3.2.2.9;gene=mtnN;inference=ab initio prediction:Prodigal:2.60,similar to AA sequence:RefSeq:YP_005898083.1,similar to AA sequence:UniProtKB:Q9KPI8,protein motif:CLUSTERS:PRK05584,protein motif:TIGRFAMs:TIGR01704,protein motif:Pfam:PF01048.14;locus_tag=cluster4_reference_00789;product=methylthioadenosine nucleosidase/adenosylhomocysteine nucleosidase…
cluster4_reference|SC|contig000001	Prodigal:2.60	CDS	813689	814819	.	+	0	ID=cluster4_reference_00790;gene=pilT_1;inference=ab initio prediction:Prodigal:2.60,similar to AA sequence:RefSeq:YP_002001128.1,similar to AA sequence:UniProtKB:P24559,protein motif:CLUSTERS:PRK10436,protein motif:Cdd:COG2804,protein motif:TIGRFAMs:TIGR01420,protein motif:Pfam:PF00437.14;locus_tag=cluster4_reference_00790;product=Twitching motility protein,Twitching mobility protein,hypothetica…
cluster4_reference|SC|contig000001	Prodigal:2.60	CDS	814853	815830	.	+	0	ID=cluster4_reference_00791;eC_number=2.7.7.7,2.7.7.7;gene=dnaX;inference=ab initio prediction:Prodigal:2.60,similar to AA sequence:RefSeq:YP_207503.1,similar to AA sequence:UniProtKB:P06710,protein motif:CLUSTERS:PRK08699,protein motif:TIGRFAMs:TIGR00678;locus_tag=cluster4_reference_00791;product=DNA polymerase III subunit delta',DNA polymerase III subunit tau,DNA polymerase III subunit delta',D…
cluster4_reference|SC|contig000001	Prodigal:2.60	CDS	815834	816184	.	+	0	ID=cluster4_reference_00792;inference=ab initio prediction:Prodigal:2.60,similar to AA sequence:RefSeq:YP_207504.1,protein motif:TIGRFAMs:TIGR02266;locus_tag=cluster4_reference_00792;product=type 4 pilus biogenesis protein,Myxococcus xanthus paralogous domain;protein_id=gnl|SC|cluster4_reference_00792
cluster4_reference|SC|contig000001	Prodigal:2.60	CDS	816189	816968	.	+	0	ID=cluster4_reference_00793;eC_number=3.1.21.-;gene=ycfH;inference=ab initio prediction:Prodigal:2.60,similar to AA sequence:RefSeq:YP_002001131.1,similar to AA sequence:UniProtKB:P0AFQ7,protein motif:CLUSTERS:PRK10812,protein motif:Cdd:COG0084,protein motif:TIGRFAMs:TIGR00010,protein motif:Pfam:PF01026.15;locus_tag=cluster4_reference_00793;product=Mg-dependent DNase,Uncharacterized deoxyribonucl…
cluster4_reference|SC|contig000001	Prodigal:2.60	CDS	816994	817209	.	+	0	ID=cluster4_reference_00794;inference=ab initio prediction:Prodigal:2.60,protein motif:Cdd:COG3042,protein motif:Pfam:PF03891.9;locus_tag=cluster4_reference_00794;product=Putative hemolysin,Domain of unknown function (DUF333);protein_id=gnl|SC|cluster4_reference_00794
cluster4_reference|SC|contig000001	Prodigal:2.60	CDS	817310	817621	.	+	0	ID=cluster4_reference_00795;gene=grxD;inference=ab initio prediction:Prodigal:2.60,similar to AA sequence:RefSeq:YP_207507.1,similar to AA sequence:UniProtKB:P0AC69,protein motif:CLUSTERS:PRK10824,protein motif:Cdd:COG0424,protein motif:TIGRFAMs:TIGR00365,protein motif:Pfam:PF00462.18;locus_tag=cluster4_reference_00795;product=glutaredoxin-like protein GrlA,Monothiol glutaredoxin,glutaredoxin-4,N…
cluster4_reference|SC|contig000001	Prodigal:2.60	CDS	817621	817737	.	+	0	ID=cluster4_reference_00796;inference=ab initio prediction:Prodigal:2.60;locus_tag=cluster4_reference_00796;product=hypothetical protein;protein_id=gnl|SC|cluster4_reference_00796
cluster4_reference|SC|contig000001	Prodigal:2.60	CDS	817727	818353	.	+	0	ID=cluster4_reference_00797;eC_number=2.4.2.9,2.4.2.9;gene=upp;inference=ab initio prediction:Prodigal:2.60,similar to AA sequence:RefSeq:YP_207509.1,similar to AA sequence:UniProtKB:P0A8F0,protein motif:CLUSTERS:PRK00129,protein motif:TIGRFAMs:TIGR01091,protein motif:Pfam:PF00156.21;locus_tag=cluster4_reference_00797;product=uracil phosphoribosyltransferase,Uracil phosphoribosyltransferase,uraci…
cluster4_reference|SC|contig000001	Prodigal:2.60	CDS	818376	818696	.	+	0	ID=cluster4_reference_00798;inference=ab initio prediction:Prodigal:2.60,protein motif:Cdd:COG4390,protein motif:Pfam:PF10084.3;locus_tag=cluster4_reference_00798;product=Uncharacterized protein conserved in bacteria,Uncharacterized protein conserved in bacteria (DUF2322);protein_id=gnl|SC|cluster4_reference_00798
cluster4_reference|SC|contig000001	Prodigal:2.60	CDS	819099	819521	.	+	0	ID=cluster4_reference_00799;inference=ab initio prediction:Prodigal:2.60,similar to AA sequence:RefSeq:YP_005878908.1;locus_tag=cluster4_reference_00799;product=outer-membrane associated protein;protein_id=gnl|SC|cluster4_reference_00799
cluster4_reference|SC|contig000001	Prodigal:2.60	CDS	819539	820300	.	+	0	ID=cluster4_reference_00800;eC_number=4.2.1.75;gene=hemD;inference=ab initio prediction:Prodigal:2.60,similar to AA sequence:RefSeq:YP_005891603.1,protein motif:CLUSTERS:PRK05928,protein motif:Cdd:COG1587,protein motif:Pfam:PF02602.9;locus_tag=cluster4_reference_00800;product=uroporphyrinogen-III synthase,uroporphyrinogen-III synthase,Uroporphyrinogen-III synthase,Uroporphyrinogen-III synthase He…
cluster4_reference|SC|contig000001	Prodigal:2.60	CDS	820315	821649	.	+	0	ID=cluster4_reference_00801;eC_number=2.1.1.107;gene=hemX;inference=ab initio prediction:Prodigal:2.60,similar to AA sequence:RefSeq:YP_002001142.1,similar to AA sequence:UniProtKB:P09127,protein motif:CLUSTERS:PRK06975,protein motif:Cdd:COG1587,protein motif:Pfam:PF04375.8;locus_tag=cluster4_reference_00801;product=uroporphyrin-III C-methyltransferase,Putative uroporphyrinogen-III C-methyltransf…
cluster4_reference|SC|contig000001	Prodigal:2.60	CDS	821646	822863	.	+	0	ID=cluster4_reference_00802;inference=ab initio prediction:Prodigal:2.60,similar to AA sequence:RefSeq:YP_004049026.1,protein motif:Cdd:COG3071,protein motif:TIGRFAMs:TIGR00540,protein motif:Pfam:PF07219.7;locus_tag=cluster4_reference_00802;product=HemY protein,Uncharacterized enzyme of heme biosynthesis,heme biosynthesis-associated TPR protein,HemY protein N-terminus;protein_id=gnl|SC|cluster4_r…
cluster4_reference|SC|contig000001	Prodigal:2.60	CDS	822938	824002	.	+	0	ID=cluster4_reference_00803;eC_number=4.1.1.37,4.1.1.37;gene=hemE;inference=ab initio prediction:Prodigal:2.60,similar to AA sequence:RefSeq:YP_207518.1,similar to AA sequence:UniProtKB:Q83PB7,protein motif:CLUSTERS:PRK00115,protein motif:Cdd:COG0407,protein motif:TIGRFAMs:TIGR01464,protein motif:Pfam:PF01208.11;locus_tag=cluster4_reference_00803;product=uroporphyrinogen decarboxylase,Uroporphyri…
cluster4_reference|SC|contig000001	Prodigal:2.60	CDS	824188	825567	.	+	0	ID=cluster4_reference_00804;gene=radA;inference=ab initio prediction:Prodigal:2.60,similar to AA sequence:RefSeq:YP_005898068.1,protein motif:CLUSTERS:PRK11823,protein motif:Cdd:COG0467,protein motif:TIGRFAMs:TIGR00416,protein motif:Pfam:PF06745.7;locus_tag=cluster4_reference_00804;product=DNA repair protein RadA,DNA repair protein RadA,RecA-superfamily ATPases implicated in signal transduction,D…
cluster4_reference|SC|contig000001	Prodigal:2.60	CDS	825376	825837	.	-	0	ID=cluster4_reference_00805;inference=ab initio prediction:Prodigal:2.60;locus_tag=cluster4_reference_00805;product=hypothetical protein;protein_id=gnl|SC|cluster4_reference_00805
cluster4_reference|SC|contig000001	Prodigal:2.60	CDS	825843	826322	.	-	0	ID=cluster4_reference_00806;inference=ab initio prediction:Prodigal:2.60,similar to AA sequence:RefSeq:YP_005891608.1,protein motif:Cdd:COG3439,protein motif:Pfam:PF03625.8;locus_tag=cluster4_reference_00806;product=Protein CrcB,Uncharacterized conserved protein,Domain of unknown function DUF302;protein_id=gnl|SC|cluster4_reference_00806
cluster4_reference|SC|contig000001	Prodigal:2.60	CDS	826454	826813	.	-	0	ID=cluster4_reference_00807;eC_number=2.8.1.1;gene=pspE;inference=ab initio prediction:Prodigal:2.60,similar to AA sequence:RefSeq:YP_005882421.1,similar to AA sequence:UniProtKB:P23857,protein motif:CLUSTERS:PRK10287,protein motif:Cdd:COG2210,protein motif:TIGRFAMs:TIGR02981,protein motif:Pfam:PF00581.14;locus_tag=cluster4_reference_00807;product=putative phage shock protein E,Thiosulfate sulfur…
cluster4_reference|SC|contig000001	Prodigal:2.60	CDS	826852	830466	.	-	0	ID=cluster4_reference_00808;eC_number=3.1.11.5,3.1.11.5;gene=recB;inference=ab initio prediction:Prodigal:2.60,similar to AA sequence:RefSeq:YP_004049020.1,similar to AA sequence:UniProtKB:P08394,protein motif:CLUSTERS:PRK10876,protein motif:TIGRFAMs:TIGR00609,protein motif:Pfam:PF00580.15;locus_tag=cluster4_reference_00808;product=exodeoxyribonuclease V subunit beta,Exodeoxyribonuclease V beta c…
cluster4_reference|SC|contig000001	Prodigal:2.60	CDS	830699	831787	.	-	0	ID=cluster4_reference_00809;eC_number=1.11.1.-;gene=yfeX;inference=ab initio prediction:Prodigal:2.60,similar to AA sequence:RefSeq:YP_005878899.1,similar to AA sequence:UniProtKB:P76536,protein motif:TIGRFAMs:TIGR01413,protein motif:Pfam:PF04261.6;locus_tag=cluster4_reference_00809;product=putative peroxidase,Probable deferrochelatase/peroxidase YfeX,Dyp-type peroxidase family,Dyp-type peroxidas…
cluster4_reference|SC|contig000001	Prodigal:2.60	CDS	831895	832719	.	+	0	ID=cluster4_reference_00810;inference=ab initio prediction:Prodigal:2.60,similar to AA sequence:RefSeq:YP_207528.1,similar to AA sequence:UniProtKB:P45024,protein motif:CLUSTERS:PRK11260,protein motif:TIGRFAMs:TIGR01096,protein motif:Pfam:PF00497.14;locus_tag=cluster4_reference_00810;product=ABC transporter periplasmic binding protein%2C amino acid,Probable amino-acid ABC transporter-binding prot…
cluster4_reference|SC|contig000001	Prodigal:2.60	CDS	832709	833425	.	+	0	ID=cluster4_reference_00811;gene=tcyB;inference=ab initio prediction:Prodigal:2.60,similar to AA sequence:RefSeq:YP_207529.1,similar to AA sequence:UniProtKB:P42200,protein motif:CLUSTERS:PRK15100,protein motif:Cdd:COG4597,protein motif:TIGRFAMs:TIGR03004,protein motif:Pfam:PF00528.16;locus_tag=cluster4_reference_00811;product=ABC transporter permease%2C amino acid,L-cystine transport system perm…
cluster4_reference|SC|contig000001	Prodigal:2.60	CDS	833435	834190	.	+	0	ID=cluster4_reference_00812;eC_number=3.6.3.-;gene=tcyC;inference=ab initio prediction:Prodigal:2.60,similar to AA sequence:RefSeq:YP_207530.1,similar to AA sequence:UniProtKB:P39456,protein motif:CLUSTERS:PRK11264,protein motif:Cdd:COG4598,protein motif:TIGRFAMs:TIGR03005,protein motif:Pfam:PF00005.21;locus_tag=cluster4_reference_00812;product=ABC transporter ATP-binding protein%2C amino acid,L-…
cluster4_reference|SC|contig000001	Prodigal:2.60	CDS	834210	835592	.	-	0	ID=cluster4_reference_00813;eC_number=5.4.2.2,5.4.2.2;gene=algC;inference=ab initio prediction:Prodigal:2.60,similar to AA sequence:RefSeq:YP_207531.1,similar to AA sequence:UniProtKB:P26276,protein motif:CLUSTERS:PRK09542,protein motif:TIGRFAMs:TIGR03990,protein motif:Pfam:PF02878.10;locus_tag=cluster4_reference_00813;product=phosphoglucomutase,Phosphomannomutase/phosphoglucomutase,phosphomannom…
cluster4_reference|SC|contig000001	Prodigal:2.60	CDS	835759	836268	.	-	0	ID=cluster4_reference_00814;eC_number=5.2.1.8,5.2.1.8;gene=ppiB;inference=ab initio prediction:Prodigal:2.60,similar to AA sequence:RefSeq:YP_207532.1,similar to AA sequence:UniProtKB:P23869,protein motif:CLUSTERS:PRK10791,protein motif:Pfam:PF00160.15;locus_tag=cluster4_reference_00814;product=peptidyl-prolyl cis-trans isomerase B,Peptidyl-prolyl cis-trans isomerase B,peptidyl-prolyl cis-trans i…
cluster4_reference|SC|contig000001	Prodigal:2.60	CDS	836387	837802	.	-	0	ID=cluster4_reference_00815;gene=sdcS;inference=ab initio prediction:Prodigal:2.60,similar to AA sequence:RefSeq:YP_001598905.1,similar to AA sequence:UniProtKB:Q7A4P8,protein motif:Cdd:COG0049,protein motif:TIGRFAMs:TIGR00785,protein motif:Pfam:PF00939.13;locus_tag=cluster4_reference_00815;product=NadC family protein,Na(+)/dicarboxylate symporter,Ribosomal protein S7,transporter%2C divalent anio…
cluster4_reference|SC|contig000001	Prodigal:2.60	CDS	838033	838395	.	-	0	ID=cluster4_reference_00816;inference=ab initio prediction:Prodigal:2.60,similar to AA sequence:RefSeq:YP_005896076.1,protein motif:Cdd:COG5652,protein motif:Pfam:PF04892.6;locus_tag=cluster4_reference_00816;product=VanZ family protein,Predicted integral membrane protein,VanZ like family;protein_id=gnl|SC|cluster4_reference_00816
cluster4_reference|SC|contig000001	Prodigal:2.60	CDS	838392	838598	.	-	0	ID=cluster4_reference_00817;inference=ab initio prediction:Prodigal:2.60,similar to AA sequence:RefSeq:YP_002001162.1;locus_tag=cluster4_reference_00817;product=Putative ring dioxygenase subunit beta;protein_id=gnl|SC|cluster4_reference_00817
cluster4_reference|SC|contig000001	Prodigal:2.60	CDS	838659	839237	.	-	0	ID=cluster4_reference_00818;eC_number=3.1.1.29,3.1.1.29;gene=pth;inference=ab initio prediction:Prodigal:2.60,similar to AA sequence:RefSeq:YP_207535.1,similar to AA sequence:UniProtKB:P0A7D1,protein motif:CLUSTERS:PRK05426,protein motif:Cdd:COG0193,protein motif:TIGRFAMs:TIGR00447,protein motif:Pfam:PF01195.13;locus_tag=cluster4_reference_00818;product=peptidyl-tRNA hydrolase,Peptidyl-tRNA hydro…
cluster4_reference|SC|contig000001	Prodigal:2.60	CDS	839290	839568	.	-	0	ID=cluster4_reference_00819;inference=ab initio prediction:Prodigal:2.60,similar to AA sequence:RefSeq:YP_002001164.1,similar to AA sequence:UniProtKB:P43994,protein motif:CLUSTERS:PRK01777,protein motif:Pfam:PF03658.8;locus_tag=cluster4_reference_00819;product=Protein rnfH,hypothetical protein,hypothetical protein,Uncharacterised protein family (UPF0125);protein_id=gnl|SC|cluster4_reference_00819
cluster4_reference|SC|contig000001	Prodigal:2.60	CDS	839561	839998	.	-	0	ID=cluster4_reference_00820;gene=ratA;inference=ab initio prediction:Prodigal:2.60,similar to AA sequence:RefSeq:YP_005900029.1,similar to AA sequence:UniProtKB:P0AGL5,protein motif:CLUSTERS:PRK10724,protein motif:Pfam:PF03364.14;locus_tag=cluster4_reference_00820;product=oligoketide cyclase/lipid transport protein,Ribosome association toxin RatA,hypothetical protein,Polyketide cyclase / dehydras…
cluster4_reference|SC|contig000001	Prodigal:2.60	CDS	840213	842180	.	-	0	ID=cluster4_reference_00821;eC_number=3.4.24.-;gene=ftsH;inference=ab initio prediction:Prodigal:2.60,similar to AA sequence:RefSeq:YP_002001166.1,similar to AA sequence:UniProtKB:P0AAI3,protein motif:CLUSTERS:PRK10733,protein motif:Cdd:COG5269,protein motif:TIGRFAMs:TIGR01241,protein motif:Pfam:PF01434.12;locus_tag=cluster4_reference_00821;product=cell division protein FtsH,ATP-dependent zinc me…
cluster4_reference|SC|contig000001	Prodigal:2.60	CDS	842244	842864	.	-	0	ID=cluster4_reference_00822;eC_number=2.1.1.166;gene=rlmE;inference=ab initio prediction:Prodigal:2.60,similar to AA sequence:RefSeq:YP_002001167.1,similar to AA sequence:UniProtKB:P0C0R7,protein motif:CLUSTERS:PRK11188,protein motif:Cdd:COG3269,protein motif:TIGRFAMs:TIGR00438,protein motif:Pfam:PF01728.13;locus_tag=cluster4_reference_00822;product=putative cell division protein,Ribosomal RNA la…
cluster4_reference|SC|contig000001	Prodigal:2.60	CDS	842974	843258	.	+	0	ID=cluster4_reference_00823;inference=ab initio prediction:Prodigal:2.60,similar to AA sequence:RefSeq:YP_003082899.1,similar to AA sequence:UniProtKB:P71376,protein motif:CLUSTERS:PRK10343,protein motif:TIGRFAMs:TIGR00253,protein motif:Pfam:PF01985.15;locus_tag=cluster4_reference_00823;product=putative RNA-binding protein,RNA-binding protein HI_1333,RNA-binding protein YhbY,putative RNA-binding …
cluster4_reference|SC|contig000001	Prodigal:2.60	CDS	843441	844442	.	+	0	ID=cluster4_reference_00824;eC_number=4.2.1.24,4.2.1.24;gene=hemB;inference=ab initio prediction:Prodigal:2.60,similar to AA sequence:RefSeq:YP_004049003.1,similar to AA sequence:UniProtKB:Q59643,protein motif:CLUSTERS:PRK09283,protein motif:Cdd:COG0113,protein motif:Pfam:PF00490.15;locus_tag=cluster4_reference_00824;product=delta-aminolevulinic acid dehydratase,Delta-aminolevulinic acid dehydrat…
cluster4_reference|SC|contig000001	Prodigal:2.60	CDS	844505	845662	.	-	0	ID=cluster4_reference_00825;eC_number=2.5.1.48,4.4.1.8;gene=metC;inference=ab initio prediction:Prodigal:2.60,similar to AA sequence:RefSeq:YP_003082902.1,similar to AA sequence:UniProtKB:A2RM21,protein motif:CLUSTERS:PRK07811,protein motif:Cdd:COG0276,protein motif:TIGRFAMs:TIGR01328,protein motif:Pfam:PF01053.14;locus_tag=cluster4_reference_00825;product=cystathionine gamma-synthase,Cystathioni…
cluster4_reference|SC|contig000001	Prodigal:2.60	CDS	845731	846627	.	+	0	ID=cluster4_reference_00826;eC_number=3.5.4.16;gene=folE2;inference=ab initio prediction:Prodigal:2.60,similar to AA sequence:RefSeq:YP_001598914.1,similar to AA sequence:UniProtKB:Q5F9K6,protein motif:CLUSTERS:PRK13674,protein motif:TIGRFAMs:TIGR00294,protein motif:Pfam:PF02649.8;locus_tag=cluster4_reference_00826;product=putative GTP cyclohydrolase,GTP cyclohydrolase folE2,putative GTP cyclohyd…
cluster4_reference|SC|contig000001	Prodigal:2.60	CDS	846639	846812	.	+	0	ID=cluster4_reference_00827;inference=ab initio prediction:Prodigal:2.60;locus_tag=cluster4_reference_00827;product=hypothetical protein;protein_id=gnl|SC|cluster4_reference_00827
cluster4_reference|SC|contig000001	Prodigal:2.60	CDS	846827	847492	.	+	0	ID=cluster4_reference_00828;eC_number=1.-.-.-;inference=ab initio prediction:Prodigal:2.60,similar to AA sequence:RefSeq:YP_207544.1,similar to AA sequence:UniProtKB:Q57431,protein motif:CLUSTERS:PRK11053,protein motif:Pfam:PF00881.18;locus_tag=cluster4_reference_00828;product=oxidoreductase%2C NAD(P)H-flavin,Putative NAD(P)H nitroreductase,dihydropteridine reductase,Nitroreductase family;protein…
cluster4_reference|SC|contig000001	Prodigal:2.60	CDS	847547	848305	.	-	0	ID=cluster4_reference_00829;eC_number=5.4.99.21;gene=rluF;inference=ab initio prediction:Prodigal:2.60,similar to AA sequence:RefSeq:YP_002001174.1,similar to AA sequence:UniProtKB:P32684,protein motif:CLUSTERS:PRK10475,protein motif:TIGRFAMs:TIGR00093,protein motif:Pfam:PF00849.16;locus_tag=cluster4_reference_00829;product=RNA-binding protein,Ribosomal large subunit pseudouridine synthase F,23S …
cluster4_reference|SC|contig000001	Prodigal:2.60	CDS	848330	849220	.	-	0	ID=cluster4_reference_00830;eC_number=2.7.1.23,2.7.1.23;gene=ppnK;inference=ab initio prediction:Prodigal:2.60,similar to AA sequence:RefSeq:YP_207546.1,similar to AA sequence:UniProtKB:P65774,protein motif:CLUSTERS:PRK04539,protein motif:Cdd:COG0061,protein motif:Pfam:PF01513.15;locus_tag=cluster4_reference_00830;product=inorganic polyphosphate/ATP-NAD kinase,Probable inorganic polyphosphate/ATP…
cluster4_reference|SC|contig000001	Prodigal:2.60	CDS	849240	849806	.	-	0	ID=cluster4_reference_00831;inference=ab initio prediction:Prodigal:2.60,protein motif:Cdd:COG3165;locus_tag=cluster4_reference_00831;product=Uncharacterized protein conserved in bacteria;protein_id=gnl|SC|cluster4_reference_00831
cluster4_reference|SC|contig000001	Prodigal:2.60	CDS	849857	850654	.	-	0	ID=cluster4_reference_00832;gene=yeeZ;inference=ab initio prediction:Prodigal:2.60,similar to AA sequence:UniProtKB:P0AD12;locus_tag=cluster4_reference_00832;product=hypothetical protein;protein_id=gnl|SC|cluster4_reference_00832
cluster4_reference|SC|contig000001	Prodigal:2.60	CDS	850709	851353	.	-	0	ID=cluster4_reference_00833;gene=fadR;inference=ab initio prediction:Prodigal:2.60,similar to AA sequence:RefSeq:YP_207549.1,similar to AA sequence:UniProtKB:P94548,protein motif:CLUSTERS:PRK10668,protein motif:Pfam:PF00440.17;locus_tag=cluster4_reference_00833;product=TetR family transcriptional regulator,Fatty acid metabolism regulator protein,DNA-binding transcriptional repressor AcrR,Bacteria…
cluster4_reference|SC|contig000001	Prodigal:2.60	CDS	851371	852411	.	-	0	ID=cluster4_reference_00834;eC_number=1.1.1.158,1.1.1.158;gene=murB;inference=ab initio prediction:Prodigal:2.60,similar to AA sequence:RefSeq:YP_005903476.1,similar to AA sequence:UniProtKB:P08373,protein motif:CLUSTERS:PRK00046,protein motif:Cdd:COG0812,protein motif:TIGRFAMs:TIGR00179,protein motif:Pfam:PF02873.10;locus_tag=cluster4_reference_00834;product=UDP-N-acetylmuramate dehydrogenase,UD…
cluster4_reference|SC|contig000001	Prodigal:2.60	CDS	852590	853969	.	-	0	ID=cluster4_reference_00835;gene=mdtK;inference=ab initio prediction:Prodigal:2.60,similar to AA sequence:RefSeq:YP_207551.1,similar to AA sequence:UniProtKB:P37340,protein motif:CLUSTERS:PRK01766,protein motif:TIGRFAMs:TIGR00797,protein motif:Pfam:PF01554.12;locus_tag=cluster4_reference_00835;product=multidrug efflux protein,Multidrug-efflux transporter,multidrug efflux protein,MATE efflux famil…
cluster4_reference|SC|contig000001	Prodigal:2.60	CDS	854304	855455	.	+	0	ID=cluster4_reference_00836;gene=hisZ;inference=ab initio prediction:Prodigal:2.60,similar to AA sequence:RefSeq:YP_207553.1,similar to AA sequence:UniProtKB:Q9K6Z0,protein motif:CLUSTERS:PRK12421,protein motif:Cdd:COG3705,protein motif:TIGRFAMs:TIGR00443;locus_tag=cluster4_reference_00836;product=ATP phosphoribosyltransferase,ATP phosphoribosyltransferase regulatory subunit,ATP phosphoribosyltra…
cluster4_reference|SC|contig000001	Prodigal:2.60	CDS	855559	856857	.	+	0	ID=cluster4_reference_00837;eC_number=6.3.4.4,6.3.4.4;gene=purA;inference=ab initio prediction:Prodigal:2.60,similar to AA sequence:RefSeq:YP_207554.1,similar to AA sequence:UniProtKB:Q3KIY4,protein motif:CLUSTERS:PRK01117,protein motif:TIGRFAMs:TIGR00184,protein motif:Pfam:PF00709.15;locus_tag=cluster4_reference_00837;product=adenylosuccinate synthetase,Adenylosuccinate synthetase,adenylosuccina…
cluster4_reference|SC|contig000001	Prodigal:2.60	CDS	857269	857706	.	+	0	ID=cluster4_reference_00838;inference=ab initio prediction:Prodigal:2.60,similar to AA sequence:RefSeq:YP_005900007.1,protein motif:Pfam:PF05265.7;locus_tag=cluster4_reference_00838;product=NUMOD1 domain protein,Protein of unknown function (DUF723);protein_id=gnl|SC|cluster4_reference_00838
cluster4_reference|SC|contig000001	Prodigal:2.60	CDS	858247	858639	.	+	0	ID=cluster4_reference_00839;inference=ab initio prediction:Prodigal:2.60,similar to AA sequence:RefSeq:YP_002342447.1,protein motif:Pfam:PF05265.7;locus_tag=cluster4_reference_00839;product=DNA-binding protein,Protein of unknown function (DUF723);protein_id=gnl|SC|cluster4_reference_00839
cluster4_reference|SC|contig000001	Prodigal:2.60	CDS	858847	859239	.	+	0	ID=cluster4_reference_00840;inference=ab initio prediction:Prodigal:2.60,similar to AA sequence:RefSeq:YP_005900007.1,protein motif:Pfam:PF05265.7;locus_tag=cluster4_reference_00840;product=NUMOD1 domain protein,Protein of unknown function (DUF723);protein_id=gnl|SC|cluster4_reference_00840
cluster4_reference|SC|contig000001	Prodigal:2.60	CDS	859353	859913	.	+	0	ID=cluster4_reference_00841;inference=ab initio prediction:Prodigal:2.60;locus_tag=cluster4_reference_00841;product=hypothetical protein;protein_id=gnl|SC|cluster4_reference_00841
cluster4_reference|SC|contig000001	Prodigal:2.60	CDS	860216	861055	.	-	0	ID=cluster4_reference_00842;eC_number=3.4.24.-,3.4.24.-;gene=htpX;inference=ab initio prediction:Prodigal:2.60,similar to AA sequence:RefSeq:NP_273864.1,similar to AA sequence:UniProtKB:P23894,protein motif:CLUSTERS:PRK05457,protein motif:Cdd:COG4784,protein motif:Pfam:PF01435.12;locus_tag=cluster4_reference_00842;product=heat shock protein HtpX,Protease HtpX,heat shock protein HtpX,Putative Zn-d…
cluster4_reference|SC|contig000001	Prodigal:2.60	CDS	861270	861917	.	+	0	ID=cluster4_reference_00843;eC_number=2.7.4.3,2.7.4.3;gene=adk;inference=ab initio prediction:Prodigal:2.60,similar to AA sequence:RefSeq:YP_207556.1,similar to AA sequence:UniProtKB:Q3KHE3,protein motif:CLUSTERS:PRK00279,protein motif:TIGRFAMs:TIGR01351,protein motif:Pfam:PF00406.16;locus_tag=cluster4_reference_00843;product=adenylate kinase,Adenylate kinase,adenylate kinase,adenylate kinase,Ade…
cluster4_reference|SC|contig000001	Prodigal:2.60	CDS	862443	863183	.	+	0	ID=cluster4_reference_00844;eC_number=4.1.1.23,4.1.1.23;gene=pyrF;inference=ab initio prediction:Prodigal:2.60,similar to AA sequence:RefSeq:YP_207557.1,similar to AA sequence:UniProtKB:Q9KQT7,protein motif:CLUSTERS:PRK00230,protein motif:Cdd:COG0284,protein motif:TIGRFAMs:TIGR01740,protein motif:Pfam:PF00215.18;locus_tag=cluster4_reference_00844;product=orotidine 5'-phosphate decarboxylase,Oroti…
cluster4_reference|SC|contig000001	Prodigal:2.60	CDS	863238	864209	.	+	0	ID=cluster4_reference_00845;eC_number=2.7.-.-;gene=rfaE;inference=ab initio prediction:Prodigal:2.60,similar to AA sequence:RefSeq:YP_004048986.1,similar to AA sequence:UniProtKB:P76658,protein motif:CLUSTERS:PRK11316,protein motif:Cdd:COG2870,protein motif:TIGRFAMs:TIGR02198,protein motif:Pfam:PF00294.18;locus_tag=cluster4_reference_00845;product=DP-heptose synthetase,Bifunctional protein hldE,b…
cluster4_reference|SC|contig000001	Prodigal:2.60	CDS	864246	865481	.	+	0	ID=cluster4_reference_00846;eC_number=2.1.1.37;gene=nmgII;inference=ab initio prediction:Prodigal:2.60,similar to AA sequence:RefSeq:YP_001598934.1,similar to AA sequence:UniProtKB:P15446,protein motif:CLUSTERS:PRK10458,protein motif:TIGRFAMs:TIGR00675,protein motif:Pfam:PF00145.11;locus_tag=cluster4_reference_00846;product=DNA (cytosine-5-)-methyltransferase,Modification methylase HpaII,DNA cyto…
cluster4_reference|SC|contig000001	Prodigal:2.60	CDS	865483	866514	.	+	0	ID=cluster4_reference_00847;gene=nmgI;inference=ab initio prediction:Prodigal:2.60,similar to AA sequence:RefSeq:YP_004048984.1;locus_tag=cluster4_reference_00847;product=type II restriction endonuclease;protein_id=gnl|SC|cluster4_reference_00847
cluster4_reference|SC|contig000001	Prodigal:2.60	CDS	866643	867647	.	+	0	ID=cluster4_reference_00848;eC_number=5.1.3.20;gene=hldD;inference=ab initio prediction:Prodigal:2.60,similar to AA sequence:RefSeq:YP_002001190.1,similar to AA sequence:UniProtKB:P67910,protein motif:CLUSTERS:PRK11150,protein motif:TIGRFAMs:TIGR02197,protein motif:Pfam:PF01370.15;locus_tag=cluster4_reference_00848;product=ADP-L-glycero-D-manno-heptose-6-epimerase,ADP-L-glycero-D-manno-heptose-6-…
cluster4_reference|SC|contig000001	Prodigal:2.60	CDS	867720	869264	.	+	0	ID=cluster4_reference_00849;eC_number=3.1.21.3,2.1.1.72;inference=ab initio prediction:Prodigal:2.60,similar to AA sequence:RefSeq:YP_207560.1,similar to AA sequence:UniProtKB:Q89Z59,protein motif:CLUSTERS:PRK09328,protein motif:Cdd:COG0286,protein motif:TIGRFAMs:TIGR00497,protein motif:Pfam:PF02384.10;locus_tag=cluster4_reference_00849;product=type I restriction-modification system methyltransfe…
cluster4_reference|SC|contig000001	Prodigal:2.60	CDS	869261	870271	.	+	0	ID=cluster4_reference_00850;inference=ab initio prediction:Prodigal:2.60,similar to AA sequence:RefSeq:YP_002342457.1,protein motif:Cdd:COG3943;locus_tag=cluster4_reference_00850;product=DNA-binding protein,Virulence protein;protein_id=gnl|SC|cluster4_reference_00850
cluster4_reference|SC|contig000001	Prodigal:2.60	CDS	870561	870734	.	+	0	ID=cluster4_reference_00851;inference=ab initio prediction:Prodigal:2.60;locus_tag=cluster4_reference_00851;product=hypothetical protein;protein_id=gnl|SC|cluster4_reference_00851
cluster4_reference|SC|contig000001	Prodigal:2.60	CDS	870842	871642	.	+	0	ID=cluster4_reference_00852;gene=hsdS;inference=ab initio prediction:Prodigal:2.60,similar to AA sequence:RefSeq:YP_001598938.1,similar to AA sequence:UniProtKB:P75604,protein motif:CLUSTERS:PRK09737,protein motif:Pfam:PF01420.13;locus_tag=cluster4_reference_00852;product=type I restriction enzyme,Type I restriction enzyme specificity protein MPN_089,EcoKI restriction-modification system protein …
cluster4_reference|SC|contig000001	Prodigal:2.60	CDS	871685	872824	.	+	0	ID=cluster4_reference_00853;gene=prrC;inference=ab initio prediction:Prodigal:2.60,similar to AA sequence:RefSeq:NP_273873.1,protein motif:Cdd:COG4694;locus_tag=cluster4_reference_00853;product=anticodon nuclease,Uncharacterized protein conserved in bacteria;protein_id=gnl|SC|cluster4_reference_00853
cluster4_reference|SC|contig000001	Prodigal:2.60	CDS	872821	875919	.	+	0	ID=cluster4_reference_00854;eC_number=3.1.21.3;gene=hsdR_1;inference=ab initio prediction:Prodigal:2.60,similar to AA sequence:RefSeq:YP_005882460.1,similar to AA sequence:UniProtKB:P10486,protein motif:TIGRFAMs:TIGR00348,protein motif:Pfam:PF12008.2;locus_tag=cluster4_reference_00854;product=putative type I restriction enzyme EcoR124II R protein,Type I restriction enzyme EcoR124II R protein,type…
cluster4_reference|SC|contig000001	Prodigal:2.60	CDS	875959	878250	.	-	0	ID=cluster4_reference_00855;gene=clpA;inference=ab initio prediction:Prodigal:2.60,similar to AA sequence:RefSeq:YP_974859.1,similar to AA sequence:UniProtKB:P0ABH9,protein motif:CLUSTERS:PRK11034,protein motif:Cdd:COG2255,protein motif:TIGRFAMs:TIGR02639,protein motif:Pfam:PF07724.8;locus_tag=cluster4_reference_00855;product=ATP-dependent protease ATP-binding protein,ATP-dependent Clp protease A…
cluster4_reference|SC|contig000001	Prodigal:2.60	CDS	878252	878590	.	-	0	ID=cluster4_reference_00856;gene=clpS;inference=ab initio prediction:Prodigal:2.60,similar to AA sequence:RefSeq:YP_001598940.1,similar to AA sequence:UniProtKB:P0A8Q6,protein motif:CLUSTERS:PRK00033,protein motif:Pfam:PF02617.11;locus_tag=cluster4_reference_00856;product=ATP-dependent Clp protease adaptor protein ClpS,ATP-dependent Clp protease adapter protein ClpS,ATP-dependent Clp protease ada…
cluster4_reference|SC|contig000001	Infernal:1.1	ncRNA	878700	879064	.	+	0	ID=cluster4_reference_00857;inference=COORDINATES:profile:Infernal:1.1;locus_tag=cluster4_reference_00857;product=cspA
cluster4_reference|SC|contig000001	Prodigal:2.60	CDS	879297	880628	.	-	0	ID=cluster4_reference_00858;gene=pmbA;inference=ab initio prediction:Prodigal:2.60,similar to AA sequence:RefSeq:YP_002001202.1,similar to AA sequence:UniProtKB:P0AFK0,protein motif:CLUSTERS:PRK11040,protein motif:Cdd:COG0312,protein motif:Pfam:PF01523.10;locus_tag=cluster4_reference_00858;product=PmbA protein,hypothetical protein,peptidase PmbA,Predicted Zn-dependent proteases and their inactiva…
cluster4_reference|SC|contig000001	Prodigal:2.60	CDS	880782	881294	.	+	0	ID=cluster4_reference_00859;gene=yjgA;inference=ab initio prediction:Prodigal:2.60,similar to AA sequence:UniProtKB:P0A8X0,protein motif:CLUSTERS:PRK05255,protein motif:Pfam:PF04751.8;locus_tag=cluster4_reference_00859;product=x96 protein,hypothetical protein,Protein of unknown function (DUF615);protein_id=gnl|SC|cluster4_reference_00859
cluster4_reference|SC|contig000001	Prodigal:2.60	CDS	881341	882057	.	+	0	ID=cluster4_reference_00860;inference=ab initio prediction:Prodigal:2.60,similar to AA sequence:RefSeq:YP_002001204.1;locus_tag=cluster4_reference_00860;product=putative thiosulfate sulfur transferase;protein_id=gnl|SC|cluster4_reference_00860
cluster4_reference|SC|contig000001	Prodigal:2.60	CDS	882126	883826	.	+	0	ID=cluster4_reference_00861;eC_number=3.1.-.-;gene=recJ;inference=ab initio prediction:Prodigal:2.60,similar to AA sequence:RefSeq:YP_002001205.1,similar to AA sequence:UniProtKB:P21893,protein motif:CLUSTERS:PRK11070,protein motif:Cdd:COG4199,protein motif:TIGRFAMs:TIGR00644,protein motif:Pfam:PF02272.13;locus_tag=cluster4_reference_00861;product=RecJ,Single-stranded-DNA-specific exonuclease rec…
cluster4_reference|SC|contig000001	Prodigal:2.60	CDS	884181	885542	.	+	0	ID=cluster4_reference_00862;eC_number=2.7.7.19,2.7.7.19;gene=pcnB;inference=ab initio prediction:Prodigal:2.60,similar to AA sequence:RefSeq:YP_005891661.1,similar to AA sequence:UniProtKB:P0ABF1,protein motif:CLUSTERS:PRK11623,protein motif:TIGRFAMs:TIGR01942,protein motif:Pfam:PF12626.1;locus_tag=cluster4_reference_00862;product=poly(A) polymerase,Poly(A) polymerase precursor,poly(A) polymerase…
cluster4_reference|SC|contig000001	Prodigal:2.60	CDS	885715	886038	.	+	0	ID=cluster4_reference_00863;inference=ab initio prediction:Prodigal:2.60,similar to AA sequence:RefSeq:YP_002001208.1;locus_tag=cluster4_reference_00863;product=Periplasmic protein;protein_id=gnl|SC|cluster4_reference_00863
cluster4_reference|SC|contig000001	Prodigal:2.60	CDS	886155	887108	.	-	0	ID=cluster4_reference_00864;gene=ybeZ;inference=ab initio prediction:Prodigal:2.60,similar to AA sequence:RefSeq:YP_002001209.1,similar to AA sequence:UniProtKB:P0A9K3,protein motif:CLUSTERS:PRK10536,protein motif:Cdd:COG1875,protein motif:Pfam:PF02562.10;locus_tag=cluster4_reference_00864;product=PhoH-related protein,PhoH-like protein,hypothetical protein,Predicted ATPase related to phosphate st…
cluster4_reference|SC|contig000001	Prodigal:2.60	CDS	887247	887855	.	-	0	ID=cluster4_reference_00865;eC_number=2.4.1.57;gene=pimB;inference=ab initio prediction:Prodigal:2.60,similar to AA sequence:RefSeq:YP_003082938.1,similar to AA sequence:UniProtKB:Q8NNK8,protein motif:CLUSTERS:PRK15427,protein motif:Cdd:COG0297,protein motif:TIGRFAMs:TIGR03088,protein motif:Pfam:PF00534.14;locus_tag=cluster4_reference_00865;product=putative glycosyltransferase,GDP-mannose-depende…
cluster4_reference|SC|contig000001	Prodigal:2.60	CDS	887887	888447	.	-	0	ID=cluster4_reference_00866;inference=ab initio prediction:Prodigal:2.60,similar to AA sequence:RefSeq:YP_003082939.1;locus_tag=cluster4_reference_00866;product=putative glycosyltransferase;protein_id=gnl|SC|cluster4_reference_00866
cluster4_reference|SC|contig000001	Prodigal:2.60	CDS	888639	889343	.	+	0	ID=cluster4_reference_00867;inference=ab initio prediction:Prodigal:2.60,protein motif:Cdd:COG3471,protein motif:Pfam:PF04402.8;locus_tag=cluster4_reference_00867;product=Predicted periplasmic/secreted protein,Protein of unknown function (DUF541);protein_id=gnl|SC|cluster4_reference_00867
cluster4_reference|SC|contig000001	Prodigal:2.60	CDS	889408	889974	.	-	0	ID=cluster4_reference_00868;eC_number=3.5.4.13,3.5.4.13;gene=dcd;inference=ab initio prediction:Prodigal:2.60,similar to AA sequence:RefSeq:YP_005882473.1,similar to AA sequence:UniProtKB:Q9HYC9,protein motif:CLUSTERS:PRK00416,protein motif:TIGRFAMs:TIGR02274,protein motif:Pfam:PF00692.13;locus_tag=cluster4_reference_00868;product=deoxycytidine triphosphate deaminase,Deoxycytidine triphosphate de…
cluster4_reference|SC|contig000001	Prodigal:2.60	CDS	890040	890312	.	-	0	ID=cluster4_reference_00869;inference=ab initio prediction:Prodigal:2.60,similar to AA sequence:RefSeq:YP_005893678.1,protein motif:Cdd:COG4642,protein motif:Pfam:PF02493.14;locus_tag=cluster4_reference_00869;product=MORN repeat protein,Uncharacterized protein conserved in bacteria,MORN repeat;protein_id=gnl|SC|cluster4_reference_00869
cluster4_reference|SC|contig000001	Prodigal:2.60	CDS	890517	891416	.	-	0	ID=cluster4_reference_00870;gene=rdgC;inference=ab initio prediction:Prodigal:2.60,similar to AA sequence:RefSeq:YP_207578.1,similar to AA sequence:UniProtKB:Q9HYX7,protein motif:CLUSTERS:PRK00321,protein motif:Pfam:PF04381.6;locus_tag=cluster4_reference_00870;product=recombination associated protein,Recombination-associated protein rdgC,recombination associated protein,Putative exonuclease%2C Rd…
cluster4_reference|SC|contig000001	Prodigal:2.60	CDS	891447	892949	.	-	0	ID=cluster4_reference_00871;gene=engA;inference=ab initio prediction:Prodigal:2.60,similar to AA sequence:RefSeq:YP_001598955.1,similar to AA sequence:UniProtKB:P0A6P5,protein motif:CLUSTERS:PRK00093,protein motif:Cdd:COG0283,protein motif:TIGRFAMs:TIGR03594,protein motif:Pfam:PF01926.17;locus_tag=cluster4_reference_00871;product=GTP-binding protein EngA,GTP-binding protein EngA,GTP-binding prote…
cluster4_reference|SC|contig000001	Prodigal:2.60	CDS	893054	893683	.	-	0	ID=cluster4_reference_00872;inference=ab initio prediction:Prodigal:2.60,similar to AA sequence:RefSeq:YP_004048964.1,similar to AA sequence:UniProtKB:P43989,protein motif:CLUSTERS:PRK11788,protein motif:Cdd:COG4649,protein motif:Pfam:PF09976.3;locus_tag=cluster4_reference_00872;product=membrane protein,hypothetical protein,tetratricopeptide repeat protein,Uncharacterized protein conserved in bac…
cluster4_reference|SC|contig000001	Prodigal:2.60	CDS	893684	894979	.	-	0	ID=cluster4_reference_00873;eC_number=6.1.1.21,6.1.1.21;gene=hisS;inference=ab initio prediction:Prodigal:2.60,similar to AA sequence:RefSeq:YP_003082946.1,similar to AA sequence:UniProtKB:P60906,protein motif:CLUSTERS:PRK00037,protein motif:Cdd:COG0124,protein motif:TIGRFAMs:TIGR00442,protein motif:Pfam:PF00587.19;locus_tag=cluster4_reference_00873;product=histidyl-tRNA synthetase,Histidine--tRN…
cluster4_reference|SC|contig000001	Prodigal:2.60	CDS	895106	895759	.	-	0	ID=cluster4_reference_00874;eC_number=3.4.-.-;inference=ab initio prediction:Prodigal:2.60,similar to AA sequence:RefSeq:YP_005893683.1,protein motif:TIGRFAMs:TIGR03796,protein motif:Pfam:PF03412.1;locus_tag=cluster4_reference_00874;product=peptidase%2C C39 family,NHLM bacteriocin system ABC transporter%2C peptidase/ATP-binding protein,Peptidase C39 family;protein_id=gnl|SC|cluster4_reference_008…
cluster4_reference|SC|contig000001	Prodigal:2.60	CDS	896044	896580	.	-	0	ID=cluster4_reference_00875;inference=ab initio prediction:Prodigal:2.60;locus_tag=cluster4_reference_00875;product=hypothetical protein;protein_id=gnl|SC|cluster4_reference_00875
cluster4_reference|SC|contig000001	Prodigal:2.60	CDS	896577	896744	.	-	0	ID=cluster4_reference_00876;inference=ab initio prediction:Prodigal:2.60;locus_tag=cluster4_reference_00876;product=hypothetical protein;protein_id=gnl|SC|cluster4_reference_00876
cluster4_reference|SC|contig000001	Prodigal:2.60	CDS	896748	896906	.	-	0	ID=cluster4_reference_00877;inference=ab initio prediction:Prodigal:2.60;locus_tag=cluster4_reference_00877;product=hypothetical protein;protein_id=gnl|SC|cluster4_reference_00877
cluster4_reference|SC|contig000001	Prodigal:2.60	CDS	897063	897482	.	-	0	ID=cluster4_reference_00878;inference=ab initio prediction:Prodigal:2.60;locus_tag=cluster4_reference_00878;product=hypothetical protein;protein_id=gnl|SC|cluster4_reference_00878
cluster4_reference|SC|contig000001	Prodigal:2.60	CDS	897540	897905	.	-	0	ID=cluster4_reference_00879;inference=ab initio prediction:Prodigal:2.60;locus_tag=cluster4_reference_00879;product=hypothetical protein;protein_id=gnl|SC|cluster4_reference_00879
cluster4_reference|SC|contig000001	Prodigal:2.60	CDS	897887	898435	.	-	0	ID=cluster4_reference_00880;inference=ab initio prediction:Prodigal:2.60,similar to AA sequence:RefSeq:YP_004048956.1;locus_tag=cluster4_reference_00880;product=integral membrane protein;protein_id=gnl|SC|cluster4_reference_00880
cluster4_reference|SC|contig000001	Prodigal:2.60	CDS	899135	899425	.	-	0	ID=cluster4_reference_00881;inference=ab initio prediction:Prodigal:2.60;locus_tag=cluster4_reference_00881;product=hypothetical protein;protein_id=gnl|SC|cluster4_reference_00881
cluster4_reference|SC|contig000001	Prodigal:2.60	CDS	899431	899904	.	-	0	ID=cluster4_reference_00882;inference=ab initio prediction:Prodigal:2.60,similar to AA sequence:RefSeq:YP_004048956.1;locus_tag=cluster4_reference_00882;product=integral membrane protein;protein_id=gnl|SC|cluster4_reference_00882
cluster4_reference|SC|contig000001	Prodigal:2.60	CDS	899992	900216	.	-	0	ID=cluster4_reference_00883;inference=ab initio prediction:Prodigal:2.60;locus_tag=cluster4_reference_00883;product=hypothetical protein;protein_id=gnl|SC|cluster4_reference_00883
cluster4_reference|SC|contig000001	Prodigal:2.60	CDS	901086	901514	.	-	0	ID=cluster4_reference_00884;inference=ab initio prediction:Prodigal:2.60;locus_tag=cluster4_reference_00884;product=hypothetical protein;protein_id=gnl|SC|cluster4_reference_00884
cluster4_reference|SC|contig000001	Prodigal:2.60	CDS	901593	902036	.	-	0	ID=cluster4_reference_00885;inference=ab initio prediction:Prodigal:2.60,similar to AA sequence:RefSeq:YP_004048956.1;locus_tag=cluster4_reference_00885;product=integral membrane protein;protein_id=gnl|SC|cluster4_reference_00885
cluster4_reference|SC|contig000001	Prodigal:2.60	CDS	902079	902948	.	-	0	ID=cluster4_reference_00886;inference=ab initio prediction:Prodigal:2.60,protein motif:Cdd:COG3203;locus_tag=cluster4_reference_00886;product=Outer membrane protein (porin);protein_id=gnl|SC|cluster4_reference_00886
cluster4_reference|SC|contig000001	Prodigal:2.60	CDS	903112	904035	.	+	0	ID=cluster4_reference_00887;eC_number=5.4.99.28;gene=rluA_1;inference=ab initio prediction:Prodigal:2.60,similar to AA sequence:RefSeq:YP_002001227.1,similar to AA sequence:UniProtKB:P0AA37,protein motif:CLUSTERS:PRK11180,protein motif:TIGRFAMs:TIGR00005,protein motif:Pfam:PF00849.16;locus_tag=cluster4_reference_00887;product=pseudouridine synthase,Ribosomal large subunit pseudouridine synthase A…
cluster4_reference|SC|contig000001	Prodigal:2.60	CDS	904113	904754	.	-	0	ID=cluster4_reference_00888;inference=ab initio prediction:Prodigal:2.60,similar to AA sequence:RefSeq:YP_005878831.1,protein motif:Cdd:COG0429,protein motif:Pfam:PF12695.1;locus_tag=cluster4_reference_00888;product=putative hydrolase,Predicted hydrolase of the alpha/beta-hydrolase fold,Alpha/beta hydrolase family;protein_id=gnl|SC|cluster4_reference_00888
cluster4_reference|SC|contig000001	Prodigal:2.60	CDS	904809	905600	.	-	0	ID=cluster4_reference_00889;eC_number=2.5.1.16,2.5.1.16;gene=speE;inference=ab initio prediction:Prodigal:2.60,similar to AA sequence:RefSeq:YP_207589.1,similar to AA sequence:UniProtKB:Q9WZC2,protein motif:CLUSTERS:PRK04457,protein motif:Cdd:COG0421,protein motif:TIGRFAMs:TIGR00417,protein motif:Pfam:PF01564.11;locus_tag=cluster4_reference_00889;product=spermidine synthase,Spermidine synthase,sp…
cluster4_reference|SC|contig000001	Aragorn:1.2.36	tRNA	905766	905841	.	+	0	ID=cluster4_reference_00890;inference=COORDINATES:profile:Aragorn:1.2.36;locus_tag=cluster4_reference_00890;product=tRNA-Thr(tgt)
cluster4_reference|SC|contig000001	Aragorn:1.2.36	tRNA	905876	905951	.	+	0	ID=cluster4_reference_00891;inference=COORDINATES:profile:Aragorn:1.2.36;locus_tag=cluster4_reference_00891;product=tRNA-Thr(tgt)
cluster4_reference|SC|contig000001	Prodigal:2.60	CDS	906093	906884	.	+	0	ID=cluster4_reference_00892;eC_number=2.1.2.11,2.1.2.11;gene=panB;inference=ab initio prediction:Prodigal:2.60,similar to AA sequence:RefSeq:YP_207590.1,similar to AA sequence:UniProtKB:Q9JZW6,protein motif:CLUSTERS:PRK00311,protein motif:Cdd:COG0413,protein motif:TIGRFAMs:TIGR00222,protein motif:Pfam:PF02548.9;locus_tag=cluster4_reference_00892;product=3-methyl-2-oxobutanoate hydroxymethyltransf…
cluster4_reference|SC|contig000001	Prodigal:2.60	CDS	907007	907843	.	+	0	ID=cluster4_reference_00893;eC_number=6.3.2.1,6.3.2.1;gene=panC;inference=ab initio prediction:Prodigal:2.60,similar to AA sequence:RefSeq:YP_004048950.1,similar to AA sequence:UniProtKB:Q2T095,protein motif:CLUSTERS:PRK00380,protein motif:Cdd:COG0414,protein motif:TIGRFAMs:TIGR00018,protein motif:Pfam:PF02569.1;locus_tag=cluster4_reference_00893;product=pantoate-beta-alanine ligase,Pantothenate …
cluster4_reference|SC|contig000001	Prodigal:2.60	CDS	908008	909846	.	+	0	ID=cluster4_reference_00894;inference=ab initio prediction:Prodigal:2.60,protein motif:CLUSTERS:PRK11189,protein motif:Cdd:COG3914,protein motif:TIGRFAMs:TIGR02917,protein motif:Pfam:PF07719.11;locus_tag=cluster4_reference_00894;product=lipoprotein NlpI,Predicted O-linked N-acetylglucosamine transferase%2C SPINDLY family,putative PEP-CTERM system TPR-repeat lipoprotein,Tetratricopeptide repeat;pr…
cluster4_reference|SC|contig000001	Prodigal:2.60	CDS	909986	910567	.	+	0	ID=cluster4_reference_00895;gene=lolB;inference=ab initio prediction:Prodigal:2.60,similar to AA sequence:RefSeq:YP_002001234.1,protein motif:CLUSTERS:PRK00022,protein motif:TIGRFAMs:TIGR00548,protein motif:Pfam:PF03550.8;locus_tag=cluster4_reference_00895;product=outer membrane lipoprotein LolB,outer membrane lipoprotein LolB,outer membrane lipoprotein LolB,Outer membrane lipoprotein LolB;protei…
cluster4_reference|SC|contig000001	Prodigal:2.60	CDS	910577	911422	.	+	0	ID=cluster4_reference_00896;eC_number=2.7.1.148;gene=ipk;inference=ab initio prediction:Prodigal:2.60,similar to AA sequence:RefSeq:YP_207593.1,similar to AA sequence:UniProtKB:Q8FI04,protein motif:CLUSTERS:PRK00343,protein motif:TIGRFAMs:TIGR00154,protein motif:Pfam:PF08544.7;locus_tag=cluster4_reference_00896;product=4-diphosphocytidyl-2-C-methyl-D-erythritol kinase,4-diphosphocytidyl-2-C-methy…
cluster4_reference|SC|contig000001	Aragorn:1.2.36	tRNA	911430	911505	.	+	0	ID=cluster4_reference_00897;inference=COORDINATES:profile:Aragorn:1.2.36;locus_tag=cluster4_reference_00897;product=tRNA-Gln(ttg)
cluster4_reference|SC|contig000001	Aragorn:1.2.36	tRNA	911518	911593	.	+	0	ID=cluster4_reference_00898;inference=COORDINATES:profile:Aragorn:1.2.36;locus_tag=cluster4_reference_00898;product=tRNA-Gln(ttg)
cluster4_reference|SC|contig000001	Aragorn:1.2.36	tRNA	911602	911677	.	+	0	ID=cluster4_reference_00899;inference=COORDINATES:profile:Aragorn:1.2.36;locus_tag=cluster4_reference_00899;product=tRNA-Gln(ttg)
cluster4_reference|SC|contig000001	Prodigal:2.60	CDS	912894	913466	.	+	0	ID=cluster4_reference_00900;gene=rplY;inference=ab initio prediction:Prodigal:2.60,similar to AA sequence:RefSeq:YP_207595.1,similar to AA sequence:UniProtKB:Q3K6W3,protein motif:CLUSTERS:PRK05618,protein motif:TIGRFAMs:TIGR00731,protein motif:Pfam:PF01386.13;locus_tag=cluster4_reference_00900;product=50S ribosomal protein L25,General stress protein CTC,50S ribosomal protein L25/general stress pr…
cluster4_reference|SC|contig000001	Prodigal:2.60	CDS	913591	914760	.	-	0	ID=cluster4_reference_00901;eC_number=3.4.16.4;gene=dacC;inference=ab initio prediction:Prodigal:2.60,similar to AA sequence:RefSeq:YP_002001238.1,similar to AA sequence:UniProtKB:P08506,protein motif:CLUSTERS:PRK11397,protein motif:Pfam:PF00768.14;locus_tag=cluster4_reference_00901;product=Penicillin-binding protein,D-alanyl-D-alanine carboxypeptidase dacC precursor,D-alanyl-D-alanine carboxypep…
cluster4_reference|SC|contig000001	Prodigal:2.60	CDS	914908	916434	.	+	0	ID=cluster4_reference_00902;eC_number=4.3.1.19,4.3.1.19;gene=ilvA;inference=ab initio prediction:Prodigal:2.60,similar to AA sequence:RefSeq:YP_207597.1,similar to AA sequence:UniProtKB:P04968,protein motif:CLUSTERS:PRK09224,protein motif:Cdd:COG1171,protein motif:TIGRFAMs:TIGR01124,protein motif:Pfam:PF00291.19;locus_tag=cluster4_reference_00902;product=threonine dehydratase,L-threonine dehydrat…
cluster4_reference|SC|contig000001	Prodigal:2.60	CDS	916491	917564	.	-	0	ID=cluster4_reference_00903;eC_number=3.6.3.25;gene=cysA;inference=ab initio prediction:Prodigal:2.60,similar to AA sequence:RefSeq:YP_207598.1,similar to AA sequence:UniProtKB:P0A4W2,protein motif:CLUSTERS:PRK10851,protein motif:Cdd:COG3842,protein motif:TIGRFAMs:TIGR00968,protein motif:Pfam:PF00005.21;locus_tag=cluster4_reference_00903;product=ABC transporter ATP-binding protein,Sulfate/thiosul…
cluster4_reference|SC|contig000001	Prodigal:2.60	CDS	917561	918421	.	-	0	ID=cluster4_reference_00904;gene=cysW_1;inference=ab initio prediction:Prodigal:2.60,similar to AA sequence:RefSeq:YP_005889319.1,similar to AA sequence:UniProtKB:P0AEB0,protein motif:CLUSTERS:PRK11602,protein motif:Cdd:COG4208,protein motif:TIGRFAMs:TIGR02140,protein motif:Pfam:PF00528.16;locus_tag=cluster4_reference_00904;product=putative ABC transporter,Sulfate transport system permease protei…
cluster4_reference|SC|contig000001	Prodigal:2.60	CDS	918676	919512	.	-	0	ID=cluster4_reference_00905;gene=cysU;inference=ab initio prediction:Prodigal:2.60,similar to AA sequence:RefSeq:YP_004048937.1,similar to AA sequence:UniProtKB:P0AEB0,protein motif:CLUSTERS:PRK10971,protein motif:Cdd:COG4149,protein motif:TIGRFAMs:TIGR02139,protein motif:Pfam:PF00528.16;locus_tag=cluster4_reference_00905;product=sulfate permease hypothetical protein,Sulfate transport system perm…
cluster4_reference|SC|contig000001	Prodigal:2.60	CDS	919803	920135	.	+	0	ID=cluster4_reference_00906;inference=ab initio prediction:Prodigal:2.60;locus_tag=cluster4_reference_00906;product=hypothetical protein;protein_id=gnl|SC|cluster4_reference_00906
cluster4_reference|SC|contig000001	Prodigal:2.60	CDS	920467	920976	.	+	0	ID=cluster4_reference_00907;inference=ab initio prediction:Prodigal:2.60,similar to AA sequence:RefSeq:YP_001598985.1,protein motif:Cdd:COG2020,protein motif:Pfam:PF04140.8;locus_tag=cluster4_reference_00907;product=integral membrane protein,Putative protein-S-isoprenylcysteine methyltransferase,Isoprenylcysteine carboxyl methyltransferase (ICMT) family;protein_id=gnl|SC|cluster4_reference_00907
cluster4_reference|SC|contig000001	Prodigal:2.60	CDS	922227	922814	.	-	0	ID=cluster4_reference_00908;eC_number=1.15.1.1;gene=sodB;inference=ab initio prediction:Prodigal:2.60,similar to AA sequence:RefSeq:YP_001598986.1,similar to AA sequence:UniProtKB:P0AGD3,protein motif:CLUSTERS:PRK10543,protein motif:Pfam:PF02777.12;locus_tag=cluster4_reference_00908;product=superoxide dismutase,Superoxide dismutase [Fe],superoxide dismutase,Iron/manganese superoxide dismutases%2C…
cluster4_reference|SC|contig000001	Prodigal:2.60	CDS	922977	924383	.	+	0	ID=cluster4_reference_00909;eC_number=3.6.1.-,3.6.4.12;gene=dnaB;inference=ab initio prediction:Prodigal:2.60,similar to AA sequence:RefSeq:YP_004048934.1,similar to AA sequence:UniProtKB:P0ACB0,protein motif:CLUSTERS:PRK07004,protein motif:Cdd:COG0305,protein motif:TIGRFAMs:TIGR00665,protein motif:Pfam:PF03796.9;locus_tag=cluster4_reference_00909;product=replicative DNA helicase,Replicative DNA …
cluster4_reference|SC|contig000001	Prodigal:2.60	CDS	924692	925357	.	+	0	ID=cluster4_reference_00910;gene=fimT;inference=ab initio prediction:Prodigal:2.60,similar to AA sequence:RefSeq:YP_001598988.1,protein motif:CLUSTERS:PRK10506,protein motif:Cdd:COG4970,protein motif:TIGRFAMs:TIGR01708,protein motif:Pfam:PF12019.2;locus_tag=cluster4_reference_00910;product=fimbrial protein FimT,hypothetical protein,Tfp pilus assembly protein FimT,type II secretion system protein …
cluster4_reference|SC|contig000001	Prodigal:2.60	CDS	925354	926001	.	+	0	ID=cluster4_reference_00911;gene=pilV;inference=ab initio prediction:Prodigal:2.60,similar to AA sequence:RefSeq:YP_001598989.1,protein motif:Cdd:COG4967,protein motif:TIGRFAMs:TIGR02523;locus_tag=cluster4_reference_00911;product=type IV pilus assembly protein PilV,Tfp pilus assembly protein PilV,type IV pilus modification protein PilV;protein_id=gnl|SC|cluster4_reference_00911
cluster4_reference|SC|contig000001	Prodigal:2.60	CDS	925998	926939	.	+	0	ID=cluster4_reference_00912;inference=ab initio prediction:Prodigal:2.60,similar to AA sequence:RefSeq:YP_005903548.1,protein motif:Cdd:COG4966;locus_tag=cluster4_reference_00912;product=prepilin-type N-terminal cleavage/methylation domain-containing protein,Tfp pilus assembly protein PilW;protein_id=gnl|SC|cluster4_reference_00912
cluster4_reference|SC|contig000001	Prodigal:2.60	CDS	926918	927514	.	+	0	ID=cluster4_reference_00913;gene=pilK;inference=ab initio prediction:Prodigal:2.60,similar to AA sequence:RefSeq:YP_005878810.1,protein motif:Cdd:COG4726;locus_tag=cluster4_reference_00913;product=type IV pilus biogenesis protein PilK,Tfp pilus assembly protein PilX;protein_id=gnl|SC|cluster4_reference_00913
cluster4_reference|SC|contig000001	Prodigal:2.60	CDS	927519	927992	.	+	0	ID=cluster4_reference_00914;gene=pilE_1;inference=ab initio prediction:Prodigal:2.60,similar to AA sequence:RefSeq:YP_207607.1,similar to AA sequence:UniProtKB:P05431,protein motif:CLUSTERS:PRK10574,protein motif:Cdd:COG4968,protein motif:TIGRFAMs:TIGR02532,protein motif:Pfam:PF11530.2;locus_tag=cluster4_reference_00914;product=type IV pilin-like protein,Pilin,putative major pilin subunit,Tfp pil…
cluster4_reference|SC|contig000001	Prodigal:2.60	CDS	935263	936120	.	-	0	ID=cluster4_reference_00915;inference=ab initio prediction:Prodigal:2.60,protein motif:Pfam:PF08907.5;locus_tag=cluster4_reference_00915;product=Domain of unknown function (DUF1853);protein_id=gnl|SC|cluster4_reference_00915
cluster4_reference|SC|contig000001	Prodigal:2.60	CDS	936182	936997	.	-	0	ID=cluster4_reference_00916;eC_number=2.1.1.-;inference=ab initio prediction:Prodigal:2.60,similar to AA sequence:RefSeq:YP_001599389.1,similar to AA sequence:UniProtKB:P44676,protein motif:CLUSTERS:PRK15114,protein motif:TIGRFAMs:TIGR00050,protein motif:Pfam:PF00588.13;locus_tag=cluster4_reference_00916;product=tRNA/rRNA methyltransferase,Uncharacterized tRNA/rRNA methyltransferase HI_0380,tRNA …
cluster4_reference|SC|contig000001	Prodigal:2.60	CDS	937061	937231	.	+	0	ID=cluster4_reference_00917;inference=ab initio prediction:Prodigal:2.60;locus_tag=cluster4_reference_00917;product=hypothetical protein;protein_id=gnl|SC|cluster4_reference_00917
cluster4_reference|SC|contig000001	Prodigal:2.60	CDS	937241	938026	.	+	0	ID=cluster4_reference_00918;eC_number=3.1.3.25;gene=suhB_1;inference=ab initio prediction:Prodigal:2.60,similar to AA sequence:RefSeq:YP_002001860.1,similar to AA sequence:UniProtKB:P0ADG4,protein motif:CLUSTERS:PRK10757,protein motif:TIGRFAMs:TIGR02067,protein motif:Pfam:PF00459.19;locus_tag=cluster4_reference_00918;product=protein SuhB,Inositol-1-monophosphatase,inositol monophosphatase,histidi…
cluster4_reference|SC|contig000001	Prodigal:2.60	CDS	938295	940415	.	+	0	ID=cluster4_reference_00919;gene=fcuA;inference=ab initio prediction:Prodigal:2.60,similar to AA sequence:RefSeq:YP_005882914.1,similar to AA sequence:UniProtKB:Q05202,protein motif:CLUSTERS:PRK14050,protein motif:Cdd:COG4774,protein motif:TIGRFAMs:TIGR01783,protein motif:Pfam:PF00593.18;locus_tag=cluster4_reference_00919;product=putative TonB-dependent receptor protein,Ferrichrome receptor FcuA …
cluster4_reference|SC|contig000001	Prodigal:2.60	CDS	940539	942089	.	+	0	ID=cluster4_reference_00920;inference=ab initio prediction:Prodigal:2.60,similar to AA sequence:RefSeq:YP_004048764.1,protein motif:Pfam:PF06097.5;locus_tag=cluster4_reference_00920;product=secreted protein,Bacterial protein of unknown function (DUF945);protein_id=gnl|SC|cluster4_reference_00920
cluster4_reference|SC|contig000001	Prodigal:2.60	CDS	942449	944233	.	-	0	ID=cluster4_reference_00921;eC_number=1.8.1.4,1.8.1.4;gene=lpdA;inference=ab initio prediction:Prodigal:2.60,similar to AA sequence:RefSeq:YP_005882912.1,similar to AA sequence:UniProtKB:P0A9P0,protein motif:CLUSTERS:PRK06467,protein motif:Cdd:COG2210,protein motif:TIGRFAMs:TIGR01350,protein motif:Pfam:PF07992.8;locus_tag=cluster4_reference_00921;product=dihydrolipoamide dehydrogenase (E3 compone…
cluster4_reference|SC|contig000001	Prodigal:2.60	CDS	944310	945917	.	-	0	ID=cluster4_reference_00922;eC_number=2.3.1.12,2.3.1.12;gene=aceF;inference=ab initio prediction:Prodigal:2.60,similar to AA sequence:RefSeq:YP_004048762.1,similar to AA sequence:UniProtKB:P06959,protein motif:CLUSTERS:PRK11855,protein motif:Cdd:COG4770,protein motif:TIGRFAMs:TIGR01348,protein motif:Pfam:PF00198.17;locus_tag=cluster4_reference_00922;product=dihydrolipoamide acetyltransferase comp…
cluster4_reference|SC|contig000001	Prodigal:2.60	CDS	946067	948730	.	-	0	ID=cluster4_reference_00923;eC_number=1.2.4.1,1.2.4.1;gene=aceE;inference=ab initio prediction:Prodigal:2.60,similar to AA sequence:RefSeq:YP_207710.1,similar to AA sequence:UniProtKB:P0AFG8,protein motif:CLUSTERS:PRK09405,protein motif:Cdd:COG2609,protein motif:TIGRFAMs:TIGR00759,protein motif:Pfam:PF00456.15;locus_tag=cluster4_reference_00923;product=pyruvate dehydrogenase subunit E1,Pyruvate d…
cluster4_reference|SC|contig000001	Prodigal:2.60	CDS	949424	951136	.	+	0	ID=cluster4_reference_00924;eC_number=6.1.1.15;gene=proS;inference=ab initio prediction:Prodigal:2.60,similar to AA sequence:RefSeq:YP_002001983.1,similar to AA sequence:UniProtKB:Q3KH16,protein motif:CLUSTERS:PRK09194,protein motif:Cdd:COG0442,protein motif:TIGRFAMs:TIGR00409,protein motif:Pfam:PF00587.19;locus_tag=cluster4_reference_00924;product=prolyl-tRNA synthetase,Proline--tRNA ligase,prol…
cluster4_reference|SC|contig000001	Prodigal:2.60	CDS	951199	951855	.	+	0	ID=cluster4_reference_00925;gene=ycgM;inference=ab initio prediction:Prodigal:2.60,similar to AA sequence:RefSeq:YP_003083355.1,similar to AA sequence:UniProtKB:P76004,protein motif:CLUSTERS:PRK10691,protein motif:Cdd:COG0179,protein motif:TIGRFAMs:TIGR02303,protein motif:Pfam:PF01557.12;locus_tag=cluster4_reference_00925;product=putative hydrolase,hypothetical protein,hypothetical protein,2-keto…
cluster4_reference|SC|contig000001	Prodigal:2.60	CDS	951865	952320	.	-	0	ID=cluster4_reference_00926;eC_number=3.1.-.-;gene=yqgF;inference=ab initio prediction:Prodigal:2.60,similar to AA sequence:RefSeq:YP_207713.1,similar to AA sequence:UniProtKB:P0A8I1,protein motif:CLUSTERS:PRK00109,protein motif:TIGRFAMs:TIGR00250,protein motif:Pfam:PF03652.9;locus_tag=cluster4_reference_00926;product=Holliday junction resolvase-like protein,Putative Holliday junction resolvase,H…
cluster4_reference|SC|contig000001	Prodigal:2.60	CDS	952313	952861	.	-	0	ID=cluster4_reference_00927;inference=ab initio prediction:Prodigal:2.60,similar to AA sequence:UniProtKB:Q8EBZ9,protein motif:CLUSTERS:PRK00228,protein motif:Pfam:PF02622.9;locus_tag=cluster4_reference_00927;product=hypothetical protein,hypothetical protein,Uncharacterized ACR%2C COG1678;protein_id=gnl|SC|cluster4_reference_00927
cluster4_reference|SC|contig000001	Prodigal:2.60	CDS	952863	953423	.	-	0	ID=cluster4_reference_00928;inference=ab initio prediction:Prodigal:2.60,similar to AA sequence:RefSeq:YP_002001979.1,protein motif:CLUSTERS:PRK10756,protein motif:Cdd:COG3045,protein motif:Pfam:PF05981.6;locus_tag=cluster4_reference_00928;product=CreA protein,hypothetical protein,Uncharacterized protein conserved in bacteria,CreA protein;protein_id=gnl|SC|cluster4_reference_00928
cluster4_reference|SC|contig000001	Prodigal:2.60	CDS	953751	955556	.	+	0	ID=cluster4_reference_00929;inference=ab initio prediction:Prodigal:2.60,similar to AA sequence:RefSeq:YP_005878439.1,similar to AA sequence:UniProtKB:Q9JZ20,protein motif:CLUSTERS:PRK11637,protein motif:Cdd:COG4942,protein motif:Pfam:PF01551.1;locus_tag=cluster4_reference_00929;product=putative metallopeptidase,hypothetical protein,AmiB activator,Membrane-bound metallopeptidase,Peptidase family …
cluster4_reference|SC|contig000001	Prodigal:2.60	CDS	955683	957167	.	+	0	ID=cluster4_reference_00930;eC_number=3.4.21.102;gene=ctpB;inference=ab initio prediction:Prodigal:2.60,similar to AA sequence:RefSeq:YP_001599375.1,similar to AA sequence:UniProtKB:O35002,protein motif:CLUSTERS:PRK11186,protein motif:Cdd:COG3975,protein motif:TIGRFAMs:TIGR03900,protein motif:Pfam:PF03572.1;locus_tag=cluster4_reference_00930;product=carboxy-terminal processing protease,Carboxy-te…
cluster4_reference|SC|contig000001	Prodigal:2.60	CDS	957424	959514	.	+	0	ID=cluster4_reference_00931;gene=uvrB;inference=ab initio prediction:Prodigal:2.60,similar to AA sequence:RefSeq:YP_001599374.1,similar to AA sequence:UniProtKB:P0A8F8,protein motif:CLUSTERS:PRK05298,protein motif:Cdd:COG4098,protein motif:TIGRFAMs:TIGR00631,protein motif:Pfam:PF12344.2;locus_tag=cluster4_reference_00931;product=excinuclease ABC subunit B,Excinuclease ABC subunit B,excinuclease A…
cluster4_reference|SC|contig000001	Prodigal:2.60	CDS	959525	960316	.	+	0	ID=cluster4_reference_00932;inference=ab initio prediction:Prodigal:2.60;locus_tag=cluster4_reference_00932;product=hypothetical protein;protein_id=gnl|SC|cluster4_reference_00932
cluster4_reference|SC|contig000001	Prodigal:2.60	CDS	960981	961697	.	-	0	ID=cluster4_reference_00933;eC_number=2.1.1.33,2.1.1.33;gene=trmB;inference=ab initio prediction:Prodigal:2.60,similar to AA sequence:RefSeq:YP_207720.1,similar to AA sequence:UniProtKB:P0A8I5,protein motif:CLUSTERS:PRK00121,protein motif:TIGRFAMs:TIGR00091,protein motif:Pfam:PF02390.11;locus_tag=cluster4_reference_00933;product=tRNA (guanine-N(7)-)-methyltransferase,tRNA (guanine-N(7)-)-methyltr…
cluster4_reference|SC|contig000001	Prodigal:2.60	CDS	961819	963222	.	-	0	ID=cluster4_reference_00934;inference=ab initio prediction:Prodigal:2.60,similar to AA sequence:RefSeq:YP_005901898.1,similar to AA sequence:UniProtKB:Q9JZ25,protein motif:Pfam:PF08238.6;locus_tag=cluster4_reference_00934;product=sel1 repeat protein,hypothetical protein,Sel1 repeat;protein_id=gnl|SC|cluster4_reference_00934
cluster4_reference|SC|contig000001	Prodigal:2.60	CDS	963495	965381	.	-	0	ID=cluster4_reference_00935;gene=uvrC;inference=ab initio prediction:Prodigal:2.60,similar to AA sequence:RefSeq:YP_207721.1,similar to AA sequence:UniProtKB:P0A8G0,protein motif:CLUSTERS:PRK00558,protein motif:Cdd:COG0322,protein motif:TIGRFAMs:TIGR00194,protein motif:Pfam:PF08459.5;locus_tag=cluster4_reference_00935;product=excinuclease ABC subunit C,Excinuclease ABC subunit C,excinuclease ABC …
cluster4_reference|SC|contig000001	Prodigal:2.60	CDS	965436	967613	.	-	0	ID=cluster4_reference_00936;eC_number=3.6.3.-;gene=copA_1;inference=ab initio prediction:Prodigal:2.60,similar to AA sequence:RefSeq:YP_001599370.1,similar to AA sequence:UniProtKB:O32220,protein motif:CLUSTERS:PRK10671,protein motif:Cdd:COG4633,protein motif:TIGRFAMs:TIGR01525,protein motif:Pfam:PF00122.14;locus_tag=cluster4_reference_00936;product=cation transporter E1-E2 family ATPase,Copper-e…
cluster4_reference|SC|contig000001	Prodigal:2.60	CDS	967752	968702	.	+	0	ID=cluster4_reference_00937;eC_number=1.8.1.9,1.8.1.9;gene=trxB;inference=ab initio prediction:Prodigal:2.60,similar to AA sequence:RefSeq:YP_207723.1,similar to AA sequence:UniProtKB:P0A9P4,protein motif:CLUSTERS:PRK10262,protein motif:Cdd:COG3634,protein motif:TIGRFAMs:TIGR01292,protein motif:Pfam:PF07992.8;locus_tag=cluster4_reference_00937;product=thioredoxin reductase,Thioredoxin reductase,t…
cluster4_reference|SC|contig000001	Prodigal:2.60	CDS	968858	969226	.	+	0	ID=cluster4_reference_00938;gene=rpsF;inference=ab initio prediction:Prodigal:2.60,similar to AA sequence:RefSeq:YP_207724.1,similar to AA sequence:UniProtKB:P02358,protein motif:CLUSTERS:PRK00453,protein motif:TIGRFAMs:TIGR00166,protein motif:Pfam:PF01250.11;locus_tag=cluster4_reference_00938;product=30S ribosomal protein S6,30S ribosomal protein S6,30S ribosomal protein S6,ribosomal protein S6,…
cluster4_reference|SC|contig000001	Prodigal:2.60	CDS	969227	969529	.	+	0	ID=cluster4_reference_00939;inference=ab initio prediction:Prodigal:2.60,similar to AA sequence:RefSeq:YP_207725.1,protein motif:CLUSTERS:PRK00036;locus_tag=cluster4_reference_00939;product=PriB,primosomal replication protein N;protein_id=gnl|SC|cluster4_reference_00939
cluster4_reference|SC|contig000001	Prodigal:2.60	CDS	969536	969766	.	+	0	ID=cluster4_reference_00940;gene=rpsR;inference=ab initio prediction:Prodigal:2.60,similar to AA sequence:RefSeq:YP_207726.1,similar to AA sequence:UniProtKB:P0A7T7,protein motif:CLUSTERS:PRK00391,protein motif:Cdd:COG0238,protein motif:TIGRFAMs:TIGR00165,protein motif:Pfam:PF01084.14;locus_tag=cluster4_reference_00940;product=30S ribosomal protein S18,30S ribosomal protein S18,30S ribosomal prot…
cluster4_reference|SC|contig000001	Prodigal:2.60	CDS	969783	970235	.	+	0	ID=cluster4_reference_00941;gene=rplI;inference=ab initio prediction:Prodigal:2.60,similar to AA sequence:RefSeq:YP_207727.1,similar to AA sequence:UniProtKB:P0A7R1,protein motif:CLUSTERS:PRK00137,protein motif:Cdd:COG0359,protein motif:TIGRFAMs:TIGR00158,protein motif:Pfam:PF03948.8;locus_tag=cluster4_reference_00941;product=50S ribosomal protein L9,50S ribosomal protein L9,50S ribosomal protein…
cluster4_reference|SC|contig000001	Prodigal:2.60	CDS	971212	972018	.	-	0	ID=cluster4_reference_00942;inference=ab initio prediction:Prodigal:2.60,protein motif:Pfam:PF01925.13;locus_tag=cluster4_reference_00942;product=Sulfite exporter TauE/SafE;protein_id=gnl|SC|cluster4_reference_00942
cluster4_reference|SC|contig000001	Prodigal:2.60	CDS	972019	972765	.	-	0	ID=cluster4_reference_00943;eC_number=2.7.8.24;gene=pcs;inference=ab initio prediction:Prodigal:2.60,similar to AA sequence:RefSeq:YP_207729.1,similar to AA sequence:UniProtKB:Q9KJY8,protein motif:Cdd:COG5050,protein motif:TIGRFAMs:TIGR00473,protein motif:Pfam:PF01066.15;locus_tag=cluster4_reference_00943;product=phosphatidylserine synthase,Phosphatidylcholine synthase,sn-1%2C2-diacylglycerol eth…
cluster4_reference|SC|contig000001	Prodigal:2.60	CDS	973007	973132	.	+	0	ID=cluster4_reference_00944;inference=ab initio prediction:Prodigal:2.60;locus_tag=cluster4_reference_00944;product=hypothetical protein;protein_id=gnl|SC|cluster4_reference_00944
cluster4_reference|SC|contig000001	Prodigal:2.60	CDS	973348	973830	.	+	0	ID=cluster4_reference_00945;inference=ab initio prediction:Prodigal:2.60;locus_tag=cluster4_reference_00945;product=hypothetical protein;protein_id=gnl|SC|cluster4_reference_00945
cluster4_reference|SC|contig000001	Prodigal:2.60	CDS	973882	975093	.	-	0	ID=cluster4_reference_00946;gene=pyrP;inference=ab initio prediction:Prodigal:2.60,similar to AA sequence:RefSeq:YP_002001954.1,similar to AA sequence:UniProtKB:P39766,protein motif:CLUSTERS:PRK10720,protein motif:TIGRFAMs:TIGR00801,protein motif:Pfam:PF00860.14;locus_tag=cluster4_reference_00946;product=ABC transporter permease,Uracil transporter,uracil transporter,uracil-xanthine permease,Perme…
cluster4_reference|SC|contig000001	Prodigal:2.60	CDS	975128	975256	.	-	0	ID=cluster4_reference_00947;inference=ab initio prediction:Prodigal:2.60,similar to AA sequence:RefSeq:YP_002001954.1;locus_tag=cluster4_reference_00947;product=ABC transporter permease;protein_id=gnl|SC|cluster4_reference_00947
cluster4_reference|SC|contig000001	Prodigal:2.60	CDS	975316	977754	.	+	0	ID=cluster4_reference_00948;gene=ftsK_1;inference=ab initio prediction:Prodigal:2.60,similar to AA sequence:RefSeq:YP_002001953.1,similar to AA sequence:UniProtKB:Q9I0M3,protein motif:CLUSTERS:PRK10263,protein motif:Cdd:COG1674,protein motif:TIGRFAMs:TIGR03928,protein motif:Pfam:PF01580.12;locus_tag=cluster4_reference_00948;product=cell division protein FtsK,DNA translocase FtsK,DNA translocase F…
cluster4_reference|SC|contig000001	Prodigal:2.60	CDS	977963	979273	.	+	0	ID=cluster4_reference_00949;eC_number=5.2.1.8;gene=tig;inference=ab initio prediction:Prodigal:2.60,similar to AA sequence:RefSeq:YP_207734.1,similar to AA sequence:UniProtKB:Q9JZ37,protein motif:CLUSTERS:PRK01490,protein motif:Cdd:COG0544,protein motif:TIGRFAMs:TIGR00115,protein motif:Pfam:PF05697.7;locus_tag=cluster4_reference_00949;product=trigger factor,Trigger factor,trigger factor,FKBP-type…
cluster4_reference|SC|contig000001	Prodigal:2.60	CDS	979369	979983	.	+	0	ID=cluster4_reference_00950;eC_number=3.4.21.92;gene=clpP;inference=ab initio prediction:Prodigal:2.60,similar to AA sequence:RefSeq:YP_002001950.1,similar to AA sequence:UniProtKB:Q3K9W9,protein motif:CLUSTERS:PRK00277,protein motif:TIGRFAMs:TIGR00493,protein motif:Pfam:PF00574.17;locus_tag=cluster4_reference_00950;product=ATP-dependent Clp protease proteolytic subunit,ATP-dependent Clp protease…
cluster4_reference|SC|contig000001	Prodigal:2.60	CDS	980037	981302	.	-	0	ID=cluster4_reference_00951;eC_number=1.17.7.1,1.17.7.1;gene=ispG;inference=ab initio prediction:Prodigal:2.60,similar to AA sequence:RefSeq:YP_207736.1,similar to AA sequence:UniProtKB:Q84GJ3,protein motif:CLUSTERS:PRK00366,protein motif:TIGRFAMs:TIGR00612,protein motif:Pfam:PF04551.8;locus_tag=cluster4_reference_00951;product=4-hydroxy-3-methylbut-2-en-1-yl diphosphate synthase,4-hydroxy-3-meth…
cluster4_reference|SC|contig000001	Prodigal:2.60	CDS	981318	982079	.	-	0	ID=cluster4_reference_00952;inference=ab initio prediction:Prodigal:2.60,similar to AA sequence:RefSeq:YP_975266.1,protein motif:CLUSTERS:PRK10370,protein motif:Cdd:COG3914,protein motif:TIGRFAMs:TIGR02521,protein motif:Pfam:PF00515.22;locus_tag=cluster4_reference_00952;product=lipoprotein,formate-dependent nitrite reductase complex subunit NrfG,Predicted O-linked N-acetylglucosamine transferase%…
cluster4_reference|SC|contig000001	Prodigal:2.60	CDS	982082	983176	.	-	0	ID=cluster4_reference_00953;eC_number=2.1.1.192;gene=rlmN;inference=ab initio prediction:Prodigal:2.60,similar to AA sequence:RefSeq:YP_005894088.1,similar to AA sequence:UniProtKB:P36979,protein motif:CLUSTERS:PRK11194,protein motif:TIGRFAMs:TIGR00048,protein motif:Pfam:PF04055.15;locus_tag=cluster4_reference_00953;product=radical SAM enzyme%2C Cfr family,Ribosomal RNA large subunit methyltransf…
cluster4_reference|SC|contig000001	Prodigal:2.60	CDS	983320	983745	.	-	0	ID=cluster4_reference_00954;eC_number=2.7.4.6;gene=ndk;inference=ab initio prediction:Prodigal:2.60,similar to AA sequence:RefSeq:YP_002001945.1,similar to AA sequence:UniProtKB:P15266,protein motif:CLUSTERS:PRK00668,protein motif:Cdd:COG0105,protein motif:Pfam:PF00334.13;locus_tag=cluster4_reference_00954;product=nucleoside diphosphate kinase,Nucleoside diphosphate kinase,mulitfunctional nucleos…
cluster4_reference|SC|contig000001	Prodigal:2.60	CDS	983804	984955	.	-	0	ID=cluster4_reference_00955;gene=yhcM;inference=ab initio prediction:Prodigal:2.60,similar to AA sequence:RefSeq:YP_002001944.1,similar to AA sequence:UniProtKB:P64612,protein motif:CLUSTERS:PRK08939,protein motif:Cdd:COG1484,protein motif:Pfam:PF03969.10;locus_tag=cluster4_reference_00955;product=Nucleotide-binding protein,hypothetical protein,primosomal protein DnaI,DNA replication protein,AFG1…
cluster4_reference|SC|contig000001	Prodigal:2.60	CDS	985347	986174	.	-	0	ID=cluster4_reference_00956;eC_number=3.1.2.12;inference=ab initio prediction:Prodigal:2.60,similar to AA sequence:RefSeq:YP_002001943.1,similar to AA sequence:UniProtKB:P44556,protein motif:Cdd:COG2819,protein motif:TIGRFAMs:TIGR02821,protein motif:Pfam:PF00756.14;locus_tag=cluster4_reference_00956;product=putative esterase,S-formylglutathione hydrolase,Predicted hydrolase of the alpha/beta supe…
cluster4_reference|SC|contig000001	Prodigal:2.60	CDS	986183	987319	.	-	0	ID=cluster4_reference_00957;eC_number=1.1.1.1,1.1.1.284;gene=adhC;inference=ab initio prediction:Prodigal:2.60,similar to AA sequence:RefSeq:YP_004048727.1,similar to AA sequence:UniProtKB:P25437,protein motif:CLUSTERS:PRK13771,protein motif:Cdd:COG0115,protein motif:TIGRFAMs:TIGR02818,protein motif:Pfam:PF08240.6;locus_tag=cluster4_reference_00957;product=alcohol dehydrogenase,S-(hydroxymethyl)g…
cluster4_reference|SC|contig000001	Prodigal:2.60	CDS	987440	987847	.	+	0	ID=cluster4_reference_00958;gene=adhR;inference=ab initio prediction:Prodigal:2.60,similar to AA sequence:RefSeq:YP_207742.1,similar to AA sequence:UniProtKB:O06008,protein motif:CLUSTERS:PRK09514,protein motif:Cdd:COG4978,protein motif:TIGRFAMs:TIGR02043,protein motif:Pfam:PF00376.17;locus_tag=cluster4_reference_00958;product=MerR family transcriptional regulator,HTH-type transcriptional regulat…
cluster4_reference|SC|contig000001	Prodigal:2.60	CDS	988047	988361	.	-	0	ID=cluster4_reference_00959;gene=hip;inference=ab initio prediction:Prodigal:2.60,similar to AA sequence:RefSeq:YP_004048725.1,similar to AA sequence:UniProtKB:P0A6Y1,protein motif:CLUSTERS:PRK00199,protein motif:TIGRFAMs:TIGR00988,protein motif:Pfam:PF00216.15;locus_tag=cluster4_reference_00959;product=integration host factor beta-subunit,Integration host factor subunit beta,integration host fac…
cluster4_reference|SC|contig000001	Prodigal:2.60	CDS	988372	990141	.	-	0	ID=cluster4_reference_00960;gene=rpsA;inference=ab initio prediction:Prodigal:2.60,similar to AA sequence:RefSeq:YP_004048724.1,similar to AA sequence:UniProtKB:Q9JZ44,protein motif:CLUSTERS:PRK06299,protein motif:Cdd:COG0283,protein motif:TIGRFAMs:TIGR00717,protein motif:Pfam:PF00575.17;locus_tag=cluster4_reference_00960;product=30S ribosomal protein S1,30S ribosomal protein S1,30S ribosomal pro…
cluster4_reference|SC|contig000001	Prodigal:2.60	CDS	990213	990869	.	-	0	ID=cluster4_reference_00961;eC_number=2.7.4.25;gene=cmk;inference=ab initio prediction:Prodigal:2.60,similar to AA sequence:RefSeq:YP_207745.1,similar to AA sequence:UniProtKB:P0A6I0,protein motif:CLUSTERS:PRK11860,protein motif:Cdd:COG0283,protein motif:TIGRFAMs:TIGR00017,protein motif:Pfam:PF02224.12;locus_tag=cluster4_reference_00961;product=cytidylate kinase,Cytidylate kinase,bifunctional 3-p…
cluster4_reference|SC|contig000001	Prodigal:2.60	CDS	991113	991283	.	-	0	ID=cluster4_reference_00962;inference=ab initio prediction:Prodigal:2.60,similar to AA sequence:RefSeq:YP_207746.1;locus_tag=cluster4_reference_00962;product=sodium-dependent transport protein;protein_id=gnl|SC|cluster4_reference_00962
cluster4_reference|SC|contig000001	Prodigal:2.60	CDS	991277	992203	.	-	0	ID=cluster4_reference_00963;inference=ab initio prediction:Prodigal:2.60,similar to AA sequence:RefSeq:YP_207746.1,protein motif:Cdd:COG0733,protein motif:Pfam:PF00209.12;locus_tag=cluster4_reference_00963;product=sodium-dependent transport protein,Na+-dependent transporters of the SNF family,Sodium:neurotransmitter symporter family;protein_id=gnl|SC|cluster4_reference_00963
cluster4_reference|SC|contig000001	Prodigal:2.60	CDS	992295	992543	.	-	0	ID=cluster4_reference_00964;inference=ab initio prediction:Prodigal:2.60,similar to AA sequence:RefSeq:YP_207746.1,protein motif:Cdd:COG0733,protein motif:Pfam:PF00209.12;locus_tag=cluster4_reference_00964;product=sodium-dependent transport protein,Na+-dependent transporters of the SNF family,Sodium:neurotransmitter symporter family;protein_id=gnl|SC|cluster4_reference_00964
cluster4_reference|SC|contig000001	Prodigal:2.60	CDS	992637	993800	.	-	0	ID=cluster4_reference_00965;gene=iutA;inference=ab initio prediction:Prodigal:2.60,similar to AA sequence:UniProtKB:Q6U607,protein motif:Cdd:COG4206,protein motif:TIGRFAMs:TIGR01783,protein motif:Pfam:PF00593.18;locus_tag=cluster4_reference_00965;product=Iron-regulated outer membrane proteins,Outer membrane cobalamin receptor protein,TonB-dependent siderophore receptor,TonB dependent receptor;pro…
cluster4_reference|SC|contig000001	Prodigal:2.60	CDS	994493	995263	.	-	0	ID=cluster4_reference_00966;eC_number=5.4.99.19;gene=rsuA;inference=ab initio prediction:Prodigal:2.60,similar to AA sequence:RefSeq:YP_001599342.1,similar to AA sequence:UniProtKB:P0AA43,protein motif:CLUSTERS:PRK10839,protein motif:TIGRFAMs:TIGR00093,protein motif:Pfam:PF00849.16;locus_tag=cluster4_reference_00966;product=ribosomal small subunit pseudouridine synthase A,Ribosomal small subunit …
cluster4_reference|SC|contig000001	Prodigal:2.60	CDS	995253	997229	.	-	0	ID=cluster4_reference_00967;eC_number=4.2.2.-;gene=mltD;inference=ab initio prediction:Prodigal:2.60,similar to AA sequence:RefSeq:YP_207748.1,similar to AA sequence:UniProtKB:P0AEZ7,protein motif:CLUSTERS:PRK10783,protein motif:TIGRFAMs:TIGR02899,protein motif:Pfam:PF01476.14;locus_tag=cluster4_reference_00967;product=murein transglycosylase/nitrite reductase transcriptional regulator,Membrane-b…
[truncated: 39,588 more rows]
