# Supplementary material for: The effect of recombination on the evolution of a population of Neisseria meningitidis
Source: Genome Res. 2021 Jul;31(7):1258–68. doi: 10.1101/gr.264465.120 (PMC8256868; doi:10.1101/gr.264465.120)
Supplement: Supplemental Material [file supp_gr.264465.120_Supplementary_Code_S1.zip › Supplementary_Code_S1/cluster5_reference.gff]

##gff-version 3
##sequence-region cluster5_reference|SC|contig000001 1 2270006
cluster5_reference|SC|contig000001	Prodigal:2.60	CDS	97	234	.	+	0	ID=cluster5_reference_00001;eC_number=3.6.5.3;gene=tufA_1;inference=ab initio prediction:Prodigal:2.60,similar to AA sequence:RefSeq:YP_208875.1,similar to AA sequence:UniProtKB:P64027,protein motif:CLUSTERS:PRK12735,protein motif:Cdd:COG0050,protein motif:TIGRFAMs:TIGR00485,protein motif:Pfam:PF03143.11;locus_tag=cluster5_reference_00001;product=elongation factor Tu,Elongation factor Tu,elongati…
cluster5_reference|SC|contig000001	Aragorn:1.2.36	tRNA	241	316	.	+	0	ID=cluster5_reference_00002;inference=COORDINATES:profile:Aragorn:1.2.36;locus_tag=cluster5_reference_00002;product=tRNA-Trp(cca)
cluster5_reference|SC|contig000001	Prodigal:2.60	CDS	431	709	.	+	0	ID=cluster5_reference_00003;gene=secE;inference=ab initio prediction:Prodigal:2.60,similar to AA sequence:RefSeq:YP_208890.1,protein motif:CLUSTERS:PRK07597,protein motif:TIGRFAMs:TIGR00964,protein motif:Pfam:PF00584.14;locus_tag=cluster5_reference_00003;product=preprotein translocase subunit SecE,preprotein translocase subunit SecE,preprotein translocase%2C SecE subunit,SecE/Sec61-gamma subunits…
cluster5_reference|SC|contig000001	Prodigal:2.60	CDS	711	1247	.	+	0	ID=cluster5_reference_00004;gene=nusG;inference=ab initio prediction:Prodigal:2.60,similar to AA sequence:RefSeq:YP_208889.1,similar to AA sequence:UniProtKB:P0AFG0,protein motif:CLUSTERS:PRK05609,protein motif:TIGRFAMs:TIGR00922,protein motif:Pfam:PF02357.13;locus_tag=cluster5_reference_00004;product=transcription antitermination protein NusG,Transcription antitermination protein nusG,transcript…
cluster5_reference|SC|contig000001	Prodigal:2.60	CDS	1348	1782	.	+	0	ID=cluster5_reference_00005;gene=rplK;inference=ab initio prediction:Prodigal:2.60,similar to AA sequence:RefSeq:YP_208888.1,similar to AA sequence:UniProtKB:P0A7J7,protein motif:CLUSTERS:PRK00140,protein motif:TIGRFAMs:TIGR01632,protein motif:Pfam:PF03946.8;locus_tag=cluster5_reference_00005;product=50S ribosomal protein L11,50S ribosomal protein L11,50S ribosomal protein L11,ribosomal protein L…
cluster5_reference|SC|contig000001	Prodigal:2.60	CDS	1782	2477	.	+	0	ID=cluster5_reference_00006;gene=rplA;inference=ab initio prediction:Prodigal:2.60,similar to AA sequence:RefSeq:YP_208887.1,similar to AA sequence:UniProtKB:P0A7L0,protein motif:CLUSTERS:PRK05424,protein motif:TIGRFAMs:TIGR01169,protein motif:Pfam:PF00687.15;locus_tag=cluster5_reference_00006;product=50S ribosomal protein L1,50S ribosomal protein L1,50S ribosomal protein L1,ribosomal protein L1,…
cluster5_reference|SC|contig000001	Prodigal:2.60	CDS	2707	3207	.	+	0	ID=cluster5_reference_00007;gene=rplJ;inference=ab initio prediction:Prodigal:2.60,similar to AA sequence:RefSeq:YP_208886.1,similar to AA sequence:UniProtKB:P42923,protein motif:CLUSTERS:PRK00099,protein motif:Cdd:COG0244,protein motif:Pfam:PF00466.14;locus_tag=cluster5_reference_00007;product=50S ribosomal protein L10,Vegetative protein 300,50S ribosomal protein L10,Ribosomal protein L10,Riboso…
cluster5_reference|SC|contig000001	Prodigal:2.60	CDS	3265	3636	.	+	0	ID=cluster5_reference_00008;gene=rplL;inference=ab initio prediction:Prodigal:2.60,similar to AA sequence:RefSeq:YP_208885.1,similar to AA sequence:UniProtKB:E6MUA0,protein motif:CLUSTERS:PRK00157,protein motif:TIGRFAMs:TIGR00855,protein motif:Pfam:PF00542.13;locus_tag=cluster5_reference_00008;product=50S ribosomal protein L7/L12,50S ribosomal protein L7/L12,50S ribosomal protein L7/L12,ribosomal…
cluster5_reference|SC|contig000001	Prodigal:2.60	CDS	3826	8004	.	+	0	ID=cluster5_reference_00009;eC_number=2.7.7.6,2.7.7.6;gene=rpoB;inference=ab initio prediction:Prodigal:2.60,similar to AA sequence:RefSeq:YP_974254.1,similar to AA sequence:UniProtKB:Q4K526,protein motif:CLUSTERS:PRK00405,protein motif:TIGRFAMs:TIGR02013,protein motif:Pfam:PF00562.22;locus_tag=cluster5_reference_00009;product=DNA-directed RNA polymerase subunit beta,DNA-directed RNA polymerase s…
cluster5_reference|SC|contig000001	Prodigal:2.60	CDS	8156	12331	.	+	0	ID=cluster5_reference_00010;eC_number=2.7.7.6,2.7.7.6;gene=rpoC;inference=ab initio prediction:Prodigal:2.60,similar to AA sequence:RefSeq:YP_208883.1,similar to AA sequence:UniProtKB:P0A8T7,protein motif:CLUSTERS:PRK00566,protein motif:Cdd:COG0086,protein motif:TIGRFAMs:TIGR02386,protein motif:Pfam:PF04997.6;locus_tag=cluster5_reference_00010;product=DNA-directed RNA polymerase subunit beta',DNA…
cluster5_reference|SC|contig000001	Prodigal:2.60	CDS	12622	12879	.	+	0	ID=cluster5_reference_00011;inference=ab initio prediction:Prodigal:2.60;locus_tag=cluster5_reference_00011;product=hypothetical protein;protein_id=gnl|SC|cluster5_reference_00011
cluster5_reference|SC|contig000001	Prodigal:2.60	CDS	12876	13025	.	+	0	ID=cluster5_reference_00012;inference=ab initio prediction:Prodigal:2.60,similar to AA sequence:RefSeq:YP_002341968.1,protein motif:Pfam:PF04575.7;locus_tag=cluster5_reference_00012;product=hypothetical periplasmic protein,Protein of unknown function (DUF560);protein_id=gnl|SC|cluster5_reference_00012
cluster5_reference|SC|contig000001	Prodigal:2.60	CDS	13204	13575	.	+	0	ID=cluster5_reference_00013;gene=rpsL;inference=ab initio prediction:Prodigal:2.60,similar to AA sequence:RefSeq:YP_208878.1,similar to AA sequence:UniProtKB:P0A7S3,protein motif:CLUSTERS:PRK05163,protein motif:Cdd:COG0048,protein motif:TIGRFAMs:TIGR00981,protein motif:Pfam:PF00164.19;locus_tag=cluster5_reference_00013;product=30S ribosomal protein S12,30S ribosomal protein S12,30S ribosomal prot…
cluster5_reference|SC|contig000001	Prodigal:2.60	CDS	13693	14163	.	+	0	ID=cluster5_reference_00014;gene=rpsG;inference=ab initio prediction:Prodigal:2.60,similar to AA sequence:RefSeq:YP_208877.1,similar to AA sequence:UniProtKB:P02359,protein motif:CLUSTERS:PRK05302,protein motif:Cdd:COG0049,protein motif:TIGRFAMs:TIGR01029,protein motif:Pfam:PF00177.15;locus_tag=cluster5_reference_00014;product=30S ribosomal protein S7,30S ribosomal protein S7,30S ribosomal protei…
cluster5_reference|SC|contig000001	Prodigal:2.60	CDS	14182	16287	.	+	0	ID=cluster5_reference_00015;gene=fusA;inference=ab initio prediction:Prodigal:2.60,similar to AA sequence:RefSeq:YP_208876.1,similar to AA sequence:UniProtKB:Q9K1I8,protein motif:CLUSTERS:PRK00007,protein motif:Cdd:COG0050,protein motif:TIGRFAMs:TIGR00484,protein motif:Pfam:PF00009.21;locus_tag=cluster5_reference_00015;product=elongation factor G,Elongation factor G,elongation factor G,GTPases - …
cluster5_reference|SC|contig000001	Prodigal:2.60	CDS	16375	16653	.	+	0	ID=cluster5_reference_00016;gene=tuf;inference=ab initio prediction:Prodigal:2.60,similar to AA sequence:RefSeq:YP_005893003.1,similar to AA sequence:UniProtKB:Q8Y422,protein motif:CLUSTERS:PRK12735,protein motif:Cdd:COG0050,protein motif:TIGRFAMs:TIGR00485,protein motif:Pfam:PF00009.21;locus_tag=cluster5_reference_00016;product=transposase IS4 family,Elongation factor Tu,elongation factor Tu,GTP…
cluster5_reference|SC|contig000001	Prodigal:2.60	CDS	16696	18744	.	+	0	ID=cluster5_reference_00017;gene=lipA_1;inference=ab initio prediction:Prodigal:2.60,similar to AA sequence:RefSeq:YP_001598266.1,protein motif:Pfam:PF05159.8;locus_tag=cluster5_reference_00017;product=capsule polysaccharide modification protein,Capsule polysaccharide biosynthesis protein;protein_id=gnl|SC|cluster5_reference_00017
cluster5_reference|SC|contig000001	Prodigal:2.60	CDS	18881	20140	.	+	0	ID=cluster5_reference_00018;gene=lipB_1;inference=ab initio prediction:Prodigal:2.60,similar to AA sequence:RefSeq:YP_001598267.1,protein motif:Pfam:PF05159.8;locus_tag=cluster5_reference_00018;product=capsule polysaccharide modification protein,Capsule polysaccharide biosynthesis protein;protein_id=gnl|SC|cluster5_reference_00018
cluster5_reference|SC|contig000001	Prodigal:2.60	CDS	20507	21913	.	+	0	ID=cluster5_reference_00019;inference=ab initio prediction:Prodigal:2.60,similar to AA sequence:RefSeq:YP_005893011.1,similar to AA sequence:UniProtKB:Q9JZ25,protein motif:Pfam:PF08238.6;locus_tag=cluster5_reference_00019;product=sel1/tetratricopeptide repeat protein,hypothetical protein,Sel1 repeat;protein_id=gnl|SC|cluster5_reference_00019
cluster5_reference|SC|contig000001	Prodigal:2.60	CDS	22131	23345	.	+	0	ID=cluster5_reference_00020;gene=gltS;inference=ab initio prediction:Prodigal:2.60,similar to AA sequence:RefSeq:YP_208919.1,similar to AA sequence:UniProtKB:P0AER8,protein motif:TIGRFAMs:TIGR00210,protein motif:Pfam:PF03616.8;locus_tag=cluster5_reference_00020;product=glutamate permease,Glutamate permease,sodium/glutamate symporter,Sodium/glutamate symporter;protein_id=gnl|SC|cluster5_reference_…
cluster5_reference|SC|contig000001	Prodigal:2.60	CDS	23444	24460	.	+	0	ID=cluster5_reference_00021;inference=ab initio prediction:Prodigal:2.60,similar to AA sequence:RefSeq:YP_002002996.1,protein motif:Cdd:COG3755;locus_tag=cluster5_reference_00021;product=Lipoprotein,Uncharacterized protein conserved in bacteria;protein_id=gnl|SC|cluster5_reference_00021
cluster5_reference|SC|contig000001	Prodigal:2.60	CDS	24471	24668	.	+	0	ID=cluster5_reference_00022;inference=ab initio prediction:Prodigal:2.60;locus_tag=cluster5_reference_00022;product=hypothetical protein;protein_id=gnl|SC|cluster5_reference_00022
cluster5_reference|SC|contig000001	Prodigal:2.60	CDS	25192	25485	.	+	0	ID=cluster5_reference_00023;inference=ab initio prediction:Prodigal:2.60;locus_tag=cluster5_reference_00023;product=hypothetical protein;protein_id=gnl|SC|cluster5_reference_00023
cluster5_reference|SC|contig000001	Prodigal:2.60	CDS	25852	27435	.	-	0	ID=cluster5_reference_00024;inference=ab initio prediction:Prodigal:2.60,similar to AA sequence:RefSeq:YP_001598273.1,similar to AA sequence:UniProtKB:Q9K1M2,protein motif:CLUSTERS:PRK10716,protein motif:Pfam:PF03349.10;locus_tag=cluster5_reference_00024;product=outer membrane protein P1,Putative outer membrane protein NMB0088 precursor,long-chain fatty acid outer membrane transporter,Outer membr…
cluster5_reference|SC|contig000001	Prodigal:2.60	CDS	27438	27542	.	-	0	ID=cluster5_reference_00025;inference=ab initio prediction:Prodigal:2.60;locus_tag=cluster5_reference_00025;product=hypothetical protein;protein_id=gnl|SC|cluster5_reference_00025
cluster5_reference|SC|contig000001	Prodigal:2.60	CDS	27560	29032	.	-	0	ID=cluster5_reference_00026;eC_number=2.7.1.40,2.7.1.40;gene=pykA;inference=ab initio prediction:Prodigal:2.60,similar to AA sequence:RefSeq:YP_208914.1,similar to AA sequence:UniProtKB:P21599,protein motif:CLUSTERS:PRK05826,protein motif:TIGRFAMs:TIGR01064,protein motif:Pfam:PF00224.15;locus_tag=cluster5_reference_00026;product=PykA,Pyruvate kinase II,pyruvate kinase,pyruvate kinase,Pyruvate kin…
cluster5_reference|SC|contig000001	Prodigal:2.60	CDS	29292	29792	.	+	0	ID=cluster5_reference_00027;inference=ab initio prediction:Prodigal:2.60,similar to AA sequence:RefSeq:YP_002003011.1,protein motif:Cdd:COG3676,protein motif:Pfam:PF12762.1;locus_tag=cluster5_reference_00027;product=IS1016 transposase,Transposase and inactivated derivatives,ISXO2-like transposase domain;protein_id=gnl|SC|cluster5_reference_00027
cluster5_reference|SC|contig000001	Prodigal:2.60	CDS	30050	30568	.	+	0	ID=cluster5_reference_00028;inference=ab initio prediction:Prodigal:2.60,similar to AA sequence:RefSeq:YP_001600136.1;locus_tag=cluster5_reference_00028;product=integral membrane protein;protein_id=gnl|SC|cluster5_reference_00028
cluster5_reference|SC|contig000001	Prodigal:2.60	CDS	30834	31328	.	-	0	ID=cluster5_reference_00029;inference=ab initio prediction:Prodigal:2.60,similar to AA sequence:RefSeq:YP_001600135.1,protein motif:TIGRFAMs:TIGR03796,protein motif:Pfam:PF03412.1;locus_tag=cluster5_reference_00029;product=bacteriocin resistance protein%2C putative,NHLM bacteriocin system ABC transporter%2C peptidase/ATP-binding protein,Peptidase C39 family;protein_id=gnl|SC|cluster5_reference_00…
cluster5_reference|SC|contig000001	Prodigal:2.60	CDS	31784	32572	.	-	0	ID=cluster5_reference_00030;inference=ab initio prediction:Prodigal:2.60,similar to AA sequence:RefSeq:YP_004048956.1;locus_tag=cluster5_reference_00030;product=integral membrane protein;protein_id=gnl|SC|cluster5_reference_00030
cluster5_reference|SC|contig000001	Prodigal:2.60	CDS	32699	32857	.	-	0	ID=cluster5_reference_00031;inference=ab initio prediction:Prodigal:2.60,similar to AA sequence:RefSeq:YP_001600132.1;locus_tag=cluster5_reference_00031;product=lipoprotein;protein_id=gnl|SC|cluster5_reference_00031
cluster5_reference|SC|contig000001	Prodigal:2.60	CDS	32854	33696	.	-	0	ID=cluster5_reference_00032;inference=ab initio prediction:Prodigal:2.60,similar to AA sequence:RefSeq:YP_002003014.1,protein motif:CLUSTERS:PRK10146,protein motif:Cdd:COG3393,protein motif:TIGRFAMs:TIGR01575,protein motif:Pfam:PF12112.2;locus_tag=cluster5_reference_00032;product=PhnO-like protein,aminoalkylphosphonic acid N-acetyltransferase,Predicted acetyltransferase,ribosomal-protein-alanine …
cluster5_reference|SC|contig000001	Prodigal:2.60	CDS	33931	34851	.	+	0	ID=cluster5_reference_00033;eC_number=2.1.3.2,2.1.3.2;gene=pyrB;inference=ab initio prediction:Prodigal:2.60,similar to AA sequence:RefSeq:YP_208909.1,similar to AA sequence:UniProtKB:P0A786,protein motif:CLUSTERS:PRK00856,protein motif:Cdd:COG0540,protein motif:TIGRFAMs:TIGR00670,protein motif:Pfam:PF02729.15;locus_tag=cluster5_reference_00033;product=aspartate carbamoyltransferase,Aspartate car…
cluster5_reference|SC|contig000001	Prodigal:2.60	CDS	34861	35319	.	+	0	ID=cluster5_reference_00034;eC_number=2.1.3.2;gene=pyrI;inference=ab initio prediction:Prodigal:2.60,similar to AA sequence:RefSeq:YP_208908.1,similar to AA sequence:UniProtKB:P0A7F3,protein motif:CLUSTERS:PRK00893,protein motif:TIGRFAMs:TIGR00240,protein motif:Pfam:PF01948.12;locus_tag=cluster5_reference_00034;product=aspartate carbamoyltransferase,Aspartate carbamoyltransferase regulatory chain…
cluster5_reference|SC|contig000001	Prodigal:2.60	CDS	35390	36049	.	+	0	ID=cluster5_reference_00035;inference=ab initio prediction:Prodigal:2.60,similar to AA sequence:RefSeq:YP_005881777.1;locus_tag=cluster5_reference_00035;product=putative inner membrane protein;protein_id=gnl|SC|cluster5_reference_00035
cluster5_reference|SC|contig000001	Prodigal:2.60	CDS	36112	37443	.	-	0	ID=cluster5_reference_00036;inference=ab initio prediction:Prodigal:2.60,similar to AA sequence:RefSeq:YP_005877699.1,protein motif:CLUSTERS:PRK11198,protein motif:TIGRFAMs:TIGR02899,protein motif:Pfam:PF01476.14;locus_tag=cluster5_reference_00036;product=putative peptidoglycan-binding periplasmic protein,LysM domain/BON superfamily protein,spore coat assembly protein SafA,LysM domain;protein_id=…
cluster5_reference|SC|contig000001	Prodigal:2.60	CDS	37513	38016	.	+	0	ID=cluster5_reference_00037;eC_number=3.5.1.88;gene=def;inference=ab initio prediction:Prodigal:2.60,similar to AA sequence:RefSeq:YP_002003021.1,similar to AA sequence:UniProtKB:Q9I7A8,protein motif:CLUSTERS:PRK00150,protein motif:Cdd:COG0242,protein motif:TIGRFAMs:TIGR00079,protein motif:Pfam:PF01327.15;locus_tag=cluster5_reference_00037;product=peptide deformylase,Peptide deformylase,peptide d…
cluster5_reference|SC|contig000001	Prodigal:2.60	CDS	38104	39030	.	+	0	ID=cluster5_reference_00038;eC_number=2.1.2.9,2.1.2.9;gene=fmt;inference=ab initio prediction:Prodigal:2.60,similar to AA sequence:RefSeq:YP_004047691.1,similar to AA sequence:UniProtKB:P23882,protein motif:CLUSTERS:PRK00005,protein motif:Cdd:COG0299,protein motif:TIGRFAMs:TIGR00460,protein motif:Pfam:PF00551.13;locus_tag=cluster5_reference_00038;product=methionyl-tRNA formyltransferase,Methionyl…
cluster5_reference|SC|contig000001	Prodigal:2.60	CDS	39109	40368	.	+	0	ID=cluster5_reference_00039;eC_number=2.1.1.176;gene=rsmB_1;inference=ab initio prediction:Prodigal:2.60,similar to AA sequence:RefSeq:YP_208901.1,similar to AA sequence:UniProtKB:P36929,protein motif:CLUSTERS:PRK10901,protein motif:Cdd:COG0144,protein motif:TIGRFAMs:TIGR00563,protein motif:Pfam:PF01189.11;locus_tag=cluster5_reference_00039;product=16S RNA methyltransferase,Ribosomal RNA small su…
cluster5_reference|SC|contig000001	Prodigal:2.60	CDS	40334	40933	.	+	0	ID=cluster5_reference_00040;inference=ab initio prediction:Prodigal:2.60;locus_tag=cluster5_reference_00040;product=hypothetical protein;protein_id=gnl|SC|cluster5_reference_00040
cluster5_reference|SC|contig000001	Prodigal:2.60	CDS	40933	43050	.	+	0	ID=cluster5_reference_00041;eC_number=2.7.13.3;gene=kinB;inference=ab initio prediction:Prodigal:2.60,similar to AA sequence:RefSeq:YP_208899.1,similar to AA sequence:UniProtKB:O34206,protein motif:CLUSTERS:PRK11360,protein motif:Cdd:COG5000,protein motif:TIGRFAMs:TIGR02966,protein motif:Pfam:PF02518.20;locus_tag=cluster5_reference_00041;product=two-component system sensor kinase,Alginate biosynt…
cluster5_reference|SC|contig000001	Prodigal:2.60	CDS	43043	44320	.	+	0	ID=cluster5_reference_00042;gene=ntrX;inference=ab initio prediction:Prodigal:2.60,similar to AA sequence:RefSeq:YP_003084060.1,similar to AA sequence:UniProtKB:P14375,protein motif:CLUSTERS:PRK11361,protein motif:Cdd:COG3829,protein motif:TIGRFAMs:TIGR01818,protein motif:Pfam:PF00072.18;locus_tag=cluster5_reference_00042;product=nitrogen assimilation regulatory protein NtrX,Transcriptional regul…
cluster5_reference|SC|contig000001	Prodigal:2.60	CDS	44411	45598	.	+	0	ID=cluster5_reference_00043;gene=smf;inference=ab initio prediction:Prodigal:2.60,similar to AA sequence:RefSeq:YP_002003029.1,similar to AA sequence:UniProtKB:P39813,protein motif:CLUSTERS:PRK10736,protein motif:TIGRFAMs:TIGR00732,protein motif:Pfam:PF02481.9;locus_tag=cluster5_reference_00043;product=DprA-like protein,hypothetical protein,hypothetical protein,DNA protecting protein DprA,DNA rec…
cluster5_reference|SC|contig000001	Prodigal:2.60	CDS	45624	46085	.	+	0	ID=cluster5_reference_00044;inference=ab initio prediction:Prodigal:2.60,similar to AA sequence:RefSeq:YP_002003030.1,protein motif:CLUSTERS:PRK03430,protein motif:Cdd:COG2922,protein motif:Pfam:PF04361.7;locus_tag=cluster5_reference_00044;product=Protein smg-like protein,hypothetical protein,Uncharacterized protein conserved in bacteria,Protein of unknown function (DUF494);protein_id=gnl|SC|clus…
cluster5_reference|SC|contig000001	Prodigal:2.60	CDS	46157	48463	.	+	0	ID=cluster5_reference_00045;eC_number=5.99.1.2,5.99.1.2;gene=topA;inference=ab initio prediction:Prodigal:2.60,similar to AA sequence:RefSeq:YP_005881787.1,similar to AA sequence:UniProtKB:Q7A5Y5,protein motif:CLUSTERS:PRK06599,protein motif:Cdd:COG0551,protein motif:TIGRFAMs:TIGR01051,protein motif:Pfam:PF01131.14;locus_tag=cluster5_reference_00045;product=DNA topoisomerase I,DNA topoisomerase 1…
cluster5_reference|SC|contig000001	Prodigal:2.60	CDS	48536	49231	.	-	0	ID=cluster5_reference_00046;inference=ab initio prediction:Prodigal:2.60;locus_tag=cluster5_reference_00046;product=hypothetical protein;protein_id=gnl|SC|cluster5_reference_00046
cluster5_reference|SC|contig000001	Prodigal:2.60	CDS	49411	49803	.	-	0	ID=cluster5_reference_00047;inference=ab initio prediction:Prodigal:2.60,similar to AA sequence:RefSeq:YP_001600114.1;locus_tag=cluster5_reference_00047;product=integral membrane protein;protein_id=gnl|SC|cluster5_reference_00047
cluster5_reference|SC|contig000001	Prodigal:2.60	CDS	49921	50298	.	+	0	ID=cluster5_reference_00048;inference=ab initio prediction:Prodigal:2.60,similar to AA sequence:RefSeq:YP_005877711.1,protein motif:Cdd:COG3800,protein motif:TIGRFAMs:TIGR00270,protein motif:Pfam:PF01381.16;locus_tag=cluster5_reference_00048;product=putative DNA-binding protein,Predicted transcriptional regulator,conserved hypothetical protein,Helix-turn-helix;protein_id=gnl|SC|cluster5_reference…
cluster5_reference|SC|contig000001	Prodigal:2.60	CDS	50387	50956	.	+	0	ID=cluster5_reference_00049;eC_number=2.1.1.171;gene=rsmD;inference=ab initio prediction:Prodigal:2.60,similar to AA sequence:RefSeq:YP_001600112.1,similar to AA sequence:UniProtKB:P0ADX9,protein motif:CLUSTERS:PRK10909,protein motif:Cdd:COG2813,protein motif:TIGRFAMs:TIGR00095,protein motif:Pfam:PF03602.9;locus_tag=cluster5_reference_00049;product=DNA methylase,Ribosomal RNA small subunit methyl…
cluster5_reference|SC|contig000001	Prodigal:2.60	CDS	51079	51330	.	+	0	ID=cluster5_reference_00050;gene=fdx_1;inference=ab initio prediction:Prodigal:2.60,similar to AA sequence:RefSeq:YP_208892.1,similar to AA sequence:UniProtKB:P00208,protein motif:CLUSTERS:PRK07118,protein motif:Cdd:COG2768,protein motif:TIGRFAMs:TIGR01944,protein motif:Pfam:PF00037.21;locus_tag=cluster5_reference_00050;product=ferredoxin,Ferredoxin,ferredoxin,Uncharacterized Fe-S center protein,…
cluster5_reference|SC|contig000001	Aragorn:1.2.36	tRNA	51427	51510	.	+	0	ID=cluster5_reference_00051;inference=COORDINATES:profile:Aragorn:1.2.36;locus_tag=cluster5_reference_00051;product=tRNA-Tyr(gta)
cluster5_reference|SC|contig000001	Aragorn:1.2.36	tRNA	51541	51614	.	+	0	ID=cluster5_reference_00052;inference=COORDINATES:profile:Aragorn:1.2.36;locus_tag=cluster5_reference_00052;product=tRNA-Gly(tcc)
cluster5_reference|SC|contig000001	Aragorn:1.2.36	tRNA	51624	51698	.	+	0	ID=cluster5_reference_00053;inference=COORDINATES:profile:Aragorn:1.2.36;locus_tag=cluster5_reference_00053;product=tRNA-Thr(ggt)
cluster5_reference|SC|contig000001	Prodigal:2.60	CDS	51747	52931	.	+	0	ID=cluster5_reference_00054;eC_number=3.6.5.3;gene=tufA_2;inference=ab initio prediction:Prodigal:2.60,similar to AA sequence:RefSeq:YP_208875.1,similar to AA sequence:UniProtKB:P64027,protein motif:CLUSTERS:PRK12735,protein motif:Cdd:COG0050,protein motif:TIGRFAMs:TIGR00485,protein motif:Pfam:PF00009.21;locus_tag=cluster5_reference_00054;product=elongation factor Tu,Elongation factor Tu,elongati…
cluster5_reference|SC|contig000001	Prodigal:2.60	CDS	52949	53260	.	+	0	ID=cluster5_reference_00055;gene=rpsJ;inference=ab initio prediction:Prodigal:2.60,similar to AA sequence:RefSeq:YP_208874.1,similar to AA sequence:UniProtKB:P0A7R5,protein motif:CLUSTERS:PRK00596,protein motif:TIGRFAMs:TIGR01049,protein motif:Pfam:PF00338.16;locus_tag=cluster5_reference_00055;product=30S ribosomal protein S10,30S ribosomal protein S10,30S ribosomal protein S10,ribosomal protein …
cluster5_reference|SC|contig000001	Prodigal:2.60	CDS	53470	53763	.	+	0	ID=cluster5_reference_00056;inference=ab initio prediction:Prodigal:2.60,similar to AA sequence:RefSeq:YP_001600096.1,protein motif:Pfam:PF05598.5;locus_tag=cluster5_reference_00056;product=transposase,Transposase domain (DUF772);protein_id=gnl|SC|cluster5_reference_00056
cluster5_reference|SC|contig000001	Prodigal:2.60	CDS	53949	54593	.	+	0	ID=cluster5_reference_00057;gene=rplC;inference=ab initio prediction:Prodigal:2.60,similar to AA sequence:RefSeq:YP_208872.1,similar to AA sequence:UniProtKB:P60438,protein motif:CLUSTERS:PRK00001,protein motif:Cdd:COG0087,protein motif:TIGRFAMs:TIGR03625,protein motif:Pfam:PF00297.16;locus_tag=cluster5_reference_00057;product=50S ribosomal protein L3,50S ribosomal protein L3,50S ribosomal protei…
cluster5_reference|SC|contig000001	Prodigal:2.60	CDS	54593	55213	.	+	0	ID=cluster5_reference_00058;gene=rplD;inference=ab initio prediction:Prodigal:2.60,similar to AA sequence:RefSeq:YP_208871.1,similar to AA sequence:UniProtKB:P60726,protein motif:CLUSTERS:PRK05319,protein motif:TIGRFAMs:TIGR03953,protein motif:Pfam:PF00573.16;locus_tag=cluster5_reference_00058;product=50S ribosomal protein L4,50S ribosomal protein L4,50S ribosomal protein L4,50S ribosomal protein…
cluster5_reference|SC|contig000001	Prodigal:2.60	CDS	55210	55524	.	+	0	ID=cluster5_reference_00059;gene=rplW;inference=ab initio prediction:Prodigal:2.60,similar to AA sequence:RefSeq:YP_208870.1,similar to AA sequence:UniProtKB:Q9K1I6,protein motif:CLUSTERS:PRK05738,protein motif:Cdd:COG0089,protein motif:TIGRFAMs:TIGR03636,protein motif:Pfam:PF00276.14;locus_tag=cluster5_reference_00059;product=50S ribosomal protein L23,50S ribosomal protein L23,50S ribosomal prot…
cluster5_reference|SC|contig000001	Prodigal:2.60	CDS	55530	56363	.	+	0	ID=cluster5_reference_00060;gene=rplB;inference=ab initio prediction:Prodigal:2.60,similar to AA sequence:RefSeq:YP_208869.1,similar to AA sequence:UniProtKB:P60422,protein motif:CLUSTERS:PRK09374,protein motif:Cdd:COG0090,protein motif:TIGRFAMs:TIGR01171,protein motif:Pfam:PF03947.12;locus_tag=cluster5_reference_00060;product=50S ribosomal protein L2,50S ribosomal protein L2,50S ribosomal protei…
cluster5_reference|SC|contig000001	Prodigal:2.60	CDS	56370	56648	.	+	0	ID=cluster5_reference_00061;gene=rpsS;inference=ab initio prediction:Prodigal:2.60,similar to AA sequence:RefSeq:YP_208868.1,similar to AA sequence:UniProtKB:P0A7U3,protein motif:CLUSTERS:PRK00357,protein motif:Cdd:COG0185,protein motif:TIGRFAMs:TIGR01050,protein motif:Pfam:PF00203.15;locus_tag=cluster5_reference_00061;product=30S ribosomal protein S19,30S ribosomal protein S19,30S ribosomal prot…
cluster5_reference|SC|contig000001	Prodigal:2.60	CDS	56657	56986	.	+	0	ID=cluster5_reference_00062;gene=rplV;inference=ab initio prediction:Prodigal:2.60,similar to AA sequence:RefSeq:YP_208867.1,similar to AA sequence:UniProtKB:Q7DDT5,protein motif:CLUSTERS:PRK00565,protein motif:TIGRFAMs:TIGR01044,protein motif:Pfam:PF00237.13;locus_tag=cluster5_reference_00062;product=50S ribosomal protein L22,50S ribosomal protein L22,50S ribosomal protein L22,ribosomal protein …
cluster5_reference|SC|contig000001	Prodigal:2.60	CDS	56996	57688	.	+	0	ID=cluster5_reference_00063;gene=rpsC;inference=ab initio prediction:Prodigal:2.60,similar to AA sequence:RefSeq:YP_004047731.1,similar to AA sequence:UniProtKB:P0A7V3,protein motif:CLUSTERS:PRK00310,protein motif:Cdd:COG4933,protein motif:TIGRFAMs:TIGR01009,protein motif:Pfam:PF00189.14;locus_tag=cluster5_reference_00063;product=30S ribosomal protein S3,30S ribosomal protein S3,30S ribosomal pro…
cluster5_reference|SC|contig000001	Prodigal:2.60	CDS	57618	58085	.	-	0	ID=cluster5_reference_00064;inference=ab initio prediction:Prodigal:2.60;locus_tag=cluster5_reference_00064;product=hypothetical protein;protein_id=gnl|SC|cluster5_reference_00064
cluster5_reference|SC|contig000001	Prodigal:2.60	CDS	58088	58279	.	+	0	ID=cluster5_reference_00065;gene=rpmC;inference=ab initio prediction:Prodigal:2.60,similar to AA sequence:RefSeq:YP_208864.1,similar to AA sequence:UniProtKB:Q9HWE3,protein motif:CLUSTERS:PRK00306,protein motif:Cdd:COG0255,protein motif:TIGRFAMs:TIGR00012,protein motif:Pfam:PF00831.17;locus_tag=cluster5_reference_00065;product=50S ribosomal protein L29,50S ribosomal protein L29,50S ribosomal prot…
cluster5_reference|SC|contig000001	Prodigal:2.60	CDS	58279	58542	.	+	0	ID=cluster5_reference_00066;gene=rpsQ;inference=ab initio prediction:Prodigal:2.60,similar to AA sequence:RefSeq:YP_208863.1,similar to AA sequence:UniProtKB:Q1R616,protein motif:CLUSTERS:PRK05610,protein motif:TIGRFAMs:TIGR03635,protein motif:Pfam:PF00366.14;locus_tag=cluster5_reference_00066;product=30S ribosomal protein S17,30S ribosomal protein S17,30S ribosomal protein S17,30S ribosomal prot…
cluster5_reference|SC|contig000001	Prodigal:2.60	CDS	58764	59132	.	+	0	ID=cluster5_reference_00067;gene=rplN;inference=ab initio prediction:Prodigal:2.60,similar to AA sequence:RefSeq:YP_208862.1,similar to AA sequence:UniProtKB:Q7DDT2,protein motif:CLUSTERS:PRK05483,protein motif:Cdd:COG0093,protein motif:TIGRFAMs:TIGR01067,protein motif:Pfam:PF00238.13;locus_tag=cluster5_reference_00067;product=50S ribosomal protein L14,50S ribosomal protein L14,50S ribosomal prot…
cluster5_reference|SC|contig000001	Prodigal:2.60	CDS	59144	59467	.	+	0	ID=cluster5_reference_00068;gene=rplX;inference=ab initio prediction:Prodigal:2.60,similar to AA sequence:RefSeq:YP_005896938.1,similar to AA sequence:UniProtKB:P60624,protein motif:CLUSTERS:PRK00004,protein motif:TIGRFAMs:TIGR01079,protein motif:Pfam:PF00467.23;locus_tag=cluster5_reference_00068;product=50S ribosomal protein L24,50S ribosomal protein L24,50S ribosomal protein L24,ribosomal prote…
cluster5_reference|SC|contig000001	Prodigal:2.60	CDS	59477	60016	.	+	0	ID=cluster5_reference_00069;gene=rplE;inference=ab initio prediction:Prodigal:2.60,similar to AA sequence:RefSeq:YP_208860.1,similar to AA sequence:UniProtKB:P62399,protein motif:CLUSTERS:PRK00010,protein motif:Cdd:COG0094,protein motif:Pfam:PF00673.15;locus_tag=cluster5_reference_00069;product=50S ribosomal protein L5,50S ribosomal protein L5,50S ribosomal protein L5,Ribosomal protein L5,ribosom…
cluster5_reference|SC|contig000001	Prodigal:2.60	CDS	60019	60324	.	+	0	ID=cluster5_reference_00070;gene=rpsN;inference=ab initio prediction:Prodigal:2.60,similar to AA sequence:RefSeq:YP_208859.1,similar to AA sequence:UniProtKB:P0AG59,protein motif:CLUSTERS:PRK08881,protein motif:Pfam:PF00253.15;locus_tag=cluster5_reference_00070;product=30S ribosomal protein S14,30S ribosomal protein S14,30S ribosomal protein S14,Ribosomal protein S14p/S29e;protein_id=gnl|SC|clust…
cluster5_reference|SC|contig000001	Prodigal:2.60	CDS	60340	60732	.	+	0	ID=cluster5_reference_00071;gene=rpsH;inference=ab initio prediction:Prodigal:2.60,similar to AA sequence:RefSeq:YP_208858.1,similar to AA sequence:UniProtKB:Q3YWV3,protein motif:CLUSTERS:PRK00136,protein motif:Cdd:COG0096,protein motif:Pfam:PF00410.13;locus_tag=cluster5_reference_00071;product=30S ribosomal protein S8,30S ribosomal protein S8,30S ribosomal protein S8,Ribosomal protein S8,Ribosom…
cluster5_reference|SC|contig000001	Prodigal:2.60	CDS	60746	61279	.	+	0	ID=cluster5_reference_00072;gene=rplF;inference=ab initio prediction:Prodigal:2.60,similar to AA sequence:RefSeq:YP_208857.1,similar to AA sequence:UniProtKB:Q9K1I3,protein motif:CLUSTERS:PRK05498,protein motif:TIGRFAMs:TIGR03654,protein motif:Pfam:PF00347.17;locus_tag=cluster5_reference_00072;product=50S ribosomal protein L6,50S ribosomal protein L6,50S ribosomal protein L6,ribosomal protein L6,…
cluster5_reference|SC|contig000001	Prodigal:2.60	CDS	61293	61646	.	+	0	ID=cluster5_reference_00073;gene=rplR;inference=ab initio prediction:Prodigal:2.60,similar to AA sequence:RefSeq:YP_208856.1,similar to AA sequence:UniProtKB:Q6N4U9,protein motif:CLUSTERS:PRK05593,protein motif:TIGRFAMs:TIGR00060,protein motif:Pfam:PF00861.16;locus_tag=cluster5_reference_00073;product=50S ribosomal protein L18,RRP-L18,50S ribosomal protein L18,ribosomal protein L18,Ribosomal L18p…
cluster5_reference|SC|contig000001	Prodigal:2.60	CDS	61665	62183	.	+	0	ID=cluster5_reference_00074;gene=rpsE;inference=ab initio prediction:Prodigal:2.60,similar to AA sequence:RefSeq:YP_208855.1,similar to AA sequence:UniProtKB:P0A7W4,protein motif:CLUSTERS:PRK00550,protein motif:Cdd:COG0098,protein motif:TIGRFAMs:TIGR01021,protein motif:Pfam:PF03719.9;locus_tag=cluster5_reference_00074;product=30S ribosomal protein S5,30S ribosomal protein S5,30S ribosomal protein…
cluster5_reference|SC|contig000001	Prodigal:2.60	CDS	62176	62361	.	+	0	ID=cluster5_reference_00075;gene=rpmD;inference=ab initio prediction:Prodigal:2.60,similar to AA sequence:RefSeq:YP_208854.1,similar to AA sequence:UniProtKB:Q9HWF3,protein motif:CLUSTERS:PRK05611,protein motif:TIGRFAMs:TIGR01308,protein motif:Pfam:PF00327.14;locus_tag=cluster5_reference_00075;product=50S ribosomal protein L30,50S ribosomal protein L30,50S ribosomal protein L30,ribosomal protein …
cluster5_reference|SC|contig000001	Prodigal:2.60	CDS	62363	62797	.	+	0	ID=cluster5_reference_00076;gene=rplO;inference=ab initio prediction:Prodigal:2.60,similar to AA sequence:RefSeq:YP_208853.1,similar to AA sequence:UniProtKB:P02413,protein motif:CLUSTERS:PRK05592,protein motif:TIGRFAMs:TIGR01071,protein motif:Pfam:PF00828.13;locus_tag=cluster5_reference_00076;product=50S ribosomal protein L15,50S ribosomal protein L15,50S ribosomal protein L15,ribosomal protein …
cluster5_reference|SC|contig000001	Prodigal:2.60	CDS	62809	64119	.	+	0	ID=cluster5_reference_00077;gene=secY;inference=ab initio prediction:Prodigal:2.60,similar to AA sequence:RefSeq:YP_208852.1,similar to AA sequence:UniProtKB:P0AGA2,protein motif:CLUSTERS:PRK09204,protein motif:Cdd:COG0201,protein motif:TIGRFAMs:TIGR00967,protein motif:Pfam:PF00344.14;locus_tag=cluster5_reference_00077;product=preprotein translocase subunit SecY,hypothetical protein,preprotein tr…
cluster5_reference|SC|contig000001	Prodigal:2.60	CDS	64124	64342	.	+	0	ID=cluster5_reference_00078;gene=infA;inference=ab initio prediction:Prodigal:2.60,similar to AA sequence:RefSeq:YP_208851.1,similar to AA sequence:UniProtKB:P69222,protein motif:CLUSTERS:PRK00276,protein motif:TIGRFAMs:TIGR00008,protein motif:Pfam:PF01176.13;locus_tag=cluster5_reference_00078;product=translation initiation factor IF-1,Translation initiation factor IF-1,translation initiation fac…
cluster5_reference|SC|contig000001	Prodigal:2.60	CDS	64542	64904	.	+	0	ID=cluster5_reference_00079;gene=rpsM;inference=ab initio prediction:Prodigal:2.60,similar to AA sequence:RefSeq:YP_208850.1,similar to AA sequence:UniProtKB:P0A7S9,protein motif:CLUSTERS:PRK05179,protein motif:Cdd:COG0099,protein motif:TIGRFAMs:TIGR03631,protein motif:Pfam:PF00416.16;locus_tag=cluster5_reference_00079;product=30S ribosomal protein S13,30S ribosomal protein S13,30S ribosomal prot…
cluster5_reference|SC|contig000001	Prodigal:2.60	CDS	64924	65319	.	+	0	ID=cluster5_reference_00080;gene=rpsK;inference=ab initio prediction:Prodigal:2.60,similar to AA sequence:RefSeq:YP_208849.1,similar to AA sequence:UniProtKB:P0A7R9,protein motif:CLUSTERS:PRK05309,protein motif:Cdd:COG0100,protein motif:TIGRFAMs:TIGR03632,protein motif:Pfam:PF00411.13;locus_tag=cluster5_reference_00080;product=30S ribosomal protein S11,30S ribosomal protein S11,30S ribosomal prot…
cluster5_reference|SC|contig000001	Prodigal:2.60	CDS	65339	65959	.	+	0	ID=cluster5_reference_00081;gene=rpsD;inference=ab initio prediction:Prodigal:2.60,similar to AA sequence:RefSeq:YP_208848.1,similar to AA sequence:UniProtKB:P0A7V8,protein motif:CLUSTERS:PRK05327,protein motif:TIGRFAMs:TIGR01017,protein motif:Pfam:PF00163.13;locus_tag=cluster5_reference_00081;product=30S ribosomal protein S4,30S ribosomal protein S4,30S ribosomal protein S4,ribosomal protein S4,…
cluster5_reference|SC|contig000001	Prodigal:2.60	CDS	65985	66971	.	+	0	ID=cluster5_reference_00082;eC_number=2.7.7.6,2.7.7.6;gene=rpoA;inference=ab initio prediction:Prodigal:2.60,similar to AA sequence:RefSeq:YP_208847.1,similar to AA sequence:UniProtKB:Q664U6,protein motif:CLUSTERS:PRK05182,protein motif:Cdd:COG0202,protein motif:TIGRFAMs:TIGR02027,protein motif:Pfam:PF03118.9;locus_tag=cluster5_reference_00082;product=DNA-directed RNA polymerase subunit alpha,DNA…
cluster5_reference|SC|contig000001	Prodigal:2.60	CDS	66995	67363	.	+	0	ID=cluster5_reference_00083;gene=rplQ;inference=ab initio prediction:Prodigal:2.60,similar to AA sequence:RefSeq:YP_208846.1,similar to AA sequence:UniProtKB:P0AG44,protein motif:CLUSTERS:PRK05591,protein motif:Cdd:COG0203,protein motif:TIGRFAMs:TIGR00059,protein motif:Pfam:PF01196.13;locus_tag=cluster5_reference_00083;product=50S ribosomal protein L17,50S ribosomal protein L17,50S ribosomal prot…
cluster5_reference|SC|contig000001	Prodigal:2.60	CDS	67314	67469	.	+	0	ID=cluster5_reference_00084;inference=ab initio prediction:Prodigal:2.60;locus_tag=cluster5_reference_00084;product=hypothetical protein;protein_id=gnl|SC|cluster5_reference_00084
cluster5_reference|SC|contig000001	Prodigal:2.60	CDS	67510	68223	.	+	0	ID=cluster5_reference_00085;gene=minC;inference=ab initio prediction:Prodigal:2.60,similar to AA sequence:RefSeq:YP_001600067.1,similar to AA sequence:UniProtKB:P18196,protein motif:CLUSTERS:PRK04516,protein motif:TIGRFAMs:TIGR01222,protein motif:Pfam:PF03775.10;locus_tag=cluster5_reference_00085;product=septum formation inhibitor,Septum site-determining protein MinC,septum formation inhibitor,se…
cluster5_reference|SC|contig000001	Prodigal:2.60	CDS	68252	69067	.	+	0	ID=cluster5_reference_00086;gene=minD_1;inference=ab initio prediction:Prodigal:2.60,similar to AA sequence:RefSeq:YP_002003081.1,similar to AA sequence:UniProtKB:Q7DDS7,protein motif:CLUSTERS:PRK10818,protein motif:Cdd:COG2894,protein motif:TIGRFAMs:TIGR01968,protein motif:Pfam:PF01656.17;locus_tag=cluster5_reference_00086;product=protein MinD,Cell division inhibitor MinD,cell division inhibitor…
cluster5_reference|SC|contig000001	Prodigal:2.60	CDS	69071	69334	.	+	0	ID=cluster5_reference_00087;gene=minE;inference=ab initio prediction:Prodigal:2.60,similar to AA sequence:RefSeq:YP_208844.1,similar to AA sequence:UniProtKB:P58152,protein motif:CLUSTERS:PRK13989,protein motif:TIGRFAMs:TIGR01215,protein motif:Pfam:PF03776.8;locus_tag=cluster5_reference_00087;product=cell division topological specificity factor MinE,Cell division topological specificity factor,ce…
cluster5_reference|SC|contig000001	Prodigal:2.60	CDS	69338	70258	.	+	0	ID=cluster5_reference_00088;gene=oxyR;inference=ab initio prediction:Prodigal:2.60,similar to AA sequence:RefSeq:YP_208843.1,similar to AA sequence:UniProtKB:P0ACQ4,protein motif:CLUSTERS:PRK11151,protein motif:TIGRFAMs:TIGR03339,protein motif:Pfam:PF03466.14;locus_tag=cluster5_reference_00088;product=LysR family transcriptional regulator,Morphology and auto-aggregation control protein,DNA-bindin…
cluster5_reference|SC|contig000001	Prodigal:2.60	CDS	70255	70461	.	-	0	ID=cluster5_reference_00089;inference=ab initio prediction:Prodigal:2.60;locus_tag=cluster5_reference_00089;product=hypothetical protein;protein_id=gnl|SC|cluster5_reference_00089
cluster5_reference|SC|contig000001	Prodigal:2.60	CDS	70588	73425	.	-	0	ID=cluster5_reference_00090;eC_number=6.1.1.9,6.1.1.9;gene=valS;inference=ab initio prediction:Prodigal:2.60,similar to AA sequence:RefSeq:YP_208839.1,similar to AA sequence:UniProtKB:P07118,protein motif:CLUSTERS:PRK05729,protein motif:Cdd:COG0525,protein motif:TIGRFAMs:TIGR00422,protein motif:Pfam:PF00133.16;locus_tag=cluster5_reference_00090;product=valyl-tRNA synthetase,Valine--tRNA ligase,va…
cluster5_reference|SC|contig000001	Prodigal:2.60	CDS	73522	74331	.	-	0	ID=cluster5_reference_00091;gene=zupT;inference=ab initio prediction:Prodigal:2.60,similar to AA sequence:RefSeq:YP_005877763.1,similar to AA sequence:UniProtKB:P0A8H3,protein motif:CLUSTERS:PRK04201,protein motif:Pfam:PF02535.16;locus_tag=cluster5_reference_00091;product=zinc transporter ZupT,Zinc transporter ZupT,zinc transporter ZupT,ZIP Zinc transporter;protein_id=gnl|SC|cluster5_reference_00…
cluster5_reference|SC|contig000001	Prodigal:2.60	CDS	74512	75768	.	-	0	ID=cluster5_reference_00092;eC_number=1.4.99.1,1.4.3.19;gene=thiO;inference=ab initio prediction:Prodigal:2.60,similar to AA sequence:RefSeq:YP_208838.1,similar to AA sequence:UniProtKB:O31616,protein motif:CLUSTERS:PRK00711,protein motif:Cdd:COG0404,protein motif:TIGRFAMs:TIGR02352,protein motif:Pfam:PF01266.18;locus_tag=cluster5_reference_00092;product=D-amino acid dehydrogenase small subunit,G…
cluster5_reference|SC|contig000001	Prodigal:2.60	CDS	75847	77238	.	-	0	ID=cluster5_reference_00093;inference=ab initio prediction:Prodigal:2.60,similar to AA sequence:RefSeq:YP_208837.1,protein motif:Cdd:COG1115,protein motif:TIGRFAMs:TIGR00835,protein motif:Pfam:PF01235.11;locus_tag=cluster5_reference_00093;product=amino-acid transporter,Na+/alanine symporter,amino acid carrier protein,Sodium:alanine symporter family;protein_id=gnl|SC|cluster5_reference_00093
cluster5_reference|SC|contig000001	Prodigal:2.60	CDS	77747	78523	.	-	0	ID=cluster5_reference_00094;eC_number=2.3.1.129,2.3.1.129;gene=lpxA;inference=ab initio prediction:Prodigal:2.60,similar to AA sequence:RefSeq:YP_208836.1,similar to AA sequence:UniProtKB:P0A722,protein motif:CLUSTERS:PRK05289,protein motif:Cdd:COG0110,protein motif:TIGRFAMs:TIGR01852,protein motif:Pfam:PF00132.18;locus_tag=cluster5_reference_00094;product=UDP-N-acetylglucosamine acyltransferase,…
cluster5_reference|SC|contig000001	Prodigal:2.60	CDS	78610	79059	.	-	0	ID=cluster5_reference_00095;eC_number=4.2.1.-;gene=fabZ;inference=ab initio prediction:Prodigal:2.60,similar to AA sequence:RefSeq:YP_208834.1,similar to AA sequence:UniProtKB:P0A6Q6,protein motif:CLUSTERS:PRK00006,protein motif:TIGRFAMs:TIGR01750,protein motif:Pfam:PF07977.7;locus_tag=cluster5_reference_00095;product=(3R)-hydroxymyristoyl-ACP dehydratase,(3R)-hydroxymyristoyl-[acyl-carrier-prote…
cluster5_reference|SC|contig000001	Prodigal:2.60	CDS	79093	80139	.	-	0	ID=cluster5_reference_00096;eC_number=2.3.1.-;gene=lpxD;inference=ab initio prediction:Prodigal:2.60,similar to AA sequence:RefSeq:YP_001600057.1,similar to AA sequence:UniProtKB:Q9HXY6,protein motif:CLUSTERS:PRK00892,protein motif:Cdd:COG0052,protein motif:TIGRFAMs:TIGR01853,protein motif:Pfam:PF00132.18;locus_tag=cluster5_reference_00096;product=UDP-3-O-[3-hydroxymyristoyl] glucosamine N-acyltr…
cluster5_reference|SC|contig000001	Prodigal:2.60	CDS	80172	80672	.	-	0	ID=cluster5_reference_00097;gene=skp;inference=ab initio prediction:Prodigal:2.60,similar to AA sequence:RefSeq:YP_002003097.1,similar to AA sequence:UniProtKB:P0A1Z2,protein motif:CLUSTERS:PRK10780,protein motif:Cdd:COG2825,protein motif:Pfam:PF03938.8;locus_tag=cluster5_reference_00097;product=Outer membrane protein OmpH%2C putative,Outer membrane protein ompH,periplasmic chaperone,Outer membra…
cluster5_reference|SC|contig000001	Prodigal:2.60	CDS	80738	83131	.	-	0	ID=cluster5_reference_00098;gene=omp;inference=ab initio prediction:Prodigal:2.60,similar to AA sequence:RefSeq:YP_005892791.1,similar to AA sequence:UniProtKB:Q9K1H0,protein motif:CLUSTERS:PRK11067,protein motif:Cdd:COG4775,protein motif:TIGRFAMs:TIGR03303,protein motif:Pfam:PF01103.17;locus_tag=cluster5_reference_00098;product=Outer-membrane protein assembly factor Omp85,Outer membrane protein …
cluster5_reference|SC|contig000001	Prodigal:2.60	CDS	83188	84528	.	-	0	ID=cluster5_reference_00099;eC_number=3.4.24.-;gene=rseP;inference=ab initio prediction:Prodigal:2.60,similar to AA sequence:RefSeq:YP_001600054.1,similar to AA sequence:UniProtKB:P0AEH1,protein motif:CLUSTERS:PRK10779,protein motif:Cdd:COG0264,protein motif:TIGRFAMs:TIGR00054,protein motif:Pfam:PF02163.16;locus_tag=cluster5_reference_00099;product=integral membrane protein,Regulator of sigma E p…
cluster5_reference|SC|contig000001	Prodigal:2.60	CDS	84563	85798	.	-	0	ID=cluster5_reference_00100;eC_number=1.1.1.267;gene=dxr;inference=ab initio prediction:Prodigal:2.60,similar to AA sequence:RefSeq:YP_002003100.1,similar to AA sequence:UniProtKB:Q9KGU6,protein motif:CLUSTERS:PRK05447,protein motif:Cdd:COG0264,protein motif:TIGRFAMs:TIGR00243,protein motif:Pfam:PF02670.10;locus_tag=cluster5_reference_00100;product=1-deoxy-D-xylulose 5-phosphate reductoisomerase,…
cluster5_reference|SC|contig000001	Prodigal:2.60	CDS	85803	86600	.	-	0	ID=cluster5_reference_00101;eC_number=2.7.7.41,2.7.7.41;gene=cdsA;inference=ab initio prediction:Prodigal:2.60,similar to AA sequence:RefSeq:YP_208828.1,similar to AA sequence:UniProtKB:P0ABG1,protein motif:CLUSTERS:PRK11624,protein motif:Cdd:COG4589,protein motif:Pfam:PF01148.14;locus_tag=cluster5_reference_00101;product=phosphatidate cytidylyltransferase,Phosphatidate cytidylyltransferase,CDP-d…
cluster5_reference|SC|contig000001	Prodigal:2.60	CDS	86603	87349	.	-	0	ID=cluster5_reference_00102;eC_number=2.5.1.31;gene=uppS;inference=ab initio prediction:Prodigal:2.60,similar to AA sequence:RefSeq:YP_001600051.1,similar to AA sequence:UniProtKB:P60472,protein motif:CLUSTERS:PRK14836,protein motif:Cdd:COG0020,protein motif:TIGRFAMs:TIGR00055,protein motif:Pfam:PF01255.13;locus_tag=cluster5_reference_00102;product=undecaprenyl diphosphate synthase,Undecaprenyl p…
cluster5_reference|SC|contig000001	Prodigal:2.60	CDS	87405	87962	.	-	0	ID=cluster5_reference_00103;gene=frr;inference=ab initio prediction:Prodigal:2.60,similar to AA sequence:RefSeq:YP_002003103.1,similar to AA sequence:UniProtKB:Q8GRF5,protein motif:CLUSTERS:PRK00083,protein motif:Cdd:COG0264,protein motif:TIGRFAMs:TIGR00496,protein motif:Pfam:PF01765.13;locus_tag=cluster5_reference_00103;product=ribosome recycling factor,Ribosome-releasing factor,ribosome recycli…
cluster5_reference|SC|contig000001	Prodigal:2.60	CDS	88143	89270	.	-	0	ID=cluster5_reference_00104;gene=yeeA;inference=ab initio prediction:Prodigal:2.60,similar to AA sequence:RefSeq:YP_001600049.1,similar to AA sequence:UniProtKB:P33011,protein motif:Cdd:COG4129,protein motif:TIGRFAMs:TIGR01667,protein motif:Pfam:PF04632.6;locus_tag=cluster5_reference_00104;product=integral membrane protein,Inner membrane protein yeeA,Predicted membrane protein,integral membrane p…
cluster5_reference|SC|contig000001	Aragorn:1.2.36	tRNA	89344	89419	.	-	0	ID=cluster5_reference_00105;inference=COORDINATES:profile:Aragorn:1.2.36;locus_tag=cluster5_reference_00105;product=tRNA-Thr(cgt)
cluster5_reference|SC|contig000001	Prodigal:2.60	CDS	89526	89720	.	+	0	ID=cluster5_reference_00106;inference=ab initio prediction:Prodigal:2.60,similar to AA sequence:RefSeq:YP_001600048.1;locus_tag=cluster5_reference_00106;product=integral membrane protein;protein_id=gnl|SC|cluster5_reference_00106
cluster5_reference|SC|contig000001	Prodigal:2.60	CDS	89696	89998	.	+	0	ID=cluster5_reference_00107;inference=ab initio prediction:Prodigal:2.60,similar to AA sequence:RefSeq:YP_001600048.1;locus_tag=cluster5_reference_00107;product=integral membrane protein;protein_id=gnl|SC|cluster5_reference_00107
cluster5_reference|SC|contig000001	Prodigal:2.60	CDS	90094	90717	.	+	0	ID=cluster5_reference_00108;eC_number=2.1.1.170;gene=gidB;inference=ab initio prediction:Prodigal:2.60,similar to AA sequence:RefSeq:YP_208822.1,similar to AA sequence:UniProtKB:P0A6U5,protein motif:CLUSTERS:PRK00107,protein motif:TIGRFAMs:TIGR00138,protein motif:Pfam:PF02527.9;locus_tag=cluster5_reference_00108;product=16S rRNA methyltransferase GidB,Ribosomal RNA small subunit methyltransferase…
cluster5_reference|SC|contig000001	Prodigal:2.60	CDS	90816	91589	.	+	0	ID=cluster5_reference_00109;gene=soj;inference=ab initio prediction:Prodigal:2.60,similar to AA sequence:RefSeq:YP_208821.1,similar to AA sequence:UniProtKB:P37522,protein motif:CLUSTERS:PRK13869,protein motif:Cdd:COG2894,protein motif:TIGRFAMs:TIGR03453,protein motif:Pfam:PF01656.17;locus_tag=cluster5_reference_00109;product=parA family protein - ATPase,Sporulation initiation inhibitor protein s…
cluster5_reference|SC|contig000001	Prodigal:2.60	CDS	92385	92969	.	-	0	ID=cluster5_reference_00110;eC_number=3.1.26.4;gene=rnhB;inference=ab initio prediction:Prodigal:2.60,similar to AA sequence:RefSeq:YP_002003110.1,similar to AA sequence:UniProtKB:P10442,protein motif:CLUSTERS:PRK00015,protein motif:TIGRFAMs:TIGR00729,protein motif:Pfam:PF01351.12;locus_tag=cluster5_reference_00110;product=ribonuclease HII,Ribonuclease HII,ribonuclease HII,ribonuclease HII,Ribonu…
cluster5_reference|SC|contig000001	Prodigal:2.60	CDS	93037	94932	.	-	0	ID=cluster5_reference_00111;gene=mnmG;inference=ab initio prediction:Prodigal:2.60,similar to AA sequence:RefSeq:YP_002003111.1,similar to AA sequence:UniProtKB:P0A6U3,protein motif:CLUSTERS:PRK05192,protein motif:Cdd:COG5158,protein motif:TIGRFAMs:TIGR00136,protein motif:Pfam:PF01134.16;locus_tag=cluster5_reference_00111;product=tRNA uridine 5-carboxymethylaminomethyl modification protein GidA,G…
cluster5_reference|SC|contig000001	Prodigal:2.60	CDS	95257	96684	.	-	0	ID=cluster5_reference_00112;inference=ab initio prediction:Prodigal:2.60,similar to AA sequence:RefSeq:YP_208818.1,protein motif:Cdd:COG1115,protein motif:TIGRFAMs:TIGR00835,protein motif:Pfam:PF01235.11;locus_tag=cluster5_reference_00112;product=amino-acid transport protein,Na+/alanine symporter,amino acid carrier protein,Sodium:alanine symporter family;protein_id=gnl|SC|cluster5_reference_00112
cluster5_reference|SC|contig000001	Prodigal:2.60	CDS	96844	97833	.	+	0	ID=cluster5_reference_00113;eC_number=1.1.1.262;gene=pdxA;inference=ab initio prediction:Prodigal:2.60,similar to AA sequence:RefSeq:NP_273253.1,similar to AA sequence:UniProtKB:Q9I5U4,protein motif:CLUSTERS:PRK00232,protein motif:TIGRFAMs:TIGR00557,protein motif:Pfam:PF04166.6;locus_tag=cluster5_reference_00113;product=4-hydroxythreonine-4-phosphate dehydrogenase,4-hydroxythreonine-4-phosphate d…
cluster5_reference|SC|contig000001	Prodigal:2.60	CDS	98788	98895	.	+	0	ID=cluster5_reference_00114;inference=ab initio prediction:Prodigal:2.60,similar to AA sequence:RefSeq:YP_005902159.1;locus_tag=cluster5_reference_00114;product=transposase%2C IS30 family;protein_id=gnl|SC|cluster5_reference_00114
cluster5_reference|SC|contig000001	Prodigal:2.60	CDS	99380	99718	.	+	0	ID=cluster5_reference_00115;gene=glnB;inference=ab initio prediction:Prodigal:2.60,similar to AA sequence:RefSeq:YP_002002594.1,similar to AA sequence:UniProtKB:P11671,protein motif:CLUSTERS:PRK10858,protein motif:Pfam:PF00543.16;locus_tag=cluster5_reference_00115;product=putative nitrogen regulatory protein P-II,Nitrogen regulatory protein P-II,nitrogen regulatory protein P-II 1,Nitrogen regulat…
cluster5_reference|SC|contig000001	Prodigal:2.60	CDS	99777	100535	.	-	0	ID=cluster5_reference_00116;eC_number=3.6.3.34;gene=yusV;inference=ab initio prediction:Prodigal:2.60,similar to AA sequence:RefSeq:YP_005895033.1,similar to AA sequence:UniProtKB:O32188,protein motif:CLUSTERS:PRK11231,protein motif:Cdd:COG4604,protein motif:TIGRFAMs:TIGR03873,protein motif:Pfam:PF00005.21;locus_tag=cluster5_reference_00116;product=iron chelate ABC transporter%2C ATP-binding prot…
cluster5_reference|SC|contig000001	Prodigal:2.60	CDS	100619	101245	.	-	0	ID=cluster5_reference_00117;inference=ab initio prediction:Prodigal:2.60;locus_tag=cluster5_reference_00117;product=hypothetical protein;protein_id=gnl|SC|cluster5_reference_00117
cluster5_reference|SC|contig000001	Prodigal:2.60	CDS	101290	102264	.	-	0	ID=cluster5_reference_00118;gene=yfhA;inference=ab initio prediction:Prodigal:2.60,similar to AA sequence:RefSeq:YP_209103.1,similar to AA sequence:UniProtKB:O31569,protein motif:CLUSTERS:PRK10577,protein motif:Cdd:COG0609,protein motif:TIGRFAMs:TIGR03869,protein motif:Pfam:PF01032.12;locus_tag=cluster5_reference_00118;product=ABC transporter permease%2C enterobactin,Probable siderophore transpor…
cluster5_reference|SC|contig000001	Prodigal:2.60	CDS	102254	103222	.	-	0	ID=cluster5_reference_00119;gene=feuB;inference=ab initio prediction:Prodigal:2.60,similar to AA sequence:RefSeq:YP_209104.1,similar to AA sequence:UniProtKB:P40410,protein motif:CLUSTERS:PRK10577,protein motif:Cdd:COG4606,protein motif:TIGRFAMs:TIGR03869,protein motif:Pfam:PF01032.12;locus_tag=cluster5_reference_00119;product=ABC transporter permease%2C enterobactin,Iron-uptake system permease p…
cluster5_reference|SC|contig000001	Prodigal:2.60	CDS	103386	104351	.	-	0	ID=cluster5_reference_00120;gene=fetB;inference=ab initio prediction:Prodigal:2.60,similar to AA sequence:RefSeq:YP_975892.1,similar to AA sequence:UniProtKB:P94421,protein motif:CLUSTERS:PRK11411,protein motif:Cdd:COG4607,protein motif:TIGRFAMs:TIGR03659,protein motif:Pfam:PF01497.12;locus_tag=cluster5_reference_00120;product=membrane transport solute-binding protein,Uncharacterized ABC transpor…
cluster5_reference|SC|contig000001	Prodigal:2.60	CDS	105050	107194	.	-	0	ID=cluster5_reference_00121;gene=hxuC;inference=ab initio prediction:Prodigal:2.60,similar to AA sequence:RefSeq:YP_002003182.1,similar to AA sequence:UniProtKB:P44600,protein motif:Cdd:COG4206,protein motif:TIGRFAMs:TIGR01783,protein motif:Pfam:PF00593.18;locus_tag=cluster5_reference_00121;product=FetA,Heme/hemopexin utilization protein C precursor,Outer membrane cobalamin receptor protein,TonB-…
cluster5_reference|SC|contig000001	Prodigal:2.60	CDS	108868	110214	.	-	0	ID=cluster5_reference_00122;eC_number=3.6.-.-;gene=trmE;inference=ab initio prediction:Prodigal:2.60,similar to AA sequence:RefSeq:YP_209120.1,similar to AA sequence:UniProtKB:P25522,protein motif:CLUSTERS:PRK05291,protein motif:Cdd:COG3596,protein motif:TIGRFAMs:TIGR00450,protein motif:Pfam:PF10396.3;locus_tag=cluster5_reference_00122;product=tRNA modification GTPase TrmE,tRNA modification GTPas…
cluster5_reference|SC|contig000001	Prodigal:2.60	CDS	110345	110500	.	+	0	ID=cluster5_reference_00123;inference=ab initio prediction:Prodigal:2.60;locus_tag=cluster5_reference_00123;product=hypothetical protein;protein_id=gnl|SC|cluster5_reference_00123
cluster5_reference|SC|contig000001	Prodigal:2.60	CDS	110497	110928	.	+	0	ID=cluster5_reference_00124;inference=ab initio prediction:Prodigal:2.60,similar to AA sequence:RefSeq:YP_001598384.1,protein motif:Cdd:COG5346,protein motif:Pfam:PF10097.3;locus_tag=cluster5_reference_00124;product=putative inner membrane protein,Predicted membrane protein,Predicted membrane protein (DUF2335);protein_id=gnl|SC|cluster5_reference_00124
cluster5_reference|SC|contig000001	Prodigal:2.60	CDS	111062	115363	.	+	0	ID=cluster5_reference_00125;eC_number=3.4.21.-,3.4.21.-;gene=app;inference=ab initio prediction:Prodigal:2.60,similar to AA sequence:RefSeq:YP_005879366.1,similar to AA sequence:UniProtKB:P45387,protein motif:Cdd:COG3468,protein motif:TIGRFAMs:TIGR01414,protein motif:Pfam:PF02395.1;locus_tag=cluster5_reference_00125;product=autotransporter App,Adhesion and penetration protein autotransporter prec…
cluster5_reference|SC|contig000001	Prodigal:2.60	CDS	115679	116791	.	-	0	ID=cluster5_reference_00126;inference=ab initio prediction:Prodigal:2.60,similar to AA sequence:RefSeq:YP_005878368.1,protein motif:Pfam:PF01609.15;locus_tag=cluster5_reference_00126;product=ISNme1 transposase (contains a 35 aa insertion),Transposase DDE domain;protein_id=gnl|SC|cluster5_reference_00126
cluster5_reference|SC|contig000001	Prodigal:2.60	CDS	116853	117524	.	-	0	ID=cluster5_reference_00127;inference=ab initio prediction:Prodigal:2.60,protein motif:Pfam:PF02661.12;locus_tag=cluster5_reference_00127;product=Fic/DOC family;protein_id=gnl|SC|cluster5_reference_00127
cluster5_reference|SC|contig000001	Prodigal:2.60	CDS	117809	118114	.	+	0	ID=cluster5_reference_00128;inference=ab initio prediction:Prodigal:2.60,similar to AA sequence:RefSeq:YP_004049289.1,protein motif:Pfam:PF05598.5;locus_tag=cluster5_reference_00128;product=transposase for IS1106A3,Transposase domain (DUF772);protein_id=gnl|SC|cluster5_reference_00128
cluster5_reference|SC|contig000001	Aragorn:1.2.36	tRNA	123508	123583	.	+	0	ID=cluster5_reference_00129;inference=COORDINATES:profile:Aragorn:1.2.36;locus_tag=cluster5_reference_00129;product=tRNA-Glu(ttc)
cluster5_reference|SC|contig000001	Prodigal:2.60	CDS	124885	125691	.	+	0	ID=cluster5_reference_00130;eC_number=2.7.1.49;gene=thiD;inference=ab initio prediction:Prodigal:2.60,similar to AA sequence:RefSeq:YP_002002643.1,similar to AA sequence:UniProtKB:O31620,protein motif:CLUSTERS:PRK06427,protein motif:Cdd:COG0352,protein motif:TIGRFAMs:TIGR00097,protein motif:Pfam:PF08543.6;locus_tag=cluster5_reference_00130;product=phosphomethylpyrimidine kinase,Hydroxymethylpyrim…
cluster5_reference|SC|contig000001	Prodigal:2.60	CDS	125741	126610	.	-	0	ID=cluster5_reference_00131;eC_number=2.1.1.-;gene=tehB;inference=ab initio prediction:Prodigal:2.60,similar to AA sequence:RefSeq:YP_208239.1,similar to AA sequence:UniProtKB:P45134,protein motif:CLUSTERS:PRK12335,protein motif:Cdd:COG3615,protein motif:TIGRFAMs:TIGR00477,protein motif:Pfam:PF03848.8;locus_tag=cluster5_reference_00131;product=tellurite resistance protein TehB,Tellurite resistanc…
cluster5_reference|SC|contig000001	Prodigal:2.60	CDS	126636	127160	.	+	0	ID=cluster5_reference_00132;eC_number=3.1.26.4;gene=rnhA;inference=ab initio prediction:Prodigal:2.60,similar to AA sequence:RefSeq:YP_002002645.1,similar to AA sequence:UniProtKB:P0A7Y4,protein motif:CLUSTERS:PRK00203,protein motif:Cdd:COG3341,protein motif:Pfam:PF00075.18;locus_tag=cluster5_reference_00132;product=ribonuclease H,Ribonuclease HI,ribonuclease H,Predicted double-stranded RNA/RNA-D…
cluster5_reference|SC|contig000001	Prodigal:2.60	CDS	128526	128930	.	+	0	ID=cluster5_reference_00133;eC_number=2.7.7.53;inference=ab initio prediction:Prodigal:2.60,similar to AA sequence:RefSeq:YP_003083607.1,similar to AA sequence:UniProtKB:O06201,protein motif:Pfam:PF01230.1;locus_tag=cluster5_reference_00133;product=putative HIT domain protein,AP-4-A phosphorylase,HIT domain;protein_id=gnl|SC|cluster5_reference_00133
cluster5_reference|SC|contig000001	Prodigal:2.60	CDS	128970	130154	.	+	0	ID=cluster5_reference_00134;eC_number=3.4.17.13,3.4.17.13;gene=ldcA;inference=ab initio prediction:Prodigal:2.60,similar to AA sequence:RefSeq:YP_005892288.1,similar to AA sequence:UniProtKB:P76008,protein motif:CLUSTERS:PRK11253,protein motif:Pfam:PF02016.9;locus_tag=cluster5_reference_00134;product=putative muramoyltetrapeptide carboxypeptidase (LD-carboxypeptidase A),Murein tetrapeptide carbox…
cluster5_reference|SC|contig000001	Prodigal:2.60	CDS	130217	130750	.	-	0	ID=cluster5_reference_00135;gene=gpxA;inference=ab initio prediction:Prodigal:2.60,similar to AA sequence:RefSeq:YP_001599646.1,similar to AA sequence:UniProtKB:P99097,protein motif:CLUSTERS:PRK10606,protein motif:TIGRFAMs:TIGR02540,protein motif:Pfam:PF00255.13;locus_tag=cluster5_reference_00135;product=glutathione peroxidase,Glutathione peroxidase homolog BsaA,putative glutathione peroxidase,pu…
cluster5_reference|SC|contig000001	Prodigal:2.60	CDS	130929	133184	.	-	0	ID=cluster5_reference_00136;eC_number=1.7.2.5,1.7.2.5;gene=nor;inference=ab initio prediction:Prodigal:2.60,similar to AA sequence:RefSeq:YP_004048273.1,similar to AA sequence:UniProtKB:P98008,protein motif:Cdd:COG3256,protein motif:Pfam:PF00115.14;locus_tag=cluster5_reference_00136;product=nitric oxide reductase,Nitric oxide reductase subunit B,Nitric oxide reductase large subunit,Cytochrome C a…
cluster5_reference|SC|contig000001	Prodigal:2.60	CDS	133697	133954	.	+	0	ID=cluster5_reference_00137;eC_number=1.7.2.1,1.7.2.1;gene=aniA_1;inference=ab initio prediction:Prodigal:2.60,similar to AA sequence:RefSeq:YP_208345.1,similar to AA sequence:UniProtKB:Q02219;locus_tag=cluster5_reference_00137;product=nitrite reductase,Copper-containing nitrite reductase precursor;protein_id=gnl|SC|cluster5_reference_00137
cluster5_reference|SC|contig000001	Prodigal:2.60	CDS	133951	134853	.	+	0	ID=cluster5_reference_00138;eC_number=1.7.2.1,1.7.2.1;gene=aniA_2;inference=ab initio prediction:Prodigal:2.60,similar to AA sequence:RefSeq:YP_208345.1,similar to AA sequence:UniProtKB:Q02219,protein motif:TIGRFAMs:TIGR02376,protein motif:Pfam:PF07732.9;locus_tag=cluster5_reference_00138;product=nitrite reductase,Copper-containing nitrite reductase precursor,nitrite reductase%2C copper-containin…
cluster5_reference|SC|contig000001	Prodigal:2.60	CDS	134978	135733	.	+	0	ID=cluster5_reference_00139;eC_number=2.7.11.1;gene=pkn1;inference=ab initio prediction:Prodigal:2.60,similar to AA sequence:UniProtKB:O84147,protein motif:TIGRFAMs:TIGR03440,protein motif:Pfam:PF03781.10;locus_tag=cluster5_reference_00139;product=Serine/threonine-protein kinase pkn1,aerobic sulfatase maturase family protein,Formylglycine-generating sulfatase enzyme;protein_id=gnl|SC|cluster5_ref…
cluster5_reference|SC|contig000001	Prodigal:2.60	CDS	137615	137896	.	+	0	ID=cluster5_reference_00140;gene=piiC_1;inference=ab initio prediction:Prodigal:2.60,similar to AA sequence:RefSeq:YP_001599807.1,similar to AA sequence:UniProtKB:P09888;locus_tag=cluster5_reference_00140;product=opacity protein,Outer membrane protein P.IIC precursor;protein_id=gnl|SC|cluster5_reference_00140
cluster5_reference|SC|contig000001	Prodigal:2.60	CDS	137947	138096	.	+	0	ID=cluster5_reference_00141;gene=piiC_2;inference=ab initio prediction:Prodigal:2.60,similar to AA sequence:RefSeq:YP_005897201.1,similar to AA sequence:UniProtKB:P09888,protein motif:Cdd:COG3637,protein motif:Pfam:PF02462.9;locus_tag=cluster5_reference_00141;product=opacity protein,Outer membrane protein P.IIC precursor,Opacity protein and related surface antigens,Opacity family porin protein;pr…
cluster5_reference|SC|contig000001	Prodigal:2.60	CDS	138070	138279	.	-	0	ID=cluster5_reference_00142;inference=ab initio prediction:Prodigal:2.60;locus_tag=cluster5_reference_00142;product=hypothetical protein;protein_id=gnl|SC|cluster5_reference_00142
cluster5_reference|SC|contig000001	Prodigal:2.60	CDS	138297	138854	.	-	0	ID=cluster5_reference_00143;eC_number=1.-.-.-;gene=ydjA;inference=ab initio prediction:Prodigal:2.60,similar to AA sequence:RefSeq:YP_004048270.1,similar to AA sequence:UniProtKB:P0ACY1,protein motif:CLUSTERS:PRK10828,protein motif:TIGRFAMs:TIGR02476,protein motif:Pfam:PF00881.18;locus_tag=cluster5_reference_00143;product=nitroreductase,Putative NAD(P)H nitroreductase ydjA,putative oxidoreductase…
cluster5_reference|SC|contig000001	Prodigal:2.60	CDS	138930	140564	.	-	0	ID=cluster5_reference_00144;eC_number=2.7.-.-;gene=eptA;inference=ab initio prediction:Prodigal:2.60,similar to AA sequence:RefSeq:YP_005890006.1,similar to AA sequence:UniProtKB:P36555,protein motif:CLUSTERS:PRK11598,protein motif:Cdd:COG2194,protein motif:Pfam:PF00884.17;locus_tag=cluster5_reference_00144;product=YhbX/YhjW/YijP/YjdB family protein,Phosphoethanolamine transferase eptA,putative m…
cluster5_reference|SC|contig000001	Prodigal:2.60	CDS	140638	140967	.	-	0	ID=cluster5_reference_00145;inference=ab initio prediction:Prodigal:2.60,similar to AA sequence:RefSeq:YP_003083615.1;locus_tag=cluster5_reference_00145;product=putative secreted protein;protein_id=gnl|SC|cluster5_reference_00145
cluster5_reference|SC|contig000001	Prodigal:2.60	CDS	140967	142073	.	-	0	ID=cluster5_reference_00146;eC_number=2.6.1.52;gene=serC;inference=ab initio prediction:Prodigal:2.60,similar to AA sequence:RefSeq:YP_001599656.1,similar to AA sequence:UniProtKB:Q59196,protein motif:CLUSTERS:PRK05355,protein motif:Cdd:COG1932,protein motif:TIGRFAMs:TIGR01364,protein motif:Pfam:PF00266.1;locus_tag=cluster5_reference_00146;product=phosphoserine aminotransferase,Phosphoserine amin…
cluster5_reference|SC|contig000001	Prodigal:2.60	CDS	142438	142869	.	+	0	ID=cluster5_reference_00147;gene=rimP;inference=ab initio prediction:Prodigal:2.60,similar to AA sequence:UniProtKB:P0A8A8,protein motif:CLUSTERS:PRK00092,protein motif:Pfam:PF02576.11;locus_tag=cluster5_reference_00147;product=Ribosome maturation factor RimP,ribosome maturation protein RimP,Uncharacterised BCR%2C YhbC family COG0779;protein_id=gnl|SC|cluster5_reference_00147
cluster5_reference|SC|contig000001	Prodigal:2.60	CDS	142897	144399	.	+	0	ID=cluster5_reference_00148;gene=nusA;inference=ab initio prediction:Prodigal:2.60,similar to AA sequence:RefSeq:YP_975527.1,similar to AA sequence:UniProtKB:P0AFF6,protein motif:CLUSTERS:PRK09202,protein motif:Cdd:COG0195,protein motif:TIGRFAMs:TIGR01953,protein motif:Pfam:PF08529.5;locus_tag=cluster5_reference_00148;product=transcription elongation factor NusA,N utilization substance protein A,…
cluster5_reference|SC|contig000001	Prodigal:2.60	CDS	144411	147299	.	+	0	ID=cluster5_reference_00149;gene=infB;inference=ab initio prediction:Prodigal:2.60,similar to AA sequence:RefSeq:YP_004048265.1,similar to AA sequence:UniProtKB:P0A705,protein motif:CLUSTERS:PRK05306,protein motif:Cdd:COG0073,protein motif:TIGRFAMs:TIGR00487,protein motif:Pfam:PF11987.2;locus_tag=cluster5_reference_00149;product=initiation factor IF2,Translation initiation factor IF-2,translation…
cluster5_reference|SC|contig000001	Prodigal:2.60	CDS	147510	148904	.	-	0	ID=cluster5_reference_00150;inference=ab initio prediction:Prodigal:2.60,similar to AA sequence:RefSeq:YP_001599660.1,protein motif:Cdd:COG3596,protein motif:TIGRFAMs:TIGR00231,protein motif:Pfam:PF11981.2;locus_tag=cluster5_reference_00150;product=integral membrane protein,Predicted GTPase,small GTP-binding protein domain,Domain of unknown function (DUF3482);protein_id=gnl|SC|cluster5_reference_…
cluster5_reference|SC|contig000001	Prodigal:2.60	CDS	148978	150318	.	-	0	ID=cluster5_reference_00151;inference=ab initio prediction:Prodigal:2.60,similar to AA sequence:RefSeq:YP_003083621.1,similar to AA sequence:UniProtKB:Q9JYD0,protein motif:Pfam:PF11067.2;locus_tag=cluster5_reference_00151;product=putative inner membrane protein,Uncharacterized membrane protein NMB1645,Protein of unknown function (DUF2868);protein_id=gnl|SC|cluster5_reference_00151
cluster5_reference|SC|contig000001	Prodigal:2.60	CDS	150461	151087	.	+	0	ID=cluster5_reference_00152;gene=yqfA;inference=ab initio prediction:Prodigal:2.60,similar to AA sequence:RefSeq:YP_002002131.1,similar to AA sequence:UniProtKB:P67153,protein motif:CLUSTERS:PRK15087,protein motif:Cdd:COG1272,protein motif:TIGRFAMs:TIGR01065,protein motif:Pfam:PF03006.14;locus_tag=cluster5_reference_00152;product=Hemolysin%2C putative,hypothetical protein,hemolysin,Predicted memb…
cluster5_reference|SC|contig000001	Prodigal:2.60	CDS	151151	152569	.	-	0	ID=cluster5_reference_00153;inference=ab initio prediction:Prodigal:2.60,similar to AA sequence:RefSeq:YP_208356.1,protein motif:Cdd:COG1115,protein motif:TIGRFAMs:TIGR00835,protein motif:Pfam:PF01235.11;locus_tag=cluster5_reference_00153;product=amino-acid transporter sodium/alanine symporter,Na+/alanine symporter,amino acid carrier protein,Sodium:alanine symporter family;protein_id=gnl|SC|clust…
cluster5_reference|SC|contig000001	Prodigal:2.60	CDS	152896	153624	.	+	0	ID=cluster5_reference_00154;gene=pmpR;inference=ab initio prediction:Prodigal:2.60,similar to AA sequence:UniProtKB:Q51423,protein motif:CLUSTERS:PRK00110,protein motif:TIGRFAMs:TIGR01033,protein motif:Pfam:PF01709.14;locus_tag=cluster5_reference_00154;product=Transcriptional regulatory protein PmpR,hypothetical protein,DNA-binding regulatory protein%2C YebC/PmpR family,Domain of unknown function…
cluster5_reference|SC|contig000001	Prodigal:2.60	CDS	153683	154171	.	-	0	ID=cluster5_reference_00155;gene=dsbB;inference=ab initio prediction:Prodigal:2.60,similar to AA sequence:RefSeq:YP_001599665.1,protein motif:CLUSTERS:PRK04388,protein motif:Pfam:PF02600.10;locus_tag=cluster5_reference_00155;product=disulfide bond formation protein DsbB,disulfide bond formation protein B,Disulfide bond formation protein DsbB;protein_id=gnl|SC|cluster5_reference_00155
cluster5_reference|SC|contig000001	Prodigal:2.60	CDS	154929	155393	.	-	0	ID=cluster5_reference_00156;gene=lrp;inference=ab initio prediction:Prodigal:2.60,similar to AA sequence:RefSeq:YP_002002138.1,similar to AA sequence:UniProtKB:P0ACJ0,protein motif:CLUSTERS:PRK11169,protein motif:Pfam:PF01037.15;locus_tag=cluster5_reference_00156;product=putative AsnC-family transcriptional regulator,Leucine-responsive regulatory protein,leucine-responsive transcriptional regulat…
cluster5_reference|SC|contig000001	Prodigal:2.60	CDS	155718	156776	.	+	0	ID=cluster5_reference_00157;eC_number=5.1.1.1;gene=alr;inference=ab initio prediction:Prodigal:2.60,similar to AA sequence:RefSeq:YP_001599667.1,similar to AA sequence:UniProtKB:Q9HTQ2,protein motif:CLUSTERS:PRK03646,protein motif:Cdd:COG3274,protein motif:TIGRFAMs:TIGR00492,protein motif:Pfam:PF01168.14;locus_tag=cluster5_reference_00157;product=alanine racemase,Alanine racemase%2C catabolic,ala…
cluster5_reference|SC|contig000001	Prodigal:2.60	CDS	156840	158195	.	-	0	ID=cluster5_reference_00158;inference=ab initio prediction:Prodigal:2.60,similar to AA sequence:UniProtKB:Q97ST4,protein motif:CLUSTERS:PRK05313,protein motif:Cdd:COG2848,protein motif:Pfam:PF05167.6;locus_tag=cluster5_reference_00158;product=hypothetical protein,hypothetical protein,Uncharacterized conserved protein,Uncharacterized ACR (DUF711);protein_id=gnl|SC|cluster5_reference_00158
cluster5_reference|SC|contig000001	Prodigal:2.60	CDS	158210	158482	.	-	0	ID=cluster5_reference_00159;inference=ab initio prediction:Prodigal:2.60,similar to AA sequence:RefSeq:YP_005894380.1,similar to AA sequence:UniProtKB:P67382,protein motif:CLUSTERS:PRK00194,protein motif:Cdd:COG3830,protein motif:Pfam:PF01842.19;locus_tag=cluster5_reference_00159;product=ACT domain-containing protein,hypothetical protein,hypothetical protein,ACT domain-containing protein,ACT doma…
cluster5_reference|SC|contig000001	Prodigal:2.60	CDS	158608	159345	.	-	0	ID=cluster5_reference_00160;inference=ab initio prediction:Prodigal:2.60,similar to AA sequence:RefSeq:YP_002002144.1,protein motif:Pfam:PF07661.7;locus_tag=cluster5_reference_00160;product=Periplasmic protein,MORN repeat variant;protein_id=gnl|SC|cluster5_reference_00160
cluster5_reference|SC|contig000001	Prodigal:2.60	CDS	159626	160537	.	-	0	ID=cluster5_reference_00161;eC_number=2.1.1.-;gene=prmB;inference=ab initio prediction:Prodigal:2.60,similar to AA sequence:RefSeq:YP_208366.1,similar to AA sequence:UniProtKB:P39199,protein motif:CLUSTERS:PRK11805,protein motif:Cdd:COG2890,protein motif:TIGRFAMs:TIGR03533,protein motif:Pfam:PF05175.8;locus_tag=cluster5_reference_00161;product=N5-glutamine S-adenosyl-L-methionine-dependent methyl…
cluster5_reference|SC|contig000001	Prodigal:2.60	CDS	160670	161263	.	+	0	ID=cluster5_reference_00162;inference=ab initio prediction:Prodigal:2.60,similar to AA sequence:RefSeq:YP_207646.1;locus_tag=cluster5_reference_00162;product=phage associated protein;protein_id=gnl|SC|cluster5_reference_00162
cluster5_reference|SC|contig000001	Prodigal:2.60	CDS	161375	161995	.	+	0	ID=cluster5_reference_00163;inference=ab initio prediction:Prodigal:2.60,similar to AA sequence:RefSeq:YP_005894384.1,protein motif:Pfam:PF04586.11;locus_tag=cluster5_reference_00163;product=Caudovirus prohead protease%2C putative,Caudovirus prohead protease;protein_id=gnl|SC|cluster5_reference_00163
cluster5_reference|SC|contig000001	Prodigal:2.60	CDS	167501	168202	.	+	0	ID=cluster5_reference_00164;gene=iutA_1;inference=ab initio prediction:Prodigal:2.60,similar to AA sequence:UniProtKB:P14542,protein motif:Cdd:COG4206,protein motif:TIGRFAMs:TIGR01783,protein motif:Pfam:PF00593.18;locus_tag=cluster5_reference_00164;product=Cloacin receptor,Outer membrane cobalamin receptor protein,TonB-dependent siderophore receptor,TonB dependent receptor;protein_id=gnl|SC|clust…
cluster5_reference|SC|contig000001	Prodigal:2.60	CDS	168635	169726	.	+	0	ID=cluster5_reference_00165;inference=ab initio prediction:Prodigal:2.60,similar to AA sequence:RefSeq:YP_207746.1,protein motif:Cdd:COG0733,protein motif:Pfam:PF00209.12;locus_tag=cluster5_reference_00165;product=sodium-dependent transport protein,Na+-dependent transporters of the SNF family,Sodium:neurotransmitter symporter family;protein_id=gnl|SC|cluster5_reference_00165
cluster5_reference|SC|contig000001	Prodigal:2.60	CDS	169971	170627	.	+	0	ID=cluster5_reference_00166;eC_number=2.7.4.25;gene=cmk;inference=ab initio prediction:Prodigal:2.60,similar to AA sequence:RefSeq:YP_207745.1,similar to AA sequence:UniProtKB:P0A6I0,protein motif:CLUSTERS:PRK11860,protein motif:Cdd:COG0283,protein motif:TIGRFAMs:TIGR00017,protein motif:Pfam:PF02224.12;locus_tag=cluster5_reference_00166;product=cytidylate kinase,Cytidylate kinase,bifunctional 3-p…
cluster5_reference|SC|contig000001	Prodigal:2.60	CDS	170782	172467	.	+	0	ID=cluster5_reference_00167;gene=rpsA;inference=ab initio prediction:Prodigal:2.60,similar to AA sequence:RefSeq:YP_004048724.1,similar to AA sequence:UniProtKB:Q9JZ44,protein motif:CLUSTERS:PRK06299,protein motif:Cdd:COG0283,protein motif:TIGRFAMs:TIGR00717,protein motif:Pfam:PF00575.17;locus_tag=cluster5_reference_00167;product=30S ribosomal protein S1,30S ribosomal protein S1,30S ribosomal pro…
cluster5_reference|SC|contig000001	Prodigal:2.60	CDS	172478	172792	.	+	0	ID=cluster5_reference_00168;gene=hip;inference=ab initio prediction:Prodigal:2.60,similar to AA sequence:RefSeq:YP_004048725.1,similar to AA sequence:UniProtKB:P0A6Y1,protein motif:CLUSTERS:PRK00199,protein motif:TIGRFAMs:TIGR00988,protein motif:Pfam:PF00216.15;locus_tag=cluster5_reference_00168;product=integration host factor beta-subunit,Integration host factor subunit beta,integration host fac…
cluster5_reference|SC|contig000001	Prodigal:2.60	CDS	173143	173550	.	-	0	ID=cluster5_reference_00169;gene=adhR;inference=ab initio prediction:Prodigal:2.60,similar to AA sequence:RefSeq:YP_207742.1,similar to AA sequence:UniProtKB:O06008,protein motif:CLUSTERS:PRK09514,protein motif:Cdd:COG4978,protein motif:TIGRFAMs:TIGR02043,protein motif:Pfam:PF00376.17;locus_tag=cluster5_reference_00169;product=MerR family transcriptional regulator,HTH-type transcriptional regulat…
cluster5_reference|SC|contig000001	Prodigal:2.60	CDS	173671	174807	.	+	0	ID=cluster5_reference_00170;eC_number=1.1.1.1,1.1.1.284;gene=adhC;inference=ab initio prediction:Prodigal:2.60,similar to AA sequence:RefSeq:YP_004048727.1,similar to AA sequence:UniProtKB:P25437,protein motif:CLUSTERS:PRK13771,protein motif:Cdd:COG0115,protein motif:TIGRFAMs:TIGR02818,protein motif:Pfam:PF08240.6;locus_tag=cluster5_reference_00170;product=alcohol dehydrogenase,S-(hydroxymethyl)g…
cluster5_reference|SC|contig000001	Prodigal:2.60	CDS	174816	175643	.	+	0	ID=cluster5_reference_00171;eC_number=3.1.2.12;inference=ab initio prediction:Prodigal:2.60,similar to AA sequence:RefSeq:YP_002001943.1,similar to AA sequence:UniProtKB:P44556,protein motif:Cdd:COG2819,protein motif:TIGRFAMs:TIGR02821,protein motif:Pfam:PF00756.14;locus_tag=cluster5_reference_00171;product=putative esterase,S-formylglutathione hydrolase,Predicted hydrolase of the alpha/beta supe…
cluster5_reference|SC|contig000001	Prodigal:2.60	CDS	176035	177186	.	+	0	ID=cluster5_reference_00172;gene=yhcM;inference=ab initio prediction:Prodigal:2.60,similar to AA sequence:RefSeq:YP_002001944.1,similar to AA sequence:UniProtKB:P64612,protein motif:CLUSTERS:PRK08939,protein motif:Cdd:COG1484,protein motif:Pfam:PF03969.10;locus_tag=cluster5_reference_00172;product=Nucleotide-binding protein,hypothetical protein,primosomal protein DnaI,DNA replication protein,AFG1…
cluster5_reference|SC|contig000001	Prodigal:2.60	CDS	177245	177670	.	+	0	ID=cluster5_reference_00173;eC_number=2.7.4.6;gene=ndk;inference=ab initio prediction:Prodigal:2.60,similar to AA sequence:RefSeq:YP_002001945.1,similar to AA sequence:UniProtKB:P15266,protein motif:CLUSTERS:PRK00668,protein motif:Cdd:COG0105,protein motif:Pfam:PF00334.13;locus_tag=cluster5_reference_00173;product=nucleoside diphosphate kinase,Nucleoside diphosphate kinase,mulitfunctional nucleos…
cluster5_reference|SC|contig000001	Prodigal:2.60	CDS	177814	178908	.	+	0	ID=cluster5_reference_00174;eC_number=2.1.1.192;gene=rlmN;inference=ab initio prediction:Prodigal:2.60,similar to AA sequence:RefSeq:YP_005894088.1,similar to AA sequence:UniProtKB:P36979,protein motif:CLUSTERS:PRK11194,protein motif:TIGRFAMs:TIGR00048,protein motif:Pfam:PF04055.15;locus_tag=cluster5_reference_00174;product=radical SAM enzyme%2C Cfr family,Ribosomal RNA large subunit methyltransf…
cluster5_reference|SC|contig000001	Prodigal:2.60	CDS	178911	179672	.	+	0	ID=cluster5_reference_00175;inference=ab initio prediction:Prodigal:2.60,similar to AA sequence:RefSeq:YP_975266.1,protein motif:CLUSTERS:PRK10370,protein motif:Cdd:COG3914,protein motif:TIGRFAMs:TIGR02521,protein motif:Pfam:PF00515.22;locus_tag=cluster5_reference_00175;product=lipoprotein,formate-dependent nitrite reductase complex subunit NrfG,Predicted O-linked N-acetylglucosamine transferase%…
cluster5_reference|SC|contig000001	Prodigal:2.60	CDS	179688	180953	.	+	0	ID=cluster5_reference_00176;eC_number=1.17.7.1,1.17.7.1;gene=ispG;inference=ab initio prediction:Prodigal:2.60,similar to AA sequence:RefSeq:YP_207736.1,similar to AA sequence:UniProtKB:Q84GJ3,protein motif:CLUSTERS:PRK00366,protein motif:TIGRFAMs:TIGR00612,protein motif:Pfam:PF04551.8;locus_tag=cluster5_reference_00176;product=4-hydroxy-3-methylbut-2-en-1-yl diphosphate synthase,4-hydroxy-3-meth…
cluster5_reference|SC|contig000001	Prodigal:2.60	CDS	181007	181621	.	-	0	ID=cluster5_reference_00177;eC_number=3.4.21.92;gene=clpP;inference=ab initio prediction:Prodigal:2.60,similar to AA sequence:RefSeq:YP_002001950.1,similar to AA sequence:UniProtKB:Q3K9W9,protein motif:CLUSTERS:PRK00277,protein motif:TIGRFAMs:TIGR00493,protein motif:Pfam:PF00574.17;locus_tag=cluster5_reference_00177;product=ATP-dependent Clp protease proteolytic subunit,ATP-dependent Clp protease…
cluster5_reference|SC|contig000001	Prodigal:2.60	CDS	181717	183027	.	-	0	ID=cluster5_reference_00178;eC_number=5.2.1.8;gene=tig;inference=ab initio prediction:Prodigal:2.60,similar to AA sequence:RefSeq:YP_207734.1,similar to AA sequence:UniProtKB:Q9JZ37,protein motif:CLUSTERS:PRK01490,protein motif:Cdd:COG0544,protein motif:TIGRFAMs:TIGR00115,protein motif:Pfam:PF05697.7;locus_tag=cluster5_reference_00178;product=trigger factor,Trigger factor,trigger factor,FKBP-type…
cluster5_reference|SC|contig000001	Prodigal:2.60	CDS	183235	185673	.	-	0	ID=cluster5_reference_00179;gene=ftsK_1;inference=ab initio prediction:Prodigal:2.60,similar to AA sequence:RefSeq:YP_002001953.1,similar to AA sequence:UniProtKB:Q9I0M3,protein motif:CLUSTERS:PRK10263,protein motif:Cdd:COG1674,protein motif:TIGRFAMs:TIGR03928,protein motif:Pfam:PF01580.12;locus_tag=cluster5_reference_00179;product=cell division protein FtsK,DNA translocase FtsK,DNA translocase F…
cluster5_reference|SC|contig000001	Prodigal:2.60	CDS	185896	187107	.	+	0	ID=cluster5_reference_00180;gene=pyrP;inference=ab initio prediction:Prodigal:2.60,similar to AA sequence:RefSeq:YP_002001954.1,similar to AA sequence:UniProtKB:P39766,protein motif:CLUSTERS:PRK10720,protein motif:TIGRFAMs:TIGR00801,protein motif:Pfam:PF00860.14;locus_tag=cluster5_reference_00180;product=ABC transporter permease,Uracil transporter,uracil transporter,uracil-xanthine permease,Perme…
cluster5_reference|SC|contig000001	Prodigal:2.60	CDS	187159	187641	.	-	0	ID=cluster5_reference_00181;inference=ab initio prediction:Prodigal:2.60;locus_tag=cluster5_reference_00181;product=hypothetical protein;protein_id=gnl|SC|cluster5_reference_00181
cluster5_reference|SC|contig000001	Prodigal:2.60	CDS	187857	187982	.	-	0	ID=cluster5_reference_00182;inference=ab initio prediction:Prodigal:2.60;locus_tag=cluster5_reference_00182;product=hypothetical protein;protein_id=gnl|SC|cluster5_reference_00182
cluster5_reference|SC|contig000001	Prodigal:2.60	CDS	188224	188970	.	+	0	ID=cluster5_reference_00183;eC_number=2.7.8.24;gene=pcs;inference=ab initio prediction:Prodigal:2.60,similar to AA sequence:RefSeq:YP_207729.1,similar to AA sequence:UniProtKB:Q9KJY8,protein motif:Cdd:COG5050,protein motif:TIGRFAMs:TIGR00473,protein motif:Pfam:PF01066.15;locus_tag=cluster5_reference_00183;product=phosphatidylserine synthase,Phosphatidylcholine synthase,sn-1%2C2-diacylglycerol eth…
cluster5_reference|SC|contig000001	Prodigal:2.60	CDS	188971	189777	.	+	0	ID=cluster5_reference_00184;inference=ab initio prediction:Prodigal:2.60,protein motif:Pfam:PF01925.13;locus_tag=cluster5_reference_00184;product=Sulfite exporter TauE/SafE;protein_id=gnl|SC|cluster5_reference_00184
cluster5_reference|SC|contig000001	Prodigal:2.60	CDS	190565	191017	.	-	0	ID=cluster5_reference_00185;gene=rplI;inference=ab initio prediction:Prodigal:2.60,similar to AA sequence:RefSeq:YP_207727.1,similar to AA sequence:UniProtKB:P0A7R1,protein motif:CLUSTERS:PRK00137,protein motif:Cdd:COG0359,protein motif:TIGRFAMs:TIGR00158,protein motif:Pfam:PF03948.8;locus_tag=cluster5_reference_00185;product=50S ribosomal protein L9,50S ribosomal protein L9,50S ribosomal protein…
cluster5_reference|SC|contig000001	Prodigal:2.60	CDS	191034	191264	.	-	0	ID=cluster5_reference_00186;gene=rpsR;inference=ab initio prediction:Prodigal:2.60,similar to AA sequence:RefSeq:YP_207726.1,similar to AA sequence:UniProtKB:P0A7T7,protein motif:CLUSTERS:PRK00391,protein motif:Cdd:COG0238,protein motif:TIGRFAMs:TIGR00165,protein motif:Pfam:PF01084.14;locus_tag=cluster5_reference_00186;product=30S ribosomal protein S18,30S ribosomal protein S18,30S ribosomal prot…
cluster5_reference|SC|contig000001	Prodigal:2.60	CDS	191574	191942	.	-	0	ID=cluster5_reference_00187;gene=rpsF;inference=ab initio prediction:Prodigal:2.60,similar to AA sequence:RefSeq:YP_207724.1,similar to AA sequence:UniProtKB:P02358,protein motif:CLUSTERS:PRK00453,protein motif:TIGRFAMs:TIGR00166,protein motif:Pfam:PF01250.11;locus_tag=cluster5_reference_00187;product=30S ribosomal protein S6,30S ribosomal protein S6,30S ribosomal protein S6,ribosomal protein S6,…
cluster5_reference|SC|contig000001	Prodigal:2.60	CDS	192098	193048	.	-	0	ID=cluster5_reference_00188;eC_number=1.8.1.9,1.8.1.9;gene=trxB;inference=ab initio prediction:Prodigal:2.60,similar to AA sequence:RefSeq:YP_207723.1,similar to AA sequence:UniProtKB:P0A9P4,protein motif:CLUSTERS:PRK10262,protein motif:Cdd:COG3634,protein motif:TIGRFAMs:TIGR01292,protein motif:Pfam:PF07992.8;locus_tag=cluster5_reference_00188;product=thioredoxin reductase,Thioredoxin reductase,t…
cluster5_reference|SC|contig000001	Prodigal:2.60	CDS	193187	195364	.	+	0	ID=cluster5_reference_00189;eC_number=3.6.3.-;gene=copA_1;inference=ab initio prediction:Prodigal:2.60,similar to AA sequence:RefSeq:YP_001599370.1,similar to AA sequence:UniProtKB:O32220,protein motif:CLUSTERS:PRK10671,protein motif:Cdd:COG4633,protein motif:TIGRFAMs:TIGR01525,protein motif:Pfam:PF00122.14;locus_tag=cluster5_reference_00189;product=cation transporter E1-E2 family ATPase,Copper-e…
cluster5_reference|SC|contig000001	Prodigal:2.60	CDS	195419	197305	.	+	0	ID=cluster5_reference_00190;gene=uvrC;inference=ab initio prediction:Prodigal:2.60,similar to AA sequence:RefSeq:YP_207721.1,similar to AA sequence:UniProtKB:P0A8G0,protein motif:CLUSTERS:PRK00558,protein motif:Cdd:COG0322,protein motif:TIGRFAMs:TIGR00194,protein motif:Pfam:PF08459.5;locus_tag=cluster5_reference_00190;product=excinuclease ABC subunit C,Excinuclease ABC subunit C,excinuclease ABC …
cluster5_reference|SC|contig000001	Prodigal:2.60	CDS	197423	198826	.	+	0	ID=cluster5_reference_00191;inference=ab initio prediction:Prodigal:2.60,similar to AA sequence:RefSeq:YP_005901898.1,similar to AA sequence:UniProtKB:Q9JZ25,protein motif:Pfam:PF08238.6;locus_tag=cluster5_reference_00191;product=sel1 repeat protein,hypothetical protein,Sel1 repeat;protein_id=gnl|SC|cluster5_reference_00191
cluster5_reference|SC|contig000001	Prodigal:2.60	CDS	198948	199664	.	+	0	ID=cluster5_reference_00192;eC_number=2.1.1.33,2.1.1.33;gene=trmB;inference=ab initio prediction:Prodigal:2.60,similar to AA sequence:RefSeq:YP_207720.1,similar to AA sequence:UniProtKB:P0A8I5,protein motif:CLUSTERS:PRK00121,protein motif:TIGRFAMs:TIGR00091,protein motif:Pfam:PF02390.11;locus_tag=cluster5_reference_00192;product=tRNA (guanine-N(7)-)-methyltransferase,tRNA (guanine-N(7)-)-methyltr…
cluster5_reference|SC|contig000001	Prodigal:2.60	CDS	200667	201119	.	-	0	ID=cluster5_reference_00193;inference=ab initio prediction:Prodigal:2.60;locus_tag=cluster5_reference_00193;product=hypothetical protein;protein_id=gnl|SC|cluster5_reference_00193
cluster5_reference|SC|contig000001	Prodigal:2.60	CDS	201130	203220	.	-	0	ID=cluster5_reference_00194;gene=uvrB;inference=ab initio prediction:Prodigal:2.60,similar to AA sequence:RefSeq:YP_001599374.1,similar to AA sequence:UniProtKB:P0A8F8,protein motif:CLUSTERS:PRK05298,protein motif:Cdd:COG4098,protein motif:TIGRFAMs:TIGR00631,protein motif:Pfam:PF12344.2;locus_tag=cluster5_reference_00194;product=excinuclease ABC subunit B,Excinuclease ABC subunit B,excinuclease A…
cluster5_reference|SC|contig000001	Prodigal:2.60	CDS	203477	204961	.	-	0	ID=cluster5_reference_00195;eC_number=3.4.21.102;gene=ctpB;inference=ab initio prediction:Prodigal:2.60,similar to AA sequence:RefSeq:YP_001599375.1,similar to AA sequence:UniProtKB:O35002,protein motif:CLUSTERS:PRK11186,protein motif:Cdd:COG3975,protein motif:TIGRFAMs:TIGR03900,protein motif:Pfam:PF03572.1;locus_tag=cluster5_reference_00195;product=carboxy-terminal processing protease,Carboxy-te…
cluster5_reference|SC|contig000001	Prodigal:2.60	CDS	205088	206878	.	-	0	ID=cluster5_reference_00196;inference=ab initio prediction:Prodigal:2.60,similar to AA sequence:RefSeq:YP_005878439.1,similar to AA sequence:UniProtKB:Q9JZ20,protein motif:CLUSTERS:PRK11637,protein motif:Cdd:COG4942,protein motif:Pfam:PF01551.1;locus_tag=cluster5_reference_00196;product=putative metallopeptidase,hypothetical protein,AmiB activator,Membrane-bound metallopeptidase,Peptidase family …
cluster5_reference|SC|contig000001	Prodigal:2.60	CDS	207206	207766	.	+	0	ID=cluster5_reference_00197;inference=ab initio prediction:Prodigal:2.60,similar to AA sequence:RefSeq:YP_002001979.1,protein motif:CLUSTERS:PRK10756,protein motif:Cdd:COG3045,protein motif:Pfam:PF05981.6;locus_tag=cluster5_reference_00197;product=CreA protein,hypothetical protein,Uncharacterized protein conserved in bacteria,CreA protein;protein_id=gnl|SC|cluster5_reference_00197
cluster5_reference|SC|contig000001	Prodigal:2.60	CDS	207768	208316	.	+	0	ID=cluster5_reference_00198;inference=ab initio prediction:Prodigal:2.60,similar to AA sequence:UniProtKB:Q8EBZ9,protein motif:CLUSTERS:PRK00228,protein motif:Pfam:PF02622.9;locus_tag=cluster5_reference_00198;product=hypothetical protein,hypothetical protein,Uncharacterized ACR%2C COG1678;protein_id=gnl|SC|cluster5_reference_00198
cluster5_reference|SC|contig000001	Prodigal:2.60	CDS	208309	208764	.	+	0	ID=cluster5_reference_00199;eC_number=3.1.-.-;gene=yqgF;inference=ab initio prediction:Prodigal:2.60,similar to AA sequence:RefSeq:YP_207713.1,similar to AA sequence:UniProtKB:P0A8I1,protein motif:CLUSTERS:PRK00109,protein motif:TIGRFAMs:TIGR00250,protein motif:Pfam:PF03652.9;locus_tag=cluster5_reference_00199;product=Holliday junction resolvase-like protein,Putative Holliday junction resolvase,H…
cluster5_reference|SC|contig000001	Prodigal:2.60	CDS	208774	209430	.	-	0	ID=cluster5_reference_00200;gene=ycgM;inference=ab initio prediction:Prodigal:2.60,similar to AA sequence:RefSeq:YP_003083355.1,similar to AA sequence:UniProtKB:P76004,protein motif:CLUSTERS:PRK10691,protein motif:Cdd:COG0179,protein motif:TIGRFAMs:TIGR02303,protein motif:Pfam:PF01557.12;locus_tag=cluster5_reference_00200;product=putative hydrolase,hypothetical protein,hypothetical protein,2-keto…
cluster5_reference|SC|contig000001	Prodigal:2.60	CDS	209493	211205	.	-	0	ID=cluster5_reference_00201;eC_number=6.1.1.15;gene=proS;inference=ab initio prediction:Prodigal:2.60,similar to AA sequence:RefSeq:YP_002001983.1,similar to AA sequence:UniProtKB:Q3KH16,protein motif:CLUSTERS:PRK09194,protein motif:Cdd:COG0442,protein motif:TIGRFAMs:TIGR00409,protein motif:Pfam:PF00587.19;locus_tag=cluster5_reference_00201;product=prolyl-tRNA synthetase,Proline--tRNA ligase,prol…
cluster5_reference|SC|contig000001	Prodigal:2.60	CDS	211899	214562	.	+	0	ID=cluster5_reference_00202;eC_number=1.2.4.1,1.2.4.1;gene=aceE;inference=ab initio prediction:Prodigal:2.60,similar to AA sequence:RefSeq:YP_207710.1,similar to AA sequence:UniProtKB:P0AFG8,protein motif:CLUSTERS:PRK09405,protein motif:Cdd:COG2609,protein motif:TIGRFAMs:TIGR00759,protein motif:Pfam:PF00456.15;locus_tag=cluster5_reference_00202;product=pyruvate dehydrogenase subunit E1,Pyruvate d…
cluster5_reference|SC|contig000001	Prodigal:2.60	CDS	214712	216295	.	+	0	ID=cluster5_reference_00203;eC_number=2.3.1.12,2.3.1.12;gene=aceF;inference=ab initio prediction:Prodigal:2.60,similar to AA sequence:RefSeq:YP_004048762.1,similar to AA sequence:UniProtKB:P06959,protein motif:CLUSTERS:PRK11855,protein motif:Cdd:COG4770,protein motif:TIGRFAMs:TIGR01348,protein motif:Pfam:PF00198.17;locus_tag=cluster5_reference_00203;product=dihydrolipoamide acetyltransferase comp…
cluster5_reference|SC|contig000001	Prodigal:2.60	CDS	216372	218159	.	+	0	ID=cluster5_reference_00204;eC_number=1.8.1.4,1.8.1.4;gene=lpdA;inference=ab initio prediction:Prodigal:2.60,similar to AA sequence:RefSeq:YP_005882912.1,similar to AA sequence:UniProtKB:P0A9P0,protein motif:CLUSTERS:PRK06467,protein motif:Cdd:COG2210,protein motif:TIGRFAMs:TIGR01350,protein motif:Pfam:PF07992.8;locus_tag=cluster5_reference_00204;product=dihydrolipoamide dehydrogenase (E3 compone…
cluster5_reference|SC|contig000001	Prodigal:2.60	CDS	218519	220069	.	-	0	ID=cluster5_reference_00205;inference=ab initio prediction:Prodigal:2.60,similar to AA sequence:RefSeq:YP_004048764.1,protein motif:Pfam:PF06097.5;locus_tag=cluster5_reference_00205;product=secreted protein,Bacterial protein of unknown function (DUF945);protein_id=gnl|SC|cluster5_reference_00205
cluster5_reference|SC|contig000001	Prodigal:2.60	CDS	220193	220663	.	-	0	ID=cluster5_reference_00206;gene=fcuA_1;inference=ab initio prediction:Prodigal:2.60,similar to AA sequence:RefSeq:YP_003083361.1,similar to AA sequence:UniProtKB:Q05202,protein motif:CLUSTERS:PRK14050,protein motif:Cdd:COG4772,protein motif:TIGRFAMs:TIGR01783,protein motif:Pfam:PF00593.18;locus_tag=cluster5_reference_00206;product=putative TonB-dependent ferric siderophore receptor%2C truncated,…
cluster5_reference|SC|contig000001	Prodigal:2.60	CDS	220744	222288	.	-	0	ID=cluster5_reference_00207;gene=fcuA_2;inference=ab initio prediction:Prodigal:2.60,similar to AA sequence:RefSeq:YP_004048765.1,similar to AA sequence:UniProtKB:Q05202,protein motif:CLUSTERS:PRK14049,protein motif:Cdd:COG4774,protein motif:TIGRFAMs:TIGR01783;locus_tag=cluster5_reference_00207;product=TonB-dependent receptor,Ferrichrome receptor FcuA precursor,ferrioxamine B receptor precursor p…
cluster5_reference|SC|contig000001	Prodigal:2.60	CDS	222558	223343	.	-	0	ID=cluster5_reference_00208;eC_number=3.1.3.25;gene=suhB_1;inference=ab initio prediction:Prodigal:2.60,similar to AA sequence:RefSeq:YP_002001860.1,similar to AA sequence:UniProtKB:P0ADG4,protein motif:CLUSTERS:PRK10757,protein motif:TIGRFAMs:TIGR02067,protein motif:Pfam:PF00459.19;locus_tag=cluster5_reference_00208;product=protein SuhB,Inositol-1-monophosphatase,inositol monophosphatase,histidi…
cluster5_reference|SC|contig000001	Prodigal:2.60	CDS	223353	223523	.	-	0	ID=cluster5_reference_00209;inference=ab initio prediction:Prodigal:2.60;locus_tag=cluster5_reference_00209;product=hypothetical protein;protein_id=gnl|SC|cluster5_reference_00209
cluster5_reference|SC|contig000001	Prodigal:2.60	CDS	223587	224402	.	+	0	ID=cluster5_reference_00210;eC_number=2.1.1.200;gene=trmJ;inference=ab initio prediction:Prodigal:2.60,similar to AA sequence:RefSeq:YP_001599389.1,similar to AA sequence:UniProtKB:P0AE01,protein motif:CLUSTERS:PRK15114,protein motif:TIGRFAMs:TIGR00050,protein motif:Pfam:PF00588.13;locus_tag=cluster5_reference_00210;product=tRNA/rRNA methyltransferase,tRNA (cytidine/uridine-2'-O-)-methyltransfera…
cluster5_reference|SC|contig000001	Prodigal:2.60	CDS	224463	225320	.	+	0	ID=cluster5_reference_00211;inference=ab initio prediction:Prodigal:2.60,protein motif:Pfam:PF08907.5;locus_tag=cluster5_reference_00211;product=Domain of unknown function (DUF1853);protein_id=gnl|SC|cluster5_reference_00211
cluster5_reference|SC|contig000001	Prodigal:2.60	CDS	225523	225864	.	+	0	ID=cluster5_reference_00212;inference=ab initio prediction:Prodigal:2.60;locus_tag=cluster5_reference_00212;product=hypothetical protein;protein_id=gnl|SC|cluster5_reference_00212
cluster5_reference|SC|contig000001	Prodigal:2.60	CDS	226212	227468	.	+	0	ID=cluster5_reference_00213;eC_number=2.1.1.176;gene=rsmB_2;inference=ab initio prediction:Prodigal:2.60,similar to AA sequence:RefSeq:YP_001599391.1,similar to AA sequence:UniProtKB:P36929,protein motif:CLUSTERS:PRK14902,protein motif:Cdd:COG0144,protein motif:TIGRFAMs:TIGR00563,protein motif:Pfam:PF01189.11;locus_tag=cluster5_reference_00213;product=SUN-family protein,Ribosomal RNA small subuni…
cluster5_reference|SC|contig000001	Prodigal:2.60	CDS	228224	228658	.	+	0	ID=cluster5_reference_00214;inference=ab initio prediction:Prodigal:2.60;locus_tag=cluster5_reference_00214;product=hypothetical protein;protein_id=gnl|SC|cluster5_reference_00214
cluster5_reference|SC|contig000001	Prodigal:2.60	CDS	228706	230049	.	-	0	ID=cluster5_reference_00215;eC_number=1.2.1.16;gene=sad;inference=ab initio prediction:Prodigal:2.60,similar to AA sequence:RefSeq:YP_207804.1,similar to AA sequence:UniProtKB:P76149,protein motif:CLUSTERS:PRK09406,protein motif:Cdd:COG4230,protein motif:TIGRFAMs:TIGR01804,protein motif:Pfam:PF00171.1;locus_tag=cluster5_reference_00215;product=aldehyde dehydrogenase,Succinate semialdehyde dehydro…
cluster5_reference|SC|contig000001	Prodigal:2.60	CDS	230054	230707	.	-	0	ID=cluster5_reference_00216;gene=marC;inference=ab initio prediction:Prodigal:2.60,similar to AA sequence:RefSeq:YP_005894126.1,similar to AA sequence:UniProtKB:P0AEY1,protein motif:CLUSTERS:PRK11111,protein motif:TIGRFAMs:TIGR00427,protein motif:Pfam:PF01914.11;locus_tag=cluster5_reference_00216;product=integral membrane protein%2C MarC family,hypothetical protein,hypothetical protein,membrane p…
cluster5_reference|SC|contig000001	Prodigal:2.60	CDS	230858	231148	.	+	0	ID=cluster5_reference_00217;eC_number=6.3.5.-;gene=gatC;inference=ab initio prediction:Prodigal:2.60,similar to AA sequence:RefSeq:YP_975306.1,similar to AA sequence:UniProtKB:O67904,protein motif:CLUSTERS:PRK00034,protein motif:TIGRFAMs:TIGR00135,protein motif:Pfam:PF02686.9;locus_tag=cluster5_reference_00217;product=aspartyl/glutamyl-tRNA amidotransferase subunit C,Glutamyl-tRNA(Gln) amidotrans…
cluster5_reference|SC|contig000001	Prodigal:2.60	CDS	231211	232656	.	+	0	ID=cluster5_reference_00218;eC_number=6.3.5.-;gene=gatA;inference=ab initio prediction:Prodigal:2.60,similar to AA sequence:RefSeq:YP_207801.1,similar to AA sequence:UniProtKB:Q4ZNS7,protein motif:CLUSTERS:PRK00012,protein motif:Cdd:COG1984,protein motif:TIGRFAMs:TIGR00132,protein motif:Pfam:PF01425.15;locus_tag=cluster5_reference_00218;product=aspartyl/glutamyl-tRNA amidotransferase subunit A,Gl…
cluster5_reference|SC|contig000001	Prodigal:2.60	CDS	232653	233585	.	+	0	ID=cluster5_reference_00219;inference=ab initio prediction:Prodigal:2.60,similar to AA sequence:RefSeq:YP_002001871.1,similar to AA sequence:UniProtKB:Q57144,protein motif:Pfam:PF04393.7;locus_tag=cluster5_reference_00219;product=Hypothetical membrane protein,hypothetical protein,Protein of unknown function (DUF535);protein_id=gnl|SC|cluster5_reference_00219
cluster5_reference|SC|contig000001	Prodigal:2.60	CDS	233628	235058	.	+	0	ID=cluster5_reference_00220;eC_number=6.3.5.-;gene=gatB;inference=ab initio prediction:Prodigal:2.60,similar to AA sequence:RefSeq:YP_207799.1,similar to AA sequence:UniProtKB:Q3KI28,protein motif:CLUSTERS:PRK05477,protein motif:TIGRFAMs:TIGR00133,protein motif:Pfam:PF02934.9;locus_tag=cluster5_reference_00220;product=aspartyl/glutamyl-tRNA amidotransferase subunit B,Aspartyl/glutamyl-tRNA(Asn/Gl…
cluster5_reference|SC|contig000001	Prodigal:2.60	CDS	235150	236160	.	+	0	ID=cluster5_reference_00221;eC_number=1.17.1.-;gene=ascD;inference=ab initio prediction:Prodigal:2.60,similar to AA sequence:RefSeq:YP_207798.1,similar to AA sequence:UniProtKB:Q66DP5,protein motif:CLUSTERS:PRK07609,protein motif:Cdd:COG3217,protein motif:TIGRFAMs:TIGR01941,protein motif:Pfam:PF00175.15;locus_tag=cluster5_reference_00221;product=iron/sulfur-binding oxidoreductase,CDP-6-deoxy-L-th…
cluster5_reference|SC|contig000001	Prodigal:2.60	CDS	236155	236274	.	-	0	ID=cluster5_reference_00222;inference=ab initio prediction:Prodigal:2.60;locus_tag=cluster5_reference_00222;product=hypothetical protein;protein_id=gnl|SC|cluster5_reference_00222
cluster5_reference|SC|contig000001	Prodigal:2.60	CDS	236289	236921	.	-	0	ID=cluster5_reference_00223;eC_number=1.4.3.5,1.4.3.5;gene=pdxH;inference=ab initio prediction:Prodigal:2.60,similar to AA sequence:RefSeq:YP_207797.1,similar to AA sequence:UniProtKB:P21159,protein motif:CLUSTERS:PRK05679,protein motif:Cdd:COG0259,protein motif:TIGRFAMs:TIGR00558,protein motif:Pfam:PF01243.14;locus_tag=cluster5_reference_00223;product=pyridoxamine 5'-phosphate oxidase,Pyridoxine…
cluster5_reference|SC|contig000001	Prodigal:2.60	CDS	237152	238201	.	+	0	ID=cluster5_reference_00224;eC_number=5.4.99.22;gene=rluB;inference=ab initio prediction:Prodigal:2.60,similar to AA sequence:RefSeq:YP_002001876.1,similar to AA sequence:UniProtKB:P37765,protein motif:CLUSTERS:PRK10700,protein motif:TIGRFAMs:TIGR00093,protein motif:Pfam:PF00849.16;locus_tag=cluster5_reference_00224;product=pseudouridine synthase,Ribosomal large subunit pseudouridine synthase B,2…
cluster5_reference|SC|contig000001	Prodigal:2.60	CDS	238270	239811	.	-	0	ID=cluster5_reference_00225;gene=yhjX_1;inference=ab initio prediction:Prodigal:2.60,similar to AA sequence:RefSeq:YP_207795.1,similar to AA sequence:UniProtKB:P37662,protein motif:Cdd:COG0131,protein motif:TIGRFAMs:TIGR00890,protein motif:Pfam:PF07690.10;locus_tag=cluster5_reference_00225;product=membrane transporter,Inner membrane protein yhjX,Imidazoleglycerol-phosphate dehydratase,oxalate/for…
cluster5_reference|SC|contig000001	Prodigal:2.60	CDS	240422	241777	.	-	0	ID=cluster5_reference_00226;eC_number=3.1.11.6;gene=xseA;inference=ab initio prediction:Prodigal:2.60,similar to AA sequence:RefSeq:YP_002001879.1,similar to AA sequence:UniProtKB:P04994,protein motif:CLUSTERS:PRK00286,protein motif:TIGRFAMs:TIGR00237,protein motif:Pfam:PF02601.9;locus_tag=cluster5_reference_00226;product=exodeoxyribonuclease VII large subunit,Exodeoxyribonuclease 7 large subunit…
cluster5_reference|SC|contig000001	Prodigal:2.60	CDS	242004	242795	.	+	0	ID=cluster5_reference_00227;eC_number=6.3.1.5;gene=nadE;inference=ab initio prediction:Prodigal:2.60,similar to AA sequence:RefSeq:YP_002001880.1,similar to AA sequence:UniProtKB:Q9PPB0,protein motif:CLUSTERS:PRK13980,protein motif:Cdd:COG0171,protein motif:TIGRFAMs:TIGR00552,protein motif:Pfam:PF02540.11;locus_tag=cluster5_reference_00227;product=putative NH(3)-dependent NAD synthetase,NH(3)-dep…
cluster5_reference|SC|contig000001	Prodigal:2.60	CDS	242865	243338	.	-	0	ID=cluster5_reference_00228;gene=dnrN;inference=ab initio prediction:Prodigal:2.60,similar to AA sequence:RefSeq:YP_002001881.1,similar to AA sequence:UniProtKB:D6JLP0,protein motif:CLUSTERS:PRK10992,protein motif:Cdd:COG3945,protein motif:TIGRFAMs:TIGR03652,protein motif:Pfam:PF01814.17;locus_tag=cluster5_reference_00228;product=Regulator of cell morphogenesis and NO signaling,Iron-sulfur cluste…
cluster5_reference|SC|contig000001	Prodigal:2.60	CDS	243640	243972	.	+	0	ID=cluster5_reference_00229;gene=trxA;inference=ab initio prediction:Prodigal:2.60,similar to AA sequence:RefSeq:YP_002001883.1,similar to AA sequence:UniProtKB:P0AA25,protein motif:CLUSTERS:PRK09381,protein motif:Cdd:COG4232,protein motif:TIGRFAMs:TIGR01068,protein motif:Pfam:PF00085.14;locus_tag=cluster5_reference_00229;product=putative thioredoxin I,Thioredoxin-1,thioredoxin,Thiol:disulfide in…
cluster5_reference|SC|contig000001	Prodigal:2.60	CDS	244025	244972	.	-	0	ID=cluster5_reference_00230;eC_number=2.1.1.173;gene=rlmL_1;inference=ab initio prediction:Prodigal:2.60,similar to AA sequence:RefSeq:YP_005878410.1,similar to AA sequence:UniProtKB:P75864,protein motif:CLUSTERS:PRK11783,protein motif:Cdd:COG3199,protein motif:Pfam:PF10672.3;locus_tag=cluster5_reference_00230;product=putative methyltransferase,Ribosomal RNA large subunit methyltransferase L,23S …
cluster5_reference|SC|contig000001	Prodigal:2.60	CDS	245301	246689	.	+	0	ID=cluster5_reference_00231;eC_number=3.6.4.13;gene=rhlE_1;inference=ab initio prediction:Prodigal:2.60,similar to AA sequence:RefSeq:YP_207789.1,similar to AA sequence:UniProtKB:P25888,protein motif:CLUSTERS:PRK11192,protein motif:Cdd:COG2391,protein motif:TIGRFAMs:TIGR04121,protein motif:Pfam:PF00270.23;locus_tag=cluster5_reference_00231;product=ATP-dependent RNA helicase,ATP-dependent RNA heli…
cluster5_reference|SC|contig000001	Prodigal:2.60	CDS	247178	247732	.	-	0	ID=cluster5_reference_00232;inference=ab initio prediction:Prodigal:2.60,similar to AA sequence:RefSeq:YP_002001888.1;locus_tag=cluster5_reference_00232;product=Membrane lipoprotein;protein_id=gnl|SC|cluster5_reference_00232
cluster5_reference|SC|contig000001	Prodigal:2.60	CDS	247817	248317	.	-	0	ID=cluster5_reference_00233;inference=ab initio prediction:Prodigal:2.60;locus_tag=cluster5_reference_00233;product=hypothetical protein;protein_id=gnl|SC|cluster5_reference_00233
cluster5_reference|SC|contig000001	Prodigal:2.60	CDS	248721	249914	.	+	0	ID=cluster5_reference_00234;eC_number=2.6.1.11,2.6.1.11;gene=argD;inference=ab initio prediction:Prodigal:2.60,similar to AA sequence:RefSeq:YP_005878407.1,similar to AA sequence:UniProtKB:O30508,protein motif:CLUSTERS:PRK05093,protein motif:Cdd:COG4992,protein motif:TIGRFAMs:TIGR03246,protein motif:Pfam:PF00202.15;locus_tag=cluster5_reference_00234;product=acetylornithine/succinyldiaminopimelate…
cluster5_reference|SC|contig000001	Prodigal:2.60	CDS	249979	251223	.	-	0	ID=cluster5_reference_00235;gene=clpX;inference=ab initio prediction:Prodigal:2.60,similar to AA sequence:RefSeq:YP_002001893.1,similar to AA sequence:UniProtKB:P0A6H1,protein motif:CLUSTERS:PRK05342,protein motif:Cdd:COG1734,protein motif:TIGRFAMs:TIGR00382,protein motif:Pfam:PF07724.8;locus_tag=cluster5_reference_00235;product=ATP-dependent protease ATP-binding subunit ClpX,ATP-dependent Clp pr…
cluster5_reference|SC|contig000001	Prodigal:2.60	CDS	251414	251785	.	+	0	ID=cluster5_reference_00236;gene=rbfA;inference=ab initio prediction:Prodigal:2.60,similar to AA sequence:RefSeq:YP_207783.1,similar to AA sequence:UniProtKB:P65967,protein motif:CLUSTERS:PRK00521,protein motif:TIGRFAMs:TIGR00082,protein motif:Pfam:PF02033.12;locus_tag=cluster5_reference_00236;product=ribosome-binding factor A,Ribosome-binding factor A,ribosome-binding factor A,ribosome-binding f…
cluster5_reference|SC|contig000001	Prodigal:2.60	CDS	251797	252741	.	+	0	ID=cluster5_reference_00237;eC_number=4.2.1.70,5.4.99.25;gene=truB;inference=ab initio prediction:Prodigal:2.60,similar to AA sequence:RefSeq:YP_975325.1,similar to AA sequence:UniProtKB:P60340,protein motif:CLUSTERS:PRK01851,protein motif:Cdd:COG0130,protein motif:TIGRFAMs:TIGR00431,protein motif:Pfam:PF01509.1;locus_tag=cluster5_reference_00237;product=tRNA pseudouridine synthase B,tRNA pseudou…
cluster5_reference|SC|contig000001	Prodigal:2.60	CDS	253063	253542	.	+	0	ID=cluster5_reference_00238;inference=ab initio prediction:Prodigal:2.60,similar to AA sequence:RefSeq:YP_005889817.1,similar to AA sequence:UniProtKB:P44836,protein motif:Pfam:PF12564.2;locus_tag=cluster5_reference_00238;product=restriction modification protein Mod,Probable hemoglobin and hemoglobin-haptoglobin-binding protein 3 precursor,Type III restriction/modification enzyme methylation subu…
cluster5_reference|SC|contig000001	Prodigal:2.60	CDS	253775	255253	.	+	0	ID=cluster5_reference_00239;eC_number=2.1.1.72;gene=mboIIM;inference=ab initio prediction:Prodigal:2.60,similar to AA sequence:RefSeq:YP_975326.1,similar to AA sequence:UniProtKB:P23192,protein motif:CLUSTERS:PRK11524,protein motif:Cdd:COG2189,protein motif:Pfam:PF01555.12;locus_tag=cluster5_reference_00239;product=type III restriction/modification system modification methylase,Modification methy…
cluster5_reference|SC|contig000001	Prodigal:2.60	CDS	255243	258020	.	+	0	ID=cluster5_reference_00240;inference=ab initio prediction:Prodigal:2.60,similar to AA sequence:RefSeq:YP_002342905.1,protein motif:Cdd:COG3421,protein motif:Pfam:PF04851.9;locus_tag=cluster5_reference_00240;product=type III restriction/modification system enzyme,Uncharacterized protein conserved in bacteria,Type III restriction enzyme%2C res subunit;protein_id=gnl|SC|cluster5_reference_00240
cluster5_reference|SC|contig000001	Prodigal:2.60	CDS	258164	259336	.	-	0	ID=cluster5_reference_00241;eC_number=1.1.2.3,1.1.2.3;gene=lldA;inference=ab initio prediction:Prodigal:2.60,similar to AA sequence:RefSeq:YP_005903957.1,similar to AA sequence:UniProtKB:P33232,protein motif:CLUSTERS:PRK11197,protein motif:Cdd:COG1304,protein motif:TIGRFAMs:TIGR03966,protein motif:Pfam:PF01070.12;locus_tag=cluster5_reference_00241;product=L-lactate dehydrogenase,L-lactate dehydro…
cluster5_reference|SC|contig000001	Prodigal:2.60	CDS	259686	260132	.	+	0	ID=cluster5_reference_00242;gene=iscR;inference=ab initio prediction:Prodigal:2.60,similar to AA sequence:RefSeq:YP_001599421.1,similar to AA sequence:UniProtKB:P0AGK8,protein motif:CLUSTERS:PRK10857,protein motif:TIGRFAMs:TIGR02010,protein motif:Pfam:PF02082.14;locus_tag=cluster5_reference_00242;product=DNA-binding protein,HTH-type transcriptional regulator iscR,DNA-binding transcriptional regul…
cluster5_reference|SC|contig000001	Prodigal:2.60	CDS	260161	261375	.	+	0	ID=cluster5_reference_00243;eC_number=2.8.1.7;gene=iscS;inference=ab initio prediction:Prodigal:2.60,similar to AA sequence:RefSeq:YP_207775.1,similar to AA sequence:UniProtKB:P0A6B7,protein motif:CLUSTERS:PRK14012,protein motif:Cdd:COG3453,protein motif:TIGRFAMs:TIGR02006,protein motif:Pfam:PF00266.1;locus_tag=cluster5_reference_00243;product=cysteine desulfurase,Cysteine desulfurase,cysteine de…
cluster5_reference|SC|contig000001	Prodigal:2.60	CDS	261441	261569	.	+	0	ID=cluster5_reference_00244;inference=ab initio prediction:Prodigal:2.60;locus_tag=cluster5_reference_00244;product=hypothetical protein;protein_id=gnl|SC|cluster5_reference_00244
cluster5_reference|SC|contig000001	Prodigal:2.60	CDS	261639	262025	.	+	0	ID=cluster5_reference_00245;gene=nifU;inference=ab initio prediction:Prodigal:2.60,similar to AA sequence:RefSeq:YP_207773.1,similar to AA sequence:UniProtKB:P0ACD4,protein motif:CLUSTERS:PRK11325,protein motif:TIGRFAMs:TIGR01999,protein motif:Pfam:PF01592.10;locus_tag=cluster5_reference_00245;product=scaffold protein,NifU-like protein,scaffold protein,FeS cluster assembly scaffold IscU,NifU-like…
cluster5_reference|SC|contig000001	Prodigal:2.60	CDS	262112	262432	.	+	0	ID=cluster5_reference_00246;gene=iscA;inference=ab initio prediction:Prodigal:2.60,similar to AA sequence:RefSeq:YP_002001907.1,similar to AA sequence:UniProtKB:P0AAC8,protein motif:CLUSTERS:PRK09502,protein motif:TIGRFAMs:TIGR02011,protein motif:Pfam:PF01521.14;locus_tag=cluster5_reference_00246;product=HesB/YadR/YfhF family protein,Iron-sulfur cluster assembly protein,iron-sulfur cluster assemb…
cluster5_reference|SC|contig000001	Prodigal:2.60	CDS	262392	262613	.	-	0	ID=cluster5_reference_00247;gene=arfA;inference=ab initio prediction:Prodigal:2.60,similar to AA sequence:UniProtKB:P36675,protein motif:Pfam:PF03889.7;locus_tag=cluster5_reference_00247;product=Alternative ribosome-rescue factor A,Domain of unknown function;protein_id=gnl|SC|cluster5_reference_00247
cluster5_reference|SC|contig000001	Prodigal:2.60	CDS	262695	263195	.	+	0	ID=cluster5_reference_00248;gene=hscB;inference=ab initio prediction:Prodigal:2.60,similar to AA sequence:RefSeq:YP_002001908.1,similar to AA sequence:UniProtKB:Q9KTX9,protein motif:CLUSTERS:PRK03578,protein motif:TIGRFAMs:TIGR00714,protein motif:Pfam:PF07743.7;locus_tag=cluster5_reference_00248;product=chaperone protein HscB,Co-chaperone protein hscB homolog,co-chaperone HscB,Fe-S protein assemb…
cluster5_reference|SC|contig000001	Prodigal:2.60	CDS	263293	266043	.	+	0	ID=cluster5_reference_00249;eC_number=5.99.1.3;gene=gyrA;inference=ab initio prediction:Prodigal:2.60,similar to AA sequence:RefSeq:YP_207769.1,similar to AA sequence:UniProtKB:P0AES5,protein motif:CLUSTERS:PRK05560,protein motif:Cdd:COG0188,protein motif:TIGRFAMs:TIGR01063,protein motif:Pfam:PF00521.1;locus_tag=cluster5_reference_00249;product=DNA gyrase subunit A,DNA gyrase subunit A,DNA gyrase…
cluster5_reference|SC|contig000001	Prodigal:2.60	CDS	266853	267317	.	+	0	ID=cluster5_reference_00250;inference=ab initio prediction:Prodigal:2.60,similar to AA sequence:RefSeq:YP_002001408.1,protein motif:Cdd:COG3415,protein motif:Pfam:PF01710.10;locus_tag=cluster5_reference_00250;product=putative phage associated protein,Transposase and inactivated derivatives,Transposase;protein_id=gnl|SC|cluster5_reference_00250
cluster5_reference|SC|contig000001	Prodigal:2.60	CDS	267462	267602	.	-	0	ID=cluster5_reference_00251;inference=ab initio prediction:Prodigal:2.60,similar to AA sequence:RefSeq:YP_207854.1;locus_tag=cluster5_reference_00251;product=phage associated protein;protein_id=gnl|SC|cluster5_reference_00251
cluster5_reference|SC|contig000001	Prodigal:2.60	CDS	267647	268069	.	-	0	ID=cluster5_reference_00252;inference=ab initio prediction:Prodigal:2.60,similar to AA sequence:RefSeq:YP_005889728.1;locus_tag=cluster5_reference_00252;product=putative phage associated protein;protein_id=gnl|SC|cluster5_reference_00252
cluster5_reference|SC|contig000001	Prodigal:2.60	CDS	268212	269858	.	-	0	ID=cluster5_reference_00253;eC_number=5.3.1.9,5.3.1.9;gene=pgi1;inference=ab initio prediction:Prodigal:2.60,similar to AA sequence:RefSeq:YP_004048526.1,similar to AA sequence:UniProtKB:Q9KUY4,protein motif:CLUSTERS:PRK00179,protein motif:Pfam:PF00342.1;locus_tag=cluster5_reference_00253;product=glucose-6-phosphate isomerase,Glucose-6-phosphate isomerase,glucose-6-phosphate isomerase,Phosphogluc…
cluster5_reference|SC|contig000001	Prodigal:2.60	CDS	269979	270827	.	-	0	ID=cluster5_reference_00254;gene=ybbH;inference=ab initio prediction:Prodigal:2.60,similar to AA sequence:RefSeq:YP_002001796.1,similar to AA sequence:UniProtKB:Q45581,protein motif:CLUSTERS:PRK11302,protein motif:Cdd:COG2222,protein motif:TIGRFAMs:TIGR03127,protein motif:Pfam:PF01418.11;locus_tag=cluster5_reference_00254;product=putative RpiR-family transcriptional regulator,Uncharacterized HTH-…
cluster5_reference|SC|contig000001	Prodigal:2.60	CDS	270877	271863	.	-	0	ID=cluster5_reference_00255;eC_number=2.7.1.2,2.7.1.2;gene=glk;inference=ab initio prediction:Prodigal:2.60,similar to AA sequence:RefSeq:YP_207849.1,similar to AA sequence:UniProtKB:P0A6V8,protein motif:CLUSTERS:PRK00292,protein motif:Cdd:COG0837,protein motif:TIGRFAMs:TIGR00749,protein motif:Pfam:PF02685.10;locus_tag=cluster5_reference_00255;product=glucokinase,Glucokinase,glucokinase,Glucokina…
cluster5_reference|SC|contig000001	Prodigal:2.60	CDS	271844	272539	.	-	0	ID=cluster5_reference_00256;eC_number=3.1.1.31;gene=pgl;inference=ab initio prediction:Prodigal:2.60,similar to AA sequence:RefSeq:YP_002001798.1,similar to AA sequence:UniProtKB:P74618,protein motif:CLUSTERS:PRK00443,protein motif:TIGRFAMs:TIGR01198,protein motif:Pfam:PF01182.1;locus_tag=cluster5_reference_00256;product=6-phosphogluconolactonase,6-phosphogluconolactonase,glucosamine-6-phosphate …
cluster5_reference|SC|contig000001	Prodigal:2.60	CDS	272819	274264	.	-	0	ID=cluster5_reference_00257;eC_number=1.1.1.49,1.1.1.49;gene=zwf;inference=ab initio prediction:Prodigal:2.60,similar to AA sequence:RefSeq:YP_005901956.1,similar to AA sequence:UniProtKB:A0QP90,protein motif:CLUSTERS:PRK05722,protein motif:TIGRFAMs:TIGR00871,protein motif:Pfam:PF02781.1;locus_tag=cluster5_reference_00257;product=glucose-6-phosphate dehydrogenase,Glucose-6-phosphate 1-dehydrogena…
cluster5_reference|SC|contig000001	Prodigal:2.60	CDS	274780	276615	.	+	0	ID=cluster5_reference_00258;eC_number=4.2.1.12,4.2.1.9;gene=ilvD_1;inference=ab initio prediction:Prodigal:2.60,similar to AA sequence:RefSeq:YP_207846.1,similar to AA sequence:UniProtKB:P51785,protein motif:CLUSTERS:PRK09054,protein motif:Cdd:COG0129,protein motif:TIGRFAMs:TIGR01196,protein motif:Pfam:PF00920.15;locus_tag=cluster5_reference_00258;product=phosphogluconate dehydratase,Dihydroxy-ac…
cluster5_reference|SC|contig000001	Prodigal:2.60	CDS	276796	277434	.	+	0	ID=cluster5_reference_00259;eC_number=4.1.2.14;gene=eda;inference=ab initio prediction:Prodigal:2.60,similar to AA sequence:RefSeq:YP_975343.1,similar to AA sequence:UniProtKB:P0A955,protein motif:CLUSTERS:PRK05718,protein motif:TIGRFAMs:TIGR01182,protein motif:Pfam:PF01081.13;locus_tag=cluster5_reference_00259;product=keto-hydroxyglutarate-aldolase/keto-deoxy- phosphogluconate aldolase,KHG/KDPG …
cluster5_reference|SC|contig000001	Prodigal:2.60	CDS	277449	277814	.	+	0	ID=cluster5_reference_00260;inference=ab initio prediction:Prodigal:2.60;locus_tag=cluster5_reference_00260;product=hypothetical protein;protein_id=gnl|SC|cluster5_reference_00260
cluster5_reference|SC|contig000001	Prodigal:2.60	CDS	277692	278393	.	-	0	ID=cluster5_reference_00261;eC_number=1.1.1.103;gene=tdh;inference=ab initio prediction:Prodigal:2.60,similar to AA sequence:RefSeq:YP_002001804.1,similar to AA sequence:UniProtKB:P07913,protein motif:CLUSTERS:PRK05396,protein motif:TIGRFAMs:TIGR00692,protein motif:Pfam:PF00107.20;locus_tag=cluster5_reference_00261;product=alcohol dehydrogenase,L-threonine 3-dehydrogenase,L-threonine 3-dehydrogen…
cluster5_reference|SC|contig000001	Prodigal:2.60	CDS	278551	278733	.	-	0	ID=cluster5_reference_00262;eC_number=1.2.99.4;gene=fdm;inference=ab initio prediction:Prodigal:2.60,similar to AA sequence:RefSeq:YP_002001804.1,similar to AA sequence:UniProtKB:Q52078;locus_tag=cluster5_reference_00262;product=alcohol dehydrogenase,Formaldehyde dismutase;protein_id=gnl|SC|cluster5_reference_00262
cluster5_reference|SC|contig000001	Prodigal:2.60	CDS	278896	279936	.	+	0	ID=cluster5_reference_00263;eC_number=3.2.2.-;gene=mutY;inference=ab initio prediction:Prodigal:2.60,similar to AA sequence:RefSeq:YP_207842.1,similar to AA sequence:UniProtKB:P17802,protein motif:CLUSTERS:PRK10880,protein motif:Cdd:COG0122,protein motif:TIGRFAMs:TIGR01084,protein motif:Pfam:PF00730.1;locus_tag=cluster5_reference_00263;product=adenine glycosylase,A/G-specific adenine glycosylase,…
cluster5_reference|SC|contig000001	Prodigal:2.60	CDS	280099	280197	.	+	0	ID=cluster5_reference_00264;inference=ab initio prediction:Prodigal:2.60;locus_tag=cluster5_reference_00264;product=hypothetical protein;protein_id=gnl|SC|cluster5_reference_00264
cluster5_reference|SC|contig000001	Prodigal:2.60	CDS	280353	280913	.	+	0	ID=cluster5_reference_00265;eC_number=1.15.1.1;gene=sodC;inference=ab initio prediction:Prodigal:2.60,similar to AA sequence:RefSeq:YP_001599443.1,similar to AA sequence:UniProtKB:Q59623,protein motif:CLUSTERS:PRK15388,protein motif:Pfam:PF00080.14;locus_tag=cluster5_reference_00265;product=superoxide dismutase,Superoxide dismutase [Cu-Zn] precursor,Cu/Zn superoxide dismutase,Copper/zinc superoxi…
cluster5_reference|SC|contig000001	Prodigal:2.60	CDS	281496	282527	.	-	0	ID=cluster5_reference_00266;inference=ab initio prediction:Prodigal:2.60,similar to AA sequence:RefSeq:YP_005878368.1,protein motif:Pfam:PF01609.15;locus_tag=cluster5_reference_00266;product=ISNme1 transposase (contains a 35 aa insertion),Transposase DDE domain;protein_id=gnl|SC|cluster5_reference_00266
cluster5_reference|SC|contig000001	Prodigal:2.60	CDS	282520	282726	.	-	0	ID=cluster5_reference_00267;inference=ab initio prediction:Prodigal:2.60,similar to AA sequence:RefSeq:YP_005902288.1;locus_tag=cluster5_reference_00267;product=IS1106 transposase;protein_id=gnl|SC|cluster5_reference_00267
cluster5_reference|SC|contig000001	Prodigal:2.60	CDS	282950	285082	.	-	0	ID=cluster5_reference_00268;gene=apxIB_1;inference=ab initio prediction:Prodigal:2.60,similar to AA sequence:RefSeq:YP_001599446.1,similar to AA sequence:UniProtKB:P26760,protein motif:CLUSTERS:PRK11176,protein motif:Cdd:COG2274,protein motif:TIGRFAMs:TIGR01846,protein motif:Pfam:PF00664.17;locus_tag=cluster5_reference_00268;product=ABC transporter family protein,RTX-I toxin determinant B,lipid t…
cluster5_reference|SC|contig000001	Prodigal:2.60	CDS	285991	286530	.	-	0	ID=cluster5_reference_00269;inference=ab initio prediction:Prodigal:2.60,similar to AA sequence:RefSeq:YP_001599719.1,protein motif:Cdd:COG3676,protein motif:Pfam:PF12762.1;locus_tag=cluster5_reference_00269;product=IS1016 transposase,Transposase and inactivated derivatives,ISXO2-like transposase domain;protein_id=gnl|SC|cluster5_reference_00269
cluster5_reference|SC|contig000001	Prodigal:2.60	CDS	286650	286856	.	-	0	ID=cluster5_reference_00270;inference=ab initio prediction:Prodigal:2.60;locus_tag=cluster5_reference_00270;product=hypothetical protein;protein_id=gnl|SC|cluster5_reference_00270
cluster5_reference|SC|contig000001	Prodigal:2.60	CDS	286907	287533	.	-	0	ID=cluster5_reference_00271;inference=ab initio prediction:Prodigal:2.60,similar to AA sequence:RefSeq:YP_001599719.1,protein motif:Cdd:COG3676,protein motif:Pfam:PF12762.1;locus_tag=cluster5_reference_00271;product=IS1016 transposase,Transposase and inactivated derivatives,ISXO2-like transposase domain;protein_id=gnl|SC|cluster5_reference_00271
cluster5_reference|SC|contig000001	Prodigal:2.60	CDS	288203	288955	.	+	0	ID=cluster5_reference_00272;gene=frpD_1;inference=ab initio prediction:Prodigal:2.60,similar to AA sequence:RefSeq:YP_005877939.1,protein motif:Pfam:PF06901.6;locus_tag=cluster5_reference_00272;product=FrpA/C-binding lipoprotein,RTX iron-regulated protein FrpC;protein_id=gnl|SC|cluster5_reference_00272
cluster5_reference|SC|contig000001	Prodigal:2.60	CDS	288972	289319	.	+	0	ID=cluster5_reference_00273;inference=ab initio prediction:Prodigal:2.60,similar to AA sequence:RefSeq:YP_005899479.1;locus_tag=cluster5_reference_00273;product=Iron-regulated protein frpC;protein_id=gnl|SC|cluster5_reference_00273
cluster5_reference|SC|contig000001	Prodigal:2.60	CDS	289588	291012	.	+	0	ID=cluster5_reference_00274;gene=frpC1;inference=ab initio prediction:Prodigal:2.60,similar to AA sequence:RefSeq:YP_003082689.1;locus_tag=cluster5_reference_00274;product=putative RTX-family exoprotein;protein_id=gnl|SC|cluster5_reference_00274
cluster5_reference|SC|contig000001	Prodigal:2.60	CDS	292085	292189	.	+	0	ID=cluster5_reference_00275;inference=ab initio prediction:Prodigal:2.60;locus_tag=cluster5_reference_00275;product=hypothetical protein;protein_id=gnl|SC|cluster5_reference_00275
cluster5_reference|SC|contig000001	Prodigal:2.60	CDS	298191	298883	.	-	0	ID=cluster5_reference_00276;inference=ab initio prediction:Prodigal:2.60,protein motif:Pfam:PF01863.11;locus_tag=cluster5_reference_00276;product=Protein of unknown function DUF45;protein_id=gnl|SC|cluster5_reference_00276
cluster5_reference|SC|contig000001	Prodigal:2.60	CDS	298991	300184	.	-	0	ID=cluster5_reference_00277;inference=ab initio prediction:Prodigal:2.60,similar to AA sequence:RefSeq:YP_001600008.1,protein motif:Cdd:COG1914,protein motif:Pfam:PF01566.12;locus_tag=cluster5_reference_00277;product=transmembrane transport protein,Mn2+ and Fe2+ transporters of the NRAMP family,Natural resistance-associated macrophage protein;protein_id=gnl|SC|cluster5_reference_00277
cluster5_reference|SC|contig000001	Prodigal:2.60	CDS	300313	301050	.	-	0	ID=cluster5_reference_00278;inference=ab initio prediction:Prodigal:2.60,similar to AA sequence:RefSeq:YP_001600007.1,similar to AA sequence:UniProtKB:P45347,protein motif:CLUSTERS:PRK05406,protein motif:Pfam:PF03746.10;locus_tag=cluster5_reference_00278;product=LamB/YcsF family protein,hypothetical protein,LamB/YcsF family protein,LamB/YcsF family;protein_id=gnl|SC|cluster5_reference_00278
cluster5_reference|SC|contig000001	Prodigal:2.60	CDS	301037	301966	.	-	0	ID=cluster5_reference_00279;eC_number=3.5.1.54;inference=ab initio prediction:Prodigal:2.60,similar to AA sequence:RefSeq:YP_005877817.1,protein motif:Cdd:COG1984,protein motif:TIGRFAMs:TIGR00724,protein motif:Pfam:PF02626.9;locus_tag=cluster5_reference_00279;product=putative allophanate hydrolase subunit 2 (AHS2),Allophanate hydrolase subunit 2,biotin-dependent carboxylase uncharacterized domain…
cluster5_reference|SC|contig000001	Prodigal:2.60	CDS	301963	302610	.	-	0	ID=cluster5_reference_00280;eC_number=3.5.1.54;gene=kipI;inference=ab initio prediction:Prodigal:2.60,similar to AA sequence:RefSeq:YP_005877818.1,similar to AA sequence:UniProtKB:P60495,protein motif:Cdd:COG1984,protein motif:TIGRFAMs:TIGR00370,protein motif:Pfam:PF02682.10;locus_tag=cluster5_reference_00280;product=putative allophanate hydrolase subunit 1 (AHS1),Sporulation inhibitor kipI,Allop…
cluster5_reference|SC|contig000001	Prodigal:2.60	CDS	302794	305001	.	+	0	ID=cluster5_reference_00281;eC_number=3.6.4.12;gene=uvrD;inference=ab initio prediction:Prodigal:2.60,similar to AA sequence:RefSeq:YP_002003150.1,similar to AA sequence:UniProtKB:P03018,protein motif:CLUSTERS:PRK11773,protein motif:Cdd:COG3972,protein motif:TIGRFAMs:TIGR01075,protein motif:Pfam:PF00580.15;locus_tag=cluster5_reference_00281;product=UvrD,DNA helicase II,DNA-dependent helicase II,S…
cluster5_reference|SC|contig000001	Prodigal:2.60	CDS	305106	305252	.	+	0	ID=cluster5_reference_00282;inference=ab initio prediction:Prodigal:2.60;locus_tag=cluster5_reference_00282;product=hypothetical protein;protein_id=gnl|SC|cluster5_reference_00282
cluster5_reference|SC|contig000001	Prodigal:2.60	CDS	305358	305897	.	+	0	ID=cluster5_reference_00283;inference=ab initio prediction:Prodigal:2.60,protein motif:Pfam:PF09346.4;locus_tag=cluster5_reference_00283;product=SMI1 / KNR4 family;protein_id=gnl|SC|cluster5_reference_00283
cluster5_reference|SC|contig000001	Prodigal:2.60	CDS	306087	306302	.	-	0	ID=cluster5_reference_00284;inference=ab initio prediction:Prodigal:2.60;locus_tag=cluster5_reference_00284;product=hypothetical protein;protein_id=gnl|SC|cluster5_reference_00284
cluster5_reference|SC|contig000001	Prodigal:2.60	CDS	306426	306785	.	-	0	ID=cluster5_reference_00285;inference=ab initio prediction:Prodigal:2.60;locus_tag=cluster5_reference_00285;product=hypothetical protein;protein_id=gnl|SC|cluster5_reference_00285
cluster5_reference|SC|contig000001	Prodigal:2.60	CDS	306838	307215	.	+	0	ID=cluster5_reference_00286;inference=ab initio prediction:Prodigal:2.60,similar to AA sequence:RefSeq:YP_002001339.1,protein motif:Cdd:COG3676,protein motif:Pfam:PF12762.1;locus_tag=cluster5_reference_00286;product=putative IS1016 transposase,Transposase and inactivated derivatives,ISXO2-like transposase domain;protein_id=gnl|SC|cluster5_reference_00286
cluster5_reference|SC|contig000001	Prodigal:2.60	CDS	307414	308034	.	+	0	ID=cluster5_reference_00287;inference=ab initio prediction:Prodigal:2.60,similar to AA sequence:RefSeq:YP_001599998.1,protein motif:CLUSTERS:PRK03612,protein motif:Cdd:COG4262;locus_tag=cluster5_reference_00287;product=putative integral membrane protein,spermidine synthase,Predicted spermidine synthase with an N-terminal membrane domain;protein_id=gnl|SC|cluster5_reference_00287
cluster5_reference|SC|contig000001	Prodigal:2.60	CDS	308024	309508	.	+	0	ID=cluster5_reference_00288;inference=ab initio prediction:Prodigal:2.60,similar to AA sequence:RefSeq:YP_001599997.1,protein motif:CLUSTERS:PRK03612,protein motif:Cdd:COG4262,protein motif:TIGRFAMs:TIGR00417,protein motif:Pfam:PF01564.11;locus_tag=cluster5_reference_00288;product=putative integral membrane protein,spermidine synthase,Predicted spermidine synthase with an N-terminal membrane doma…
cluster5_reference|SC|contig000001	Prodigal:2.60	CDS	309970	310326	.	+	0	ID=cluster5_reference_00289;eC_number=1.6.5.-;gene=ndhC;inference=ab initio prediction:Prodigal:2.60,similar to AA sequence:RefSeq:YP_002002778.1,similar to AA sequence:UniProtKB:P19045,protein motif:CLUSTERS:PRK06602,protein motif:Cdd:COG0838,protein motif:Pfam:PF00507.13;locus_tag=cluster5_reference_00289;product=NADH dehydrogenase I subunit A,NAD(P)H-quinone oxidoreductase subunit 3,NADH:ubiqu…
cluster5_reference|SC|contig000001	Prodigal:2.60	CDS	310317	310799	.	+	0	ID=cluster5_reference_00290;eC_number=1.6.5.3,1.6.99.5;gene=nuoB;inference=ab initio prediction:Prodigal:2.60,similar to AA sequence:RefSeq:YP_208783.1,similar to AA sequence:UniProtKB:A1B497,protein motif:CLUSTERS:PRK06411,protein motif:Cdd:COG0649,protein motif:TIGRFAMs:TIGR01957,protein motif:Pfam:PF01058.16;locus_tag=cluster5_reference_00290;product=NADH dehydrogenase subunit B,NADH-quinone o…
cluster5_reference|SC|contig000001	Prodigal:2.60	CDS	310812	311405	.	+	0	ID=cluster5_reference_00291;eC_number=1.6.5.3,1.6.99.5;gene=nqo5;inference=ab initio prediction:Prodigal:2.60,similar to AA sequence:RefSeq:YP_208782.1,similar to AA sequence:UniProtKB:P29917,protein motif:CLUSTERS:PRK06074,protein motif:Cdd:COG3262,protein motif:TIGRFAMs:TIGR01961,protein motif:Pfam:PF00329.13;locus_tag=cluster5_reference_00291;product=NADH dehydrogenase subunit C,NADH-quinone o…
cluster5_reference|SC|contig000001	Prodigal:2.60	CDS	311395	312651	.	+	0	ID=cluster5_reference_00292;eC_number=1.6.5.3,1.6.99.5;gene=nuoD;inference=ab initio prediction:Prodigal:2.60,similar to AA sequence:RefSeq:YP_208781.1,similar to AA sequence:UniProtKB:A1B495,protein motif:CLUSTERS:PRK06075,protein motif:Cdd:COG0649,protein motif:TIGRFAMs:TIGR01962,protein motif:Pfam:PF00346.13;locus_tag=cluster5_reference_00292;product=NADH dehydrogenase subunit D,NADH-quinone o…
cluster5_reference|SC|contig000001	Prodigal:2.60	CDS	312651	313124	.	+	0	ID=cluster5_reference_00293;eC_number=1.6.5.3,1.6.99.5;gene=nqo2;inference=ab initio prediction:Prodigal:2.60,similar to AA sequence:RefSeq:YP_208780.1,similar to AA sequence:UniProtKB:Q56221,protein motif:CLUSTERS:PRK07539,protein motif:Cdd:COG1905,protein motif:TIGRFAMs:TIGR01958,protein motif:Pfam:PF01257.13;locus_tag=cluster5_reference_00293;product=NADH dehydrogenase subunit E,NADH-quinone o…
cluster5_reference|SC|contig000001	Prodigal:2.60	CDS	313514	314815	.	+	0	ID=cluster5_reference_00294;eC_number=1.6.99.5;gene=nqo1;inference=ab initio prediction:Prodigal:2.60,similar to AA sequence:RefSeq:YP_002002773.1,similar to AA sequence:UniProtKB:Q56222,protein motif:CLUSTERS:PRK13596,protein motif:Cdd:COG1905,protein motif:TIGRFAMs:TIGR01959,protein motif:Pfam:PF01512.11;locus_tag=cluster5_reference_00294;product=NuoF,NADH-quinone oxidoreductase subunit 1,NADH …
cluster5_reference|SC|contig000001	Prodigal:2.60	CDS	314815	315252	.	+	0	ID=cluster5_reference_00295;inference=ab initio prediction:Prodigal:2.60;locus_tag=cluster5_reference_00295;product=hypothetical protein;protein_id=gnl|SC|cluster5_reference_00295
cluster5_reference|SC|contig000001	Prodigal:2.60	CDS	315540	317801	.	+	0	ID=cluster5_reference_00296;eC_number=1.6.5.3,1.6.99.5;gene=nqo3;inference=ab initio prediction:Prodigal:2.60,similar to AA sequence:RefSeq:YP_208778.1,similar to AA sequence:UniProtKB:P29915,protein motif:CLUSTERS:PRK09129,protein motif:Cdd:COG3383,protein motif:TIGRFAMs:TIGR01973,protein motif:Pfam:PF00384.16;locus_tag=cluster5_reference_00296;product=NADH dehydrogenase subunit G,NADH-quinone o…
cluster5_reference|SC|contig000001	Prodigal:2.60	CDS	317804	318880	.	+	0	ID=cluster5_reference_00297;eC_number=1.6.99.5;gene=nuoH;inference=ab initio prediction:Prodigal:2.60,similar to AA sequence:RefSeq:YP_002002771.1,similar to AA sequence:UniProtKB:P42032,protein motif:CLUSTERS:PRK06076,protein motif:Pfam:PF00146.15;locus_tag=cluster5_reference_00297;product=NADH-quinone oxidoreductase subunit H,NADH-quinone oxidoreductase subunit H,NADH:ubiquinone oxidoreductase …
cluster5_reference|SC|contig000001	Prodigal:2.60	CDS	318961	319440	.	+	0	ID=cluster5_reference_00298;eC_number=1.6.5.3,1.6.99.5;gene=nuoI;inference=ab initio prediction:Prodigal:2.60,similar to AA sequence:RefSeq:YP_208776.1,similar to AA sequence:UniProtKB:A1B486,protein motif:CLUSTERS:PRK05888,protein motif:Cdd:COG3383,protein motif:TIGRFAMs:TIGR01971,protein motif:Pfam:PF00037.21;locus_tag=cluster5_reference_00298;product=NADH dehydrogenase subunit I,NADH-quinone o…
cluster5_reference|SC|contig000001	Prodigal:2.60	CDS	319452	320123	.	+	0	ID=cluster5_reference_00299;eC_number=1.6.99.5;gene=nuoJ;inference=ab initio prediction:Prodigal:2.60,similar to AA sequence:RefSeq:YP_002002769.1,similar to AA sequence:UniProtKB:P0AFE0,protein motif:CLUSTERS:PRK06638,protein motif:Pfam:PF00499.14;locus_tag=cluster5_reference_00299;product=protein NuoJ,NADH-quinone oxidoreductase subunit J,NADH:ubiquinone oxidoreductase subunit J,NADH-ubiquinone…
cluster5_reference|SC|contig000001	Prodigal:2.60	CDS	320120	320425	.	+	0	ID=cluster5_reference_00300;eC_number=1.6.5.3,1.6.99.5;gene=nuoK;inference=ab initio prediction:Prodigal:2.60,similar to AA sequence:RefSeq:YP_208774.1,similar to AA sequence:UniProtKB:A1B482,protein motif:CLUSTERS:PRK05715,protein motif:Pfam:PF00420.18;locus_tag=cluster5_reference_00300;product=NADH dehydrogenase subunit K,NADH-quinone oxidoreductase subunit K,NADH:ubiquinone oxidoreductase subu…
cluster5_reference|SC|contig000001	Prodigal:2.60	CDS	320489	321034	.	+	0	ID=cluster5_reference_00301;eC_number=2.7.7.-;gene=fic;inference=ab initio prediction:Prodigal:2.60,similar to AA sequence:RefSeq:YP_005877838.1,similar to AA sequence:UniProtKB:P20605,protein motif:CLUSTERS:PRK10347,protein motif:Cdd:COG2184,protein motif:TIGRFAMs:TIGR02613,protein motif:Pfam:PF02661.12;locus_tag=cluster5_reference_00301;product=putative cell filamentation protein Fic,Probable a…
cluster5_reference|SC|contig000001	Prodigal:2.60	CDS	321161	321499	.	+	0	ID=cluster5_reference_00302;inference=ab initio prediction:Prodigal:2.60;locus_tag=cluster5_reference_00302;product=hypothetical protein;protein_id=gnl|SC|cluster5_reference_00302
cluster5_reference|SC|contig000001	Prodigal:2.60	CDS	321548	323572	.	+	0	ID=cluster5_reference_00303;eC_number=1.6.5.3,1.6.99.5;gene=nuoL;inference=ab initio prediction:Prodigal:2.60,similar to AA sequence:RefSeq:YP_005896581.1,similar to AA sequence:UniProtKB:P33607,protein motif:CLUSTERS:PRK06590,protein motif:Cdd:COG2111,protein motif:TIGRFAMs:TIGR01974,protein motif:Pfam:PF00361.14;locus_tag=cluster5_reference_00303;product=NADH:ubiquinone dehydrogenase%2C L subun…
cluster5_reference|SC|contig000001	Prodigal:2.60	CDS	323787	324107	.	+	0	ID=cluster5_reference_00304;inference=ab initio prediction:Prodigal:2.60,protein motif:TIGRFAMs:TIGR03037;locus_tag=cluster5_reference_00304;product=3-hydroxyanthranilate 3%2C4-dioxygenase;protein_id=gnl|SC|cluster5_reference_00304
cluster5_reference|SC|contig000001	Prodigal:2.60	CDS	324182	325897	.	+	0	ID=cluster5_reference_00305;inference=ab initio prediction:Prodigal:2.60,protein motif:Cdd:COG3586,protein motif:Pfam:PF03235.8;locus_tag=cluster5_reference_00305;product=Uncharacterized conserved protein,Protein of unknown function DUF262;protein_id=gnl|SC|cluster5_reference_00305
cluster5_reference|SC|contig000001	Prodigal:2.60	CDS	325934	327430	.	+	0	ID=cluster5_reference_00306;eC_number=1.6.5.3,1.6.99.5;gene=nuoM;inference=ab initio prediction:Prodigal:2.60,similar to AA sequence:RefSeq:YP_208771.1,similar to AA sequence:UniProtKB:P0AFE8,protein motif:CLUSTERS:PRK05846,protein motif:Cdd:COG2111,protein motif:TIGRFAMs:TIGR01972,protein motif:Pfam:PF00361.14;locus_tag=cluster5_reference_00306;product=NADH dehydrogenase subunit M,NADH-quinone o…
cluster5_reference|SC|contig000001	Prodigal:2.60	CDS	327440	328885	.	+	0	ID=cluster5_reference_00307;eC_number=1.6.5.3,1.6.99.5;gene=nuoN;inference=ab initio prediction:Prodigal:2.60,similar to AA sequence:RefSeq:YP_208770.1,similar to AA sequence:UniProtKB:A1B479,protein motif:CLUSTERS:PRK05777,protein motif:Cdd:COG2111,protein motif:TIGRFAMs:TIGR01770,protein motif:Pfam:PF00361.14;locus_tag=cluster5_reference_00307;product=NADH dehydrogenase subunit N,NADH-quinone o…
cluster5_reference|SC|contig000001	Prodigal:2.60	CDS	328997	329296	.	+	0	ID=cluster5_reference_00308;inference=ab initio prediction:Prodigal:2.60,similar to AA sequence:RefSeq:YP_005881929.1,protein motif:Pfam:PF10993.2;locus_tag=cluster5_reference_00308;product=putative inner membrane protein,Protein of unknown function (DUF2818);protein_id=gnl|SC|cluster5_reference_00308
cluster5_reference|SC|contig000001	Prodigal:2.60	CDS	329405	330301	.	-	0	ID=cluster5_reference_00309;eC_number=2.5.1.10;gene=ispA;inference=ab initio prediction:Prodigal:2.60,similar to AA sequence:RefSeq:YP_002002759.1,similar to AA sequence:UniProtKB:P22939,protein motif:CLUSTERS:PRK10581,protein motif:Cdd:COG0142,protein motif:TIGRFAMs:TIGR02748,protein motif:Pfam:PF00348.11;locus_tag=cluster5_reference_00309;product=IspA protein,Farnesyl diphosphate synthase,geran…
cluster5_reference|SC|contig000001	Prodigal:2.60	CDS	330285	330509	.	-	0	ID=cluster5_reference_00310;eC_number=3.1.11.6;gene=xseB;inference=ab initio prediction:Prodigal:2.60,similar to AA sequence:RefSeq:YP_001599975.1,similar to AA sequence:UniProtKB:Q7VV85,protein motif:CLUSTERS:PRK00977,protein motif:TIGRFAMs:TIGR01280,protein motif:Pfam:PF02609.10;locus_tag=cluster5_reference_00310;product=exodeoxyribonuclease VII small subunit,Exodeoxyribonuclease 7 small subuni…
cluster5_reference|SC|contig000001	Prodigal:2.60	CDS	330770	331693	.	-	0	ID=cluster5_reference_00311;eC_number=3.6.1.-,3.6.1.-;gene=rsgA;inference=ab initio prediction:Prodigal:2.60,similar to AA sequence:RefSeq:YP_005892711.1,similar to AA sequence:UniProtKB:P39286,protein motif:CLUSTERS:PRK00098,protein motif:Cdd:COG3596,protein motif:TIGRFAMs:TIGR00157,protein motif:Pfam:PF03193.10;locus_tag=cluster5_reference_00311;product=putative GTPase EngC,Putative ribosome bi…
cluster5_reference|SC|contig000001	Prodigal:2.60	CDS	331698	333554	.	-	0	ID=cluster5_reference_00312;eC_number=3.6.3.-;inference=ab initio prediction:Prodigal:2.60,similar to AA sequence:RefSeq:YP_001599973.1,similar to AA sequence:UniProtKB:Q99T13,protein motif:CLUSTERS:PRK13657,protein motif:Cdd:COG2274,protein motif:TIGRFAMs:TIGR02204,protein motif:Pfam:PF00005.21;locus_tag=cluster5_reference_00312;product=ABC transporter ATP-binding protein,Putative multidrug expo…
cluster5_reference|SC|contig000001	Prodigal:2.60	CDS	333580	333717	.	-	0	ID=cluster5_reference_00313;inference=ab initio prediction:Prodigal:2.60;locus_tag=cluster5_reference_00313;product=hypothetical protein;protein_id=gnl|SC|cluster5_reference_00313
cluster5_reference|SC|contig000001	Prodigal:2.60	CDS	333717	334301	.	-	0	ID=cluster5_reference_00314;eC_number=3.6.4.12;gene=ruvA;inference=ab initio prediction:Prodigal:2.60,similar to AA sequence:RefSeq:YP_208763.1,similar to AA sequence:UniProtKB:P0A809,protein motif:CLUSTERS:PRK00116,protein motif:TIGRFAMs:TIGR00084,protein motif:Pfam:PF01330.15;locus_tag=cluster5_reference_00314;product=Holliday junction DNA helicase RuvA,Holliday junction ATP-dependent DNA helic…
cluster5_reference|SC|contig000001	Prodigal:2.60	CDS	334383	334709	.	-	0	ID=cluster5_reference_00315;inference=ab initio prediction:Prodigal:2.60,protein motif:Pfam:PF03413.13;locus_tag=cluster5_reference_00315;product=Peptidase propeptide and YPEB domain;protein_id=gnl|SC|cluster5_reference_00315
cluster5_reference|SC|contig000001	Prodigal:2.60	CDS	334763	335482	.	-	0	ID=cluster5_reference_00316;inference=ab initio prediction:Prodigal:2.60,similar to AA sequence:RefSeq:YP_001599969.1,similar to AA sequence:UniProtKB:Q57092,protein motif:CLUSTERS:PRK10672,protein motif:TIGRFAMs:TIGR00413,protein motif:Pfam:PF03330.12;locus_tag=cluster5_reference_00316;product=RlpA-like protein,RlpA-like protein precursor,rare lipoprotein A,rare lipoprotein A,Rare lipoprotein A …
cluster5_reference|SC|contig000001	Prodigal:2.60	CDS	335612	336076	.	-	0	ID=cluster5_reference_00317;eC_number=2.1.1.207;gene=trmL;inference=ab initio prediction:Prodigal:2.60,similar to AA sequence:RefSeq:YP_001599968.1,similar to AA sequence:UniProtKB:P0AGJ7,protein motif:CLUSTERS:PRK10358,protein motif:TIGRFAMs:TIGR00185,protein motif:Pfam:PF00588.13;locus_tag=cluster5_reference_00317;product=tRNA/rRNA methyltransferase,tRNA (cytidine(34)-2'-O)-methyltransferase,pu…
cluster5_reference|SC|contig000001	Prodigal:2.60	CDS	336141	336680	.	-	0	ID=cluster5_reference_00318;inference=ab initio prediction:Prodigal:2.60,similar to AA sequence:RefSeq:YP_001599967.1,protein motif:CLUSTERS:PRK11595,protein motif:TIGRFAMs:TIGR00201,protein motif:Pfam:PF00156.21;locus_tag=cluster5_reference_00318;product=competence protein,DNA utilization protein GntX,comF family protein,Phosphoribosyl transferase domain;protein_id=gnl|SC|cluster5_reference_00318
cluster5_reference|SC|contig000001	Prodigal:2.60	CDS	336694	337608	.	+	0	ID=cluster5_reference_00319;eC_number=3.1.1.1,3.1.1.85;gene=bioH;inference=ab initio prediction:Prodigal:2.60,similar to AA sequence:RefSeq:YP_005892704.1,similar to AA sequence:UniProtKB:E6MWF8,protein motif:CLUSTERS:PRK10349,protein motif:Cdd:COG1647,protein motif:TIGRFAMs:TIGR01738,protein motif:Pfam:PF12697.1;locus_tag=cluster5_reference_00319;product=biotin biosynthesis protein BioH,Pimelyl-…
cluster5_reference|SC|contig000001	Prodigal:2.60	CDS	337610	338398	.	+	0	ID=cluster5_reference_00320;inference=ab initio prediction:Prodigal:2.60,similar to AA sequence:RefSeq:YP_005877854.1,protein motif:TIGRFAMs:TIGR02072;locus_tag=cluster5_reference_00320;product=putative methyltransferase,biotin biosynthesis protein BioC;protein_id=gnl|SC|cluster5_reference_00320
cluster5_reference|SC|contig000001	Prodigal:2.60	CDS	338584	338691	.	-	0	ID=cluster5_reference_00321;inference=ab initio prediction:Prodigal:2.60;locus_tag=cluster5_reference_00321;product=hypothetical protein;protein_id=gnl|SC|cluster5_reference_00321
cluster5_reference|SC|contig000001	Prodigal:2.60	CDS	339136	339561	.	+	0	ID=cluster5_reference_00322;inference=ab initio prediction:Prodigal:2.60;locus_tag=cluster5_reference_00322;product=hypothetical protein;protein_id=gnl|SC|cluster5_reference_00322
cluster5_reference|SC|contig000001	Prodigal:2.60	CDS	339704	342004	.	-	0	ID=cluster5_reference_00323;eC_number=3.6.4.12;gene=recQ;inference=ab initio prediction:Prodigal:2.60,similar to AA sequence:RefSeq:YP_208755.1,similar to AA sequence:UniProtKB:P15043,protein motif:CLUSTERS:PRK11057,protein motif:Cdd:COG1201,protein motif:TIGRFAMs:TIGR01389,protein motif:Pfam:PF00570.17;locus_tag=cluster5_reference_00323;product=ATP-dependent DNA helicase,ATP-dependent DNA helica…
cluster5_reference|SC|contig000001	Prodigal:2.60	CDS	342069	342851	.	-	0	ID=cluster5_reference_00324;eC_number=4.1.1.48;gene=trpC;inference=ab initio prediction:Prodigal:2.60,similar to AA sequence:RefSeq:YP_001599961.1,similar to AA sequence:UniProtKB:Q2YRR4,protein motif:CLUSTERS:PRK00278,protein motif:Cdd:COG0134,protein motif:Pfam:PF00218.15;locus_tag=cluster5_reference_00324;product=indole-3-glycerol-phosphate synthase,Indole-3-glycerol phosphate synthase,indole-…
cluster5_reference|SC|contig000001	Prodigal:2.60	CDS	342902	343858	.	-	0	ID=cluster5_reference_00325;inference=ab initio prediction:Prodigal:2.60,similar to AA sequence:RefSeq:YP_005877859.1,protein motif:CLUSTERS:PRK10985,protein motif:Cdd:COG0429,protein motif:Pfam:PF12697.1;locus_tag=cluster5_reference_00325;product=putative hydrolase,putative hydrolase,Predicted hydrolase of the alpha/beta-hydrolase fold,Alpha/beta hydrolase family;protein_id=gnl|SC|cluster5_refer…
cluster5_reference|SC|contig000001	Prodigal:2.60	CDS	343880	343987	.	-	0	ID=cluster5_reference_00326;inference=ab initio prediction:Prodigal:2.60;locus_tag=cluster5_reference_00326;product=hypothetical protein;protein_id=gnl|SC|cluster5_reference_00326
cluster5_reference|SC|contig000001	Prodigal:2.60	CDS	343991	345529	.	-	0	ID=cluster5_reference_00327;gene=mviN;inference=ab initio prediction:Prodigal:2.60,similar to AA sequence:RefSeq:NP_273333.1,similar to AA sequence:UniProtKB:P37169,protein motif:TIGRFAMs:TIGR01695,protein motif:Pfam:PF03023.8;locus_tag=cluster5_reference_00327;product=virulence factor MviN,hypothetical protein,integral membrane protein MviN,MviN-like protein;protein_id=gnl|SC|cluster5_reference_…
cluster5_reference|SC|contig000001	Prodigal:2.60	CDS	345988	346686	.	+	0	ID=cluster5_reference_00328;eC_number=5.3.4.1;gene=dsbA_1;inference=ab initio prediction:Prodigal:2.60,similar to AA sequence:RefSeq:YP_208750.1,similar to AA sequence:UniProtKB:Q7W2Q0,protein motif:CLUSTERS:PRK10954,protein motif:Cdd:COG1934,protein motif:Pfam:PF01323.14;locus_tag=cluster5_reference_00328;product=thiol:disulfide interchange protein,Thiol:disulfide interchange protein DsbA precur…
cluster5_reference|SC|contig000001	Prodigal:2.60	CDS	346743	347747	.	-	0	ID=cluster5_reference_00329;inference=ab initio prediction:Prodigal:2.60,similar to AA sequence:RefSeq:YP_005877862.1,protein motif:Cdd:COG3178,protein motif:Pfam:PF01636.17;locus_tag=cluster5_reference_00329;product=putative phosphotransferase,Predicted phosphotransferase related to Ser/Thr protein kinases,Phosphotransferase enzyme family;protein_id=gnl|SC|cluster5_reference_00329
cluster5_reference|SC|contig000001	Prodigal:2.60	CDS	347817	350225	.	+	0	ID=cluster5_reference_00330;gene=ostA;inference=ab initio prediction:Prodigal:2.60,similar to AA sequence:RefSeq:YP_003083900.1,similar to AA sequence:UniProtKB:Q9K187,protein motif:CLUSTERS:PRK03761,protein motif:Cdd:COG1452,protein motif:Pfam:PF04453.8;locus_tag=cluster5_reference_00330;product=putative organic solvent tolerance protein,Organic solvent tolerance protein,LPS assembly outer membr…
cluster5_reference|SC|contig000001	Prodigal:2.60	CDS	350330	351355	.	+	0	ID=cluster5_reference_00331;eC_number=5.2.1.8;gene=prsA;inference=ab initio prediction:Prodigal:2.60,similar to AA sequence:RefSeq:YP_974395.1,similar to AA sequence:UniProtKB:P24327,protein motif:CLUSTERS:PRK00059,protein motif:TIGRFAMs:TIGR02933,protein motif:Pfam:PF00639.15;locus_tag=cluster5_reference_00331;product=rotamase,Foldase protein prsA precursor,peptidylprolyl isomerase,nitrogen fixa…
cluster5_reference|SC|contig000001	Prodigal:2.60	CDS	352589	354469	.	-	0	ID=cluster5_reference_00332;eC_number=3.1.13.1;gene=rnb;inference=ab initio prediction:Prodigal:2.60,similar to AA sequence:RefSeq:YP_004049531.1,similar to AA sequence:UniProtKB:P30850,protein motif:CLUSTERS:PRK05054,protein motif:Cdd:COG4776,protein motif:TIGRFAMs:TIGR00358,protein motif:Pfam:PF00773.13;locus_tag=cluster5_reference_00332;product=ribonuclease II-related protein,Exoribonuclease 2…
cluster5_reference|SC|contig000001	Prodigal:2.60	CDS	354625	355257	.	+	0	ID=cluster5_reference_00333;gene=ygdH;inference=ab initio prediction:Prodigal:2.60,similar to AA sequence:RefSeq:YP_003083896.1,similar to AA sequence:UniProtKB:P0ADR8,protein motif:TIGRFAMs:TIGR00730,protein motif:Pfam:PF03641.8;locus_tag=cluster5_reference_00333;product=putative nucl protein,LOG family protein ygdH,conserved hypothetical protein,Possible lysine decarboxylase;protein_id=gnl|SC|c…
cluster5_reference|SC|contig000001	Prodigal:2.60	CDS	355329	356699	.	+	0	ID=cluster5_reference_00334;eC_number=4.3.2.2;gene=purB;inference=ab initio prediction:Prodigal:2.60,similar to AA sequence:RefSeq:YP_002002734.1,similar to AA sequence:UniProtKB:P0AB89,protein motif:CLUSTERS:PRK09285,protein motif:Cdd:COG0015,protein motif:TIGRFAMs:TIGR00928,protein motif:Pfam:PF00206.1;locus_tag=cluster5_reference_00334;product=adenylosuccinate lyase,Adenylosuccinate lyase,aden…
cluster5_reference|SC|contig000001	Prodigal:2.60	CDS	356780	358648	.	+	0	ID=cluster5_reference_00335;eC_number=2.3.1.-;gene=oatA_1;inference=ab initio prediction:Prodigal:2.60,similar to AA sequence:RefSeq:YP_208743.1,similar to AA sequence:UniProtKB:Q7A3D6,protein motif:Pfam:PF01757.16;locus_tag=cluster5_reference_00335;product=trans-acylase,O-acetyltransferase OatA,Acyltransferase family;protein_id=gnl|SC|cluster5_reference_00335
cluster5_reference|SC|contig000001	Prodigal:2.60	CDS	358939	359553	.	-	0	ID=cluster5_reference_00336;inference=ab initio prediction:Prodigal:2.60,protein motif:Pfam:PF04391.6;locus_tag=cluster5_reference_00336;product=Protein of unknown function (DUF533);protein_id=gnl|SC|cluster5_reference_00336
cluster5_reference|SC|contig000001	Prodigal:2.60	CDS	359590	361740	.	-	0	ID=cluster5_reference_00337;eC_number=3.6.4.12;gene=dinG;inference=ab initio prediction:Prodigal:2.60,similar to AA sequence:RefSeq:YP_002002731.1,similar to AA sequence:UniProtKB:Q7A5K4,protein motif:CLUSTERS:PRK11747,protein motif:TIGRFAMs:TIGR01407;locus_tag=cluster5_reference_00337;product=ATP-dependent DNA helicase DinG,Probable ATP-dependent helicase dinG homolog,ATP-dependent DNA helicase …
cluster5_reference|SC|contig000001	Prodigal:2.60	CDS	361725	362072	.	-	0	ID=cluster5_reference_00338;inference=ab initio prediction:Prodigal:2.60;locus_tag=cluster5_reference_00338;product=hypothetical protein;protein_id=gnl|SC|cluster5_reference_00338
cluster5_reference|SC|contig000001	Prodigal:2.60	CDS	362135	363436	.	-	0	ID=cluster5_reference_00339;eC_number=4.1.99.3,4.1.99.3;gene=phr;inference=ab initio prediction:Prodigal:2.60,similar to AA sequence:RefSeq:YP_004049518.1,similar to AA sequence:UniProtKB:Q9KNA8,protein motif:CLUSTERS:PRK10674,protein motif:TIGRFAMs:TIGR03556,protein motif:Pfam:PF03441.8;locus_tag=cluster5_reference_00339;product=deoxyribodopyrimidine photolyase,Deoxyribodipyrimidine photo-lyase,…
cluster5_reference|SC|contig000001	Prodigal:2.60	CDS	363426	364337	.	-	0	ID=cluster5_reference_00340;gene=dmlR_1;inference=ab initio prediction:Prodigal:2.60,similar to AA sequence:RefSeq:YP_208739.1,similar to AA sequence:UniProtKB:P76250,protein motif:CLUSTERS:PRK14997,protein motif:Cdd:COG3683,protein motif:TIGRFAMs:TIGR03418,protein motif:Pfam:PF03466.14;locus_tag=cluster5_reference_00340;product=LysR family transcriptional regulator,D-malate degradation protein R…
cluster5_reference|SC|contig000001	Prodigal:2.60	CDS	364445	364843	.	+	0	ID=cluster5_reference_00341;gene=yphA;inference=ab initio prediction:Prodigal:2.60,similar to AA sequence:RefSeq:YP_005894639.1,similar to AA sequence:UniProtKB:P0AD47,protein motif:Pfam:PF07681.6;locus_tag=cluster5_reference_00341;product=DoxX family protein,Inner membrane protein yphA,DoxX;protein_id=gnl|SC|cluster5_reference_00341
cluster5_reference|SC|contig000001	Prodigal:2.60	CDS	364892	365497	.	+	0	ID=cluster5_reference_00342;inference=ab initio prediction:Prodigal:2.60,similar to AA sequence:RefSeq:YP_005877878.1,protein motif:Pfam:PF00881.18;locus_tag=cluster5_reference_00342;product=putative oxidoreductase,Nitroreductase family;protein_id=gnl|SC|cluster5_reference_00342
cluster5_reference|SC|contig000001	Prodigal:2.60	CDS	365683	367794	.	+	0	ID=cluster5_reference_00343;gene=fiu;inference=ab initio prediction:Prodigal:2.60,similar to AA sequence:RefSeq:YP_005877879.1,similar to AA sequence:UniProtKB:P75780,protein motif:CLUSTERS:PRK09840,protein motif:Cdd:COG4774,protein motif:TIGRFAMs:TIGR01783,protein motif:Pfam:PF00593.18;locus_tag=cluster5_reference_00343;product=putative TonB-dependent receptor,TonB-dependent receptor Fiu,catecho…
cluster5_reference|SC|contig000001	Prodigal:2.60	CDS	367992	368651	.	+	0	ID=cluster5_reference_00344;inference=ab initio prediction:Prodigal:2.60,protein motif:Pfam:PF01936.12;locus_tag=cluster5_reference_00344;product=NYN domain;protein_id=gnl|SC|cluster5_reference_00344
cluster5_reference|SC|contig000001	Prodigal:2.60	CDS	368822	369517	.	+	0	ID=cluster5_reference_00345;gene=dsbA2;inference=ab initio prediction:Prodigal:2.60,similar to AA sequence:RefSeq:YP_001599943.1,similar to AA sequence:UniProtKB:Q7W2Q0,protein motif:CLUSTERS:PRK10954,protein motif:Cdd:COG1934,protein motif:Pfam:PF01323.14;locus_tag=cluster5_reference_00345;product=thiol:disulfide interchange protein DsbA,Thiol:disulfide interchange protein DsbA precursor,peripla…
cluster5_reference|SC|contig000001	Prodigal:2.60	CDS	369848	371218	.	-	0	ID=cluster5_reference_00346;gene=ffh;inference=ab initio prediction:Prodigal:2.60,similar to AA sequence:RefSeq:YP_208733.1,similar to AA sequence:UniProtKB:P0AGD7,protein motif:CLUSTERS:PRK10867,protein motif:Cdd:COG0552,protein motif:TIGRFAMs:TIGR00959,protein motif:Pfam:PF00448.16;locus_tag=cluster5_reference_00346;product=signal recognition particle protein,p48,signal recognition particle pro…
cluster5_reference|SC|contig000001	Prodigal:2.60	CDS	371439	372245	.	+	0	ID=cluster5_reference_00347;gene=ypjD;inference=ab initio prediction:Prodigal:2.60,similar to AA sequence:RefSeq:YP_002002722.1,similar to AA sequence:UniProtKB:P64432,protein motif:Cdd:COG4137,protein motif:TIGRFAMs:TIGR03144,protein motif:Pfam:PF01578.14;locus_tag=cluster5_reference_00347;product=CcsA-like protein,Inner membrane protein ypjD,ABC-type uncharacterized transport system%2C permease…
cluster5_reference|SC|contig000001	Prodigal:2.60	CDS	372889	374010	.	+	0	ID=cluster5_reference_00348;gene=dnaJ_1;inference=ab initio prediction:Prodigal:2.60,similar to AA sequence:RefSeq:YP_005881732.1,similar to AA sequence:UniProtKB:P08622,protein motif:CLUSTERS:PRK10767,protein motif:Cdd:COG5407,protein motif:TIGRFAMs:TIGR02349,protein motif:Pfam:PF01556.12;locus_tag=cluster5_reference_00348;product=DnaJ protein,Heat shock protein J,chaperone protein DnaJ,Preprote…
cluster5_reference|SC|contig000001	Prodigal:2.60	CDS	374206	376224	.	+	0	ID=cluster5_reference_00349;inference=ab initio prediction:Prodigal:2.60,similar to AA sequence:RefSeq:YP_002002984.1,protein motif:TIGRFAMs:TIGR00733,protein motif:Pfam:PF03169.9;locus_tag=cluster5_reference_00349;product=membrane protein,oligopeptide transporter%2C OPT family,OPT oligopeptide transporter protein;protein_id=gnl|SC|cluster5_reference_00349
cluster5_reference|SC|contig000001	Prodigal:2.60	CDS	376268	376825	.	-	0	ID=cluster5_reference_00350;eC_number=5.1.3.13;gene=rmlC;inference=ab initio prediction:Prodigal:2.60,similar to AA sequence:RefSeq:YP_002002985.1,similar to AA sequence:UniProtKB:Q9HU21,protein motif:TIGRFAMs:TIGR01221,protein motif:Pfam:PF00908.11;locus_tag=cluster5_reference_00350;product=dTDP-6-deoxy-L-mannose-dehydrogenase,dTDP-4-dehydrorhamnose 3%2C5-epimerase,dTDP-4-dehydrorhamnose 3%2C5-e…
cluster5_reference|SC|contig000001	Prodigal:2.60	CDS	376870	377760	.	-	0	ID=cluster5_reference_00351;eC_number=2.7.7.24;gene=rfbA;inference=ab initio prediction:Prodigal:2.60,similar to AA sequence:RefSeq:YP_001598247.1,similar to AA sequence:UniProtKB:P61887,protein motif:CLUSTERS:PRK15480,protein motif:Cdd:COG4750,protein motif:TIGRFAMs:TIGR01207,protein motif:Pfam:PF00483.17;locus_tag=cluster5_reference_00351;product=glucose-1-phosphate thymidylyltransferase,Glucos…
cluster5_reference|SC|contig000001	Prodigal:2.60	CDS	377957	379039	.	-	0	ID=cluster5_reference_00352;eC_number=4.2.1.46,4.2.1.46;gene=rfbB1;inference=ab initio prediction:Prodigal:2.60,similar to AA sequence:RefSeq:YP_005877661.1,similar to AA sequence:UniProtKB:P27830,protein motif:CLUSTERS:PRK10217,protein motif:TIGRFAMs:TIGR01181,protein motif:Pfam:PF01370.15;locus_tag=cluster5_reference_00352;product=dTDP-glucose 4%2C6-dehydratase,dTDP-glucose 4%2C6-dehydratase 2,…
cluster5_reference|SC|contig000001	Prodigal:2.60	CDS	379040	379681	.	-	0	ID=cluster5_reference_00353;eC_number=5.1.3.2,5.1.3.2;gene=galE_1;inference=ab initio prediction:Prodigal:2.60,similar to AA sequence:RefSeq:YP_005881748.1,similar to AA sequence:UniProtKB:P09147,protein motif:CLUSTERS:PRK10675,protein motif:TIGRFAMs:TIGR01179,protein motif:Pfam:PF01370.15;locus_tag=cluster5_reference_00353;product=UDP-glucose 4-epimerase%2C truncated,UDP-glucose 4-epimerase,UDP-…
cluster5_reference|SC|contig000001	Prodigal:2.60	CDS	379739	380083	.	-	0	ID=cluster5_reference_00354;inference=ab initio prediction:Prodigal:2.60,similar to AA sequence:RefSeq:NP_273140.1,protein motif:Cdd:COG3392,protein motif:Pfam:PF02086.9;locus_tag=cluster5_reference_00354;product=site-specific DNA methylase%2C truncation,Adenine-specific DNA methylase,D12 class N6 adenine-specific DNA methyltransferase;protein_id=gnl|SC|cluster5_reference_00354
cluster5_reference|SC|contig000001	Prodigal:2.60	CDS	380248	381078	.	-	0	ID=cluster5_reference_00355;eC_number=2.1.1.37;gene=haeIIIM_1;inference=ab initio prediction:Prodigal:2.60,similar to AA sequence:RefSeq:YP_208922.1,similar to AA sequence:UniProtKB:P20589,protein motif:CLUSTERS:PRK10458,protein motif:TIGRFAMs:TIGR00675,protein motif:Pfam:PF00145.11;locus_tag=cluster5_reference_00355;product=5-methylcytosine methyltransferase,Modification methylase HaeIII,DNA cyt…
cluster5_reference|SC|contig000001	Prodigal:2.60	CDS	381109	383382	.	-	0	ID=cluster5_reference_00356;gene=tex;inference=ab initio prediction:Prodigal:2.60,similar to AA sequence:RefSeq:YP_001598260.1,similar to AA sequence:UniProtKB:P46837,protein motif:CLUSTERS:PRK06676,protein motif:TIGRFAMs:TIGR00717,protein motif:Pfam:PF09371.4;locus_tag=cluster5_reference_00356;product=transcriptional accessory protein Tex,hypothetical protein,30S ribosomal protein S1,ribosomal p…
cluster5_reference|SC|contig000001	Prodigal:2.60	CDS	383447	384097	.	-	0	ID=cluster5_reference_00357;gene=ctrD;inference=ab initio prediction:Prodigal:2.60,similar to AA sequence:RefSeq:YP_001598259.1,similar to AA sequence:UniProtKB:P23888,protein motif:CLUSTERS:PRK13546,protein motif:Cdd:COG4152,protein motif:TIGRFAMs:TIGR01188;locus_tag=cluster5_reference_00357;product=capsule polysaccharide export ATP-binding protein,Polysialic acid transport ATP-binding protein K…
cluster5_reference|SC|contig000001	Prodigal:2.60	CDS	384094	384891	.	-	0	ID=cluster5_reference_00358;gene=ctrC;inference=ab initio prediction:Prodigal:2.60,similar to AA sequence:RefSeq:YP_005877671.1,similar to AA sequence:UniProtKB:P23889,protein motif:CLUSTERS:PRK15176,protein motif:TIGRFAMs:TIGR01247,protein motif:Pfam:PF01061.18;locus_tag=cluster5_reference_00358;product=polysialic acid capsule export inner-membrane protein CtrC,Polysialic acid transport protein …
cluster5_reference|SC|contig000001	Prodigal:2.60	CDS	384891	386054	.	-	0	ID=cluster5_reference_00359;gene=ctrB;inference=ab initio prediction:Prodigal:2.60,similar to AA sequence:RefSeq:YP_001598257.1,protein motif:CLUSTERS:PRK15178,protein motif:Cdd:COG3524,protein motif:TIGRFAMs:TIGR01010;locus_tag=cluster5_reference_00359;product=capsule polysaccharide export inner-membrane protein,Vi polysaccharide export inner membrane protein VexD,Capsule polysaccharide export p…
cluster5_reference|SC|contig000001	Prodigal:2.60	CDS	386069	387244	.	-	0	ID=cluster5_reference_00360;gene=ctrA;inference=ab initio prediction:Prodigal:2.60,similar to AA sequence:RefSeq:YP_001598256.1,protein motif:CLUSTERS:PRK15078,protein motif:TIGRFAMs:TIGR03028,protein motif:Pfam:PF02563.10;locus_tag=cluster5_reference_00360;product=capsule polysaccharide export outer membrane protein,polysaccharide export protein Wza,polysaccharide export protein EpsE,Polysacchar…
cluster5_reference|SC|contig000001	Prodigal:2.60	CDS	387379	388512	.	+	0	ID=cluster5_reference_00361;gene=synX;inference=ab initio prediction:Prodigal:2.60,similar to AA sequence:RefSeq:YP_001598255.1,similar to AA sequence:UniProtKB:Q47400,protein motif:Cdd:COG0381,protein motif:TIGRFAMs:TIGR03568,protein motif:Pfam:PF02350.13;locus_tag=cluster5_reference_00361;product=polysialic acid capsule biosynthesis protein SynX,Polysialic acid biosynthesis protein P7,UDP-N-ace…
cluster5_reference|SC|contig000001	Prodigal:2.60	CDS	388516	389202	.	+	0	ID=cluster5_reference_00362;eC_number=2.7.7.43;gene=siaB;inference=ab initio prediction:Prodigal:2.60,similar to AA sequence:RefSeq:YP_001598254.1,similar to AA sequence:UniProtKB:P0A0Z8,protein motif:CLUSTERS:PRK05450,protein motif:Cdd:COG3980,protein motif:TIGRFAMs:TIGR03584,protein motif:Pfam:PF02348.13;locus_tag=cluster5_reference_00362;product=polysialic acid capsule biosynthesis protein Sia…
cluster5_reference|SC|contig000001	Prodigal:2.60	CDS	389203	390261	.	+	0	ID=cluster5_reference_00363;gene=siaC;inference=ab initio prediction:Prodigal:2.60,similar to AA sequence:RefSeq:YP_001598253.1,similar to AA sequence:UniProtKB:P39625,protein motif:TIGRFAMs:TIGR03569,protein motif:Pfam:PF03102.8;locus_tag=cluster5_reference_00363;product=polysialic acid capsule biosynthesis protein SiaC,Spore coat polysaccharide biosynthesis protein spsE,N-acetylneuraminate synt…
cluster5_reference|SC|contig000001	Prodigal:2.60	CDS	390329	390577	.	+	0	ID=cluster5_reference_00364;inference=ab initio prediction:Prodigal:2.60,similar to AA sequence:RefSeq:YP_005893003.1;locus_tag=cluster5_reference_00364;product=transposase IS4 family;protein_id=gnl|SC|cluster5_reference_00364
cluster5_reference|SC|contig000001	Prodigal:2.60	CDS	390746	393859	.	+	0	ID=cluster5_reference_00365;eC_number=2.4.1.52;gene=tagE;inference=ab initio prediction:Prodigal:2.60,similar to AA sequence:UniProtKB:P13484,protein motif:CLUSTERS:PRK09922,protein motif:TIGRFAMs:TIGR03999,protein motif:Pfam:PF00534.14;locus_tag=cluster5_reference_00365;product=Probable poly(glycerol-phosphate) alpha-glucosyltransferase,UDP-D-galactose:(glucosyl)lipopolysaccharide-1%2C6-D-galact…
cluster5_reference|SC|contig000001	Prodigal:2.60	CDS	393940	394575	.	+	0	ID=cluster5_reference_00366;eC_number=2.3.1.79;gene=maa;inference=ab initio prediction:Prodigal:2.60,similar to AA sequence:UniProtKB:P77791,protein motif:CLUSTERS:PRK10092,protein motif:Cdd:COG0110,protein motif:TIGRFAMs:TIGR04008,protein motif:Pfam:PF00132.18;locus_tag=cluster5_reference_00366;product=Maltose O-acetyltransferase,maltose O-acetyltransferase,Acetyltransferase (isoleucine patch su…
cluster5_reference|SC|contig000001	Prodigal:2.60	CDS	399806	400222	.	-	0	ID=cluster5_reference_00367;gene=dksA;inference=ab initio prediction:Prodigal:2.60,similar to AA sequence:RefSeq:YP_208930.1,similar to AA sequence:UniProtKB:P0ABS1,protein motif:CLUSTERS:PRK10778,protein motif:Cdd:COG1734,protein motif:TIGRFAMs:TIGR02420,protein motif:Pfam:PF01258.11;locus_tag=cluster5_reference_00367;product=DskA protein,DnaK suppressor protein,RNA polymerase-binding transcript…
cluster5_reference|SC|contig000001	Prodigal:2.60	CDS	400369	401160	.	-	0	ID=cluster5_reference_00368;eC_number=1.5.1.2,1.5.1.2;gene=proC;inference=ab initio prediction:Prodigal:2.60,similar to AA sequence:RefSeq:YP_208931.1,similar to AA sequence:UniProtKB:P22008,protein motif:CLUSTERS:PRK11880,protein motif:Cdd:COG0345,protein motif:TIGRFAMs:TIGR00112,protein motif:Pfam:PF03807.11;locus_tag=cluster5_reference_00368;product=pyrroline-5-carboxylate reductase,Pyrroline-…
cluster5_reference|SC|contig000001	Prodigal:2.60	CDS	401209	401610	.	-	0	ID=cluster5_reference_00369;inference=ab initio prediction:Prodigal:2.60,similar to AA sequence:RefSeq:YP_004047666.1;locus_tag=cluster5_reference_00369;product=lipoprotein;protein_id=gnl|SC|cluster5_reference_00369
cluster5_reference|SC|contig000001	Prodigal:2.60	CDS	401598	402302	.	-	0	ID=cluster5_reference_00370;gene=yggS;inference=ab initio prediction:Prodigal:2.60,similar to AA sequence:UniProtKB:P67080,protein motif:Cdd:COG0325,protein motif:TIGRFAMs:TIGR00044,protein motif:Pfam:PF01168.14;locus_tag=cluster5_reference_00370;product=hypothetical protein,Predicted enzyme with a TIM-barrel fold,pyridoxal phosphate enzyme%2C YggS family,Alanine racemase%2C N-terminal domain;pro…
cluster5_reference|SC|contig000001	Prodigal:2.60	CDS	402422	403465	.	+	0	ID=cluster5_reference_00371;gene=pilT_1;inference=ab initio prediction:Prodigal:2.60,similar to AA sequence:RefSeq:YP_208934.1,similar to AA sequence:UniProtKB:P24559,protein motif:CLUSTERS:PRK10436,protein motif:Cdd:COG2804,protein motif:TIGRFAMs:TIGR01420,protein motif:Pfam:PF00437.14;locus_tag=cluster5_reference_00371;product=twitching motility/pilus retraction protein,Twitching mobility prote…
cluster5_reference|SC|contig000001	Prodigal:2.60	CDS	403628	404854	.	+	0	ID=cluster5_reference_00372;gene=pilT_2;inference=ab initio prediction:Prodigal:2.60,similar to AA sequence:RefSeq:YP_208935.1,similar to AA sequence:UniProtKB:P24559,protein motif:CLUSTERS:PRK10436,protein motif:Cdd:COG2804,protein motif:TIGRFAMs:TIGR01420,protein motif:Pfam:PF00437.14;locus_tag=cluster5_reference_00372;product=twitching motility - like protein,Twitching mobility protein,hypothe…
cluster5_reference|SC|contig000001	Prodigal:2.60	CDS	405140	407290	.	+	0	ID=cluster5_reference_00373;gene=yccS;inference=ab initio prediction:Prodigal:2.60,similar to AA sequence:RefSeq:YP_001598233.1,similar to AA sequence:UniProtKB:P75870,protein motif:Cdd:COG4129,protein motif:TIGRFAMs:TIGR01666,protein motif:Pfam:PF12805.1;locus_tag=cluster5_reference_00373;product=integral membrane protein,Inner membrane protein yccS,Predicted membrane protein,TIGR01666 family me…
cluster5_reference|SC|contig000001	Prodigal:2.60	CDS	409044	409307	.	+	0	ID=cluster5_reference_00374;inference=ab initio prediction:Prodigal:2.60;locus_tag=cluster5_reference_00374;product=hypothetical protein;protein_id=gnl|SC|cluster5_reference_00374
cluster5_reference|SC|contig000001	Prodigal:2.60	CDS	410832	411116	.	-	0	ID=cluster5_reference_00375;inference=ab initio prediction:Prodigal:2.60,similar to AA sequence:RefSeq:YP_001598230.1,protein motif:CLUSTERS:PRK00329,protein motif:Cdd:COG2827,protein motif:Pfam:PF01541.18;locus_tag=cluster5_reference_00375;product=putative endonuclease,GIY-YIG nuclease superfamily protein,Predicted endonuclease containing a URI domain,GIY-YIG catalytic domain;protein_id=gnl|SC|c…
cluster5_reference|SC|contig000001	Prodigal:2.60	CDS	412052	413317	.	-	0	ID=cluster5_reference_00376;gene=ftsY;inference=ab initio prediction:Prodigal:2.60,similar to AA sequence:RefSeq:YP_209079.1,similar to AA sequence:UniProtKB:P14929,protein motif:CLUSTERS:PRK10416,protein motif:Cdd:COG0552,protein motif:TIGRFAMs:TIGR00064,protein motif:Pfam:PF00448.16;locus_tag=cluster5_reference_00376;product=signal recognition particle protein,Cell division protein FtsY homolog…
cluster5_reference|SC|contig000001	Prodigal:2.60	CDS	413462	415030	.	+	0	ID=cluster5_reference_00377;gene=msrAB;inference=ab initio prediction:Prodigal:2.60,similar to AA sequence:RefSeq:YP_002002797.1,similar to AA sequence:UniProtKB:Q9JWM8,protein motif:CLUSTERS:PRK14018,protein motif:TIGRFAMs:TIGR00357,protein motif:Pfam:PF01625.1;locus_tag=cluster5_reference_00377;product=trifunctional thioredoxin/methionine sulfoxide reductase A/B protein,Peptide methionine sulfo…
cluster5_reference|SC|contig000001	Prodigal:2.60	CDS	415132	415617	.	-	0	ID=cluster5_reference_00378;gene=ygaD;inference=ab initio prediction:Prodigal:2.60,similar to AA sequence:RefSeq:YP_002002798.1,similar to AA sequence:UniProtKB:P0A6G3,protein motif:CLUSTERS:PRK03661,protein motif:Cdd:COG1546,protein motif:TIGRFAMs:TIGR00199,protein motif:Pfam:PF02464.11;locus_tag=cluster5_reference_00378;product=Competence/damage-inducible protein CinA C-terminal domain,hypothet…
cluster5_reference|SC|contig000001	Prodigal:2.60	CDS	415643	416491	.	-	0	ID=cluster5_reference_00379;gene=mscS;inference=ab initio prediction:Prodigal:2.60,similar to AA sequence:RefSeq:YP_002002799.1,similar to AA sequence:UniProtKB:P0C0S1,protein motif:CLUSTERS:PRK10334,protein motif:Pfam:PF00924.12;locus_tag=cluster5_reference_00379;product=membrane protein,Small-conductance mechanosensitive channel,mechanosensitive channel MscS,Mechanosensitive ion channel;protein…
cluster5_reference|SC|contig000001	Prodigal:2.60	CDS	416585	417586	.	-	0	ID=cluster5_reference_00380;gene=thiB;inference=ab initio prediction:Prodigal:2.60,similar to AA sequence:RefSeq:YP_005881715.1,similar to AA sequence:UniProtKB:P31550,protein motif:CLUSTERS:PRK11205,protein motif:Cdd:COG4143,protein motif:TIGRFAMs:TIGR01254,protein motif:Pfam:PF01547.19;locus_tag=cluster5_reference_00380;product=putative solute-binding periplasmic protein,Thiamine-binding peripl…
cluster5_reference|SC|contig000001	Prodigal:2.60	CDS	417645	418358	.	+	0	ID=cluster5_reference_00381;eC_number=3.1.3.18;gene=gph_1;inference=ab initio prediction:Prodigal:2.60,similar to AA sequence:RefSeq:YP_001598224.1,similar to AA sequence:UniProtKB:O67359,protein motif:CLUSTERS:PRK13222,protein motif:TIGRFAMs:TIGR01993,protein motif:Pfam:PF00702.1;locus_tag=cluster5_reference_00381;product=hydrolase,Phosphoglycolate phosphatase,phosphoglycolate phosphatase,pyrimi…
cluster5_reference|SC|contig000001	Prodigal:2.60	CDS	418351	418623	.	+	0	ID=cluster5_reference_00382;inference=ab initio prediction:Prodigal:2.60,similar to AA sequence:RefSeq:YP_005890554.1;locus_tag=cluster5_reference_00382;product=putative hydrolase;protein_id=gnl|SC|cluster5_reference_00382
cluster5_reference|SC|contig000001	Prodigal:2.60	CDS	418633	420048	.	+	0	ID=cluster5_reference_00383;gene=glmU;inference=ab initio prediction:Prodigal:2.60,similar to AA sequence:RefSeq:YP_002002803.1,similar to AA sequence:UniProtKB:A4TSJ5,protein motif:CLUSTERS:PRK09451,protein motif:Cdd:COG1661,protein motif:TIGRFAMs:TIGR01173,protein motif:Pfam:PF00132.18;locus_tag=cluster5_reference_00383;product=UDP-N-acetylglucosamine pyrophosphorylase,Bifunctional protein GlmU…
cluster5_reference|SC|contig000001	Prodigal:2.60	CDS	420123	420452	.	+	0	ID=cluster5_reference_00384;gene=phnA;inference=ab initio prediction:Prodigal:2.60,similar to AA sequence:RefSeq:YP_005902713.1,protein motif:CLUSTERS:PRK10220,protein motif:TIGRFAMs:TIGR00686,protein motif:Pfam:PF03831.8;locus_tag=cluster5_reference_00384;product=alkylphosphonate utilization operon protein PhnA,hypothetical protein,putative alkylphosphonate utilization operon protein PhnA,PhnA p…
cluster5_reference|SC|contig000001	Prodigal:2.60	CDS	420522	421787	.	-	0	ID=cluster5_reference_00385;eC_number=1.11.1.-;gene=efeB;inference=ab initio prediction:Prodigal:2.60,similar to AA sequence:RefSeq:YP_005877638.1,similar to AA sequence:UniProtKB:P31545,protein motif:TIGRFAMs:TIGR01412,protein motif:Pfam:PF04261.6;locus_tag=cluster5_reference_00385;product=putative Tat-translocated enzyme,Deferrochelatase/peroxidase EfeB precursor,Tat-translocated enzyme,Dyp-typ…
cluster5_reference|SC|contig000001	Prodigal:2.60	CDS	422051	423217	.	-	0	ID=cluster5_reference_00386;inference=ab initio prediction:Prodigal:2.60,similar to AA sequence:RefSeq:YP_004047652.1,similar to AA sequence:UniProtKB:Q9K1P6,protein motif:CLUSTERS:PRK10378,protein motif:Pfam:PF09375.4;locus_tag=cluster5_reference_00386;product=lipoprotein,Efem/EfeO family lipoprotein NMB0035 precursor,inactive ferrous ion transporter periplasmic protein EfeO,Imelysin;protein_id=…
cluster5_reference|SC|contig000001	Prodigal:2.60	CDS	423214	424053	.	-	0	ID=cluster5_reference_00387;gene=efeU;inference=ab initio prediction:Prodigal:2.60,similar to AA sequence:RefSeq:YP_004047651.1,similar to AA sequence:UniProtKB:Q8XAS8,protein motif:TIGRFAMs:TIGR00145,protein motif:Pfam:PF03239.8;locus_tag=cluster5_reference_00387;product=integral membrane protein,Ferrous iron uptake protein,FTR1 family protein,Iron permease FTR1 family;protein_id=gnl|SC|cluster5…
cluster5_reference|SC|contig000001	Prodigal:2.60	CDS	424120	425592	.	+	0	ID=cluster5_reference_00388;eC_number=3.2.1.-,4.2.2.-;gene=mltA;inference=ab initio prediction:Prodigal:2.60,similar to AA sequence:RefSeq:YP_005881708.1,similar to AA sequence:UniProtKB:P0A935,protein motif:CLUSTERS:PRK11162,protein motif:Pfam:PF03562.11;locus_tag=cluster5_reference_00388;product=outer membrane lipoprotein Gna33,Membrane-bound lytic murein transglycosylase A precursor,murein tra…
cluster5_reference|SC|contig000001	Prodigal:2.60	CDS	426010	426528	.	-	0	ID=cluster5_reference_00389;inference=ab initio prediction:Prodigal:2.60,similar to AA sequence:RefSeq:YP_005898775.1;locus_tag=cluster5_reference_00389;product=putative lipoprotein;protein_id=gnl|SC|cluster5_reference_00389
cluster5_reference|SC|contig000001	Prodigal:2.60	CDS	426810	428648	.	+	0	ID=cluster5_reference_00390;eC_number=2.6.1.16,2.6.1.16;gene=glmS;inference=ab initio prediction:Prodigal:2.60,similar to AA sequence:RefSeq:YP_209065.1,similar to AA sequence:UniProtKB:P17169,protein motif:CLUSTERS:PRK00331,protein motif:Cdd:COG2222,protein motif:TIGRFAMs:TIGR01135,protein motif:Pfam:PF01380.16;locus_tag=cluster5_reference_00390;product=glucosamine--fructose-6-phosphate aminotra…
cluster5_reference|SC|contig000001	Aragorn:1.2.36	tRNA	430644	430738	.	-	0	ID=cluster5_reference_00391;inference=COORDINATES:profile:Aragorn:1.2.36;locus_tag=cluster5_reference_00391;product=tRNA-Ala(tgc)
cluster5_reference|SC|contig000001	Prodigal:2.60	CDS	430896	431849	.	-	0	ID=cluster5_reference_00392;eC_number=1.1.1.29,1.1.1.29;gene=hprA;inference=ab initio prediction:Prodigal:2.60,similar to AA sequence:RefSeq:YP_004047646.1,similar to AA sequence:UniProtKB:Q59516,protein motif:CLUSTERS:PRK06487,protein motif:Cdd:COG1932,protein motif:TIGRFAMs:TIGR01327,protein motif:Pfam:PF02826.13;locus_tag=cluster5_reference_00392;product=glycerate dehydrogenase,Glycerate dehyd…
cluster5_reference|SC|contig000001	Prodigal:2.60	CDS	431971	432168	.	+	0	ID=cluster5_reference_00393;inference=ab initio prediction:Prodigal:2.60,similar to AA sequence:RefSeq:YP_005896623.1,protein motif:Pfam:PF09834.3;locus_tag=cluster5_reference_00393;product=putative type II DNA modification methylase,Predicted membrane protein (DUF2061);protein_id=gnl|SC|cluster5_reference_00393
cluster5_reference|SC|contig000001	Prodigal:2.60	CDS	432421	432750	.	+	0	ID=cluster5_reference_00394;eC_number=5.2.1.8,5.2.1.8;gene=fbp_1;inference=ab initio prediction:Prodigal:2.60,similar to AA sequence:RefSeq:YP_004047645.1,similar to AA sequence:UniProtKB:P0A0W2,protein motif:CLUSTERS:PRK10902,protein motif:Pfam:PF00254.22;locus_tag=cluster5_reference_00394;product=peptidyl-prolyl cis-trans isomerase,FK506-binding protein,FKBP-type peptidyl-prolyl cis-trans isome…
cluster5_reference|SC|contig000001	Prodigal:2.60	CDS	432779	433051	.	+	0	ID=cluster5_reference_00395;gene=pilE_1;inference=ab initio prediction:Prodigal:2.60,similar to AA sequence:RefSeq:YP_002002818.1,similar to AA sequence:UniProtKB:P57039,protein motif:Cdd:COG4969,protein motif:Pfam:PF00114.13;locus_tag=cluster5_reference_00395;product=L-pilin,Pilin,Tfp pilus assembly protein%2C major pilin PilA,Pilin (bacterial filament);protein_id=gnl|SC|cluster5_reference_00395
cluster5_reference|SC|contig000001	Prodigal:2.60	CDS	433266	433784	.	+	0	ID=cluster5_reference_00396;gene=pilS6;inference=ab initio prediction:Prodigal:2.60,similar to AA sequence:RefSeq:YP_005881700.1,similar to AA sequence:UniProtKB:P57039,protein motif:Cdd:COG4969,protein motif:Pfam:PF00114.13;locus_tag=cluster5_reference_00396;product=pilS cassette,Pilin,Tfp pilus assembly protein%2C major pilin PilA,Pilin (bacterial filament);protein_id=gnl|SC|cluster5_reference_…
cluster5_reference|SC|contig000001	Prodigal:2.60	CDS	433831	434190	.	+	0	ID=cluster5_reference_00397;gene=pilS5;inference=ab initio prediction:Prodigal:2.60,similar to AA sequence:RefSeq:YP_005881699.1,similar to AA sequence:UniProtKB:P57039,protein motif:Cdd:COG4969,protein motif:Pfam:PF00114.13;locus_tag=cluster5_reference_00397;product=pilS cassette,Pilin,Tfp pilus assembly protein%2C major pilin PilA,Pilin (bacterial filament);protein_id=gnl|SC|cluster5_reference_…
cluster5_reference|SC|contig000001	Prodigal:2.60	CDS	434308	435186	.	+	0	ID=cluster5_reference_00398;gene=pilE_2;inference=ab initio prediction:Prodigal:2.60,similar to AA sequence:RefSeq:YP_001598208.1,similar to AA sequence:UniProtKB:P05431,protein motif:Cdd:COG4969,protein motif:Pfam:PF00114.13;locus_tag=cluster5_reference_00398;product=large pilS cassette,Pilin,Tfp pilus assembly protein%2C major pilin PilA,Pilin (bacterial filament);protein_id=gnl|SC|cluster5_ref…
cluster5_reference|SC|contig000001	Prodigal:2.60	CDS	435232	435585	.	+	0	ID=cluster5_reference_00399;gene=pilE_3;inference=ab initio prediction:Prodigal:2.60,similar to AA sequence:RefSeq:YP_005902701.1,similar to AA sequence:UniProtKB:P05431,protein motif:Cdd:COG4969,protein motif:Pfam:PF00114.13;locus_tag=cluster5_reference_00399;product=fimbrial protein,Pilin,Tfp pilus assembly protein%2C major pilin PilA,Pilin (bacterial filament);protein_id=gnl|SC|cluster5_refere…
cluster5_reference|SC|contig000001	Prodigal:2.60	CDS	435604	436062	.	-	0	ID=cluster5_reference_00400;inference=ab initio prediction:Prodigal:2.60,similar to AA sequence:RefSeq:YP_005898769.1;locus_tag=cluster5_reference_00400;product=fimbrial protein P9-2 precursor;protein_id=gnl|SC|cluster5_reference_00400
cluster5_reference|SC|contig000001	Prodigal:2.60	CDS	436130	436351	.	-	0	ID=cluster5_reference_00401;inference=ab initio prediction:Prodigal:2.60;locus_tag=cluster5_reference_00401;product=hypothetical protein;protein_id=gnl|SC|cluster5_reference_00401
cluster5_reference|SC|contig000001	Prodigal:2.60	CDS	436496	436999	.	+	0	ID=cluster5_reference_00402;gene=pilE_4;inference=ab initio prediction:Prodigal:2.60,similar to AA sequence:RefSeq:YP_002341798.1,similar to AA sequence:UniProtKB:P57039,protein motif:CLUSTERS:PRK10574,protein motif:Cdd:COG4969,protein motif:TIGRFAMs:TIGR01710,protein motif:Pfam:PF00114.13;locus_tag=cluster5_reference_00402;product=fimbrial protein (pilin),Pilin,putative major pilin subunit,Tfp p…
cluster5_reference|SC|contig000001	Prodigal:2.60	CDS	438086	439009	.	+	0	ID=cluster5_reference_00403;eC_number=3.5.1.-;gene=lpxC;inference=ab initio prediction:Prodigal:2.60,similar to AA sequence:RefSeq:YP_002002788.1,similar to AA sequence:UniProtKB:P47205,protein motif:CLUSTERS:PRK13186,protein motif:TIGRFAMs:TIGR00325,protein motif:Pfam:PF03331.7;locus_tag=cluster5_reference_00403;product=UDP-3-O-[3-hydroxymyristoyl] N-acetylglucosamine deacetylase,UDP-3-O-[3-hydr…
cluster5_reference|SC|contig000001	Prodigal:2.60	CDS	439950	441398	.	+	0	ID=cluster5_reference_00404;eC_number=1.1.1.44,1.1.1.44;gene=yqjI;inference=ab initio prediction:Prodigal:2.60,similar to AA sequence:RefSeq:YP_208939.1,similar to AA sequence:UniProtKB:P80859,protein motif:CLUSTERS:PRK09287,protein motif:Cdd:COG3265,protein motif:TIGRFAMs:TIGR00873,protein motif:Pfam:PF00393.13;locus_tag=cluster5_reference_00404;product=6-phosphogluconate dehydrogenase,6-phospho…
cluster5_reference|SC|contig000001	Prodigal:2.60	CDS	441461	442732	.	+	0	ID=cluster5_reference_00405;eC_number=2.4.-.-;gene=waaA;inference=ab initio prediction:Prodigal:2.60,similar to AA sequence:RefSeq:YP_002002963.1,similar to AA sequence:UniProtKB:P44806,protein motif:CLUSTERS:PRK05749,protein motif:Cdd:COG2121,protein motif:Pfam:PF04413.10;locus_tag=cluster5_reference_00405;product=3-deoxy-D-manno-octulosonic-acid transferase,3-deoxy-D-manno-octulosonic-acid tran…
cluster5_reference|SC|contig000001	Prodigal:2.60	CDS	442773	443222	.	+	0	ID=cluster5_reference_00406;inference=ab initio prediction:Prodigal:2.60,similar to AA sequence:RefSeq:YP_002002962.1,protein motif:Cdd:COG3399;locus_tag=cluster5_reference_00406;product=membrane protein,Uncharacterized protein conserved in bacteria;protein_id=gnl|SC|cluster5_reference_00406
cluster5_reference|SC|contig000001	Prodigal:2.60	CDS	443255	444229	.	+	0	ID=cluster5_reference_00407;gene=alx;inference=ab initio prediction:Prodigal:2.60,similar to AA sequence:RefSeq:YP_004049612.1,similar to AA sequence:UniProtKB:P42601,protein motif:CLUSTERS:PRK14013,protein motif:TIGRFAMs:TIGR03718,protein motif:Pfam:PF03741.10;locus_tag=cluster5_reference_00407;product=transmembrane transport protein,Inner membrane protein alx,hypothetical protein,integral membr…
cluster5_reference|SC|contig000001	Aragorn:1.2.36	tRNA	444298	444373	.	+	0	ID=cluster5_reference_00408;inference=COORDINATES:profile:Aragorn:1.2.36;locus_tag=cluster5_reference_00408;product=tRNA-Lys(ttt)
cluster5_reference|SC|contig000001	Prodigal:2.60	CDS	444592	445845	.	+	0	ID=cluster5_reference_00409;eC_number=2.5.1.7,2.5.1.7;gene=murA;inference=ab initio prediction:Prodigal:2.60,similar to AA sequence:RefSeq:YP_208943.1,similar to AA sequence:UniProtKB:P33038,protein motif:CLUSTERS:PRK09369,protein motif:Cdd:COG0040,protein motif:TIGRFAMs:TIGR01072,protein motif:Pfam:PF00275.14;locus_tag=cluster5_reference_00409;product=UDP-N-acetylglucosamine 1-carboxyvinyltransf…
cluster5_reference|SC|contig000001	Prodigal:2.60	CDS	446380	448395	.	-	0	ID=cluster5_reference_00410;eC_number=3.4.21.26,3.4.21.26;inference=ab initio prediction:Prodigal:2.60,similar to AA sequence:RefSeq:YP_004049383.1,similar to AA sequence:UniProtKB:Q06903,protein motif:CLUSTERS:PRK10115,protein motif:Pfam:PF00326.1;locus_tag=cluster5_reference_00410;product=prolyl endopeptidase,Prolyl endopeptidase,protease 2,Prolyl oligopeptidase family;protein_id=gnl|SC|cluster…
cluster5_reference|SC|contig000001	Prodigal:2.60	CDS	448491	449801	.	-	0	ID=cluster5_reference_00411;eC_number=2.3.1.1,2.3.1.1;gene=argA;inference=ab initio prediction:Prodigal:2.60,similar to AA sequence:RefSeq:YP_207208.1,similar to AA sequence:UniProtKB:P0A6C5,protein motif:CLUSTERS:PRK05279,protein motif:Cdd:COG0548,protein motif:TIGRFAMs:TIGR01890,protein motif:Pfam:PF00696.22;locus_tag=cluster5_reference_00411;product=N-acetylglutamate synthase,Amino-acid acetyl…
cluster5_reference|SC|contig000001	Prodigal:2.60	CDS	449798	450232	.	-	0	ID=cluster5_reference_00412;inference=ab initio prediction:Prodigal:2.60,protein motif:TIGRFAMs:TIGR02098;locus_tag=cluster5_reference_00412;product=MJ0042 family finger-like domain;protein_id=gnl|SC|cluster5_reference_00412
cluster5_reference|SC|contig000001	Prodigal:2.60	CDS	450306	450947	.	-	0	ID=cluster5_reference_00413;eC_number=2.4.2.10,2.4.2.10;gene=pyrE;inference=ab initio prediction:Prodigal:2.60,similar to AA sequence:RefSeq:YP_207210.1,similar to AA sequence:UniProtKB:P08870,protein motif:CLUSTERS:PRK00455,protein motif:TIGRFAMs:TIGR00336,protein motif:Pfam:PF00156.21;locus_tag=cluster5_reference_00413;product=orotate phosphoribosyltransferase,Orotate phosphoribosyltransferase,…
cluster5_reference|SC|contig000001	Prodigal:2.60	CDS	451009	451746	.	-	0	ID=cluster5_reference_00414;inference=ab initio prediction:Prodigal:2.60,similar to AA sequence:RefSeq:YP_003082524.1,protein motif:TIGRFAMs:TIGR00758,protein motif:Pfam:PF03167.13;locus_tag=cluster5_reference_00414;product=putative uracil-DNA glycosylase,uracil-DNA glycosylase%2C family 4,Uracil DNA glycosylase superfamily;protein_id=gnl|SC|cluster5_reference_00414
cluster5_reference|SC|contig000001	Prodigal:2.60	CDS	451740	452180	.	-	0	ID=cluster5_reference_00415;inference=ab initio prediction:Prodigal:2.60,similar to AA sequence:RefSeq:YP_974459.1,protein motif:CLUSTERS:PRK09491,protein motif:Cdd:COG3393,protein motif:TIGRFAMs:TIGR01575,protein motif:Pfam:PF00583.18;locus_tag=cluster5_reference_00415;product=acetyltransferase,ribosomal-protein-alanine N-acetyltransferase,Predicted acetyltransferase,ribosomal-protein-alanine ac…
cluster5_reference|SC|contig000001	Prodigal:2.60	CDS	452177	452854	.	-	0	ID=cluster5_reference_00416;gene=yeaZ;inference=ab initio prediction:Prodigal:2.60,similar to AA sequence:RefSeq:YP_004049377.1,similar to AA sequence:UniProtKB:P76256,protein motif:CLUSTERS:PRK09604,protein motif:TIGRFAMs:TIGR03725,protein motif:Pfam:PF00814.19;locus_tag=cluster5_reference_00416;product=peptidase,hypothetical protein,UGMP family protein,universal bacterial protein YeaZ,Glycoprot…
cluster5_reference|SC|contig000001	Prodigal:2.60	CDS	452993	453952	.	-	0	ID=cluster5_reference_00417;inference=ab initio prediction:Prodigal:2.60,similar to AA sequence:RefSeq:YP_005883420.1,protein motif:Pfam:PF08794.4;locus_tag=cluster5_reference_00417;product=putative lipoprotein precursor,Lipoprotein GNA1870 C terminal like;protein_id=gnl|SC|cluster5_reference_00417
cluster5_reference|SC|contig000001	Prodigal:2.60	CDS	453972	455036	.	-	0	ID=cluster5_reference_00418;eC_number=4.1.2.13;gene=fda;inference=ab initio prediction:Prodigal:2.60,similar to AA sequence:RefSeq:YP_002000667.1,similar to AA sequence:UniProtKB:Q8YNK2,protein motif:CLUSTERS:PRK09196,protein motif:Cdd:COG0191,protein motif:TIGRFAMs:TIGR01521,protein motif:Pfam:PF01116.14;locus_tag=cluster5_reference_00418;product=fructose-1%2C6-bisphosphate aldolase,Fructose-bis…
cluster5_reference|SC|contig000001	Prodigal:2.60	CDS	455230	456147	.	+	0	ID=cluster5_reference_00419;gene=xerC;inference=ab initio prediction:Prodigal:2.60,similar to AA sequence:RefSeq:YP_207216.1,similar to AA sequence:UniProtKB:P0A8P6,protein motif:CLUSTERS:PRK00236,protein motif:Cdd:COG4973,protein motif:TIGRFAMs:TIGR02224,protein motif:Pfam:PF00589.16;locus_tag=cluster5_reference_00419;product=site-specific recombinase,Tyrosine recombinase XerC,site-specific tyro…
cluster5_reference|SC|contig000001	Prodigal:2.60	CDS	456232	458139	.	+	0	ID=cluster5_reference_00420;eC_number=2.2.1.7;gene=dxs;inference=ab initio prediction:Prodigal:2.60,similar to AA sequence:RefSeq:YP_004049373.1,similar to AA sequence:UniProtKB:Q9KGU7,protein motif:CLUSTERS:PRK05444,protein motif:Cdd:COG3958,protein motif:TIGRFAMs:TIGR00204,protein motif:Pfam:PF02779.18;locus_tag=cluster5_reference_00420;product=1-deoxy-D-xylulose-5-phosphate synthase,1-deoxy-D-…
cluster5_reference|SC|contig000001	Prodigal:2.60	CDS	458224	459552	.	-	0	ID=cluster5_reference_00421;eC_number=2.-.-.-;gene=miaB;inference=ab initio prediction:Prodigal:2.60,similar to AA sequence:RefSeq:YP_207218.1,similar to AA sequence:UniProtKB:P0AEI1,protein motif:CLUSTERS:PRK14325,protein motif:TIGRFAMs:TIGR01574,protein motif:Pfam:PF00919.14;locus_tag=cluster5_reference_00421;product=(dimethylallyl)adenosine tRNA methylthiotransferase,(Dimethylallyl)adenosine t…
cluster5_reference|SC|contig000001	Prodigal:2.60	CDS	459755	459901	.	+	0	ID=cluster5_reference_00422;inference=ab initio prediction:Prodigal:2.60,similar to AA sequence:RefSeq:YP_003082532.1;locus_tag=cluster5_reference_00422;product=putative secreted protein;protein_id=gnl|SC|cluster5_reference_00422
cluster5_reference|SC|contig000001	Prodigal:2.60	CDS	459938	460321	.	+	0	ID=cluster5_reference_00423;inference=ab initio prediction:Prodigal:2.60,similar to AA sequence:RefSeq:YP_003082532.1;locus_tag=cluster5_reference_00423;product=putative secreted protein;protein_id=gnl|SC|cluster5_reference_00423
cluster5_reference|SC|contig000001	Prodigal:2.60	CDS	460385	461668	.	+	0	ID=cluster5_reference_00424;eC_number=5.4.3.8,5.4.3.8;gene=hemL;inference=ab initio prediction:Prodigal:2.60,similar to AA sequence:RefSeq:YP_004049370.1,similar to AA sequence:UniProtKB:P23893,protein motif:CLUSTERS:PRK00062,protein motif:Cdd:COG0001,protein motif:TIGRFAMs:TIGR00713,protein motif:Pfam:PF00202.15;locus_tag=cluster5_reference_00424;product=glutamate-1-semialdehyde 2%2C1-aminomutas…
cluster5_reference|SC|contig000001	Prodigal:2.60	CDS	461884	462156	.	-	0	ID=cluster5_reference_00425;inference=ab initio prediction:Prodigal:2.60;locus_tag=cluster5_reference_00425;product=hypothetical protein;protein_id=gnl|SC|cluster5_reference_00425
cluster5_reference|SC|contig000001	Prodigal:2.60	CDS	462167	462730	.	-	0	ID=cluster5_reference_00426;eC_number=3.1.-.-;gene=orn;inference=ab initio prediction:Prodigal:2.60,similar to AA sequence:RefSeq:YP_003082534.1,similar to AA sequence:UniProtKB:P0A784,protein motif:CLUSTERS:PRK05359,protein motif:Pfam:PF00929.18;locus_tag=cluster5_reference_00426;product=oligoribonuclease,Oligoribonuclease,oligoribonuclease,Exonuclease;protein_id=gnl|SC|cluster5_reference_00426
cluster5_reference|SC|contig000001	Prodigal:2.60	CDS	462748	463740	.	-	0	ID=cluster5_reference_00427;eC_number=2.1.1.-;gene=prmA;inference=ab initio prediction:Prodigal:2.60,similar to AA sequence:RefSeq:YP_001598520.1,similar to AA sequence:UniProtKB:P0A8T1,protein motif:CLUSTERS:PRK00517,protein motif:Cdd:COG2264,protein motif:TIGRFAMs:TIGR00406,protein motif:Pfam:PF06325.7;locus_tag=cluster5_reference_00427;product=50S ribosomal protein L11 methyltransferase,Riboso…
cluster5_reference|SC|contig000001	Prodigal:2.60	CDS	463753	465114	.	-	0	ID=cluster5_reference_00428;eC_number=6.3.4.14,6.3.4.14;gene=accC;inference=ab initio prediction:Prodigal:2.60,similar to AA sequence:RefSeq:YP_207223.1,similar to AA sequence:UniProtKB:P37798,protein motif:CLUSTERS:PRK08591,protein motif:Cdd:COG4770,protein motif:TIGRFAMs:TIGR00514,protein motif:Pfam:PF02786.11;locus_tag=cluster5_reference_00428;product=acetyl-CoA carboxylase%2C biotin carboxyla…
cluster5_reference|SC|contig000001	Prodigal:2.60	CDS	465227	465682	.	-	0	ID=cluster5_reference_00429;eC_number=6.4.1.2;gene=accB;inference=ab initio prediction:Prodigal:2.60,similar to AA sequence:RefSeq:YP_207224.1,similar to AA sequence:UniProtKB:P0ABD8,protein motif:CLUSTERS:PRK06302,protein motif:Cdd:COG0511,protein motif:TIGRFAMs:TIGR00531,protein motif:Pfam:PF00364.16;locus_tag=cluster5_reference_00429;product=acetyl-CoA carboxylase biotin carboxyl carrier prote…
cluster5_reference|SC|contig000001	Prodigal:2.60	CDS	465664	465921	.	-	0	ID=cluster5_reference_00430;inference=ab initio prediction:Prodigal:2.60;locus_tag=cluster5_reference_00430;product=hypothetical protein;protein_id=gnl|SC|cluster5_reference_00430
cluster5_reference|SC|contig000001	Prodigal:2.60	CDS	466038	467078	.	+	0	ID=cluster5_reference_00431;eC_number=5.-.-.-,5.-.-.-;gene=queA;inference=ab initio prediction:Prodigal:2.60,similar to AA sequence:RefSeq:YP_974471.1,similar to AA sequence:UniProtKB:P0A7F9,protein motif:CLUSTERS:PRK00147,protein motif:Cdd:COG0809,protein motif:TIGRFAMs:TIGR00113,protein motif:Pfam:PF02547.9;locus_tag=cluster5_reference_00431;product=S-adenosylmethionine--tRNA ribosyltransferase…
cluster5_reference|SC|contig000001	Prodigal:2.60	CDS	467448	468026	.	-	0	ID=cluster5_reference_00432;gene=mdaB_1;inference=ab initio prediction:Prodigal:2.60,similar to AA sequence:RefSeq:YP_208525.1,similar to AA sequence:UniProtKB:P0AEY5,protein motif:Cdd:COG2249,protein motif:Pfam:PF02525.11;locus_tag=cluster5_reference_00432;product=modulator of drug activity,Modulator of drug activity B,Putative NADPH-quinone reductase (modulator of drug activity B),Flavodoxin-li…
cluster5_reference|SC|contig000001	Prodigal:2.60	CDS	468265	469164	.	+	0	ID=cluster5_reference_00433;gene=dmlR_2;inference=ab initio prediction:Prodigal:2.60,similar to AA sequence:RefSeq:YP_208526.1,similar to AA sequence:UniProtKB:P76250,protein motif:CLUSTERS:PRK10632,protein motif:Cdd:COG3683,protein motif:TIGRFAMs:TIGR03339,protein motif:Pfam:PF03466.14;locus_tag=cluster5_reference_00433;product=LysR family transcriptional regulator,D-malate degradation protein R…
cluster5_reference|SC|contig000001	Prodigal:2.60	CDS	469391	472606	.	-	0	ID=cluster5_reference_00434;eC_number=6.3.5.5,6.3.5.5;gene=carB;inference=ab initio prediction:Prodigal:2.60,similar to AA sequence:RefSeq:YP_207227.1,similar to AA sequence:UniProtKB:P00968,protein motif:CLUSTERS:PRK05294,protein motif:Cdd:COG0505,protein motif:TIGRFAMs:TIGR01369,protein motif:Pfam:PF02786.11;locus_tag=cluster5_reference_00434;product=carbamoyl phosphate synthase large subunit,C…
cluster5_reference|SC|contig000001	Prodigal:2.60	CDS	472613	473161	.	-	0	ID=cluster5_reference_00435;inference=ab initio prediction:Prodigal:2.60,protein motif:Cdd:COG5606;locus_tag=cluster5_reference_00435;product=Uncharacterized conserved small protein;protein_id=gnl|SC|cluster5_reference_00435
cluster5_reference|SC|contig000001	Prodigal:2.60	CDS	473164	473727	.	-	0	ID=cluster5_reference_00436;inference=ab initio prediction:Prodigal:2.60,similar to AA sequence:RefSeq:YP_005891288.1,protein motif:TIGRFAMs:TIGR00201,protein motif:Pfam:PF00156.21;locus_tag=cluster5_reference_00436;product=putative phosphoribosyltransferase,comF family protein,Phosphoribosyl transferase domain;protein_id=gnl|SC|cluster5_reference_00436
cluster5_reference|SC|contig000001	Prodigal:2.60	CDS	474202	474471	.	+	0	ID=cluster5_reference_00437;gene=hrpA;inference=ab initio prediction:Prodigal:2.60,similar to AA sequence:RefSeq:YP_001598357.1;locus_tag=cluster5_reference_00437;product=ATP-dependent RNA helicase HrpA;protein_id=gnl|SC|cluster5_reference_00437
cluster5_reference|SC|contig000001	Prodigal:2.60	CDS	474579	474968	.	-	0	ID=cluster5_reference_00438;inference=ab initio prediction:Prodigal:2.60,similar to AA sequence:RefSeq:YP_003082545.1,similar to AA sequence:UniProtKB:P44116,protein motif:CLUSTERS:PRK09767,protein motif:Pfam:PF04480.6;locus_tag=cluster5_reference_00438;product=putative endonuclease,hypothetical protein,hypothetical protein,Protein of unknown function (DUF559);protein_id=gnl|SC|cluster5_reference…
cluster5_reference|SC|contig000001	Prodigal:2.60	CDS	475712	476845	.	-	0	ID=cluster5_reference_00439;eC_number=6.3.5.5;gene=carA;inference=ab initio prediction:Prodigal:2.60,similar to AA sequence:RefSeq:YP_002000692.1,similar to AA sequence:UniProtKB:P0A6F1,protein motif:CLUSTERS:PRK12564,protein motif:Cdd:COG0505,protein motif:TIGRFAMs:TIGR01368,protein motif:Pfam:PF00988.16;locus_tag=cluster5_reference_00439;product=carbamoyl phosphate synthase small subunit,Carbam…
cluster5_reference|SC|contig000001	Prodigal:2.60	CDS	478662	480665	.	-	0	ID=cluster5_reference_00440;inference=ab initio prediction:Prodigal:2.60,similar to AA sequence:RefSeq:YP_005900750.1,protein motif:Cdd:COG3419,protein motif:Pfam:PF05567.5;locus_tag=cluster5_reference_00440;product=type IV pilus assembly protein PilC,Tfp pilus assembly protein%2C tip-associated adhesin PilY1,Neisseria PilC protein;protein_id=gnl|SC|cluster5_reference_00440
cluster5_reference|SC|contig000001	Prodigal:2.60	CDS	481065	481358	.	+	0	ID=cluster5_reference_00441;inference=ab initio prediction:Prodigal:2.60;locus_tag=cluster5_reference_00441;product=hypothetical protein;protein_id=gnl|SC|cluster5_reference_00441
cluster5_reference|SC|contig000001	Prodigal:2.60	CDS	481446	481745	.	+	0	ID=cluster5_reference_00442;inference=ab initio prediction:Prodigal:2.60;locus_tag=cluster5_reference_00442;product=hypothetical protein;protein_id=gnl|SC|cluster5_reference_00442
cluster5_reference|SC|contig000001	Prodigal:2.60	CDS	483928	485046	.	-	0	ID=cluster5_reference_00443;inference=ab initio prediction:Prodigal:2.60,similar to AA sequence:RefSeq:YP_002342082.1,protein motif:Pfam:PF05567.5;locus_tag=cluster5_reference_00443;product=pilus-associated protein,Neisseria PilC protein;protein_id=gnl|SC|cluster5_reference_00443
cluster5_reference|SC|contig000001	Prodigal:2.60	CDS	485372	485842	.	-	0	ID=cluster5_reference_00444;inference=ab initio prediction:Prodigal:2.60;locus_tag=cluster5_reference_00444;product=hypothetical protein;protein_id=gnl|SC|cluster5_reference_00444
cluster5_reference|SC|contig000001	Prodigal:2.60	CDS	486288	487415	.	-	0	ID=cluster5_reference_00445;gene=minD_2;inference=ab initio prediction:Prodigal:2.60,similar to AA sequence:RefSeq:YP_005883399.1,similar to AA sequence:UniProtKB:Q01464,protein motif:CLUSTERS:PRK11670,protein motif:Cdd:COG2894,protein motif:TIGRFAMs:TIGR01969,protein motif:Pfam:PF10609.3;locus_tag=cluster5_reference_00445;product=putative iron sulfur binding protein%2C Mrp/NBP35 family protein,C…
cluster5_reference|SC|contig000001	Aragorn:1.2.36	tRNA	487578	487653	.	+	0	ID=cluster5_reference_00446;inference=COORDINATES:profile:Aragorn:1.2.36;locus_tag=cluster5_reference_00446;product=tRNA-Lys(ttt)
cluster5_reference|SC|contig000001	Prodigal:2.60	CDS	487732	488241	.	+	0	ID=cluster5_reference_00447;gene=dsbE;inference=ab initio prediction:Prodigal:2.60,similar to AA sequence:RefSeq:YP_974484.1,similar to AA sequence:UniProtKB:Q9I3N1,protein motif:CLUSTERS:PRK03147,protein motif:TIGRFAMs:TIGR00385,protein motif:Pfam:PF08534.4;locus_tag=cluster5_reference_00447;product=periplasmic thioredoxin,Cytochrome c biogenesis protein CcmG,thiol-disulfide oxidoreductase,perip…
cluster5_reference|SC|contig000001	Prodigal:2.60	CDS	488584	489024	.	+	0	ID=cluster5_reference_00448;gene=ohrR;inference=ab initio prediction:Prodigal:2.60,similar to AA sequence:RefSeq:YP_002000707.1,similar to AA sequence:UniProtKB:O34777,protein motif:CLUSTERS:PRK03573,protein motif:TIGRFAMs:TIGR02337,protein motif:Pfam:PF01047.16;locus_tag=cluster5_reference_00448;product=putative marR-family transcriptional regulator,Organic hydroperoxide resistance transcription…
cluster5_reference|SC|contig000001	Prodigal:2.60	CDS	489139	489639	.	+	0	ID=cluster5_reference_00449;eC_number=1.5.1.36;gene=hpaC;inference=ab initio prediction:Prodigal:2.60,similar to AA sequence:RefSeq:YP_207236.1,similar to AA sequence:UniProtKB:Q57501,protein motif:CLUSTERS:PRK15486,protein motif:TIGRFAMs:TIGR02296,protein motif:Pfam:PF01613.12;locus_tag=cluster5_reference_00449;product=flavoprotein oxidoreductase,4-hydroxyphenylacetate 3-monooxygenase reductase …
cluster5_reference|SC|contig000001	Prodigal:2.60	CDS	489655	490350	.	+	0	ID=cluster5_reference_00450;eC_number=2.7.7.24;gene=rmlA1;inference=ab initio prediction:Prodigal:2.60,similar to AA sequence:RefSeq:YP_207237.1,similar to AA sequence:UniProtKB:P37744,protein motif:CLUSTERS:PRK15480,protein motif:Cdd:COG4750,protein motif:TIGRFAMs:TIGR03992,protein motif:Pfam:PF00483.17;locus_tag=cluster5_reference_00450;product=sugar-phosphate transferase,Glucose-1-phosphate th…
cluster5_reference|SC|contig000001	Prodigal:2.60	CDS	490581	491012	.	-	0	ID=cluster5_reference_00451;inference=ab initio prediction:Prodigal:2.60,similar to AA sequence:RefSeq:YP_004049348.1,protein motif:CLUSTERS:PRK11689,protein motif:Cdd:COG2962,protein motif:TIGRFAMs:TIGR03340,protein motif:Pfam:PF00892.14;locus_tag=cluster5_reference_00451;product=integral membrane protein,aromatic amino acid exporter,Predicted permeases,phosphonate utilization associated putativ…
cluster5_reference|SC|contig000001	Prodigal:2.60	CDS	491187	492863	.	+	0	ID=cluster5_reference_00452;eC_number=6.3.4.3,6.3.4.3;gene=fhs;inference=ab initio prediction:Prodigal:2.60,similar to AA sequence:RefSeq:YP_207238.1,similar to AA sequence:UniProtKB:P21164,protein motif:CLUSTERS:PRK13505,protein motif:Pfam:PF01268.13;locus_tag=cluster5_reference_00452;product=formate--tetrahydrofolate ligase,Formate--tetrahydrofolate ligase,formate--tetrahydrofolate ligase,Forma…
cluster5_reference|SC|contig000001	Prodigal:2.60	CDS	492977	494068	.	+	0	ID=cluster5_reference_00453;gene=engD;inference=ab initio prediction:Prodigal:2.60,similar to AA sequence:RefSeq:YP_207239.1,similar to AA sequence:UniProtKB:P44681,protein motif:CLUSTERS:PRK09601,protein motif:Cdd:COG0012,protein motif:TIGRFAMs:TIGR00092,protein motif:Pfam:PF06071.7;locus_tag=cluster5_reference_00453;product=GTP-dependent nucleic acid-binding protein EngD,GTP-dependent nucleic a…
cluster5_reference|SC|contig000001	Prodigal:2.60	CDS	494058	494279	.	-	0	ID=cluster5_reference_00454;inference=ab initio prediction:Prodigal:2.60;locus_tag=cluster5_reference_00454;product=hypothetical protein;protein_id=gnl|SC|cluster5_reference_00454
cluster5_reference|SC|contig000001	Prodigal:2.60	CDS	494435	496312	.	+	0	ID=cluster5_reference_00455;eC_number=6.2.1.3,2.3.1.-;gene=oatA_2;inference=ab initio prediction:Prodigal:2.60,similar to AA sequence:RefSeq:YP_005891300.1,similar to AA sequence:UniProtKB:Q7A3D6,protein motif:Pfam:PF01757.16;locus_tag=cluster5_reference_00455;product=putative LipO-oligosaccharide acyltransferase,O-acetyltransferase OatA,Acyltransferase family;protein_id=gnl|SC|cluster5_reference…
cluster5_reference|SC|contig000001	Prodigal:2.60	CDS	496375	497670	.	+	0	ID=cluster5_reference_00456;eC_number=6.1.1.1,6.1.1.1;gene=tyrS;inference=ab initio prediction:Prodigal:2.60,similar to AA sequence:RefSeq:YP_003082557.1,similar to AA sequence:UniProtKB:P0AGJ9,protein motif:CLUSTERS:PRK13354,protein motif:Cdd:COG0162,protein motif:TIGRFAMs:TIGR00234,protein motif:Pfam:PF00579.19;locus_tag=cluster5_reference_00456;product=tyrosyl-tRNA synthetase,Tyrosine--tRNA li…
cluster5_reference|SC|contig000001	Prodigal:2.60	CDS	498161	499117	.	+	0	ID=cluster5_reference_00457;eC_number=2.7.1.26;gene=ribF;inference=ab initio prediction:Prodigal:2.60,similar to AA sequence:RefSeq:YP_207243.1,similar to AA sequence:UniProtKB:P0AG40,protein motif:CLUSTERS:PRK05627,protein motif:Cdd:COG0196,protein motif:TIGRFAMs:TIGR00083,protein motif:Pfam:PF06574.6;locus_tag=cluster5_reference_00457;product=bifunctional riboflavin kinase/FMN adenylyltransfera…
cluster5_reference|SC|contig000001	Prodigal:2.60	CDS	499259	502048	.	+	0	ID=cluster5_reference_00458;eC_number=6.1.1.5,6.1.1.5;gene=ileS;inference=ab initio prediction:Prodigal:2.60,similar to AA sequence:RefSeq:YP_207244.1,similar to AA sequence:UniProtKB:P00956,protein motif:CLUSTERS:PRK05743,protein motif:Cdd:COG0060,protein motif:TIGRFAMs:TIGR00392,protein motif:Pfam:PF00133.16;locus_tag=cluster5_reference_00458;product=isoleucyl-tRNA synthetase,Isoleucine--tRNA l…
cluster5_reference|SC|contig000001	Prodigal:2.60	CDS	503029	503556	.	+	0	ID=cluster5_reference_00459;eC_number=3.4.23.36,3.4.23.36;gene=lspA;inference=ab initio prediction:Prodigal:2.60,similar to AA sequence:RefSeq:YP_974495.1,similar to AA sequence:UniProtKB:P00804,protein motif:CLUSTERS:PRK00376,protein motif:TIGRFAMs:TIGR00077,protein motif:Pfam:PF01252.12;locus_tag=cluster5_reference_00459;product=lipoprotein signal peptidase,Lipoprotein signal peptidase,lipoprot…
cluster5_reference|SC|contig000001	Prodigal:2.60	CDS	503585	504553	.	+	0	ID=cluster5_reference_00460;eC_number=1.17.1.2,1.17.1.2;gene=ispH;inference=ab initio prediction:Prodigal:2.60,similar to AA sequence:RefSeq:YP_207247.1,similar to AA sequence:UniProtKB:P62623,protein motif:CLUSTERS:PRK01045,protein motif:TIGRFAMs:TIGR00216,protein motif:Pfam:PF02401.12;locus_tag=cluster5_reference_00460;product=4-hydroxy-3-methylbut-2-enyl diphosphate reductase,4-hydroxy-3-methy…
cluster5_reference|SC|contig000001	Prodigal:2.60	CDS	504640	505197	.	-	0	ID=cluster5_reference_00461;eC_number=3.6.1.1;gene=ppaX;inference=ab initio prediction:Prodigal:2.60,similar to AA sequence:RefSeq:YP_001598552.1,similar to AA sequence:UniProtKB:Q9JMQ2,protein motif:CLUSTERS:PRK13222,protein motif:TIGRFAMs:TIGR03351,protein motif:Pfam:PF00702.1;locus_tag=cluster5_reference_00461;product=phosphoglycolate phosphatase,Pyrophosphatase ppaX,phosphoglycolate phosphata…
cluster5_reference|SC|contig000001	Prodigal:2.60	CDS	505301	506017	.	-	0	ID=cluster5_reference_00462;inference=ab initio prediction:Prodigal:2.60,similar to AA sequence:RefSeq:YP_001600178.1,protein motif:Pfam:PF01609.15;locus_tag=cluster5_reference_00462;product=IS1106A3 transposase,Transposase DDE domain;protein_id=gnl|SC|cluster5_reference_00462
cluster5_reference|SC|contig000001	Prodigal:2.60	CDS	506340	506468	.	-	0	ID=cluster5_reference_00463;inference=ab initio prediction:Prodigal:2.60,similar to AA sequence:RefSeq:YP_001599082.1,protein motif:Pfam:PF05598.5;locus_tag=cluster5_reference_00463;product=IS1106 transposase,Transposase domain (DUF772);protein_id=gnl|SC|cluster5_reference_00463
cluster5_reference|SC|contig000001	Prodigal:2.60	CDS	506553	506645	.	-	0	ID=cluster5_reference_00464;inference=ab initio prediction:Prodigal:2.60,similar to AA sequence:RefSeq:YP_005894290.1;locus_tag=cluster5_reference_00464;product=IS1106 transposase;protein_id=gnl|SC|cluster5_reference_00464
cluster5_reference|SC|contig000001	Prodigal:2.60	CDS	506823	506927	.	+	0	ID=cluster5_reference_00465;inference=ab initio prediction:Prodigal:2.60;locus_tag=cluster5_reference_00465;product=hypothetical protein;protein_id=gnl|SC|cluster5_reference_00465
cluster5_reference|SC|contig000001	Infernal:1.1	ncRNA	507085	507120	.	+	0	ID=cluster5_reference_00466;inference=COORDINATES:profile:Infernal:1.1;locus_tag=cluster5_reference_00466;product=CRISPR-DR34
cluster5_reference|SC|contig000001	Infernal:1.1	ncRNA	507151	507186	.	+	0	ID=cluster5_reference_00467;inference=COORDINATES:profile:Infernal:1.1;locus_tag=cluster5_reference_00467;product=CRISPR-DR34
cluster5_reference|SC|contig000001	Infernal:1.1	ncRNA	507217	507252	.	+	0	ID=cluster5_reference_00468;inference=COORDINATES:profile:Infernal:1.1;locus_tag=cluster5_reference_00468;product=CRISPR-DR34
cluster5_reference|SC|contig000001	Infernal:1.1	ncRNA	507283	507318	.	+	0	ID=cluster5_reference_00469;inference=COORDINATES:profile:Infernal:1.1;locus_tag=cluster5_reference_00469;product=CRISPR-DR34
cluster5_reference|SC|contig000001	Infernal:1.1	ncRNA	507349	507384	.	+	0	ID=cluster5_reference_00470;inference=COORDINATES:profile:Infernal:1.1;locus_tag=cluster5_reference_00470;product=CRISPR-DR34
cluster5_reference|SC|contig000001	Infernal:1.1	ncRNA	507415	507450	.	+	0	ID=cluster5_reference_00471;inference=COORDINATES:profile:Infernal:1.1;locus_tag=cluster5_reference_00471;product=CRISPR-DR34
cluster5_reference|SC|contig000001	Infernal:1.1	ncRNA	507481	507516	.	+	0	ID=cluster5_reference_00472;inference=COORDINATES:profile:Infernal:1.1;locus_tag=cluster5_reference_00472;product=CRISPR-DR34
cluster5_reference|SC|contig000001	Infernal:1.1	ncRNA	507547	507582	.	+	0	ID=cluster5_reference_00473;inference=COORDINATES:profile:Infernal:1.1;locus_tag=cluster5_reference_00473;product=CRISPR-DR34
cluster5_reference|SC|contig000001	Infernal:1.1	ncRNA	507613	507648	.	+	0	ID=cluster5_reference_00474;inference=COORDINATES:profile:Infernal:1.1;locus_tag=cluster5_reference_00474;product=CRISPR-DR34
cluster5_reference|SC|contig000001	Infernal:1.1	ncRNA	507679	507714	.	+	0	ID=cluster5_reference_00475;inference=COORDINATES:profile:Infernal:1.1;locus_tag=cluster5_reference_00475;product=CRISPR-DR34
cluster5_reference|SC|contig000001	Infernal:1.1	ncRNA	507745	507780	.	+	0	ID=cluster5_reference_00476;inference=COORDINATES:profile:Infernal:1.1;locus_tag=cluster5_reference_00476;product=CRISPR-DR34
cluster5_reference|SC|contig000001	Infernal:1.1	ncRNA	507811	507846	.	+	0	ID=cluster5_reference_00477;inference=COORDINATES:profile:Infernal:1.1;locus_tag=cluster5_reference_00477;product=CRISPR-DR34
cluster5_reference|SC|contig000001	Infernal:1.1	ncRNA	507877	507912	.	+	0	ID=cluster5_reference_00478;inference=COORDINATES:profile:Infernal:1.1;locus_tag=cluster5_reference_00478;product=CRISPR-DR34
cluster5_reference|SC|contig000001	Infernal:1.1	ncRNA	507943	507978	.	+	0	ID=cluster5_reference_00479;inference=COORDINATES:profile:Infernal:1.1;locus_tag=cluster5_reference_00479;product=CRISPR-DR34
cluster5_reference|SC|contig000001	Infernal:1.1	ncRNA	508009	508044	.	+	0	ID=cluster5_reference_00480;inference=COORDINATES:profile:Infernal:1.1;locus_tag=cluster5_reference_00480;product=CRISPR-DR34
cluster5_reference|SC|contig000001	Infernal:1.1	ncRNA	508075	508110	.	+	0	ID=cluster5_reference_00481;inference=COORDINATES:profile:Infernal:1.1;locus_tag=cluster5_reference_00481;product=CRISPR-DR34
cluster5_reference|SC|contig000001	Infernal:1.1	ncRNA	508141	508176	.	+	0	ID=cluster5_reference_00482;inference=COORDINATES:profile:Infernal:1.1;locus_tag=cluster5_reference_00482;product=CRISPR-DR34
cluster5_reference|SC|contig000001	Infernal:1.1	ncRNA	508207	508242	.	+	0	ID=cluster5_reference_00483;inference=COORDINATES:profile:Infernal:1.1;locus_tag=cluster5_reference_00483;product=CRISPR-DR34
cluster5_reference|SC|contig000001	Infernal:1.1	ncRNA	508273	508308	.	+	0	ID=cluster5_reference_00484;inference=COORDINATES:profile:Infernal:1.1;locus_tag=cluster5_reference_00484;product=CRISPR-DR34
cluster5_reference|SC|contig000001	Infernal:1.1	ncRNA	508339	508374	.	+	0	ID=cluster5_reference_00485;inference=COORDINATES:profile:Infernal:1.1;locus_tag=cluster5_reference_00485;product=CRISPR-DR34
cluster5_reference|SC|contig000001	Prodigal:2.60	CDS	508438	508746	.	-	0	ID=cluster5_reference_00486;inference=ab initio prediction:Prodigal:2.60,protein motif:TIGRFAMs:TIGR01573,protein motif:Pfam:PF09827.3;locus_tag=cluster5_reference_00486;product=CRISPR-associated endoribonuclease Cas2,CRISPR associated protein Cas2;protein_id=gnl|SC|cluster5_reference_00486
cluster5_reference|SC|contig000001	Prodigal:2.60	CDS	508757	509671	.	-	0	ID=cluster5_reference_00487;inference=ab initio prediction:Prodigal:2.60,similar to AA sequence:RefSeq:YP_003082576.1,protein motif:TIGRFAMs:TIGR03639,protein motif:Pfam:PF01867.10;locus_tag=cluster5_reference_00487;product=putative DNA-repair protein,CRISPR-associated endonuclease Cas1%2C subtype II/NMENI,CRISPR associated protein Cas1;protein_id=gnl|SC|cluster5_reference_00487
cluster5_reference|SC|contig000001	Prodigal:2.60	CDS	509738	512986	.	-	0	ID=cluster5_reference_00488;inference=ab initio prediction:Prodigal:2.60,similar to AA sequence:RefSeq:YP_003082577.1,protein motif:Cdd:COG3513,protein motif:TIGRFAMs:TIGR01865;locus_tag=cluster5_reference_00488;product=putative CRISPR-associated protein,Uncharacterized protein conserved in bacteria,CRISPR-associated protein Cas9/Csn1%2C subtype II/NMEMI;protein_id=gnl|SC|cluster5_reference_00488
cluster5_reference|SC|contig000001	Prodigal:2.60	CDS	513264	516698	.	-	0	ID=cluster5_reference_00489;eC_number=2.7.7.7,2.7.7.7;gene=dnaE;inference=ab initio prediction:Prodigal:2.60,similar to AA sequence:RefSeq:YP_207251.1,similar to AA sequence:UniProtKB:Q9JXZ2,protein motif:CLUSTERS:PRK05673,protein motif:TIGRFAMs:TIGR00594,protein motif:Pfam:PF07733.6;locus_tag=cluster5_reference_00489;product=DNA polymerase III subunit alpha,DNA polymerase III subunit alpha,DNA p…
cluster5_reference|SC|contig000001	Infernal:1.1	ncRNA	516825	516897	.	-	0	ID=cluster5_reference_00490;inference=COORDINATES:profile:Infernal:1.1;locus_tag=cluster5_reference_00490;product=nse_sRNA
cluster5_reference|SC|contig000001	Prodigal:2.60	CDS	516916	517035	.	-	0	ID=cluster5_reference_00491;inference=ab initio prediction:Prodigal:2.60;locus_tag=cluster5_reference_00491;product=hypothetical protein;protein_id=gnl|SC|cluster5_reference_00491
cluster5_reference|SC|contig000001	Prodigal:2.60	CDS	517115	517471	.	+	0	ID=cluster5_reference_00492;gene=ybcJ;inference=ab initio prediction:Prodigal:2.60,similar to AA sequence:RefSeq:YP_003082580.1,similar to AA sequence:UniProtKB:P0AAS7,protein motif:CLUSTERS:PRK11507,protein motif:Cdd:COG2501,protein motif:TIGRFAMs:TIGR02988;locus_tag=cluster5_reference_00492;product=putative RNA-binding protein,hypothetical protein,ribosome-associated protein,Uncharacterized con…
cluster5_reference|SC|contig000001	Prodigal:2.60	CDS	517449	517658	.	+	0	ID=cluster5_reference_00493;inference=ab initio prediction:Prodigal:2.60;locus_tag=cluster5_reference_00493;product=hypothetical protein;protein_id=gnl|SC|cluster5_reference_00493
cluster5_reference|SC|contig000001	Prodigal:2.60	CDS	517700	517912	.	-	0	ID=cluster5_reference_00494;inference=ab initio prediction:Prodigal:2.60;locus_tag=cluster5_reference_00494;product=hypothetical protein;protein_id=gnl|SC|cluster5_reference_00494
cluster5_reference|SC|contig000001	Prodigal:2.60	CDS	517954	518790	.	+	0	ID=cluster5_reference_00495;inference=ab initio prediction:Prodigal:2.60,similar to AA sequence:RefSeq:YP_003082582.1,protein motif:CLUSTERS:PRK06361,protein motif:Cdd:COG1387,protein motif:Pfam:PF02811.13;locus_tag=cluster5_reference_00495;product=putative metal-dependent phosphoesterase,hypothetical protein,Histidinol phosphatase and related hydrolases of the PHP family,PHP domain;protein_id=gn…
cluster5_reference|SC|contig000001	Prodigal:2.60	CDS	518841	520133	.	-	0	ID=cluster5_reference_00496;eC_number=2.6.1.39;gene=avtA;inference=ab initio prediction:Prodigal:2.60,similar to AA sequence:RefSeq:YP_001598562.1,similar to AA sequence:UniProtKB:Q72LL6,protein motif:CLUSTERS:PRK09440,protein motif:Cdd:COG3977,protein motif:TIGRFAMs:TIGR01140,protein motif:Pfam:PF00155.15;locus_tag=cluster5_reference_00496;product=valine--pyruvate transaminase,2-aminoadipate tra…
cluster5_reference|SC|contig000001	Prodigal:2.60	CDS	520191	522101	.	-	0	ID=cluster5_reference_00497;eC_number=5.1.3.2;gene=capD;inference=ab initio prediction:Prodigal:2.60,similar to AA sequence:RefSeq:YP_207256.1,similar to AA sequence:UniProtKB:Q9ZDJ5,protein motif:CLUSTERS:PRK10675,protein motif:TIGRFAMs:TIGR03589,protein motif:Pfam:PF02719.9;locus_tag=cluster5_reference_00497;product=pilin glycosylation protein,UDP-glucose 4-epimerase,UDP-galactose-4-epimerase,U…
cluster5_reference|SC|contig000001	Prodigal:2.60	CDS	522149	523324	.	-	0	ID=cluster5_reference_00498;eC_number=2.6.1.-;gene=pglC;inference=ab initio prediction:Prodigal:2.60,similar to AA sequence:RefSeq:YP_001598564.1,similar to AA sequence:UniProtKB:Q8G8Y2,protein motif:CLUSTERS:PRK11658,protein motif:Cdd:COG0399,protein motif:TIGRFAMs:TIGR03588,protein motif:Pfam:PF01041.11;locus_tag=cluster5_reference_00498;product=pilin glycosylation protein,L-glutamine:2-deoxy-s…
cluster5_reference|SC|contig000001	Prodigal:2.60	CDS	523449	523643	.	-	0	ID=cluster5_reference_00499;inference=ab initio prediction:Prodigal:2.60;locus_tag=cluster5_reference_00499;product=hypothetical protein;protein_id=gnl|SC|cluster5_reference_00499
cluster5_reference|SC|contig000001	Prodigal:2.60	CDS	523691	524377	.	-	0	ID=cluster5_reference_00500;eC_number=3.-.-.-,3.1.3.5;gene=yjjG;inference=ab initio prediction:Prodigal:2.60,similar to AA sequence:RefSeq:YP_005879210.1,similar to AA sequence:UniProtKB:P0A8Y1,protein motif:CLUSTERS:PRK09449,protein motif:TIGRFAMs:TIGR02253,protein motif:Pfam:PF00702.1;locus_tag=cluster5_reference_00500;product=putative HAD-like hydrolase,Pyrimidine 5'-nucleotidase YjjG,dUMP pho…
cluster5_reference|SC|contig000001	Prodigal:2.60	CDS	524364	525941	.	-	0	ID=cluster5_reference_00501;eC_number=6.3.5.5;gene=wcaJ;inference=ab initio prediction:Prodigal:2.60,similar to AA sequence:RefSeq:YP_974509.1,similar to AA sequence:UniProtKB:P71241,protein motif:CLUSTERS:PRK12767,protein motif:Cdd:COG3919,protein motif:TIGRFAMs:TIGR03025,protein motif:Pfam:PF02397.10;locus_tag=cluster5_reference_00501;product=protein Pglb2,Putative colanic biosynthesis UDP-gluc…
cluster5_reference|SC|contig000001	Prodigal:2.60	CDS	525913	526347	.	-	0	ID=cluster5_reference_00502;inference=ab initio prediction:Prodigal:2.60,similar to AA sequence:RefSeq:YP_005883369.1;locus_tag=cluster5_reference_00502;product=putative glycosyltransferase;protein_id=gnl|SC|cluster5_reference_00502
cluster5_reference|SC|contig000001	Prodigal:2.60	CDS	526307	527101	.	-	0	ID=cluster5_reference_00503;inference=ab initio prediction:Prodigal:2.60,similar to AA sequence:RefSeq:YP_005893308.1;locus_tag=cluster5_reference_00503;product=Glycosyl transferases group 1 family protein;protein_id=gnl|SC|cluster5_reference_00503
cluster5_reference|SC|contig000001	Prodigal:2.60	CDS	527121	528191	.	-	0	ID=cluster5_reference_00504;eC_number=2.4.-.-,2.4.1.11;inference=ab initio prediction:Prodigal:2.60,similar to AA sequence:RefSeq:YP_005903140.1,similar to AA sequence:UniProtKB:O53279,protein motif:CLUSTERS:PRK09922,protein motif:TIGRFAMs:TIGR03999,protein motif:Pfam:PF00534.14;locus_tag=cluster5_reference_00504;product=glycosyltransferase,Glycogen synthase,UDP-D-galactose:(glucosyl)lipopolysacc…
cluster5_reference|SC|contig000001	Prodigal:2.60	CDS	528188	529609	.	-	0	ID=cluster5_reference_00505;inference=ab initio prediction:Prodigal:2.60,similar to AA sequence:RefSeq:YP_002000750.1,protein motif:Pfam:PF01943.11;locus_tag=cluster5_reference_00505;product=Lipopolysaccharide biosynthesis translocase,Polysaccharide biosynthesis protein;protein_id=gnl|SC|cluster5_reference_00505
cluster5_reference|SC|contig000001	Prodigal:2.60	CDS	529804	530913	.	-	0	ID=cluster5_reference_00506;gene=ribD;inference=ab initio prediction:Prodigal:2.60,similar to AA sequence:RefSeq:YP_207262.1,similar to AA sequence:UniProtKB:P25539,protein motif:CLUSTERS:PRK10786,protein motif:Cdd:COG0117,protein motif:TIGRFAMs:TIGR00326,protein motif:Pfam:PF01872.11;locus_tag=cluster5_reference_00506;product=diaminohydroxyphosphoribosylaminopyrimidine deaminase,Riboflavin biosy…
cluster5_reference|SC|contig000001	Prodigal:2.60	CDS	530945	531409	.	-	0	ID=cluster5_reference_00507;gene=nrdR;inference=ab initio prediction:Prodigal:2.60,similar to AA sequence:RefSeq:YP_001598571.1,similar to AA sequence:UniProtKB:P0A8D0,protein motif:CLUSTERS:PRK00464,protein motif:TIGRFAMs:TIGR00244,protein motif:Pfam:PF03477.10;locus_tag=cluster5_reference_00507;product=transcriptional regulator NrdR,Transcriptional repressor NrdR,transcriptional regulator NrdR,…
cluster5_reference|SC|contig000001	Prodigal:2.60	CDS	531438	532280	.	-	0	ID=cluster5_reference_00508;eC_number=2.4.2.-;inference=ab initio prediction:Prodigal:2.60,similar to AA sequence:RefSeq:YP_005879205.1,protein motif:Cdd:COG0121,protein motif:TIGRFAMs:TIGR03442,protein motif:Pfam:PF00310.1;locus_tag=cluster5_reference_00508;product=putative class-II glutamine amidotransferase,Predicted glutamine amidotransferase,conserved hypothetical protein,Glutamine amidotran…
cluster5_reference|SC|contig000001	Prodigal:2.60	CDS	533694	534773	.	-	0	ID=cluster5_reference_00509;eC_number=4.2.3.4,4.2.3.4;gene=aroB;inference=ab initio prediction:Prodigal:2.60,similar to AA sequence:RefSeq:YP_207265.1,similar to AA sequence:UniProtKB:Q9KNV2,protein motif:CLUSTERS:PRK00002,protein motif:Cdd:COG0337,protein motif:TIGRFAMs:TIGR01357,protein motif:Pfam:PF01761.1;locus_tag=cluster5_reference_00509;product=3-dehydroquinate synthase,3-dehydroquinate sy…
cluster5_reference|SC|contig000001	Prodigal:2.60	CDS	534853	535365	.	-	0	ID=cluster5_reference_00510;eC_number=2.7.1.71;gene=aroK;inference=ab initio prediction:Prodigal:2.60,similar to AA sequence:RefSeq:YP_002000757.1,similar to AA sequence:UniProtKB:P0A6D7,protein motif:CLUSTERS:PRK00131,protein motif:Cdd:COG0128,protein motif:Pfam:PF01202.16;locus_tag=cluster5_reference_00510;product=shikimate kinase,Shikimate kinase 1,shikimate kinase,5-enolpyruvylshikimate-3-pho…
cluster5_reference|SC|contig000001	Prodigal:2.60	CDS	536543	538852	.	-	0	ID=cluster5_reference_00511;gene=pilQ;inference=ab initio prediction:Prodigal:2.60,similar to AA sequence:RefSeq:YP_005900384.1,similar to AA sequence:UniProtKB:Q70M91,protein motif:CLUSTERS:PRK13568,protein motif:Cdd:COG4796,protein motif:TIGRFAMs:TIGR02515,protein motif:Pfam:PF00263.15;locus_tag=cluster5_reference_00511;product=type IV pilus secretin PilQ,Type IV pilus biogenesis and competence…
cluster5_reference|SC|contig000001	Prodigal:2.60	CDS	538871	539416	.	-	0	ID=cluster5_reference_00512;inference=ab initio prediction:Prodigal:2.60,similar to AA sequence:RefSeq:YP_207268.1,protein motif:Pfam:PF04351.7;locus_tag=cluster5_reference_00512;product=PilP protein,Pilus assembly protein%2C PilP;protein_id=gnl|SC|cluster5_reference_00512
cluster5_reference|SC|contig000001	Prodigal:2.60	CDS	539434	540081	.	-	0	ID=cluster5_reference_00513;inference=ab initio prediction:Prodigal:2.60,similar to AA sequence:RefSeq:YP_002000764.1,protein motif:Pfam:PF04350.7;locus_tag=cluster5_reference_00513;product=PilO,Pilus assembly protein%2C PilO;protein_id=gnl|SC|cluster5_reference_00513
cluster5_reference|SC|contig000001	Prodigal:2.60	CDS	540082	540681	.	-	0	ID=cluster5_reference_00514;inference=ab initio prediction:Prodigal:2.60,similar to AA sequence:RefSeq:YP_207270.1,protein motif:Pfam:PF05137.7;locus_tag=cluster5_reference_00514;product=PilN,Fimbrial assembly protein (PilN);protein_id=gnl|SC|cluster5_reference_00514
cluster5_reference|SC|contig000001	Prodigal:2.60	CDS	540684	541799	.	-	0	ID=cluster5_reference_00515;inference=ab initio prediction:Prodigal:2.60,similar to AA sequence:RefSeq:YP_002000766.1,protein motif:TIGRFAMs:TIGR01175,protein motif:Pfam:PF11104.2;locus_tag=cluster5_reference_00515;product=PilM,type IV pilus assembly protein PilM,Competence protein A;protein_id=gnl|SC|cluster5_reference_00515
cluster5_reference|SC|contig000001	Prodigal:2.60	CDS	541930	544347	.	+	0	ID=cluster5_reference_00516;gene=mrcA;inference=ab initio prediction:Prodigal:2.60,similar to AA sequence:RefSeq:YP_005888921.1,similar to AA sequence:UniProtKB:O05131,protein motif:CLUSTERS:PRK11636,protein motif:Cdd:COG5009,protein motif:TIGRFAMs:TIGR02074,protein motif:Pfam:PF00912.16;locus_tag=cluster5_reference_00516;product=protein PonA,Penicillin-binding protein 1A,penicillin-binding prote…
cluster5_reference|SC|contig000001	Prodigal:2.60	CDS	544468	545097	.	-	0	ID=cluster5_reference_00517;gene=engB;inference=ab initio prediction:Prodigal:2.60,similar to AA sequence:RefSeq:YP_003082600.1,similar to AA sequence:UniProtKB:P0A6P7,protein motif:CLUSTERS:PRK00454,protein motif:Cdd:COG3596,protein motif:TIGRFAMs:TIGR03598,protein motif:Pfam:PF01926.17;locus_tag=cluster5_reference_00517;product=ribosome biogenesis GTP-binding protein YsxC,Probable GTP-binding p…
cluster5_reference|SC|contig000001	Prodigal:2.60	CDS	545303	545926	.	+	0	ID=cluster5_reference_00518;gene=cc4;inference=ab initio prediction:Prodigal:2.60,similar to AA sequence:RefSeq:YP_207274.1,similar to AA sequence:UniProtKB:P00106,protein motif:Cdd:COG2010,protein motif:TIGRFAMs:TIGR00782,protein motif:Pfam:PF00034.15;locus_tag=cluster5_reference_00518;product=cytochrome precursor,Cytochrome c4 precursor,Cytochrome c%2C mono- and diheme variants,cytochrome c oxi…
cluster5_reference|SC|contig000001	Prodigal:2.60	CDS	546140	548155	.	+	0	ID=cluster5_reference_00519;gene=ccsB;inference=ab initio prediction:Prodigal:2.60,similar to AA sequence:RefSeq:YP_207275.1,similar to AA sequence:UniProtKB:P73912,protein motif:Pfam:PF05140.8;locus_tag=cluster5_reference_00519;product=cytochrome biogenesis protein,Cytochrome c biogenesis protein CcsB,ResB-like family;protein_id=gnl|SC|cluster5_reference_00519
cluster5_reference|SC|contig000001	Prodigal:2.60	CDS	548148	549335	.	+	0	ID=cluster5_reference_00520;gene=ccmF;inference=ab initio prediction:Prodigal:2.60,similar to AA sequence:RefSeq:YP_207276.1,similar to AA sequence:UniProtKB:P33927,protein motif:Cdd:COG4137,protein motif:TIGRFAMs:TIGR03144,protein motif:Pfam:PF01578.14;locus_tag=cluster5_reference_00520;product=cytochrome synthesis protein,Cytochrome c-type biogenesis protein CcmF,ABC-type uncharacterized transp…
cluster5_reference|SC|contig000001	Prodigal:2.60	CDS	549452	550516	.	+	0	ID=cluster5_reference_00521;eC_number=3.4.24.57;gene=gcp;inference=ab initio prediction:Prodigal:2.60,similar to AA sequence:RefSeq:YP_207277.1,similar to AA sequence:UniProtKB:P05852,protein motif:CLUSTERS:PRK09604,protein motif:Cdd:COG5624,protein motif:TIGRFAMs:TIGR03723,protein motif:Pfam:PF00814.19;locus_tag=cluster5_reference_00521;product=DNA-binding/iron metalloprotein/AP endonuclease,t(6…
cluster5_reference|SC|contig000001	Prodigal:2.60	CDS	550560	551456	.	-	0	ID=cluster5_reference_00522;eC_number=2.3.1.-;gene=htrB_1;inference=ab initio prediction:Prodigal:2.60,similar to AA sequence:RefSeq:YP_002000773.1,similar to AA sequence:UniProtKB:P0ACV0,protein motif:CLUSTERS:PRK08905,protein motif:Cdd:COG1560,protein motif:TIGRFAMs:TIGR02207,protein motif:Pfam:PF03279.7;locus_tag=cluster5_reference_00522;product=lipid A biosynthesis lauroyl acyltransferase,Lip…
cluster5_reference|SC|contig000001	Prodigal:2.60	CDS	551802	552971	.	+	0	ID=cluster5_reference_00523;eC_number=2.5.1.6;gene=metK;inference=ab initio prediction:Prodigal:2.60,similar to AA sequence:RefSeq:YP_005888928.1,similar to AA sequence:UniProtKB:Q63YH5,protein motif:CLUSTERS:PRK05250,protein motif:TIGRFAMs:TIGR01034,protein motif:Pfam:PF02773.10;locus_tag=cluster5_reference_00523;product=S-adenosylmethionine synthetase,S-adenosylmethionine synthase,S-adenosylmet…
cluster5_reference|SC|contig000001	Prodigal:2.60	CDS	553143	553448	.	+	0	ID=cluster5_reference_00524;inference=ab initio prediction:Prodigal:2.60,similar to AA sequence:RefSeq:YP_005902535.1,protein motif:Pfam:PF05598.5;locus_tag=cluster5_reference_00524;product=IS1106 transposase,Transposase domain (DUF772);protein_id=gnl|SC|cluster5_reference_00524
cluster5_reference|SC|contig000001	Prodigal:2.60	CDS	553575	554291	.	+	0	ID=cluster5_reference_00525;inference=ab initio prediction:Prodigal:2.60,similar to AA sequence:RefSeq:YP_001600178.1,protein motif:Pfam:PF01609.15;locus_tag=cluster5_reference_00525;product=IS1106A3 transposase,Transposase DDE domain;protein_id=gnl|SC|cluster5_reference_00525
cluster5_reference|SC|contig000001	Prodigal:2.60	CDS	560826	561758	.	+	0	ID=cluster5_reference_00526;eC_number=3.4.11.5,3.4.11.5;gene=pip;inference=ab initio prediction:Prodigal:2.60,similar to AA sequence:RefSeq:YP_974976.1,similar to AA sequence:UniProtKB:P42786,protein motif:CLUSTERS:PRK03592,protein motif:TIGRFAMs:TIGR01249,protein motif:Pfam:PF00561.1;locus_tag=cluster5_reference_00526;product=proline iminopeptidase,Proline iminopeptidase,haloalkane dehalogenase,…
cluster5_reference|SC|contig000001	Prodigal:2.60	CDS	561815	562942	.	-	0	ID=cluster5_reference_00527;inference=ab initio prediction:Prodigal:2.60,similar to AA sequence:RefSeq:YP_004048914.1,similar to AA sequence:UniProtKB:Q9JZR5,protein motif:CLUSTERS:PRK11679;locus_tag=cluster5_reference_00527;product=lipoprotein,hypothetical protein,lipoprotein;protein_id=gnl|SC|cluster5_reference_00527
cluster5_reference|SC|contig000001	Prodigal:2.60	CDS	563020	563895	.	-	0	ID=cluster5_reference_00528;eC_number=4.2.1.52,4.2.1.52;gene=dapA;inference=ab initio prediction:Prodigal:2.60,similar to AA sequence:RefSeq:YP_208050.1,similar to AA sequence:UniProtKB:Q9JZR4,protein motif:CLUSTERS:PRK03170,protein motif:TIGRFAMs:TIGR00674,protein motif:Pfam:PF00701.16;locus_tag=cluster5_reference_00528;product=dihydrodipicolinate synthase,Dihydrodipicolinate synthase,dihydrodip…
cluster5_reference|SC|contig000001	Prodigal:2.60	CDS	563933	564187	.	+	0	ID=cluster5_reference_00529;inference=ab initio prediction:Prodigal:2.60;locus_tag=cluster5_reference_00529;product=hypothetical protein;protein_id=gnl|SC|cluster5_reference_00529
cluster5_reference|SC|contig000001	Prodigal:2.60	CDS	564202	565593	.	+	0	ID=cluster5_reference_00530;gene=xanQ;inference=ab initio prediction:Prodigal:2.60,similar to AA sequence:RefSeq:YP_004048912.1,similar to AA sequence:UniProtKB:P67444,protein motif:CLUSTERS:PRK10720,protein motif:TIGRFAMs:TIGR03173,protein motif:Pfam:PF00860.14;locus_tag=cluster5_reference_00530;product=transmembrane transport protein,Xanthine permease XanQ,uracil transporter,xanthine permease,P…
cluster5_reference|SC|contig000001	Prodigal:2.60	CDS	565655	566407	.	-	0	ID=cluster5_reference_00531;eC_number=2.1.1.34,2.1.1.185;gene=rlmB_1;inference=ab initio prediction:Prodigal:2.60,similar to AA sequence:RefSeq:YP_005883082.1,similar to AA sequence:UniProtKB:P63177,protein motif:CLUSTERS:PRK11181,protein motif:TIGRFAMs:TIGR00186,protein motif:Pfam:PF00588.13;locus_tag=cluster5_reference_00531;product=RNA methyltransferase,23S rRNA (guanosine-2'-O-)-methyltransfe…
cluster5_reference|SC|contig000001	Prodigal:2.60	CDS	566473	566961	.	-	0	ID=cluster5_reference_00532;inference=ab initio prediction:Prodigal:2.60,similar to AA sequence:RefSeq:YP_002001480.1,protein motif:Pfam:PF04306.7;locus_tag=cluster5_reference_00532;product=Membrane protein,Protein of unknown function (DUF456);protein_id=gnl|SC|cluster5_reference_00532
cluster5_reference|SC|contig000001	Prodigal:2.60	CDS	566966	567685	.	-	0	ID=cluster5_reference_00533;eC_number=3.5.4.-;gene=tadA;inference=ab initio prediction:Prodigal:2.60,similar to AA sequence:RefSeq:YP_208048.1,similar to AA sequence:UniProtKB:P68398,protein motif:CLUSTERS:PRK10860,protein motif:Cdd:COG0117,protein motif:TIGRFAMs:TIGR00326,protein motif:Pfam:PF00383.1;locus_tag=cluster5_reference_00533;product=cytosine deaminase,tRNA-specific adenosine deaminase,…
cluster5_reference|SC|contig000001	Prodigal:2.60	CDS	567689	568630	.	-	0	ID=cluster5_reference_00534;eC_number=2.5.1.75,2.5.1.75;gene=miaA;inference=ab initio prediction:Prodigal:2.60,similar to AA sequence:RefSeq:YP_003083037.1,similar to AA sequence:UniProtKB:P16384,protein motif:CLUSTERS:PRK00091,protein motif:TIGRFAMs:TIGR00174,protein motif:Pfam:PF01715.11;locus_tag=cluster5_reference_00534;product=tRNA delta(2)-isopentenylpyrophosphate transferase,tRNA dimethyla…
cluster5_reference|SC|contig000001	Prodigal:2.60	CDS	569102	569410	.	+	0	ID=cluster5_reference_00535;inference=ab initio prediction:Prodigal:2.60,similar to AA sequence:RefSeq:YP_002001484.1;locus_tag=cluster5_reference_00535;product=Membrane protein;protein_id=gnl|SC|cluster5_reference_00535
cluster5_reference|SC|contig000001	Prodigal:2.60	CDS	569429	570577	.	+	0	ID=cluster5_reference_00536;inference=ab initio prediction:Prodigal:2.60,protein motif:Cdd:COG4394,protein motif:TIGRFAMs:TIGR03837,protein motif:Pfam:PF10093.3;locus_tag=cluster5_reference_00536;product=Uncharacterized protein conserved in bacteria,conserved hypothetical protein%2C PP_1857 family,Uncharacterized protein conserved in bacteria (DUF2331);protein_id=gnl|SC|cluster5_reference_00536
cluster5_reference|SC|contig000001	Prodigal:2.60	CDS	570620	571180	.	+	0	ID=cluster5_reference_00537;gene=efp;inference=ab initio prediction:Prodigal:2.60,similar to AA sequence:RefSeq:YP_208043.1,similar to AA sequence:UniProtKB:Q9HZZ2,protein motif:CLUSTERS:PRK00529,protein motif:TIGRFAMs:TIGR00038,protein motif:Pfam:PF09285.5;locus_tag=cluster5_reference_00537;product=elongation factor P,Elongation factor P,elongation factor P,translation elongation factor P,Elonga…
cluster5_reference|SC|contig000001	Prodigal:2.60	CDS	571230	572075	.	-	0	ID=cluster5_reference_00538;inference=ab initio prediction:Prodigal:2.60,similar to AA sequence:RefSeq:YP_001599019.1;locus_tag=cluster5_reference_00538;product=lipoprotein;protein_id=gnl|SC|cluster5_reference_00538
cluster5_reference|SC|contig000001	Prodigal:2.60	CDS	572192	572773	.	-	0	ID=cluster5_reference_00539;inference=ab initio prediction:Prodigal:2.60,similar to AA sequence:RefSeq:YP_004048902.1,protein motif:CLUSTERS:PRK08317,protein motif:Cdd:COG4976,protein motif:TIGRFAMs:TIGR02081,protein motif:Pfam:PF07021.6;locus_tag=cluster5_reference_00539;product=methionine biosynthesis MetW,hypothetical protein,Predicted methyltransferase (contains TPR repeat),methionine biosynt…
cluster5_reference|SC|contig000001	Prodigal:2.60	CDS	572770	573909	.	-	0	ID=cluster5_reference_00540;eC_number=2.3.1.31;gene=metX;inference=ab initio prediction:Prodigal:2.60,similar to AA sequence:RefSeq:YP_002001491.1,similar to AA sequence:UniProtKB:Q8F4I0,protein motif:CLUSTERS:PRK00175,protein motif:TIGRFAMs:TIGR01392,protein motif:Pfam:PF00561.1;locus_tag=cluster5_reference_00540;product=homoserine O-acetyltransferase,Homoserine O-acetyltransferase,homoserine O-…
cluster5_reference|SC|contig000001	Prodigal:2.60	CDS	574052	574252	.	+	0	ID=cluster5_reference_00541;inference=ab initio prediction:Prodigal:2.60,similar to AA sequence:RefSeq:YP_002001492.1;locus_tag=cluster5_reference_00541;product=NADH dehydrogenase I subunit N;protein_id=gnl|SC|cluster5_reference_00541
cluster5_reference|SC|contig000001	Prodigal:2.60	CDS	574360	574485	.	-	0	ID=cluster5_reference_00542;gene=rpmJ;inference=ab initio prediction:Prodigal:2.60,similar to AA sequence:RefSeq:YP_208039.1,similar to AA sequence:UniProtKB:Q2EEQ2,protein motif:CLUSTERS:PRK00831,protein motif:TIGRFAMs:TIGR01022,protein motif:Pfam:PF00444.12;locus_tag=cluster5_reference_00542;product=50S ribosomal protein L36,50S ribosomal protein L36 2,50S ribosomal protein L36,ribosomal protei…
cluster5_reference|SC|contig000001	Prodigal:2.60	CDS	574485	574760	.	-	0	ID=cluster5_reference_00543;gene=rpmE2;inference=ab initio prediction:Prodigal:2.60,similar to AA sequence:RefSeq:YP_208038.1,similar to AA sequence:UniProtKB:P0A7N1,protein motif:CLUSTERS:PRK01678,protein motif:Cdd:COG0254,protein motif:TIGRFAMs:TIGR00105,protein motif:Pfam:PF01197.12;locus_tag=cluster5_reference_00543;product=50S ribosomal protein L31,50S ribosomal protein L31 type B,50S riboso…
cluster5_reference|SC|contig000001	Prodigal:2.60	CDS	574962	575840	.	+	0	ID=cluster5_reference_00544;eC_number=1.5.1.20;gene=metF;inference=ab initio prediction:Prodigal:2.60,similar to AA sequence:RefSeq:YP_002001495.1,similar to AA sequence:UniProtKB:Q9JZQ3,protein motif:CLUSTERS:PRK09432,protein motif:TIGRFAMs:TIGR00676,protein motif:Pfam:PF02219.11;locus_tag=cluster5_reference_00544;product=5%2C10-methylenetetrahydrofolate reductase,5%2C10-methylenetetrahydrofolat…
cluster5_reference|SC|contig000001	Prodigal:2.60	CDS	575976	578252	.	+	0	ID=cluster5_reference_00545;eC_number=2.1.1.14,2.1.1.14;gene=metE;inference=ab initio prediction:Prodigal:2.60,similar to AA sequence:RefSeq:YP_208036.1,similar to AA sequence:UniProtKB:Q9JZQ2,protein motif:CLUSTERS:PRK05222,protein motif:TIGRFAMs:TIGR01371,protein motif:Pfam:PF01717.12;locus_tag=cluster5_reference_00545;product=5- methyltetrahydropteroyltriglutamate/homocysteine S-methyltransfer…
cluster5_reference|SC|contig000001	Prodigal:2.60	CDS	578531	579268	.	+	0	ID=cluster5_reference_00546;eC_number=1.11.1.15;inference=ab initio prediction:Prodigal:2.60,similar to AA sequence:RefSeq:YP_208034.1,similar to AA sequence:UniProtKB:P44758,protein motif:CLUSTERS:PRK10638,protein motif:TIGRFAMs:TIGR02190,protein motif:Pfam:PF08534.4;locus_tag=cluster5_reference_00546;product=peroxiredoxin family protein/glutaredoxin,Hybrid peroxiredoxin hyPrx5,glutaredoxin 3,gl…
cluster5_reference|SC|contig000001	Prodigal:2.60	CDS	579451	580920	.	+	0	ID=cluster5_reference_00547;eC_number=1.8.1.4;gene=pdhD;inference=ab initio prediction:Prodigal:2.60,similar to AA sequence:RefSeq:YP_002001499.1,similar to AA sequence:UniProtKB:P11959,protein motif:CLUSTERS:PRK06292,protein motif:Cdd:COG2210,protein motif:TIGRFAMs:TIGR01350,protein motif:Pfam:PF07992.8;locus_tag=cluster5_reference_00547;product=dihydrolipoamide dehydrogenase,Dihydrolipoyl dehyd…
cluster5_reference|SC|contig000001	Prodigal:2.60	CDS	581199	581576	.	+	0	ID=cluster5_reference_00548;gene=sdhC;inference=ab initio prediction:Prodigal:2.60,similar to AA sequence:RefSeq:YP_005883064.1,similar to AA sequence:UniProtKB:P69054,protein motif:CLUSTERS:PRK09487,protein motif:Cdd:COG2009,protein motif:TIGRFAMs:TIGR02970,protein motif:Pfam:PF01127.16;locus_tag=cluster5_reference_00548;product=putative succinate dehydrogenase cytochrome B subunit,Succinate deh…
cluster5_reference|SC|contig000001	Prodigal:2.60	CDS	581570	581911	.	+	0	ID=cluster5_reference_00549;gene=sdhD;inference=ab initio prediction:Prodigal:2.60,similar to AA sequence:RefSeq:YP_208030.1,similar to AA sequence:UniProtKB:P51057,protein motif:CLUSTERS:PRK09488,protein motif:TIGRFAMs:TIGR02968,protein motif:Pfam:PF01127.16;locus_tag=cluster5_reference_00549;product=succinate dehydrogenase hydrophobic membrane anchor protein,Succinate dehydrogenase hydrophobic …
cluster5_reference|SC|contig000001	Prodigal:2.60	CDS	581914	583677	.	+	0	ID=cluster5_reference_00550;eC_number=1.3.99.1,1.3.99.1;gene=sdhA;inference=ab initio prediction:Prodigal:2.60,similar to AA sequence:RefSeq:YP_974997.1,similar to AA sequence:UniProtKB:P0AC41,protein motif:CLUSTERS:PRK07057,protein motif:Cdd:COG0029,protein motif:TIGRFAMs:TIGR01816,protein motif:Pfam:PF00890.18;locus_tag=cluster5_reference_00550;product=succinate dehydrogenase flavoprotein subun…
cluster5_reference|SC|contig000001	Prodigal:2.60	CDS	583798	584505	.	+	0	ID=cluster5_reference_00551;eC_number=1.3.99.1,1.3.99.1;gene=sdhB;inference=ab initio prediction:Prodigal:2.60,similar to AA sequence:RefSeq:YP_974998.1,similar to AA sequence:UniProtKB:P07014,protein motif:CLUSTERS:PRK12575,protein motif:Cdd:COG0479,protein motif:TIGRFAMs:TIGR00384;locus_tag=cluster5_reference_00551;product=succinate dehydrogenase iron-sulfur subunit,Succinate dehydrogenase iron…
cluster5_reference|SC|contig000001	Prodigal:2.60	CDS	584509	584757	.	+	0	ID=cluster5_reference_00552;inference=ab initio prediction:Prodigal:2.60,similar to AA sequence:RefSeq:YP_005899873.1,similar to AA sequence:UniProtKB:Q9KPA2,protein motif:CLUSTERS:PRK10878,protein motif:Pfam:PF03937.10;locus_tag=cluster5_reference_00552;product=TPR repeat protein,hypothetical protein,hypothetical protein,Flavinator of succinate dehydrogenase;protein_id=gnl|SC|cluster5_reference_…
cluster5_reference|SC|contig000001	Prodigal:2.60	CDS	584869	586152	.	+	0	ID=cluster5_reference_00553;eC_number=2.3.3.1,2.3.3.1;gene=gltA;inference=ab initio prediction:Prodigal:2.60,similar to AA sequence:RefSeq:YP_208026.1,similar to AA sequence:UniProtKB:P0ABH7,protein motif:CLUSTERS:PRK05614,protein motif:TIGRFAMs:TIGR01798,protein motif:Pfam:PF00285.15;locus_tag=cluster5_reference_00553;product=type II citrate synthase,Citrate synthase,type II citrate synthase,cit…
cluster5_reference|SC|contig000001	Prodigal:2.60	CDS	586357	589185	.	+	0	ID=cluster5_reference_00554;eC_number=1.2.4.2;gene=sucA;inference=ab initio prediction:Prodigal:2.60,similar to AA sequence:RefSeq:YP_002001507.1,similar to AA sequence:UniProtKB:P0AFG3,protein motif:CLUSTERS:PRK09404,protein motif:TIGRFAMs:TIGR00239,protein motif:Pfam:PF02779.18;locus_tag=cluster5_reference_00554;product=2-oxoglutarate dehydrogenase E1,2-oxoglutarate dehydrogenase E1 component,2…
cluster5_reference|SC|contig000001	Prodigal:2.60	CDS	589285	590466	.	+	0	ID=cluster5_reference_00555;eC_number=2.3.1.61,2.3.1.61;gene=sucB;inference=ab initio prediction:Prodigal:2.60,similar to AA sequence:RefSeq:YP_975002.1,similar to AA sequence:UniProtKB:P0AFG6,protein motif:CLUSTERS:PRK05704,protein motif:Cdd:COG5016,protein motif:TIGRFAMs:TIGR01347,protein motif:Pfam:PF00198.17;locus_tag=cluster5_reference_00555;product=dihydrolipoamide succinyltransferase,Dihyd…
cluster5_reference|SC|contig000001	Prodigal:2.60	CDS	590831	592264	.	+	0	ID=cluster5_reference_00556;eC_number=1.8.1.4,1.8.1.4;gene=lpd;inference=ab initio prediction:Prodigal:2.60,similar to AA sequence:RefSeq:YP_208023.1,similar to AA sequence:UniProtKB:P14218,protein motif:CLUSTERS:PRK06327,protein motif:Cdd:COG2210,protein motif:TIGRFAMs:TIGR01350,protein motif:Pfam:PF07992.8;locus_tag=cluster5_reference_00556;product=dihydrolipoamide dehydrogenase,Dihydrolipoyl d…
cluster5_reference|SC|contig000001	Prodigal:2.60	CDS	592359	592646	.	+	0	ID=cluster5_reference_00557;inference=ab initio prediction:Prodigal:2.60,similar to AA sequence:RefSeq:YP_004048884.1;locus_tag=cluster5_reference_00557;product=membrane protein;protein_id=gnl|SC|cluster5_reference_00557
cluster5_reference|SC|contig000001	Prodigal:2.60	CDS	592745	593911	.	+	0	ID=cluster5_reference_00558;eC_number=6.2.1.5,6.2.1.5;gene=sucC;inference=ab initio prediction:Prodigal:2.60,similar to AA sequence:RefSeq:YP_208021.1,similar to AA sequence:UniProtKB:Q883Z4,protein motif:CLUSTERS:PRK00696,protein motif:Cdd:COG0045,protein motif:TIGRFAMs:TIGR01016,protein motif:Pfam:PF08442.4;locus_tag=cluster5_reference_00558;product=succinyl-CoA synthetase subunit beta,Succinyl…
cluster5_reference|SC|contig000001	Prodigal:2.60	CDS	593922	594812	.	+	0	ID=cluster5_reference_00559;eC_number=6.2.1.5,6.2.1.5;gene=sucD;inference=ab initio prediction:Prodigal:2.60,similar to AA sequence:RefSeq:YP_208020.1,similar to AA sequence:UniProtKB:P0AGE9,protein motif:CLUSTERS:PRK05678,protein motif:Cdd:COG0074,protein motif:TIGRFAMs:TIGR01019,protein motif:Pfam:PF02629.13;locus_tag=cluster5_reference_00559;product=succinyl-CoA synthetase subunit alpha,Succin…
cluster5_reference|SC|contig000001	Prodigal:2.60	CDS	595047	595376	.	-	0	ID=cluster5_reference_00560;inference=ab initio prediction:Prodigal:2.60,similar to AA sequence:RefSeq:YP_003083463.1,protein motif:Cdd:COG1943,protein motif:Pfam:PF01797.10;locus_tag=cluster5_reference_00560;product=putative type I restriction-modification system DNA methylase,Transposase and inactivated derivatives,Transposase IS200 like;protein_id=gnl|SC|cluster5_reference_00560
cluster5_reference|SC|contig000001	Prodigal:2.60	CDS	595348	595491	.	-	0	ID=cluster5_reference_00561;inference=ab initio prediction:Prodigal:2.60;locus_tag=cluster5_reference_00561;product=hypothetical protein;protein_id=gnl|SC|cluster5_reference_00561
cluster5_reference|SC|contig000001	Prodigal:2.60	CDS	595777	596979	.	-	0	ID=cluster5_reference_00562;eC_number=2.1.1.37;gene=haeIIIM_2;inference=ab initio prediction:Prodigal:2.60,similar to AA sequence:RefSeq:YP_208922.1,similar to AA sequence:UniProtKB:P20589,protein motif:CLUSTERS:PRK10458,protein motif:TIGRFAMs:TIGR00675,protein motif:Pfam:PF00145.11;locus_tag=cluster5_reference_00562;product=5-methylcytosine methyltransferase,Modification methylase HaeIII,DNA cyt…
cluster5_reference|SC|contig000001	Prodigal:2.60	CDS	596992	598176	.	-	0	ID=cluster5_reference_00563;inference=ab initio prediction:Prodigal:2.60,protein motif:Cdd:COG3183,protein motif:Pfam:PF01844.17;locus_tag=cluster5_reference_00563;product=Predicted restriction endonuclease,HNH endonuclease;protein_id=gnl|SC|cluster5_reference_00563
cluster5_reference|SC|contig000001	Prodigal:2.60	CDS	598218	601067	.	-	0	ID=cluster5_reference_00564;gene=uvrA;inference=ab initio prediction:Prodigal:2.60,similar to AA sequence:RefSeq:YP_002000934.1,similar to AA sequence:UniProtKB:P0A698,protein motif:CLUSTERS:PRK00349,protein motif:Cdd:COG4987,protein motif:TIGRFAMs:TIGR00630,protein motif:Pfam:PF00005.21;locus_tag=cluster5_reference_00564;product=excinuclease ABC subunit A,Excinuclease ABC subunit A,excinuclease …
cluster5_reference|SC|contig000001	Prodigal:2.60	CDS	601222	602019	.	+	0	ID=cluster5_reference_00565;inference=ab initio prediction:Prodigal:2.60,similar to AA sequence:RefSeq:YP_001599045.1,protein motif:CLUSTERS:PRK05305,protein motif:TIGRFAMs:TIGR00164,protein motif:Pfam:PF02666.9;locus_tag=cluster5_reference_00565;product=phosphatidylserine decarboxylase,phosphatidylserine decarboxylase,phosphatidylserine decarboxylase homolog,Phosphatidylserine decarboxylase;prot…
cluster5_reference|SC|contig000001	Prodigal:2.60	CDS	603397	605673	.	-	0	ID=cluster5_reference_00566;inference=ab initio prediction:Prodigal:2.60,similar to AA sequence:RefSeq:YP_208276.1,similar to AA sequence:UniProtKB:Q9JZN9,protein motif:CLUSTERS:PRK13524,protein motif:Cdd:COG4206,protein motif:TIGRFAMs:TIGR01785,protein motif:Pfam:PF00593.18;locus_tag=cluster5_reference_00566;product=TonB-dependent receptor protein,Probable TonB-dependent receptor NMB0964 precurs…
cluster5_reference|SC|contig000001	Prodigal:2.60	CDS	606095	606685	.	+	0	ID=cluster5_reference_00567;eC_number=4.1.3.27,2.6.1.85;gene=pabA;inference=ab initio prediction:Prodigal:2.60,similar to AA sequence:RefSeq:YP_208275.1,similar to AA sequence:UniProtKB:P00903,protein motif:CLUSTERS:PRK14607,protein motif:Cdd:COG0135,protein motif:TIGRFAMs:TIGR00566,protein motif:Pfam:PF00117.22;locus_tag=cluster5_reference_00567;product=anthranilate synthase component II,Para-am…
cluster5_reference|SC|contig000001	Prodigal:2.60	CDS	606748	607806	.	+	0	ID=cluster5_reference_00568;eC_number=2.4.2.18;gene=trpD;inference=ab initio prediction:Prodigal:2.60,similar to AA sequence:RefSeq:YP_001599048.1,similar to AA sequence:UniProtKB:A0R048,protein motif:CLUSTERS:PRK00188,protein motif:Cdd:COG0135,protein motif:TIGRFAMs:TIGR01245,protein motif:Pfam:PF00591.15;locus_tag=cluster5_reference_00568;product=anthranilate phosphoribosyltransferase,Anthranil…
cluster5_reference|SC|contig000001	Prodigal:2.60	CDS	609262	609729	.	+	0	ID=cluster5_reference_00569;gene=mdaB_2;inference=ab initio prediction:Prodigal:2.60,similar to AA sequence:RefSeq:YP_001599058.1,similar to AA sequence:UniProtKB:P0AEY5,protein motif:Cdd:COG2249,protein motif:Pfam:PF02525.11;locus_tag=cluster5_reference_00569;product=modulator of drug activity B,Modulator of drug activity B,Putative NADPH-quinone reductase (modulator of drug activity B),Flavodox…
cluster5_reference|SC|contig000001	Prodigal:2.60	CDS	609937	611322	.	-	0	ID=cluster5_reference_00570;eC_number=1.6.1.2,1.6.1.2;gene=pntB;inference=ab initio prediction:Prodigal:2.60,similar to AA sequence:RefSeq:YP_208524.1,similar to AA sequence:UniProtKB:P0AB67,protein motif:CLUSTERS:PRK09444,protein motif:Cdd:COG3288,protein motif:Pfam:PF02233.10;locus_tag=cluster5_reference_00570;product=pyridine nucleotide transhydrogenase,NAD(P) transhydrogenase subunit beta,pyr…
cluster5_reference|SC|contig000001	Prodigal:2.60	CDS	611402	611785	.	-	0	ID=cluster5_reference_00571;inference=ab initio prediction:Prodigal:2.60,similar to AA sequence:RefSeq:YP_002002361.1,protein motif:Pfam:PF01124.12;locus_tag=cluster5_reference_00571;product=Membrane protein,MAPEG family;protein_id=gnl|SC|cluster5_reference_00571
cluster5_reference|SC|contig000001	Prodigal:2.60	CDS	611789	613330	.	-	0	ID=cluster5_reference_00572;eC_number=1.6.1.2;gene=pntA;inference=ab initio prediction:Prodigal:2.60,similar to AA sequence:RefSeq:YP_002002360.1,similar to AA sequence:UniProtKB:P07001,protein motif:CLUSTERS:PRK09424,protein motif:Cdd:COG3288,protein motif:TIGRFAMs:TIGR00561,protein motif:Pfam:PF01262.15;locus_tag=cluster5_reference_00572;product=NAD(P) transhydrogenase subunit alpha,NAD(P) tran…
cluster5_reference|SC|contig000001	Prodigal:2.60	CDS	613620	614453	.	+	0	ID=cluster5_reference_00573;eC_number=3.1.3.3;gene=serB;inference=ab initio prediction:Prodigal:2.60,similar to AA sequence:RefSeq:YP_002002358.1,similar to AA sequence:UniProtKB:P0AGB0,protein motif:CLUSTERS:PRK11133,protein motif:Cdd:COG3830,protein motif:TIGRFAMs:TIGR00338,protein motif:Pfam:PF00702.1;locus_tag=cluster5_reference_00573;product=SerB protein,Phosphoserine phosphatase,phosphoseri…
cluster5_reference|SC|contig000001	Prodigal:2.60	CDS	614517	615740	.	+	0	ID=cluster5_reference_00574;gene=clcA_1;inference=ab initio prediction:Prodigal:2.60,similar to AA sequence:RefSeq:YP_002002357.1,similar to AA sequence:UniProtKB:Q8ZRP8,protein motif:CLUSTERS:PRK01862,protein motif:Pfam:PF00654.14;locus_tag=cluster5_reference_00574;product=Chloride channel protein-related protein,H(+)/Cl(-) exchange transporter ClcA,putative voltage-gated ClC-type chloride chann…
cluster5_reference|SC|contig000001	Prodigal:2.60	CDS	615901	617481	.	+	0	ID=cluster5_reference_00575;eC_number=2.1.2.3;gene=purH;inference=ab initio prediction:Prodigal:2.60,similar to AA sequence:RefSeq:YP_005891771.1,similar to AA sequence:UniProtKB:P15639,protein motif:CLUSTERS:PRK00881,protein motif:Cdd:COG0299,protein motif:TIGRFAMs:TIGR00355,protein motif:Pfam:PF01808.12;locus_tag=cluster5_reference_00575;product=bifunctional purine biosynthesis protein PurH [in…
cluster5_reference|SC|contig000001	Prodigal:2.60	CDS	617625	617849	.	+	0	ID=cluster5_reference_00576;inference=ab initio prediction:Prodigal:2.60;locus_tag=cluster5_reference_00576;product=hypothetical protein;protein_id=gnl|SC|cluster5_reference_00576
cluster5_reference|SC|contig000001	Prodigal:2.60	CDS	618094	618993	.	+	0	ID=cluster5_reference_00577;inference=ab initio prediction:Prodigal:2.60,similar to AA sequence:RefSeq:YP_005879129.1,protein motif:Pfam:PF01548.11;locus_tag=cluster5_reference_00577;product=IS110 family transposase,Transposase;protein_id=gnl|SC|cluster5_reference_00577
cluster5_reference|SC|contig000001	Prodigal:2.60	CDS	619047	619295	.	-	0	ID=cluster5_reference_00578;inference=ab initio prediction:Prodigal:2.60,similar to AA sequence:RefSeq:YP_002342232.1;locus_tag=cluster5_reference_00578;product=membrane protein;protein_id=gnl|SC|cluster5_reference_00578
cluster5_reference|SC|contig000001	Prodigal:2.60	CDS	619865	620506	.	-	0	ID=cluster5_reference_00579;gene=grxB;inference=ab initio prediction:Prodigal:2.60,similar to AA sequence:RefSeq:YP_001599753.1,similar to AA sequence:UniProtKB:P0AC59,protein motif:CLUSTERS:PRK10387,protein motif:TIGRFAMs:TIGR02182,protein motif:Pfam:PF04399.7;locus_tag=cluster5_reference_00579;product=glutaredoxin,Glutaredoxin-2,glutaredoxin 2,glutaredoxin%2C GrxB family,Glutaredoxin 2%2C C ter…
cluster5_reference|SC|contig000001	Prodigal:2.60	CDS	620727	623048	.	+	0	ID=cluster5_reference_00580;eC_number=2.7.6.5;gene=relA;inference=ab initio prediction:Prodigal:2.60,similar to AA sequence:RefSeq:YP_001599754.1,similar to AA sequence:UniProtKB:P0AG20,protein motif:CLUSTERS:PRK10872,protein motif:Cdd:COG0317,protein motif:TIGRFAMs:TIGR00691,protein motif:Pfam:PF04607.11;locus_tag=cluster5_reference_00580;product=GTP pyrophosphokinase,GTP pyrophosphokinase,(p)pp…
cluster5_reference|SC|contig000001	Prodigal:2.60	CDS	623535	624128	.	+	0	ID=cluster5_reference_00581;inference=ab initio prediction:Prodigal:2.60,similar to AA sequence:RefSeq:YP_005894455.1;locus_tag=cluster5_reference_00581;product=transposase;protein_id=gnl|SC|cluster5_reference_00581
cluster5_reference|SC|contig000001	Prodigal:2.60	CDS	624292	625695	.	-	0	ID=cluster5_reference_00582;gene=natC;inference=ab initio prediction:Prodigal:2.60,similar to AA sequence:RefSeq:YP_001599756.1,similar to AA sequence:UniProtKB:P02930,protein motif:CLUSTERS:PRK09465,protein motif:TIGRFAMs:TIGR01844,protein motif:Pfam:PF02321.12;locus_tag=cluster5_reference_00582;product=periplasmic type I secretion system protein,Outer membrane protein tolC precursor,outer membr…
cluster5_reference|SC|contig000001	Prodigal:2.60	CDS	625764	627191	.	-	0	ID=cluster5_reference_00583;gene=natD;inference=ab initio prediction:Prodigal:2.60,similar to AA sequence:RefSeq:YP_001599757.1,similar to AA sequence:UniProtKB:P09986,protein motif:TIGRFAMs:TIGR01843,protein motif:Pfam:PF00529.14;locus_tag=cluster5_reference_00583;product=periplasmic type I secretion system protein,Hemolysin secretion protein D%2C chromosomal,type I secretion membrane fusion pro…
cluster5_reference|SC|contig000001	Prodigal:2.60	CDS	627427	627780	.	+	0	ID=cluster5_reference_00584;inference=ab initio prediction:Prodigal:2.60;locus_tag=cluster5_reference_00584;product=hypothetical protein;protein_id=gnl|SC|cluster5_reference_00584
cluster5_reference|SC|contig000001	Prodigal:2.60	CDS	627771	628067	.	+	0	ID=cluster5_reference_00585;inference=ab initio prediction:Prodigal:2.60;locus_tag=cluster5_reference_00585;product=hypothetical protein;protein_id=gnl|SC|cluster5_reference_00585
cluster5_reference|SC|contig000001	Prodigal:2.60	CDS	628068	628313	.	+	0	ID=cluster5_reference_00586;inference=ab initio prediction:Prodigal:2.60;locus_tag=cluster5_reference_00586;product=hypothetical protein;protein_id=gnl|SC|cluster5_reference_00586
cluster5_reference|SC|contig000001	Prodigal:2.60	CDS	628385	629728	.	+	0	ID=cluster5_reference_00587;inference=ab initio prediction:Prodigal:2.60,similar to AA sequence:RefSeq:YP_005882139.1,protein motif:Pfam:PF02486.13;locus_tag=cluster5_reference_00587;product=putative phage replication initiation protein,Replication initiation factor;protein_id=gnl|SC|cluster5_reference_00587
cluster5_reference|SC|contig000001	Prodigal:2.60	CDS	629773	630063	.	+	0	ID=cluster5_reference_00588;inference=ab initio prediction:Prodigal:2.60,similar to AA sequence:RefSeq:YP_208248.1;locus_tag=cluster5_reference_00588;product=phage associated protein;protein_id=gnl|SC|cluster5_reference_00588
cluster5_reference|SC|contig000001	Prodigal:2.60	CDS	630068	630265	.	+	0	ID=cluster5_reference_00589;inference=ab initio prediction:Prodigal:2.60,similar to AA sequence:RefSeq:YP_208247.1;locus_tag=cluster5_reference_00589;product=phage associated protein;protein_id=gnl|SC|cluster5_reference_00589
cluster5_reference|SC|contig000001	Prodigal:2.60	CDS	630339	630557	.	+	0	ID=cluster5_reference_00590;inference=ab initio prediction:Prodigal:2.60,similar to AA sequence:RefSeq:YP_208222.1;locus_tag=cluster5_reference_00590;product=phage associated protein;protein_id=gnl|SC|cluster5_reference_00590
cluster5_reference|SC|contig000001	Prodigal:2.60	CDS	630564	630842	.	+	0	ID=cluster5_reference_00591;inference=ab initio prediction:Prodigal:2.60,similar to AA sequence:RefSeq:YP_003083078.1;locus_tag=cluster5_reference_00591;product=putative phage associated protein;protein_id=gnl|SC|cluster5_reference_00591
cluster5_reference|SC|contig000001	Prodigal:2.60	CDS	630970	631287	.	+	0	ID=cluster5_reference_00592;inference=ab initio prediction:Prodigal:2.60,similar to AA sequence:RefSeq:YP_208220.1,protein motif:Pfam:PF06575.6;locus_tag=cluster5_reference_00592;product=phage associated protein,Protein of unknown function (DUF1132);protein_id=gnl|SC|cluster5_reference_00592
cluster5_reference|SC|contig000001	Prodigal:2.60	CDS	631271	631666	.	+	0	ID=cluster5_reference_00593;gene=tspB;inference=ab initio prediction:Prodigal:2.60,similar to AA sequence:RefSeq:YP_003083079.1,protein motif:Pfam:PF05616.7;locus_tag=cluster5_reference_00593;product=cell-surface protein%2C truncated,Neisseria meningitidis TspB protein;protein_id=gnl|SC|cluster5_reference_00593
cluster5_reference|SC|contig000001	Aragorn:1.2.36	tRNA	632325	632400	.	-	0	ID=cluster5_reference_00594;inference=COORDINATES:profile:Aragorn:1.2.36;locus_tag=cluster5_reference_00594;product=tRNA-Asn(gtt)
cluster5_reference|SC|contig000001	Prodigal:2.60	CDS	632493	632852	.	-	0	ID=cluster5_reference_00595;inference=ab initio prediction:Prodigal:2.60,similar to AA sequence:RefSeq:YP_005894467.1,protein motif:Pfam:PF03259.11;locus_tag=cluster5_reference_00595;product=roadblock/LC7 domain protein,Roadblock/LC7 domain;protein_id=gnl|SC|cluster5_reference_00595
cluster5_reference|SC|contig000001	Prodigal:2.60	CDS	632875	633519	.	-	0	ID=cluster5_reference_00596;inference=ab initio prediction:Prodigal:2.60;locus_tag=cluster5_reference_00596;product=hypothetical protein;protein_id=gnl|SC|cluster5_reference_00596
cluster5_reference|SC|contig000001	Prodigal:2.60	CDS	633521	634057	.	-	0	ID=cluster5_reference_00597;gene=mglA;inference=ab initio prediction:Prodigal:2.60,similar to AA sequence:RefSeq:YP_004048139.1,similar to AA sequence:UniProtKB:Q1DB04,protein motif:TIGRFAMs:TIGR00231,protein motif:Pfam:PF03029.11;locus_tag=cluster5_reference_00597;product=ATP-binding protein,Mutual gliding-motility protein MglA,small GTP-binding protein domain,Conserved hypothetical ATP binding …
cluster5_reference|SC|contig000001	Prodigal:2.60	CDS	634069	635166	.	-	0	ID=cluster5_reference_00598;inference=ab initio prediction:Prodigal:2.60;locus_tag=cluster5_reference_00598;product=hypothetical protein;protein_id=gnl|SC|cluster5_reference_00598
cluster5_reference|SC|contig000001	Prodigal:2.60	CDS	635169	636605	.	-	0	ID=cluster5_reference_00599;inference=ab initio prediction:Prodigal:2.60,protein motif:Cdd:COG3170;locus_tag=cluster5_reference_00599;product=Tfp pilus assembly protein FimV;protein_id=gnl|SC|cluster5_reference_00599
cluster5_reference|SC|contig000001	Prodigal:2.60	CDS	636825	637607	.	-	0	ID=cluster5_reference_00600;gene=bioC;inference=ab initio prediction:Prodigal:2.60,similar to AA sequence:RefSeq:YP_001599772.1,protein motif:CLUSTERS:PRK10258,protein motif:Cdd:COG2830,protein motif:TIGRFAMs:TIGR02072,protein motif:Pfam:PF08241.6;locus_tag=cluster5_reference_00600;product=biotin synthesis protein BioC%2C putative,biotin biosynthesis protein BioC,Uncharacterized protein conserved…
cluster5_reference|SC|contig000001	Prodigal:2.60	CDS	637595	638242	.	-	0	ID=cluster5_reference_00601;inference=ab initio prediction:Prodigal:2.60,similar to AA sequence:RefSeq:YP_002002377.1,protein motif:Cdd:COG2830,protein motif:Pfam:PF04301.7;locus_tag=cluster5_reference_00601;product=Dithiobiotin synthetase,Uncharacterized protein conserved in bacteria,Protein of unknown function (DUF452);protein_id=gnl|SC|cluster5_reference_00601
cluster5_reference|SC|contig000001	Prodigal:2.60	CDS	638252	639394	.	-	0	ID=cluster5_reference_00602;eC_number=2.3.1.47,2.3.1.47;gene=bioF;inference=ab initio prediction:Prodigal:2.60,similar to AA sequence:RefSeq:YP_208533.1,similar to AA sequence:UniProtKB:P53556,protein motif:CLUSTERS:PRK05958,protein motif:Cdd:COG0156,protein motif:TIGRFAMs:TIGR00858,protein motif:Pfam:PF00155.15;locus_tag=cluster5_reference_00602;product=8-amino-7-oxononanoate synthase,8-amino-7-…
cluster5_reference|SC|contig000001	Prodigal:2.60	CDS	639416	639586	.	-	0	ID=cluster5_reference_00603;inference=ab initio prediction:Prodigal:2.60,similar to AA sequence:RefSeq:YP_002002379.1;locus_tag=cluster5_reference_00603;product=23S rRNA (uracil-5-)-methyltransferase RumA;protein_id=gnl|SC|cluster5_reference_00603
cluster5_reference|SC|contig000001	Prodigal:2.60	CDS	639659	640693	.	+	0	ID=cluster5_reference_00604;eC_number=2.-.-.-;gene=ynhG;inference=ab initio prediction:Prodigal:2.60,similar to AA sequence:RefSeq:YP_005894475.1,similar to AA sequence:UniProtKB:P76193,protein motif:CLUSTERS:PRK10190,protein motif:Pfam:PF03734.8;locus_tag=cluster5_reference_00604;product=ErfK/YbiS/YcfS/YnhG family protein,Probable L%2CD-transpeptidase YnhG precursor,L%2CD-transpeptidase,L%2CD-tr…
cluster5_reference|SC|contig000001	Prodigal:2.60	CDS	640900	642366	.	-	0	ID=cluster5_reference_00605;gene=ybhI;inference=ab initio prediction:Prodigal:2.60,similar to AA sequence:RefSeq:YP_002002382.1,similar to AA sequence:UniProtKB:P75763,protein motif:TIGRFAMs:TIGR00785,protein motif:Pfam:PF00939.13;locus_tag=cluster5_reference_00605;product=C4-dicarboxylate transporter,Inner membrane protein ybhI,transporter%2C divalent anion:Na+ symporter (DASS) family,Sodium:sul…
cluster5_reference|SC|contig000001	Prodigal:2.60	CDS	642564	643487	.	-	0	ID=cluster5_reference_00606;eC_number=3.5.3.11,3.5.3.11;gene=speB;inference=ab initio prediction:Prodigal:2.60,similar to AA sequence:RefSeq:YP_208536.1,similar to AA sequence:UniProtKB:P60651,protein motif:CLUSTERS:PRK02190,protein motif:Cdd:COG0010,protein motif:TIGRFAMs:TIGR01230,protein motif:Pfam:PF00491.15;locus_tag=cluster5_reference_00606;product=agmatinase,Agmatinase,agmatinase,Arginase/…
cluster5_reference|SC|contig000001	Prodigal:2.60	CDS	643586	645478	.	-	0	ID=cluster5_reference_00607;eC_number=4.1.1.19,4.1.1.19;gene=speA;inference=ab initio prediction:Prodigal:2.60,similar to AA sequence:RefSeq:YP_208537.1,similar to AA sequence:UniProtKB:P21170,protein motif:CLUSTERS:PRK05354,protein motif:Cdd:COG0019,protein motif:TIGRFAMs:TIGR01273,protein motif:Pfam:PF02784.10;locus_tag=cluster5_reference_00607;product=arginine decarboxylase,Biosynthetic argini…
cluster5_reference|SC|contig000001	Prodigal:2.60	CDS	645645	645929	.	-	0	ID=cluster5_reference_00608;inference=ab initio prediction:Prodigal:2.60,similar to AA sequence:RefSeq:YP_002002385.1;locus_tag=cluster5_reference_00608;product=Hypothetical periplasmic protein;protein_id=gnl|SC|cluster5_reference_00608
cluster5_reference|SC|contig000001	Prodigal:2.60	CDS	646079	647887	.	-	0	ID=cluster5_reference_00609;eC_number=6.1.1.12;gene=aspS;inference=ab initio prediction:Prodigal:2.60,similar to AA sequence:RefSeq:YP_002002386.1,similar to AA sequence:UniProtKB:P21889,protein motif:CLUSTERS:PRK00476,protein motif:Cdd:COG0017,protein motif:TIGRFAMs:TIGR00459,protein motif:Pfam:PF00152.14;locus_tag=cluster5_reference_00609;product=aspartyl-tRNA synthetase,Aspartate--tRNA ligase,…
cluster5_reference|SC|contig000001	Prodigal:2.60	CDS	647945	648646	.	-	0	ID=cluster5_reference_00610;inference=ab initio prediction:Prodigal:2.60,similar to AA sequence:RefSeq:YP_002343283.1,protein motif:Cdd:COG2928,protein motif:Pfam:PF04367.7;locus_tag=cluster5_reference_00610;product=integral membrane protein,Uncharacterized conserved protein,Protein of unknown function (DUF502);protein_id=gnl|SC|cluster5_reference_00610
cluster5_reference|SC|contig000001	Prodigal:2.60	CDS	648789	649862	.	-	0	ID=cluster5_reference_00611;eC_number=3.1.1.32;inference=ab initio prediction:Prodigal:2.60,similar to AA sequence:RefSeq:YP_002343284.1,similar to AA sequence:UniProtKB:Q9K0U7,protein motif:CLUSTERS:PRK10763,protein motif:Pfam:PF02253.9;locus_tag=cluster5_reference_00611;product=phopholipase,Putative phospholipase A1 precursor,phospholipase A,Phospholipase A1;protein_id=gnl|SC|cluster5_reference…
cluster5_reference|SC|contig000001	Prodigal:2.60	CDS	650091	650354	.	-	0	ID=cluster5_reference_00612;gene=rpsT;inference=ab initio prediction:Prodigal:2.60,similar to AA sequence:RefSeq:YP_208543.1,similar to AA sequence:UniProtKB:Q9HVM1,protein motif:CLUSTERS:PRK00239,protein motif:Cdd:COG0268,protein motif:TIGRFAMs:TIGR00029,protein motif:Pfam:PF01649.12;locus_tag=cluster5_reference_00612;product=30S ribosomal protein S20,30S ribosomal protein S20,30S ribosomal prot…
cluster5_reference|SC|contig000001	Prodigal:2.60	CDS	650657	651799	.	+	0	ID=cluster5_reference_00613;gene=potD-1;inference=ab initio prediction:Prodigal:2.60,similar to AA sequence:RefSeq:NP_273509.1,similar to AA sequence:UniProtKB:P31133,protein motif:CLUSTERS:PRK10682,protein motif:Cdd:COG4134;locus_tag=cluster5_reference_00613;product=spermidine/putrescine ABC transporter substrate-binding protein,Putrescine-binding periplasmic protein precursor,putrescine transpo…
cluster5_reference|SC|contig000001	Prodigal:2.60	CDS	654147	656900	.	-	0	ID=cluster5_reference_00614;gene=tbpA;inference=ab initio prediction:Prodigal:2.60,similar to AA sequence:RefSeq:YP_005904351.1,similar to AA sequence:UniProtKB:Q09056,protein motif:CLUSTERS:PRK13524,protein motif:Cdd:COG4206,protein motif:TIGRFAMs:TIGR01776,protein motif:Pfam:PF00593.18;locus_tag=cluster5_reference_00614;product=transferrin-binding protein 1,Transferrin-binding protein 1 precurs…
cluster5_reference|SC|contig000001	Prodigal:2.60	CDS	656987	659137	.	-	0	ID=cluster5_reference_00615;gene=tbpB;inference=ab initio prediction:Prodigal:2.60,similar to AA sequence:RefSeq:YP_004048127.1,similar to AA sequence:UniProtKB:Q09057,protein motif:Pfam:PF01298.12;locus_tag=cluster5_reference_00615;product=transferrin-binding protein B,Transferrin-binding protein 2 precursor,Transferrin binding protein-like solute binding protein;protein_id=gnl|SC|cluster5_refer…
cluster5_reference|SC|contig000001	Prodigal:2.60	CDS	659905	660216	.	+	0	ID=cluster5_reference_00616;inference=ab initio prediction:Prodigal:2.60,similar to AA sequence:RefSeq:YP_005898767.1;locus_tag=cluster5_reference_00616;product=fimbrial protein P9-2 precursor;protein_id=gnl|SC|cluster5_reference_00616
cluster5_reference|SC|contig000001	Prodigal:2.60	CDS	663963	664265	.	+	0	ID=cluster5_reference_00617;inference=ab initio prediction:Prodigal:2.60;locus_tag=cluster5_reference_00617;product=hypothetical protein;protein_id=gnl|SC|cluster5_reference_00617
cluster5_reference|SC|contig000001	Prodigal:2.60	CDS	665233	666045	.	-	0	ID=cluster5_reference_00618;eC_number=5.1.1.3,5.1.1.3;gene=glr;inference=ab initio prediction:Prodigal:2.60,similar to AA sequence:RefSeq:YP_003083734.1,similar to AA sequence:UniProtKB:P94556,protein motif:CLUSTERS:PRK00865,protein motif:Cdd:COG0127,protein motif:TIGRFAMs:TIGR00067,protein motif:Pfam:PF01177.16;locus_tag=cluster5_reference_00618;product=glutamate racemase,Glutamate racemase 1,gl…
cluster5_reference|SC|contig000001	Prodigal:2.60	CDS	666232	666693	.	+	0	ID=cluster5_reference_00619;inference=ab initio prediction:Prodigal:2.60,similar to AA sequence:RefSeq:YP_005878022.1,similar to AA sequence:UniProtKB:P44492,protein motif:CLUSTERS:PRK10646,protein motif:TIGRFAMs:TIGR00150,protein motif:Pfam:PF02367.11;locus_tag=cluster5_reference_00619;product=putative ATPase,hypothetical protein,ADP-binding protein,ATPase%2C YjeE family,Uncharacterised P-loop h…
cluster5_reference|SC|contig000001	Prodigal:2.60	CDS	666690	667940	.	+	0	ID=cluster5_reference_00620;eC_number=3.5.1.28,3.5.1.28;gene=amiC;inference=ab initio prediction:Prodigal:2.60,similar to AA sequence:RefSeq:YP_003083736.1,similar to AA sequence:UniProtKB:Q9K0V3,protein motif:CLUSTERS:PRK10319,protein motif:TIGRFAMs:TIGR02883,protein motif:Pfam:PF01520.12;locus_tag=cluster5_reference_00620;product=N-acetylmuramoyl-L-alanine amidase,N-acetylmuramoyl-L-alanine ami…
cluster5_reference|SC|contig000001	Prodigal:2.60	CDS	668017	668838	.	+	0	ID=cluster5_reference_00621;inference=ab initio prediction:Prodigal:2.60,similar to AA sequence:RefSeq:YP_003083737.1,protein motif:Pfam:PF02661.12;locus_tag=cluster5_reference_00621;product=cell division protein,Fic/DOC family;protein_id=gnl|SC|cluster5_reference_00621
cluster5_reference|SC|contig000001	Prodigal:2.60	CDS	669139	670281	.	-	0	ID=cluster5_reference_00622;eC_number=2.1.1.173;gene=rlmL_2;inference=ab initio prediction:Prodigal:2.60,similar to AA sequence:RefSeq:YP_005878019.1,similar to AA sequence:UniProtKB:P75864,protein motif:CLUSTERS:PRK11783,protein motif:Pfam:PF01170.12;locus_tag=cluster5_reference_00622;product=putative methylase,Ribosomal RNA large subunit methyltransferase L,23S rRNA m(2)G2445 methyltransferase,…
cluster5_reference|SC|contig000001	Prodigal:2.60	CDS	670330	670752	.	-	0	ID=cluster5_reference_00623;inference=ab initio prediction:Prodigal:2.60,similar to AA sequence:RefSeq:YP_004048122.1;locus_tag=cluster5_reference_00623;product=secreted protein;protein_id=gnl|SC|cluster5_reference_00623
cluster5_reference|SC|contig000001	Prodigal:2.60	CDS	670745	671554	.	-	0	ID=cluster5_reference_00624;eC_number=3.6.1.-;gene=nudG;inference=ab initio prediction:Prodigal:2.60,similar to AA sequence:RefSeq:YP_208556.1,similar to AA sequence:UniProtKB:P77788,protein motif:CLUSTERS:PRK08999,protein motif:TIGRFAMs:TIGR00586,protein motif:Pfam:PF00293.1;locus_tag=cluster5_reference_00624;product=NTP pyrophosphohydrolase,CTP pyrophosphohydrolase,hypothetical protein,mutator …
cluster5_reference|SC|contig000001	Prodigal:2.60	CDS	671636	672013	.	-	0	ID=cluster5_reference_00625;eC_number=2.7.8.7,2.7.8.7;gene=acpS;inference=ab initio prediction:Prodigal:2.60,similar to AA sequence:RefSeq:YP_208557.1,similar to AA sequence:UniProtKB:Q9KPB6,protein motif:CLUSTERS:PRK00070,protein motif:Cdd:COG4982,protein motif:TIGRFAMs:TIGR00516,protein motif:Pfam:PF01648.14;locus_tag=cluster5_reference_00625;product=4'-phosphopantetheinyl transferase,Holo-[acy…
cluster5_reference|SC|contig000001	Prodigal:2.60	CDS	672213	672980	.	-	0	ID=cluster5_reference_00626;inference=ab initio prediction:Prodigal:2.60,similar to AA sequence:RefSeq:YP_003083742.1,protein motif:Pfam:PF01925.13;locus_tag=cluster5_reference_00626;product=putative permease,Sulfite exporter TauE/SafE;protein_id=gnl|SC|cluster5_reference_00626
cluster5_reference|SC|contig000001	Prodigal:2.60	CDS	672990	673769	.	-	0	ID=cluster5_reference_00627;inference=ab initio prediction:Prodigal:2.60,similar to AA sequence:RefSeq:YP_003083743.1,protein motif:Pfam:PF02668.10;locus_tag=cluster5_reference_00627;product=putative taurine catabolism dioxygenase TauD,Taurine catabolism dioxygenase TauD%2C TfdA family;protein_id=gnl|SC|cluster5_reference_00627
cluster5_reference|SC|contig000001	Prodigal:2.60	CDS	673921	674649	.	-	0	ID=cluster5_reference_00628;eC_number=2.6.99.2;gene=pdxJ;inference=ab initio prediction:Prodigal:2.60,similar to AA sequence:RefSeq:YP_002002415.1,similar to AA sequence:UniProtKB:P0A794,protein motif:CLUSTERS:PRK05265,protein motif:TIGRFAMs:TIGR00559,protein motif:Pfam:PF03740.7;locus_tag=cluster5_reference_00628;product=pyridoxine 5'-phosphate synthase,Pyridoxine 5'-phosphate synthase,pyridoxin…
cluster5_reference|SC|contig000001	Prodigal:2.60	CDS	674673	675467	.	-	0	ID=cluster5_reference_00629;gene=recO;inference=ab initio prediction:Prodigal:2.60,similar to AA sequence:RefSeq:YP_001599800.1,similar to AA sequence:UniProtKB:P0A7H3,protein motif:CLUSTERS:PRK00085,protein motif:TIGRFAMs:TIGR00613,protein motif:Pfam:PF02565.9;locus_tag=cluster5_reference_00629;product=DNA repair protein (recombination protein o),Recombination protein O,DNA repair protein RecO,D…
cluster5_reference|SC|contig000001	Prodigal:2.60	CDS	675498	676586	.	-	0	ID=cluster5_reference_00630;eC_number=5.4.99.5;gene=pheA;inference=ab initio prediction:Prodigal:2.60,similar to AA sequence:RefSeq:YP_975656.1,similar to AA sequence:UniProtKB:P0A9J8,protein motif:CLUSTERS:PRK11898,protein motif:Cdd:COG0287,protein motif:TIGRFAMs:TIGR01807,protein motif:Pfam:PF00800.12;locus_tag=cluster5_reference_00630;product=chorismate mutase,P-protein,prephenate dehydratase,…
cluster5_reference|SC|contig000001	Prodigal:2.60	CDS	676664	677896	.	-	0	ID=cluster5_reference_00631;gene=bcr;inference=ab initio prediction:Prodigal:2.60,similar to AA sequence:RefSeq:YP_004048116.1,similar to AA sequence:UniProtKB:P28246,protein motif:CLUSTERS:PRK11102,protein motif:Cdd:COG2814,protein motif:TIGRFAMs:TIGR00710,protein motif:Pfam:PF07690.10;locus_tag=cluster5_reference_00631;product=integral membrane efflux protein,Sulfonamide resistance protein,bicy…
cluster5_reference|SC|contig000001	Prodigal:2.60	CDS	678416	679270	.	-	0	ID=cluster5_reference_00632;inference=ab initio prediction:Prodigal:2.60,similar to AA sequence:RefSeq:YP_005892489.1,similar to AA sequence:UniProtKB:B0B8F4,protein motif:CLUSTERS:PRK11453,protein motif:Cdd:COG5006,protein motif:TIGRFAMs:TIGR00950,protein motif:Pfam:PF00892.14;locus_tag=cluster5_reference_00632;product=transporter,S-adenosylmethionine/S-adenosylhomocysteine transporter,O-acetyls…
cluster5_reference|SC|contig000001	Prodigal:2.60	CDS	679551	679682	.	-	0	ID=cluster5_reference_00633;inference=ab initio prediction:Prodigal:2.60,similar to AA sequence:RefSeq:YP_005882682.1;locus_tag=cluster5_reference_00633;product=putative ubiquitin-activating enzyme E1 family protein;protein_id=gnl|SC|cluster5_reference_00633
cluster5_reference|SC|contig000001	Prodigal:2.60	CDS	679995	680126	.	-	0	ID=cluster5_reference_00634;inference=ab initio prediction:Prodigal:2.60,similar to AA sequence:RefSeq:YP_003083102.1;locus_tag=cluster5_reference_00634;product=putative phage associated protein;protein_id=gnl|SC|cluster5_reference_00634
cluster5_reference|SC|contig000001	Prodigal:2.60	CDS	680618	681310	.	+	0	ID=cluster5_reference_00635;gene=piiC_3;inference=ab initio prediction:Prodigal:2.60,similar to AA sequence:RefSeq:YP_005899280.1,similar to AA sequence:UniProtKB:P09888,protein motif:Cdd:COG3637,protein motif:Pfam:PF02462.9;locus_tag=cluster5_reference_00635;product=opacity protein,Outer membrane protein P.IIC precursor,Opacity protein and related surface antigens,Opacity family porin protein;pr…
cluster5_reference|SC|contig000001	Prodigal:2.60	CDS	682714	683526	.	-	0	ID=cluster5_reference_00636;eC_number=3.5.5.1,3.5.1.100;gene=ramA;inference=ab initio prediction:Prodigal:2.60,similar to AA sequence:RefSeq:YP_003083748.1,similar to AA sequence:UniProtKB:Q75SP7,protein motif:CLUSTERS:PRK10438,protein motif:TIGRFAMs:TIGR03381,protein motif:Pfam:PF00795.1;locus_tag=cluster5_reference_00636;product=putative nitrilase,(R)-stereoselective amidase,C-N hydrolase famil…
cluster5_reference|SC|contig000001	Prodigal:2.60	CDS	683611	684483	.	+	0	ID=cluster5_reference_00637;eC_number=1.3.1.12,1.3.1.43;gene=tyrC;inference=ab initio prediction:Prodigal:2.60,similar to AA sequence:RefSeq:YP_208565.1,similar to AA sequence:UniProtKB:Q04983,protein motif:CLUSTERS:PRK14806,protein motif:Cdd:COG0287,protein motif:Pfam:PF02153.11;locus_tag=cluster5_reference_00637;product=oxidoreductase,Arogenate dehydrogenase,bifunctional cyclohexadienyl dehydro…
cluster5_reference|SC|contig000001	Prodigal:2.60	CDS	684540	685694	.	-	0	ID=cluster5_reference_00638;inference=ab initio prediction:Prodigal:2.60,similar to AA sequence:RefSeq:YP_004048111.1,protein motif:Pfam:PF05940.6;locus_tag=cluster5_reference_00638;product=integral membrane protein NnrS,NnrS protein;protein_id=gnl|SC|cluster5_reference_00638
cluster5_reference|SC|contig000001	Prodigal:2.60	CDS	685739	686107	.	-	0	ID=cluster5_reference_00639;inference=ab initio prediction:Prodigal:2.60,protein motif:Cdd:COG5592;locus_tag=cluster5_reference_00639;product=Uncharacterized conserved protein;protein_id=gnl|SC|cluster5_reference_00639
cluster5_reference|SC|contig000001	Prodigal:2.60	CDS	686281	686724	.	+	0	ID=cluster5_reference_00640;gene=nsrR;inference=ab initio prediction:Prodigal:2.60,similar to AA sequence:RefSeq:YP_004048109.1,similar to AA sequence:UniProtKB:P0AF63,protein motif:CLUSTERS:PRK11014,protein motif:TIGRFAMs:TIGR00738,protein motif:Pfam:PF02082.14;locus_tag=cluster5_reference_00640;product=transcriptional regulator,HTH-type transcriptional repressor NsrR,transcriptional repressor N…
cluster5_reference|SC|contig000001	Prodigal:2.60	CDS	686851	687471	.	-	0	ID=cluster5_reference_00641;gene=yciO;inference=ab initio prediction:Prodigal:2.60,similar to AA sequence:RefSeq:YP_003083753.1,similar to AA sequence:UniProtKB:P0AFR4,protein motif:CLUSTERS:PRK11630,protein motif:Cdd:COG0009,protein motif:TIGRFAMs:TIGR00057,protein motif:Pfam:PF01300.12;locus_tag=cluster5_reference_00641;product=putative translation factor,hypothetical protein,hypothetical prote…
cluster5_reference|SC|contig000001	Prodigal:2.60	CDS	687579	688778	.	-	0	ID=cluster5_reference_00642;eC_number=2.7.2.1;gene=ackA_1;inference=ab initio prediction:Prodigal:2.60,similar to AA sequence:RefSeq:YP_002002432.1,similar to AA sequence:UniProtKB:Q9WYB1,protein motif:CLUSTERS:PRK00180,protein motif:Cdd:COG0282,protein motif:TIGRFAMs:TIGR00016,protein motif:Pfam:PF00871.11;locus_tag=cluster5_reference_00642;product=acetate kinase,Acetate kinase,acetate kinase A/…
cluster5_reference|SC|contig000001	Prodigal:2.60	CDS	689192	690361	.	-	0	ID=cluster5_reference_00643;eC_number=5.3.3.6;gene=prpF;inference=ab initio prediction:Prodigal:2.60,similar to AA sequence:RefSeq:YP_001599815.1,similar to AA sequence:UniProtKB:Q0QLE6,protein motif:TIGRFAMs:TIGR02334,protein motif:Pfam:PF04303.7;locus_tag=cluster5_reference_00643;product=putative AcnD-accessory protein PrpF,3-methylitaconate isomerase,probable AcnD-accessory protein PrpF,PrpF p…
cluster5_reference|SC|contig000001	Prodigal:2.60	CDS	691164	693770	.	-	0	ID=cluster5_reference_00644;eC_number=4.2.1.3;gene=acnA;inference=ab initio prediction:Prodigal:2.60,similar to AA sequence:RefSeq:YP_001599816.1,similar to AA sequence:UniProtKB:P25516,protein motif:CLUSTERS:PRK12881,protein motif:Cdd:COG0065,protein motif:TIGRFAMs:TIGR02333,protein motif:Pfam:PF00330.14;locus_tag=cluster5_reference_00644;product=aconitate hydratase,Aconitate hydratase 1,aconita…
cluster5_reference|SC|contig000001	Prodigal:2.60	CDS	693848	694636	.	-	0	ID=cluster5_reference_00645;gene=yfcA;inference=ab initio prediction:Prodigal:2.60,similar to AA sequence:UniProtKB:P0AD30,protein motif:CLUSTERS:PRK10621,protein motif:Pfam:PF01925.13;locus_tag=cluster5_reference_00645;product=hypothetical protein,hypothetical protein,Sulfite exporter TauE/SafE;protein_id=gnl|SC|cluster5_reference_00645
cluster5_reference|SC|contig000001	Prodigal:2.60	CDS	694642	695295	.	-	0	ID=cluster5_reference_00646;inference=ab initio prediction:Prodigal:2.60,protein motif:Pfam:PF02668.10;locus_tag=cluster5_reference_00646;product=Taurine catabolism dioxygenase TauD%2C TfdA family;protein_id=gnl|SC|cluster5_reference_00646
cluster5_reference|SC|contig000001	Prodigal:2.60	CDS	695827	696981	.	-	0	ID=cluster5_reference_00647;eC_number=2.3.3.5;gene=prpC;inference=ab initio prediction:Prodigal:2.60,similar to AA sequence:RefSeq:YP_001599817.1,similar to AA sequence:UniProtKB:P31660,protein motif:CLUSTERS:PRK12351,protein motif:TIGRFAMs:TIGR01800,protein motif:Pfam:PF00285.15;locus_tag=cluster5_reference_00647;product=methylcitrate synthase,2-methylcitrate synthase,methylcitrate synthase,2-me…
cluster5_reference|SC|contig000001	Prodigal:2.60	CDS	697067	697942	.	-	0	ID=cluster5_reference_00648;eC_number=4.1.3.30,4.1.3.30;gene=prpB;inference=ab initio prediction:Prodigal:2.60,similar to AA sequence:RefSeq:YP_208574.1,similar to AA sequence:UniProtKB:P77541,protein motif:CLUSTERS:PRK11320,protein motif:Cdd:COG2224,protein motif:TIGRFAMs:TIGR02317,protein motif:Pfam:PF00463.15;locus_tag=cluster5_reference_00648;product=2-methylisocitrate lyase,Methylisocitrate …
cluster5_reference|SC|contig000001	Prodigal:2.60	CDS	698568	699878	.	-	0	ID=cluster5_reference_00649;gene=purP;inference=ab initio prediction:Prodigal:2.60,similar to AA sequence:RefSeq:YP_004048107.1,similar to AA sequence:UniProtKB:P31466,protein motif:Cdd:COG2252,protein motif:Pfam:PF00860.14;locus_tag=cluster5_reference_00649;product=permease,Probable adenine permease PurP,Permeases,Permease family;protein_id=gnl|SC|cluster5_reference_00649
cluster5_reference|SC|contig000001	Prodigal:2.60	CDS	700017	701195	.	-	0	ID=cluster5_reference_00650;gene=ftsZ;inference=ab initio prediction:Prodigal:2.60,similar to AA sequence:RefSeq:YP_004048106.1,similar to AA sequence:UniProtKB:P77817,protein motif:CLUSTERS:PRK09330,protein motif:Cdd:COG0206,protein motif:TIGRFAMs:TIGR00065,protein motif:Pfam:PF00091.19;locus_tag=cluster5_reference_00650;product=cell division protein,Cell division protein FtsZ,cell division prot…
cluster5_reference|SC|contig000001	Prodigal:2.60	CDS	701314	702558	.	-	0	ID=cluster5_reference_00651;gene=ftsA;inference=ab initio prediction:Prodigal:2.60,similar to AA sequence:RefSeq:YP_002002443.1,similar to AA sequence:UniProtKB:Q9K0X8,protein motif:CLUSTERS:PRK09472,protein motif:Cdd:COG4820,protein motif:TIGRFAMs:TIGR01174,protein motif:Pfam:PF02491.14;locus_tag=cluster5_reference_00651;product=protein FtsA,Cell division protein FtsA,cell division protein FtsA,…
cluster5_reference|SC|contig000001	Prodigal:2.60	CDS	702644	703372	.	-	0	ID=cluster5_reference_00652;gene=ftsQ;inference=ab initio prediction:Prodigal:2.60,similar to AA sequence:RefSeq:YP_002002444.1,similar to AA sequence:UniProtKB:P06136,protein motif:CLUSTERS:PRK10775,protein motif:Pfam:PF03799.9;locus_tag=cluster5_reference_00652;product=protein FtsQ,Cell division protein FtsQ,cell division protein FtsQ,Cell division protein FtsQ;protein_id=gnl|SC|cluster5_refere…
cluster5_reference|SC|contig000001	Prodigal:2.60	CDS	703362	704276	.	-	0	ID=cluster5_reference_00653;eC_number=6.3.2.4,6.3.2.4;gene=ddl;inference=ab initio prediction:Prodigal:2.60,similar to AA sequence:RefSeq:YP_208579.1,similar to AA sequence:UniProtKB:P07862,protein motif:CLUSTERS:PRK01372,protein motif:Cdd:COG0189,protein motif:TIGRFAMs:TIGR01205,protein motif:Pfam:PF07478.7;locus_tag=cluster5_reference_00653;product=D-alanine--D-alanine ligase,D-alanine--D-alani…
cluster5_reference|SC|contig000001	Prodigal:2.60	CDS	704389	705798	.	-	0	ID=cluster5_reference_00654;eC_number=6.3.2.8,6.3.2.8;gene=murC;inference=ab initio prediction:Prodigal:2.60,similar to AA sequence:RefSeq:YP_003083766.1,similar to AA sequence:UniProtKB:Q3K745,protein motif:CLUSTERS:PRK00421,protein motif:Cdd:COG0285,protein motif:TIGRFAMs:TIGR01082,protein motif:Pfam:PF08245.6;locus_tag=cluster5_reference_00654;product=UDP-N-acetylmuramate--L-alanine ligase,UDP…
cluster5_reference|SC|contig000001	Prodigal:2.60	CDS	705952	707019	.	-	0	ID=cluster5_reference_00655;eC_number=2.4.1.227;gene=murG;inference=ab initio prediction:Prodigal:2.60,similar to AA sequence:RefSeq:YP_208581.1,similar to AA sequence:UniProtKB:P17443,protein motif:CLUSTERS:PRK00726,protein motif:Cdd:COG4671,protein motif:TIGRFAMs:TIGR01133,protein motif:Pfam:PF03033.14;locus_tag=cluster5_reference_00655;product=undecaprenyldiphospho-muramoylpentapeptide beta-N-…
cluster5_reference|SC|contig000001	Prodigal:2.60	CDS	707023	708348	.	-	0	ID=cluster5_reference_00656;gene=ftsW;inference=ab initio prediction:Prodigal:2.60,similar to AA sequence:RefSeq:YP_002002448.1,similar to AA sequence:UniProtKB:P0ABG4,protein motif:CLUSTERS:PRK10774,protein motif:TIGRFAMs:TIGR02614,protein motif:Pfam:PF01098.13;locus_tag=cluster5_reference_00656;product=FtsW,Cell division protein FtsW,cell division protein FtsW,cell division protein FtsW,Cell cy…
cluster5_reference|SC|contig000001	Prodigal:2.60	CDS	708474	709811	.	-	0	ID=cluster5_reference_00657;eC_number=6.3.2.9,6.3.2.9;gene=murD;inference=ab initio prediction:Prodigal:2.60,similar to AA sequence:RefSeq:YP_208583.1,similar to AA sequence:UniProtKB:Q9HVZ9,protein motif:CLUSTERS:PRK04308,protein motif:Cdd:COG0285,protein motif:TIGRFAMs:TIGR01087,protein motif:Pfam:PF08245.6;locus_tag=cluster5_reference_00657;product=UDP-N-acetylmuramoyl-L-alanyl-D-glutamate syn…
cluster5_reference|SC|contig000001	Prodigal:2.60	CDS	709901	710173	.	-	0	ID=cluster5_reference_00658;inference=ab initio prediction:Prodigal:2.60,similar to AA sequence:RefSeq:YP_005896435.1,protein motif:Pfam:PF08238.6;locus_tag=cluster5_reference_00658;product=Sel1 repeat family protein,Sel1 repeat;protein_id=gnl|SC|cluster5_reference_00658
cluster5_reference|SC|contig000001	Prodigal:2.60	CDS	710288	711370	.	-	0	ID=cluster5_reference_00659;eC_number=2.7.8.13,2.7.8.13;gene=mraY;inference=ab initio prediction:Prodigal:2.60,similar to AA sequence:RefSeq:YP_208585.1,similar to AA sequence:UniProtKB:P0A6W3,protein motif:CLUSTERS:PRK00108,protein motif:TIGRFAMs:TIGR00445,protein motif:Pfam:PF00953.15;locus_tag=cluster5_reference_00659;product=phospho-N-acetylmuramoyl-pentapeptide- transferase,Phospho-N-acetylm…
cluster5_reference|SC|contig000001	Prodigal:2.60	CDS	711617	711793	.	-	0	ID=cluster5_reference_00660;inference=ab initio prediction:Prodigal:2.60,similar to AA sequence:RefSeq:YP_002002452.1;locus_tag=cluster5_reference_00660;product=Periplasmic protein;protein_id=gnl|SC|cluster5_reference_00660
cluster5_reference|SC|contig000001	Prodigal:2.60	CDS	711796	713235	.	-	0	ID=cluster5_reference_00661;eC_number=6.3.2.10;gene=murF;inference=ab initio prediction:Prodigal:2.60,similar to AA sequence:RefSeq:YP_975695.1,similar to AA sequence:UniProtKB:P11880,protein motif:CLUSTERS:PRK11929,protein motif:Cdd:COG0285,protein motif:TIGRFAMs:TIGR01143,protein motif:Pfam:PF08245.6;locus_tag=cluster5_reference_00661;product=UDP-MurNAc-pentapeptide synthetase,UDP-N-acetylmuram…
cluster5_reference|SC|contig000001	Prodigal:2.60	CDS	713278	714924	.	-	0	ID=cluster5_reference_00662;eC_number=2.7.-.-;gene=dca;inference=ab initio prediction:Prodigal:2.60,similar to AA sequence:RefSeq:YP_005877981.1,similar to AA sequence:UniProtKB:P75785,protein motif:CLUSTERS:PRK10649,protein motif:Cdd:COG2194,protein motif:Pfam:PF00884.17;locus_tag=cluster5_reference_00662;product=division cluster competence-associated protein,Putative phosphoethanolamine transfe…
cluster5_reference|SC|contig000001	Prodigal:2.60	CDS	714947	716425	.	-	0	ID=cluster5_reference_00663;eC_number=6.3.2.13,6.3.2.13;gene=murE;inference=ab initio prediction:Prodigal:2.60,similar to AA sequence:RefSeq:YP_208589.1,similar to AA sequence:UniProtKB:P22188,protein motif:CLUSTERS:PRK00139,protein motif:Cdd:COG0285,protein motif:TIGRFAMs:TIGR01085,protein motif:Pfam:PF08245.6;locus_tag=cluster5_reference_00663;product=UDP-N-acetylmuramoylalanyl-D-glutamate--2%2…
cluster5_reference|SC|contig000001	Prodigal:2.60	CDS	716450	718195	.	-	0	ID=cluster5_reference_00664;gene=penA;inference=ab initio prediction:Prodigal:2.60,similar to AA sequence:RefSeq:YP_002002457.1,similar to AA sequence:UniProtKB:P08149,protein motif:CLUSTERS:PRK15105,protein motif:Cdd:COG5009,protein motif:TIGRFAMs:TIGR02214,protein motif:Pfam:PF00905.16;locus_tag=cluster5_reference_00664;product=penicillin-binding protein 2,Penicillin-binding protein 2,peptidogl…
cluster5_reference|SC|contig000001	Prodigal:2.60	CDS	718256	718519	.	-	0	ID=cluster5_reference_00665;inference=ab initio prediction:Prodigal:2.60,similar to AA sequence:RefSeq:YP_001599835.1,protein motif:Cdd:COG3116,protein motif:TIGRFAMs:TIGR02209,protein motif:Pfam:PF04999.7;locus_tag=cluster5_reference_00665;product=cell division protein FtsL-related protein,Cell division protein,cell division protein FtsL,Cell division protein FtsL;protein_id=gnl|SC|cluster5_refe…
cluster5_reference|SC|contig000001	Prodigal:2.60	CDS	718516	719502	.	-	0	ID=cluster5_reference_00666;eC_number=2.1.1.-,2.1.1.199;gene=mraW;inference=ab initio prediction:Prodigal:2.60,similar to AA sequence:RefSeq:YP_005877977.1,similar to AA sequence:UniProtKB:P60390,protein motif:CLUSTERS:PRK00050,protein motif:TIGRFAMs:TIGR00006,protein motif:Pfam:PF01795.13;locus_tag=cluster5_reference_00666;product=S-adenosyl-methyltransferase MraW,Ribosomal RNA small subunit met…
cluster5_reference|SC|contig000001	Prodigal:2.60	CDS	719499	719954	.	-	0	ID=cluster5_reference_00667;gene=mraZ;inference=ab initio prediction:Prodigal:2.60,similar to AA sequence:RefSeq:YP_001599837.1,similar to AA sequence:UniProtKB:P65439,protein motif:CLUSTERS:PRK00326,protein motif:TIGRFAMs:TIGR00242,protein motif:Pfam:PF02381.12;locus_tag=cluster5_reference_00667;product=cell division protein MraZ,hypothetical protein,cell division protein MraZ,protein MraZ,MraZ …
cluster5_reference|SC|contig000001	Prodigal:2.60	CDS	720302	721450	.	+	0	ID=cluster5_reference_00668;inference=ab initio prediction:Prodigal:2.60,protein motif:Pfam:PF02636.11;locus_tag=cluster5_reference_00668;product=Uncharacterized ACR%2C COG1565;protein_id=gnl|SC|cluster5_reference_00668
cluster5_reference|SC|contig000001	Aragorn:1.2.36	tRNA	721582	721658	.	+	0	ID=cluster5_reference_00669;inference=COORDINATES:profile:Aragorn:1.2.36;locus_tag=cluster5_reference_00669;product=tRNA-Met(cat)
cluster5_reference|SC|contig000001	Aragorn:1.2.36	tRNA	721666	721741	.	+	0	ID=cluster5_reference_00670;inference=COORDINATES:profile:Aragorn:1.2.36;locus_tag=cluster5_reference_00670;product=tRNA-Ala(ggc)
cluster5_reference|SC|contig000001	Prodigal:2.60	CDS	722032	722853	.	-	0	ID=cluster5_reference_00671;eC_number=3.6.1.27;gene=uppP;inference=ab initio prediction:Prodigal:2.60,similar to AA sequence:RefSeq:YP_208595.1,similar to AA sequence:UniProtKB:P60932,protein motif:CLUSTERS:PRK00281,protein motif:TIGRFAMs:TIGR00753,protein motif:Pfam:PF02673.12;locus_tag=cluster5_reference_00671;product=undecaprenyl pyrophosphate phosphatase,Undecaprenyl-diphosphatase,undecapreny…
cluster5_reference|SC|contig000001	Prodigal:2.60	CDS	722886	723530	.	-	0	ID=cluster5_reference_00672;eC_number=5.3.4.1;gene=dsbA_2;inference=ab initio prediction:Prodigal:2.60,similar to AA sequence:RefSeq:YP_208596.1,similar to AA sequence:UniProtKB:Q7W2Q0,protein motif:CLUSTERS:PRK10954,protein motif:Cdd:COG1934,protein motif:Pfam:PF01323.14;locus_tag=cluster5_reference_00672;product=DsbA family thiol:disulfide interchange protein,Thiol:disulfide interchange protein…
cluster5_reference|SC|contig000001	Prodigal:2.60	CDS	723533	724396	.	-	0	ID=cluster5_reference_00673;inference=ab initio prediction:Prodigal:2.60,similar to AA sequence:RefSeq:YP_005877972.1,protein motif:TIGRFAMs:TIGR02223,protein motif:Pfam:PF05036.7;locus_tag=cluster5_reference_00673;product=putative cell division protein FtsN,cell division protein FtsN,Sporulation related domain;protein_id=gnl|SC|cluster5_reference_00673
cluster5_reference|SC|contig000001	Prodigal:2.60	CDS	724502	725998	.	-	0	ID=cluster5_reference_00674;gene=comM;inference=ab initio prediction:Prodigal:2.60,similar to AA sequence:RefSeq:YP_002002465.1,similar to AA sequence:UniProtKB:P45049,protein motif:CLUSTERS:PRK09862,protein motif:Cdd:COG1239,protein motif:TIGRFAMs:TIGR00368,protein motif:Pfam:PF01078.15;locus_tag=cluster5_reference_00674;product=Competence protein ComM,Competence protein ComM,putative ATP-depend…
cluster5_reference|SC|contig000001	Prodigal:2.60	CDS	726012	726332	.	-	0	ID=cluster5_reference_00675;gene=yqiC;inference=ab initio prediction:Prodigal:2.60,similar to AA sequence:UniProtKB:Q46868,protein motif:Cdd:COG2960,protein motif:Pfam:PF04380.7;locus_tag=cluster5_reference_00675;product=hypothetical protein,Uncharacterized protein conserved in bacteria,Membrane fusogenic activity;protein_id=gnl|SC|cluster5_reference_00675
cluster5_reference|SC|contig000001	Prodigal:2.60	CDS	726815	728341	.	+	0	ID=cluster5_reference_00676;gene=putP;inference=ab initio prediction:Prodigal:2.60,similar to AA sequence:RefSeq:YP_004048082.1,similar to AA sequence:UniProtKB:P07117,protein motif:CLUSTERS:PRK15419,protein motif:Cdd:COG4145,protein motif:TIGRFAMs:TIGR02121,protein motif:Pfam:PF00474.11;locus_tag=cluster5_reference_00676;product=sodium/proline symporter,Propionate transporter,proline:sodium symp…
cluster5_reference|SC|contig000001	Prodigal:2.60	CDS	728592	732197	.	+	0	ID=cluster5_reference_00677;eC_number=1.5.1.12;gene=putA;inference=ab initio prediction:Prodigal:2.60,similar to AA sequence:RefSeq:YP_004048081.1,similar to AA sequence:UniProtKB:P09546,protein motif:CLUSTERS:PRK11905,protein motif:Cdd:COG4230,protein motif:TIGRFAMs:TIGR01238,protein motif:Pfam:PF00171.1;locus_tag=cluster5_reference_00677;product=proline dehydrogenase,Bifunctional protein putA,b…
cluster5_reference|SC|contig000001	Prodigal:2.60	CDS	732438	732620	.	-	0	ID=cluster5_reference_00678;inference=ab initio prediction:Prodigal:2.60,similar to AA sequence:RefSeq:YP_002000760.1;locus_tag=cluster5_reference_00678;product=putative phage associated protein;protein_id=gnl|SC|cluster5_reference_00678
cluster5_reference|SC|contig000001	Prodigal:2.60	CDS	733221	733805	.	-	0	ID=cluster5_reference_00679;inference=ab initio prediction:Prodigal:2.60,similar to AA sequence:RefSeq:YP_005896452.1,protein motif:Pfam:PF02371.10;locus_tag=cluster5_reference_00679;product=ISCc2%2C transposase,Transposase IS116/IS110/IS902 family;protein_id=gnl|SC|cluster5_reference_00679
cluster5_reference|SC|contig000001	Prodigal:2.60	CDS	734722	735492	.	-	0	ID=cluster5_reference_00680;eC_number=3.1.11.2,3.1.11.2;gene=xthA;inference=ab initio prediction:Prodigal:2.60,similar to AA sequence:RefSeq:YP_208606.1,similar to AA sequence:UniProtKB:P09030,protein motif:CLUSTERS:PRK11756,protein motif:Cdd:COG3021,protein motif:TIGRFAMs:TIGR00195,protein motif:Pfam:PF03372.17;locus_tag=cluster5_reference_00680;product=exodeoxyribonuclease III,Exodeoxyribonucle…
cluster5_reference|SC|contig000001	Prodigal:2.60	CDS	735546	735833	.	-	0	ID=cluster5_reference_00681;gene=ygaV;inference=ab initio prediction:Prodigal:2.60,similar to AA sequence:RefSeq:YP_001599848.1,similar to AA sequence:UniProtKB:P77295,protein motif:Cdd:COG3398,protein motif:Pfam:PF12840.1;locus_tag=cluster5_reference_00681;product=ArsR family transcriptional regulator,Probable HTH-type transcriptional regulator ygaV,Uncharacterized protein conserved in archaea,H…
cluster5_reference|SC|contig000001	Prodigal:2.60	CDS	735890	736168	.	+	0	ID=cluster5_reference_00682;inference=ab initio prediction:Prodigal:2.60;locus_tag=cluster5_reference_00682;product=hypothetical protein;protein_id=gnl|SC|cluster5_reference_00682
cluster5_reference|SC|contig000001	Prodigal:2.60	CDS	736301	737182	.	-	0	ID=cluster5_reference_00683;eC_number=2.4.2.19;gene=nadC;inference=ab initio prediction:Prodigal:2.60,similar to AA sequence:RefSeq:YP_002002483.1,similar to AA sequence:UniProtKB:P39666,protein motif:CLUSTERS:PRK06106,protein motif:Cdd:COG0029,protein motif:TIGRFAMs:TIGR00078,protein motif:Pfam:PF01729.13;locus_tag=cluster5_reference_00683;product=putative nicotinate-nucleotide pyrophosphorylase…
cluster5_reference|SC|contig000001	Prodigal:2.60	CDS	737258	738196	.	-	0	ID=cluster5_reference_00684;inference=ab initio prediction:Prodigal:2.60,similar to AA sequence:RefSeq:YP_004048076.1,protein motif:Cdd:COG4111;locus_tag=cluster5_reference_00684;product=cytoplasmic membrane protein,Uncharacterized conserved protein;protein_id=gnl|SC|cluster5_reference_00684
cluster5_reference|SC|contig000001	Prodigal:2.60	CDS	738501	739613	.	+	0	ID=cluster5_reference_00685;eC_number=2.5.1.72;gene=nadA;inference=ab initio prediction:Prodigal:2.60,similar to AA sequence:RefSeq:YP_002002485.1,similar to AA sequence:UniProtKB:P11458,protein motif:CLUSTERS:PRK09375,protein motif:TIGRFAMs:TIGR00550,protein motif:Pfam:PF02445.10;locus_tag=cluster5_reference_00685;product=quinolinate synthetase,Quinolinate synthase A,quinolinate synthetase,quino…
cluster5_reference|SC|contig000001	Prodigal:2.60	CDS	739665	741173	.	+	0	ID=cluster5_reference_00686;eC_number=1.4.3.16;gene=nadB;inference=ab initio prediction:Prodigal:2.60,similar to AA sequence:RefSeq:YP_002002486.1,similar to AA sequence:UniProtKB:P10902,protein motif:CLUSTERS:PRK09077,protein motif:Cdd:COG0029,protein motif:TIGRFAMs:TIGR00551,protein motif:Pfam:PF00890.18;locus_tag=cluster5_reference_00686;product=NadB protein,L-aspartate oxidase,L-aspartate oxi…
cluster5_reference|SC|contig000001	Prodigal:2.60	CDS	741503	742168	.	-	0	ID=cluster5_reference_00687;eC_number=5.4.2.6,5.4.2.6;gene=pgm2;inference=ab initio prediction:Prodigal:2.60,similar to AA sequence:RefSeq:YP_004048073.1,similar to AA sequence:UniProtKB:P71447,protein motif:CLUSTERS:PRK10826,protein motif:TIGRFAMs:TIGR01990,protein motif:Pfam:PF00702.1;locus_tag=cluster5_reference_00687;product=beta-phosphoglucomutase,Beta-phosphoglucomutase,2-deoxyglucose-6-pho…
cluster5_reference|SC|contig000001	Prodigal:2.60	CDS	742181	744439	.	-	0	ID=cluster5_reference_00688;eC_number=2.4.1.8,2.4.1.230;gene=mapA;inference=ab initio prediction:Prodigal:2.60,similar to AA sequence:RefSeq:YP_004048072.1,similar to AA sequence:UniProtKB:Q8L163,protein motif:CLUSTERS:PRK13807,protein motif:Cdd:COG1554,protein motif:Pfam:PF03632.9;locus_tag=cluster5_reference_00688;product=maltose phosphorylase,Kojibiose phosphorylase,maltose phosphorylase,Treha…
cluster5_reference|SC|contig000001	Prodigal:2.60	CDS	744673	745692	.	-	0	ID=cluster5_reference_00689;eC_number=5.1.3.3,5.1.3.3;gene=galM;inference=ab initio prediction:Prodigal:2.60,similar to AA sequence:RefSeq:YP_975720.1,similar to AA sequence:UniProtKB:P05149,protein motif:CLUSTERS:PRK11055,protein motif:TIGRFAMs:TIGR02636,protein motif:Pfam:PF01263.1;locus_tag=cluster5_reference_00689;product=aldose 1-epimerase,Aldose 1-epimerase precursor,galactose-1-epimerase,g…
cluster5_reference|SC|contig000001	Prodigal:2.60	CDS	745696	747051	.	-	0	ID=cluster5_reference_00690;inference=ab initio prediction:Prodigal:2.60,similar to AA sequence:RefSeq:YP_004048071.1,protein motif:TIGRFAMs:TIGR01301,protein motif:Pfam:PF07690.10;locus_tag=cluster5_reference_00690;product=integral membrane transport protein,sucrose/H+ symporter,Major Facilitator Superfamily;protein_id=gnl|SC|cluster5_reference_00690
cluster5_reference|SC|contig000001	Prodigal:2.60	CDS	747439	749115	.	+	0	ID=cluster5_reference_00691;inference=ab initio prediction:Prodigal:2.60,similar to AA sequence:RefSeq:YP_208614.1,similar to AA sequence:UniProtKB:P45127,protein motif:CLUSTERS:PRK11819,protein motif:Cdd:COG2909,protein motif:TIGRFAMs:TIGR03719,protein motif:Pfam:PF00005.21;locus_tag=cluster5_reference_00691;product=ABC transporter ATP-binding protein,Uncharacterized ABC transporter ATP-binding …
cluster5_reference|SC|contig000001	Prodigal:2.60	CDS	749280	749765	.	-	0	ID=cluster5_reference_00692;eC_number=3.1.3.27;gene=pgpA;inference=ab initio prediction:Prodigal:2.60,similar to AA sequence:RefSeq:YP_002002497.1,similar to AA sequence:UniProtKB:P18200,protein motif:CLUSTERS:PRK11068,protein motif:Pfam:PF04608.7;locus_tag=cluster5_reference_00692;product=phosphatidylglycerophosphatase A,Phosphatidylglycerophosphatase A,phosphatidylglycerophosphatase A,Phosphati…
cluster5_reference|SC|contig000001	Prodigal:2.60	CDS	749758	750714	.	-	0	ID=cluster5_reference_00693;eC_number=2.7.4.16,2.7.4.16;gene=thiL;inference=ab initio prediction:Prodigal:2.60,similar to AA sequence:RefSeq:YP_208616.1,similar to AA sequence:UniProtKB:P55881,protein motif:CLUSTERS:PRK05731,protein motif:Cdd:COG0309,protein motif:TIGRFAMs:TIGR01379,protein motif:Pfam:PF00586.18;locus_tag=cluster5_reference_00693;product=thiamine monophosphate kinase,Thiamine-mon…
cluster5_reference|SC|contig000001	Prodigal:2.60	CDS	751535	752263	.	-	0	ID=cluster5_reference_00694;gene=rmpM;inference=ab initio prediction:Prodigal:2.60,similar to AA sequence:RefSeq:YP_005897148.1,similar to AA sequence:UniProtKB:P0A0V2,protein motif:CLUSTERS:PRK10808,protein motif:Cdd:COG2885,protein motif:TIGRFAMs:TIGR02802,protein motif:Pfam:PF00691.14;locus_tag=cluster5_reference_00694;product=ompA family protein,Outer membrane protein class 4 precursor,outer …
cluster5_reference|SC|contig000001	Prodigal:2.60	CDS	752627	753577	.	+	0	ID=cluster5_reference_00695;gene=cysB;inference=ab initio prediction:Prodigal:2.60,similar to AA sequence:RefSeq:YP_208619.1,similar to AA sequence:UniProtKB:P45600,protein motif:CLUSTERS:PRK12682,protein motif:TIGRFAMs:TIGR03339,protein motif:Pfam:PF03466.14;locus_tag=cluster5_reference_00695;product=transcriptional regulator CysB-like protein,Cys regulon transcriptional activator,transcriptiona…
cluster5_reference|SC|contig000001	Prodigal:2.60	CDS	753690	754424	.	-	0	ID=cluster5_reference_00696;gene=fnr;inference=ab initio prediction:Prodigal:2.60,similar to AA sequence:RefSeq:YP_001599862.1,similar to AA sequence:UniProtKB:P0A9E5,protein motif:CLUSTERS:PRK11161,protein motif:TIGRFAMs:TIGR03697,protein motif:Pfam:PF00027.23;locus_tag=cluster5_reference_00696;product=Fnr family transcriptional regulator,Fumarate and nitrate reduction regulatory protein,fumarat…
cluster5_reference|SC|contig000001	Prodigal:2.60	CDS	754627	756048	.	+	0	ID=cluster5_reference_00697;eC_number=1.3.99.22;gene=hemN_1;inference=ab initio prediction:Prodigal:2.60,similar to AA sequence:RefSeq:YP_005882035.1,similar to AA sequence:UniProtKB:P32131,protein motif:CLUSTERS:PRK09249,protein motif:Cdd:COG3721,protein motif:TIGRFAMs:TIGR00538,protein motif:Pfam:PF06969.10;locus_tag=cluster5_reference_00697;product=oxygen-independent coproporphyrinogen III oxi…
cluster5_reference|SC|contig000001	Prodigal:2.60	CDS	755997	756350	.	-	0	ID=cluster5_reference_00698;inference=ab initio prediction:Prodigal:2.60,similar to AA sequence:RefSeq:YP_004048960.1;locus_tag=cluster5_reference_00698;product=transposase;protein_id=gnl|SC|cluster5_reference_00698
cluster5_reference|SC|contig000001	Prodigal:2.60	CDS	756401	757975	.	-	0	ID=cluster5_reference_00699;gene=cysP;inference=ab initio prediction:Prodigal:2.60,similar to AA sequence:RefSeq:YP_208622.1,similar to AA sequence:UniProtKB:O34734,protein motif:Pfam:PF01384.14;locus_tag=cluster5_reference_00699;product=transporter,Sulfate permease CysP,Phosphate transporter family;protein_id=gnl|SC|cluster5_reference_00699
cluster5_reference|SC|contig000001	Prodigal:2.60	CDS	757957	758193	.	-	0	ID=cluster5_reference_00700;inference=ab initio prediction:Prodigal:2.60,similar to AA sequence:RefSeq:YP_002002508.1;locus_tag=cluster5_reference_00700;product=membrane-associated ring finger (C3HC4) 7;protein_id=gnl|SC|cluster5_reference_00700
cluster5_reference|SC|contig000001	Prodigal:2.60	CDS	758300	759400	.	+	0	ID=cluster5_reference_00701;eC_number=2.7.1.170;gene=anmK;inference=ab initio prediction:Prodigal:2.60,similar to AA sequence:RefSeq:YP_208624.1,similar to AA sequence:UniProtKB:Q9I5Q5,protein motif:CLUSTERS:PRK09585,protein motif:Pfam:PF03702.8;locus_tag=cluster5_reference_00701;product=anhydro-N-acetylmuramic acid kinase,Anhydro-N-acetylmuramic acid kinase,anhydro-N-acetylmuramic acid kinase,Un…
cluster5_reference|SC|contig000001	Prodigal:2.60	CDS	759321	759542	.	-	0	ID=cluster5_reference_00702;inference=ab initio prediction:Prodigal:2.60;locus_tag=cluster5_reference_00702;product=hypothetical protein;protein_id=gnl|SC|cluster5_reference_00702
cluster5_reference|SC|contig000001	Prodigal:2.60	CDS	760144	762369	.	-	0	ID=cluster5_reference_00703;eC_number=1.1.1.42;gene=icd;inference=ab initio prediction:Prodigal:2.60,similar to AA sequence:RefSeq:YP_208161.1,similar to AA sequence:UniProtKB:P16100,protein motif:Cdd:COG2838,protein motif:TIGRFAMs:TIGR00178,protein motif:Pfam:PF03971.8;locus_tag=cluster5_reference_00703;product=isocitrate dehydrogenase,Isocitrate dehydrogenase [NADP],Monomeric isocitrate dehydro…
cluster5_reference|SC|contig000001	Prodigal:2.60	CDS	762803	763918	.	+	0	ID=cluster5_reference_00704;eC_number=2.4.99.-;gene=lst;inference=ab initio prediction:Prodigal:2.60,similar to AA sequence:RefSeq:YP_001599001.1,similar to AA sequence:UniProtKB:P72097,protein motif:Pfam:PF07922.5;locus_tag=cluster5_reference_00704;product=CMP-N-acetylneuraminate-beta-galactosamide- alpha-2%2C3-sialyltransferase,CMP-N-acetylneuraminate-beta-galactosamide-alpha-2%2C3-sialyltransf…
cluster5_reference|SC|contig000001	Prodigal:2.60	CDS	764082	764540	.	-	0	ID=cluster5_reference_00705;inference=ab initio prediction:Prodigal:2.60,similar to AA sequence:RefSeq:YP_001599002.1,similar to AA sequence:UniProtKB:P00138,protein motif:Cdd:COG3909,protein motif:Pfam:PF01322.14;locus_tag=cluster5_reference_00705;product=C-type cytochrome,Cytochrome c',Cytochrome c556,Cytochrome C';protein_id=gnl|SC|cluster5_reference_00705
cluster5_reference|SC|contig000001	Prodigal:2.60	CDS	764659	765480	.	+	0	ID=cluster5_reference_00706;eC_number=1.1.1.-;gene=ydfG;inference=ab initio prediction:Prodigal:2.60,similar to AA sequence:RefSeq:YP_208158.1,similar to AA sequence:UniProtKB:P39831,protein motif:CLUSTERS:PRK10538,protein motif:Cdd:COG4772,protein motif:TIGRFAMs:TIGR01829,protein motif:Pfam:PF00106.19;locus_tag=cluster5_reference_00706;product=oxidoreductase,NADP-dependent 3-hydroxy acid dehydro…
cluster5_reference|SC|contig000001	Prodigal:2.60	CDS	765531	765977	.	-	0	ID=cluster5_reference_00707;eC_number=3.1.2.-;inference=ab initio prediction:Prodigal:2.60,similar to AA sequence:RefSeq:YP_208157.1,similar to AA sequence:UniProtKB:P44886,protein motif:CLUSTERS:PRK10694,protein motif:Cdd:COG2050,protein motif:Pfam:PF03061.16;locus_tag=cluster5_reference_00707;product=acyl-CoA hydrolase,Uncharacterized acyl-CoA thioester hydrolase HI_0827,acyl-CoA esterase,Uncha…
cluster5_reference|SC|contig000001	Prodigal:2.60	CDS	766835	767515	.	-	0	ID=cluster5_reference_00708;gene=piiC_4;inference=ab initio prediction:Prodigal:2.60,similar to AA sequence:RefSeq:YP_005897933.1,similar to AA sequence:UniProtKB:P09888,protein motif:Cdd:COG3637,protein motif:Pfam:PF02462.9;locus_tag=cluster5_reference_00708;product=opacity protein,Outer membrane protein P.IIC precursor,Opacity protein and related surface antigens,Opacity family porin protein;pr…
cluster5_reference|SC|contig000001	Aragorn:1.2.36	tRNA	774011	774085	.	-	0	ID=cluster5_reference_00709;inference=COORDINATES:profile:Aragorn:1.2.36;locus_tag=cluster5_reference_00709;product=tRNA-Glu(ttc)
cluster5_reference|SC|contig000001	Aragorn:1.2.36	tRNA	774103	774179	.	-	0	ID=cluster5_reference_00710;inference=COORDINATES:profile:Aragorn:1.2.36;locus_tag=cluster5_reference_00710;product=tRNA-Arg(acg)
cluster5_reference|SC|contig000001	Prodigal:2.60	CDS	774297	775682	.	+	0	ID=cluster5_reference_00711;eC_number=2.7.7.7;gene=polC;inference=ab initio prediction:Prodigal:2.60,similar to AA sequence:RefSeq:YP_004048485.1,similar to AA sequence:UniProtKB:P13267,protein motif:CLUSTERS:PRK07883,protein motif:TIGRFAMs:TIGR01407,protein motif:Pfam:PF00929.18;locus_tag=cluster5_reference_00711;product=DNA polymerase III subunit,DNA polymerase III polC-type,hypothetical protei…
cluster5_reference|SC|contig000001	Prodigal:2.60	CDS	775893	776672	.	-	0	ID=cluster5_reference_00712;eC_number=1.18.1.2,1.18.1.2;gene=fpr_1;inference=ab initio prediction:Prodigal:2.60,similar to AA sequence:RefSeq:YP_003083452.1,similar to AA sequence:UniProtKB:Q44532,protein motif:CLUSTERS:PRK10926,protein motif:TIGRFAMs:TIGR02160,protein motif:Pfam:PF00175.15;locus_tag=cluster5_reference_00712;product=putative ferredoxin--NADP reductase,Ferredoxin--NADP reductase,f…
cluster5_reference|SC|contig000001	Prodigal:2.60	CDS	776846	777262	.	-	0	ID=cluster5_reference_00713;inference=ab initio prediction:Prodigal:2.60;locus_tag=cluster5_reference_00713;product=hypothetical protein;protein_id=gnl|SC|cluster5_reference_00713
cluster5_reference|SC|contig000001	Prodigal:2.60	CDS	777575	778633	.	+	0	ID=cluster5_reference_00714;eC_number=2.7.7.7;gene=dinB;inference=ab initio prediction:Prodigal:2.60,similar to AA sequence:RefSeq:YP_002001766.1,similar to AA sequence:UniProtKB:Q47155,protein motif:CLUSTERS:PRK02406,protein motif:Cdd:COG0389,protein motif:Pfam:PF00817.14;locus_tag=cluster5_reference_00714;product=DNA polymerase IV,DNA polymerase IV,DNA polymerase IV,Nucleotidyltransferase/DNA p…
cluster5_reference|SC|contig000001	Prodigal:2.60	CDS	778701	780716	.	-	0	ID=cluster5_reference_00715;eC_number=3.6.4.12;gene=rep;inference=ab initio prediction:Prodigal:2.60,similar to AA sequence:RefSeq:YP_001599486.1,similar to AA sequence:UniProtKB:P09980,protein motif:CLUSTERS:PRK10919,protein motif:Cdd:COG3972,protein motif:TIGRFAMs:TIGR01074,protein motif:Pfam:PF00580.15;locus_tag=cluster5_reference_00715;product=ATP-dependent DNA helicase,ATP-dependent DNA heli…
cluster5_reference|SC|contig000001	Prodigal:2.60	CDS	780736	781500	.	-	0	ID=cluster5_reference_00716;eC_number=4.2.1.10,4.2.1.10;gene=aroD;inference=ab initio prediction:Prodigal:2.60,similar to AA sequence:RefSeq:YP_004048846.1,similar to AA sequence:UniProtKB:P24670,protein motif:CLUSTERS:PRK02412,protein motif:Cdd:COG0128,protein motif:TIGRFAMs:TIGR01093,protein motif:Pfam:PF01487.9;locus_tag=cluster5_reference_00716;product=3-dehydroquinate dehydratase,3-dehydroqu…
cluster5_reference|SC|contig000001	Prodigal:2.60	CDS	781754	782800	.	+	0	ID=cluster5_reference_00717;gene=recA;inference=ab initio prediction:Prodigal:2.60,similar to AA sequence:RefSeq:YP_207870.1,similar to AA sequence:UniProtKB:P62209,protein motif:CLUSTERS:PRK09354,protein motif:Cdd:COG0467,protein motif:TIGRFAMs:TIGR02012,protein motif:Pfam:PF00154.15;locus_tag=cluster5_reference_00717;product=recombinase A,Recombinase A,recombinase A,RecA-superfamily ATPases imp…
cluster5_reference|SC|contig000001	Prodigal:2.60	CDS	783147	783482	.	-	0	ID=cluster5_reference_00718;gene=ybaB;inference=ab initio prediction:Prodigal:2.60,similar to AA sequence:UniProtKB:P0A8B5,protein motif:CLUSTERS:PRK00153,protein motif:TIGRFAMs:TIGR00103,protein motif:Pfam:PF02575.10;locus_tag=cluster5_reference_00718;product=hypothetical protein,hypothetical protein,DNA-binding protein%2C YbaB/EbfC family,Uncharacterised BCR%2C YbaB family COG0718;protein_id=gn…
cluster5_reference|SC|contig000001	Infernal:1.1	ncRNA	784463	784502	.	-	0	ID=cluster5_reference_00719;inference=COORDINATES:profile:Infernal:1.1;locus_tag=cluster5_reference_00719;product=neisseria_FSE
cluster5_reference|SC|contig000001	Prodigal:2.60	CDS	785786	787762	.	-	0	ID=cluster5_reference_00720;gene=mutL;inference=ab initio prediction:Prodigal:2.60,similar to AA sequence:RefSeq:YP_207873.1,similar to AA sequence:UniProtKB:Q5F8M6,protein motif:CLUSTERS:PRK00095,protein motif:Cdd:COG0323,protein motif:TIGRFAMs:TIGR00585,protein motif:Pfam:PF08676.5;locus_tag=cluster5_reference_00720;product=DNA mismatch repair protein,DNA mismatch repair protein mutL,DNA mismat…
cluster5_reference|SC|contig000001	Prodigal:2.60	CDS	787905	788090	.	+	0	ID=cluster5_reference_00721;inference=ab initio prediction:Prodigal:2.60,protein motif:Pfam:PF11943.2;locus_tag=cluster5_reference_00721;product=Protein of unknown function (DUF3460);protein_id=gnl|SC|cluster5_reference_00721
cluster5_reference|SC|contig000001	Prodigal:2.60	CDS	788101	788769	.	+	0	ID=cluster5_reference_00722;eC_number=2.1.1.-;inference=ab initio prediction:Prodigal:2.60,similar to AA sequence:RefSeq:YP_207875.1,similar to AA sequence:UniProtKB:A0R2D5,protein motif:Cdd:COG4122,protein motif:Pfam:PF01596.11;locus_tag=cluster5_reference_00722;product=O-methyltransferase,Putative O-methyltransferase MSMEG_5073,Predicted O-methyltransferase,O-methyltransferase;protein_id=gnl|SC…
cluster5_reference|SC|contig000001	Prodigal:2.60	CDS	788769	789485	.	+	0	ID=cluster5_reference_00723;inference=ab initio prediction:Prodigal:2.60,similar to AA sequence:RefSeq:YP_005895528.1,protein motif:Cdd:COG4105,protein motif:TIGRFAMs:TIGR02795;locus_tag=cluster5_reference_00723;product=putative lipoprotein,DNA uptake lipoprotein,tol-pal system protein YbgF;protein_id=gnl|SC|cluster5_reference_00723
cluster5_reference|SC|contig000001	Prodigal:2.60	CDS	789534	790019	.	+	0	ID=cluster5_reference_00724;eC_number=5.4.99.18;gene=purE;inference=ab initio prediction:Prodigal:2.60,similar to AA sequence:RefSeq:YP_207877.1,similar to AA sequence:UniProtKB:Q9WYS7,protein motif:Cdd:COG0041,protein motif:TIGRFAMs:TIGR01162,protein motif:Pfam:PF00731.14;locus_tag=cluster5_reference_00724;product=phosphoribosylaminoimidazole carboxylase catalytic subunit,N5-carboxyaminoimidazol…
cluster5_reference|SC|contig000001	Prodigal:2.60	CDS	790202	791656	.	-	0	ID=cluster5_reference_00725;gene=lutB;inference=ab initio prediction:Prodigal:2.60,similar to AA sequence:RefSeq:YP_002001521.1,similar to AA sequence:UniProtKB:O07021,protein motif:CLUSTERS:PRK11168,protein motif:Cdd:COG0247,protein motif:TIGRFAMs:TIGR00273,protein motif:Pfam:PF02589.9;locus_tag=cluster5_reference_00725;product=(Fe-S)-binding protein,Lactate utilization protein B,sn-glycerol-3-p…
cluster5_reference|SC|contig000001	Prodigal:2.60	CDS	791653	792354	.	-	0	ID=cluster5_reference_00726;inference=ab initio prediction:Prodigal:2.60,similar to AA sequence:UniProtKB:Q9JYT7,protein motif:Pfam:PF02589.9;locus_tag=cluster5_reference_00726;product=hypothetical protein,Uncharacterised ACR%2C YkgG family COG1556;protein_id=gnl|SC|cluster5_reference_00726
cluster5_reference|SC|contig000001	Prodigal:2.60	CDS	792351	793130	.	-	0	ID=cluster5_reference_00727;gene=lutA;inference=ab initio prediction:Prodigal:2.60,similar to AA sequence:RefSeq:YP_003083437.1,similar to AA sequence:UniProtKB:O07020,protein motif:CLUSTERS:PRK06259,protein motif:Cdd:COG0247,protein motif:TIGRFAMs:TIGR03379,protein motif:Pfam:PF02754.10;locus_tag=cluster5_reference_00727;product=putative Fe-S oxidoreductase,Lactate utilization protein A,succinat…
cluster5_reference|SC|contig000001	Prodigal:2.60	CDS	793312	794820	.	+	0	ID=cluster5_reference_00728;gene=hsrA;inference=ab initio prediction:Prodigal:2.60,similar to AA sequence:RefSeq:YP_002001524.1,similar to AA sequence:UniProtKB:P31474,protein motif:CLUSTERS:PRK10504,protein motif:Cdd:COG2814,protein motif:TIGRFAMs:TIGR00711,protein motif:Pfam:PF07690.10;locus_tag=cluster5_reference_00728;product=putative integral membrane protein,High-copy suppressor of rspA,put…
cluster5_reference|SC|contig000001	Prodigal:2.60	CDS	794881	796458	.	+	0	ID=cluster5_reference_00729;eC_number=2.7.8.-;gene=cls;inference=ab initio prediction:Prodigal:2.60,similar to AA sequence:RefSeq:YP_001599472.1,similar to AA sequence:UniProtKB:P63801,protein motif:CLUSTERS:PRK01642,protein motif:TIGRFAMs:TIGR04265,protein motif:Pfam:PF00614.16;locus_tag=cluster5_reference_00729;product=phopholipase D-family protein,Cardiolipin synthase,cardiolipin synthetase,ca…
cluster5_reference|SC|contig000001	Prodigal:2.60	CDS	796666	797199	.	+	0	ID=cluster5_reference_00730;eC_number=3.4.-.-;gene=yafL;inference=ab initio prediction:Prodigal:2.60,similar to AA sequence:RefSeq:YP_001599471.1,similar to AA sequence:UniProtKB:Q47151,protein motif:CLUSTERS:PRK10838,protein motif:Pfam:PF00877.13;locus_tag=cluster5_reference_00730;product=lipoprotein,Probable endopeptidase YafL precursor,outer membrane lipoprotein,NlpC/P60 family;protein_id=gnl|…
cluster5_reference|SC|contig000001	Prodigal:2.60	CDS	797242	798543	.	-	0	ID=cluster5_reference_00731;eC_number=2.5.1.19,2.5.1.19;gene=aroA;inference=ab initio prediction:Prodigal:2.60,similar to AA sequence:RefSeq:YP_208010.1,similar to AA sequence:UniProtKB:Q9KRB0,protein motif:CLUSTERS:PRK11860,protein motif:Cdd:COG0128,protein motif:TIGRFAMs:TIGR01356,protein motif:Pfam:PF00275.14;locus_tag=cluster5_reference_00731;product=3-phosphoshikimate 1-carboxyvinyltransfera…
cluster5_reference|SC|contig000001	Prodigal:2.60	CDS	798938	799414	.	+	0	ID=cluster5_reference_00732;gene=greA;inference=ab initio prediction:Prodigal:2.60,similar to AA sequence:RefSeq:YP_002001530.1,similar to AA sequence:UniProtKB:P0A6W5,protein motif:CLUSTERS:PRK00226,protein motif:Cdd:COG0782,protein motif:TIGRFAMs:TIGR01462,protein motif:Pfam:PF03449.9;locus_tag=cluster5_reference_00732;product=transcription elongation factor GreA,Transcript cleavage factor greA…
cluster5_reference|SC|contig000001	Prodigal:2.60	CDS	800122	800538	.	+	0	ID=cluster5_reference_00733;inference=ab initio prediction:Prodigal:2.60,similar to AA sequence:RefSeq:YP_005890547.1;locus_tag=cluster5_reference_00733;product=PilE/pilin (PilE);protein_id=gnl|SC|cluster5_reference_00733
cluster5_reference|SC|contig000001	Prodigal:2.60	CDS	802286	803455	.	+	0	ID=cluster5_reference_00734;gene=porA;inference=ab initio prediction:Prodigal:2.60,similar to AA sequence:RefSeq:YP_003083431.1,similar to AA sequence:UniProtKB:P0DH58,protein motif:Cdd:COG3203,protein motif:Pfam:PF00267.15;locus_tag=cluster5_reference_00734;product=outer membrane porin protein,Class 1 protein,Outer membrane protein (porin),Gram-negative porin;protein_id=gnl|SC|cluster5_reference…
cluster5_reference|SC|contig000001	Prodigal:2.60	CDS	804264	806060	.	-	0	ID=cluster5_reference_00735;eC_number=3.4.13.9;gene=pepQ;inference=ab initio prediction:Prodigal:2.60,similar to AA sequence:RefSeq:YP_001599465.1,similar to AA sequence:UniProtKB:Q9S6S1,protein motif:CLUSTERS:PRK09795,protein motif:Cdd:COG0006,protein motif:TIGRFAMs:TIGR00500,protein motif:Pfam:PF00557.1;locus_tag=cluster5_reference_00735;product=aminopeptidase,Xaa-Pro dipeptidase,aminopeptidase…
cluster5_reference|SC|contig000001	Prodigal:2.60	CDS	806518	807771	.	+	0	ID=cluster5_reference_00736;inference=ab initio prediction:Prodigal:2.60,similar to AA sequence:RefSeq:YP_002002343.1,protein motif:Cdd:COG1914,protein motif:Pfam:PF01566.12;locus_tag=cluster5_reference_00736;product=membrane protein,Mn2+ and Fe2+ transporters of the NRAMP family,Natural resistance-associated macrophage protein;protein_id=gnl|SC|cluster5_reference_00736
cluster5_reference|SC|contig000001	Prodigal:2.60	CDS	807926	809437	.	+	0	ID=cluster5_reference_00737;eC_number=6.1.1.6,6.1.1.6;gene=lysS;inference=ab initio prediction:Prodigal:2.60,similar to AA sequence:RefSeq:YP_208507.1,similar to AA sequence:UniProtKB:P0A8N3,protein motif:CLUSTERS:PRK00484,protein motif:Cdd:COG0017,protein motif:TIGRFAMs:TIGR00499,protein motif:Pfam:PF00152.14;locus_tag=cluster5_reference_00737;product=lysyl-tRNA synthetase,Lysine--tRNA ligase,ly…
cluster5_reference|SC|contig000001	Prodigal:2.60	CDS	809555	810583	.	-	0	ID=cluster5_reference_00738;inference=ab initio prediction:Prodigal:2.60,similar to AA sequence:RefSeq:YP_005903993.1,protein motif:Pfam:PF05265.7;locus_tag=cluster5_reference_00738;product=peptidase domain-containing protein,Protein of unknown function (DUF723);protein_id=gnl|SC|cluster5_reference_00738
cluster5_reference|SC|contig000001	Prodigal:2.60	CDS	810613	811740	.	-	0	ID=cluster5_reference_00739;inference=ab initio prediction:Prodigal:2.60,similar to AA sequence:RefSeq:YP_005894186.1,similar to AA sequence:UniProtKB:Q9K0V1,protein motif:Pfam:PF02661.12;locus_tag=cluster5_reference_00739;product=Fic family protein,hypothetical protein,Fic/DOC family;protein_id=gnl|SC|cluster5_reference_00739
cluster5_reference|SC|contig000001	Prodigal:2.60	CDS	812119	813129	.	-	0	ID=cluster5_reference_00740;inference=ab initio prediction:Prodigal:2.60,similar to AA sequence:RefSeq:YP_005878370.1,protein motif:CLUSTERS:PRK06847,protein motif:TIGRFAMs:TIGR02032,protein motif:Pfam:PF04820.8;locus_tag=cluster5_reference_00740;product=putative dehydrogenase,hypothetical protein,geranylgeranyl reductase family,Tryptophan halogenase;protein_id=gnl|SC|cluster5_reference_00740
cluster5_reference|SC|contig000001	Prodigal:2.60	CDS	813433	814806	.	-	0	ID=cluster5_reference_00741;eC_number=3.6.4.13;gene=rhlE_2;inference=ab initio prediction:Prodigal:2.60,similar to AA sequence:RefSeq:YP_975357.1,similar to AA sequence:UniProtKB:P25888,protein motif:CLUSTERS:PRK10590,protein motif:Cdd:COG2391,protein motif:TIGRFAMs:TIGR01389,protein motif:Pfam:PF00270.23;locus_tag=cluster5_reference_00741;product=ATP-dependent RNA helicase,ATP-dependent RNA heli…
cluster5_reference|SC|contig000001	Prodigal:2.60	CDS	815060	816184	.	+	0	ID=cluster5_reference_00742;eC_number=1.-.-.-;gene=dus_1;inference=ab initio prediction:Prodigal:2.60,similar to AA sequence:RefSeq:YP_001599456.1,similar to AA sequence:UniProtKB:P67717,protein motif:CLUSTERS:PRK10415,protein motif:Cdd:COG2962,protein motif:TIGRFAMs:TIGR00737,protein motif:Pfam:PF01207.11;locus_tag=cluster5_reference_00742;product=tRNA-dihydrouridine synthase B,Probable tRNA-dih…
cluster5_reference|SC|contig000001	Prodigal:2.60	CDS	816214	816453	.	+	0	ID=cluster5_reference_00743;gene=fis;inference=ab initio prediction:Prodigal:2.60,similar to AA sequence:RefSeq:YP_004048154.1,similar to AA sequence:UniProtKB:P0A6R3,protein motif:CLUSTERS:PRK01905,protein motif:TIGRFAMs:TIGR01818,protein motif:Pfam:PF02954.13;locus_tag=cluster5_reference_00743;product=factor-for-inversion-stimulation protein,Hin recombinational enhancer-binding protein,DNA-bind…
cluster5_reference|SC|contig000001	Prodigal:2.60	CDS	816456	816992	.	+	0	ID=cluster5_reference_00744;eC_number=3.1.22.4;gene=ruvC;inference=ab initio prediction:Prodigal:2.60,similar to AA sequence:RefSeq:YP_002000830.1,similar to AA sequence:UniProtKB:P0A814,protein motif:CLUSTERS:PRK00039,protein motif:TIGRFAMs:TIGR00228,protein motif:Pfam:PF02075.11;locus_tag=cluster5_reference_00744;product=Holliday junction resolvase,Crossover junction endodeoxyribonuclease RuvC,…
cluster5_reference|SC|contig000001	Prodigal:2.60	CDS	817031	817912	.	+	0	ID=cluster5_reference_00745;eC_number=2.3.1.-;gene=htrB_2;inference=ab initio prediction:Prodigal:2.60,similar to AA sequence:RefSeq:YP_002000831.1,similar to AA sequence:UniProtKB:P0ACV0,protein motif:CLUSTERS:PRK08706,protein motif:Cdd:COG1560,protein motif:TIGRFAMs:TIGR02207,protein motif:Pfam:PF03279.7;locus_tag=cluster5_reference_00745;product=lipid A biosynthesis lauroyl acyltransferase,Lip…
cluster5_reference|SC|contig000001	Prodigal:2.60	CDS	818388	818546	.	+	0	ID=cluster5_reference_00746;inference=ab initio prediction:Prodigal:2.60,similar to AA sequence:RefSeq:YP_001599452.1;locus_tag=cluster5_reference_00746;product=DNA-binding protein;protein_id=gnl|SC|cluster5_reference_00746
cluster5_reference|SC|contig000001	Prodigal:2.60	CDS	818662	819456	.	+	0	ID=cluster5_reference_00747;inference=ab initio prediction:Prodigal:2.60,similar to AA sequence:RefSeq:YP_005878376.1,protein motif:Cdd:COG3298,protein motif:Pfam:PF10108.3;locus_tag=cluster5_reference_00747;product=putative polynucleotidyl transferase,Predicted 3'-5' exonuclease related to the exonuclease domain of PolB,Predicted 3'-5' exonuclease related to the exonuclease domain of PolB;protei…
cluster5_reference|SC|contig000001	Prodigal:2.60	CDS	819592	822195	.	+	0	ID=cluster5_reference_00748;eC_number=3.4.11.2,3.4.11.2;gene=pepN;inference=ab initio prediction:Prodigal:2.60,similar to AA sequence:RefSeq:YP_004048159.1,similar to AA sequence:UniProtKB:P04825,protein motif:CLUSTERS:PRK14015,protein motif:TIGRFAMs:TIGR02414,protein motif:Pfam:PF11940.2;locus_tag=cluster5_reference_00748;product=aminopeptidase N,Aminopeptidase N,aminopeptidase N,aminopeptidase …
cluster5_reference|SC|contig000001	Prodigal:2.60	CDS	822647	825340	.	-	0	ID=cluster5_reference_00749;gene=frpA1;inference=ab initio prediction:Prodigal:2.60,similar to AA sequence:RefSeq:YP_001598684.1,similar to AA sequence:UniProtKB:P15318,protein motif:Cdd:COG4247,protein motif:Pfam:PF00353.13;locus_tag=cluster5_reference_00749;product=iron-regulated protein FrpA,Cyclolysin,3-phytase (myo-inositol-hexaphosphate 3-phosphohydrolase),Hemolysin-type calcium-binding rep…
cluster5_reference|SC|contig000001	Prodigal:2.60	CDS	825549	826634	.	-	0	ID=cluster5_reference_00750;inference=ab initio prediction:Prodigal:2.60,similar to AA sequence:RefSeq:YP_005899479.1;locus_tag=cluster5_reference_00750;product=Iron-regulated protein frpC;protein_id=gnl|SC|cluster5_reference_00750
cluster5_reference|SC|contig000001	Prodigal:2.60	CDS	831945	832181	.	+	0	ID=cluster5_reference_00751;inference=ab initio prediction:Prodigal:2.60,similar to AA sequence:RefSeq:YP_005893209.1,protein motif:Pfam:PF01609.15;locus_tag=cluster5_reference_00751;product=IS1106 transposase,Transposase DDE domain;protein_id=gnl|SC|cluster5_reference_00751
cluster5_reference|SC|contig000001	Prodigal:2.60	CDS	832911	835706	.	-	0	ID=cluster5_reference_00752;eC_number=2.7.7.7,2.7.7.7;gene=polA;inference=ab initio prediction:Prodigal:2.60,similar to AA sequence:RefSeq:YP_005898579.1,similar to AA sequence:UniProtKB:P00582,protein motif:CLUSTERS:PRK05755,protein motif:Cdd:COG0749,protein motif:TIGRFAMs:TIGR00593,protein motif:Pfam:PF00476.14;locus_tag=cluster5_reference_00752;product=DNA polymerase I,DNA polymerase I,DNA pol…
cluster5_reference|SC|contig000001	Prodigal:2.60	CDS	835852	836358	.	-	0	ID=cluster5_reference_00753;eC_number=4.4.1.21;gene=luxS;inference=ab initio prediction:Prodigal:2.60,similar to AA sequence:RefSeq:YP_209115.1,similar to AA sequence:UniProtKB:P44007,protein motif:CLUSTERS:PRK02260,protein motif:Cdd:COG1854,protein motif:Pfam:PF02664.9;locus_tag=cluster5_reference_00753;product=S-ribosylhomocysteinase,S-ribosylhomocysteine lyase,S-ribosylhomocysteinase,LuxS prot…
cluster5_reference|SC|contig000001	Prodigal:2.60	CDS	836380	836799	.	-	0	ID=cluster5_reference_00754;inference=ab initio prediction:Prodigal:2.60,protein motif:Cdd:COG4316,protein motif:Pfam:PF10008.3;locus_tag=cluster5_reference_00754;product=Uncharacterized protein conserved in bacteria,Uncharacterized protein conserved in bacteria (DUF2251);protein_id=gnl|SC|cluster5_reference_00754
cluster5_reference|SC|contig000001	Prodigal:2.60	CDS	836830	837153	.	-	0	ID=cluster5_reference_00755;gene=cyaY;inference=ab initio prediction:Prodigal:2.60,similar to AA sequence:RefSeq:YP_209113.1,similar to AA sequence:UniProtKB:P27838,protein motif:CLUSTERS:PRK00446,protein motif:TIGRFAMs:TIGR03421,protein motif:Pfam:PF01491.10;locus_tag=cluster5_reference_00755;product=frataxin-like protein,hypothetical protein,frataxin-like protein,iron donor protein CyaY,Frataxi…
cluster5_reference|SC|contig000001	Prodigal:2.60	CDS	837224	837394	.	+	0	ID=cluster5_reference_00756;inference=ab initio prediction:Prodigal:2.60,similar to AA sequence:RefSeq:YP_003082425.1,protein motif:Cdd:COG5567;locus_tag=cluster5_reference_00756;product=putative lipoprotein,Predicted small periplasmic lipoprotein;protein_id=gnl|SC|cluster5_reference_00756
cluster5_reference|SC|contig000001	Prodigal:2.60	CDS	837405	838649	.	+	0	ID=cluster5_reference_00757;eC_number=4.1.1.20;gene=lysA;inference=ab initio prediction:Prodigal:2.60,similar to AA sequence:RefSeq:YP_001598399.1,similar to AA sequence:UniProtKB:Q9KVL7,protein motif:CLUSTERS:PRK08961,protein motif:Cdd:COG0019,protein motif:TIGRFAMs:TIGR01048,protein motif:Pfam:PF02784.10;locus_tag=cluster5_reference_00757;product=diaminopimelate decarboxylase,Diaminopimelate de…
cluster5_reference|SC|contig000001	Prodigal:2.60	CDS	838685	838777	.	-	0	ID=cluster5_reference_00758;inference=ab initio prediction:Prodigal:2.60;locus_tag=cluster5_reference_00758;product=hypothetical protein;protein_id=gnl|SC|cluster5_reference_00758
cluster5_reference|SC|contig000001	Prodigal:2.60	CDS	838774	840309	.	-	0	ID=cluster5_reference_00759;inference=ab initio prediction:Prodigal:2.60,similar to AA sequence:RefSeq:YP_001598400.1,protein motif:Cdd:COG0733,protein motif:Pfam:PF00209.12;locus_tag=cluster5_reference_00759;product=sodium-dependent inner membrane transport protein,Na+-dependent transporters of the SNF family,Sodium:neurotransmitter symporter family;protein_id=gnl|SC|cluster5_reference_00759
cluster5_reference|SC|contig000001	Prodigal:2.60	CDS	840522	841175	.	-	0	ID=cluster5_reference_00760;inference=ab initio prediction:Prodigal:2.60,similar to AA sequence:RefSeq:YP_001598401.1,protein motif:Cdd:COG3676,protein motif:Pfam:PF12762.1;locus_tag=cluster5_reference_00760;product=insertion element IS1016 transposase,Transposase and inactivated derivatives,ISXO2-like transposase domain;protein_id=gnl|SC|cluster5_reference_00760
cluster5_reference|SC|contig000001	Prodigal:2.60	CDS	841404	841694	.	+	0	ID=cluster5_reference_00761;gene=groES;inference=ab initio prediction:Prodigal:2.60,similar to AA sequence:RefSeq:YP_002003183.1,similar to AA sequence:UniProtKB:P31295,protein motif:CLUSTERS:PRK00364,protein motif:Pfam:PF00166.15;locus_tag=cluster5_reference_00761;product=co-chaperonin GroES,hypothetical protein,co-chaperonin GroES,Chaperonin 10 Kd subunit;protein_id=gnl|SC|cluster5_reference_00…
cluster5_reference|SC|contig000001	Prodigal:2.60	CDS	841786	843420	.	+	0	ID=cluster5_reference_00762;gene=groEL;inference=ab initio prediction:Prodigal:2.60,similar to AA sequence:RefSeq:YP_209108.1,similar to AA sequence:UniProtKB:P42385,protein motif:CLUSTERS:PRK12852,protein motif:TIGRFAMs:TIGR02348,protein motif:Pfam:PF00118.18;locus_tag=cluster5_reference_00762;product=molecular chaperone GroEL,hypothetical protein,chaperonin GroEL,chaperonin GroL,TCP-1/cpn60 cha…
cluster5_reference|SC|contig000001	Prodigal:2.60	CDS	844008	846440	.	-	0	ID=cluster5_reference_00763;gene=hpuB;inference=ab initio prediction:Prodigal:2.60,similar to AA sequence:RefSeq:YP_004049473.1,similar to AA sequence:UniProtKB:Q06987,protein motif:CLUSTERS:PRK13524,protein motif:Cdd:COG4206,protein motif:TIGRFAMs:TIGR01786,protein motif:Pfam:PF00593.18;locus_tag=cluster5_reference_00763;product=hemoglobin-haptoglobin-utilization protein,Transferrin-binding prot…
cluster5_reference|SC|contig000001	Prodigal:2.60	CDS	846471	847544	.	-	0	ID=cluster5_reference_00764;inference=ab initio prediction:Prodigal:2.60,similar to AA sequence:RefSeq:YP_002341967.1;locus_tag=cluster5_reference_00764;product=hemoglobin-haptoglobin-utilization protein;protein_id=gnl|SC|cluster5_reference_00764
cluster5_reference|SC|contig000001	Prodigal:2.60	CDS	848486	850003	.	+	0	ID=cluster5_reference_00765;inference=ab initio prediction:Prodigal:2.60,similar to AA sequence:RefSeq:YP_002341968.1,similar to AA sequence:UniProtKB:Q9K165,protein motif:Pfam:PF04575.7;locus_tag=cluster5_reference_00765;product=hypothetical periplasmic protein,TPR repeat-containing protein NMB0313 precursor,Protein of unknown function (DUF560);protein_id=gnl|SC|cluster5_reference_00765
cluster5_reference|SC|contig000001	Prodigal:2.60	CDS	850062	851843	.	-	0	ID=cluster5_reference_00766;eC_number=2.6.1.85;gene=pabB;inference=ab initio prediction:Prodigal:2.60,similar to AA sequence:RefSeq:YP_975872.1,similar to AA sequence:UniProtKB:P05041,protein motif:CLUSTERS:PRK07508,protein motif:Cdd:COG0147,protein motif:TIGRFAMs:TIGR00553,protein motif:Pfam:PF00425.12;locus_tag=cluster5_reference_00766;product=para-aminobenzoate synthase component I,Para-aminob…
cluster5_reference|SC|contig000001	Prodigal:2.60	CDS	852940	855396	.	-	0	ID=cluster5_reference_00767;eC_number=3.4.21.-;gene=ssa1;inference=ab initio prediction:Prodigal:2.60,similar to AA sequence:RefSeq:YP_005900527.1,similar to AA sequence:UniProtKB:P31631,protein motif:Cdd:COG4625,protein motif:TIGRFAMs:TIGR03921,protein motif:Pfam:PF03797.13;locus_tag=cluster5_reference_00767;product=extracellular serine protease precursor,Serotype-specific antigen 1 precursor,Un…
cluster5_reference|SC|contig000001	Prodigal:2.60	CDS	855396	856145	.	-	0	ID=cluster5_reference_00768;inference=ab initio prediction:Prodigal:2.60,similar to AA sequence:RefSeq:YP_005900527.1;locus_tag=cluster5_reference_00768;product=extracellular serine protease precursor;protein_id=gnl|SC|cluster5_reference_00768
cluster5_reference|SC|contig000001	Prodigal:2.60	CDS	856207	856374	.	-	0	ID=cluster5_reference_00769;inference=ab initio prediction:Prodigal:2.60,similar to AA sequence:RefSeq:YP_002003005.1;locus_tag=cluster5_reference_00769;product=IS1016 transposase;protein_id=gnl|SC|cluster5_reference_00769
cluster5_reference|SC|contig000001	Prodigal:2.60	CDS	857331	858773	.	-	0	ID=cluster5_reference_00770;eC_number=1.2.1.22,1.2.1.22;gene=aldA;inference=ab initio prediction:Prodigal:2.60,similar to AA sequence:RefSeq:YP_004049468.1,similar to AA sequence:UniProtKB:P25553,protein motif:CLUSTERS:PRK10090,protein motif:Cdd:COG4230,protein motif:TIGRFAMs:TIGR01780,protein motif:Pfam:PF00171.1;locus_tag=cluster5_reference_00770;product=aldehyde dehydrogenase A,Lactaldehyde de…
cluster5_reference|SC|contig000001	Prodigal:2.60	CDS	859017	859406	.	-	0	ID=cluster5_reference_00771;inference=ab initio prediction:Prodigal:2.60;locus_tag=cluster5_reference_00771;product=hypothetical protein;protein_id=gnl|SC|cluster5_reference_00771
cluster5_reference|SC|contig000001	Prodigal:2.60	CDS	859614	860531	.	-	0	ID=cluster5_reference_00772;gene=appY;inference=ab initio prediction:Prodigal:2.60,similar to AA sequence:RefSeq:YP_004049467.1,similar to AA sequence:UniProtKB:P05052,protein motif:CLUSTERS:PRK09393,protein motif:Cdd:COG2169,protein motif:TIGRFAMs:TIGR04094,protein motif:Pfam:PF12833.1;locus_tag=cluster5_reference_00772;product=transcriptional regulator,M5 polypeptide,transcriptional activator F…
cluster5_reference|SC|contig000001	Prodigal:2.60	CDS	860704	861504	.	+	0	ID=cluster5_reference_00773;inference=ab initio prediction:Prodigal:2.60,similar to AA sequence:RefSeq:YP_209126.1,similar to AA sequence:UniProtKB:P45031,protein motif:CLUSTERS:PRK11831,protein motif:Cdd:COG3842,protein motif:TIGRFAMs:TIGR00968,protein motif:Pfam:PF00005.21;locus_tag=cluster5_reference_00773;product=ABC transporter ATP-binding protein,Uncharacterized ABC transporter ATP-binding …
cluster5_reference|SC|contig000001	Prodigal:2.60	CDS	861552	862328	.	+	0	ID=cluster5_reference_00774;gene=mlaE;inference=ab initio prediction:Prodigal:2.60,similar to AA sequence:RefSeq:YP_209127.1,similar to AA sequence:UniProtKB:P64606,protein motif:TIGRFAMs:TIGR00056,protein motif:Pfam:PF02405.10;locus_tag=cluster5_reference_00774;product=ABC transporter inner membrane protein,Probable phospholipid ABC transporter permease protein mlaE,conserved hypothetical protei…
cluster5_reference|SC|contig000001	Prodigal:2.60	CDS	862379	862873	.	+	0	ID=cluster5_reference_00775;gene=mlaD;inference=ab initio prediction:Prodigal:2.60,similar to AA sequence:RefSeq:YP_004049464.1,similar to AA sequence:UniProtKB:P64604,protein motif:TIGRFAMs:TIGR00996,protein motif:Pfam:PF02470.14;locus_tag=cluster5_reference_00775;product=outer membrane transport protein,Probable phospholipid ABC transporter-binding protein mlaD,virulence factor Mce family prote…
cluster5_reference|SC|contig000001	Prodigal:2.60	CDS	862910	863500	.	+	0	ID=cluster5_reference_00776;gene=mlaC;inference=ab initio prediction:Prodigal:2.60,similar to AA sequence:RefSeq:YP_002003218.1,similar to AA sequence:UniProtKB:P0ADV7,protein motif:CLUSTERS:PRK15117,protein motif:TIGRFAMs:TIGR03481,protein motif:Pfam:PF05494.6;locus_tag=cluster5_reference_00776;product=Periplasmic transport protein,Probable phospholipid-binding protein mlaC precursor,ABC transpo…
cluster5_reference|SC|contig000001	Prodigal:2.60	CDS	863557	863835	.	+	0	ID=cluster5_reference_00777;inference=ab initio prediction:Prodigal:2.60,similar to AA sequence:RefSeq:YP_003082446.1,protein motif:Cdd:COG3113;locus_tag=cluster5_reference_00777;product=NTP binding protein,Predicted NTP binding protein (contains STAS domain);protein_id=gnl|SC|cluster5_reference_00777
cluster5_reference|SC|contig000001	Prodigal:2.60	CDS	863832	864659	.	+	0	ID=cluster5_reference_00778;gene=mlaA;inference=ab initio prediction:Prodigal:2.60,similar to AA sequence:RefSeq:YP_005891189.1,similar to AA sequence:UniProtKB:P43262,protein motif:CLUSTERS:PRK15091,protein motif:Pfam:PF04333.7;locus_tag=cluster5_reference_00778;product=putative VacJ-like protein,Probable phospholipid-binding lipoprotein mlaA precursor,ABC transporter outer membrane lipoprotein,…
cluster5_reference|SC|contig000001	Prodigal:2.60	CDS	864784	865146	.	+	0	ID=cluster5_reference_00779;inference=ab initio prediction:Prodigal:2.60,similar to AA sequence:RefSeq:YP_002003220.1;locus_tag=cluster5_reference_00779;product=VacJ-like protein;protein_id=gnl|SC|cluster5_reference_00779
cluster5_reference|SC|contig000001	Prodigal:2.60	CDS	865146	865529	.	+	0	ID=cluster5_reference_00780;eC_number=3.1.2.-;gene=fadM;inference=ab initio prediction:Prodigal:2.60,similar to AA sequence:RefSeq:YP_005894676.1,similar to AA sequence:UniProtKB:P77712,protein motif:CLUSTERS:PRK07531,protein motif:Cdd:COG3884,protein motif:TIGRFAMs:TIGR00051,protein motif:Pfam:PF03061.16;locus_tag=cluster5_reference_00780;product=thioesterase family protein,Long-chain acyl-CoA t…
cluster5_reference|SC|contig000001	Prodigal:2.60	CDS	865526	866014	.	+	0	ID=cluster5_reference_00781;gene=resA_1;inference=ab initio prediction:Prodigal:2.60,similar to AA sequence:RefSeq:YP_003082449.1,similar to AA sequence:UniProtKB:P35160,protein motif:CLUSTERS:PRK03147,protein motif:TIGRFAMs:TIGR00385,protein motif:Pfam:PF08534.4;locus_tag=cluster5_reference_00781;product=putative thioredoxin,Thiol-disulfide oxidoreductase resA,thiol-disulfide oxidoreductase,peri…
cluster5_reference|SC|contig000001	Prodigal:2.60	CDS	866049	866336	.	+	0	ID=cluster5_reference_00782;inference=ab initio prediction:Prodigal:2.60;locus_tag=cluster5_reference_00782;product=hypothetical protein;protein_id=gnl|SC|cluster5_reference_00782
cluster5_reference|SC|contig000001	Prodigal:2.60	CDS	866231	866611	.	-	0	ID=cluster5_reference_00783;inference=ab initio prediction:Prodigal:2.60,similar to AA sequence:RefSeq:YP_209135.1,protein motif:Cdd:COG0110,protein motif:TIGRFAMs:TIGR01853,protein motif:Pfam:PF00132.18;locus_tag=cluster5_reference_00783;product=acetyltransferase,Acetyltransferase (isoleucine patch superfamily),UDP-3-O-[3-hydroxymyristoyl] glucosamine N-acyltransferase,Bacterial transferase hexa…
cluster5_reference|SC|contig000001	Prodigal:2.60	CDS	866849	867064	.	+	0	ID=cluster5_reference_00784;gene=rpmE;inference=ab initio prediction:Prodigal:2.60,similar to AA sequence:RefSeq:YP_002003225.1,similar to AA sequence:UniProtKB:Q03223,protein motif:CLUSTERS:PRK00019,protein motif:Cdd:COG0254,protein motif:TIGRFAMs:TIGR00105,protein motif:Pfam:PF01197.12;locus_tag=cluster5_reference_00784;product=50S ribosomal protein L31,50S ribosomal protein L31,50S ribosomal p…
cluster5_reference|SC|contig000001	Prodigal:2.60	CDS	867379	868008	.	+	0	ID=cluster5_reference_00785;inference=ab initio prediction:Prodigal:2.60,similar to AA sequence:RefSeq:YP_209137.1,protein motif:TIGRFAMs:TIGR00779,protein motif:Pfam:PF03596.7;locus_tag=cluster5_reference_00785;product=cadmium resistance protein,cadmium resistance transporter family protein,Cadmium resistance transporter;protein_id=gnl|SC|cluster5_reference_00785
cluster5_reference|SC|contig000001	Prodigal:2.60	CDS	867965	869815	.	+	0	ID=cluster5_reference_00786;inference=ab initio prediction:Prodigal:2.60,similar to AA sequence:RefSeq:YP_001598423.1;locus_tag=cluster5_reference_00786;product=inner membrane protein;protein_id=gnl|SC|cluster5_reference_00786
cluster5_reference|SC|contig000001	Prodigal:2.60	CDS	870085	870690	.	+	0	ID=cluster5_reference_00787;gene=sspA;inference=ab initio prediction:Prodigal:2.60,similar to AA sequence:RefSeq:YP_209139.1,similar to AA sequence:UniProtKB:P0ACA3,protein motif:CLUSTERS:PRK09481,protein motif:Cdd:COG3502,protein motif:TIGRFAMs:TIGR01262,protein motif:Pfam:PF02798.14;locus_tag=cluster5_reference_00787;product=RegF,Stringent starvation protein A,stringent starvation protein A,Unc…
cluster5_reference|SC|contig000001	Prodigal:2.60	CDS	870762	871154	.	+	0	ID=cluster5_reference_00788;gene=regG;inference=ab initio prediction:Prodigal:2.60,similar to AA sequence:RefSeq:YP_975852.1,similar to AA sequence:UniProtKB:P45206,protein motif:CLUSTERS:PRK11798,protein motif:Pfam:PF04386.7;locus_tag=cluster5_reference_00788;product=ClpXP protease specificity-enhancing factor,Stringent starvation protein B homolog,ClpXP protease specificity-enhancing factor,Str…
cluster5_reference|SC|contig000001	Prodigal:2.60	CDS	871353	871799	.	-	0	ID=cluster5_reference_00789;gene=yqeY;inference=ab initio prediction:Prodigal:2.60,similar to AA sequence:RefSeq:YP_005894669.1,similar to AA sequence:UniProtKB:P54464,protein motif:Cdd:COG1610,protein motif:Pfam:PF09424.4;locus_tag=cluster5_reference_00789;product=GatB/Yqey domain-containing protein,hypothetical protein,Uncharacterized conserved protein,Yqey-like protein;protein_id=gnl|SC|cluste…
cluster5_reference|SC|contig000001	Prodigal:2.60	CDS	871931	872143	.	-	0	ID=cluster5_reference_00790;gene=rpsU;inference=ab initio prediction:Prodigal:2.60,similar to AA sequence:RefSeq:YP_209143.1,similar to AA sequence:UniProtKB:P66519,protein motif:CLUSTERS:PRK00270,protein motif:TIGRFAMs:TIGR00030,protein motif:Pfam:PF01165.14;locus_tag=cluster5_reference_00790;product=30S ribosomal protein S21,30S ribosomal protein S21,30S ribosomal protein S21,ribosomal protein …
cluster5_reference|SC|contig000001	Prodigal:2.60	CDS	872432	874279	.	-	0	ID=cluster5_reference_00791;eC_number=4.2.2.-;gene=slt;inference=ab initio prediction:Prodigal:2.60,similar to AA sequence:RefSeq:YP_004049450.1,similar to AA sequence:UniProtKB:P0AGC3,protein motif:CLUSTERS:PRK11619,protein motif:Pfam:PF01464.14;locus_tag=cluster5_reference_00791;product=transglycosylase,Soluble lytic murein transglycosylase precursor,lytic murein transglycosylase,Transglycosyla…
cluster5_reference|SC|contig000001	Prodigal:2.60	CDS	874809	875546	.	+	0	ID=cluster5_reference_00792;eC_number=3.6.3.-;gene=metN;inference=ab initio prediction:Prodigal:2.60,similar to AA sequence:RefSeq:YP_002003236.1,similar to AA sequence:UniProtKB:O32169,protein motif:CLUSTERS:PRK11153,protein motif:Cdd:COG4175,protein motif:TIGRFAMs:TIGR02314,protein motif:Pfam:PF00005.21;locus_tag=cluster5_reference_00792;product=ABC transporter ATP-binding protein,Methionine im…
cluster5_reference|SC|contig000001	Prodigal:2.60	CDS	875549	876235	.	+	0	ID=cluster5_reference_00793;gene=metP;inference=ab initio prediction:Prodigal:2.60,similar to AA sequence:RefSeq:YP_209147.1,similar to AA sequence:UniProtKB:O32168,protein motif:CLUSTERS:PRK10782,protein motif:Cdd:COG0581,protein motif:TIGRFAMs:TIGR01097,protein motif:Pfam:PF00528.16;locus_tag=cluster5_reference_00793;product=ABC transporter permease,Methionine import system permease protein Met…
cluster5_reference|SC|contig000001	Prodigal:2.60	CDS	876394	877257	.	+	0	ID=cluster5_reference_00794;gene=gna1946;inference=ab initio prediction:Prodigal:2.60,similar to AA sequence:RefSeq:YP_004049446.1,similar to AA sequence:UniProtKB:P28635,protein motif:CLUSTERS:PRK11063,protein motif:TIGRFAMs:TIGR00363,protein motif:Pfam:PF03180.8;locus_tag=cluster5_reference_00794;product=outer membrane lipoprotein GNA1946,D-methionine-binding lipoprotein metQ precursor,DL-methi…
cluster5_reference|SC|contig000001	Prodigal:2.60	CDS	877319	877888	.	-	0	ID=cluster5_reference_00795;eC_number=4.1.1.-;gene=ubiX;inference=ab initio prediction:Prodigal:2.60,similar to AA sequence:RefSeq:YP_001598434.1,similar to AA sequence:UniProtKB:P94404,protein motif:CLUSTERS:PRK05920,protein motif:Cdd:COG0163,protein motif:TIGRFAMs:TIGR00421,protein motif:Pfam:PF02441.13;locus_tag=cluster5_reference_00795;product=aromatic acid decarboxylase,Phenolic acid decarbo…
cluster5_reference|SC|contig000001	Prodigal:2.60	CDS	878046	878906	.	+	0	ID=cluster5_reference_00796;gene=parB;inference=ab initio prediction:Prodigal:2.60,similar to AA sequence:RefSeq:YP_209150.1,similar to AA sequence:UniProtKB:Q83AH2,protein motif:CLUSTERS:PRK13832,protein motif:TIGRFAMs:TIGR00180,protein motif:Pfam:PF02195.12;locus_tag=cluster5_reference_00796;product=chromosome segregation protein,Probable chromosome-partitioning protein parB,plasmid partitionin…
cluster5_reference|SC|contig000001	Prodigal:2.60	CDS	879041	879379	.	+	0	ID=cluster5_reference_00797;inference=ab initio prediction:Prodigal:2.60,similar to AA sequence:RefSeq:YP_005894661.1;locus_tag=cluster5_reference_00797;product=putative lipoprotein;protein_id=gnl|SC|cluster5_reference_00797
cluster5_reference|SC|contig000001	Prodigal:2.60	CDS	879747	880100	.	+	0	ID=cluster5_reference_00798;inference=ab initio prediction:Prodigal:2.60,similar to AA sequence:RefSeq:YP_209152.1;locus_tag=cluster5_reference_00798;product=ATP synthase I;protein_id=gnl|SC|cluster5_reference_00798
cluster5_reference|SC|contig000001	Prodigal:2.60	CDS	880090	880956	.	+	0	ID=cluster5_reference_00799;eC_number=3.6.3.14;gene=atpB;inference=ab initio prediction:Prodigal:2.60,similar to AA sequence:RefSeq:YP_209153.1,similar to AA sequence:UniProtKB:P0AB98,protein motif:CLUSTERS:PRK05815,protein motif:Cdd:COG0355,protein motif:TIGRFAMs:TIGR01131,protein motif:Pfam:PF00119.14;locus_tag=cluster5_reference_00799;product=ATP synthase F0F1 subunit A,F-ATPase subunit 6,F0F1…
cluster5_reference|SC|contig000001	Prodigal:2.60	CDS	881013	881249	.	+	0	ID=cluster5_reference_00800;eC_number=3.6.3.14;gene=atpE;inference=ab initio prediction:Prodigal:2.60,similar to AA sequence:RefSeq:YP_004049441.1,similar to AA sequence:UniProtKB:P68699,protein motif:CLUSTERS:PRK06876,protein motif:Cdd:COG0055,protein motif:TIGRFAMs:TIGR01260,protein motif:Pfam:PF00137.15;locus_tag=cluster5_reference_00800;product=ATP synthase subunit C,Lipid-binding protein,F0F…
cluster5_reference|SC|contig000001	Prodigal:2.60	CDS	881320	881790	.	+	0	ID=cluster5_reference_00801;eC_number=3.6.3.14;gene=atpF;inference=ab initio prediction:Prodigal:2.60,similar to AA sequence:RefSeq:YP_209155.1,similar to AA sequence:UniProtKB:P0ABA0,protein motif:CLUSTERS:PRK05759,protein motif:Cdd:COG0055,protein motif:TIGRFAMs:TIGR01144,protein motif:Pfam:PF00430.12;locus_tag=cluster5_reference_00801;product=ATP synthase F0F1 subunit B,F-type ATPase subunit b…
cluster5_reference|SC|contig000001	Prodigal:2.60	CDS	881795	882328	.	+	0	ID=cluster5_reference_00802;eC_number=3.6.3.14;gene=atpH;inference=ab initio prediction:Prodigal:2.60,similar to AA sequence:RefSeq:YP_209156.1,similar to AA sequence:UniProtKB:Q3K438,protein motif:CLUSTERS:PRK13429,protein motif:Cdd:COG0055,protein motif:TIGRFAMs:TIGR01145,protein motif:Pfam:PF00213.12;locus_tag=cluster5_reference_00802;product=ATP synthase F0F1 subunit delta,F-type ATPase subun…
cluster5_reference|SC|contig000001	Prodigal:2.60	CDS	882339	883886	.	+	0	ID=cluster5_reference_00803;eC_number=3.6.3.14,3.6.3.14;gene=atpA;inference=ab initio prediction:Prodigal:2.60,similar to AA sequence:RefSeq:YP_209157.1,similar to AA sequence:UniProtKB:P12985,protein motif:CLUSTERS:PRK09281,protein motif:Cdd:COG0055,protein motif:TIGRFAMs:TIGR00962,protein motif:Pfam:PF00006.19;locus_tag=cluster5_reference_00803;product=ATP synthase F0F1 subunit alpha,ATP syntha…
cluster5_reference|SC|contig000001	Prodigal:2.60	CDS	883911	884786	.	+	0	ID=cluster5_reference_00804;eC_number=3.6.3.14;gene=atpG;inference=ab initio prediction:Prodigal:2.60,similar to AA sequence:RefSeq:YP_209158.1,similar to AA sequence:UniProtKB:P0ABA6,protein motif:CLUSTERS:PRK05621,protein motif:Cdd:COG0355,protein motif:TIGRFAMs:TIGR01146,protein motif:Pfam:PF00231.13;locus_tag=cluster5_reference_00804;product=ATP synthase F0F1 subunit gamma,F-ATPase gamma subu…
cluster5_reference|SC|contig000001	Prodigal:2.60	CDS	884824	886221	.	+	0	ID=cluster5_reference_00805;eC_number=3.6.3.14,3.6.3.14;gene=atpD;inference=ab initio prediction:Prodigal:2.60,similar to AA sequence:RefSeq:YP_209159.1,similar to AA sequence:UniProtKB:Q4K3A9,protein motif:CLUSTERS:PRK09280,protein motif:Cdd:COG0055,protein motif:TIGRFAMs:TIGR01039,protein motif:Pfam:PF00006.19;locus_tag=cluster5_reference_00805;product=ATP synthase F0F1 subunit beta,ATP synthas…
cluster5_reference|SC|contig000001	Prodigal:2.60	CDS	886232	886654	.	+	0	ID=cluster5_reference_00806;eC_number=3.6.3.14;gene=atpC;inference=ab initio prediction:Prodigal:2.60,similar to AA sequence:RefSeq:YP_209160.1,similar to AA sequence:UniProtKB:P0A6E6,protein motif:CLUSTERS:PRK00571,protein motif:Cdd:COG0355,protein motif:TIGRFAMs:TIGR01216,protein motif:Pfam:PF02823.10;locus_tag=cluster5_reference_00806;product=ATP synthase F0F1 subunit epsilon,F-ATPase epsilon …
cluster5_reference|SC|contig000001	Prodigal:2.60	CDS	886978	887883	.	+	0	ID=cluster5_reference_00807;eC_number=6.1.1.14,6.1.1.14;gene=glyQ;inference=ab initio prediction:Prodigal:2.60,similar to AA sequence:RefSeq:YP_004049434.1,similar to AA sequence:UniProtKB:P00960,protein motif:CLUSTERS:PRK09348,protein motif:TIGRFAMs:TIGR00388,protein motif:Pfam:PF02091.9;locus_tag=cluster5_reference_00807;product=glycyl-tRNA synthetase subunit alpha,Glycine--tRNA ligase alpha su…
cluster5_reference|SC|contig000001	Prodigal:2.60	CDS	887960	888370	.	+	0	ID=cluster5_reference_00808;inference=ab initio prediction:Prodigal:2.60,protein motif:CLUSTERS:PRK11702,protein motif:Cdd:COG3171,protein motif:Pfam:PF04320.8;locus_tag=cluster5_reference_00808;product=hypothetical protein,Uncharacterized protein conserved in bacteria,Protein with unknown function (DUF469);protein_id=gnl|SC|cluster5_reference_00808
cluster5_reference|SC|contig000001	Prodigal:2.60	CDS	888391	890454	.	+	0	ID=cluster5_reference_00809;eC_number=6.1.1.14,6.1.1.14;gene=glyS;inference=ab initio prediction:Prodigal:2.60,similar to AA sequence:RefSeq:YP_209162.1,similar to AA sequence:UniProtKB:P00961,protein motif:CLUSTERS:PRK01233,protein motif:TIGRFAMs:TIGR00211,protein motif:Pfam:PF02092.11;locus_tag=cluster5_reference_00809;product=glycyl-tRNA synthetase subunit beta,Glycine--tRNA ligase beta subuni…
cluster5_reference|SC|contig000001	Prodigal:2.60	CDS	890471	890872	.	+	0	ID=cluster5_reference_00810;gene=kfoC_1;inference=ab initio prediction:Prodigal:2.60,similar to AA sequence:RefSeq:YP_005883478.1,similar to AA sequence:UniProtKB:Q8L0V4,protein motif:CLUSTERS:PRK10073,protein motif:Cdd:COG3858,protein motif:TIGRFAMs:TIGR03937,protein motif:Pfam:PF00535.20;locus_tag=cluster5_reference_00810;product=lacto-N-neotetraose biosynthesis glycosyl transferase,Chondroitin…
cluster5_reference|SC|contig000001	Prodigal:2.60	CDS	890884	891816	.	+	0	ID=cluster5_reference_00811;eC_number=2.4.1.-;gene=lgtC;inference=ab initio prediction:Prodigal:2.60,similar to AA sequence:RefSeq:YP_005903036.1,similar to AA sequence:UniProtKB:P25148,protein motif:CLUSTERS:PRK15171,protein motif:Pfam:PF01501.14;locus_tag=cluster5_reference_00811;product=lipooligosaccharyl-alpha-1%2C 4-galactosyltransferase LgtC,General stress protein A,lipopolysaccharide 1%2C3…
cluster5_reference|SC|contig000001	Prodigal:2.60	CDS	891871	892869	.	+	0	ID=cluster5_reference_00812;gene=lgtA;inference=ab initio prediction:Prodigal:2.60,similar to AA sequence:RefSeq:YP_005900490.1,similar to AA sequence:UniProtKB:Q8L0V4,protein motif:CLUSTERS:PRK10073,protein motif:Cdd:COG3858,protein motif:TIGRFAMs:TIGR03937,protein motif:Pfam:PF00535.20;locus_tag=cluster5_reference_00812;product=lacto-N-neotetraose biosynthesis glycosyl transferase,Chondroitin p…
cluster5_reference|SC|contig000001	Prodigal:2.60	CDS	892911	893738	.	+	0	ID=cluster5_reference_00813;eC_number=2.-.-.-;gene=lex1_1;inference=ab initio prediction:Prodigal:2.60,similar to AA sequence:RefSeq:YP_209163.1,similar to AA sequence:UniProtKB:Q03974,protein motif:Pfam:PF01755.11;locus_tag=cluster5_reference_00813;product=lacto-N-neotetraose biosynthesis glycosyl tranferase,Lipooligosaccharide biosynthesis protein lex-1,Glycosyltransferase family 25 (LPS biosyn…
cluster5_reference|SC|contig000001	Prodigal:2.60	CDS	893750	893845	.	+	0	ID=cluster5_reference_00814;inference=ab initio prediction:Prodigal:2.60,similar to AA sequence:RefSeq:YP_001598453.1;locus_tag=cluster5_reference_00814;product=lacto-N-neotetraose biosynthesis glycosyl transferase-like protein;protein_id=gnl|SC|cluster5_reference_00814
cluster5_reference|SC|contig000001	Prodigal:2.60	CDS	893887	894729	.	+	0	ID=cluster5_reference_00815;eC_number=2.-.-.-;gene=lex1_2;inference=ab initio prediction:Prodigal:2.60,similar to AA sequence:RefSeq:YP_209165.1,similar to AA sequence:UniProtKB:Q03974,protein motif:Pfam:PF01755.11;locus_tag=cluster5_reference_00815;product=LgtE,Lipooligosaccharide biosynthesis protein lex-1,Glycosyltransferase family 25 (LPS biosynthesis protein);protein_id=gnl|SC|cluster5_refer…
cluster5_reference|SC|contig000001	Prodigal:2.60	CDS	896143	896868	.	-	0	ID=cluster5_reference_00816;eC_number=2.1.1.193;gene=rsmE;inference=ab initio prediction:Prodigal:2.60,similar to AA sequence:RefSeq:YP_209166.1,similar to AA sequence:UniProtKB:P44627,protein motif:CLUSTERS:PRK11713,protein motif:TIGRFAMs:TIGR00046,protein motif:Pfam:PF04452.8;locus_tag=cluster5_reference_00816;product=16S ribosomal RNA methyltransferase RsmE,Ribosomal RNA small subunit methyltr…
cluster5_reference|SC|contig000001	Prodigal:2.60	CDS	897077	897871	.	+	0	ID=cluster5_reference_00817;eC_number=3.1.3.25;gene=suhB_2;inference=ab initio prediction:Prodigal:2.60,similar to AA sequence:RefSeq:YP_002003264.1,similar to AA sequence:UniProtKB:O33832,protein motif:CLUSTERS:PRK12676,protein motif:TIGRFAMs:TIGR02067,protein motif:Pfam:PF00459.19;locus_tag=cluster5_reference_00817;product=Myo-inositol-1(Or 4)-monophosphatase,Inositol-1-monophosphatase,bifuncti…
cluster5_reference|SC|contig000001	Prodigal:2.60	CDS	898090	898473	.	-	0	ID=cluster5_reference_00818;gene=ychJ;inference=ab initio prediction:Prodigal:2.60,similar to AA sequence:RefSeq:YP_005894643.1,similar to AA sequence:UniProtKB:P37052,protein motif:CLUSTERS:PRK01752,protein motif:Pfam:PF02810.9;locus_tag=cluster5_reference_00818;product=SEC-C domain-containing protein,hypothetical protein,hypothetical protein,SEC-C motif;protein_id=gnl|SC|cluster5_reference_00818
cluster5_reference|SC|contig000001	Prodigal:2.60	CDS	898832	899170	.	-	0	ID=cluster5_reference_00819;inference=ab initio prediction:Prodigal:2.60,similar to AA sequence:RefSeq:YP_975824.1,protein motif:Pfam:PF01609.15;locus_tag=cluster5_reference_00819;product=IS1106 transposase (fragment),Transposase DDE domain;protein_id=gnl|SC|cluster5_reference_00819
cluster5_reference|SC|contig000001	Prodigal:2.60	CDS	899519	900181	.	-	0	ID=cluster5_reference_00820;eC_number=2.7.7.3,5.4.99.28;gene=coaD_1;inference=ab initio prediction:Prodigal:2.60,similar to AA sequence:RefSeq:YP_005900576.1,similar to AA sequence:UniProtKB:P0AA37,protein motif:CLUSTERS:PRK11112,protein motif:TIGRFAMs:TIGR01621,protein motif:Pfam:PF00849.16;locus_tag=cluster5_reference_00820;product=pantetheine-phosphate adenylyltransferase,Ribosomal large subun…
cluster5_reference|SC|contig000001	Prodigal:2.60	CDS	900207	900719	.	-	0	ID=cluster5_reference_00821;eC_number=2.7.7.3;gene=coaD_2;inference=ab initio prediction:Prodigal:2.60,similar to AA sequence:RefSeq:YP_001598349.1,similar to AA sequence:UniProtKB:Q831P9,protein motif:CLUSTERS:PRK00168,protein motif:Cdd:COG3172,protein motif:TIGRFAMs:TIGR01510,protein motif:Pfam:PF01467.1;locus_tag=cluster5_reference_00821;product=phosphopantetheine adenylyltransferase,Phosphopa…
cluster5_reference|SC|contig000001	Prodigal:2.60	CDS	900754	900936	.	-	0	ID=cluster5_reference_00822;inference=ab initio prediction:Prodigal:2.60,similar to AA sequence:RefSeq:YP_002001487.1;locus_tag=cluster5_reference_00822;product=putative lipoprotein;protein_id=gnl|SC|cluster5_reference_00822
cluster5_reference|SC|contig000001	Prodigal:2.60	CDS	900936	901619	.	-	0	ID=cluster5_reference_00823;gene=yccA;inference=ab initio prediction:Prodigal:2.60,similar to AA sequence:RefSeq:YP_004047987.1,similar to AA sequence:UniProtKB:P0AAC6,protein motif:CLUSTERS:PRK10447,protein motif:Pfam:PF01027.14;locus_tag=cluster5_reference_00823;product=integral membrane protein,Modulator of FtsH protease YccA,HflBKC-binding inner membrane protein,Inhibitor of apoptosis-promoti…
cluster5_reference|SC|contig000001	Prodigal:2.60	CDS	901776	902042	.	-	0	ID=cluster5_reference_00824;inference=ab initio prediction:Prodigal:2.60,similar to AA sequence:RefSeq:YP_004047986.1,similar to AA sequence:UniProtKB:P44048,protein motif:CLUSTERS:PRK05408,protein motif:Cdd:COG2924,protein motif:Pfam:PF04362.8;locus_tag=cluster5_reference_00824;product=Fe(2+)-trafficking protein,Probable Fe(2+)-trafficking protein,oxidative damage protection protein,Fe-S cluster…
cluster5_reference|SC|contig000001	Prodigal:2.60	CDS	902115	902621	.	-	0	ID=cluster5_reference_00825;eC_number=2.1.1.177;gene=rlmH;inference=ab initio prediction:Prodigal:2.60,similar to AA sequence:RefSeq:YP_003082387.1,similar to AA sequence:UniProtKB:P0A8I8,protein motif:CLUSTERS:PRK00103,protein motif:Cdd:COG1576,protein motif:TIGRFAMs:TIGR00246,protein motif:Pfam:PF02590.11;locus_tag=cluster5_reference_00825;product=rRNA large subunit methyltransferase,Ribosomal …
cluster5_reference|SC|contig000001	Prodigal:2.60	CDS	902639	903025	.	-	0	ID=cluster5_reference_00826;gene=ybeB;inference=ab initio prediction:Prodigal:2.60,similar to AA sequence:UniProtKB:P0AAT6,protein motif:CLUSTERS:PRK11538,protein motif:TIGRFAMs:TIGR00090,protein motif:Pfam:PF02410.9;locus_tag=cluster5_reference_00826;product=hypothetical protein,ribosome-associated protein,iojap-like ribosome-associated protein,Domain of unknown function DUF143;protein_id=gnl|SC…
cluster5_reference|SC|contig000001	Prodigal:2.60	CDS	903084	903689	.	-	0	ID=cluster5_reference_00827;eC_number=2.7.7.18,2.7.7.18;gene=nadD;inference=ab initio prediction:Prodigal:2.60,similar to AA sequence:RefSeq:YP_004047983.1,similar to AA sequence:UniProtKB:P54455,protein motif:CLUSTERS:PRK00071,protein motif:TIGRFAMs:TIGR00482,protein motif:Pfam:PF01467.1;locus_tag=cluster5_reference_00827;product=nicotinate-nucleotide adenylyltransferase,Nicotinate-nucleotide ad…
cluster5_reference|SC|contig000001	Prodigal:2.60	CDS	903686	904285	.	-	0	ID=cluster5_reference_00828;eC_number=4.2.1.-;inference=ab initio prediction:Prodigal:2.60,similar to AA sequence:RefSeq:YP_209092.1,similar to AA sequence:UniProtKB:P64797,protein motif:Cdd:COG0288,protein motif:Pfam:PF00484.13;locus_tag=cluster5_reference_00828;product=carbonic anhydrase,Putative carbonate dehydratase-like protein Rv1284,Carbonic anhydrase,Carbonic anhydrase;protein_id=gnl|SC|c…
cluster5_reference|SC|contig000001	Prodigal:2.60	CDS	904314	905855	.	-	0	ID=cluster5_reference_00829;gene=potB;inference=ab initio prediction:Prodigal:2.60,similar to AA sequence:RefSeq:YP_005879404.1,similar to AA sequence:UniProtKB:P0AFK4,protein motif:CLUSTERS:PRK09433,protein motif:Cdd:COG4149,protein motif:TIGRFAMs:TIGR01581,protein motif:Pfam:PF00528.16;locus_tag=cluster5_reference_00829;product=putative transporter,Spermidine/putrescine transport system permeas…
cluster5_reference|SC|contig000001	Prodigal:2.60	CDS	906248	907633	.	+	0	ID=cluster5_reference_00830;gene=gntP;inference=ab initio prediction:Prodigal:2.60,similar to AA sequence:RefSeq:YP_001598341.1,similar to AA sequence:UniProtKB:Q46892,protein motif:CLUSTERS:PRK09821,protein motif:Cdd:COG2610,protein motif:TIGRFAMs:TIGR00791,protein motif:Pfam:PF02447.10;locus_tag=cluster5_reference_00830;product=gluconate permease,Inner membrane permease ygbN,putative transporte…
cluster5_reference|SC|contig000001	Prodigal:2.60	CDS	907653	908171	.	+	0	ID=cluster5_reference_00831;eC_number=2.7.1.12,2.7.1.12;gene=gntK;inference=ab initio prediction:Prodigal:2.60,similar to AA sequence:RefSeq:YP_209089.1,similar to AA sequence:UniProtKB:P46859,protein motif:CLUSTERS:PRK11545,protein motif:Cdd:COG3265,protein motif:TIGRFAMs:TIGR01313;locus_tag=cluster5_reference_00831;product=glucokinase,Thermoresistant gluconokinase,gluconate kinase 1,Gluconate k…
cluster5_reference|SC|contig000001	Prodigal:2.60	CDS	908510	909427	.	-	0	ID=cluster5_reference_00832;eC_number=2.7.1.39,2.7.1.39;gene=thrB;inference=ab initio prediction:Prodigal:2.60,similar to AA sequence:RefSeq:YP_004047980.1,similar to AA sequence:UniProtKB:Q8UHA8,protein motif:CLUSTERS:PRK05231,protein motif:Cdd:COG3178,protein motif:TIGRFAMs:TIGR00938,protein motif:Pfam:PF01636.17;locus_tag=cluster5_reference_00832;product=homoserine kinase,Homoserine kinase,hom…
cluster5_reference|SC|contig000001	Prodigal:2.60	CDS	909464	910180	.	-	0	ID=cluster5_reference_00833;eC_number=2.1.1.64,2.1.1.64;gene=ubiG;inference=ab initio prediction:Prodigal:2.60,similar to AA sequence:RefSeq:YP_975932.1,similar to AA sequence:UniProtKB:Q4K8M4,protein motif:CLUSTERS:PRK05134,protein motif:Cdd:COG2264,protein motif:TIGRFAMs:TIGR01983,protein motif:Pfam:PF08241.6;locus_tag=cluster5_reference_00833;product=3-demethylubiquinone-9 3-methyltransferase,…
cluster5_reference|SC|contig000001	Prodigal:2.60	CDS	910344	911585	.	+	0	ID=cluster5_reference_00834;gene=mtr;inference=ab initio prediction:Prodigal:2.60,similar to AA sequence:RefSeq:YP_005890871.1,similar to AA sequence:UniProtKB:P0AAD2,protein motif:CLUSTERS:PRK10483,protein motif:TIGRFAMs:TIGR00837,protein motif:Pfam:PF03222.7;locus_tag=cluster5_reference_00834;product=TnaB,Tryptophan permease,tryptophan permease,aromatic amino acid transport protein,Tryptophan/t…
cluster5_reference|SC|contig000001	Prodigal:2.60	CDS	911736	912260	.	+	0	ID=cluster5_reference_00835;inference=ab initio prediction:Prodigal:2.60,similar to AA sequence:RefSeq:YP_002003159.1;locus_tag=cluster5_reference_00835;product=glucosyl transferase;protein_id=gnl|SC|cluster5_reference_00835
cluster5_reference|SC|contig000001	Prodigal:2.60	CDS	912430	912789	.	+	0	ID=cluster5_reference_00836;eC_number=2.4.1.246;gene=mfpsA;inference=ab initio prediction:Prodigal:2.60,similar to AA sequence:RefSeq:YP_002003158.1,similar to AA sequence:UniProtKB:A7TZT2,protein motif:Cdd:COG0297,protein motif:TIGRFAMs:TIGR04047,protein motif:Pfam:PF00534.14;locus_tag=cluster5_reference_00836;product=Glucosyl transferase,Mannosylfructose-phosphate synthase,Glycogen synthase,gly…
cluster5_reference|SC|contig000001	Prodigal:2.60	CDS	913065	913628	.	+	0	ID=cluster5_reference_00837;eC_number=3.1.3.-;gene=gmhB;inference=ab initio prediction:Prodigal:2.60,similar to AA sequence:RefSeq:YP_209083.1,similar to AA sequence:UniProtKB:P63228,protein motif:CLUSTERS:PRK08942,protein motif:Cdd:COG0131,protein motif:TIGRFAMs:TIGR01656,protein motif:Pfam:PF08645.5;locus_tag=cluster5_reference_00837;product=D%2CD-heptose 1%2C7-bisphosphate phosphatase,D%2CD-he…
cluster5_reference|SC|contig000001	Prodigal:2.60	CDS	913658	914401	.	+	0	ID=cluster5_reference_00838;eC_number=2.3.1.51,2.3.1.51;gene=plsC_1;inference=ab initio prediction:Prodigal:2.60,similar to AA sequence:RefSeq:YP_209082.1,similar to AA sequence:UniProtKB:P26647,protein motif:CLUSTERS:PRK08633,protein motif:TIGRFAMs:TIGR00530,protein motif:Pfam:PF01553.15;locus_tag=cluster5_reference_00838;product=1-acyl-SN-glycerol-3-phosphate acyltransferase,1-acyl-sn-glycerol-…
cluster5_reference|SC|contig000001	Prodigal:2.60	CDS	914398	915090	.	+	0	ID=cluster5_reference_00839;inference=ab initio prediction:Prodigal:2.60,protein motif:Pfam:PF01863.11;locus_tag=cluster5_reference_00839;product=Protein of unknown function DUF45;protein_id=gnl|SC|cluster5_reference_00839
cluster5_reference|SC|contig000001	Prodigal:2.60	CDS	915717	916001	.	+	0	ID=cluster5_reference_00840;inference=ab initio prediction:Prodigal:2.60;locus_tag=cluster5_reference_00840;product=hypothetical protein;protein_id=gnl|SC|cluster5_reference_00840
cluster5_reference|SC|contig000001	Prodigal:2.60	CDS	916479	917276	.	+	0	ID=cluster5_reference_00841;eC_number=5.4.99.12,5.4.99.12;gene=truA;inference=ab initio prediction:Prodigal:2.60,similar to AA sequence:RefSeq:YP_208841.1,similar to AA sequence:UniProtKB:P07649,protein motif:CLUSTERS:PRK00021,protein motif:TIGRFAMs:TIGR00071,protein motif:Pfam:PF01416.14;locus_tag=cluster5_reference_00841;product=tRNA pseudouridine synthase A,tRNA pseudouridine synthase A,tRNA p…
cluster5_reference|SC|contig000001	Prodigal:2.60	CDS	917399	917638	.	+	0	ID=cluster5_reference_00842;inference=ab initio prediction:Prodigal:2.60,similar to AA sequence:RefSeq:YP_005879414.1,protein motif:Cdd:COG2336,protein motif:TIGRFAMs:TIGR02609;locus_tag=cluster5_reference_00842;product=putative PemI-like protein,Growth regulator,putative addiction module antidote;protein_id=gnl|SC|cluster5_reference_00842
cluster5_reference|SC|contig000001	Prodigal:2.60	CDS	917626	917949	.	+	0	ID=cluster5_reference_00843;eC_number=3.1.-.-;gene=mazF;inference=ab initio prediction:Prodigal:2.60,similar to AA sequence:RefSeq:YP_003082372.1,similar to AA sequence:UniProtKB:P0AE70,protein motif:CLUSTERS:PRK09907,protein motif:Pfam:PF02452.11;locus_tag=cluster5_reference_00843;product=PemK-like putative growth inhibitor,mRNA interferase MazF,toxin MazF,PemK-like protein;protein_id=gnl|SC|clu…
cluster5_reference|SC|contig000001	Prodigal:2.60	CDS	919194	920183	.	+	0	ID=cluster5_reference_00844;gene=porB;inference=ab initio prediction:Prodigal:2.60,similar to AA sequence:RefSeq:YP_001598329.1,similar to AA sequence:UniProtKB:E6MZM0,protein motif:Cdd:COG3203,protein motif:Pfam:PF00267.15;locus_tag=cluster5_reference_00844;product=porin%2C major outer membrane protein P.I,Porin,Outer membrane protein (porin),Gram-negative porin;protein_id=gnl|SC|cluster5_refere…
cluster5_reference|SC|contig000001	Prodigal:2.60	CDS	920476	920790	.	+	0	ID=cluster5_reference_00845;inference=ab initio prediction:Prodigal:2.60,similar to AA sequence:RefSeq:YP_005898767.1;locus_tag=cluster5_reference_00845;product=fimbrial protein P9-2 precursor;protein_id=gnl|SC|cluster5_reference_00845
cluster5_reference|SC|contig000001	Prodigal:2.60	CDS	921576	923477	.	-	0	ID=cluster5_reference_00846;eC_number=4.1.99.17;gene=thiC;inference=ab initio prediction:Prodigal:2.60,similar to AA sequence:RefSeq:YP_002002820.1,similar to AA sequence:UniProtKB:P30136,protein motif:CLUSTERS:PRK09284,protein motif:Cdd:COG0352,protein motif:TIGRFAMs:TIGR00190,protein motif:Pfam:PF01964.12;locus_tag=cluster5_reference_00846;product=thiamine biosynthesis protein ThiC,Phosphomethy…
cluster5_reference|SC|contig000001	Infernal:1.1	ncRNA	923570	923669	.	-	0	ID=cluster5_reference_00847;inference=COORDINATES:profile:Infernal:1.1;locus_tag=cluster5_reference_00847;product=TPP
cluster5_reference|SC|contig000001	Aragorn:1.2.36	tRNA	923819	923895	.	+	0	ID=cluster5_reference_00848;inference=COORDINATES:profile:Aragorn:1.2.36;locus_tag=cluster5_reference_00848;product=tRNA-Met(cat)
cluster5_reference|SC|contig000001	Prodigal:2.60	CDS	924084	924959	.	+	0	ID=cluster5_reference_00849;inference=ab initio prediction:Prodigal:2.60,similar to AA sequence:RefSeq:YP_002002821.1,protein motif:Pfam:PF00293.1;locus_tag=cluster5_reference_00849;product=Thiamin pyrophosphokinase-related protein,NUDIX domain;protein_id=gnl|SC|cluster5_reference_00849
cluster5_reference|SC|contig000001	Prodigal:2.60	CDS	924968	925906	.	+	0	ID=cluster5_reference_00850;eC_number=3.6.3.31;gene=potA_1;inference=ab initio prediction:Prodigal:2.60,similar to AA sequence:RefSeq:YP_004047971.1,similar to AA sequence:UniProtKB:P69874,protein motif:CLUSTERS:PRK09452,protein motif:Cdd:COG3842,protein motif:TIGRFAMs:TIGR01187,protein motif:Pfam:PF00005.21;locus_tag=cluster5_reference_00850;product=ABC transporter ATP-binding protein,Spermidine…
cluster5_reference|SC|contig000001	Prodigal:2.60	CDS	925913	926305	.	-	0	ID=cluster5_reference_00851;inference=ab initio prediction:Prodigal:2.60;locus_tag=cluster5_reference_00851;product=hypothetical protein;protein_id=gnl|SC|cluster5_reference_00851
cluster5_reference|SC|contig000001	Prodigal:2.60	CDS	926903	928678	.	-	0	ID=cluster5_reference_00852;eC_number=2.7.3.9,2.7.3.9;gene=ptsI;inference=ab initio prediction:Prodigal:2.60,similar to AA sequence:RefSeq:YP_209058.1,similar to AA sequence:UniProtKB:P08838,protein motif:CLUSTERS:PRK11177,protein motif:Cdd:COG3412,protein motif:TIGRFAMs:TIGR01417,protein motif:Pfam:PF02896.12;locus_tag=cluster5_reference_00852;product=phosphoenolpyruvate-protein phosphotransfera…
cluster5_reference|SC|contig000001	Prodigal:2.60	CDS	928678	928947	.	-	0	ID=cluster5_reference_00853;eC_number=2.7.11.-;gene=ptsH;inference=ab initio prediction:Prodigal:2.60,similar to AA sequence:RefSeq:YP_209057.1,similar to AA sequence:UniProtKB:P23534,protein motif:CLUSTERS:PRK13782,protein motif:Cdd:COG3412,protein motif:TIGRFAMs:TIGR01003,protein motif:Pfam:PF00381.13;locus_tag=cluster5_reference_00853;product=protein PtsH,Phosphocarrier protein HPr,phosphocarr…
cluster5_reference|SC|contig000001	Prodigal:2.60	CDS	929016	929453	.	-	0	ID=cluster5_reference_00854;gene=manX;inference=ab initio prediction:Prodigal:2.60,similar to AA sequence:RefSeq:YP_001598312.1,similar to AA sequence:UniProtKB:Q5XAF5,protein motif:CLUSTERS:PRK15088,protein motif:TIGRFAMs:TIGR00824,protein motif:Pfam:PF03610.10;locus_tag=cluster5_reference_00854;product=PTS system%2C IIAB component,EIIAB-Man,PTS system mannose-specific transporter subunits IIAB,…
cluster5_reference|SC|contig000001	Prodigal:2.60	CDS	929534	930097	.	-	0	ID=cluster5_reference_00855;eC_number=2.4.2.8;gene=hpt;inference=ab initio prediction:Prodigal:2.60,similar to AA sequence:RefSeq:YP_005890580.1,similar to AA sequence:UniProtKB:O33799,protein motif:CLUSTERS:PRK09162,protein motif:TIGRFAMs:TIGR01203,protein motif:Pfam:PF00156.21;locus_tag=cluster5_reference_00855;product=hypoxanthine-guanine phosphoribosyltransferase,Hypoxanthine phosphoribosyltr…
cluster5_reference|SC|contig000001	Prodigal:2.60	CDS	930166	930990	.	-	0	ID=cluster5_reference_00856;eC_number=6.5.1.1,6.5.1.1;gene=ligA_1;inference=ab initio prediction:Prodigal:2.60,similar to AA sequence:RefSeq:YP_005904522.1,similar to AA sequence:UniProtKB:P44121,protein motif:CLUSTERS:PRK09125,protein motif:TIGRFAMs:TIGR02779,protein motif:Pfam:PF01068.1;locus_tag=cluster5_reference_00856;product=DNA ligase,DNA ligase,DNA ligase,DNA polymerase LigD%2C ligase dom…
cluster5_reference|SC|contig000001	Prodigal:2.60	CDS	931082	931714	.	+	0	ID=cluster5_reference_00857;inference=ab initio prediction:Prodigal:2.60,similar to AA sequence:RefSeq:YP_975952.1,similar to AA sequence:UniProtKB:Q5XD24,protein motif:CLUSTERS:PRK10241,protein motif:TIGRFAMs:TIGR03413,protein motif:Pfam:PF00753.21;locus_tag=cluster5_reference_00857;product=hydrolase,hypothetical protein,hydroxyacylglutathione hydrolase,hydroxyacylglutathione hydrolase,Metallo-b…
cluster5_reference|SC|contig000001	Prodigal:2.60	CDS	931782	933572	.	-	0	ID=cluster5_reference_00858;gene=rmuC;inference=ab initio prediction:Prodigal:2.60,similar to AA sequence:RefSeq:YP_002002829.1,similar to AA sequence:UniProtKB:P0AG71,protein motif:CLUSTERS:PRK10361,protein motif:TIGRFAMs:TIGR02168,protein motif:Pfam:PF02646.10;locus_tag=cluster5_reference_00858;product=DNA recombination protein rmuC-like protein,DNA recombination protein rmuC,DNA recombination …
cluster5_reference|SC|contig000001	Prodigal:2.60	CDS	933911	934699	.	-	0	ID=cluster5_reference_00859;gene=petC;inference=ab initio prediction:Prodigal:2.60,similar to AA sequence:RefSeq:YP_005890584.1,similar to AA sequence:UniProtKB:P23135,protein motif:Pfam:PF02167.9;locus_tag=cluster5_reference_00859;product=protein PetC,Cytochrome c1 precursor,Cytochrome C1 family;protein_id=gnl|SC|cluster5_reference_00859
cluster5_reference|SC|contig000001	Prodigal:2.60	CDS	934714	936063	.	-	0	ID=cluster5_reference_00860;eC_number=1.10.2.2;gene=petB;inference=ab initio prediction:Prodigal:2.60,similar to AA sequence:RefSeq:YP_209050.1,similar to AA sequence:UniProtKB:P23134,protein motif:CLUSTERS:PRK03735,protein motif:Pfam:PF00032.11;locus_tag=cluster5_reference_00860;product=cytochrome B,Cytochrome b,cytochrome b6,Cytochrome b(C-terminal)/b6/petD;protein_id=gnl|SC|cluster5_reference_…
cluster5_reference|SC|contig000001	Prodigal:2.60	CDS	936082	936663	.	-	0	ID=cluster5_reference_00861;eC_number=1.10.2.2;gene=petA;inference=ab initio prediction:Prodigal:2.60,similar to AA sequence:RefSeq:YP_209049.1,similar to AA sequence:UniProtKB:P23136,protein motif:CLUSTERS:PRK13474,protein motif:TIGRFAMs:TIGR01416,protein motif:Pfam:PF00355.20;locus_tag=cluster5_reference_00861;product=PetA,Ubiquinol-cytochrome c reductase iron-sulfur subunit,cytochrome b6-f com…
cluster5_reference|SC|contig000001	Prodigal:2.60	CDS	936786	937535	.	-	0	ID=cluster5_reference_00862;inference=ab initio prediction:Prodigal:2.60,similar to AA sequence:UniProtKB:Q57354,protein motif:CLUSTERS:PRK10799,protein motif:Cdd:COG3323,protein motif:TIGRFAMs:TIGR00486,protein motif:Pfam:PF01784.12;locus_tag=cluster5_reference_00862;product=hypothetical protein,metal-binding protein,Uncharacterized protein conserved in bacteria,dinuclear metal center protein%2C…
cluster5_reference|SC|contig000001	Prodigal:2.60	CDS	937666	938595	.	+	0	ID=cluster5_reference_00863;gene=metR;inference=ab initio prediction:Prodigal:2.60,similar to AA sequence:RefSeq:YP_003082356.1,similar to AA sequence:UniProtKB:P27111,protein motif:CLUSTERS:PRK15421,protein motif:TIGRFAMs:TIGR03339,protein motif:Pfam:PF03466.14;locus_tag=cluster5_reference_00863;product=transcriptional activator MetR,Cyn operon transcriptional activator,DNA-binding transcription…
cluster5_reference|SC|contig000001	Prodigal:2.60	CDS	938916	939923	.	-	0	ID=cluster5_reference_00864;inference=ab initio prediction:Prodigal:2.60,similar to AA sequence:RefSeq:YP_001598391.1,protein motif:Pfam:PF01609.15;locus_tag=cluster5_reference_00864;product=IS1106A3 transposase,Transposase DDE domain;protein_id=gnl|SC|cluster5_reference_00864
cluster5_reference|SC|contig000001	Prodigal:2.60	CDS	940074	940466	.	-	0	ID=cluster5_reference_00865;gene=rpsI;inference=ab initio prediction:Prodigal:2.60,similar to AA sequence:RefSeq:YP_209045.1,similar to AA sequence:UniProtKB:P0A7X3,protein motif:CLUSTERS:PRK00132,protein motif:Cdd:COG0103,protein motif:TIGRFAMs:TIGR03627,protein motif:Pfam:PF00380.13;locus_tag=cluster5_reference_00865;product=30S ribosomal protein S9,30S ribosomal protein S9,30S ribosomal protei…
cluster5_reference|SC|contig000001	Prodigal:2.60	CDS	940476	940907	.	-	0	ID=cluster5_reference_00866;gene=rplM;inference=ab initio prediction:Prodigal:2.60,similar to AA sequence:RefSeq:YP_209044.1,similar to AA sequence:UniProtKB:Q1R6A9,protein motif:CLUSTERS:PRK09216,protein motif:Cdd:COG0102,protein motif:TIGRFAMs:TIGR01066,protein motif:Pfam:PF00572.12;locus_tag=cluster5_reference_00866;product=50S ribosomal protein L13,50S ribosomal protein L13,50S ribosomal prot…
cluster5_reference|SC|contig000001	Infernal:1.1	ncRNA	941085	941264	.	-	0	ID=cluster5_reference_00867;inference=COORDINATES:profile:Infernal:1.1;locus_tag=cluster5_reference_00867;product=6S
cluster5_reference|SC|contig000001	Prodigal:2.60	CDS	941270	941575	.	-	0	ID=cluster5_reference_00868;gene=zapA;inference=ab initio prediction:Prodigal:2.60,similar to AA sequence:UniProtKB:Q9HTW3,protein motif:CLUSTERS:PRK10972,protein motif:Cdd:COG3027,protein motif:Pfam:PF05164.7;locus_tag=cluster5_reference_00868;product=Z ring-associated protein ZapA,Z-ring-associated protein,Uncharacterized protein conserved in bacteria,Cell division protein ZapA;protein_id=gnl|S…
cluster5_reference|SC|contig000001	Prodigal:2.60	CDS	941586	941915	.	-	0	ID=cluster5_reference_00869;inference=ab initio prediction:Prodigal:2.60,protein motif:Pfam:PF00170.15;locus_tag=cluster5_reference_00869;product=bZIP transcription factor;protein_id=gnl|SC|cluster5_reference_00869
cluster5_reference|SC|contig000001	Prodigal:2.60	CDS	941970	942959	.	-	0	ID=cluster5_reference_00870;eC_number=1.1.1.8,1.1.1.94;gene=gpsA;inference=ab initio prediction:Prodigal:2.60,similar to AA sequence:RefSeq:YP_209041.1,similar to AA sequence:UniProtKB:Q83BJ0,protein motif:CLUSTERS:PRK00094,protein motif:Cdd:COG0240,protein motif:TIGRFAMs:TIGR03376,protein motif:Pfam:PF01210.17;locus_tag=cluster5_reference_00870;product=NAD(P)H-dependent glycerol-3-phosphate dehy…
cluster5_reference|SC|contig000001	Prodigal:2.60	CDS	943082	945826	.	-	0	ID=cluster5_reference_00871;eC_number=4.1.1.31;gene=ppc;inference=ab initio prediction:Prodigal:2.60,similar to AA sequence:RefSeq:YP_002002841.1,similar to AA sequence:UniProtKB:A0QWX4,protein motif:CLUSTERS:PRK00009,protein motif:Pfam:PF00311.11;locus_tag=cluster5_reference_00871;product=phosphoenolpyruvate carboxylase,Phosphoenolpyruvate carboxylase,phosphoenolpyruvate carboxylase,Phosphoenolp…
cluster5_reference|SC|contig000001	Prodigal:2.60	CDS	945827	946720	.	+	0	ID=cluster5_reference_00872;eC_number=2.7.7.80;gene=thiF;inference=ab initio prediction:Prodigal:2.60,similar to AA sequence:RefSeq:YP_003082349.1,similar to AA sequence:UniProtKB:P12282,protein motif:CLUSTERS:PRK05690,protein motif:TIGRFAMs:TIGR02356,protein motif:Pfam:PF00899.15;locus_tag=cluster5_reference_00872;product=adenylyltransferase,Molybdopterin-synthase adenylyltransferase,molybdopter…
cluster5_reference|SC|contig000001	Prodigal:2.60	CDS	947120	947344	.	-	0	ID=cluster5_reference_00873;gene=slyX;inference=ab initio prediction:Prodigal:2.60,similar to AA sequence:RefSeq:YP_004047891.1,protein motif:CLUSTERS:PRK04325,protein motif:Pfam:PF04102.6;locus_tag=cluster5_reference_00873;product=SLYX protein,hypothetical protein,SlyX;protein_id=gnl|SC|cluster5_reference_00873
cluster5_reference|SC|contig000001	Prodigal:2.60	CDS	947345	948733	.	-	0	ID=cluster5_reference_00874;inference=ab initio prediction:Prodigal:2.60,similar to AA sequence:RefSeq:YP_004047890.1,protein motif:Cdd:COG2610,protein motif:Pfam:PF03553.8;locus_tag=cluster5_reference_00874;product=integral membrane transport protein,H+/gluconate symporter and related permeases,Na+/H+ antiporter family;protein_id=gnl|SC|cluster5_reference_00874
cluster5_reference|SC|contig000001	Prodigal:2.60	CDS	948819	949640	.	-	0	ID=cluster5_reference_00875;eC_number=2.1.1.-,2.1.1.-;gene=prmC_1;inference=ab initio prediction:Prodigal:2.60,similar to AA sequence:RefSeq:YP_005879441.1,similar to AA sequence:UniProtKB:P0ACC1,protein motif:CLUSTERS:PRK14966,protein motif:Cdd:COG2890,protein motif:TIGRFAMs:TIGR03534,protein motif:Pfam:PF05175.8;locus_tag=cluster5_reference_00875;product=putative protein methyltransferase HemK+…
cluster5_reference|SC|contig000001	Prodigal:2.60	CDS	949630	950091	.	-	0	ID=cluster5_reference_00876;inference=ab initio prediction:Prodigal:2.60,similar to AA sequence:RefSeq:YP_001598292.1,protein motif:CLUSTERS:PRK14966;locus_tag=cluster5_reference_00876;product=integral membrane protein,unknown domain/N5-glutamine S-adenosyl-L-methionine-dependent methyltransferase fusion protein;protein_id=gnl|SC|cluster5_reference_00876
cluster5_reference|SC|contig000001	Prodigal:2.60	CDS	950156	951640	.	-	0	ID=cluster5_reference_00877;gene=tldD;inference=ab initio prediction:Prodigal:2.60,similar to AA sequence:RefSeq:YP_004047884.1,similar to AA sequence:UniProtKB:P0AGG8,protein motif:CLUSTERS:PRK10735,protein motif:Cdd:COG0312,protein motif:Pfam:PF01523.10;locus_tag=cluster5_reference_00877;product=TLDD protein-like protein,hypothetical protein,protease TldD,Predicted Zn-dependent proteases and th…
cluster5_reference|SC|contig000001	Infernal:1.1	ncRNA	951715	951818	.	+	0	ID=cluster5_reference_00878;inference=COORDINATES:profile:Infernal:1.1;locus_tag=cluster5_reference_00878;product=TPP
cluster5_reference|SC|contig000001	Prodigal:2.60	CDS	951885	953108	.	+	0	ID=cluster5_reference_00879;gene=codB;inference=ab initio prediction:Prodigal:2.60,similar to AA sequence:RefSeq:YP_002341874.1,similar to AA sequence:UniProtKB:P0AA82,protein motif:CLUSTERS:PRK11017,protein motif:TIGRFAMs:TIGR02358,protein motif:Pfam:PF02133.9;locus_tag=cluster5_reference_00879;product=permease,Cytosine permease,cytosine permease,putative hydroxymethylpyrimidine transporter CytX…
cluster5_reference|SC|contig000001	Prodigal:2.60	CDS	953105	954205	.	+	0	ID=cluster5_reference_00880;inference=ab initio prediction:Prodigal:2.60,similar to AA sequence:RefSeq:YP_209028.1,protein motif:CLUSTERS:PRK01747,protein motif:Cdd:COG4121,protein motif:TIGRFAMs:TIGR02352,protein motif:Pfam:PF01266.18;locus_tag=cluster5_reference_00880;product=oxidoreductase,bifunctional tRNA (mnm(5)s(2)U34)-methyltransferase/FAD-dependent cmnm(5)s(2)U34 oxidoreductase,Uncharact…
cluster5_reference|SC|contig000001	Prodigal:2.60	CDS	954226	954843	.	+	0	ID=cluster5_reference_00881;eC_number=2.5.1.3,2.5.1.3;gene=thiE;inference=ab initio prediction:Prodigal:2.60,similar to AA sequence:RefSeq:YP_209027.1,similar to AA sequence:UniProtKB:P30137,protein motif:CLUSTERS:PRK12290,protein motif:Cdd:COG0352,protein motif:TIGRFAMs:TIGR00693,protein motif:Pfam:PF02581.11;locus_tag=cluster5_reference_00881;product=thiamin-phosphate pyrophosphorylase,Thiamine…
cluster5_reference|SC|contig000001	Prodigal:2.60	CDS	955265	955459	.	+	0	ID=cluster5_reference_00882;inference=ab initio prediction:Prodigal:2.60,similar to AA sequence:RefSeq:YP_002002858.1,protein motif:CLUSTERS:PRK06944,protein motif:TIGRFAMs:TIGR01683,protein motif:Pfam:PF02597.14;locus_tag=cluster5_reference_00882;product=Thiamine biosynthesis protein ThiS,sulfur carrier protein ThiS,thiamine biosynthesis protein ThiS,ThiS family;protein_id=gnl|SC|cluster5_refere…
cluster5_reference|SC|contig000001	Prodigal:2.60	CDS	955673	956461	.	+	0	ID=cluster5_reference_00883;eC_number=2.8.1.10;gene=thiG;inference=ab initio prediction:Prodigal:2.60,similar to AA sequence:RefSeq:YP_002002859.1,similar to AA sequence:UniProtKB:O31618,protein motif:CLUSTERS:PRK00208,protein motif:Cdd:COG0352,protein motif:Pfam:PF05690.8;locus_tag=cluster5_reference_00883;product=thiazole synthase,Thiazole synthase,thiazole synthase,Thiamine monophosphate synth…
cluster5_reference|SC|contig000001	Infernal:1.1	ncRNA	957046	957204	.	+	0	ID=cluster5_reference_00884;inference=COORDINATES:profile:Infernal:1.1;locus_tag=cluster5_reference_00884;product=NrrF
cluster5_reference|SC|contig000001	Prodigal:2.60	CDS	957223	958047	.	-	0	ID=cluster5_reference_00885;inference=ab initio prediction:Prodigal:2.60,similar to AA sequence:RefSeq:YP_002002862.1;locus_tag=cluster5_reference_00885;product=Periplasmic protein;protein_id=gnl|SC|cluster5_reference_00885
cluster5_reference|SC|contig000001	Prodigal:2.60	CDS	958160	959938	.	-	0	ID=cluster5_reference_00886;eC_number=2.7.1.33;gene=birA;inference=ab initio prediction:Prodigal:2.60,similar to AA sequence:RefSeq:YP_209021.1,similar to AA sequence:UniProtKB:P06709,protein motif:CLUSTERS:PRK13325,protein motif:Cdd:COG4285,protein motif:TIGRFAMs:TIGR00121,protein motif:Pfam:PF03309.8;locus_tag=cluster5_reference_00886;product=bifunctional biotin--[acetyl-CoA-carboxylase] ligase…
cluster5_reference|SC|contig000001	Prodigal:2.60	CDS	959935	960441	.	-	0	ID=cluster5_reference_00887;gene=hldE;inference=ab initio prediction:Prodigal:2.60,similar to AA sequence:RefSeq:YP_209020.1,similar to AA sequence:UniProtKB:P76658,protein motif:CLUSTERS:PRK11316,protein motif:Cdd:COG2870,protein motif:TIGRFAMs:TIGR02199,protein motif:Pfam:PF01467.1;locus_tag=cluster5_reference_00887;product=transferase,Bifunctional protein hldE,bifunctional heptose 7-phosphate …
cluster5_reference|SC|contig000001	Aragorn:1.2.36	tRNA	960576	960651	.	-	0	ID=cluster5_reference_00888;inference=COORDINATES:profile:Aragorn:1.2.36;locus_tag=cluster5_reference_00888;product=tRNA-His(gtg)
cluster5_reference|SC|contig000001	Aragorn:1.2.36	tRNA	960679	960755	.	-	0	ID=cluster5_reference_00889;inference=COORDINATES:profile:Aragorn:1.2.36;locus_tag=cluster5_reference_00889;product=tRNA-Arg(tct)
cluster5_reference|SC|contig000001	Aragorn:1.2.36	tRNA	960780	960857	.	-	0	ID=cluster5_reference_00890;inference=COORDINATES:profile:Aragorn:1.2.36;locus_tag=cluster5_reference_00890;product=tRNA-Pro(tgg)
cluster5_reference|SC|contig000001	Prodigal:2.60	CDS	961080	961934	.	+	0	ID=cluster5_reference_00891;eC_number=3.5.4.9;gene=folD;inference=ab initio prediction:Prodigal:2.60,similar to AA sequence:RefSeq:YP_209019.1,similar to AA sequence:UniProtKB:Q9I2U6,protein motif:CLUSTERS:PRK10792,protein motif:Pfam:PF02882.13;locus_tag=cluster5_reference_00891;product=bifunctional 5%2C10-methylene-tetrahydrofolate dehydrogenase/ 5%2C10-methylene-tetrahydrofolate cyclohydrolase,…
cluster5_reference|SC|contig000001	Prodigal:2.60	CDS	961996	962577	.	-	0	ID=cluster5_reference_00892;inference=ab initio prediction:Prodigal:2.60,similar to AA sequence:RefSeq:YP_002002867.1,protein motif:Pfam:PF06271.6;locus_tag=cluster5_reference_00892;product=membrane protein,RDD family;protein_id=gnl|SC|cluster5_reference_00892
cluster5_reference|SC|contig000001	Prodigal:2.60	CDS	962906	964021	.	+	0	ID=cluster5_reference_00893;eC_number=1.2.1.11,1.2.1.11;gene=asd;inference=ab initio prediction:Prodigal:2.60,similar to AA sequence:RefSeq:YP_209017.1,similar to AA sequence:UniProtKB:Q51344,protein motif:CLUSTERS:PRK06598,protein motif:Cdd:COG0136,protein motif:TIGRFAMs:TIGR01745,protein motif:Pfam:PF02774.12;locus_tag=cluster5_reference_00893;product=aspartate-semialdehyde dehydrogenase,Aspart…
cluster5_reference|SC|contig000001	Prodigal:2.60	CDS	964250	964780	.	-	0	ID=cluster5_reference_00894;inference=ab initio prediction:Prodigal:2.60,protein motif:Cdd:COG3545,protein motif:Pfam:PF06821.7;locus_tag=cluster5_reference_00894;product=Predicted esterase of the alpha/beta hydrolase fold,Alpha/Beta hydrolase family of unknown function (DUF1234);protein_id=gnl|SC|cluster5_reference_00894
cluster5_reference|SC|contig000001	Prodigal:2.60	CDS	964791	965135	.	-	0	ID=cluster5_reference_00895;inference=ab initio prediction:Prodigal:2.60,similar to AA sequence:RefSeq:YP_002002870.1;locus_tag=cluster5_reference_00895;product=Putative integral membrane protein;protein_id=gnl|SC|cluster5_reference_00895
cluster5_reference|SC|contig000001	Prodigal:2.60	CDS	965122	965901	.	-	0	ID=cluster5_reference_00896;eC_number=3.1.11.2,3.1.11.2;gene=exoA;inference=ab initio prediction:Prodigal:2.60,similar to AA sequence:RefSeq:YP_209014.1,similar to AA sequence:UniProtKB:P37454,protein motif:CLUSTERS:PRK13911,protein motif:Cdd:COG3021,protein motif:TIGRFAMs:TIGR00633,protein motif:Pfam:PF03372.17;locus_tag=cluster5_reference_00896;product=exodeoxyribonuclease,Exodeoxyribonuclease,…
cluster5_reference|SC|contig000001	Prodigal:2.60	CDS	965984	968083	.	-	0	ID=cluster5_reference_00897;eC_number=6.1.1.16;gene=cysS;inference=ab initio prediction:Prodigal:2.60,similar to AA sequence:RefSeq:YP_001598277.1,similar to AA sequence:UniProtKB:Q3KA28,protein motif:CLUSTERS:PRK14535,protein motif:Cdd:COG0215,protein motif:TIGRFAMs:TIGR00435,protein motif:Pfam:PF01406.13;locus_tag=cluster5_reference_00897;product=cysteinyl-tRNA synthetase,Cysteine--tRNA ligase,…
cluster5_reference|SC|contig000001	Prodigal:2.60	CDS	968093	969142	.	-	0	ID=cluster5_reference_00898;inference=ab initio prediction:Prodigal:2.60,similar to AA sequence:RefSeq:YP_001598276.1,protein motif:CLUSTERS:PRK13539,protein motif:Cdd:COG4637,protein motif:TIGRFAMs:TIGR01166,protein motif:Pfam:PF02463.13;locus_tag=cluster5_reference_00898;product=ATP-binding protein,cytochrome c biogenesis protein CcmA,Predicted ATPase,cobalt ABC transporter%2C ATP-binding prote…
cluster5_reference|SC|contig000001	Prodigal:2.60	CDS	969225	970379	.	-	0	ID=cluster5_reference_00899;gene=obgE;inference=ab initio prediction:Prodigal:2.60,similar to AA sequence:RefSeq:YP_209010.1,similar to AA sequence:UniProtKB:P42641,protein motif:CLUSTERS:PRK12298,protein motif:Cdd:COG0012,protein motif:TIGRFAMs:TIGR02729,protein motif:Pfam:PF01018.16;locus_tag=cluster5_reference_00899;product=GTPase ObgE,GTP-binding protein Obg,GTPase CgtA,Predicted GTPase%2C pr…
cluster5_reference|SC|contig000001	Prodigal:2.60	CDS	970621	970821	.	+	0	ID=cluster5_reference_00900;inference=ab initio prediction:Prodigal:2.60,similar to AA sequence:RefSeq:YP_002002877.1;locus_tag=cluster5_reference_00900;product=putative cytochrome B561;protein_id=gnl|SC|cluster5_reference_00900
cluster5_reference|SC|contig000001	Prodigal:2.60	CDS	970937	971290	.	+	0	ID=cluster5_reference_00901;inference=ab initio prediction:Prodigal:2.60,similar to AA sequence:RefSeq:YP_002341857.1,protein motif:CLUSTERS:PRK11513,protein motif:Pfam:PF00033.13;locus_tag=cluster5_reference_00901;product=cytochrome B561,cytochrome b561,Cytochrome b(N-terminal)/b6/petB;protein_id=gnl|SC|cluster5_reference_00901
cluster5_reference|SC|contig000001	Prodigal:2.60	CDS	971325	972227	.	-	0	ID=cluster5_reference_00902;eC_number=2.1.1.198;gene=rsmI_1;inference=ab initio prediction:Prodigal:2.60,similar to AA sequence:RefSeq:YP_003082323.1,similar to AA sequence:UniProtKB:P67087,protein motif:CLUSTERS:PRK14994,protein motif:TIGRFAMs:TIGR00096,protein motif:Pfam:PF00590.14;locus_tag=cluster5_reference_00902;product=putative methyltransferase,Ribosomal RNA small subunit methyltransferas…
cluster5_reference|SC|contig000001	Prodigal:2.60	CDS	972254	972601	.	+	0	ID=cluster5_reference_00903;inference=ab initio prediction:Prodigal:2.60,similar to AA sequence:UniProtKB:Q6NCZ4,protein motif:CLUSTERS:PRK12497,protein motif:TIGRFAMs:TIGR00252,protein motif:Pfam:PF02021.11;locus_tag=cluster5_reference_00903;product=hypothetical protein,hypothetical protein,conserved hypothetical protein,Uncharacterised protein family UPF0102;protein_id=gnl|SC|cluster5_reference…
cluster5_reference|SC|contig000001	Prodigal:2.60	CDS	972606	973199	.	+	0	ID=cluster5_reference_00904;eC_number=5.3.1.28;gene=gmhA;inference=ab initio prediction:Prodigal:2.60,similar to AA sequence:RefSeq:YP_209006.1,similar to AA sequence:UniProtKB:Q9HVZ0,protein motif:CLUSTERS:PRK13936,protein motif:Cdd:COG4821,protein motif:TIGRFAMs:TIGR00441,protein motif:Pfam:PF01380.16;locus_tag=cluster5_reference_00904;product=phosphoheptose isomerase,Phosphoheptose isomerase,p…
cluster5_reference|SC|contig000001	Prodigal:2.60	CDS	973263	973871	.	+	0	ID=cluster5_reference_00905;inference=ab initio prediction:Prodigal:2.60,similar to AA sequence:RefSeq:YP_002002881.1,protein motif:CLUSTERS:PRK11023,protein motif:Cdd:COG2823,protein motif:Pfam:PF04972.11;locus_tag=cluster5_reference_00905;product=Hemolysin%2C putative,outer membrane lipoprotein,Predicted periplasmic or secreted lipoprotein,BON domain;protein_id=gnl|SC|cluster5_reference_00905
cluster5_reference|SC|contig000001	Prodigal:2.60	CDS	973879	974523	.	+	0	ID=cluster5_reference_00906;eC_number=3.4.24.-;inference=ab initio prediction:Prodigal:2.60,similar to AA sequence:RefSeq:YP_005891060.1;locus_tag=cluster5_reference_00906;product=Zinc metalloprotease zmpB;protein_id=gnl|SC|cluster5_reference_00906
cluster5_reference|SC|contig000001	Prodigal:2.60	CDS	974563	975342	.	+	0	ID=cluster5_reference_00907;eC_number=3.4.11.18,3.4.11.18;gene=map;inference=ab initio prediction:Prodigal:2.60,similar to AA sequence:RefSeq:YP_004047861.1,similar to AA sequence:UniProtKB:P0AE18,protein motif:CLUSTERS:PRK05716,protein motif:Cdd:COG0006,protein motif:TIGRFAMs:TIGR00500,protein motif:Pfam:PF00557.1;locus_tag=cluster5_reference_00907;product=methionine aminopeptidase,Methionine am…
cluster5_reference|SC|contig000001	Prodigal:2.60	CDS	975497	975796	.	+	0	ID=cluster5_reference_00908;inference=ab initio prediction:Prodigal:2.60,protein motif:TIGRFAMs:TIGR03830;locus_tag=cluster5_reference_00908;product=putative zinc finger/helix-turn-helix protein%2C YgiT family;protein_id=gnl|SC|cluster5_reference_00908
cluster5_reference|SC|contig000001	Prodigal:2.60	CDS	976034	976408	.	+	0	ID=cluster5_reference_00909;inference=ab initio prediction:Prodigal:2.60,similar to AA sequence:RefSeq:YP_005883646.1;locus_tag=cluster5_reference_00909;product=putative adhesin complex protein;protein_id=gnl|SC|cluster5_reference_00909
cluster5_reference|SC|contig000001	Prodigal:2.60	CDS	976438	976584	.	+	0	ID=cluster5_reference_00910;inference=ab initio prediction:Prodigal:2.60;locus_tag=cluster5_reference_00910;product=hypothetical protein;protein_id=gnl|SC|cluster5_reference_00910
cluster5_reference|SC|contig000001	Prodigal:2.60	CDS	976595	978061	.	-	0	ID=cluster5_reference_00911;eC_number=1.1.5.4,1.1.5.4;gene=mqo;inference=ab initio prediction:Prodigal:2.60,similar to AA sequence:RefSeq:YP_209000.1,similar to AA sequence:UniProtKB:P33940,protein motif:CLUSTERS:PRK05257,protein motif:TIGRFAMs:TIGR01320,protein motif:Pfam:PF06039.9;locus_tag=cluster5_reference_00911;product=malate:quinone oxidoreductase,Malate:quinone oxidoreductase,malate:quino…
cluster5_reference|SC|contig000001	Prodigal:2.60	CDS	978598	979188	.	-	0	ID=cluster5_reference_00912;inference=ab initio prediction:Prodigal:2.60,similar to AA sequence:RefSeq:YP_005879472.1;locus_tag=cluster5_reference_00912;product=putative acetyltransferase;protein_id=gnl|SC|cluster5_reference_00912
cluster5_reference|SC|contig000001	Prodigal:2.60	CDS	979249	979830	.	-	0	ID=cluster5_reference_00913;eC_number=6.3.3.2;gene=ygfA;inference=ab initio prediction:Prodigal:2.60,similar to AA sequence:RefSeq:YP_005894815.1,similar to AA sequence:UniProtKB:P0AC28,protein motif:CLUSTERS:PRK10333,protein motif:TIGRFAMs:TIGR02727,protein motif:Pfam:PF01812.14;locus_tag=cluster5_reference_00913;product=5-formyltetrahydrofolate cyclo-ligase,hypothetical protein,5-formyltetrahyd…
cluster5_reference|SC|contig000001	Prodigal:2.60	CDS	979908	980141	.	+	0	ID=cluster5_reference_00914;inference=ab initio prediction:Prodigal:2.60,similar to AA sequence:RefSeq:YP_004047855.1;locus_tag=cluster5_reference_00914;product=integral membrane protein;protein_id=gnl|SC|cluster5_reference_00914
cluster5_reference|SC|contig000001	Prodigal:2.60	CDS	980314	981042	.	+	0	ID=cluster5_reference_00915;gene=rpsB;inference=ab initio prediction:Prodigal:2.60,similar to AA sequence:RefSeq:YP_005891052.1,similar to AA sequence:UniProtKB:P66540,protein motif:CLUSTERS:PRK05299,protein motif:Cdd:COG4775,protein motif:TIGRFAMs:TIGR01011,protein motif:Pfam:PF00318.14;locus_tag=cluster5_reference_00915;product=30S ribosomal protein S2,30S ribosomal protein S2,30S ribosomal pro…
cluster5_reference|SC|contig000001	Prodigal:2.60	CDS	981067	981231	.	+	0	ID=cluster5_reference_00916;inference=ab initio prediction:Prodigal:2.60;locus_tag=cluster5_reference_00916;product=hypothetical protein;protein_id=gnl|SC|cluster5_reference_00916
cluster5_reference|SC|contig000001	Prodigal:2.60	CDS	981171	982025	.	+	0	ID=cluster5_reference_00917;gene=tsf;inference=ab initio prediction:Prodigal:2.60,similar to AA sequence:RefSeq:YP_002002893.1,similar to AA sequence:UniProtKB:P0A6P1,protein motif:CLUSTERS:PRK09377,protein motif:Cdd:COG0264,protein motif:TIGRFAMs:TIGR00116,protein motif:Pfam:PF00889.13;locus_tag=cluster5_reference_00917;product=elongation factor Ts,Elongation factor Ts,elongation factor Ts,Trans…
cluster5_reference|SC|contig000001	Prodigal:2.60	CDS	982350	983069	.	+	0	ID=cluster5_reference_00918;eC_number=2.7.4.-,2.7.4.22;gene=pyrH;inference=ab initio prediction:Prodigal:2.60,similar to AA sequence:RefSeq:YP_005883653.1,similar to AA sequence:UniProtKB:P65932,protein motif:CLUSTERS:PRK00358,protein motif:Cdd:COG0528,protein motif:TIGRFAMs:TIGR02075,protein motif:Pfam:PF00696.22;locus_tag=cluster5_reference_00918;product=uridylate kinase,Uridylate kinase,uridyl…
cluster5_reference|SC|contig000001	Prodigal:2.60	CDS	983253	984215	.	+	0	ID=cluster5_reference_00919;gene=mafA1_1;inference=ab initio prediction:Prodigal:2.60,similar to AA sequence:RefSeq:YP_208149.1,similar to AA sequence:UniProtKB:Q9JS44;locus_tag=cluster5_reference_00919;product=MafA adhesin protein,Adhesin mafA precursor;protein_id=gnl|SC|cluster5_reference_00919
cluster5_reference|SC|contig000001	Prodigal:2.60	CDS	984255	985700	.	+	0	ID=cluster5_reference_00920;gene=mafB3;inference=ab initio prediction:Prodigal:2.60,similar to AA sequence:RefSeq:YP_005879479.1,protein motif:Pfam:PF06255.7;locus_tag=cluster5_reference_00920;product=MafB3 protein,Protein of unknown function (DUF1020);protein_id=gnl|SC|cluster5_reference_00920
cluster5_reference|SC|contig000001	Prodigal:2.60	CDS	985648	986049	.	+	0	ID=cluster5_reference_00921;inference=ab initio prediction:Prodigal:2.60;locus_tag=cluster5_reference_00921;product=hypothetical protein;protein_id=gnl|SC|cluster5_reference_00921
cluster5_reference|SC|contig000001	Prodigal:2.60	CDS	986335	987006	.	+	0	ID=cluster5_reference_00922;inference=ab initio prediction:Prodigal:2.60,similar to AA sequence:RefSeq:YP_004047841.1,protein motif:Pfam:PF06255.7;locus_tag=cluster5_reference_00922;product=mafB silent cassette,Protein of unknown function (DUF1020);protein_id=gnl|SC|cluster5_reference_00922
cluster5_reference|SC|contig000001	Prodigal:2.60	CDS	987010	987294	.	+	0	ID=cluster5_reference_00923;inference=ab initio prediction:Prodigal:2.60,similar to AA sequence:RefSeq:YP_004047840.1;locus_tag=cluster5_reference_00923;product=mafB silent cassette;protein_id=gnl|SC|cluster5_reference_00923
cluster5_reference|SC|contig000001	Prodigal:2.60	CDS	988054	988410	.	+	0	ID=cluster5_reference_00924;inference=ab initio prediction:Prodigal:2.60,similar to AA sequence:RefSeq:YP_005883658.1;locus_tag=cluster5_reference_00924;product=MafB alternative c terminus;protein_id=gnl|SC|cluster5_reference_00924
cluster5_reference|SC|contig000001	Prodigal:2.60	CDS	988583	988957	.	+	0	ID=cluster5_reference_00925;inference=ab initio prediction:Prodigal:2.60;locus_tag=cluster5_reference_00925;product=hypothetical protein;protein_id=gnl|SC|cluster5_reference_00925
cluster5_reference|SC|contig000001	Prodigal:2.60	CDS	989914	990900	.	-	0	ID=cluster5_reference_00926;eC_number=3.4.21.-;gene=sppA;inference=ab initio prediction:Prodigal:2.60,similar to AA sequence:RefSeq:YP_208986.1,similar to AA sequence:UniProtKB:P45243,protein motif:CLUSTERS:PRK10949,protein motif:TIGRFAMs:TIGR00706,protein motif:Pfam:PF01343.12;locus_tag=cluster5_reference_00926;product=protease,Protease 4,protease 4,signal peptide peptidase SppA%2C 36K type,Pept…
cluster5_reference|SC|contig000001	Prodigal:2.60	CDS	990940	991740	.	-	0	ID=cluster5_reference_00927;gene=yfaY;inference=ab initio prediction:Prodigal:2.60,similar to AA sequence:RefSeq:YP_002002907.1,similar to AA sequence:UniProtKB:P77808,protein motif:CLUSTERS:PRK01215,protein motif:Cdd:COG1546,protein motif:TIGRFAMs:TIGR00200,protein motif:Pfam:PF00994.18;locus_tag=cluster5_reference_00927;product=CinA-like protein,CinA-like protein,competence damage-inducible pro…
cluster5_reference|SC|contig000001	Prodigal:2.60	CDS	992204	993547	.	+	0	ID=cluster5_reference_00928;eC_number=6.3.4.5;gene=argG;inference=ab initio prediction:Prodigal:2.60,similar to AA sequence:RefSeq:YP_005890654.1,similar to AA sequence:UniProtKB:P0A6E4,protein motif:CLUSTERS:PRK05370,protein motif:Cdd:COG0137,protein motif:TIGRFAMs:TIGR00032,protein motif:Pfam:PF00764.13;locus_tag=cluster5_reference_00928;product=argininosuccinate synthase,Argininosuccinate synt…
cluster5_reference|SC|contig000001	Prodigal:2.60	CDS	993622	993837	.	+	0	ID=cluster5_reference_00929;inference=ab initio prediction:Prodigal:2.60;locus_tag=cluster5_reference_00929;product=hypothetical protein;protein_id=gnl|SC|cluster5_reference_00929
cluster5_reference|SC|contig000001	Prodigal:2.60	CDS	993830	994045	.	+	0	ID=cluster5_reference_00930;inference=ab initio prediction:Prodigal:2.60,similar to AA sequence:RefSeq:YP_002002911.1;locus_tag=cluster5_reference_00930;product=membrane protein;protein_id=gnl|SC|cluster5_reference_00930
cluster5_reference|SC|contig000001	Prodigal:2.60	CDS	994121	995446	.	-	0	ID=cluster5_reference_00931;inference=ab initio prediction:Prodigal:2.60,similar to AA sequence:RefSeq:YP_001600174.1,protein motif:Pfam:PF01298.12;locus_tag=cluster5_reference_00931;product=transferrin-binding protein-like protein,Transferrin binding protein-like solute binding protein;protein_id=gnl|SC|cluster5_reference_00931
cluster5_reference|SC|contig000001	Prodigal:2.60	CDS	995513	996742	.	-	0	ID=cluster5_reference_00932;gene=sstT;inference=ab initio prediction:Prodigal:2.60,similar to AA sequence:RefSeq:YP_208980.1,similar to AA sequence:UniProtKB:P0AGE4,protein motif:CLUSTERS:PRK13628,protein motif:Pfam:PF00375.12;locus_tag=cluster5_reference_00932;product=serine/threonine transporter SstT,Na(+)/serine-threonine symporter,serine/threonine transporter SstT,Sodium:dicarboxylate symport…
cluster5_reference|SC|contig000001	Prodigal:2.60	CDS	997326	999155	.	+	0	ID=cluster5_reference_00933;inference=ab initio prediction:Prodigal:2.60,similar to AA sequence:RefSeq:YP_005898724.1,similar to AA sequence:UniProtKB:P44038,protein motif:CLUSTERS:PRK11067,protein motif:Cdd:COG4775,protein motif:TIGRFAMs:TIGR03303,protein motif:Pfam:PF01103.17;locus_tag=cluster5_reference_00933;product=outer membrane protein%2C OMP85 family,hypothetical protein,outer membrane pr…
cluster5_reference|SC|contig000001	Prodigal:2.60	CDS	999210	1003379	.	+	0	ID=cluster5_reference_00934;inference=ab initio prediction:Prodigal:2.60,similar to AA sequence:RefSeq:YP_002002919.1,similar to AA sequence:UniProtKB:Q57523,protein motif:Pfam:PF04357.7;locus_tag=cluster5_reference_00934;product=Periplasmic protein,hypothetical protein,Family of unknown function (DUF490);protein_id=gnl|SC|cluster5_reference_00934
cluster5_reference|SC|contig000001	Prodigal:2.60	CDS	1004451	1005908	.	+	0	ID=cluster5_reference_00935;gene=dtpT;inference=ab initio prediction:Prodigal:2.60,similar to AA sequence:RefSeq:YP_208977.1,similar to AA sequence:UniProtKB:P0C2U3,protein motif:CLUSTERS:PRK09584,protein motif:TIGRFAMs:TIGR00924,protein motif:Pfam:PF00854.15;locus_tag=cluster5_reference_00935;product=peptide transporter,Di-/tripeptide transporter,putative tripeptide transporter permease,amino ac…
cluster5_reference|SC|contig000001	Infernal:1.1	ncRNA	1006380	1006739	.	-	0	ID=cluster5_reference_00936;inference=COORDINATES:profile:Infernal:1.1;locus_tag=cluster5_reference_00936;product=RNaseP_bact_a
cluster5_reference|SC|contig000001	Infernal:1.1	ncRNA	1006387	1006728	.	-	0	ID=cluster5_reference_00937;inference=COORDINATES:profile:Infernal:1.1;locus_tag=cluster5_reference_00937;product=RNaseP_arch
cluster5_reference|SC|contig000001	Prodigal:2.60	CDS	1006818	1007921	.	-	0	ID=cluster5_reference_00938;gene=prfB;inference=ab initio prediction:Prodigal:2.60,similar to AA sequence:RefSeq:YP_208974.1,similar to AA sequence:UniProtKB:P07012,protein motif:CLUSTERS:PRK00578,protein motif:TIGRFAMs:TIGR00020,protein motif:Pfam:PF00472.14;locus_tag=cluster5_reference_00938;product=peptide chain release factor 2,Peptide chain release factor 2,peptide chain release factor 2,pep…
cluster5_reference|SC|contig000001	Prodigal:2.60	CDS	1008024	1008917	.	-	0	ID=cluster5_reference_00939;gene=rssA;inference=ab initio prediction:Prodigal:2.60,similar to AA sequence:RefSeq:YP_002002927.1,similar to AA sequence:UniProtKB:P0AFR0,protein motif:CLUSTERS:PRK10279,protein motif:Pfam:PF01734.1;locus_tag=cluster5_reference_00939;product=Possible lipoprotein,NTE family protein rssA,hypothetical protein,Patatin-like phospholipase;protein_id=gnl|SC|cluster5_referen…
cluster5_reference|SC|contig000001	Prodigal:2.60	CDS	1009259	1009708	.	+	0	ID=cluster5_reference_00940;inference=ab initio prediction:Prodigal:2.60,similar to AA sequence:RefSeq:YP_002002928.1,protein motif:Pfam:PF07681.6;locus_tag=cluster5_reference_00940;product=membrane protein,DoxX;protein_id=gnl|SC|cluster5_reference_00940
cluster5_reference|SC|contig000001	Prodigal:2.60	CDS	1009782	1010090	.	+	0	ID=cluster5_reference_00941;inference=ab initio prediction:Prodigal:2.60,similar to AA sequence:RefSeq:YP_002002929.1,protein motif:Cdd:COG3767;locus_tag=cluster5_reference_00941;product=Periplasmic protein,Uncharacterized low-complexity protein;protein_id=gnl|SC|cluster5_reference_00941
cluster5_reference|SC|contig000001	Prodigal:2.60	CDS	1010206	1011048	.	+	0	ID=cluster5_reference_00942;inference=ab initio prediction:Prodigal:2.60,protein motif:CLUSTERS:PRK05409,protein motif:Pfam:PF05114.7;locus_tag=cluster5_reference_00942;product=hypothetical protein,Protein of unknown function (DUF692);protein_id=gnl|SC|cluster5_reference_00942
cluster5_reference|SC|contig000001	Prodigal:2.60	CDS	1011038	1011784	.	+	0	ID=cluster5_reference_00943;inference=ab initio prediction:Prodigal:2.60,protein motif:Cdd:COG3219,protein motif:Pfam:PF09836.3;locus_tag=cluster5_reference_00943;product=Uncharacterized protein conserved in bacteria,Uncharacterized protein conserved in bacteria (DUF2063);protein_id=gnl|SC|cluster5_reference_00943
cluster5_reference|SC|contig000001	Prodigal:2.60	CDS	1011806	1012393	.	+	0	ID=cluster5_reference_00944;gene=sigM;inference=ab initio prediction:Prodigal:2.60,similar to AA sequence:RefSeq:YP_208968.1,similar to AA sequence:UniProtKB:O07582,protein motif:CLUSTERS:PRK12532,protein motif:TIGRFAMs:TIGR02943,protein motif:Pfam:PF04542.8;locus_tag=cluster5_reference_00944;product=RNA polymerase sigma factor,RNA polymerase sigma factor sigM,RNA polymerase sigma factor,RNA poly…
cluster5_reference|SC|contig000001	Prodigal:2.60	CDS	1012828	1013250	.	+	0	ID=cluster5_reference_00945;inference=ab initio prediction:Prodigal:2.60,similar to AA sequence:RefSeq:YP_004049588.1;locus_tag=cluster5_reference_00945;product=lipoprotein;protein_id=gnl|SC|cluster5_reference_00945
cluster5_reference|SC|contig000001	Prodigal:2.60	CDS	1013724	1014230	.	+	0	ID=cluster5_reference_00946;inference=ab initio prediction:Prodigal:2.60,similar to AA sequence:RefSeq:YP_005902159.1,protein motif:Cdd:COG2826;locus_tag=cluster5_reference_00946;product=transposase%2C IS30 family,Transposase and inactivated derivatives%2C IS30 family;protein_id=gnl|SC|cluster5_reference_00946
cluster5_reference|SC|contig000001	Prodigal:2.60	CDS	1014227	1014637	.	+	0	ID=cluster5_reference_00947;inference=ab initio prediction:Prodigal:2.60,similar to AA sequence:RefSeq:YP_001598195.1,protein motif:Cdd:COG2826,protein motif:Pfam:PF00665.20;locus_tag=cluster5_reference_00947;product=transposase for IS1655,Transposase and inactivated derivatives%2C IS30 family,Integrase core domain;protein_id=gnl|SC|cluster5_reference_00947
cluster5_reference|SC|contig000001	Prodigal:2.60	CDS	1014807	1014974	.	+	0	ID=cluster5_reference_00948;inference=ab initio prediction:Prodigal:2.60,similar to AA sequence:RefSeq:YP_003082985.1;locus_tag=cluster5_reference_00948;product=putative phage associated protein;protein_id=gnl|SC|cluster5_reference_00948
[truncated: 39,017 more rows]
