# Supplementary material for: The effect of recombination on the evolution of a population of Neisseria meningitidis
Source: Genome Res. 2021 Jul;31(7):1258–68. doi: 10.1101/gr.264465.120 (PMC8256868; doi:10.1101/gr.264465.120)
Supplement: Supplemental Material [file supp_gr.264465.120_Supplementary_Code_S1.zip › Supplementary_Code_S1/cluster8_reference.gff]

##gff-version 3
##sequence-region cluster8_reference|SC|contig000001 1 2268734
cluster8_reference|SC|contig000001	Prodigal:2.60	CDS	102	380	.	-	0	ID=cluster8_reference_00001;inference=ab initio prediction:Prodigal:2.60,similar to AA sequence:RefSeq:YP_003083078.1;locus_tag=cluster8_reference_00001;product=putative phage associated protein;protein_id=gnl|SC|cluster8_reference_00001
cluster8_reference|SC|contig000001	Prodigal:2.60	CDS	387	605	.	-	0	ID=cluster8_reference_00002;inference=ab initio prediction:Prodigal:2.60,similar to AA sequence:RefSeq:YP_208222.1;locus_tag=cluster8_reference_00002;product=phage associated protein;protein_id=gnl|SC|cluster8_reference_00002
cluster8_reference|SC|contig000001	Prodigal:2.60	CDS	679	876	.	-	0	ID=cluster8_reference_00003;inference=ab initio prediction:Prodigal:2.60,similar to AA sequence:RefSeq:YP_208247.1;locus_tag=cluster8_reference_00003;product=phage associated protein;protein_id=gnl|SC|cluster8_reference_00003
cluster8_reference|SC|contig000001	Prodigal:2.60	CDS	881	1171	.	-	0	ID=cluster8_reference_00004;inference=ab initio prediction:Prodigal:2.60,similar to AA sequence:RefSeq:YP_208248.1;locus_tag=cluster8_reference_00004;product=phage associated protein;protein_id=gnl|SC|cluster8_reference_00004
cluster8_reference|SC|contig000001	Prodigal:2.60	CDS	1216	2559	.	-	0	ID=cluster8_reference_00005;inference=ab initio prediction:Prodigal:2.60,similar to AA sequence:RefSeq:YP_005882139.1,protein motif:Pfam:PF02486.13;locus_tag=cluster8_reference_00005;product=putative phage replication initiation protein,Replication initiation factor;protein_id=gnl|SC|cluster8_reference_00005
cluster8_reference|SC|contig000001	Prodigal:2.60	CDS	3029	4087	.	-	0	ID=cluster8_reference_00006;eC_number=2.4.2.18;gene=trpD;inference=ab initio prediction:Prodigal:2.60,similar to AA sequence:RefSeq:YP_001599048.1,similar to AA sequence:UniProtKB:A0R048,protein motif:CLUSTERS:PRK00188,protein motif:Cdd:COG0135,protein motif:TIGRFAMs:TIGR01245,protein motif:Pfam:PF00591.15;locus_tag=cluster8_reference_00006;product=anthranilate phosphoribosyltransferase,Anthranil…
cluster8_reference|SC|contig000001	Prodigal:2.60	CDS	4151	4741	.	-	0	ID=cluster8_reference_00007;eC_number=4.1.3.27,2.6.1.85;gene=pabA;inference=ab initio prediction:Prodigal:2.60,similar to AA sequence:RefSeq:YP_208275.1,similar to AA sequence:UniProtKB:P00903,protein motif:CLUSTERS:PRK14607,protein motif:Cdd:COG0135,protein motif:TIGRFAMs:TIGR00566,protein motif:Pfam:PF00117.22;locus_tag=cluster8_reference_00007;product=anthranilate synthase component II,Para-am…
cluster8_reference|SC|contig000001	Prodigal:2.60	CDS	4762	4884	.	-	0	ID=cluster8_reference_00008;inference=ab initio prediction:Prodigal:2.60;locus_tag=cluster8_reference_00008;product=hypothetical protein;protein_id=gnl|SC|cluster8_reference_00008
cluster8_reference|SC|contig000001	Prodigal:2.60	CDS	5151	7427	.	+	0	ID=cluster8_reference_00009;inference=ab initio prediction:Prodigal:2.60,similar to AA sequence:RefSeq:YP_208276.1,similar to AA sequence:UniProtKB:Q9JZN9,protein motif:CLUSTERS:PRK10641,protein motif:Cdd:COG4206,protein motif:TIGRFAMs:TIGR01785,protein motif:Pfam:PF00593.18;locus_tag=cluster8_reference_00009;product=TonB-dependent receptor protein,Probable TonB-dependent receptor NMB0964 precurs…
cluster8_reference|SC|contig000001	Prodigal:2.60	CDS	8400	9197	.	-	0	ID=cluster8_reference_00010;inference=ab initio prediction:Prodigal:2.60,similar to AA sequence:RefSeq:YP_001599045.1,protein motif:CLUSTERS:PRK05305,protein motif:TIGRFAMs:TIGR00164,protein motif:Pfam:PF02666.9;locus_tag=cluster8_reference_00010;product=phosphatidylserine decarboxylase,phosphatidylserine decarboxylase,phosphatidylserine decarboxylase homolog,Phosphatidylserine decarboxylase;prot…
cluster8_reference|SC|contig000001	Prodigal:2.60	CDS	9352	12204	.	+	0	ID=cluster8_reference_00011;gene=uvrA;inference=ab initio prediction:Prodigal:2.60,similar to AA sequence:RefSeq:YP_002000934.1,similar to AA sequence:UniProtKB:P0A698,protein motif:CLUSTERS:PRK00349,protein motif:Cdd:COG4987,protein motif:TIGRFAMs:TIGR00630,protein motif:Pfam:PF00005.21;locus_tag=cluster8_reference_00011;product=excinuclease ABC subunit A,Excinuclease ABC subunit A,excinuclease …
cluster8_reference|SC|contig000001	Prodigal:2.60	CDS	12207	13064	.	+	0	ID=cluster8_reference_00012;eC_number=2.1.1.72,2.1.1.72;gene=yhdJ;inference=ab initio prediction:Prodigal:2.60,similar to AA sequence:RefSeq:YP_005891754.1,similar to AA sequence:UniProtKB:P28638,protein motif:CLUSTERS:PRK11524,protein motif:Cdd:COG2189,protein motif:Pfam:PF01555.12;locus_tag=cluster8_reference_00012;product=putative type II restriction methyltransferase,DNA adenine methyltransfe…
cluster8_reference|SC|contig000001	Prodigal:2.60	CDS	13083	14153	.	+	0	ID=cluster8_reference_00013;inference=ab initio prediction:Prodigal:2.60,similar to AA sequence:RefSeq:YP_005891753.1;locus_tag=cluster8_reference_00013;product=putative type II restriction endonuclease;protein_id=gnl|SC|cluster8_reference_00013
cluster8_reference|SC|contig000001	Prodigal:2.60	CDS	14530	14868	.	+	0	ID=cluster8_reference_00014;inference=ab initio prediction:Prodigal:2.60,similar to AA sequence:RefSeq:YP_003083463.1,protein motif:Cdd:COG1943,protein motif:Pfam:PF01797.10;locus_tag=cluster8_reference_00014;product=putative type I restriction-modification system DNA methylase,Transposase and inactivated derivatives,Transposase IS200 like;protein_id=gnl|SC|cluster8_reference_00014
cluster8_reference|SC|contig000001	Prodigal:2.60	CDS	15170	16060	.	-	0	ID=cluster8_reference_00015;eC_number=6.2.1.5,6.2.1.5;gene=sucD;inference=ab initio prediction:Prodigal:2.60,similar to AA sequence:RefSeq:YP_208020.1,similar to AA sequence:UniProtKB:P0AGE9,protein motif:CLUSTERS:PRK05678,protein motif:Cdd:COG0074,protein motif:TIGRFAMs:TIGR01019,protein motif:Pfam:PF02629.13;locus_tag=cluster8_reference_00015;product=succinyl-CoA synthetase subunit alpha,Succin…
cluster8_reference|SC|contig000001	Prodigal:2.60	CDS	16071	17237	.	-	0	ID=cluster8_reference_00016;eC_number=6.2.1.5,6.2.1.5;gene=sucC;inference=ab initio prediction:Prodigal:2.60,similar to AA sequence:RefSeq:YP_208021.1,similar to AA sequence:UniProtKB:Q883Z4,protein motif:CLUSTERS:PRK00696,protein motif:Cdd:COG0045,protein motif:TIGRFAMs:TIGR01016,protein motif:Pfam:PF08442.4;locus_tag=cluster8_reference_00016;product=succinyl-CoA synthetase subunit beta,Succinyl…
cluster8_reference|SC|contig000001	Prodigal:2.60	CDS	17336	17623	.	-	0	ID=cluster8_reference_00017;inference=ab initio prediction:Prodigal:2.60,similar to AA sequence:RefSeq:YP_004048884.1;locus_tag=cluster8_reference_00017;product=membrane protein;protein_id=gnl|SC|cluster8_reference_00017
cluster8_reference|SC|contig000001	Prodigal:2.60	CDS	17718	19151	.	-	0	ID=cluster8_reference_00018;eC_number=1.8.1.4,1.8.1.4;gene=lpd;inference=ab initio prediction:Prodigal:2.60,similar to AA sequence:RefSeq:YP_208023.1,similar to AA sequence:UniProtKB:P14218,protein motif:CLUSTERS:PRK06327,protein motif:Cdd:COG2210,protein motif:TIGRFAMs:TIGR01350,protein motif:Pfam:PF07992.8;locus_tag=cluster8_reference_00018;product=dihydrolipoamide dehydrogenase,Dihydrolipoyl d…
cluster8_reference|SC|contig000001	Prodigal:2.60	CDS	19516	20697	.	-	0	ID=cluster8_reference_00019;eC_number=2.3.1.61,2.3.1.61;gene=sucB;inference=ab initio prediction:Prodigal:2.60,similar to AA sequence:RefSeq:YP_208024.1,similar to AA sequence:UniProtKB:P0AFG6,protein motif:CLUSTERS:PRK05704,protein motif:Cdd:COG5016,protein motif:TIGRFAMs:TIGR01347,protein motif:Pfam:PF00198.17;locus_tag=cluster8_reference_00019;product=dihydrolipoamide succinyltransferase,Dihyd…
cluster8_reference|SC|contig000001	Prodigal:2.60	CDS	20797	23625	.	-	0	ID=cluster8_reference_00020;eC_number=1.2.4.2;gene=sucA;inference=ab initio prediction:Prodigal:2.60,similar to AA sequence:RefSeq:YP_002001507.1,similar to AA sequence:UniProtKB:P0AFG3,protein motif:CLUSTERS:PRK09404,protein motif:TIGRFAMs:TIGR00239,protein motif:Pfam:PF02779.18;locus_tag=cluster8_reference_00020;product=2-oxoglutarate dehydrogenase E1,2-oxoglutarate dehydrogenase E1 component,2…
cluster8_reference|SC|contig000001	Prodigal:2.60	CDS	23830	25113	.	-	0	ID=cluster8_reference_00021;eC_number=2.3.3.1,2.3.3.1;gene=gltA;inference=ab initio prediction:Prodigal:2.60,similar to AA sequence:RefSeq:YP_208026.1,similar to AA sequence:UniProtKB:P0ABH7,protein motif:CLUSTERS:PRK05614,protein motif:TIGRFAMs:TIGR01798,protein motif:Pfam:PF00285.15;locus_tag=cluster8_reference_00021;product=type II citrate synthase,Citrate synthase,type II citrate synthase,cit…
cluster8_reference|SC|contig000001	Prodigal:2.60	CDS	25225	25473	.	-	0	ID=cluster8_reference_00022;inference=ab initio prediction:Prodigal:2.60,similar to AA sequence:RefSeq:YP_005899873.1,similar to AA sequence:UniProtKB:Q9KPA2,protein motif:CLUSTERS:PRK10878,protein motif:Pfam:PF03937.10;locus_tag=cluster8_reference_00022;product=TPR repeat protein,hypothetical protein,hypothetical protein,Flavinator of succinate dehydrogenase;protein_id=gnl|SC|cluster8_reference_…
cluster8_reference|SC|contig000001	Prodigal:2.60	CDS	25477	26184	.	-	0	ID=cluster8_reference_00023;eC_number=1.3.99.1,1.3.99.1;gene=sdhB;inference=ab initio prediction:Prodigal:2.60,similar to AA sequence:RefSeq:YP_974998.1,similar to AA sequence:UniProtKB:P07014,protein motif:CLUSTERS:PRK12575,protein motif:Cdd:COG0479,protein motif:TIGRFAMs:TIGR00384;locus_tag=cluster8_reference_00023;product=succinate dehydrogenase iron-sulfur subunit,Succinate dehydrogenase iron…
cluster8_reference|SC|contig000001	Prodigal:2.60	CDS	26304	28067	.	-	0	ID=cluster8_reference_00024;eC_number=1.3.99.1,1.3.99.1;gene=sdhA;inference=ab initio prediction:Prodigal:2.60,similar to AA sequence:RefSeq:YP_974997.1,similar to AA sequence:UniProtKB:P0AC41,protein motif:CLUSTERS:PRK07057,protein motif:Cdd:COG0029,protein motif:TIGRFAMs:TIGR01816,protein motif:Pfam:PF00890.18;locus_tag=cluster8_reference_00024;product=succinate dehydrogenase flavoprotein subun…
cluster8_reference|SC|contig000001	Prodigal:2.60	CDS	28070	28411	.	-	0	ID=cluster8_reference_00025;gene=sdhD;inference=ab initio prediction:Prodigal:2.60,similar to AA sequence:RefSeq:YP_208030.1,similar to AA sequence:UniProtKB:P51057,protein motif:CLUSTERS:PRK09488,protein motif:TIGRFAMs:TIGR02968,protein motif:Pfam:PF01127.16;locus_tag=cluster8_reference_00025;product=succinate dehydrogenase hydrophobic membrane anchor protein,Succinate dehydrogenase hydrophobic …
cluster8_reference|SC|contig000001	Prodigal:2.60	CDS	28405	28782	.	-	0	ID=cluster8_reference_00026;gene=sdhC;inference=ab initio prediction:Prodigal:2.60,similar to AA sequence:RefSeq:YP_005883064.1,similar to AA sequence:UniProtKB:P69054,protein motif:CLUSTERS:PRK09487,protein motif:Cdd:COG2009,protein motif:TIGRFAMs:TIGR02970,protein motif:Pfam:PF01127.16;locus_tag=cluster8_reference_00026;product=putative succinate dehydrogenase cytochrome B subunit,Succinate deh…
cluster8_reference|SC|contig000001	Prodigal:2.60	CDS	29061	30530	.	-	0	ID=cluster8_reference_00027;eC_number=1.8.1.4;gene=pdhD;inference=ab initio prediction:Prodigal:2.60,similar to AA sequence:RefSeq:YP_002001499.1,similar to AA sequence:UniProtKB:P11959,protein motif:CLUSTERS:PRK06292,protein motif:Cdd:COG2210,protein motif:TIGRFAMs:TIGR01350,protein motif:Pfam:PF07992.8;locus_tag=cluster8_reference_00027;product=dihydrolipoamide dehydrogenase,Dihydrolipoyl dehyd…
cluster8_reference|SC|contig000001	Prodigal:2.60	CDS	30713	31450	.	-	0	ID=cluster8_reference_00028;eC_number=1.11.1.15;inference=ab initio prediction:Prodigal:2.60,similar to AA sequence:RefSeq:YP_208034.1,similar to AA sequence:UniProtKB:P44758,protein motif:CLUSTERS:PRK10638,protein motif:TIGRFAMs:TIGR02190,protein motif:Pfam:PF08534.4;locus_tag=cluster8_reference_00028;product=peroxiredoxin family protein/glutaredoxin,Hybrid peroxiredoxin hyPrx5,glutaredoxin 3,gl…
cluster8_reference|SC|contig000001	Prodigal:2.60	CDS	31727	34003	.	-	0	ID=cluster8_reference_00029;eC_number=2.1.1.14,2.1.1.14;gene=metE;inference=ab initio prediction:Prodigal:2.60,similar to AA sequence:RefSeq:YP_208036.1,similar to AA sequence:UniProtKB:Q9JZQ2,protein motif:CLUSTERS:PRK05222,protein motif:TIGRFAMs:TIGR01371,protein motif:Pfam:PF01717.12;locus_tag=cluster8_reference_00029;product=5- methyltetrahydropteroyltriglutamate/homocysteine S-methyltransfer…
cluster8_reference|SC|contig000001	Prodigal:2.60	CDS	34139	35083	.	-	0	ID=cluster8_reference_00030;eC_number=1.5.1.20;gene=metF;inference=ab initio prediction:Prodigal:2.60,similar to AA sequence:RefSeq:YP_002001495.1,similar to AA sequence:UniProtKB:Q9JZQ3,protein motif:CLUSTERS:PRK09432,protein motif:TIGRFAMs:TIGR00676,protein motif:Pfam:PF02219.11;locus_tag=cluster8_reference_00030;product=5%2C10-methylenetetrahydrofolate reductase,5%2C10-methylenetetrahydrofolat…
cluster8_reference|SC|contig000001	Prodigal:2.60	CDS	35217	35492	.	+	0	ID=cluster8_reference_00031;gene=rpmE2;inference=ab initio prediction:Prodigal:2.60,similar to AA sequence:RefSeq:YP_208038.1,similar to AA sequence:UniProtKB:P0A7N1,protein motif:CLUSTERS:PRK01678,protein motif:Cdd:COG0254,protein motif:TIGRFAMs:TIGR00105,protein motif:Pfam:PF01197.12;locus_tag=cluster8_reference_00031;product=50S ribosomal protein L31,50S ribosomal protein L31 type B,50S riboso…
cluster8_reference|SC|contig000001	Prodigal:2.60	CDS	35492	35617	.	+	0	ID=cluster8_reference_00032;gene=rpmJ;inference=ab initio prediction:Prodigal:2.60,similar to AA sequence:RefSeq:YP_208039.1,similar to AA sequence:UniProtKB:Q2EEQ2,protein motif:CLUSTERS:PRK00831,protein motif:TIGRFAMs:TIGR01022,protein motif:Pfam:PF00444.12;locus_tag=cluster8_reference_00032;product=50S ribosomal protein L36,50S ribosomal protein L36 2,50S ribosomal protein L36,ribosomal protei…
cluster8_reference|SC|contig000001	Prodigal:2.60	CDS	35879	36079	.	-	0	ID=cluster8_reference_00033;inference=ab initio prediction:Prodigal:2.60,similar to AA sequence:RefSeq:YP_002001492.1;locus_tag=cluster8_reference_00033;product=NADH dehydrogenase I subunit N;protein_id=gnl|SC|cluster8_reference_00033
cluster8_reference|SC|contig000001	Prodigal:2.60	CDS	36229	37368	.	+	0	ID=cluster8_reference_00034;eC_number=2.3.1.31;gene=metX;inference=ab initio prediction:Prodigal:2.60,similar to AA sequence:RefSeq:YP_002001491.1,similar to AA sequence:UniProtKB:Q8F4I0,protein motif:CLUSTERS:PRK00175,protein motif:TIGRFAMs:TIGR01392,protein motif:Pfam:PF00561.1;locus_tag=cluster8_reference_00034;product=homoserine O-acetyltransferase,Homoserine O-acetyltransferase,homoserine O-…
cluster8_reference|SC|contig000001	Prodigal:2.60	CDS	37365	37946	.	+	0	ID=cluster8_reference_00035;inference=ab initio prediction:Prodigal:2.60,similar to AA sequence:RefSeq:YP_004048902.1,protein motif:CLUSTERS:PRK08317,protein motif:Cdd:COG4976,protein motif:TIGRFAMs:TIGR02081,protein motif:Pfam:PF07021.6;locus_tag=cluster8_reference_00035;product=methionine biosynthesis MetW,hypothetical protein,Predicted methyltransferase (contains TPR repeat),methionine biosynt…
cluster8_reference|SC|contig000001	Prodigal:2.60	CDS	38063	38899	.	+	0	ID=cluster8_reference_00036;inference=ab initio prediction:Prodigal:2.60,similar to AA sequence:RefSeq:YP_001599019.1;locus_tag=cluster8_reference_00036;product=lipoprotein;protein_id=gnl|SC|cluster8_reference_00036
cluster8_reference|SC|contig000001	Prodigal:2.60	CDS	38949	39509	.	-	0	ID=cluster8_reference_00037;gene=efp;inference=ab initio prediction:Prodigal:2.60,similar to AA sequence:RefSeq:YP_208043.1,similar to AA sequence:UniProtKB:Q9HZZ2,protein motif:CLUSTERS:PRK00529,protein motif:TIGRFAMs:TIGR00038,protein motif:Pfam:PF09285.5;locus_tag=cluster8_reference_00037;product=elongation factor P,Elongation factor P,elongation factor P,translation elongation factor P,Elonga…
cluster8_reference|SC|contig000001	Prodigal:2.60	CDS	39552	40700	.	-	0	ID=cluster8_reference_00038;inference=ab initio prediction:Prodigal:2.60,protein motif:Cdd:COG4394,protein motif:TIGRFAMs:TIGR03837,protein motif:Pfam:PF10093.3;locus_tag=cluster8_reference_00038;product=Uncharacterized protein conserved in bacteria,conserved hypothetical protein%2C PP_1857 family,Uncharacterized protein conserved in bacteria (DUF2331);protein_id=gnl|SC|cluster8_reference_00038
cluster8_reference|SC|contig000001	Prodigal:2.60	CDS	40719	41027	.	-	0	ID=cluster8_reference_00039;inference=ab initio prediction:Prodigal:2.60,similar to AA sequence:RefSeq:YP_002001484.1;locus_tag=cluster8_reference_00039;product=Membrane protein;protein_id=gnl|SC|cluster8_reference_00039
cluster8_reference|SC|contig000001	Prodigal:2.60	CDS	41499	42440	.	+	0	ID=cluster8_reference_00040;eC_number=2.5.1.75,2.5.1.75;gene=miaA;inference=ab initio prediction:Prodigal:2.60,similar to AA sequence:RefSeq:YP_003083037.1,similar to AA sequence:UniProtKB:P16384,protein motif:CLUSTERS:PRK00091,protein motif:TIGRFAMs:TIGR00174,protein motif:Pfam:PF01715.11;locus_tag=cluster8_reference_00040;product=tRNA delta(2)-isopentenylpyrophosphate transferase,tRNA dimethyla…
cluster8_reference|SC|contig000001	Prodigal:2.60	CDS	42444	43163	.	+	0	ID=cluster8_reference_00041;eC_number=3.5.4.-;gene=tadA;inference=ab initio prediction:Prodigal:2.60,similar to AA sequence:RefSeq:YP_208048.1,similar to AA sequence:UniProtKB:P68398,protein motif:CLUSTERS:PRK10860,protein motif:Cdd:COG0117,protein motif:TIGRFAMs:TIGR00326,protein motif:Pfam:PF00383.1;locus_tag=cluster8_reference_00041;product=cytosine deaminase,tRNA-specific adenosine deaminase,…
cluster8_reference|SC|contig000001	Prodigal:2.60	CDS	43168	43656	.	+	0	ID=cluster8_reference_00042;inference=ab initio prediction:Prodigal:2.60,similar to AA sequence:RefSeq:YP_002001480.1,protein motif:Pfam:PF04306.7;locus_tag=cluster8_reference_00042;product=Membrane protein,Protein of unknown function (DUF456);protein_id=gnl|SC|cluster8_reference_00042
cluster8_reference|SC|contig000001	Prodigal:2.60	CDS	43690	44475	.	+	0	ID=cluster8_reference_00043;eC_number=2.1.1.34,2.1.1.185;gene=rlmB_1;inference=ab initio prediction:Prodigal:2.60,similar to AA sequence:RefSeq:YP_005883082.1,similar to AA sequence:UniProtKB:P63177,protein motif:CLUSTERS:PRK11181,protein motif:TIGRFAMs:TIGR00186,protein motif:Pfam:PF00588.13;locus_tag=cluster8_reference_00043;product=RNA methyltransferase,23S rRNA (guanosine-2'-O-)-methyltransfe…
cluster8_reference|SC|contig000001	Prodigal:2.60	CDS	44537	45928	.	-	0	ID=cluster8_reference_00044;gene=xanQ;inference=ab initio prediction:Prodigal:2.60,similar to AA sequence:RefSeq:YP_004048912.1,similar to AA sequence:UniProtKB:P67444,protein motif:CLUSTERS:PRK10720,protein motif:TIGRFAMs:TIGR00801,protein motif:Pfam:PF00860.14;locus_tag=cluster8_reference_00044;product=transmembrane transport protein,Xanthine permease XanQ,uracil transporter,uracil-xanthine per…
cluster8_reference|SC|contig000001	Prodigal:2.60	CDS	46389	47264	.	+	0	ID=cluster8_reference_00045;eC_number=4.2.1.52,4.2.1.52;gene=dapA;inference=ab initio prediction:Prodigal:2.60,similar to AA sequence:RefSeq:YP_208050.1,similar to AA sequence:UniProtKB:Q9JZR4,protein motif:CLUSTERS:PRK03170,protein motif:TIGRFAMs:TIGR00674,protein motif:Pfam:PF00701.16;locus_tag=cluster8_reference_00045;product=dihydrodipicolinate synthase,Dihydrodipicolinate synthase,dihydrodip…
cluster8_reference|SC|contig000001	Prodigal:2.60	CDS	47342	48469	.	+	0	ID=cluster8_reference_00046;inference=ab initio prediction:Prodigal:2.60,similar to AA sequence:RefSeq:YP_004048914.1,similar to AA sequence:UniProtKB:Q9JZR5,protein motif:CLUSTERS:PRK11679;locus_tag=cluster8_reference_00046;product=lipoprotein,hypothetical protein,lipoprotein;protein_id=gnl|SC|cluster8_reference_00046
cluster8_reference|SC|contig000001	Prodigal:2.60	CDS	48526	49458	.	-	0	ID=cluster8_reference_00047;eC_number=3.4.11.5,3.4.11.5;gene=pip;inference=ab initio prediction:Prodigal:2.60,similar to AA sequence:RefSeq:YP_974976.1,similar to AA sequence:UniProtKB:P42786,protein motif:CLUSTERS:PRK03592,protein motif:TIGRFAMs:TIGR01249,protein motif:Pfam:PF00561.1;locus_tag=cluster8_reference_00047;product=proline iminopeptidase,Proline iminopeptidase,haloalkane dehalogenase,…
cluster8_reference|SC|contig000001	Prodigal:2.60	CDS	50668	51477	.	+	0	ID=cluster8_reference_00048;gene=piiC_1;inference=ab initio prediction:Prodigal:2.60,similar to AA sequence:RefSeq:YP_005894502.1,similar to AA sequence:UniProtKB:P09888,protein motif:Cdd:COG3637,protein motif:Pfam:PF02462.9;locus_tag=cluster8_reference_00048;product=opacity protein,Outer membrane protein P.IIC precursor,Opacity protein and related surface antigens,Opacity family porin protein;pr…
cluster8_reference|SC|contig000001	Prodigal:2.60	CDS	52684	53130	.	+	0	ID=cluster8_reference_00049;eC_number=3.1.2.-;inference=ab initio prediction:Prodigal:2.60,similar to AA sequence:RefSeq:YP_208157.1,similar to AA sequence:UniProtKB:P44886,protein motif:CLUSTERS:PRK10694,protein motif:Cdd:COG2050,protein motif:Pfam:PF03061.16;locus_tag=cluster8_reference_00049;product=acyl-CoA hydrolase,Uncharacterized acyl-CoA thioester hydrolase HI_0827,acyl-CoA esterase,Uncha…
cluster8_reference|SC|contig000001	Prodigal:2.60	CDS	53181	54002	.	-	0	ID=cluster8_reference_00050;eC_number=1.1.1.-;gene=ydfG;inference=ab initio prediction:Prodigal:2.60,similar to AA sequence:RefSeq:YP_208158.1,similar to AA sequence:UniProtKB:P39831,protein motif:CLUSTERS:PRK10538,protein motif:Cdd:COG4772,protein motif:TIGRFAMs:TIGR01829,protein motif:Pfam:PF00106.19;locus_tag=cluster8_reference_00050;product=oxidoreductase,NADP-dependent 3-hydroxy acid dehydro…
cluster8_reference|SC|contig000001	Prodigal:2.60	CDS	54121	54579	.	+	0	ID=cluster8_reference_00051;inference=ab initio prediction:Prodigal:2.60,similar to AA sequence:RefSeq:YP_001599002.1,similar to AA sequence:UniProtKB:P00138,protein motif:Cdd:COG3909,protein motif:Pfam:PF01322.14;locus_tag=cluster8_reference_00051;product=C-type cytochrome,Cytochrome c',Cytochrome c556,Cytochrome C';protein_id=gnl|SC|cluster8_reference_00051
cluster8_reference|SC|contig000001	Prodigal:2.60	CDS	54743	55858	.	-	0	ID=cluster8_reference_00052;eC_number=2.4.99.-;gene=lst;inference=ab initio prediction:Prodigal:2.60,similar to AA sequence:RefSeq:YP_001599001.1,similar to AA sequence:UniProtKB:P72097,protein motif:Pfam:PF07922.5;locus_tag=cluster8_reference_00052;product=CMP-N-acetylneuraminate-beta-galactosamide- alpha-2%2C3-sialyltransferase,CMP-N-acetylneuraminate-beta-galactosamide-alpha-2%2C3-sialyltransf…
cluster8_reference|SC|contig000001	Prodigal:2.60	CDS	56293	58518	.	+	0	ID=cluster8_reference_00053;eC_number=1.1.1.42;gene=icd;inference=ab initio prediction:Prodigal:2.60,similar to AA sequence:RefSeq:YP_208161.1,similar to AA sequence:UniProtKB:P16100,protein motif:Cdd:COG2838,protein motif:TIGRFAMs:TIGR00178,protein motif:Pfam:PF03971.8;locus_tag=cluster8_reference_00053;product=isocitrate dehydrogenase,Isocitrate dehydrogenase [NADP],Monomeric isocitrate dehydro…
cluster8_reference|SC|contig000001	Prodigal:2.60	CDS	58661	58969	.	+	0	ID=cluster8_reference_00054;inference=ab initio prediction:Prodigal:2.60,similar to AA sequence:RefSeq:YP_003083022.1;locus_tag=cluster8_reference_00054;product=putative phage associated membrane protein;protein_id=gnl|SC|cluster8_reference_00054
cluster8_reference|SC|contig000001	Prodigal:2.60	CDS	58859	59080	.	-	0	ID=cluster8_reference_00055;inference=ab initio prediction:Prodigal:2.60;locus_tag=cluster8_reference_00055;product=hypothetical protein;protein_id=gnl|SC|cluster8_reference_00055
cluster8_reference|SC|contig000001	Prodigal:2.60	CDS	59589	59720	.	+	0	ID=cluster8_reference_00056;inference=ab initio prediction:Prodigal:2.60,similar to AA sequence:RefSeq:YP_003083019.1;locus_tag=cluster8_reference_00056;product=putative phage associated protein;protein_id=gnl|SC|cluster8_reference_00056
cluster8_reference|SC|contig000001	Prodigal:2.60	CDS	59717	60085	.	+	0	ID=cluster8_reference_00057;gene=doc;inference=ab initio prediction:Prodigal:2.60,similar to AA sequence:RefSeq:YP_005878784.1,protein motif:TIGRFAMs:TIGR01550,protein motif:Pfam:PF02661.12;locus_tag=cluster8_reference_00057;product=death-on-curing phage protein,death-on-curing family protein,Fic/DOC family;protein_id=gnl|SC|cluster8_reference_00057
cluster8_reference|SC|contig000001	Prodigal:2.60	CDS	60519	61316	.	-	0	ID=cluster8_reference_00058;inference=ab initio prediction:Prodigal:2.60,similar to AA sequence:RefSeq:YP_005878368.1,protein motif:Pfam:PF01609.15;locus_tag=cluster8_reference_00058;product=ISNme1 transposase (contains a 35 aa insertion),Transposase DDE domain;protein_id=gnl|SC|cluster8_reference_00058
cluster8_reference|SC|contig000001	Prodigal:2.60	CDS	61479	62117	.	+	0	ID=cluster8_reference_00059;inference=ab initio prediction:Prodigal:2.60,similar to AA sequence:RefSeq:YP_207673.1;locus_tag=cluster8_reference_00059;product=phage associated protein;protein_id=gnl|SC|cluster8_reference_00059
cluster8_reference|SC|contig000001	Prodigal:2.60	CDS	62476	62712	.	+	0	ID=cluster8_reference_00060;gene=chpS;inference=ab initio prediction:Prodigal:2.60,similar to AA sequence:RefSeq:YP_005878785.1,similar to AA sequence:UniProtKB:P08365,protein motif:CLUSTERS:PRK11347,protein motif:Cdd:COG2336,protein motif:TIGRFAMs:TIGR02609,protein motif:Pfam:PF04014.12;locus_tag=cluster8_reference_00060;product=putative PemI-like protein,Antitoxin ChpS,antitoxin ChpS,Growth reg…
cluster8_reference|SC|contig000001	Prodigal:2.60	CDS	62714	63061	.	+	0	ID=cluster8_reference_00061;eC_number=3.1.-.-;gene=pemK;inference=ab initio prediction:Prodigal:2.60,similar to AA sequence:RefSeq:YP_005882533.1,similar to AA sequence:UniProtKB:P13976,protein motif:CLUSTERS:PRK09812,protein motif:Pfam:PF02452.11;locus_tag=cluster8_reference_00061;product=putative plasmid toxin protein PemK,mRNA interferase PemK,toxin ChpB,PemK-like protein;protein_id=gnl|SC|clu…
cluster8_reference|SC|contig000001	Prodigal:2.60	CDS	63114	63623	.	-	0	ID=cluster8_reference_00062;inference=ab initio prediction:Prodigal:2.60,similar to AA sequence:RefSeq:YP_003083017.1;locus_tag=cluster8_reference_00062;product=putative phage associated membrane protein;protein_id=gnl|SC|cluster8_reference_00062
cluster8_reference|SC|contig000001	Prodigal:2.60	CDS	63635	64108	.	-	0	ID=cluster8_reference_00063;inference=ab initio prediction:Prodigal:2.60,similar to AA sequence:RefSeq:YP_003083016.1,protein motif:Pfam:PF08291.5;locus_tag=cluster8_reference_00063;product=putative phage associated protein,Peptidase M15;protein_id=gnl|SC|cluster8_reference_00063
cluster8_reference|SC|contig000001	Prodigal:2.60	CDS	64247	64522	.	-	0	ID=cluster8_reference_00064;inference=ab initio prediction:Prodigal:2.60;locus_tag=cluster8_reference_00064;product=hypothetical protein;protein_id=gnl|SC|cluster8_reference_00064
cluster8_reference|SC|contig000001	Prodigal:2.60	CDS	64519	64944	.	-	0	ID=cluster8_reference_00065;inference=ab initio prediction:Prodigal:2.60,similar to AA sequence:RefSeq:YP_003083015.1;locus_tag=cluster8_reference_00065;product=putative phage associated membrane protein;protein_id=gnl|SC|cluster8_reference_00065
cluster8_reference|SC|contig000001	Prodigal:2.60	CDS	65008	65379	.	-	0	ID=cluster8_reference_00066;inference=ab initio prediction:Prodigal:2.60,similar to AA sequence:RefSeq:YP_003083014.1;locus_tag=cluster8_reference_00066;product=putative phage associated protein;protein_id=gnl|SC|cluster8_reference_00066
cluster8_reference|SC|contig000001	Prodigal:2.60	CDS	65447	65653	.	-	0	ID=cluster8_reference_00067;inference=ab initio prediction:Prodigal:2.60,similar to AA sequence:RefSeq:YP_003083013.1;locus_tag=cluster8_reference_00067;product=putative phage associated membrane protein;protein_id=gnl|SC|cluster8_reference_00067
cluster8_reference|SC|contig000001	Prodigal:2.60	CDS	65670	66116	.	-	0	ID=cluster8_reference_00068;inference=ab initio prediction:Prodigal:2.60,similar to AA sequence:RefSeq:YP_003083012.1;locus_tag=cluster8_reference_00068;product=putative phage associated protein;protein_id=gnl|SC|cluster8_reference_00068
cluster8_reference|SC|contig000001	Prodigal:2.60	CDS	66187	70452	.	-	0	ID=cluster8_reference_00069;inference=ab initio prediction:Prodigal:2.60,similar to AA sequence:RefSeq:YP_003083011.1,protein motif:Pfam:PF09327.5;locus_tag=cluster8_reference_00069;product=putative phage tail protein,Domain of unknown function (DUF1983);protein_id=gnl|SC|cluster8_reference_00069
cluster8_reference|SC|contig000001	Prodigal:2.60	CDS	70588	71310	.	-	0	ID=cluster8_reference_00070;inference=ab initio prediction:Prodigal:2.60,similar to AA sequence:RefSeq:YP_003083010.1,protein motif:Cdd:COG4723,protein motif:Pfam:PF06805.6;locus_tag=cluster8_reference_00070;product=putative phage tail assembly protein,Phage-related protein%2C tail component,Bacteriophage lambda tail assembly protein I;protein_id=gnl|SC|cluster8_reference_00070
cluster8_reference|SC|contig000001	Prodigal:2.60	CDS	71307	72062	.	-	0	ID=cluster8_reference_00071;inference=ab initio prediction:Prodigal:2.60,similar to AA sequence:RefSeq:YP_003083009.1,protein motif:Pfam:PF00877.13;locus_tag=cluster8_reference_00071;product=putative phage tail assembly protein,NlpC/P60 family;protein_id=gnl|SC|cluster8_reference_00071
cluster8_reference|SC|contig000001	Prodigal:2.60	CDS	72059	72781	.	-	0	ID=cluster8_reference_00072;inference=ab initio prediction:Prodigal:2.60,similar to AA sequence:RefSeq:YP_003083008.1,protein motif:TIGRFAMs:TIGR01600,protein motif:Pfam:PF05100.6;locus_tag=cluster8_reference_00072;product=putative phage minor tail protein,phage minor tail protein L,Phage minor tail protein L;protein_id=gnl|SC|cluster8_reference_00072
cluster8_reference|SC|contig000001	Prodigal:2.60	CDS	72778	73110	.	-	0	ID=cluster8_reference_00073;inference=ab initio prediction:Prodigal:2.60,similar to AA sequence:RefSeq:YP_003083007.1,protein motif:Cdd:COG4718,protein motif:Pfam:PF05939.7;locus_tag=cluster8_reference_00073;product=putative phage minor tail protein,Phage-related protein,Phage minor tail protein;protein_id=gnl|SC|cluster8_reference_00073
cluster8_reference|SC|contig000001	Prodigal:2.60	CDS	73132	74310	.	-	0	ID=cluster8_reference_00074;inference=ab initio prediction:Prodigal:2.60,similar to AA sequence:RefSeq:YP_003083006.1,protein motif:Cdd:COG5281,protein motif:TIGRFAMs:TIGR01541,protein motif:Pfam:PF09718.4;locus_tag=cluster8_reference_00074;product=putative phage tail length tape measure protein,Phage-related minor tail protein,phage tail tape measure protein%2C lambda family,Lambda phage tail ta…
cluster8_reference|SC|contig000001	Prodigal:2.60	CDS	74397	76346	.	-	0	ID=cluster8_reference_00075;inference=ab initio prediction:Prodigal:2.60,similar to AA sequence:RefSeq:YP_003083006.1,protein motif:Cdd:COG5281,protein motif:Pfam:PF06791.7;locus_tag=cluster8_reference_00075;product=putative phage tail length tape measure protein,Phage-related minor tail protein,Prophage tail length tape measure protein;protein_id=gnl|SC|cluster8_reference_00075
cluster8_reference|SC|contig000001	Prodigal:2.60	CDS	76339	76611	.	-	0	ID=cluster8_reference_00076;inference=ab initio prediction:Prodigal:2.60,similar to AA sequence:RefSeq:YP_003083005.1,protein motif:Pfam:PF08809.5;locus_tag=cluster8_reference_00076;product=putative phage associated protein,Phage related hypothetical protein (DUF1799);protein_id=gnl|SC|cluster8_reference_00076
cluster8_reference|SC|contig000001	Prodigal:2.60	CDS	76659	76970	.	-	0	ID=cluster8_reference_00077;inference=ab initio prediction:Prodigal:2.60,similar to AA sequence:RefSeq:YP_003083004.1,protein motif:Pfam:PF08748.5;locus_tag=cluster8_reference_00077;product=putative phage associated protein,Domain of unknown function (DUF1789);protein_id=gnl|SC|cluster8_reference_00077
cluster8_reference|SC|contig000001	Prodigal:2.60	CDS	77034	77675	.	-	0	ID=cluster8_reference_00078;inference=ab initio prediction:Prodigal:2.60,similar to AA sequence:RefSeq:YP_003083003.1,protein motif:Pfam:PF08813.5;locus_tag=cluster8_reference_00078;product=putative phage associated protein,Phage tail protein;protein_id=gnl|SC|cluster8_reference_00078
cluster8_reference|SC|contig000001	Prodigal:2.60	CDS	77707	78126	.	-	0	ID=cluster8_reference_00079;inference=ab initio prediction:Prodigal:2.60,similar to AA sequence:RefSeq:YP_003083002.1;locus_tag=cluster8_reference_00079;product=putative phage associated protein;protein_id=gnl|SC|cluster8_reference_00079
cluster8_reference|SC|contig000001	Prodigal:2.60	CDS	78107	78409	.	-	0	ID=cluster8_reference_00080;inference=ab initio prediction:Prodigal:2.60,similar to AA sequence:RefSeq:YP_003083001.1;locus_tag=cluster8_reference_00080;product=putative phage associated protein;protein_id=gnl|SC|cluster8_reference_00080
cluster8_reference|SC|contig000001	Prodigal:2.60	CDS	78402	78629	.	-	0	ID=cluster8_reference_00081;inference=ab initio prediction:Prodigal:2.60,similar to AA sequence:RefSeq:YP_003083000.1;locus_tag=cluster8_reference_00081;product=putative phage associated protein;protein_id=gnl|SC|cluster8_reference_00081
cluster8_reference|SC|contig000001	Prodigal:2.60	CDS	78687	80579	.	-	0	ID=cluster8_reference_00082;inference=ab initio prediction:Prodigal:2.60,similar to AA sequence:RefSeq:YP_003082999.1,protein motif:Cdd:COG4653,protein motif:TIGRFAMs:TIGR01554,protein motif:Pfam:PF05065.7;locus_tag=cluster8_reference_00082;product=putative phage major capsid protein,Predicted phage phi-C31 gp36 major capsid-like protein,phage major capsid protein%2C HK97 family,Phage capsid fami…
cluster8_reference|SC|contig000001	Prodigal:2.60	CDS	80560	82122	.	-	0	ID=cluster8_reference_00083;inference=ab initio prediction:Prodigal:2.60,similar to AA sequence:RefSeq:YP_003082998.1,protein motif:TIGRFAMs:TIGR01539,protein motif:Pfam:PF05136.7;locus_tag=cluster8_reference_00083;product=putative phage portal protein,phage portal protein%2C lambda family,Phage portal protein%2C lambda family;protein_id=gnl|SC|cluster8_reference_00083
cluster8_reference|SC|contig000001	Prodigal:2.60	CDS	82131	82385	.	-	0	ID=cluster8_reference_00084;inference=ab initio prediction:Prodigal:2.60,similar to AA sequence:RefSeq:YP_003082997.1;locus_tag=cluster8_reference_00084;product=putative phage associated protein;protein_id=gnl|SC|cluster8_reference_00084
cluster8_reference|SC|contig000001	Prodigal:2.60	CDS	82388	82594	.	-	0	ID=cluster8_reference_00085;inference=ab initio prediction:Prodigal:2.60;locus_tag=cluster8_reference_00085;product=hypothetical protein;protein_id=gnl|SC|cluster8_reference_00085
cluster8_reference|SC|contig000001	Prodigal:2.60	CDS	82639	84666	.	-	0	ID=cluster8_reference_00086;inference=ab initio prediction:Prodigal:2.60,protein motif:Cdd:COG5525,protein motif:Pfam:PF05876.6;locus_tag=cluster8_reference_00086;product=Bacteriophage tail assembly protein,Phage terminase large subunit (GpA);protein_id=gnl|SC|cluster8_reference_00086
cluster8_reference|SC|contig000001	Prodigal:2.60	CDS	84626	85117	.	-	0	ID=cluster8_reference_00087;inference=ab initio prediction:Prodigal:2.60,protein motif:Pfam:PF07471.6;locus_tag=cluster8_reference_00087;product=Phage DNA packaging protein Nu1;protein_id=gnl|SC|cluster8_reference_00087
cluster8_reference|SC|contig000001	Prodigal:2.60	CDS	85214	85876	.	-	0	ID=cluster8_reference_00088;inference=ab initio prediction:Prodigal:2.60;locus_tag=cluster8_reference_00088;product=hypothetical protein;protein_id=gnl|SC|cluster8_reference_00088
cluster8_reference|SC|contig000001	Prodigal:2.60	CDS	86026	86406	.	-	0	ID=cluster8_reference_00089;inference=ab initio prediction:Prodigal:2.60;locus_tag=cluster8_reference_00089;product=hypothetical protein;protein_id=gnl|SC|cluster8_reference_00089
cluster8_reference|SC|contig000001	Prodigal:2.60	CDS	87002	89848	.	-	0	ID=cluster8_reference_00090;inference=ab initio prediction:Prodigal:2.60,similar to AA sequence:RefSeq:YP_005893741.1,protein motif:CLUSTERS:PRK07078,protein motif:Cdd:COG0358,protein motif:TIGRFAMs:TIGR01613,protein motif:Pfam:PF08273.6;locus_tag=cluster8_reference_00090;product=Zinc-binding domain of primase-helicase family protein,hypothetical protein,DNA primase (bacterial type),phage/plasmid…
cluster8_reference|SC|contig000001	Prodigal:2.60	CDS	89963	90310	.	-	0	ID=cluster8_reference_00091;inference=ab initio prediction:Prodigal:2.60,similar to AA sequence:RefSeq:YP_003082995.1;locus_tag=cluster8_reference_00091;product=putative phage associated protein;protein_id=gnl|SC|cluster8_reference_00091
cluster8_reference|SC|contig000001	Prodigal:2.60	CDS	90710	91426	.	+	0	ID=cluster8_reference_00092;inference=ab initio prediction:Prodigal:2.60,similar to AA sequence:RefSeq:YP_003082994.1,protein motif:Pfam:PF00717.17;locus_tag=cluster8_reference_00092;product=putative phage repressor protein,Peptidase S24-like;protein_id=gnl|SC|cluster8_reference_00092
cluster8_reference|SC|contig000001	Prodigal:2.60	CDS	91430	91954	.	+	0	ID=cluster8_reference_00093;inference=ab initio prediction:Prodigal:2.60,similar to AA sequence:RefSeq:YP_003082993.1;locus_tag=cluster8_reference_00093;product=putative phage associated protein;protein_id=gnl|SC|cluster8_reference_00093
cluster8_reference|SC|contig000001	Prodigal:2.60	CDS	92198	92398	.	+	0	ID=cluster8_reference_00094;inference=ab initio prediction:Prodigal:2.60;locus_tag=cluster8_reference_00094;product=hypothetical protein;protein_id=gnl|SC|cluster8_reference_00094
cluster8_reference|SC|contig000001	Prodigal:2.60	CDS	92466	92825	.	+	0	ID=cluster8_reference_00095;inference=ab initio prediction:Prodigal:2.60,similar to AA sequence:RefSeq:YP_003082992.1;locus_tag=cluster8_reference_00095;product=putative phage associated protein;protein_id=gnl|SC|cluster8_reference_00095
cluster8_reference|SC|contig000001	Prodigal:2.60	CDS	92850	93704	.	+	0	ID=cluster8_reference_00096;inference=ab initio prediction:Prodigal:2.60,similar to AA sequence:RefSeq:YP_003082991.1,protein motif:Cdd:COG5532,protein motif:Pfam:PF10065.3;locus_tag=cluster8_reference_00096;product=phage associated protein,Uncharacterized conserved protein,Uncharacterized conserved protein (DUF2303);protein_id=gnl|SC|cluster8_reference_00096
cluster8_reference|SC|contig000001	Prodigal:2.60	CDS	93776	93991	.	+	0	ID=cluster8_reference_00097;inference=ab initio prediction:Prodigal:2.60,similar to AA sequence:RefSeq:YP_003082990.1;locus_tag=cluster8_reference_00097;product=putative phage associated protein;protein_id=gnl|SC|cluster8_reference_00097
cluster8_reference|SC|contig000001	Prodigal:2.60	CDS	94027	94287	.	+	0	ID=cluster8_reference_00098;inference=ab initio prediction:Prodigal:2.60,similar to AA sequence:RefSeq:YP_003082989.1;locus_tag=cluster8_reference_00098;product=putative phage associated protein;protein_id=gnl|SC|cluster8_reference_00098
cluster8_reference|SC|contig000001	Prodigal:2.60	CDS	94284	94577	.	+	0	ID=cluster8_reference_00099;inference=ab initio prediction:Prodigal:2.60,similar to AA sequence:RefSeq:YP_003082988.1;locus_tag=cluster8_reference_00099;product=putative phage associated protein;protein_id=gnl|SC|cluster8_reference_00099
cluster8_reference|SC|contig000001	Prodigal:2.60	CDS	94580	94771	.	+	0	ID=cluster8_reference_00100;inference=ab initio prediction:Prodigal:2.60;locus_tag=cluster8_reference_00100;product=hypothetical protein;protein_id=gnl|SC|cluster8_reference_00100
cluster8_reference|SC|contig000001	Prodigal:2.60	CDS	94771	94911	.	+	0	ID=cluster8_reference_00101;inference=ab initio prediction:Prodigal:2.60,similar to AA sequence:RefSeq:YP_207638.1;locus_tag=cluster8_reference_00101;product=phage associated protein;protein_id=gnl|SC|cluster8_reference_00101
cluster8_reference|SC|contig000001	Prodigal:2.60	CDS	94908	95117	.	+	0	ID=cluster8_reference_00102;inference=ab initio prediction:Prodigal:2.60,similar to AA sequence:RefSeq:YP_003082987.1;locus_tag=cluster8_reference_00102;product=putative phage associated protein;protein_id=gnl|SC|cluster8_reference_00102
cluster8_reference|SC|contig000001	Prodigal:2.60	CDS	95175	96092	.	-	0	ID=cluster8_reference_00103;inference=ab initio prediction:Prodigal:2.60,similar to AA sequence:RefSeq:YP_005882520.1,protein motif:Pfam:PF04383.7;locus_tag=cluster8_reference_00103;product=putative phage related protein,KilA-N domain;protein_id=gnl|SC|cluster8_reference_00103
cluster8_reference|SC|contig000001	Infernal:1.1	ncRNA	96125	96209	.	-	0	ID=cluster8_reference_00104;inference=COORDINATES:profile:Infernal:1.1;locus_tag=cluster8_reference_00104;product=sRNA-Xcc1
cluster8_reference|SC|contig000001	Infernal:1.1	ncRNA	96644	96728	.	-	0	ID=cluster8_reference_00105;inference=COORDINATES:profile:Infernal:1.1;locus_tag=cluster8_reference_00105;product=sRNA-Xcc1
cluster8_reference|SC|contig000001	Prodigal:2.60	CDS	96961	97440	.	-	0	ID=cluster8_reference_00106;inference=ab initio prediction:Prodigal:2.60,similar to AA sequence:RefSeq:YP_207673.1;locus_tag=cluster8_reference_00106;product=phage associated protein;protein_id=gnl|SC|cluster8_reference_00106
cluster8_reference|SC|contig000001	Prodigal:2.60	CDS	97876	98256	.	-	0	ID=cluster8_reference_00107;inference=ab initio prediction:Prodigal:2.60,similar to AA sequence:RefSeq:YP_208690.1,protein motif:Cdd:COG3692,protein motif:Pfam:PF02452.11;locus_tag=cluster8_reference_00107;product=phage associated protein,Uncharacterized protein conserved in bacteria,PemK-like protein;protein_id=gnl|SC|cluster8_reference_00107
cluster8_reference|SC|contig000001	Prodigal:2.60	CDS	98409	99617	.	-	0	ID=cluster8_reference_00108;gene=intA_1;inference=ab initio prediction:Prodigal:2.60,similar to AA sequence:RefSeq:YP_005889335.1,similar to AA sequence:UniProtKB:P32053,protein motif:CLUSTERS:PRK09692,protein motif:Pfam:PF00589.16;locus_tag=cluster8_reference_00108;product=putative phage integrase%2C putative phage associated protein,Prophage CP4-57 integrase,integrase,Phage integrase family;pro…
cluster8_reference|SC|contig000001	Aragorn:1.2.36	tRNA	99810	99899	.	-	0	ID=cluster8_reference_00109;inference=COORDINATES:profile:Aragorn:1.2.36;locus_tag=cluster8_reference_00109;product=tRNA-Ser(cga)
cluster8_reference|SC|contig000001	Aragorn:1.2.36	tRNA	99977	100067	.	-	0	ID=cluster8_reference_00110;inference=COORDINATES:profile:Aragorn:1.2.36;locus_tag=cluster8_reference_00110;product=tRNA-Ser(tga)
cluster8_reference|SC|contig000001	Prodigal:2.60	CDS	100148	100927	.	-	0	ID=cluster8_reference_00111;gene=yaaA;inference=ab initio prediction:Prodigal:2.60,similar to AA sequence:UniProtKB:P0A8I3,protein motif:CLUSTERS:PRK02101,protein motif:Pfam:PF03883.8;locus_tag=cluster8_reference_00111;product=hypothetical protein,hypothetical protein,Protein of unknown function (DUF328);protein_id=gnl|SC|cluster8_reference_00111
cluster8_reference|SC|contig000001	Prodigal:2.60	CDS	101190	102377	.	-	0	ID=cluster8_reference_00112;eC_number=2.6.1.83;gene=dapL;inference=ab initio prediction:Prodigal:2.60,similar to AA sequence:RefSeq:YP_207610.1,similar to AA sequence:UniProtKB:A0LEA5,protein motif:CLUSTERS:PRK09147,protein motif:Cdd:COG3977,protein motif:TIGRFAMs:TIGR03538,protein motif:Pfam:PF00155.15;locus_tag=cluster8_reference_00112;product=succinyldiaminopimelate transaminase,LL-diaminopime…
cluster8_reference|SC|contig000001	Prodigal:2.60	CDS	102453	102905	.	-	0	ID=cluster8_reference_00113;eC_number=3.6.1.23,3.6.1.23;gene=dut;inference=ab initio prediction:Prodigal:2.60,similar to AA sequence:RefSeq:YP_974912.1,similar to AA sequence:UniProtKB:P06968,protein motif:CLUSTERS:PRK00601,protein motif:TIGRFAMs:TIGR00576,protein motif:Pfam:PF00692.13;locus_tag=cluster8_reference_00113;product=deoxyuridine 5'-triphosphate nucleotidohydrolase,Deoxyuridine 5'-trip…
cluster8_reference|SC|contig000001	Prodigal:2.60	CDS	104055	104528	.	-	0	ID=cluster8_reference_00114;gene=pilX;inference=ab initio prediction:Prodigal:2.60,similar to AA sequence:RefSeq:YP_005878809.1,similar to AA sequence:UniProtKB:P17823,protein motif:CLUSTERS:PRK10574,protein motif:Cdd:COG4968,protein motif:TIGRFAMs:TIGR02532,protein motif:Pfam:PF11530.2;locus_tag=cluster8_reference_00114;product=minor pilin PilX,Serogroup C1,putative major pilin subunit,Tfp pilus…
cluster8_reference|SC|contig000001	Prodigal:2.60	CDS	104533	105132	.	-	0	ID=cluster8_reference_00115;gene=pilK;inference=ab initio prediction:Prodigal:2.60,similar to AA sequence:RefSeq:YP_005878810.1,protein motif:Cdd:COG4726;locus_tag=cluster8_reference_00115;product=type IV pilus biogenesis protein PilK,Tfp pilus assembly protein PilX;protein_id=gnl|SC|cluster8_reference_00115
cluster8_reference|SC|contig000001	Prodigal:2.60	CDS	105111	106064	.	-	0	ID=cluster8_reference_00116;inference=ab initio prediction:Prodigal:2.60,similar to AA sequence:RefSeq:YP_005903548.1,protein motif:Cdd:COG4966;locus_tag=cluster8_reference_00116;product=prepilin-type N-terminal cleavage/methylation domain-containing protein,Tfp pilus assembly protein PilW;protein_id=gnl|SC|cluster8_reference_00116
cluster8_reference|SC|contig000001	Prodigal:2.60	CDS	106061	106714	.	-	0	ID=cluster8_reference_00117;gene=pilV;inference=ab initio prediction:Prodigal:2.60,similar to AA sequence:RefSeq:YP_001598989.1,protein motif:Cdd:COG4967,protein motif:TIGRFAMs:TIGR02523;locus_tag=cluster8_reference_00117;product=type IV pilus assembly protein PilV,Tfp pilus assembly protein PilV,type IV pilus modification protein PilV;protein_id=gnl|SC|cluster8_reference_00117
cluster8_reference|SC|contig000001	Prodigal:2.60	CDS	106702	107367	.	-	0	ID=cluster8_reference_00118;gene=fimT;inference=ab initio prediction:Prodigal:2.60,similar to AA sequence:RefSeq:YP_001598988.1,protein motif:CLUSTERS:PRK10506,protein motif:Cdd:COG4970,protein motif:TIGRFAMs:TIGR01708,protein motif:Pfam:PF12019.2;locus_tag=cluster8_reference_00118;product=fimbrial protein FimT,hypothetical protein,Tfp pilus assembly protein FimT,type II secretion system protein …
cluster8_reference|SC|contig000001	Prodigal:2.60	CDS	107669	109075	.	-	0	ID=cluster8_reference_00119;eC_number=3.6.1.-,3.6.4.12;gene=dnaB;inference=ab initio prediction:Prodigal:2.60,similar to AA sequence:RefSeq:YP_004048934.1,similar to AA sequence:UniProtKB:P0ACB0,protein motif:CLUSTERS:PRK07004,protein motif:Cdd:COG0305,protein motif:TIGRFAMs:TIGR00665,protein motif:Pfam:PF03796.9;locus_tag=cluster8_reference_00119;product=replicative DNA helicase,Replicative DNA …
cluster8_reference|SC|contig000001	Prodigal:2.60	CDS	109237	109824	.	+	0	ID=cluster8_reference_00120;eC_number=1.15.1.1;gene=sodB;inference=ab initio prediction:Prodigal:2.60,similar to AA sequence:RefSeq:YP_001598986.1,similar to AA sequence:UniProtKB:P0AGD3,protein motif:CLUSTERS:PRK10543,protein motif:Pfam:PF02777.12;locus_tag=cluster8_reference_00120;product=superoxide dismutase,Superoxide dismutase [Fe],superoxide dismutase,Iron/manganese superoxide dismutases%2C…
cluster8_reference|SC|contig000001	Prodigal:2.60	CDS	111000	111509	.	-	0	ID=cluster8_reference_00121;inference=ab initio prediction:Prodigal:2.60,similar to AA sequence:RefSeq:YP_001598985.1,protein motif:Cdd:COG2020,protein motif:Pfam:PF04140.8;locus_tag=cluster8_reference_00121;product=integral membrane protein,Putative protein-S-isoprenylcysteine methyltransferase,Isoprenylcysteine carboxyl methyltransferase (ICMT) family;protein_id=gnl|SC|cluster8_reference_00121
cluster8_reference|SC|contig000001	Prodigal:2.60	CDS	111838	112170	.	-	0	ID=cluster8_reference_00122;inference=ab initio prediction:Prodigal:2.60;locus_tag=cluster8_reference_00122;product=hypothetical protein;protein_id=gnl|SC|cluster8_reference_00122
cluster8_reference|SC|contig000001	Prodigal:2.60	CDS	112461	113297	.	+	0	ID=cluster8_reference_00123;gene=cysU;inference=ab initio prediction:Prodigal:2.60,similar to AA sequence:RefSeq:YP_004048937.1,similar to AA sequence:UniProtKB:P0AEB0,protein motif:CLUSTERS:PRK10971,protein motif:Cdd:COG4149,protein motif:TIGRFAMs:TIGR02139,protein motif:Pfam:PF00528.16;locus_tag=cluster8_reference_00123;product=sulfate permease hypothetical protein,Sulfate transport system perm…
cluster8_reference|SC|contig000001	Prodigal:2.60	CDS	113552	114412	.	+	0	ID=cluster8_reference_00124;gene=cysW;inference=ab initio prediction:Prodigal:2.60,similar to AA sequence:RefSeq:YP_005889319.1,similar to AA sequence:UniProtKB:P0AEB0,protein motif:CLUSTERS:PRK11602,protein motif:Cdd:COG4208,protein motif:TIGRFAMs:TIGR02140,protein motif:Pfam:PF00528.16;locus_tag=cluster8_reference_00124;product=putative ABC transporter,Sulfate transport system permease protein …
cluster8_reference|SC|contig000001	Prodigal:2.60	CDS	114409	115482	.	+	0	ID=cluster8_reference_00125;eC_number=3.6.3.25;gene=cysA;inference=ab initio prediction:Prodigal:2.60,similar to AA sequence:RefSeq:YP_207598.1,similar to AA sequence:UniProtKB:P0A4W2,protein motif:CLUSTERS:PRK10851,protein motif:Cdd:COG3842,protein motif:TIGRFAMs:TIGR00968,protein motif:Pfam:PF00005.21;locus_tag=cluster8_reference_00125;product=ABC transporter ATP-binding protein,Sulfate/thiosul…
cluster8_reference|SC|contig000001	Prodigal:2.60	CDS	115539	117065	.	-	0	ID=cluster8_reference_00126;eC_number=4.3.1.19,4.3.1.19;gene=ilvA;inference=ab initio prediction:Prodigal:2.60,similar to AA sequence:RefSeq:YP_207597.1,similar to AA sequence:UniProtKB:P04968,protein motif:CLUSTERS:PRK09224,protein motif:Cdd:COG1171,protein motif:TIGRFAMs:TIGR01124,protein motif:Pfam:PF00291.19;locus_tag=cluster8_reference_00126;product=threonine dehydratase,L-threonine dehydrat…
cluster8_reference|SC|contig000001	Prodigal:2.60	CDS	117213	118382	.	+	0	ID=cluster8_reference_00127;eC_number=3.4.16.4;gene=dacC;inference=ab initio prediction:Prodigal:2.60,similar to AA sequence:RefSeq:YP_002001238.1,similar to AA sequence:UniProtKB:P08506,protein motif:CLUSTERS:PRK11397,protein motif:Pfam:PF00768.14;locus_tag=cluster8_reference_00127;product=Penicillin-binding protein,D-alanyl-D-alanine carboxypeptidase dacC precursor,D-alanyl-D-alanine carboxypep…
cluster8_reference|SC|contig000001	Prodigal:2.60	CDS	118507	119079	.	-	0	ID=cluster8_reference_00128;gene=rplY;inference=ab initio prediction:Prodigal:2.60,similar to AA sequence:RefSeq:YP_207595.1,similar to AA sequence:UniProtKB:Q3K6W3,protein motif:CLUSTERS:PRK05618,protein motif:TIGRFAMs:TIGR00731,protein motif:Pfam:PF01386.13;locus_tag=cluster8_reference_00128;product=50S ribosomal protein L25,General stress protein CTC,50S ribosomal protein L25/general stress pr…
cluster8_reference|SC|contig000001	Aragorn:1.2.36	tRNA	120296	120371	.	-	0	ID=cluster8_reference_00129;inference=COORDINATES:profile:Aragorn:1.2.36;locus_tag=cluster8_reference_00129;product=tRNA-Gln(ttg)
cluster8_reference|SC|contig000001	Aragorn:1.2.36	tRNA	120380	120455	.	-	0	ID=cluster8_reference_00130;inference=COORDINATES:profile:Aragorn:1.2.36;locus_tag=cluster8_reference_00130;product=tRNA-Gln(ttg)
cluster8_reference|SC|contig000001	Prodigal:2.60	CDS	120463	121308	.	-	0	ID=cluster8_reference_00131;eC_number=2.7.1.148;gene=ipk;inference=ab initio prediction:Prodigal:2.60,similar to AA sequence:RefSeq:YP_207593.1,similar to AA sequence:UniProtKB:Q8FI04,protein motif:CLUSTERS:PRK00343,protein motif:TIGRFAMs:TIGR00154,protein motif:Pfam:PF08544.7;locus_tag=cluster8_reference_00131;product=4-diphosphocytidyl-2-C-methyl-D-erythritol kinase,4-diphosphocytidyl-2-C-methy…
cluster8_reference|SC|contig000001	Prodigal:2.60	CDS	121318	121899	.	-	0	ID=cluster8_reference_00132;gene=lolB;inference=ab initio prediction:Prodigal:2.60,similar to AA sequence:RefSeq:YP_002001234.1,similar to AA sequence:UniProtKB:Q83AQ2,protein motif:CLUSTERS:PRK00022,protein motif:TIGRFAMs:TIGR00548,protein motif:Pfam:PF03550.8;locus_tag=cluster8_reference_00132;product=outer membrane lipoprotein LolB,Outer-membrane lipoprotein lolB precursor,outer membrane lipop…
cluster8_reference|SC|contig000001	Prodigal:2.60	CDS	122039	123877	.	-	0	ID=cluster8_reference_00133;inference=ab initio prediction:Prodigal:2.60,protein motif:CLUSTERS:PRK11189,protein motif:Cdd:COG3914,protein motif:TIGRFAMs:TIGR02917,protein motif:Pfam:PF07719.11;locus_tag=cluster8_reference_00133;product=lipoprotein NlpI,Predicted O-linked N-acetylglucosamine transferase%2C SPINDLY family,putative PEP-CTERM system TPR-repeat lipoprotein,Tetratricopeptide repeat;pr…
cluster8_reference|SC|contig000001	Prodigal:2.60	CDS	124042	124878	.	-	0	ID=cluster8_reference_00134;eC_number=6.3.2.1,6.3.2.1;gene=panC;inference=ab initio prediction:Prodigal:2.60,similar to AA sequence:RefSeq:YP_004048950.1,similar to AA sequence:UniProtKB:Q2T095,protein motif:CLUSTERS:PRK00380,protein motif:Cdd:COG0414,protein motif:TIGRFAMs:TIGR00018,protein motif:Pfam:PF02569.1;locus_tag=cluster8_reference_00134;product=pantoate-beta-alanine ligase,Pantothenate …
cluster8_reference|SC|contig000001	Prodigal:2.60	CDS	125001	125792	.	-	0	ID=cluster8_reference_00135;eC_number=2.1.2.11,2.1.2.11;gene=panB;inference=ab initio prediction:Prodigal:2.60,similar to AA sequence:RefSeq:YP_207590.1,similar to AA sequence:UniProtKB:Q9JZW6,protein motif:CLUSTERS:PRK00311,protein motif:Cdd:COG0413,protein motif:TIGRFAMs:TIGR00222,protein motif:Pfam:PF02548.9;locus_tag=cluster8_reference_00135;product=3-methyl-2-oxobutanoate hydroxymethyltransf…
cluster8_reference|SC|contig000001	Aragorn:1.2.36	tRNA	125934	126009	.	-	0	ID=cluster8_reference_00136;inference=COORDINATES:profile:Aragorn:1.2.36;locus_tag=cluster8_reference_00136;product=tRNA-Thr(tgt)
cluster8_reference|SC|contig000001	Aragorn:1.2.36	tRNA	126044	126119	.	-	0	ID=cluster8_reference_00137;inference=COORDINATES:profile:Aragorn:1.2.36;locus_tag=cluster8_reference_00137;product=tRNA-Thr(tgt)
cluster8_reference|SC|contig000001	Prodigal:2.60	CDS	126285	127076	.	+	0	ID=cluster8_reference_00138;eC_number=2.5.1.16,2.5.1.16;gene=speE;inference=ab initio prediction:Prodigal:2.60,similar to AA sequence:RefSeq:YP_207589.1,similar to AA sequence:UniProtKB:Q9WZC2,protein motif:CLUSTERS:PRK04457,protein motif:Cdd:COG0421,protein motif:TIGRFAMs:TIGR00417,protein motif:Pfam:PF01564.11;locus_tag=cluster8_reference_00138;product=spermidine synthase,Spermidine synthase,sp…
cluster8_reference|SC|contig000001	Prodigal:2.60	CDS	127089	127835	.	+	0	ID=cluster8_reference_00139;inference=ab initio prediction:Prodigal:2.60,similar to AA sequence:RefSeq:YP_005878831.1,protein motif:Cdd:COG0429,protein motif:Pfam:PF12695.1;locus_tag=cluster8_reference_00139;product=putative hydrolase,Predicted hydrolase of the alpha/beta-hydrolase fold,Alpha/beta hydrolase family;protein_id=gnl|SC|cluster8_reference_00139
cluster8_reference|SC|contig000001	Prodigal:2.60	CDS	127913	128836	.	-	0	ID=cluster8_reference_00140;eC_number=5.4.99.28;gene=rluA;inference=ab initio prediction:Prodigal:2.60,similar to AA sequence:RefSeq:YP_002001227.1,similar to AA sequence:UniProtKB:P0AA37,protein motif:CLUSTERS:PRK11180,protein motif:TIGRFAMs:TIGR00005,protein motif:Pfam:PF00849.16;locus_tag=cluster8_reference_00140;product=pseudouridine synthase,Ribosomal large subunit pseudouridine synthase A,2…
cluster8_reference|SC|contig000001	Prodigal:2.60	CDS	129000	129869	.	+	0	ID=cluster8_reference_00141;inference=ab initio prediction:Prodigal:2.60,protein motif:Cdd:COG3203;locus_tag=cluster8_reference_00141;product=Outer membrane protein (porin);protein_id=gnl|SC|cluster8_reference_00141
cluster8_reference|SC|contig000001	Prodigal:2.60	CDS	129912	130346	.	+	0	ID=cluster8_reference_00142;inference=ab initio prediction:Prodigal:2.60,similar to AA sequence:RefSeq:YP_004048956.1;locus_tag=cluster8_reference_00142;product=integral membrane protein;protein_id=gnl|SC|cluster8_reference_00142
cluster8_reference|SC|contig000001	Prodigal:2.60	CDS	130922	131209	.	+	0	ID=cluster8_reference_00143;inference=ab initio prediction:Prodigal:2.60,similar to AA sequence:RefSeq:YP_004048958.1;locus_tag=cluster8_reference_00143;product=membrane protein;protein_id=gnl|SC|cluster8_reference_00143
cluster8_reference|SC|contig000001	Prodigal:2.60	CDS	131635	131859	.	+	0	ID=cluster8_reference_00144;inference=ab initio prediction:Prodigal:2.60;locus_tag=cluster8_reference_00144;product=hypothetical protein;protein_id=gnl|SC|cluster8_reference_00144
cluster8_reference|SC|contig000001	Prodigal:2.60	CDS	131923	132150	.	-	0	ID=cluster8_reference_00145;inference=ab initio prediction:Prodigal:2.60;locus_tag=cluster8_reference_00145;product=hypothetical protein;protein_id=gnl|SC|cluster8_reference_00145
cluster8_reference|SC|contig000001	Prodigal:2.60	CDS	132284	132403	.	+	0	ID=cluster8_reference_00146;inference=ab initio prediction:Prodigal:2.60;locus_tag=cluster8_reference_00146;product=hypothetical protein;protein_id=gnl|SC|cluster8_reference_00146
cluster8_reference|SC|contig000001	Prodigal:2.60	CDS	132465	132893	.	+	0	ID=cluster8_reference_00147;inference=ab initio prediction:Prodigal:2.60;locus_tag=cluster8_reference_00147;product=hypothetical protein;protein_id=gnl|SC|cluster8_reference_00147
cluster8_reference|SC|contig000001	Prodigal:2.60	CDS	133958	134206	.	+	0	ID=cluster8_reference_00148;inference=ab initio prediction:Prodigal:2.60;locus_tag=cluster8_reference_00148;product=hypothetical protein;protein_id=gnl|SC|cluster8_reference_00148
cluster8_reference|SC|contig000001	Prodigal:2.60	CDS	134526	134816	.	+	0	ID=cluster8_reference_00149;inference=ab initio prediction:Prodigal:2.60;locus_tag=cluster8_reference_00149;product=hypothetical protein;protein_id=gnl|SC|cluster8_reference_00149
cluster8_reference|SC|contig000001	Prodigal:2.60	CDS	135518	136084	.	+	0	ID=cluster8_reference_00150;inference=ab initio prediction:Prodigal:2.60,similar to AA sequence:RefSeq:YP_004048956.1;locus_tag=cluster8_reference_00150;product=integral membrane protein;protein_id=gnl|SC|cluster8_reference_00150
cluster8_reference|SC|contig000001	Prodigal:2.60	CDS	136044	136409	.	+	0	ID=cluster8_reference_00151;inference=ab initio prediction:Prodigal:2.60;locus_tag=cluster8_reference_00151;product=hypothetical protein;protein_id=gnl|SC|cluster8_reference_00151
cluster8_reference|SC|contig000001	Prodigal:2.60	CDS	136467	136886	.	+	0	ID=cluster8_reference_00152;inference=ab initio prediction:Prodigal:2.60;locus_tag=cluster8_reference_00152;product=hypothetical protein;protein_id=gnl|SC|cluster8_reference_00152
cluster8_reference|SC|contig000001	Prodigal:2.60	CDS	137043	137201	.	+	0	ID=cluster8_reference_00153;inference=ab initio prediction:Prodigal:2.60;locus_tag=cluster8_reference_00153;product=hypothetical protein;protein_id=gnl|SC|cluster8_reference_00153
cluster8_reference|SC|contig000001	Prodigal:2.60	CDS	138190	138843	.	+	0	ID=cluster8_reference_00154;eC_number=3.4.-.-;inference=ab initio prediction:Prodigal:2.60,similar to AA sequence:RefSeq:YP_005893683.1,protein motif:TIGRFAMs:TIGR03796,protein motif:Pfam:PF03412.1;locus_tag=cluster8_reference_00154;product=peptidase%2C C39 family,NHLM bacteriocin system ABC transporter%2C peptidase/ATP-binding protein,Peptidase C39 family;protein_id=gnl|SC|cluster8_reference_001…
cluster8_reference|SC|contig000001	Prodigal:2.60	CDS	138937	140232	.	+	0	ID=cluster8_reference_00155;eC_number=6.1.1.21,6.1.1.21;gene=hisS;inference=ab initio prediction:Prodigal:2.60,similar to AA sequence:RefSeq:YP_003082946.1,similar to AA sequence:UniProtKB:O52765,protein motif:CLUSTERS:PRK00037,protein motif:Cdd:COG0124,protein motif:TIGRFAMs:TIGR00442,protein motif:Pfam:PF00587.19;locus_tag=cluster8_reference_00155;product=histidyl-tRNA synthetase,Histidine--tRN…
cluster8_reference|SC|contig000001	Prodigal:2.60	CDS	140233	140862	.	+	0	ID=cluster8_reference_00156;inference=ab initio prediction:Prodigal:2.60,similar to AA sequence:RefSeq:YP_004048964.1,similar to AA sequence:UniProtKB:P43989,protein motif:Cdd:COG4649,protein motif:Pfam:PF09976.3;locus_tag=cluster8_reference_00156;product=membrane protein,hypothetical protein,Uncharacterized protein conserved in bacteria,Uncharacterized protein conserved in bacteria (DUF2133);pro…
cluster8_reference|SC|contig000001	Prodigal:2.60	CDS	140967	142469	.	+	0	ID=cluster8_reference_00157;gene=engA;inference=ab initio prediction:Prodigal:2.60,similar to AA sequence:RefSeq:YP_001598955.1,similar to AA sequence:UniProtKB:P0A6P5,protein motif:CLUSTERS:PRK00093,protein motif:Cdd:COG0283,protein motif:TIGRFAMs:TIGR03594,protein motif:Pfam:PF01926.17;locus_tag=cluster8_reference_00157;product=GTP-binding protein EngA,GTP-binding protein EngA,GTP-binding prote…
cluster8_reference|SC|contig000001	Prodigal:2.60	CDS	142500	143399	.	+	0	ID=cluster8_reference_00158;gene=rdgC_1;inference=ab initio prediction:Prodigal:2.60,similar to AA sequence:RefSeq:YP_207578.1,similar to AA sequence:UniProtKB:Q9HYX7,protein motif:CLUSTERS:PRK00321,protein motif:Pfam:PF04381.6;locus_tag=cluster8_reference_00158;product=recombination associated protein,Recombination-associated protein rdgC,recombination associated protein,Putative exonuclease%2C …
cluster8_reference|SC|contig000001	Prodigal:2.60	CDS	143604	143876	.	+	0	ID=cluster8_reference_00159;inference=ab initio prediction:Prodigal:2.60,similar to AA sequence:RefSeq:YP_005893678.1,protein motif:Cdd:COG4642,protein motif:Pfam:PF02493.14;locus_tag=cluster8_reference_00159;product=MORN repeat protein,Uncharacterized protein conserved in bacteria,MORN repeat;protein_id=gnl|SC|cluster8_reference_00159
cluster8_reference|SC|contig000001	Prodigal:2.60	CDS	143942	144508	.	+	0	ID=cluster8_reference_00160;eC_number=3.5.4.13,3.5.4.13;gene=dcd;inference=ab initio prediction:Prodigal:2.60,similar to AA sequence:RefSeq:YP_005882473.1,similar to AA sequence:UniProtKB:Q9HYC9,protein motif:CLUSTERS:PRK00416,protein motif:TIGRFAMs:TIGR02274,protein motif:Pfam:PF00692.13;locus_tag=cluster8_reference_00160;product=deoxycytidine triphosphate deaminase,Deoxycytidine triphosphate de…
cluster8_reference|SC|contig000001	Prodigal:2.60	CDS	144572	145276	.	-	0	ID=cluster8_reference_00161;inference=ab initio prediction:Prodigal:2.60,protein motif:Cdd:COG3471,protein motif:Pfam:PF04402.8;locus_tag=cluster8_reference_00161;product=Predicted periplasmic/secreted protein,Protein of unknown function (DUF541);protein_id=gnl|SC|cluster8_reference_00161
cluster8_reference|SC|contig000001	Prodigal:2.60	CDS	145442	146665	.	+	0	ID=cluster8_reference_00162;eC_number=2.4.1.57;gene=pimA;inference=ab initio prediction:Prodigal:2.60,similar to AA sequence:RefSeq:YP_005896031.1,similar to AA sequence:UniProtKB:A0QWG6,protein motif:CLUSTERS:PRK15427,protein motif:Cdd:COG0297,protein motif:TIGRFAMs:TIGR03088,protein motif:Pfam:PF00534.14;locus_tag=cluster8_reference_00162;product=putative glycosyl transferase,GDP-mannose-depend…
cluster8_reference|SC|contig000001	Prodigal:2.60	CDS	146804	147757	.	+	0	ID=cluster8_reference_00163;gene=ybeZ;inference=ab initio prediction:Prodigal:2.60,similar to AA sequence:RefSeq:YP_002001209.1,similar to AA sequence:UniProtKB:P0A9K3,protein motif:CLUSTERS:PRK10536,protein motif:Cdd:COG1875,protein motif:Pfam:PF02562.10;locus_tag=cluster8_reference_00163;product=PhoH-related protein,PhoH-like protein,hypothetical protein,Predicted ATPase related to phosphate st…
cluster8_reference|SC|contig000001	Prodigal:2.60	CDS	147874	148197	.	-	0	ID=cluster8_reference_00164;inference=ab initio prediction:Prodigal:2.60,similar to AA sequence:RefSeq:YP_002001208.1;locus_tag=cluster8_reference_00164;product=Periplasmic protein;protein_id=gnl|SC|cluster8_reference_00164
cluster8_reference|SC|contig000001	Prodigal:2.60	CDS	148370	149731	.	-	0	ID=cluster8_reference_00165;eC_number=2.7.7.19,2.7.7.19;gene=pcnB;inference=ab initio prediction:Prodigal:2.60,similar to AA sequence:RefSeq:YP_005891661.1,similar to AA sequence:UniProtKB:P0ABF1,protein motif:CLUSTERS:PRK11623,protein motif:TIGRFAMs:TIGR01942,protein motif:Pfam:PF12626.1;locus_tag=cluster8_reference_00165;product=poly(A) polymerase,Poly(A) polymerase precursor,poly(A) polymerase…
cluster8_reference|SC|contig000001	Prodigal:2.60	CDS	150089	151789	.	-	0	ID=cluster8_reference_00166;eC_number=3.1.-.-;gene=recJ;inference=ab initio prediction:Prodigal:2.60,similar to AA sequence:RefSeq:YP_002001205.1,similar to AA sequence:UniProtKB:P21893,protein motif:CLUSTERS:PRK11070,protein motif:Cdd:COG4199,protein motif:TIGRFAMs:TIGR00644,protein motif:Pfam:PF02272.13;locus_tag=cluster8_reference_00166;product=RecJ,Single-stranded-DNA-specific exonuclease rec…
cluster8_reference|SC|contig000001	Prodigal:2.60	CDS	151858	152571	.	-	0	ID=cluster8_reference_00167;inference=ab initio prediction:Prodigal:2.60,similar to AA sequence:RefSeq:YP_002001204.1;locus_tag=cluster8_reference_00167;product=putative thiosulfate sulfur transferase;protein_id=gnl|SC|cluster8_reference_00167
cluster8_reference|SC|contig000001	Prodigal:2.60	CDS	152618	153130	.	-	0	ID=cluster8_reference_00168;gene=yjgA;inference=ab initio prediction:Prodigal:2.60,similar to AA sequence:UniProtKB:P0A8X0,protein motif:CLUSTERS:PRK05255,protein motif:Pfam:PF04751.8;locus_tag=cluster8_reference_00168;product=x96 protein,hypothetical protein,Protein of unknown function (DUF615);protein_id=gnl|SC|cluster8_reference_00168
cluster8_reference|SC|contig000001	Prodigal:2.60	CDS	153284	154615	.	+	0	ID=cluster8_reference_00169;gene=pmbA;inference=ab initio prediction:Prodigal:2.60,similar to AA sequence:RefSeq:YP_002001202.1,similar to AA sequence:UniProtKB:P0AFK0,protein motif:CLUSTERS:PRK11040,protein motif:Cdd:COG0312,protein motif:Pfam:PF01523.10;locus_tag=cluster8_reference_00169;product=PmbA protein,hypothetical protein,peptidase PmbA,Predicted Zn-dependent proteases and their inactiva…
cluster8_reference|SC|contig000001	Infernal:1.1	ncRNA	154848	155212	.	-	0	ID=cluster8_reference_00170;inference=COORDINATES:profile:Infernal:1.1;locus_tag=cluster8_reference_00170;product=cspA
cluster8_reference|SC|contig000001	Prodigal:2.60	CDS	155322	155660	.	+	0	ID=cluster8_reference_00171;gene=clpS;inference=ab initio prediction:Prodigal:2.60,similar to AA sequence:RefSeq:YP_001598940.1,similar to AA sequence:UniProtKB:P0A8Q6,protein motif:CLUSTERS:PRK00033,protein motif:Pfam:PF02617.11;locus_tag=cluster8_reference_00171;product=ATP-dependent Clp protease adaptor protein ClpS,ATP-dependent Clp protease adapter protein ClpS,ATP-dependent Clp protease ada…
cluster8_reference|SC|contig000001	Prodigal:2.60	CDS	155662	157938	.	+	0	ID=cluster8_reference_00172;gene=clpA;inference=ab initio prediction:Prodigal:2.60,similar to AA sequence:RefSeq:YP_974859.1,similar to AA sequence:UniProtKB:P0ABH9,protein motif:CLUSTERS:PRK11034,protein motif:Cdd:COG2255,protein motif:TIGRFAMs:TIGR02639,protein motif:Pfam:PF07724.8;locus_tag=cluster8_reference_00172;product=ATP-dependent protease ATP-binding protein,ATP-dependent Clp protease A…
cluster8_reference|SC|contig000001	Prodigal:2.60	CDS	158120	159124	.	-	0	ID=cluster8_reference_00173;eC_number=5.1.3.20;gene=hldD;inference=ab initio prediction:Prodigal:2.60,similar to AA sequence:RefSeq:YP_002001190.1,similar to AA sequence:UniProtKB:P67910,protein motif:CLUSTERS:PRK11150,protein motif:TIGRFAMs:TIGR02197,protein motif:Pfam:PF01370.15;locus_tag=cluster8_reference_00173;product=ADP-L-glycero-D-manno-heptose-6-epimerase,ADP-L-glycero-D-manno-heptose-6-…
cluster8_reference|SC|contig000001	Prodigal:2.60	CDS	159165	160334	.	-	0	ID=cluster8_reference_00174;eC_number=2.1.1.37;gene=nmgII;inference=ab initio prediction:Prodigal:2.60,similar to AA sequence:RefSeq:YP_001598934.1,similar to AA sequence:UniProtKB:P15446,protein motif:CLUSTERS:PRK10458,protein motif:TIGRFAMs:TIGR00675,protein motif:Pfam:PF00145.11;locus_tag=cluster8_reference_00174;product=DNA (cytosine-5-)-methyltransferase,Modification methylase HpaII,DNA cyto…
cluster8_reference|SC|contig000001	Prodigal:2.60	CDS	160371	161342	.	-	0	ID=cluster8_reference_00175;eC_number=2.7.-.-;gene=rfaE;inference=ab initio prediction:Prodigal:2.60,similar to AA sequence:RefSeq:YP_004048986.1,similar to AA sequence:UniProtKB:P76658,protein motif:CLUSTERS:PRK11316,protein motif:Cdd:COG2870,protein motif:TIGRFAMs:TIGR02198,protein motif:Pfam:PF00294.18;locus_tag=cluster8_reference_00175;product=DP-heptose synthetase,Bifunctional protein hldE,b…
cluster8_reference|SC|contig000001	Prodigal:2.60	CDS	161447	161839	.	-	0	ID=cluster8_reference_00176;inference=ab initio prediction:Prodigal:2.60,protein motif:Pfam:PF09951.3;locus_tag=cluster8_reference_00176;product=Protein of unknown function (DUF2185);protein_id=gnl|SC|cluster8_reference_00176
cluster8_reference|SC|contig000001	Prodigal:2.60	CDS	161935	162666	.	-	0	ID=cluster8_reference_00177;eC_number=4.1.1.23,4.1.1.23;gene=pyrF;inference=ab initio prediction:Prodigal:2.60,similar to AA sequence:RefSeq:YP_207557.1,similar to AA sequence:UniProtKB:Q9KQT7,protein motif:CLUSTERS:PRK00230,protein motif:Cdd:COG0284,protein motif:TIGRFAMs:TIGR01740,protein motif:Pfam:PF00215.18;locus_tag=cluster8_reference_00177;product=orotidine 5'-phosphate decarboxylase,Oroti…
cluster8_reference|SC|contig000001	Prodigal:2.60	CDS	163192	163839	.	-	0	ID=cluster8_reference_00178;eC_number=2.7.4.3,2.7.4.3;gene=adk;inference=ab initio prediction:Prodigal:2.60,similar to AA sequence:RefSeq:YP_207556.1,similar to AA sequence:UniProtKB:Q3KHE3,protein motif:CLUSTERS:PRK00279,protein motif:TIGRFAMs:TIGR01351,protein motif:Pfam:PF00406.16;locus_tag=cluster8_reference_00178;product=adenylate kinase,Adenylate kinase,adenylate kinase,adenylate kinase,Ade…
cluster8_reference|SC|contig000001	Prodigal:2.60	CDS	164054	164893	.	+	0	ID=cluster8_reference_00179;eC_number=3.4.24.-,3.4.24.-;gene=htpX;inference=ab initio prediction:Prodigal:2.60,similar to AA sequence:RefSeq:NP_273864.1,similar to AA sequence:UniProtKB:P23894,protein motif:CLUSTERS:PRK05457,protein motif:Cdd:COG4784,protein motif:Pfam:PF01435.12;locus_tag=cluster8_reference_00179;product=heat shock protein HtpX,Protease HtpX,heat shock protein HtpX,Putative Zn-d…
cluster8_reference|SC|contig000001	Prodigal:2.60	CDS	165126	166424	.	-	0	ID=cluster8_reference_00180;eC_number=6.3.4.4,6.3.4.4;gene=purA;inference=ab initio prediction:Prodigal:2.60,similar to AA sequence:RefSeq:YP_207554.1,similar to AA sequence:UniProtKB:Q3KIY4,protein motif:CLUSTERS:PRK01117,protein motif:TIGRFAMs:TIGR00184,protein motif:Pfam:PF00709.15;locus_tag=cluster8_reference_00180;product=adenylosuccinate synthetase,Adenylosuccinate synthetase,adenylosuccina…
cluster8_reference|SC|contig000001	Prodigal:2.60	CDS	166528	167679	.	-	0	ID=cluster8_reference_00181;gene=hisZ;inference=ab initio prediction:Prodigal:2.60,similar to AA sequence:RefSeq:YP_207553.1,similar to AA sequence:UniProtKB:Q9K6Z0,protein motif:CLUSTERS:PRK12421,protein motif:Cdd:COG3705,protein motif:TIGRFAMs:TIGR00443;locus_tag=cluster8_reference_00181;product=ATP phosphoribosyltransferase,ATP phosphoribosyltransferase regulatory subunit,ATP phosphoribosyltra…
cluster8_reference|SC|contig000001	Prodigal:2.60	CDS	168014	169393	.	+	0	ID=cluster8_reference_00182;gene=mdtK;inference=ab initio prediction:Prodigal:2.60,similar to AA sequence:RefSeq:YP_207551.1,similar to AA sequence:UniProtKB:P37340,protein motif:CLUSTERS:PRK01766,protein motif:TIGRFAMs:TIGR00797,protein motif:Pfam:PF01554.12;locus_tag=cluster8_reference_00182;product=multidrug efflux protein,Multidrug-efflux transporter,multidrug efflux protein,MATE efflux famil…
cluster8_reference|SC|contig000001	Prodigal:2.60	CDS	169542	170978	.	+	0	ID=cluster8_reference_00183;inference=ab initio prediction:Prodigal:2.60,similar to AA sequence:RefSeq:YP_003082556.1,protein motif:Cdd:COG3950,protein motif:Pfam:PF02463.13;locus_tag=cluster8_reference_00183;product=putative ATP/GTP-binding protein,Predicted ATP-binding protein involved in virulence,RecF/RecN/SMC N terminal domain;protein_id=gnl|SC|cluster8_reference_00183
cluster8_reference|SC|contig000001	Prodigal:2.60	CDS	171064	171195	.	-	0	ID=cluster8_reference_00184;inference=ab initio prediction:Prodigal:2.60;locus_tag=cluster8_reference_00184;product=hypothetical protein;protein_id=gnl|SC|cluster8_reference_00184
cluster8_reference|SC|contig000001	Prodigal:2.60	CDS	171386	171886	.	-	0	ID=cluster8_reference_00185;inference=ab initio prediction:Prodigal:2.60,similar to AA sequence:RefSeq:YP_002003011.1,protein motif:Cdd:COG3676,protein motif:Pfam:PF12762.1;locus_tag=cluster8_reference_00185;product=IS1016 transposase,Transposase and inactivated derivatives,ISXO2-like transposase domain;protein_id=gnl|SC|cluster8_reference_00185
cluster8_reference|SC|contig000001	Prodigal:2.60	CDS	171961	173001	.	+	0	ID=cluster8_reference_00186;eC_number=1.1.1.158,1.1.1.158;gene=murB;inference=ab initio prediction:Prodigal:2.60,similar to AA sequence:RefSeq:YP_005903476.1,similar to AA sequence:UniProtKB:P08373,protein motif:CLUSTERS:PRK00046,protein motif:Cdd:COG0812,protein motif:TIGRFAMs:TIGR00179,protein motif:Pfam:PF02873.10;locus_tag=cluster8_reference_00186;product=UDP-N-acetylmuramate dehydrogenase,UD…
cluster8_reference|SC|contig000001	Prodigal:2.60	CDS	173019	173663	.	+	0	ID=cluster8_reference_00187;gene=fadR;inference=ab initio prediction:Prodigal:2.60,similar to AA sequence:RefSeq:YP_207549.1,similar to AA sequence:UniProtKB:P94548,protein motif:CLUSTERS:PRK10668,protein motif:Pfam:PF00440.17;locus_tag=cluster8_reference_00187;product=TetR family transcriptional regulator,Fatty acid metabolism regulator protein,DNA-binding transcriptional repressor AcrR,Bacteria…
cluster8_reference|SC|contig000001	Prodigal:2.60	CDS	173718	174494	.	+	0	ID=cluster8_reference_00188;gene=yeeZ;inference=ab initio prediction:Prodigal:2.60,similar to AA sequence:UniProtKB:P0AD12;locus_tag=cluster8_reference_00188;product=hypothetical protein;protein_id=gnl|SC|cluster8_reference_00188
cluster8_reference|SC|contig000001	Prodigal:2.60	CDS	174545	175111	.	+	0	ID=cluster8_reference_00189;inference=ab initio prediction:Prodigal:2.60,protein motif:Cdd:COG3165;locus_tag=cluster8_reference_00189;product=Uncharacterized protein conserved in bacteria;protein_id=gnl|SC|cluster8_reference_00189
cluster8_reference|SC|contig000001	Prodigal:2.60	CDS	175131	176021	.	+	0	ID=cluster8_reference_00190;eC_number=2.7.1.23,2.7.1.23;gene=ppnK;inference=ab initio prediction:Prodigal:2.60,similar to AA sequence:RefSeq:YP_207546.1,similar to AA sequence:UniProtKB:P65774,protein motif:CLUSTERS:PRK04539,protein motif:Cdd:COG0061,protein motif:Pfam:PF01513.15;locus_tag=cluster8_reference_00190;product=inorganic polyphosphate/ATP-NAD kinase,Probable inorganic polyphosphate/ATP…
cluster8_reference|SC|contig000001	Prodigal:2.60	CDS	176046	176804	.	+	0	ID=cluster8_reference_00191;eC_number=5.4.99.21;gene=rluF;inference=ab initio prediction:Prodigal:2.60,similar to AA sequence:RefSeq:YP_002001174.1,similar to AA sequence:UniProtKB:P32684,protein motif:CLUSTERS:PRK10475,protein motif:TIGRFAMs:TIGR00093,protein motif:Pfam:PF00849.16;locus_tag=cluster8_reference_00191;product=RNA-binding protein,Ribosomal large subunit pseudouridine synthase F,23S …
cluster8_reference|SC|contig000001	Prodigal:2.60	CDS	176859	177524	.	-	0	ID=cluster8_reference_00192;eC_number=1.-.-.-;inference=ab initio prediction:Prodigal:2.60,similar to AA sequence:RefSeq:YP_207544.1,similar to AA sequence:UniProtKB:Q57431,protein motif:CLUSTERS:PRK11053,protein motif:Pfam:PF00881.18;locus_tag=cluster8_reference_00192;product=oxidoreductase%2C NAD(P)H-flavin,Putative NAD(P)H nitroreductase,dihydropteridine reductase,Nitroreductase family;protein…
cluster8_reference|SC|contig000001	Prodigal:2.60	CDS	177725	178498	.	-	0	ID=cluster8_reference_00193;eC_number=3.5.4.16;gene=folE2;inference=ab initio prediction:Prodigal:2.60,similar to AA sequence:RefSeq:YP_001598914.1,similar to AA sequence:UniProtKB:Q5F9K6,protein motif:CLUSTERS:PRK13674,protein motif:TIGRFAMs:TIGR00294,protein motif:Pfam:PF02649.8;locus_tag=cluster8_reference_00193;product=putative GTP cyclohydrolase,GTP cyclohydrolase folE2,putative GTP cyclohyd…
cluster8_reference|SC|contig000001	Prodigal:2.60	CDS	178535	179860	.	+	0	ID=cluster8_reference_00194;eC_number=2.5.1.48,4.4.1.8;gene=metC;inference=ab initio prediction:Prodigal:2.60,similar to AA sequence:RefSeq:YP_003082902.1,similar to AA sequence:UniProtKB:A2RM21,protein motif:CLUSTERS:PRK07811,protein motif:Cdd:COG0276,protein motif:TIGRFAMs:TIGR01328,protein motif:Pfam:PF01053.14;locus_tag=cluster8_reference_00194;product=cystathionine gamma-synthase,Cystathioni…
cluster8_reference|SC|contig000001	Prodigal:2.60	CDS	179923	180924	.	-	0	ID=cluster8_reference_00195;eC_number=4.2.1.24,4.2.1.24;gene=hemB;inference=ab initio prediction:Prodigal:2.60,similar to AA sequence:RefSeq:YP_004049003.1,similar to AA sequence:UniProtKB:Q59643,protein motif:CLUSTERS:PRK09283,protein motif:Cdd:COG0113,protein motif:Pfam:PF00490.15;locus_tag=cluster8_reference_00195;product=delta-aminolevulinic acid dehydratase,Delta-aminolevulinic acid dehydrat…
cluster8_reference|SC|contig000001	Prodigal:2.60	CDS	181068	181352	.	-	0	ID=cluster8_reference_00196;inference=ab initio prediction:Prodigal:2.60,similar to AA sequence:RefSeq:YP_003082899.1,similar to AA sequence:UniProtKB:P71376,protein motif:CLUSTERS:PRK10343,protein motif:TIGRFAMs:TIGR00253,protein motif:Pfam:PF01985.15;locus_tag=cluster8_reference_00196;product=putative RNA-binding protein,RNA-binding protein HI_1333,RNA-binding protein YhbY,putative RNA-binding …
cluster8_reference|SC|contig000001	Prodigal:2.60	CDS	181462	182082	.	+	0	ID=cluster8_reference_00197;eC_number=2.1.1.166;gene=rlmE;inference=ab initio prediction:Prodigal:2.60,similar to AA sequence:RefSeq:YP_002001167.1,similar to AA sequence:UniProtKB:P0C0R7,protein motif:CLUSTERS:PRK11188,protein motif:Cdd:COG3269,protein motif:TIGRFAMs:TIGR00438,protein motif:Pfam:PF01728.13;locus_tag=cluster8_reference_00197;product=putative cell division protein,Ribosomal RNA la…
cluster8_reference|SC|contig000001	Prodigal:2.60	CDS	182146	184113	.	+	0	ID=cluster8_reference_00198;eC_number=3.4.24.-;gene=ftsH;inference=ab initio prediction:Prodigal:2.60,similar to AA sequence:RefSeq:YP_002001166.1,similar to AA sequence:UniProtKB:P0AAI3,protein motif:CLUSTERS:PRK10733,protein motif:Cdd:COG5269,protein motif:TIGRFAMs:TIGR01241,protein motif:Pfam:PF01434.12;locus_tag=cluster8_reference_00198;product=cell division protein FtsH,ATP-dependent zinc me…
cluster8_reference|SC|contig000001	Prodigal:2.60	CDS	184329	184766	.	+	0	ID=cluster8_reference_00199;gene=ratA;inference=ab initio prediction:Prodigal:2.60,similar to AA sequence:RefSeq:YP_005900029.1,similar to AA sequence:UniProtKB:P0AGL5,protein motif:CLUSTERS:PRK10724,protein motif:Pfam:PF03364.14;locus_tag=cluster8_reference_00199;product=oligoketide cyclase/lipid transport protein,Ribosome association toxin RatA,hypothetical protein,Polyketide cyclase / dehydras…
cluster8_reference|SC|contig000001	Prodigal:2.60	CDS	184759	185037	.	+	0	ID=cluster8_reference_00200;inference=ab initio prediction:Prodigal:2.60,similar to AA sequence:RefSeq:YP_002001164.1,similar to AA sequence:UniProtKB:P43994,protein motif:CLUSTERS:PRK01777,protein motif:Pfam:PF03658.8;locus_tag=cluster8_reference_00200;product=Protein rnfH,hypothetical protein,hypothetical protein,Uncharacterised protein family (UPF0125);protein_id=gnl|SC|cluster8_reference_00200
cluster8_reference|SC|contig000001	Prodigal:2.60	CDS	185090	185668	.	+	0	ID=cluster8_reference_00201;eC_number=3.1.1.29,3.1.1.29;gene=pth;inference=ab initio prediction:Prodigal:2.60,similar to AA sequence:RefSeq:YP_207535.1,similar to AA sequence:UniProtKB:P0A7D1,protein motif:CLUSTERS:PRK05426,protein motif:Cdd:COG0193,protein motif:TIGRFAMs:TIGR00447,protein motif:Pfam:PF01195.13;locus_tag=cluster8_reference_00201;product=peptidyl-tRNA hydrolase,Peptidyl-tRNA hydro…
cluster8_reference|SC|contig000001	Prodigal:2.60	CDS	185729	185935	.	+	0	ID=cluster8_reference_00202;inference=ab initio prediction:Prodigal:2.60,similar to AA sequence:RefSeq:YP_002001162.1;locus_tag=cluster8_reference_00202;product=Putative ring dioxygenase subunit beta;protein_id=gnl|SC|cluster8_reference_00202
cluster8_reference|SC|contig000001	Prodigal:2.60	CDS	185932	186294	.	+	0	ID=cluster8_reference_00203;inference=ab initio prediction:Prodigal:2.60,similar to AA sequence:RefSeq:YP_005896076.1,protein motif:Cdd:COG5652,protein motif:Pfam:PF04892.6;locus_tag=cluster8_reference_00203;product=VanZ family protein,Predicted integral membrane protein,VanZ like family;protein_id=gnl|SC|cluster8_reference_00203
cluster8_reference|SC|contig000001	Prodigal:2.60	CDS	186525	187940	.	+	0	ID=cluster8_reference_00204;gene=sdcS;inference=ab initio prediction:Prodigal:2.60,similar to AA sequence:RefSeq:YP_001598905.1,similar to AA sequence:UniProtKB:Q7A4P8,protein motif:Cdd:COG0049,protein motif:TIGRFAMs:TIGR00785,protein motif:Pfam:PF00939.13;locus_tag=cluster8_reference_00204;product=NadC family protein,Na(+)/dicarboxylate symporter,Ribosomal protein S7,transporter%2C divalent anio…
cluster8_reference|SC|contig000001	Prodigal:2.60	CDS	188059	188568	.	+	0	ID=cluster8_reference_00205;eC_number=5.2.1.8,5.2.1.8;gene=ppiB;inference=ab initio prediction:Prodigal:2.60,similar to AA sequence:RefSeq:YP_207532.1,similar to AA sequence:UniProtKB:P23869,protein motif:CLUSTERS:PRK10791,protein motif:Pfam:PF00160.15;locus_tag=cluster8_reference_00205;product=peptidyl-prolyl cis-trans isomerase B,Peptidyl-prolyl cis-trans isomerase B,peptidyl-prolyl cis-trans i…
cluster8_reference|SC|contig000001	Prodigal:2.60	CDS	188731	190113	.	+	0	ID=cluster8_reference_00206;eC_number=5.4.2.2,5.4.2.2;gene=algC;inference=ab initio prediction:Prodigal:2.60,similar to AA sequence:RefSeq:YP_207531.1,similar to AA sequence:UniProtKB:P26276,protein motif:CLUSTERS:PRK09542,protein motif:TIGRFAMs:TIGR03990,protein motif:Pfam:PF02878.10;locus_tag=cluster8_reference_00206;product=phosphoglucomutase,Phosphomannomutase/phosphoglucomutase,phosphomannom…
cluster8_reference|SC|contig000001	Prodigal:2.60	CDS	190169	190924	.	-	0	ID=cluster8_reference_00207;eC_number=3.6.3.-;gene=tcyC;inference=ab initio prediction:Prodigal:2.60,similar to AA sequence:RefSeq:YP_207530.1,similar to AA sequence:UniProtKB:P39456,protein motif:CLUSTERS:PRK11264,protein motif:Cdd:COG4598,protein motif:TIGRFAMs:TIGR03005,protein motif:Pfam:PF00005.21;locus_tag=cluster8_reference_00207;product=ABC transporter ATP-binding protein%2C amino acid,L-…
cluster8_reference|SC|contig000001	Prodigal:2.60	CDS	190934	191650	.	-	0	ID=cluster8_reference_00208;gene=tcyB;inference=ab initio prediction:Prodigal:2.60,similar to AA sequence:RefSeq:YP_207529.1,similar to AA sequence:UniProtKB:P42200,protein motif:CLUSTERS:PRK15100,protein motif:Cdd:COG4597,protein motif:TIGRFAMs:TIGR03004,protein motif:Pfam:PF00528.16;locus_tag=cluster8_reference_00208;product=ABC transporter permease%2C amino acid,L-cystine transport system perm…
cluster8_reference|SC|contig000001	Prodigal:2.60	CDS	191640	192464	.	-	0	ID=cluster8_reference_00209;inference=ab initio prediction:Prodigal:2.60,similar to AA sequence:RefSeq:YP_207528.1,similar to AA sequence:UniProtKB:P45024,protein motif:CLUSTERS:PRK11260,protein motif:TIGRFAMs:TIGR01096,protein motif:Pfam:PF00497.14;locus_tag=cluster8_reference_00209;product=ABC transporter periplasmic binding protein%2C amino acid,Probable amino-acid ABC transporter-binding prot…
cluster8_reference|SC|contig000001	Prodigal:2.60	CDS	192572	193660	.	+	0	ID=cluster8_reference_00210;eC_number=1.11.1.-;gene=yfeX;inference=ab initio prediction:Prodigal:2.60,similar to AA sequence:RefSeq:YP_005878899.1,similar to AA sequence:UniProtKB:P76536,protein motif:TIGRFAMs:TIGR01413,protein motif:Pfam:PF04261.6;locus_tag=cluster8_reference_00210;product=putative peroxidase,Probable deferrochelatase/peroxidase YfeX,Dyp-type peroxidase family,Dyp-type peroxidas…
cluster8_reference|SC|contig000001	Prodigal:2.60	CDS	193893	197507	.	+	0	ID=cluster8_reference_00211;eC_number=3.1.11.5,3.1.11.5;gene=recB;inference=ab initio prediction:Prodigal:2.60,similar to AA sequence:RefSeq:YP_004049020.1,similar to AA sequence:UniProtKB:P08394,protein motif:CLUSTERS:PRK10876,protein motif:TIGRFAMs:TIGR00609,protein motif:Pfam:PF00580.15;locus_tag=cluster8_reference_00211;product=exodeoxyribonuclease V subunit beta,Exodeoxyribonuclease V beta c…
cluster8_reference|SC|contig000001	Prodigal:2.60	CDS	197546	197905	.	+	0	ID=cluster8_reference_00212;eC_number=2.8.1.1;gene=pspE;inference=ab initio prediction:Prodigal:2.60,similar to AA sequence:RefSeq:YP_005882421.1,similar to AA sequence:UniProtKB:P23857,protein motif:CLUSTERS:PRK10287,protein motif:Cdd:COG2210,protein motif:TIGRFAMs:TIGR02981,protein motif:Pfam:PF00581.14;locus_tag=cluster8_reference_00212;product=putative phage shock protein E,Thiosulfate sulfur…
cluster8_reference|SC|contig000001	Prodigal:2.60	CDS	198037	198516	.	+	0	ID=cluster8_reference_00213;inference=ab initio prediction:Prodigal:2.60,similar to AA sequence:RefSeq:YP_005891608.1,protein motif:Cdd:COG3439,protein motif:Pfam:PF03625.8;locus_tag=cluster8_reference_00213;product=Protein CrcB,Uncharacterized conserved protein,Domain of unknown function DUF302;protein_id=gnl|SC|cluster8_reference_00213
cluster8_reference|SC|contig000001	Prodigal:2.60	CDS	198848	199306	.	+	0	ID=cluster8_reference_00214;inference=ab initio prediction:Prodigal:2.60,similar to AA sequence:RefSeq:YP_005893936.1,protein motif:Cdd:COG2826;locus_tag=cluster8_reference_00214;product=putative lipoprotein,Transposase and inactivated derivatives%2C IS30 family;protein_id=gnl|SC|cluster8_reference_00214
cluster8_reference|SC|contig000001	Prodigal:2.60	CDS	204914	205204	.	+	0	ID=cluster8_reference_00215;inference=ab initio prediction:Prodigal:2.60;locus_tag=cluster8_reference_00215;product=hypothetical protein;protein_id=gnl|SC|cluster8_reference_00215
cluster8_reference|SC|contig000001	Prodigal:2.60	CDS	206094	207221	.	-	0	ID=cluster8_reference_00216;gene=minD_1;inference=ab initio prediction:Prodigal:2.60,similar to AA sequence:RefSeq:YP_005883399.1,similar to AA sequence:UniProtKB:Q01464,protein motif:CLUSTERS:PRK11670,protein motif:Cdd:COG2894,protein motif:TIGRFAMs:TIGR01969,protein motif:Pfam:PF10609.3;locus_tag=cluster8_reference_00216;product=putative iron sulfur binding protein%2C Mrp/NBP35 family protein,C…
cluster8_reference|SC|contig000001	Aragorn:1.2.36	tRNA	207384	207459	.	+	0	ID=cluster8_reference_00217;inference=COORDINATES:profile:Aragorn:1.2.36;locus_tag=cluster8_reference_00217;product=tRNA-Lys(ttt)
cluster8_reference|SC|contig000001	Prodigal:2.60	CDS	207538	208047	.	+	0	ID=cluster8_reference_00218;gene=dsbE;inference=ab initio prediction:Prodigal:2.60,similar to AA sequence:RefSeq:YP_974484.1,similar to AA sequence:UniProtKB:Q9I3N1,protein motif:CLUSTERS:PRK03147,protein motif:TIGRFAMs:TIGR00385,protein motif:Pfam:PF08534.4;locus_tag=cluster8_reference_00218;product=periplasmic thioredoxin,Cytochrome c biogenesis protein CcmG,thiol-disulfide oxidoreductase,perip…
cluster8_reference|SC|contig000001	Prodigal:2.60	CDS	208390	208830	.	+	0	ID=cluster8_reference_00219;gene=ohrR;inference=ab initio prediction:Prodigal:2.60,similar to AA sequence:RefSeq:YP_002000707.1,similar to AA sequence:UniProtKB:O34777,protein motif:CLUSTERS:PRK03573,protein motif:TIGRFAMs:TIGR02337,protein motif:Pfam:PF01047.16;locus_tag=cluster8_reference_00219;product=putative marR-family transcriptional regulator,Organic hydroperoxide resistance transcription…
cluster8_reference|SC|contig000001	Prodigal:2.60	CDS	208945	209445	.	+	0	ID=cluster8_reference_00220;eC_number=1.5.1.36;gene=hpaC;inference=ab initio prediction:Prodigal:2.60,similar to AA sequence:RefSeq:YP_207236.1,similar to AA sequence:UniProtKB:Q57501,protein motif:CLUSTERS:PRK15486,protein motif:TIGRFAMs:TIGR02296,protein motif:Pfam:PF01613.12;locus_tag=cluster8_reference_00220;product=flavoprotein oxidoreductase,4-hydroxyphenylacetate 3-monooxygenase reductase …
cluster8_reference|SC|contig000001	Prodigal:2.60	CDS	209461	210156	.	+	0	ID=cluster8_reference_00221;eC_number=2.7.7.24;gene=rmlA1;inference=ab initio prediction:Prodigal:2.60,similar to AA sequence:RefSeq:YP_207237.1,similar to AA sequence:UniProtKB:P37744,protein motif:CLUSTERS:PRK15480,protein motif:Cdd:COG4750,protein motif:TIGRFAMs:TIGR03992,protein motif:Pfam:PF00483.17;locus_tag=cluster8_reference_00221;product=sugar-phosphate transferase,Glucose-1-phosphate th…
cluster8_reference|SC|contig000001	Prodigal:2.60	CDS	210402	210833	.	-	0	ID=cluster8_reference_00222;inference=ab initio prediction:Prodigal:2.60,similar to AA sequence:RefSeq:YP_004049348.1,protein motif:CLUSTERS:PRK11689,protein motif:Cdd:COG2962,protein motif:TIGRFAMs:TIGR03340,protein motif:Pfam:PF00892.14;locus_tag=cluster8_reference_00222;product=integral membrane protein,aromatic amino acid exporter,Predicted permeases,phosphonate utilization associated putativ…
cluster8_reference|SC|contig000001	Prodigal:2.60	CDS	211008	212684	.	+	0	ID=cluster8_reference_00223;eC_number=6.3.4.3,6.3.4.3;gene=fhs;inference=ab initio prediction:Prodigal:2.60,similar to AA sequence:RefSeq:YP_207238.1,similar to AA sequence:UniProtKB:P21164,protein motif:CLUSTERS:PRK13505,protein motif:Pfam:PF01268.13;locus_tag=cluster8_reference_00223;product=formate--tetrahydrofolate ligase,Formate--tetrahydrofolate ligase,formate--tetrahydrofolate ligase,Forma…
cluster8_reference|SC|contig000001	Prodigal:2.60	CDS	212800	213891	.	+	0	ID=cluster8_reference_00224;gene=engD;inference=ab initio prediction:Prodigal:2.60,similar to AA sequence:RefSeq:YP_207239.1,similar to AA sequence:UniProtKB:P44681,protein motif:CLUSTERS:PRK09601,protein motif:Cdd:COG0012,protein motif:TIGRFAMs:TIGR00092,protein motif:Pfam:PF06071.7;locus_tag=cluster8_reference_00224;product=GTP-dependent nucleic acid-binding protein EngD,GTP-dependent nucleic a…
cluster8_reference|SC|contig000001	Prodigal:2.60	CDS	214291	214515	.	+	0	ID=cluster8_reference_00225;eC_number=6.2.1.3,2.3.1.-;gene=oatA_1;inference=ab initio prediction:Prodigal:2.60,similar to AA sequence:RefSeq:YP_005891300.1,similar to AA sequence:UniProtKB:Q7A3D6;locus_tag=cluster8_reference_00225;product=putative LipO-oligosaccharide acyltransferase,O-acetyltransferase OatA;protein_id=gnl|SC|cluster8_reference_00225
cluster8_reference|SC|contig000001	Prodigal:2.60	CDS	214569	216194	.	+	0	ID=cluster8_reference_00226;eC_number=6.2.1.3,2.3.1.-;gene=oatA_2;inference=ab initio prediction:Prodigal:2.60,similar to AA sequence:RefSeq:YP_005891300.1,similar to AA sequence:UniProtKB:Q7A3D6,protein motif:Pfam:PF01757.16;locus_tag=cluster8_reference_00226;product=putative LipO-oligosaccharide acyltransferase,O-acetyltransferase OatA,Acyltransferase family;protein_id=gnl|SC|cluster8_reference…
cluster8_reference|SC|contig000001	Prodigal:2.60	CDS	216257	217552	.	+	0	ID=cluster8_reference_00227;eC_number=6.1.1.1,6.1.1.1;gene=tyrS;inference=ab initio prediction:Prodigal:2.60,similar to AA sequence:RefSeq:YP_003082557.1,similar to AA sequence:UniProtKB:P0AGJ9,protein motif:CLUSTERS:PRK13354,protein motif:Cdd:COG0162,protein motif:TIGRFAMs:TIGR00234,protein motif:Pfam:PF00579.19;locus_tag=cluster8_reference_00227;product=tyrosyl-tRNA synthetase,Tyrosine--tRNA li…
cluster8_reference|SC|contig000001	Prodigal:2.60	CDS	218043	218999	.	+	0	ID=cluster8_reference_00228;eC_number=2.7.1.26;gene=ribF;inference=ab initio prediction:Prodigal:2.60,similar to AA sequence:RefSeq:YP_207243.1,similar to AA sequence:UniProtKB:P0AG40,protein motif:CLUSTERS:PRK05627,protein motif:Cdd:COG0196,protein motif:TIGRFAMs:TIGR00083,protein motif:Pfam:PF06574.6;locus_tag=cluster8_reference_00228;product=bifunctional riboflavin kinase/FMN adenylyltransfera…
cluster8_reference|SC|contig000001	Prodigal:2.60	CDS	219141	221933	.	+	0	ID=cluster8_reference_00229;eC_number=6.1.1.5,6.1.1.5;gene=ileS;inference=ab initio prediction:Prodigal:2.60,similar to AA sequence:RefSeq:YP_207244.1,similar to AA sequence:UniProtKB:P00956,protein motif:CLUSTERS:PRK05743,protein motif:Cdd:COG0060,protein motif:TIGRFAMs:TIGR00392,protein motif:Pfam:PF00133.16;locus_tag=cluster8_reference_00229;product=isoleucyl-tRNA synthetase,Isoleucine--tRNA l…
cluster8_reference|SC|contig000001	Prodigal:2.60	CDS	222914	223441	.	+	0	ID=cluster8_reference_00230;eC_number=3.4.23.36,3.4.23.36;gene=lspA;inference=ab initio prediction:Prodigal:2.60,similar to AA sequence:RefSeq:YP_974495.1,similar to AA sequence:UniProtKB:P00804,protein motif:CLUSTERS:PRK00376,protein motif:TIGRFAMs:TIGR00077,protein motif:Pfam:PF01252.12;locus_tag=cluster8_reference_00230;product=lipoprotein signal peptidase,Lipoprotein signal peptidase,lipoprot…
cluster8_reference|SC|contig000001	Prodigal:2.60	CDS	223470	224438	.	+	0	ID=cluster8_reference_00231;eC_number=1.17.1.2,1.17.1.2;gene=ispH;inference=ab initio prediction:Prodigal:2.60,similar to AA sequence:RefSeq:YP_207247.1,similar to AA sequence:UniProtKB:P62623,protein motif:CLUSTERS:PRK01045,protein motif:TIGRFAMs:TIGR00216,protein motif:Pfam:PF02401.12;locus_tag=cluster8_reference_00231;product=4-hydroxy-3-methylbut-2-enyl diphosphate reductase,4-hydroxy-3-methy…
cluster8_reference|SC|contig000001	Prodigal:2.60	CDS	224525	225184	.	-	0	ID=cluster8_reference_00232;eC_number=3.1.3.18,3.6.1.1;gene=ppaX;inference=ab initio prediction:Prodigal:2.60,similar to AA sequence:RefSeq:YP_207248.1,similar to AA sequence:UniProtKB:Q9JMQ2,protein motif:CLUSTERS:PRK13222,protein motif:TIGRFAMs:TIGR01449,protein motif:Pfam:PF00702.1;locus_tag=cluster8_reference_00232;product=phosphatase,Pyrophosphatase ppaX,phosphoglycolate phosphatase,phosphog…
cluster8_reference|SC|contig000001	Prodigal:2.60	CDS	225344	227458	.	+	0	ID=cluster8_reference_00233;gene=fpvA;inference=ab initio prediction:Prodigal:2.60,similar to AA sequence:RefSeq:YP_005898437.1,similar to AA sequence:UniProtKB:P48632,protein motif:CLUSTERS:PRK10003,protein motif:Cdd:COG4773,protein motif:TIGRFAMs:TIGR01783,protein motif:Pfam:PF00593.18;locus_tag=cluster8_reference_00233;product=TonB-dependent siderophore receptor,Ferripyoverdine receptor precur…
cluster8_reference|SC|contig000001	Prodigal:2.60	CDS	227528	228460	.	+	0	ID=cluster8_reference_00234;eC_number=3.1.-.-;gene=besA;inference=ab initio prediction:Prodigal:2.60,similar to AA sequence:RefSeq:YP_004049332.1,similar to AA sequence:UniProtKB:O32102,protein motif:Cdd:COG2819,protein motif:Pfam:PF00756.14;locus_tag=cluster8_reference_00234;product=esterase,Ferri-bacillibactin esterase BesA,Predicted hydrolase of the alpha/beta superfamily,Putative esterase;pro…
cluster8_reference|SC|contig000001	Prodigal:2.60	CDS	228961	232395	.	-	0	ID=cluster8_reference_00235;eC_number=2.7.7.7,2.7.7.7;gene=dnaE;inference=ab initio prediction:Prodigal:2.60,similar to AA sequence:RefSeq:YP_207251.1,similar to AA sequence:UniProtKB:Q9JXZ2,protein motif:CLUSTERS:PRK05673,protein motif:TIGRFAMs:TIGR00594,protein motif:Pfam:PF07733.6;locus_tag=cluster8_reference_00235;product=DNA polymerase III subunit alpha,DNA polymerase III subunit alpha,DNA p…
cluster8_reference|SC|contig000001	Infernal:1.1	ncRNA	232522	232594	.	-	0	ID=cluster8_reference_00236;inference=COORDINATES:profile:Infernal:1.1;locus_tag=cluster8_reference_00236;product=nse_sRNA
cluster8_reference|SC|contig000001	Prodigal:2.60	CDS	232686	233138	.	+	0	ID=cluster8_reference_00237;gene=ybcJ;inference=ab initio prediction:Prodigal:2.60,similar to AA sequence:RefSeq:YP_003082580.1,similar to AA sequence:UniProtKB:P0AAS7,protein motif:CLUSTERS:PRK11507,protein motif:Cdd:COG2501,protein motif:TIGRFAMs:TIGR02988;locus_tag=cluster8_reference_00237;product=putative RNA-binding protein,hypothetical protein,ribosome-associated protein,Uncharacterized con…
cluster8_reference|SC|contig000001	Prodigal:2.60	CDS	233116	233319	.	+	0	ID=cluster8_reference_00238;inference=ab initio prediction:Prodigal:2.60;locus_tag=cluster8_reference_00238;product=hypothetical protein;protein_id=gnl|SC|cluster8_reference_00238
cluster8_reference|SC|contig000001	Prodigal:2.60	CDS	233463	233705	.	-	0	ID=cluster8_reference_00239;inference=ab initio prediction:Prodigal:2.60;locus_tag=cluster8_reference_00239;product=hypothetical protein;protein_id=gnl|SC|cluster8_reference_00239
cluster8_reference|SC|contig000001	Prodigal:2.60	CDS	233714	234550	.	+	0	ID=cluster8_reference_00240;inference=ab initio prediction:Prodigal:2.60,similar to AA sequence:RefSeq:YP_003082582.1,protein motif:CLUSTERS:PRK06361,protein motif:Cdd:COG1387,protein motif:Pfam:PF02811.13;locus_tag=cluster8_reference_00240;product=putative metal-dependent phosphoesterase,hypothetical protein,Histidinol phosphatase and related hydrolases of the PHP family,PHP domain;protein_id=gn…
cluster8_reference|SC|contig000001	Prodigal:2.60	CDS	234602	235894	.	-	0	ID=cluster8_reference_00241;eC_number=2.6.1.39;gene=avtA;inference=ab initio prediction:Prodigal:2.60,similar to AA sequence:RefSeq:YP_001598562.1,similar to AA sequence:UniProtKB:Q72LL6,protein motif:CLUSTERS:PRK09440,protein motif:Cdd:COG3977,protein motif:TIGRFAMs:TIGR01140,protein motif:Pfam:PF00155.15;locus_tag=cluster8_reference_00241;product=valine--pyruvate transaminase,2-aminoadipate tra…
cluster8_reference|SC|contig000001	Prodigal:2.60	CDS	235952	237862	.	-	0	ID=cluster8_reference_00242;eC_number=5.1.3.2;gene=capD;inference=ab initio prediction:Prodigal:2.60,similar to AA sequence:RefSeq:YP_207256.1,similar to AA sequence:UniProtKB:Q9ZDJ5,protein motif:CLUSTERS:PRK10675,protein motif:TIGRFAMs:TIGR03589,protein motif:Pfam:PF02719.9;locus_tag=cluster8_reference_00242;product=pilin glycosylation protein,UDP-glucose 4-epimerase,UDP-galactose-4-epimerase,U…
cluster8_reference|SC|contig000001	Prodigal:2.60	CDS	237910	239124	.	-	0	ID=cluster8_reference_00243;eC_number=2.6.1.-;gene=pglC;inference=ab initio prediction:Prodigal:2.60,similar to AA sequence:RefSeq:YP_001598564.1,similar to AA sequence:UniProtKB:Q8G8Y2,protein motif:CLUSTERS:PRK11658,protein motif:Cdd:COG0399,protein motif:TIGRFAMs:TIGR03588,protein motif:Pfam:PF01041.11;locus_tag=cluster8_reference_00243;product=pilin glycosylation protein,L-glutamine:2-deoxy-s…
cluster8_reference|SC|contig000001	Prodigal:2.60	CDS	239163	240404	.	-	0	ID=cluster8_reference_00244;gene=pglB;inference=ab initio prediction:Prodigal:2.60,similar to AA sequence:RefSeq:YP_004049320.1,similar to AA sequence:UniProtKB:P71241,protein motif:CLUSTERS:PRK10124,protein motif:Cdd:COG0110,protein motif:TIGRFAMs:TIGR03025,protein motif:Pfam:PF02397.10;locus_tag=cluster8_reference_00244;product=pilin glycosylation protein PglB,Putative colanic biosynthesis UDP-…
cluster8_reference|SC|contig000001	Prodigal:2.60	CDS	240397	240540	.	-	0	ID=cluster8_reference_00245;inference=ab initio prediction:Prodigal:2.60,similar to AA sequence:RefSeq:YP_003082587.1;locus_tag=cluster8_reference_00245;product=putative gycosyltransferase;protein_id=gnl|SC|cluster8_reference_00245
cluster8_reference|SC|contig000001	Prodigal:2.60	CDS	240572	241993	.	-	0	ID=cluster8_reference_00246;inference=ab initio prediction:Prodigal:2.60,similar to AA sequence:RefSeq:YP_002000750.1,protein motif:Pfam:PF01943.11;locus_tag=cluster8_reference_00246;product=Lipopolysaccharide biosynthesis translocase,Polysaccharide biosynthesis protein;protein_id=gnl|SC|cluster8_reference_00246
cluster8_reference|SC|contig000001	Prodigal:2.60	CDS	242342	243451	.	-	0	ID=cluster8_reference_00247;gene=ribD;inference=ab initio prediction:Prodigal:2.60,similar to AA sequence:RefSeq:YP_207262.1,similar to AA sequence:UniProtKB:P25539,protein motif:CLUSTERS:PRK10786,protein motif:Cdd:COG0117,protein motif:TIGRFAMs:TIGR00326,protein motif:Pfam:PF01872.11;locus_tag=cluster8_reference_00247;product=diaminohydroxyphosphoribosylaminopyrimidine deaminase,Riboflavin biosy…
cluster8_reference|SC|contig000001	Prodigal:2.60	CDS	243483	243947	.	-	0	ID=cluster8_reference_00248;gene=nrdR;inference=ab initio prediction:Prodigal:2.60,similar to AA sequence:RefSeq:YP_001598571.1,similar to AA sequence:UniProtKB:P0A8D0,protein motif:CLUSTERS:PRK00464,protein motif:TIGRFAMs:TIGR00244,protein motif:Pfam:PF03477.10;locus_tag=cluster8_reference_00248;product=transcriptional regulator NrdR,Transcriptional repressor NrdR,transcriptional regulator NrdR,…
cluster8_reference|SC|contig000001	Prodigal:2.60	CDS	243977	244819	.	-	0	ID=cluster8_reference_00249;eC_number=2.4.2.-;inference=ab initio prediction:Prodigal:2.60,similar to AA sequence:RefSeq:YP_005879205.1,protein motif:Cdd:COG0121,protein motif:TIGRFAMs:TIGR03442,protein motif:Pfam:PF00310.1;locus_tag=cluster8_reference_00249;product=putative class-II glutamine amidotransferase,Predicted glutamine amidotransferase,conserved hypothetical protein,Glutamine amidotran…
cluster8_reference|SC|contig000001	Prodigal:2.60	CDS	246034	247113	.	-	0	ID=cluster8_reference_00250;eC_number=4.2.3.4,4.2.3.4;gene=aroB;inference=ab initio prediction:Prodigal:2.60,similar to AA sequence:RefSeq:YP_207265.1,similar to AA sequence:UniProtKB:Q9KNV2,protein motif:CLUSTERS:PRK00002,protein motif:Cdd:COG0337,protein motif:TIGRFAMs:TIGR01357,protein motif:Pfam:PF01761.1;locus_tag=cluster8_reference_00250;product=3-dehydroquinate synthase,3-dehydroquinate sy…
cluster8_reference|SC|contig000001	Prodigal:2.60	CDS	247193	247705	.	-	0	ID=cluster8_reference_00251;eC_number=2.7.1.71;gene=aroK;inference=ab initio prediction:Prodigal:2.60,similar to AA sequence:RefSeq:YP_002000757.1,similar to AA sequence:UniProtKB:P0A6D7,protein motif:CLUSTERS:PRK00131,protein motif:Cdd:COG0128,protein motif:Pfam:PF01202.16;locus_tag=cluster8_reference_00251;product=shikimate kinase,Shikimate kinase 1,shikimate kinase,5-enolpyruvylshikimate-3-pho…
cluster8_reference|SC|contig000001	Prodigal:2.60	CDS	248285	248827	.	-	0	ID=cluster8_reference_00252;inference=ab initio prediction:Prodigal:2.60;locus_tag=cluster8_reference_00252;product=hypothetical protein;protein_id=gnl|SC|cluster8_reference_00252
cluster8_reference|SC|contig000001	Prodigal:2.60	CDS	248861	251146	.	-	0	ID=cluster8_reference_00253;gene=pilQ;inference=ab initio prediction:Prodigal:2.60,similar to AA sequence:RefSeq:YP_005900384.1,similar to AA sequence:UniProtKB:Q70M91,protein motif:CLUSTERS:PRK13568,protein motif:Cdd:COG4796,protein motif:TIGRFAMs:TIGR02515,protein motif:Pfam:PF00263.15;locus_tag=cluster8_reference_00253;product=type IV pilus secretin PilQ,Type IV pilus biogenesis and competence…
cluster8_reference|SC|contig000001	Prodigal:2.60	CDS	251165	251710	.	-	0	ID=cluster8_reference_00254;inference=ab initio prediction:Prodigal:2.60,similar to AA sequence:RefSeq:YP_207268.1,protein motif:Pfam:PF04351.7;locus_tag=cluster8_reference_00254;product=PilP protein,Pilus assembly protein%2C PilP;protein_id=gnl|SC|cluster8_reference_00254
cluster8_reference|SC|contig000001	Prodigal:2.60	CDS	251728	252375	.	-	0	ID=cluster8_reference_00255;inference=ab initio prediction:Prodigal:2.60,similar to AA sequence:RefSeq:YP_002000764.1,protein motif:Pfam:PF04350.7;locus_tag=cluster8_reference_00255;product=PilO,Pilus assembly protein%2C PilO;protein_id=gnl|SC|cluster8_reference_00255
cluster8_reference|SC|contig000001	Prodigal:2.60	CDS	252376	252975	.	-	0	ID=cluster8_reference_00256;inference=ab initio prediction:Prodigal:2.60,similar to AA sequence:RefSeq:YP_207270.1,protein motif:Pfam:PF05137.7;locus_tag=cluster8_reference_00256;product=PilN,Fimbrial assembly protein (PilN);protein_id=gnl|SC|cluster8_reference_00256
cluster8_reference|SC|contig000001	Prodigal:2.60	CDS	252978	254093	.	-	0	ID=cluster8_reference_00257;inference=ab initio prediction:Prodigal:2.60,similar to AA sequence:RefSeq:YP_002000766.1,protein motif:TIGRFAMs:TIGR01175,protein motif:Pfam:PF11104.2;locus_tag=cluster8_reference_00257;product=PilM,type IV pilus assembly protein PilM,Competence protein A;protein_id=gnl|SC|cluster8_reference_00257
cluster8_reference|SC|contig000001	Prodigal:2.60	CDS	254245	256641	.	+	0	ID=cluster8_reference_00258;gene=mrcA;inference=ab initio prediction:Prodigal:2.60,similar to AA sequence:RefSeq:YP_005888921.1,similar to AA sequence:UniProtKB:O05131,protein motif:CLUSTERS:PRK11636,protein motif:Cdd:COG5009,protein motif:TIGRFAMs:TIGR02074,protein motif:Pfam:PF00912.16;locus_tag=cluster8_reference_00258;product=protein PonA,Penicillin-binding protein 1A,penicillin-binding prote…
cluster8_reference|SC|contig000001	Prodigal:2.60	CDS	256762	257391	.	-	0	ID=cluster8_reference_00259;gene=engB;inference=ab initio prediction:Prodigal:2.60,similar to AA sequence:RefSeq:YP_003082600.1,similar to AA sequence:UniProtKB:P0A6P7,protein motif:CLUSTERS:PRK00454,protein motif:Cdd:COG3596,protein motif:TIGRFAMs:TIGR03598,protein motif:Pfam:PF01926.17;locus_tag=cluster8_reference_00259;product=ribosome biogenesis GTP-binding protein YsxC,Probable GTP-binding p…
cluster8_reference|SC|contig000001	Prodigal:2.60	CDS	257597	258220	.	+	0	ID=cluster8_reference_00260;gene=cc4;inference=ab initio prediction:Prodigal:2.60,similar to AA sequence:RefSeq:YP_207274.1,similar to AA sequence:UniProtKB:P00106,protein motif:Cdd:COG2010,protein motif:TIGRFAMs:TIGR00782,protein motif:Pfam:PF00034.15;locus_tag=cluster8_reference_00260;product=cytochrome precursor,Cytochrome c4 precursor,Cytochrome c%2C mono- and diheme variants,cytochrome c oxi…
cluster8_reference|SC|contig000001	Prodigal:2.60	CDS	258434	260449	.	+	0	ID=cluster8_reference_00261;gene=ccsB;inference=ab initio prediction:Prodigal:2.60,similar to AA sequence:RefSeq:YP_207275.1,similar to AA sequence:UniProtKB:P73912,protein motif:Pfam:PF05140.8;locus_tag=cluster8_reference_00261;product=cytochrome biogenesis protein,Cytochrome c biogenesis protein CcsB,ResB-like family;protein_id=gnl|SC|cluster8_reference_00261
cluster8_reference|SC|contig000001	Prodigal:2.60	CDS	260442	261629	.	+	0	ID=cluster8_reference_00262;gene=ccmF;inference=ab initio prediction:Prodigal:2.60,similar to AA sequence:RefSeq:YP_207276.1,similar to AA sequence:UniProtKB:P33927,protein motif:Cdd:COG4137,protein motif:TIGRFAMs:TIGR03144,protein motif:Pfam:PF01578.14;locus_tag=cluster8_reference_00262;product=cytochrome synthesis protein,Cytochrome c-type biogenesis protein CcmF,ABC-type uncharacterized transp…
cluster8_reference|SC|contig000001	Prodigal:2.60	CDS	261746	262810	.	+	0	ID=cluster8_reference_00263;eC_number=3.4.24.57;gene=gcp;inference=ab initio prediction:Prodigal:2.60,similar to AA sequence:RefSeq:YP_207277.1,similar to AA sequence:UniProtKB:P05852,protein motif:CLUSTERS:PRK09604,protein motif:Cdd:COG5624,protein motif:TIGRFAMs:TIGR03723,protein motif:Pfam:PF00814.19;locus_tag=cluster8_reference_00263;product=DNA-binding/iron metalloprotein/AP endonuclease,t(6…
cluster8_reference|SC|contig000001	Prodigal:2.60	CDS	262854	263750	.	-	0	ID=cluster8_reference_00264;eC_number=2.3.1.-;gene=htrB_1;inference=ab initio prediction:Prodigal:2.60,similar to AA sequence:RefSeq:YP_002000773.1,similar to AA sequence:UniProtKB:P0ACV0,protein motif:CLUSTERS:PRK08905,protein motif:Cdd:COG1560,protein motif:TIGRFAMs:TIGR02207,protein motif:Pfam:PF03279.7;locus_tag=cluster8_reference_00264;product=lipid A biosynthesis lauroyl acyltransferase,Lip…
cluster8_reference|SC|contig000001	Prodigal:2.60	CDS	264096	265265	.	+	0	ID=cluster8_reference_00265;eC_number=2.5.1.6;gene=metK;inference=ab initio prediction:Prodigal:2.60,similar to AA sequence:RefSeq:YP_005888928.1,similar to AA sequence:UniProtKB:Q63YH5,protein motif:CLUSTERS:PRK05250,protein motif:TIGRFAMs:TIGR01034,protein motif:Pfam:PF02773.10;locus_tag=cluster8_reference_00265;product=S-adenosylmethionine synthetase,S-adenosylmethionine synthase,S-adenosylmet…
cluster8_reference|SC|contig000001	Prodigal:2.60	CDS	266386	267912	.	-	0	ID=cluster8_reference_00266;eC_number=3.4.16.4;gene=pbp3;inference=ab initio prediction:Prodigal:2.60,similar to AA sequence:RefSeq:YP_001598590.1,similar to AA sequence:UniProtKB:P39844,protein motif:CLUSTERS:PRK11113,protein motif:TIGRFAMs:TIGR00666,protein motif:Pfam:PF02113.9;locus_tag=cluster8_reference_00266;product=penicillin-binding protein 3,D-alanyl-D-alanine carboxypeptidase dacC precu…
cluster8_reference|SC|contig000001	Prodigal:2.60	CDS	267960	268526	.	+	0	ID=cluster8_reference_00267;inference=ab initio prediction:Prodigal:2.60,similar to AA sequence:RefSeq:YP_002000777.1,protein motif:Cdd:COG0431,protein motif:Pfam:PF03358.9;locus_tag=cluster8_reference_00267;product=Oxidoreductase,Predicted flavoprotein,NADPH-dependent FMN reductase;protein_id=gnl|SC|cluster8_reference_00267
cluster8_reference|SC|contig000001	Prodigal:2.60	CDS	269096	270409	.	+	0	ID=cluster8_reference_00268;gene=citN;inference=ab initio prediction:Prodigal:2.60,similar to AA sequence:RefSeq:YP_974534.1,similar to AA sequence:UniProtKB:P42308,protein motif:Cdd:COG3069,protein motif:TIGRFAMs:TIGR00784,protein motif:Pfam:PF03600.10;locus_tag=cluster8_reference_00268;product=transmembrane transport protein,Citrate transporter,C4-dicarboxylate transporter,citrate transporter,C…
cluster8_reference|SC|contig000001	Prodigal:2.60	CDS	270632	270763	.	+	0	ID=cluster8_reference_00269;inference=ab initio prediction:Prodigal:2.60,similar to AA sequence:RefSeq:YP_974535.1;locus_tag=cluster8_reference_00269;product=two-component system response regulator;protein_id=gnl|SC|cluster8_reference_00269
cluster8_reference|SC|contig000001	Prodigal:2.60	CDS	270803	272053	.	+	0	ID=cluster8_reference_00270;eC_number=2.7.13.3;gene=rssA_1;inference=ab initio prediction:Prodigal:2.60,similar to AA sequence:RefSeq:YP_002000782.1,similar to AA sequence:UniProtKB:Q8GP19,protein motif:CLUSTERS:PRK10337,protein motif:Cdd:COG4191,protein motif:TIGRFAMs:TIGR01386,protein motif:Pfam:PF02518.20;locus_tag=cluster8_reference_00270;product=protein BasS,Swarming motility regulation sens…
cluster8_reference|SC|contig000001	Prodigal:2.60	CDS	272088	273581	.	-	0	ID=cluster8_reference_00271;eC_number=3.1.26.-;gene=cafA;inference=ab initio prediction:Prodigal:2.60,similar to AA sequence:RefSeq:NP_274790.1,similar to AA sequence:UniProtKB:P0A9J0,protein motif:CLUSTERS:PRK11712,protein motif:Cdd:COG1530,protein motif:TIGRFAMs:TIGR00757,protein motif:Pfam:PF10150.3;locus_tag=cluster8_reference_00271;product=cytoplasmic axial filament protein,Ribonuclease G,ri…
cluster8_reference|SC|contig000001	Prodigal:2.60	CDS	273795	274052	.	+	0	ID=cluster8_reference_00272;gene=grxC;inference=ab initio prediction:Prodigal:2.60,similar to AA sequence:RefSeq:YP_002000785.1,similar to AA sequence:UniProtKB:P0AC62,protein motif:CLUSTERS:PRK10638,protein motif:TIGRFAMs:TIGR02181,protein motif:Pfam:PF00462.18;locus_tag=cluster8_reference_00272;product=putative glutaredoxin,Glutaredoxin-3,glutaredoxin 3,glutaredoxin 3,Glutaredoxin;protein_id=gn…
cluster8_reference|SC|contig000001	Prodigal:2.60	CDS	274073	274516	.	+	0	ID=cluster8_reference_00273;gene=secB;inference=ab initio prediction:Prodigal:2.60,similar to AA sequence:RefSeq:YP_207288.1,similar to AA sequence:UniProtKB:Q93TF4,protein motif:CLUSTERS:PRK05751,protein motif:TIGRFAMs:TIGR00809,protein motif:Pfam:PF02556.8;locus_tag=cluster8_reference_00273;product=preprotein translocase subunit SecB,Protein-export protein secB,preprotein translocase subunit Se…
cluster8_reference|SC|contig000001	Prodigal:2.60	CDS	274602	276644	.	+	0	ID=cluster8_reference_00274;eC_number=3.6.4.12;gene=recG;inference=ab initio prediction:Prodigal:2.60,similar to AA sequence:RefSeq:YP_207289.1,similar to AA sequence:UniProtKB:P24230,protein motif:CLUSTERS:PRK10917,protein motif:Cdd:COG4098,protein motif:TIGRFAMs:TIGR00643,protein motif:Pfam:PF00270.23;locus_tag=cluster8_reference_00274;product=ATP-dependent DNA helicase RecG,ATP-dependent DNA h…
cluster8_reference|SC|contig000001	Prodigal:2.60	CDS	278037	279080	.	-	0	ID=cluster8_reference_00275;eC_number=1.2.1.38,1.2.1.38;gene=argC;inference=ab initio prediction:Prodigal:2.60,similar to AA sequence:RefSeq:YP_207290.1,similar to AA sequence:UniProtKB:Q3K5W5,protein motif:CLUSTERS:PRK00436,protein motif:Cdd:COG0002,protein motif:TIGRFAMs:TIGR01850,protein motif:Pfam:PF01118.18;locus_tag=cluster8_reference_00275;product=N-acetyl-gamma-glutamyl-phosphate reductas…
cluster8_reference|SC|contig000001	Prodigal:2.60	CDS	279077	279370	.	-	0	ID=cluster8_reference_00276;inference=ab initio prediction:Prodigal:2.60,similar to AA sequence:RefSeq:YP_004049282.1,protein motif:CLUSTERS:PRK04214;locus_tag=cluster8_reference_00276;product=ribonuclease BN,ribonuclease BN/unknown domain fusion protein;protein_id=gnl|SC|cluster8_reference_00276
cluster8_reference|SC|contig000001	Prodigal:2.60	CDS	279623	279943	.	+	0	ID=cluster8_reference_00277;inference=ab initio prediction:Prodigal:2.60,similar to AA sequence:RefSeq:YP_005900360.1,protein motif:Pfam:PF08007.6;locus_tag=cluster8_reference_00277;product=cupin family protein,Cupin superfamily protein;protein_id=gnl|SC|cluster8_reference_00277
cluster8_reference|SC|contig000001	Prodigal:2.60	CDS	279962	280372	.	+	0	ID=cluster8_reference_00278;inference=ab initio prediction:Prodigal:2.60,similar to AA sequence:RefSeq:YP_005900360.1,protein motif:Pfam:PF08007.6;locus_tag=cluster8_reference_00278;product=cupin family protein,Cupin superfamily protein;protein_id=gnl|SC|cluster8_reference_00278
cluster8_reference|SC|contig000001	Prodigal:2.60	CDS	280415	280771	.	+	0	ID=cluster8_reference_00279;inference=ab initio prediction:Prodigal:2.60,similar to AA sequence:RefSeq:YP_005900360.1;locus_tag=cluster8_reference_00279;product=cupin family protein;protein_id=gnl|SC|cluster8_reference_00279
cluster8_reference|SC|contig000001	Prodigal:2.60	CDS	280780	280986	.	+	0	ID=cluster8_reference_00280;inference=ab initio prediction:Prodigal:2.60,similar to AA sequence:RefSeq:YP_974544.1;locus_tag=cluster8_reference_00280;product=lipoprotein;protein_id=gnl|SC|cluster8_reference_00280
cluster8_reference|SC|contig000001	Prodigal:2.60	CDS	280998	281207	.	+	0	ID=cluster8_reference_00281;inference=ab initio prediction:Prodigal:2.60;locus_tag=cluster8_reference_00281;product=hypothetical protein;protein_id=gnl|SC|cluster8_reference_00281
cluster8_reference|SC|contig000001	Prodigal:2.60	CDS	281950	282327	.	+	0	ID=cluster8_reference_00282;inference=ab initio prediction:Prodigal:2.60,similar to AA sequence:RefSeq:YP_207295.1;locus_tag=cluster8_reference_00282;product=secretion protein;protein_id=gnl|SC|cluster8_reference_00282
cluster8_reference|SC|contig000001	Prodigal:2.60	CDS	282392	282886	.	+	0	ID=cluster8_reference_00283;gene=cvaA_1;inference=ab initio prediction:Prodigal:2.60,similar to AA sequence:RefSeq:YP_002000793.1,similar to AA sequence:UniProtKB:P22519,protein motif:TIGRFAMs:TIGR01843;locus_tag=cluster8_reference_00283;product=putative secretion protein,Colicin V secretion protein CvaA,type I secretion membrane fusion protein%2C HlyD family;protein_id=gnl|SC|cluster8_reference_…
cluster8_reference|SC|contig000001	Prodigal:2.60	CDS	283520	283687	.	+	0	ID=cluster8_reference_00284;inference=ab initio prediction:Prodigal:2.60;locus_tag=cluster8_reference_00284;product=hypothetical protein;protein_id=gnl|SC|cluster8_reference_00284
cluster8_reference|SC|contig000001	Prodigal:2.60	CDS	283786	284025	.	+	0	ID=cluster8_reference_00285;inference=ab initio prediction:Prodigal:2.60,similar to AA sequence:RefSeq:YP_002000796.1;locus_tag=cluster8_reference_00285;product=putative protein export protein;protein_id=gnl|SC|cluster8_reference_00285
cluster8_reference|SC|contig000001	Prodigal:2.60	CDS	284086	285828	.	+	0	ID=cluster8_reference_00286;gene=hecB;inference=ab initio prediction:Prodigal:2.60,similar to AA sequence:RefSeq:YP_001598605.1,similar to AA sequence:UniProtKB:P35077,protein motif:Cdd:COG4775,protein motif:Pfam:PF03865.7;locus_tag=cluster8_reference_00286;product=hemolysin activation protein HecB,TpsB transporter,Outer membrane protein/protective antigen OMA87,Haemolysin secretion/activation pr…
cluster8_reference|SC|contig000001	Prodigal:2.60	CDS	285938	291889	.	+	0	ID=cluster8_reference_00287;gene=fhaB;inference=ab initio prediction:Prodigal:2.60,similar to AA sequence:RefSeq:YP_003082624.1,similar to AA sequence:UniProtKB:P12255,protein motif:Cdd:COG5444,protein motif:TIGRFAMs:TIGR01901,protein motif:Pfam:PF04830.7;locus_tag=cluster8_reference_00287;product=hemagglutinin/hemolysin-like protein,Filamentous hemagglutinin,Uncharacterized conserved protein,fil…
cluster8_reference|SC|contig000001	Prodigal:2.60	CDS	291892	292827	.	+	0	ID=cluster8_reference_00288;inference=ab initio prediction:Prodigal:2.60;locus_tag=cluster8_reference_00288;product=hypothetical protein;protein_id=gnl|SC|cluster8_reference_00288
cluster8_reference|SC|contig000001	Prodigal:2.60	CDS	293597	293875	.	+	0	ID=cluster8_reference_00289;inference=ab initio prediction:Prodigal:2.60;locus_tag=cluster8_reference_00289;product=hypothetical protein;protein_id=gnl|SC|cluster8_reference_00289
cluster8_reference|SC|contig000001	Prodigal:2.60	CDS	294158	294616	.	+	0	ID=cluster8_reference_00290;inference=ab initio prediction:Prodigal:2.60;locus_tag=cluster8_reference_00290;product=hypothetical protein;protein_id=gnl|SC|cluster8_reference_00290
cluster8_reference|SC|contig000001	Prodigal:2.60	CDS	294582	294812	.	-	0	ID=cluster8_reference_00291;inference=ab initio prediction:Prodigal:2.60;locus_tag=cluster8_reference_00291;product=hypothetical protein;protein_id=gnl|SC|cluster8_reference_00291
cluster8_reference|SC|contig000001	Prodigal:2.60	CDS	294828	295109	.	+	0	ID=cluster8_reference_00292;gene=apxIB_1;inference=ab initio prediction:Prodigal:2.60,similar to AA sequence:RefSeq:YP_002000797.1,similar to AA sequence:UniProtKB:P26760,protein motif:CLUSTERS:PRK11176,protein motif:Cdd:COG2274,protein motif:TIGRFAMs:TIGR03797,protein motif:Pfam:PF00005.21;locus_tag=cluster8_reference_00292;product=putative ABC transporter,RTX-I toxin determinant B,lipid transpo…
cluster8_reference|SC|contig000001	Prodigal:2.60	CDS	295130	296386	.	-	0	ID=cluster8_reference_00293;gene=rbn;inference=ab initio prediction:Prodigal:2.60,similar to AA sequence:RefSeq:YP_003082629.1,similar to AA sequence:UniProtKB:P0A8K8,protein motif:CLUSTERS:PRK04214,protein motif:TIGRFAMs:TIGR00765,protein motif:Pfam:PF03631.9;locus_tag=cluster8_reference_00293;product=bifunctional ribonuclease BN/hypothetical protein,hypothetical protein,ribonuclease BN/unknown …
cluster8_reference|SC|contig000001	Prodigal:2.60	CDS	296371	296841	.	-	0	ID=cluster8_reference_00294;inference=ab initio prediction:Prodigal:2.60;locus_tag=cluster8_reference_00294;product=hypothetical protein;protein_id=gnl|SC|cluster8_reference_00294
cluster8_reference|SC|contig000001	Prodigal:2.60	CDS	296901	297560	.	+	0	ID=cluster8_reference_00295;eC_number=6.3.-.-;gene=queC;inference=ab initio prediction:Prodigal:2.60,similar to AA sequence:RefSeq:YP_207300.1,similar to AA sequence:UniProtKB:O31675,protein motif:CLUSTERS:PRK11106,protein motif:Cdd:COG1606,protein motif:TIGRFAMs:TIGR00364,protein motif:Pfam:PF06508.7;locus_tag=cluster8_reference_00295;product=YbaX,7-cyano-7-deazaguanine synthase,queuosine biosyn…
cluster8_reference|SC|contig000001	Prodigal:2.60	CDS	297588	298106	.	+	0	ID=cluster8_reference_00296;inference=ab initio prediction:Prodigal:2.60,protein motif:Pfam:PF07566.6;locus_tag=cluster8_reference_00296;product=Domain of Unknown Function (DUF1543);protein_id=gnl|SC|cluster8_reference_00296
cluster8_reference|SC|contig000001	Prodigal:2.60	CDS	298113	298535	.	+	0	ID=cluster8_reference_00297;inference=ab initio prediction:Prodigal:2.60,similar to AA sequence:RefSeq:YP_002000802.1,protein motif:TIGRFAMs:TIGR03367,protein motif:Pfam:PF01242.1;locus_tag=cluster8_reference_00297;product=6-pyruvoyl tetrahydrobiopterin synthase,queuosine biosynthesis protein QueD,6-pyruvoyl tetrahydropterin synthase;protein_id=gnl|SC|cluster8_reference_00297
cluster8_reference|SC|contig000001	Prodigal:2.60	CDS	298804	299175	.	+	0	ID=cluster8_reference_00298;inference=ab initio prediction:Prodigal:2.60,similar to AA sequence:RefSeq:YP_004049276.1,protein motif:Cdd:COG3759,protein motif:Pfam:PF06993.6;locus_tag=cluster8_reference_00298;product=membrane protein,Predicted membrane protein,Protein of unknown function (DUF1304);protein_id=gnl|SC|cluster8_reference_00298
cluster8_reference|SC|contig000001	Prodigal:2.60	CDS	299172	299810	.	+	0	ID=cluster8_reference_00299;eC_number=4.3.99.-;gene=queE;inference=ab initio prediction:Prodigal:2.60,similar to AA sequence:RefSeq:YP_005893369.1,similar to AA sequence:UniProtKB:P64554,protein motif:Cdd:COG3759,protein motif:TIGRFAMs:TIGR03963,protein motif:Pfam:PF04055.15;locus_tag=cluster8_reference_00299;product=radical SAM domain-containing protein,7-carboxy-7-deazaguanine synthase,Predicte…
cluster8_reference|SC|contig000001	Aragorn:1.2.36	tRNA	300145	300221	.	-	0	ID=cluster8_reference_00300;inference=COORDINATES:profile:Aragorn:1.2.36;locus_tag=cluster8_reference_00300;product=tRNA-Pro(cgg)
cluster8_reference|SC|contig000001	Prodigal:2.60	CDS	300449	301534	.	-	0	ID=cluster8_reference_00301;eC_number=3.2.1.52,3.2.1.52;gene=nagZ;inference=ab initio prediction:Prodigal:2.60,similar to AA sequence:RefSeq:YP_207305.1,similar to AA sequence:UniProtKB:P75949,protein motif:CLUSTERS:PRK05337,protein motif:Pfam:PF00933.15;locus_tag=cluster8_reference_00301;product=beta-hexosaminidase,Beta-hexosaminidase,beta-hexosaminidase,Glycosyl hydrolase family 3 N terminal do…
cluster8_reference|SC|contig000001	Prodigal:2.60	CDS	301591	303282	.	-	0	ID=cluster8_reference_00302;gene=mleN;inference=ab initio prediction:Prodigal:2.60,similar to AA sequence:RefSeq:YP_001598624.1,similar to AA sequence:UniProtKB:P54571,protein motif:TIGRFAMs:TIGR00931,protein motif:Pfam:PF03553.8;locus_tag=cluster8_reference_00302;product=integral membrane protein,Malate-2H(+)/Na(+)-lactate antiporter,Na+/H+ antiporter NhaC,Na+/H+ antiporter family;protein_id=gnl…
cluster8_reference|SC|contig000001	Prodigal:2.60	CDS	303313	304812	.	-	0	ID=cluster8_reference_00303;eC_number=3.4.21.107;gene=mucD;inference=ab initio prediction:Prodigal:2.60,similar to AA sequence:RefSeq:YP_207308.1,similar to AA sequence:UniProtKB:Q4KGQ4,protein motif:CLUSTERS:PRK10942,protein motif:Cdd:COG3975,protein motif:TIGRFAMs:TIGR02037,protein motif:Pfam:PF00089.20;locus_tag=cluster8_reference_00303;product=serine protease,Probable periplasmic serine endop…
cluster8_reference|SC|contig000001	Prodigal:2.60	CDS	304950	305579	.	-	0	ID=cluster8_reference_00304;eC_number=4.2.99.18;gene=nth;inference=ab initio prediction:Prodigal:2.60,similar to AA sequence:RefSeq:YP_001598627.1,similar to AA sequence:UniProtKB:P0AB83,protein motif:CLUSTERS:PRK10702,protein motif:Cdd:COG0122,protein motif:TIGRFAMs:TIGR01083,protein motif:Pfam:PF00730.1;locus_tag=cluster8_reference_00304;product=endonuclease III,Endonuclease III,endonuclease II…
cluster8_reference|SC|contig000001	Prodigal:2.60	CDS	305625	306038	.	-	0	ID=cluster8_reference_00305;gene=yqaA;inference=ab initio prediction:Prodigal:2.60,similar to AA sequence:RefSeq:YP_001598628.1,similar to AA sequence:UniProtKB:P0ADR0,protein motif:Pfam:PF09335.5;locus_tag=cluster8_reference_00305;product=membrane protein,Inner membrane protein yqaA,SNARE associated Golgi protein;protein_id=gnl|SC|cluster8_reference_00305
cluster8_reference|SC|contig000001	Prodigal:2.60	CDS	306628	307851	.	+	0	ID=cluster8_reference_00306;gene=fucP;inference=ab initio prediction:Prodigal:2.60,similar to AA sequence:RefSeq:YP_207312.1,similar to AA sequence:UniProtKB:P11551,protein motif:CLUSTERS:PRK10133,protein motif:TIGRFAMs:TIGR01272,protein motif:Pfam:PF07690.10;locus_tag=cluster8_reference_00306;product=sugar transporter,L-fucose permease,L-fucose transporter,glucose/galactose transporter WARNING,M…
cluster8_reference|SC|contig000001	Prodigal:2.60	CDS	308142	309521	.	+	0	ID=cluster8_reference_00307;gene=nhaC;inference=ab initio prediction:Prodigal:2.60,similar to AA sequence:RefSeq:YP_002000815.1,similar to AA sequence:UniProtKB:O07553,protein motif:TIGRFAMs:TIGR00931,protein motif:Pfam:PF03553.8;locus_tag=cluster8_reference_00307;product=NhaC,Sodium/proton antiporter,Na+/H+ antiporter NhaC,Na+/H+ antiporter family;protein_id=gnl|SC|cluster8_reference_00307
cluster8_reference|SC|contig000001	Prodigal:2.60	CDS	309651	310475	.	-	0	ID=cluster8_reference_00308;gene=corC;inference=ab initio prediction:Prodigal:2.60,similar to AA sequence:RefSeq:YP_002000816.1,similar to AA sequence:UniProtKB:P0A2L3,protein motif:CLUSTERS:PRK15094,protein motif:Cdd:COG4535,protein motif:TIGRFAMs:TIGR03520,protein motif:Pfam:PF03471.11;locus_tag=cluster8_reference_00308;product=Magnesium and cobalt transporter,Magnesium and cobalt efflux protei…
cluster8_reference|SC|contig000001	Prodigal:2.60	CDS	310477	310992	.	-	0	ID=cluster8_reference_00309;eC_number=3.4.24.-;inference=ab initio prediction:Prodigal:2.60,similar to AA sequence:RefSeq:YP_005891375.1,similar to AA sequence:UniProtKB:P71335,protein motif:CLUSTERS:PRK13963,protein motif:TIGRFAMs:TIGR00043,protein motif:Pfam:PF02130.11;locus_tag=cluster8_reference_00309;product=putative metalloprotease NMB0538,Probable rRNA maturation factor,unkown domain/putat…
cluster8_reference|SC|contig000001	Prodigal:2.60	CDS	311111	312046	.	+	0	ID=cluster8_reference_00310;eC_number=2.5.1.61,2.5.1.61;gene=hemC;inference=ab initio prediction:Prodigal:2.60,similar to AA sequence:RefSeq:YP_004049265.1,similar to AA sequence:UniProtKB:P06983,protein motif:CLUSTERS:PRK00072,protein motif:Cdd:COG0407,protein motif:TIGRFAMs:TIGR00212,protein motif:Pfam:PF01379.14;locus_tag=cluster8_reference_00310;product=porphobilinogen deaminase,Porphobilinog…
cluster8_reference|SC|contig000001	Prodigal:2.60	CDS	312450	313643	.	-	0	ID=cluster8_reference_00311;eC_number=2.6.1.1;gene=aspC_1;inference=ab initio prediction:Prodigal:2.60,similar to AA sequence:RefSeq:YP_002002338.1,similar to AA sequence:UniProtKB:P00509,protein motif:CLUSTERS:PRK09257,protein motif:Pfam:PF00155.15;locus_tag=cluster8_reference_00311;product=aromatic amino acid aminotransferase,Aspartate aminotransferase,aromatic amino acid aminotransferase,Amino…
cluster8_reference|SC|contig000001	Prodigal:2.60	CDS	313725	314222	.	-	0	ID=cluster8_reference_00312;inference=ab initio prediction:Prodigal:2.60;locus_tag=cluster8_reference_00312;product=hypothetical protein;protein_id=gnl|SC|cluster8_reference_00312
cluster8_reference|SC|contig000001	Prodigal:2.60	CDS	314338	314541	.	+	0	ID=cluster8_reference_00313;inference=ab initio prediction:Prodigal:2.60,protein motif:Cdd:COG4391,protein motif:Pfam:PF10276.3;locus_tag=cluster8_reference_00313;product=Uncharacterized protein conserved in bacteria,Zinc-finger domain;protein_id=gnl|SC|cluster8_reference_00313
cluster8_reference|SC|contig000001	Prodigal:2.60	CDS	314709	316295	.	-	0	ID=cluster8_reference_00314;gene=lutP;inference=ab initio prediction:Prodigal:2.60,similar to AA sequence:RefSeq:YP_208503.1,similar to AA sequence:UniProtKB:P71067,protein motif:CLUSTERS:PRK10420,protein motif:TIGRFAMs:TIGR00795,protein motif:Pfam:PF02652.8;locus_tag=cluster8_reference_00314;product=L-lactate permease,L-lactate permease,L-lactate permease,transporter%2C lactate permease (LctP) f…
cluster8_reference|SC|contig000001	Prodigal:2.60	CDS	316563	317285	.	-	0	ID=cluster8_reference_00315;eC_number=3.6.1.54;gene=lpxH;inference=ab initio prediction:Prodigal:2.60,similar to AA sequence:RefSeq:YP_208502.1,similar to AA sequence:UniProtKB:P43341,protein motif:CLUSTERS:PRK05340,protein motif:Cdd:COG2908,protein motif:TIGRFAMs:TIGR01854,protein motif:Pfam:PF12850.1;locus_tag=cluster8_reference_00315;product=UDP-2%2C3-diacylglucosamine hydrolase,UDP-2%2C3-diac…
cluster8_reference|SC|contig000001	Prodigal:2.60	CDS	317485	318639	.	-	0	ID=cluster8_reference_00316;gene=yadA;inference=ab initio prediction:Prodigal:2.60,similar to AA sequence:RefSeq:YP_004047989.1,similar to AA sequence:UniProtKB:P31489,protein motif:Pfam:PF03895.9;locus_tag=cluster8_reference_00316;product=surface exposed protein,Adhesin yadA precursor,YadA-like C-terminal region;protein_id=gnl|SC|cluster8_reference_00316
cluster8_reference|SC|contig000001	Prodigal:2.60	CDS	319054	322539	.	+	0	ID=cluster8_reference_00317;gene=smc;inference=ab initio prediction:Prodigal:2.60,similar to AA sequence:RefSeq:YP_005879136.1,similar to AA sequence:UniProtKB:B8GZ28,protein motif:CLUSTERS:PRK02224,protein motif:Cdd:COG0419,protein motif:TIGRFAMs:TIGR02168,protein motif:Pfam:PF02463.13;locus_tag=cluster8_reference_00317;product=SMC protein,Chromosome partition protein Smc,chromosome segregation …
cluster8_reference|SC|contig000001	Prodigal:2.60	CDS	322615	323661	.	-	0	ID=cluster8_reference_00318;eC_number=1.1.1.1,1.1.1.1;gene=adhA;inference=ab initio prediction:Prodigal:2.60,similar to AA sequence:RefSeq:YP_004049257.1,similar to AA sequence:UniProtKB:P20368,protein motif:CLUSTERS:PRK09422,protein motif:Cdd:COG0115,protein motif:TIGRFAMs:TIGR02822,protein motif:Pfam:PF08240.6;locus_tag=cluster8_reference_00318;product=alcohol dehydrogenase,Alcohol dehydrogenas…
cluster8_reference|SC|contig000001	Prodigal:2.60	CDS	323945	324334	.	-	0	ID=cluster8_reference_00319;gene=pilE_1;inference=ab initio prediction:Prodigal:2.60,similar to AA sequence:RefSeq:YP_004049256.1,similar to AA sequence:UniProtKB:P57039,protein motif:CLUSTERS:PRK10574,protein motif:Cdd:COG4968,protein motif:TIGRFAMs:TIGR02532,protein motif:Pfam:PF07963.6;locus_tag=cluster8_reference_00319;product=pilin,Pilin,putative major pilin subunit,Tfp pilus assembly protei…
cluster8_reference|SC|contig000001	Prodigal:2.60	CDS	324560	325738	.	+	0	ID=cluster8_reference_00320;gene=macA;inference=ab initio prediction:Prodigal:2.60,similar to AA sequence:RefSeq:YP_208494.1,similar to AA sequence:UniProtKB:P75830,protein motif:CLUSTERS:PRK11578,protein motif:Cdd:COG4770,protein motif:TIGRFAMs:TIGR01730,protein motif:Pfam:PF12700.1;locus_tag=cluster8_reference_00320;product=ABC transporter periplasmic protein,Macrolide-specific efflux protein m…
cluster8_reference|SC|contig000001	Prodigal:2.60	CDS	325804	327738	.	+	0	ID=cluster8_reference_00321;eC_number=3.6.3.-;gene=macB;inference=ab initio prediction:Prodigal:2.60,similar to AA sequence:RefSeq:YP_208493.1,similar to AA sequence:UniProtKB:Q5MK06,protein motif:CLUSTERS:PRK10535,protein motif:Cdd:COG4181,protein motif:TIGRFAMs:TIGR02211,protein motif:Pfam:PF12704.1;locus_tag=cluster8_reference_00321;product=ABC transporter ATP-binding protein,Macrolide export …
cluster8_reference|SC|contig000001	Prodigal:2.60	CDS	328056	328838	.	-	0	ID=cluster8_reference_00322;gene=dsbC;inference=ab initio prediction:Prodigal:2.60,similar to AA sequence:RefSeq:YP_974590.1,similar to AA sequence:UniProtKB:Q7VU58,protein motif:CLUSTERS:PRK10877,protein motif:Cdd:COG1651,protein motif:Pfam:PF10411.3;locus_tag=cluster8_reference_00322;product=thiol:disulfide interchange protein,Probable thiol:disulfide interchange protein DsbC precursor,protein …
cluster8_reference|SC|contig000001	Prodigal:2.60	CDS	328977	331166	.	+	0	ID=cluster8_reference_00323;eC_number=3.6.4.-;gene=priA;inference=ab initio prediction:Prodigal:2.60,similar to AA sequence:RefSeq:YP_001598648.1,similar to AA sequence:UniProtKB:P17888,protein motif:CLUSTERS:PRK05580,protein motif:Cdd:COG5405,protein motif:TIGRFAMs:TIGR00595,protein motif:Pfam:PF00270.23;locus_tag=cluster8_reference_00323;product=primosome assembly protein PriA,Primosomal protei…
cluster8_reference|SC|contig000001	Prodigal:2.60	CDS	331213	332076	.	-	0	ID=cluster8_reference_00324;inference=ab initio prediction:Prodigal:2.60,similar to AA sequence:RefSeq:YP_004049250.1,protein motif:Pfam:PF05940.6;locus_tag=cluster8_reference_00324;product=integral membrane protein,NnrS protein;protein_id=gnl|SC|cluster8_reference_00324
cluster8_reference|SC|contig000001	Prodigal:2.60	CDS	332099	332275	.	-	0	ID=cluster8_reference_00325;inference=ab initio prediction:Prodigal:2.60,similar to AA sequence:RefSeq:YP_004049250.1;locus_tag=cluster8_reference_00325;product=integral membrane protein;protein_id=gnl|SC|cluster8_reference_00325
cluster8_reference|SC|contig000001	Prodigal:2.60	CDS	332323	333279	.	-	0	ID=cluster8_reference_00326;inference=ab initio prediction:Prodigal:2.60,similar to AA sequence:RefSeq:YP_005879129.1,protein motif:Pfam:PF01548.11;locus_tag=cluster8_reference_00326;product=IS110 family transposase,Transposase;protein_id=gnl|SC|cluster8_reference_00326
cluster8_reference|SC|contig000001	Prodigal:2.60	CDS	334312	336240	.	-	0	ID=cluster8_reference_00327;gene=dnaK;inference=ab initio prediction:Prodigal:2.60,similar to AA sequence:RefSeq:YP_208484.1,similar to AA sequence:UniProtKB:Q9K0N4,protein motif:CLUSTERS:PRK00290,protein motif:Cdd:COG4820,protein motif:TIGRFAMs:TIGR02350,protein motif:Pfam:PF00012.14;locus_tag=cluster8_reference_00327;product=molecular chaperone DnaK,Heat shock protein 70,molecular chaperone Dna…
cluster8_reference|SC|contig000001	Prodigal:2.60	CDS	336448	336720	.	-	0	ID=cluster8_reference_00328;inference=ab initio prediction:Prodigal:2.60,similar to AA sequence:RefSeq:YP_003082658.1;locus_tag=cluster8_reference_00328;product=putative secreted protein;protein_id=gnl|SC|cluster8_reference_00328
cluster8_reference|SC|contig000001	Prodigal:2.60	CDS	336906	337592	.	+	0	ID=cluster8_reference_00329;inference=ab initio prediction:Prodigal:2.60,similar to AA sequence:RefSeq:YP_208482.1,similar to AA sequence:UniProtKB:P44207,protein motif:Pfam:PF00717.17;locus_tag=cluster8_reference_00329;product=transcriptional regulator,Uncharacterized HTH-type transcriptional regulator HI_1476,Peptidase S24-like;protein_id=gnl|SC|cluster8_reference_00329
cluster8_reference|SC|contig000001	Prodigal:2.60	CDS	337595	338062	.	+	0	ID=cluster8_reference_00330;gene=erpA;inference=ab initio prediction:Prodigal:2.60,similar to AA sequence:RefSeq:YP_002002309.1,similar to AA sequence:UniProtKB:P0ACC3,protein motif:CLUSTERS:PRK13623,protein motif:TIGRFAMs:TIGR00049,protein motif:Pfam:PF01521.14;locus_tag=cluster8_reference_00330;product=Putative iron-sulfur cluster insertion protein erpA,Iron-sulfur cluster insertion protein erp…
cluster8_reference|SC|contig000001	Prodigal:2.60	CDS	338222	338686	.	+	0	ID=cluster8_reference_00331;inference=ab initio prediction:Prodigal:2.60;locus_tag=cluster8_reference_00331;product=hypothetical protein;protein_id=gnl|SC|cluster8_reference_00331
cluster8_reference|SC|contig000001	Prodigal:2.60	CDS	338721	340232	.	+	0	ID=cluster8_reference_00332;gene=ubiB;inference=ab initio prediction:Prodigal:2.60,similar to AA sequence:RefSeq:YP_001598659.1,similar to AA sequence:UniProtKB:O07443,protein motif:CLUSTERS:PRK04750,protein motif:TIGRFAMs:TIGR01982,protein motif:Pfam:PF03109.10;locus_tag=cluster8_reference_00332;product=putative ubiquinone biosynthesis protein UbiB,Aminoglycoside acetyltransferase regulator,puta…
cluster8_reference|SC|contig000001	Prodigal:2.60	CDS	340589	341407	.	-	0	ID=cluster8_reference_00333;eC_number=2.3.1.30;gene=cysE;inference=ab initio prediction:Prodigal:2.60,similar to AA sequence:RefSeq:YP_002002304.1,similar to AA sequence:UniProtKB:P0A9D4,protein motif:CLUSTERS:PRK11132,protein motif:Cdd:COG0110,protein motif:TIGRFAMs:TIGR01172,protein motif:Pfam:PF06426.8;locus_tag=cluster8_reference_00333;product=protein CysE,Serine acetyltransferase,serine acet…
cluster8_reference|SC|contig000001	Prodigal:2.60	CDS	341591	342169	.	+	0	ID=cluster8_reference_00334;gene=grpE;inference=ab initio prediction:Prodigal:2.60,similar to AA sequence:RefSeq:YP_208478.1,similar to AA sequence:UniProtKB:P09372,protein motif:CLUSTERS:PRK14139,protein motif:Pfam:PF01025.13;locus_tag=cluster8_reference_00334;product=heat shock protein GrpE,Heat shock protein B25.3,heat shock protein GrpE,GrpE;protein_id=gnl|SC|cluster8_reference_00334
cluster8_reference|SC|contig000001	Prodigal:2.60	CDS	342293	342508	.	-	0	ID=cluster8_reference_00335;inference=ab initio prediction:Prodigal:2.60,similar to AA sequence:RefSeq:YP_002002301.1,protein motif:Pfam:PF04400.7;locus_tag=cluster8_reference_00335;product=Periplasmic protein,Protein of unknown function (DUF539);protein_id=gnl|SC|cluster8_reference_00335
cluster8_reference|SC|contig000001	Prodigal:2.60	CDS	342534	343808	.	-	0	ID=cluster8_reference_00336;gene=apbE_1;inference=ab initio prediction:Prodigal:2.60,similar to AA sequence:RefSeq:YP_005890149.1,similar to AA sequence:UniProtKB:P41780,protein motif:CLUSTERS:PRK10461,protein motif:Pfam:PF02424.9;locus_tag=cluster8_reference_00336;product=ApbE protein,Thiamine biosynthesis lipoprotein ApbE precursor,thiamine biosynthesis lipoprotein ApbE,ApbE family;protein_id=g…
cluster8_reference|SC|contig000001	Prodigal:2.60	CDS	343883	344119	.	-	0	ID=cluster8_reference_00337;inference=ab initio prediction:Prodigal:2.60,similar to AA sequence:RefSeq:YP_975824.1,protein motif:Pfam:PF01609.15;locus_tag=cluster8_reference_00337;product=IS1106 transposase (fragment),Transposase DDE domain;protein_id=gnl|SC|cluster8_reference_00337
cluster8_reference|SC|contig000001	Prodigal:2.60	CDS	344209	345012	.	-	0	ID=cluster8_reference_00338;inference=ab initio prediction:Prodigal:2.60,similar to AA sequence:RefSeq:YP_005896323.1,protein motif:Pfam:PF01609.15;locus_tag=cluster8_reference_00338;product=IS1106 transposase,Transposase DDE domain;protein_id=gnl|SC|cluster8_reference_00338
cluster8_reference|SC|contig000001	Prodigal:2.60	CDS	345101	345211	.	-	0	ID=cluster8_reference_00339;inference=ab initio prediction:Prodigal:2.60;locus_tag=cluster8_reference_00339;product=hypothetical protein;protein_id=gnl|SC|cluster8_reference_00339
cluster8_reference|SC|contig000001	Prodigal:2.60	CDS	345463	346680	.	-	0	ID=cluster8_reference_00340;eC_number=1.6.5.-;gene=nqrF;inference=ab initio prediction:Prodigal:2.60,similar to AA sequence:RefSeq:YP_208474.1,similar to AA sequence:UniProtKB:Q56584,protein motif:CLUSTERS:PRK05464,protein motif:Cdd:COG4362,protein motif:TIGRFAMs:TIGR01941,protein motif:Pfam:PF00175.15;locus_tag=cluster8_reference_00340;product=Na(+)-translocating NADH-quinone reductase subunit F…
cluster8_reference|SC|contig000001	Prodigal:2.60	CDS	346694	347287	.	-	0	ID=cluster8_reference_00341;eC_number=1.6.5.-;gene=nqrE;inference=ab initio prediction:Prodigal:2.60,similar to AA sequence:RefSeq:YP_208473.1,similar to AA sequence:UniProtKB:Q56589,protein motif:CLUSTERS:PRK02830,protein motif:Cdd:COG4657,protein motif:TIGRFAMs:TIGR01940,protein motif:Pfam:PF02508.8;locus_tag=cluster8_reference_00341;product=Na(+)-translocating NADH-quinone reductase subunit E,…
cluster8_reference|SC|contig000001	Prodigal:2.60	CDS	347291	347917	.	-	0	ID=cluster8_reference_00342;eC_number=1.6.5.-;gene=nqrD;inference=ab initio prediction:Prodigal:2.60,similar to AA sequence:RefSeq:YP_208472.1,similar to AA sequence:UniProtKB:Q57095,protein motif:CLUSTERS:PRK09292,protein motif:Cdd:COG1347,protein motif:TIGRFAMs:TIGR01939,protein motif:Pfam:PF02508.8;locus_tag=cluster8_reference_00342;product=Na(+)-translocating NADH-quinone reductase subunit D,…
cluster8_reference|SC|contig000001	Prodigal:2.60	CDS	347917	348693	.	-	0	ID=cluster8_reference_00343;eC_number=1.6.5.-;gene=nqrC;inference=ab initio prediction:Prodigal:2.60,similar to AA sequence:RefSeq:YP_208471.1,similar to AA sequence:UniProtKB:Q9RFV9,protein motif:CLUSTERS:PRK05346,protein motif:Cdd:COG2869,protein motif:TIGRFAMs:TIGR01938,protein motif:Pfam:PF04205.8;locus_tag=cluster8_reference_00343;product=Na(+)-translocating NADH-quinone reductase subunit C,…
cluster8_reference|SC|contig000001	Prodigal:2.60	CDS	348686	349918	.	-	0	ID=cluster8_reference_00344;eC_number=1.6.5.-;gene=nqrB;inference=ab initio prediction:Prodigal:2.60,similar to AA sequence:RefSeq:YP_208470.1,similar to AA sequence:UniProtKB:Q56587,protein motif:CLUSTERS:PRK05349,protein motif:Cdd:COG4658,protein motif:TIGRFAMs:TIGR01937,protein motif:Pfam:PF03116.9;locus_tag=cluster8_reference_00344;product=Na(+)-translocating NADH-quinone reductase subunit B,…
cluster8_reference|SC|contig000001	Prodigal:2.60	CDS	349921	351264	.	-	0	ID=cluster8_reference_00345;eC_number=1.6.5.-;gene=nqrA;inference=ab initio prediction:Prodigal:2.60,similar to AA sequence:RefSeq:YP_208469.1,similar to AA sequence:UniProtKB:P43955,protein motif:CLUSTERS:PRK05352,protein motif:Cdd:COG4656,protein motif:TIGRFAMs:TIGR01936,protein motif:Pfam:PF05896.5;locus_tag=cluster8_reference_00345;product=Na(+)-translocating NADH-quinone reductase subunit A,…
cluster8_reference|SC|contig000001	Prodigal:2.60	CDS	351614	353035	.	-	0	ID=cluster8_reference_00346;inference=ab initio prediction:Prodigal:2.60,similar to AA sequence:RefSeq:YP_004049228.1,protein motif:Pfam:PF03600.10;locus_tag=cluster8_reference_00346;product=membrane protein,Citrate transporter;protein_id=gnl|SC|cluster8_reference_00346
cluster8_reference|SC|contig000001	Prodigal:2.60	CDS	353394	353753	.	-	0	ID=cluster8_reference_00347;gene=ybaN;inference=ab initio prediction:Prodigal:2.60,similar to AA sequence:RefSeq:YP_002002289.1,similar to AA sequence:UniProtKB:P0AAR5,protein motif:CLUSTERS:PRK10527,protein motif:Pfam:PF04304.7;locus_tag=cluster8_reference_00347;product=Membrane protein,Inner membrane protein ybaN,hypothetical protein,Protein of unknown function (DUF454);protein_id=gnl|SC|cluste…
cluster8_reference|SC|contig000001	Prodigal:2.60	CDS	353750	354355	.	-	0	ID=cluster8_reference_00348;inference=ab initio prediction:Prodigal:2.60,protein motif:Pfam:PF07209.6;locus_tag=cluster8_reference_00348;product=Protein of unknown function (DUF1415);protein_id=gnl|SC|cluster8_reference_00348
cluster8_reference|SC|contig000001	Prodigal:2.60	CDS	354402	354884	.	-	0	ID=cluster8_reference_00349;gene=lrp1;inference=ab initio prediction:Prodigal:2.60,similar to AA sequence:RefSeq:YP_003082677.1,similar to AA sequence:UniProtKB:P0ACJ0,protein motif:CLUSTERS:PRK11169,protein motif:Cdd:COG3398,protein motif:Pfam:PF01037.15;locus_tag=cluster8_reference_00349;product=leucine-responsive regulatory protein,Leucine-responsive regulatory protein,leucine-responsive trans…
cluster8_reference|SC|contig000001	Infernal:1.1	ncRNA	355087	355184	.	+	0	ID=cluster8_reference_00350;inference=COORDINATES:profile:Infernal:1.1;locus_tag=cluster8_reference_00350;product=Glycine
cluster8_reference|SC|contig000001	Prodigal:2.60	CDS	355398	356498	.	+	0	ID=cluster8_reference_00351;eC_number=2.1.2.10,2.1.2.10;gene=gcvT;inference=ab initio prediction:Prodigal:2.60,similar to AA sequence:RefSeq:YP_974614.1,similar to AA sequence:UniProtKB:P27248,protein motif:CLUSTERS:PRK00389,protein motif:Cdd:COG0404,protein motif:TIGRFAMs:TIGR00528,protein motif:Pfam:PF01571.15;locus_tag=cluster8_reference_00351;product=glycine cleavage system aminomethyltransfe…
cluster8_reference|SC|contig000001	Prodigal:2.60	CDS	356660	357046	.	+	0	ID=cluster8_reference_00352;gene=gcvH;inference=ab initio prediction:Prodigal:2.60,similar to AA sequence:RefSeq:YP_002002281.1,similar to AA sequence:UniProtKB:P0A6T9,protein motif:CLUSTERS:PRK01202,protein motif:Cdd:COG0509,protein motif:TIGRFAMs:TIGR00527,protein motif:Pfam:PF01597.13;locus_tag=cluster8_reference_00352;product=glycine cleavage system protein H,Glycine cleavage system H protein…
cluster8_reference|SC|contig000001	Prodigal:2.60	CDS	357192	358439	.	+	0	ID=cluster8_reference_00353;eC_number=1.2.1.70;gene=hemA;inference=ab initio prediction:Prodigal:2.60,similar to AA sequence:RefSeq:YP_208460.1,similar to AA sequence:UniProtKB:P0A6X1,protein motif:CLUSTERS:PRK00045,protein motif:Cdd:COG0373,protein motif:TIGRFAMs:TIGR01035,protein motif:Pfam:PF05201.1;locus_tag=cluster8_reference_00353;product=glutamyl-tRNA reductase,Glutamyl-tRNA reductase,glut…
cluster8_reference|SC|contig000001	Prodigal:2.60	CDS	358816	359337	.	+	0	ID=cluster8_reference_00354;inference=ab initio prediction:Prodigal:2.60,similar to AA sequence:RefSeq:YP_974617.1;locus_tag=cluster8_reference_00354;product=regulatory protein;protein_id=gnl|SC|cluster8_reference_00354
cluster8_reference|SC|contig000001	Prodigal:2.60	CDS	359406	359969	.	+	0	ID=cluster8_reference_00355;gene=nosD_1;inference=ab initio prediction:Prodigal:2.60,similar to AA sequence:RefSeq:YP_003082682.1,protein motif:TIGRFAMs:TIGR04247;locus_tag=cluster8_reference_00355;product=copper-binding protein,nitrous oxide reductase family maturation protein NosD;protein_id=gnl|SC|cluster8_reference_00355
cluster8_reference|SC|contig000001	Prodigal:2.60	CDS	360126	360425	.	+	0	ID=cluster8_reference_00356;gene=nosD_2;inference=ab initio prediction:Prodigal:2.60,similar to AA sequence:RefSeq:YP_003082682.1,protein motif:TIGRFAMs:TIGR04247;locus_tag=cluster8_reference_00356;product=copper-binding protein,nitrous oxide reductase family maturation protein NosD;protein_id=gnl|SC|cluster8_reference_00356
cluster8_reference|SC|contig000001	Prodigal:2.60	CDS	360483	361103	.	+	0	ID=cluster8_reference_00357;eC_number=3.6.3.-;inference=ab initio prediction:Prodigal:2.60,similar to AA sequence:RefSeq:YP_005879104.1,similar to AA sequence:UniProtKB:O07190,protein motif:CLUSTERS:PRK13537,protein motif:Cdd:COG4555,protein motif:TIGRFAMs:TIGR01188,protein motif:Pfam:PF00005.21;locus_tag=cluster8_reference_00357;product=putative ABC transporter ATP-binding protein,Fluoroquinolon…
cluster8_reference|SC|contig000001	Prodigal:2.60	CDS	361242	361736	.	+	0	ID=cluster8_reference_00358;inference=ab initio prediction:Prodigal:2.60,similar to AA sequence:RefSeq:YP_208457.1,protein motif:Pfam:PF05573.6;locus_tag=cluster8_reference_00358;product=dissimilatory nitrous oxide reduction protein%2C lipoprotein,NosL;protein_id=gnl|SC|cluster8_reference_00358
cluster8_reference|SC|contig000001	Prodigal:2.60	CDS	361824	363485	.	-	0	ID=cluster8_reference_00359;eC_number=1.5.5.1,1.5.5.1;inference=ab initio prediction:Prodigal:2.60,similar to AA sequence:RefSeq:YP_208456.1,similar to AA sequence:UniProtKB:Q9HZP5,protein motif:CLUSTERS:PRK10015,protein motif:Cdd:COG3040,protein motif:TIGRFAMs:TIGR02032,protein motif:Pfam:PF05187.7;locus_tag=cluster8_reference_00359;product=electron transfer flavoprotein-ubiquinone oxidoreductas…
cluster8_reference|SC|contig000001	Prodigal:2.60	CDS	363615	364157	.	-	0	ID=cluster8_reference_00360;inference=ab initio prediction:Prodigal:2.60,similar to AA sequence:RefSeq:YP_005879101.1,protein motif:TIGRFAMs:TIGR03796,protein motif:Pfam:PF03412.1;locus_tag=cluster8_reference_00360;product=putative peptidase,NHLM bacteriocin system ABC transporter%2C peptidase/ATP-binding protein,Peptidase C39 family;protein_id=gnl|SC|cluster8_reference_00360
cluster8_reference|SC|contig000001	Prodigal:2.60	CDS	365583	366236	.	-	0	ID=cluster8_reference_00361;inference=ab initio prediction:Prodigal:2.60,similar to AA sequence:RefSeq:YP_001598401.1,protein motif:Cdd:COG3676,protein motif:Pfam:PF12762.1;locus_tag=cluster8_reference_00361;product=insertion element IS1016 transposase,Transposase and inactivated derivatives,ISXO2-like transposase domain;protein_id=gnl|SC|cluster8_reference_00361
cluster8_reference|SC|contig000001	Prodigal:2.60	CDS	366906	367616	.	+	0	ID=cluster8_reference_00362;gene=frpD_1;inference=ab initio prediction:Prodigal:2.60,similar to AA sequence:RefSeq:YP_005877939.1,protein motif:Pfam:PF06901.6;locus_tag=cluster8_reference_00362;product=FrpA/C-binding lipoprotein,RTX iron-regulated protein FrpC;protein_id=gnl|SC|cluster8_reference_00362
cluster8_reference|SC|contig000001	Prodigal:2.60	CDS	367633	367977	.	+	0	ID=cluster8_reference_00363;gene=frpC_1;inference=ab initio prediction:Prodigal:2.60,similar to AA sequence:RefSeq:YP_974625.1;locus_tag=cluster8_reference_00363;product=iron-regulated protein FrpC;protein_id=gnl|SC|cluster8_reference_00363
cluster8_reference|SC|contig000001	Prodigal:2.60	CDS	368073	368213	.	+	0	ID=cluster8_reference_00364;inference=ab initio prediction:Prodigal:2.60;locus_tag=cluster8_reference_00364;product=hypothetical protein;protein_id=gnl|SC|cluster8_reference_00364
cluster8_reference|SC|contig000001	Prodigal:2.60	CDS	368239	368754	.	+	0	ID=cluster8_reference_00365;inference=ab initio prediction:Prodigal:2.60;locus_tag=cluster8_reference_00365;product=hypothetical protein;protein_id=gnl|SC|cluster8_reference_00365
cluster8_reference|SC|contig000001	Prodigal:2.60	CDS	369091	369216	.	+	0	ID=cluster8_reference_00366;inference=ab initio prediction:Prodigal:2.60;locus_tag=cluster8_reference_00366;product=hypothetical protein;protein_id=gnl|SC|cluster8_reference_00366
cluster8_reference|SC|contig000001	Prodigal:2.60	CDS	369444	369656	.	-	0	ID=cluster8_reference_00367;inference=ab initio prediction:Prodigal:2.60;locus_tag=cluster8_reference_00367;product=hypothetical protein;protein_id=gnl|SC|cluster8_reference_00367
cluster8_reference|SC|contig000001	Prodigal:2.60	CDS	369684	369878	.	-	0	ID=cluster8_reference_00368;inference=ab initio prediction:Prodigal:2.60;locus_tag=cluster8_reference_00368;product=hypothetical protein;protein_id=gnl|SC|cluster8_reference_00368
cluster8_reference|SC|contig000001	Prodigal:2.60	CDS	370842	371027	.	-	0	ID=cluster8_reference_00369;inference=ab initio prediction:Prodigal:2.60;locus_tag=cluster8_reference_00369;product=hypothetical protein;protein_id=gnl|SC|cluster8_reference_00369
cluster8_reference|SC|contig000001	Prodigal:2.60	CDS	371226	371414	.	-	0	ID=cluster8_reference_00370;inference=ab initio prediction:Prodigal:2.60;locus_tag=cluster8_reference_00370;product=hypothetical protein;protein_id=gnl|SC|cluster8_reference_00370
cluster8_reference|SC|contig000001	Prodigal:2.60	CDS	377773	378873	.	-	0	ID=cluster8_reference_00371;eC_number=2.7.1.170;gene=anmK;inference=ab initio prediction:Prodigal:2.60,similar to AA sequence:RefSeq:YP_208624.1,similar to AA sequence:UniProtKB:Q9I5Q5,protein motif:CLUSTERS:PRK09585,protein motif:Pfam:PF03702.8;locus_tag=cluster8_reference_00371;product=anhydro-N-acetylmuramic acid kinase,Anhydro-N-acetylmuramic acid kinase,anhydro-N-acetylmuramic acid kinase,Un…
cluster8_reference|SC|contig000001	Prodigal:2.60	CDS	378980	379216	.	+	0	ID=cluster8_reference_00372;inference=ab initio prediction:Prodigal:2.60,similar to AA sequence:RefSeq:YP_002002508.1;locus_tag=cluster8_reference_00372;product=membrane-associated ring finger (C3HC4) 7;protein_id=gnl|SC|cluster8_reference_00372
cluster8_reference|SC|contig000001	Prodigal:2.60	CDS	379198	380772	.	+	0	ID=cluster8_reference_00373;gene=cysP;inference=ab initio prediction:Prodigal:2.60,similar to AA sequence:RefSeq:YP_208622.1,similar to AA sequence:UniProtKB:O34734,protein motif:Pfam:PF01384.14;locus_tag=cluster8_reference_00373;product=transporter,Sulfate permease CysP,Phosphate transporter family;protein_id=gnl|SC|cluster8_reference_00373
cluster8_reference|SC|contig000001	Prodigal:2.60	CDS	380823	381176	.	+	0	ID=cluster8_reference_00374;inference=ab initio prediction:Prodigal:2.60,similar to AA sequence:RefSeq:YP_004048960.1;locus_tag=cluster8_reference_00374;product=transposase;protein_id=gnl|SC|cluster8_reference_00374
cluster8_reference|SC|contig000001	Prodigal:2.60	CDS	381125	382606	.	-	0	ID=cluster8_reference_00375;eC_number=1.3.99.22;gene=hemN_1;inference=ab initio prediction:Prodigal:2.60,similar to AA sequence:RefSeq:YP_005882035.1,similar to AA sequence:UniProtKB:P32131,protein motif:CLUSTERS:PRK09249,protein motif:Cdd:COG3721,protein motif:TIGRFAMs:TIGR00538,protein motif:Pfam:PF06969.10;locus_tag=cluster8_reference_00375;product=oxygen-independent coproporphyrinogen III oxi…
cluster8_reference|SC|contig000001	Prodigal:2.60	CDS	382751	383485	.	+	0	ID=cluster8_reference_00376;gene=fnr;inference=ab initio prediction:Prodigal:2.60,similar to AA sequence:RefSeq:YP_001599862.1,similar to AA sequence:UniProtKB:P0A9E5,protein motif:CLUSTERS:PRK11161,protein motif:Pfam:PF00027.23;locus_tag=cluster8_reference_00376;product=Fnr family transcriptional regulator,Fumarate and nitrate reduction regulatory protein,fumarate/nitrate reduction transcription…
cluster8_reference|SC|contig000001	Prodigal:2.60	CDS	383598	384548	.	-	0	ID=cluster8_reference_00377;gene=cysB;inference=ab initio prediction:Prodigal:2.60,similar to AA sequence:RefSeq:YP_208619.1,similar to AA sequence:UniProtKB:P45600,protein motif:CLUSTERS:PRK12682,protein motif:TIGRFAMs:TIGR03339,protein motif:Pfam:PF03466.14;locus_tag=cluster8_reference_00377;product=transcriptional regulator CysB-like protein,Cys regulon transcriptional activator,transcriptiona…
cluster8_reference|SC|contig000001	Prodigal:2.60	CDS	384912	385634	.	+	0	ID=cluster8_reference_00378;gene=rmpM;inference=ab initio prediction:Prodigal:2.60,similar to AA sequence:RefSeq:YP_005897148.1,similar to AA sequence:UniProtKB:P0A0V3,protein motif:CLUSTERS:PRK10808,protein motif:Cdd:COG2885,protein motif:TIGRFAMs:TIGR02802,protein motif:Pfam:PF00691.14;locus_tag=cluster8_reference_00378;product=ompA family protein,Outer membrane protein class 4 precursor,outer …
cluster8_reference|SC|contig000001	Prodigal:2.60	CDS	386455	387411	.	+	0	ID=cluster8_reference_00379;eC_number=2.7.4.16,2.7.4.16;gene=thiL;inference=ab initio prediction:Prodigal:2.60,similar to AA sequence:RefSeq:YP_208616.1,similar to AA sequence:UniProtKB:P55881,protein motif:CLUSTERS:PRK05731,protein motif:Cdd:COG0309,protein motif:TIGRFAMs:TIGR01379,protein motif:Pfam:PF00586.18;locus_tag=cluster8_reference_00379;product=thiamine monophosphate kinase,Thiamine-mon…
cluster8_reference|SC|contig000001	Prodigal:2.60	CDS	387404	387889	.	+	0	ID=cluster8_reference_00380;eC_number=3.1.3.27;gene=pgpA;inference=ab initio prediction:Prodigal:2.60,similar to AA sequence:RefSeq:YP_002002497.1,similar to AA sequence:UniProtKB:P18200,protein motif:CLUSTERS:PRK11068,protein motif:Pfam:PF04608.7;locus_tag=cluster8_reference_00380;product=phosphatidylglycerophosphatase A,Phosphatidylglycerophosphatase A,phosphatidylglycerophosphatase A,Phosphati…
cluster8_reference|SC|contig000001	Prodigal:2.60	CDS	387949	389625	.	-	0	ID=cluster8_reference_00381;inference=ab initio prediction:Prodigal:2.60,similar to AA sequence:RefSeq:YP_208614.1,similar to AA sequence:UniProtKB:P45127,protein motif:CLUSTERS:PRK11819,protein motif:Cdd:COG2909,protein motif:TIGRFAMs:TIGR03719,protein motif:Pfam:PF00005.21;locus_tag=cluster8_reference_00381;product=ABC transporter ATP-binding protein,Uncharacterized ABC transporter ATP-binding …
cluster8_reference|SC|contig000001	Prodigal:2.60	CDS	390013	391368	.	+	0	ID=cluster8_reference_00382;inference=ab initio prediction:Prodigal:2.60,similar to AA sequence:RefSeq:YP_004048071.1,protein motif:TIGRFAMs:TIGR01301,protein motif:Pfam:PF07690.10;locus_tag=cluster8_reference_00382;product=integral membrane transport protein,sucrose/H+ symporter,Major Facilitator Superfamily;protein_id=gnl|SC|cluster8_reference_00382
cluster8_reference|SC|contig000001	Prodigal:2.60	CDS	391372	392382	.	+	0	ID=cluster8_reference_00383;eC_number=5.1.3.3,5.1.3.3;gene=galM;inference=ab initio prediction:Prodigal:2.60,similar to AA sequence:RefSeq:YP_975720.1,similar to AA sequence:UniProtKB:P05149,protein motif:CLUSTERS:PRK11055,protein motif:TIGRFAMs:TIGR02636,protein motif:Pfam:PF01263.1;locus_tag=cluster8_reference_00383;product=aldose 1-epimerase,Aldose 1-epimerase precursor,galactose-1-epimerase,g…
cluster8_reference|SC|contig000001	Prodigal:2.60	CDS	392616	394874	.	+	0	ID=cluster8_reference_00384;eC_number=2.4.1.8,2.4.1.230;gene=mapA;inference=ab initio prediction:Prodigal:2.60,similar to AA sequence:RefSeq:YP_004048072.1,similar to AA sequence:UniProtKB:Q8L163,protein motif:CLUSTERS:PRK13807,protein motif:Cdd:COG1554,protein motif:Pfam:PF03632.9;locus_tag=cluster8_reference_00384;product=maltose phosphorylase,Kojibiose phosphorylase,maltose phosphorylase,Treha…
cluster8_reference|SC|contig000001	Prodigal:2.60	CDS	394887	395552	.	+	0	ID=cluster8_reference_00385;eC_number=5.4.2.6,5.4.2.6;gene=pgm2;inference=ab initio prediction:Prodigal:2.60,similar to AA sequence:RefSeq:YP_004048073.1,similar to AA sequence:UniProtKB:P71447,protein motif:CLUSTERS:PRK10826,protein motif:TIGRFAMs:TIGR01990,protein motif:Pfam:PF00702.1;locus_tag=cluster8_reference_00385;product=beta-phosphoglucomutase,Beta-phosphoglucomutase,2-deoxyglucose-6-pho…
cluster8_reference|SC|contig000001	Prodigal:2.60	CDS	395728	397236	.	-	0	ID=cluster8_reference_00386;eC_number=1.4.3.16;gene=nadB;inference=ab initio prediction:Prodigal:2.60,similar to AA sequence:RefSeq:YP_002002486.1,similar to AA sequence:UniProtKB:P10902,protein motif:CLUSTERS:PRK09077,protein motif:Cdd:COG0029,protein motif:TIGRFAMs:TIGR00551,protein motif:Pfam:PF00890.18;locus_tag=cluster8_reference_00386;product=NadB protein,L-aspartate oxidase,L-aspartate oxi…
cluster8_reference|SC|contig000001	Prodigal:2.60	CDS	397288	398400	.	-	0	ID=cluster8_reference_00387;eC_number=2.5.1.72;gene=nadA;inference=ab initio prediction:Prodigal:2.60,similar to AA sequence:RefSeq:YP_002002485.1,similar to AA sequence:UniProtKB:P11458,protein motif:CLUSTERS:PRK09375,protein motif:TIGRFAMs:TIGR00550,protein motif:Pfam:PF02445.10;locus_tag=cluster8_reference_00387;product=quinolinate synthetase,Quinolinate synthase A,quinolinate synthetase,quino…
cluster8_reference|SC|contig000001	Prodigal:2.60	CDS	398706	399644	.	+	0	ID=cluster8_reference_00388;inference=ab initio prediction:Prodigal:2.60,similar to AA sequence:RefSeq:YP_004048076.1,protein motif:Cdd:COG4111;locus_tag=cluster8_reference_00388;product=cytoplasmic membrane protein,Uncharacterized conserved protein;protein_id=gnl|SC|cluster8_reference_00388
cluster8_reference|SC|contig000001	Prodigal:2.60	CDS	399720	400601	.	+	0	ID=cluster8_reference_00389;eC_number=2.4.2.19;gene=nadC;inference=ab initio prediction:Prodigal:2.60,similar to AA sequence:RefSeq:YP_002002483.1,similar to AA sequence:UniProtKB:P39666,protein motif:CLUSTERS:PRK06106,protein motif:Cdd:COG0029,protein motif:TIGRFAMs:TIGR00078,protein motif:Pfam:PF01729.13;locus_tag=cluster8_reference_00389;product=putative nicotinate-nucleotide pyrophosphorylase…
cluster8_reference|SC|contig000001	Prodigal:2.60	CDS	401071	401352	.	+	0	ID=cluster8_reference_00390;gene=ygaV;inference=ab initio prediction:Prodigal:2.60,similar to AA sequence:RefSeq:YP_001599848.1,similar to AA sequence:UniProtKB:P77295,protein motif:Cdd:COG3398,protein motif:Pfam:PF12840.1;locus_tag=cluster8_reference_00390;product=ArsR family transcriptional regulator,Probable HTH-type transcriptional regulator ygaV,Uncharacterized protein conserved in archaea,H…
cluster8_reference|SC|contig000001	Prodigal:2.60	CDS	401412	402182	.	+	0	ID=cluster8_reference_00391;eC_number=3.1.11.2,3.1.11.2;gene=xthA;inference=ab initio prediction:Prodigal:2.60,similar to AA sequence:RefSeq:YP_208606.1,similar to AA sequence:UniProtKB:P09030,protein motif:CLUSTERS:PRK11756,protein motif:Cdd:COG3021,protein motif:TIGRFAMs:TIGR00195,protein motif:Pfam:PF03372.17;locus_tag=cluster8_reference_00391;product=exodeoxyribonuclease III,Exodeoxyribonucle…
cluster8_reference|SC|contig000001	Prodigal:2.60	CDS	403124	403705	.	+	0	ID=cluster8_reference_00392;inference=ab initio prediction:Prodigal:2.60,similar to AA sequence:RefSeq:YP_005896452.1,protein motif:Pfam:PF02371.10;locus_tag=cluster8_reference_00392;product=ISCc2%2C transposase,Transposase IS116/IS110/IS902 family;protein_id=gnl|SC|cluster8_reference_00392
cluster8_reference|SC|contig000001	Prodigal:2.60	CDS	404564	408169	.	-	0	ID=cluster8_reference_00393;eC_number=1.5.1.12;gene=putA;inference=ab initio prediction:Prodigal:2.60,similar to AA sequence:RefSeq:YP_004048081.1,similar to AA sequence:UniProtKB:P09546,protein motif:CLUSTERS:PRK11905,protein motif:Cdd:COG4230,protein motif:TIGRFAMs:TIGR01238,protein motif:Pfam:PF00171.1;locus_tag=cluster8_reference_00393;product=proline dehydrogenase,Bifunctional protein putA,b…
cluster8_reference|SC|contig000001	Prodigal:2.60	CDS	408419	409945	.	-	0	ID=cluster8_reference_00394;gene=putP;inference=ab initio prediction:Prodigal:2.60,similar to AA sequence:RefSeq:YP_004048082.1,similar to AA sequence:UniProtKB:P07117,protein motif:CLUSTERS:PRK15419,protein motif:Cdd:COG4145,protein motif:TIGRFAMs:TIGR02121,protein motif:Pfam:PF00474.11;locus_tag=cluster8_reference_00394;product=sodium/proline symporter,Propionate transporter,proline:sodium symp…
cluster8_reference|SC|contig000001	Prodigal:2.60	CDS	410428	410748	.	+	0	ID=cluster8_reference_00395;gene=yqiC;inference=ab initio prediction:Prodigal:2.60,similar to AA sequence:UniProtKB:Q46868,protein motif:Cdd:COG2960,protein motif:Pfam:PF04380.7;locus_tag=cluster8_reference_00395;product=hypothetical protein,Uncharacterized protein conserved in bacteria,Membrane fusogenic activity;protein_id=gnl|SC|cluster8_reference_00395
cluster8_reference|SC|contig000001	Prodigal:2.60	CDS	410762	412258	.	+	0	ID=cluster8_reference_00396;gene=comM;inference=ab initio prediction:Prodigal:2.60,similar to AA sequence:RefSeq:YP_002002465.1,similar to AA sequence:UniProtKB:P45049,protein motif:CLUSTERS:PRK09862,protein motif:Cdd:COG1239,protein motif:TIGRFAMs:TIGR00368,protein motif:Pfam:PF01078.15;locus_tag=cluster8_reference_00396;product=Competence protein ComM,Competence protein ComM,putative ATP-depend…
cluster8_reference|SC|contig000001	Prodigal:2.60	CDS	412364	413209	.	+	0	ID=cluster8_reference_00397;inference=ab initio prediction:Prodigal:2.60,similar to AA sequence:RefSeq:YP_005877972.1,protein motif:TIGRFAMs:TIGR02223,protein motif:Pfam:PF05036.7;locus_tag=cluster8_reference_00397;product=putative cell division protein FtsN,cell division protein FtsN,Sporulation related domain;protein_id=gnl|SC|cluster8_reference_00397
cluster8_reference|SC|contig000001	Prodigal:2.60	CDS	413212	413856	.	+	0	ID=cluster8_reference_00398;eC_number=5.3.4.1;gene=dsbA_1;inference=ab initio prediction:Prodigal:2.60,similar to AA sequence:RefSeq:YP_208596.1,similar to AA sequence:UniProtKB:Q7W2Q0,protein motif:CLUSTERS:PRK10954,protein motif:Cdd:COG1934,protein motif:Pfam:PF01323.14;locus_tag=cluster8_reference_00398;product=DsbA family thiol:disulfide interchange protein,Thiol:disulfide interchange protein…
cluster8_reference|SC|contig000001	Prodigal:2.60	CDS	413891	414712	.	+	0	ID=cluster8_reference_00399;eC_number=3.6.1.27;gene=uppP;inference=ab initio prediction:Prodigal:2.60,similar to AA sequence:RefSeq:YP_208595.1,similar to AA sequence:UniProtKB:P60932,protein motif:CLUSTERS:PRK00281,protein motif:TIGRFAMs:TIGR00753,protein motif:Pfam:PF02673.12;locus_tag=cluster8_reference_00399;product=undecaprenyl pyrophosphate phosphatase,Undecaprenyl-diphosphatase,undecapreny…
cluster8_reference|SC|contig000001	Aragorn:1.2.36	tRNA	415003	415078	.	-	0	ID=cluster8_reference_00400;inference=COORDINATES:profile:Aragorn:1.2.36;locus_tag=cluster8_reference_00400;product=tRNA-Ala(ggc)
cluster8_reference|SC|contig000001	Aragorn:1.2.36	tRNA	415086	415162	.	-	0	ID=cluster8_reference_00401;inference=COORDINATES:profile:Aragorn:1.2.36;locus_tag=cluster8_reference_00401;product=tRNA-Met(cat)
cluster8_reference|SC|contig000001	Prodigal:2.60	CDS	415294	416442	.	-	0	ID=cluster8_reference_00402;inference=ab initio prediction:Prodigal:2.60,protein motif:Pfam:PF02636.11;locus_tag=cluster8_reference_00402;product=Uncharacterized ACR%2C COG1565;protein_id=gnl|SC|cluster8_reference_00402
cluster8_reference|SC|contig000001	Prodigal:2.60	CDS	416448	416690	.	+	0	ID=cluster8_reference_00403;inference=ab initio prediction:Prodigal:2.60;locus_tag=cluster8_reference_00403;product=hypothetical protein;protein_id=gnl|SC|cluster8_reference_00403
cluster8_reference|SC|contig000001	Prodigal:2.60	CDS	416790	417245	.	+	0	ID=cluster8_reference_00404;gene=mraZ;inference=ab initio prediction:Prodigal:2.60,similar to AA sequence:RefSeq:YP_001599837.1,similar to AA sequence:UniProtKB:P65439,protein motif:CLUSTERS:PRK00326,protein motif:TIGRFAMs:TIGR00242,protein motif:Pfam:PF02381.12;locus_tag=cluster8_reference_00404;product=cell division protein MraZ,hypothetical protein,cell division protein MraZ,protein MraZ,MraZ …
cluster8_reference|SC|contig000001	Prodigal:2.60	CDS	417242	418228	.	+	0	ID=cluster8_reference_00405;eC_number=2.1.1.-,2.1.1.199;gene=mraW;inference=ab initio prediction:Prodigal:2.60,similar to AA sequence:RefSeq:YP_005877977.1,similar to AA sequence:UniProtKB:P60390,protein motif:CLUSTERS:PRK00050,protein motif:TIGRFAMs:TIGR00006,protein motif:Pfam:PF01795.13;locus_tag=cluster8_reference_00405;product=S-adenosyl-methyltransferase MraW,Ribosomal RNA small subunit met…
cluster8_reference|SC|contig000001	Prodigal:2.60	CDS	418225	418488	.	+	0	ID=cluster8_reference_00406;inference=ab initio prediction:Prodigal:2.60,similar to AA sequence:RefSeq:YP_001599835.1,protein motif:Cdd:COG3116,protein motif:TIGRFAMs:TIGR02209,protein motif:Pfam:PF04999.7;locus_tag=cluster8_reference_00406;product=cell division protein FtsL-related protein,Cell division protein,cell division protein FtsL,Cell division protein FtsL;protein_id=gnl|SC|cluster8_refe…
cluster8_reference|SC|contig000001	Prodigal:2.60	CDS	418549	420294	.	+	0	ID=cluster8_reference_00407;gene=penA;inference=ab initio prediction:Prodigal:2.60,similar to AA sequence:RefSeq:YP_002002457.1,similar to AA sequence:UniProtKB:P08149,protein motif:CLUSTERS:PRK15105,protein motif:Cdd:COG5009,protein motif:TIGRFAMs:TIGR02214,protein motif:Pfam:PF00905.16;locus_tag=cluster8_reference_00407;product=penicillin-binding protein 2,Penicillin-binding protein 2,peptidogl…
cluster8_reference|SC|contig000001	Prodigal:2.60	CDS	420319	421797	.	+	0	ID=cluster8_reference_00408;eC_number=6.3.2.13,6.3.2.13;gene=murE;inference=ab initio prediction:Prodigal:2.60,similar to AA sequence:RefSeq:YP_208589.1,similar to AA sequence:UniProtKB:P22188,protein motif:CLUSTERS:PRK00139,protein motif:Cdd:COG0285,protein motif:TIGRFAMs:TIGR01085,protein motif:Pfam:PF08245.6;locus_tag=cluster8_reference_00408;product=UDP-N-acetylmuramoylalanyl-D-glutamate--2%2…
cluster8_reference|SC|contig000001	Prodigal:2.60	CDS	421820	423466	.	+	0	ID=cluster8_reference_00409;eC_number=2.7.-.-;gene=dca;inference=ab initio prediction:Prodigal:2.60,similar to AA sequence:RefSeq:YP_005877981.1,similar to AA sequence:UniProtKB:P75785,protein motif:CLUSTERS:PRK10649,protein motif:Cdd:COG2194,protein motif:Pfam:PF00884.17;locus_tag=cluster8_reference_00409;product=division cluster competence-associated protein,Putative phosphoethanolamine transfe…
cluster8_reference|SC|contig000001	Prodigal:2.60	CDS	423591	424949	.	+	0	ID=cluster8_reference_00410;eC_number=6.3.2.10;gene=murF;inference=ab initio prediction:Prodigal:2.60,similar to AA sequence:RefSeq:YP_975695.1,similar to AA sequence:UniProtKB:P11880,protein motif:CLUSTERS:PRK11929,protein motif:Cdd:COG0285,protein motif:TIGRFAMs:TIGR01143,protein motif:Pfam:PF08245.6;locus_tag=cluster8_reference_00410;product=UDP-MurNAc-pentapeptide synthetase,UDP-N-acetylmuram…
cluster8_reference|SC|contig000001	Prodigal:2.60	CDS	424952	425128	.	+	0	ID=cluster8_reference_00411;inference=ab initio prediction:Prodigal:2.60,similar to AA sequence:RefSeq:YP_002002452.1;locus_tag=cluster8_reference_00411;product=Periplasmic protein;protein_id=gnl|SC|cluster8_reference_00411
cluster8_reference|SC|contig000001	Prodigal:2.60	CDS	425374	426456	.	+	0	ID=cluster8_reference_00412;eC_number=2.7.8.13,2.7.8.13;gene=mraY;inference=ab initio prediction:Prodigal:2.60,similar to AA sequence:RefSeq:YP_208585.1,similar to AA sequence:UniProtKB:P0A6W3,protein motif:CLUSTERS:PRK00108,protein motif:TIGRFAMs:TIGR00445,protein motif:Pfam:PF00953.15;locus_tag=cluster8_reference_00412;product=phospho-N-acetylmuramoyl-pentapeptide- transferase,Phospho-N-acetylm…
cluster8_reference|SC|contig000001	Prodigal:2.60	CDS	426582	426854	.	+	0	ID=cluster8_reference_00413;inference=ab initio prediction:Prodigal:2.60,similar to AA sequence:RefSeq:YP_005896435.1,protein motif:Pfam:PF08238.6;locus_tag=cluster8_reference_00413;product=Sel1 repeat family protein,Sel1 repeat;protein_id=gnl|SC|cluster8_reference_00413
cluster8_reference|SC|contig000001	Prodigal:2.60	CDS	426939	428294	.	+	0	ID=cluster8_reference_00414;eC_number=6.3.2.9,6.3.2.9;gene=murD;inference=ab initio prediction:Prodigal:2.60,similar to AA sequence:RefSeq:YP_208583.1,similar to AA sequence:UniProtKB:Q9HVZ9,protein motif:CLUSTERS:PRK04308,protein motif:Cdd:COG0285,protein motif:TIGRFAMs:TIGR01087,protein motif:Pfam:PF08245.6;locus_tag=cluster8_reference_00414;product=UDP-N-acetylmuramoyl-L-alanyl-D-glutamate syn…
cluster8_reference|SC|contig000001	Prodigal:2.60	CDS	428447	429745	.	+	0	ID=cluster8_reference_00415;gene=ftsW;inference=ab initio prediction:Prodigal:2.60,similar to AA sequence:RefSeq:YP_002002448.1,similar to AA sequence:UniProtKB:P0ABG4,protein motif:CLUSTERS:PRK10774,protein motif:TIGRFAMs:TIGR02614,protein motif:Pfam:PF01098.13;locus_tag=cluster8_reference_00415;product=FtsW,Cell division protein FtsW,cell division protein FtsW,cell division protein FtsW,Cell cy…
cluster8_reference|SC|contig000001	Prodigal:2.60	CDS	429749	430816	.	+	0	ID=cluster8_reference_00416;eC_number=2.4.1.227;gene=murG;inference=ab initio prediction:Prodigal:2.60,similar to AA sequence:RefSeq:YP_208581.1,similar to AA sequence:UniProtKB:P17443,protein motif:CLUSTERS:PRK00726,protein motif:Cdd:COG4671,protein motif:TIGRFAMs:TIGR01133,protein motif:Pfam:PF03033.14;locus_tag=cluster8_reference_00416;product=undecaprenyldiphospho-muramoylpentapeptide beta-N-…
cluster8_reference|SC|contig000001	Prodigal:2.60	CDS	430970	432379	.	+	0	ID=cluster8_reference_00417;eC_number=6.3.2.8,6.3.2.8;gene=murC;inference=ab initio prediction:Prodigal:2.60,similar to AA sequence:RefSeq:YP_003083766.1,similar to AA sequence:UniProtKB:Q3K745,protein motif:CLUSTERS:PRK00421,protein motif:Cdd:COG0285,protein motif:TIGRFAMs:TIGR01082,protein motif:Pfam:PF08245.6;locus_tag=cluster8_reference_00417;product=UDP-N-acetylmuramate--L-alanine ligase,UDP…
cluster8_reference|SC|contig000001	Prodigal:2.60	CDS	432492	433406	.	+	0	ID=cluster8_reference_00418;eC_number=6.3.2.4,6.3.2.4;gene=ddl;inference=ab initio prediction:Prodigal:2.60,similar to AA sequence:RefSeq:YP_208579.1,similar to AA sequence:UniProtKB:P07862,protein motif:CLUSTERS:PRK01372,protein motif:Cdd:COG0189,protein motif:TIGRFAMs:TIGR01205,protein motif:Pfam:PF07478.7;locus_tag=cluster8_reference_00418;product=D-alanine--D-alanine ligase,D-alanine--D-alani…
cluster8_reference|SC|contig000001	Prodigal:2.60	CDS	433396	434124	.	+	0	ID=cluster8_reference_00419;gene=ftsQ;inference=ab initio prediction:Prodigal:2.60,similar to AA sequence:RefSeq:YP_002002444.1,similar to AA sequence:UniProtKB:P06136,protein motif:CLUSTERS:PRK10775,protein motif:Pfam:PF03799.9;locus_tag=cluster8_reference_00419;product=protein FtsQ,Cell division protein FtsQ,cell division protein FtsQ,Cell division protein FtsQ;protein_id=gnl|SC|cluster8_refere…
cluster8_reference|SC|contig000001	Prodigal:2.60	CDS	434210	435454	.	+	0	ID=cluster8_reference_00420;gene=ftsA;inference=ab initio prediction:Prodigal:2.60,similar to AA sequence:RefSeq:YP_002002443.1,similar to AA sequence:UniProtKB:Q9K0X8,protein motif:CLUSTERS:PRK09472,protein motif:Cdd:COG4820,protein motif:TIGRFAMs:TIGR01174,protein motif:Pfam:PF02491.14;locus_tag=cluster8_reference_00420;product=protein FtsA,Cell division protein FtsA,cell division protein FtsA,…
cluster8_reference|SC|contig000001	Prodigal:2.60	CDS	435573	436751	.	+	0	ID=cluster8_reference_00421;gene=ftsZ;inference=ab initio prediction:Prodigal:2.60,similar to AA sequence:RefSeq:YP_004048106.1,similar to AA sequence:UniProtKB:P77817,protein motif:CLUSTERS:PRK09330,protein motif:Cdd:COG0206,protein motif:TIGRFAMs:TIGR00065,protein motif:Pfam:PF00091.19;locus_tag=cluster8_reference_00421;product=cell division protein,Cell division protein FtsZ,cell division prot…
cluster8_reference|SC|contig000001	Prodigal:2.60	CDS	436890	438200	.	+	0	ID=cluster8_reference_00422;gene=purP;inference=ab initio prediction:Prodigal:2.60,similar to AA sequence:RefSeq:YP_004048107.1,similar to AA sequence:UniProtKB:P31466,protein motif:Cdd:COG2252,protein motif:Pfam:PF00860.14;locus_tag=cluster8_reference_00422;product=permease,Probable adenine permease PurP,Permeases,Permease family;protein_id=gnl|SC|cluster8_reference_00422
cluster8_reference|SC|contig000001	Prodigal:2.60	CDS	438827	439702	.	+	0	ID=cluster8_reference_00423;eC_number=4.1.3.30,4.1.3.30;gene=prpB;inference=ab initio prediction:Prodigal:2.60,similar to AA sequence:RefSeq:YP_208574.1,similar to AA sequence:UniProtKB:P77541,protein motif:CLUSTERS:PRK11320,protein motif:Cdd:COG2224,protein motif:TIGRFAMs:TIGR02317,protein motif:Pfam:PF00463.15;locus_tag=cluster8_reference_00423;product=2-methylisocitrate lyase,Methylisocitrate …
cluster8_reference|SC|contig000001	Prodigal:2.60	CDS	439788	440942	.	+	0	ID=cluster8_reference_00424;eC_number=2.3.3.5;gene=prpC;inference=ab initio prediction:Prodigal:2.60,similar to AA sequence:RefSeq:YP_001599817.1,similar to AA sequence:UniProtKB:P31660,protein motif:CLUSTERS:PRK12351,protein motif:TIGRFAMs:TIGR01800,protein motif:Pfam:PF00285.15;locus_tag=cluster8_reference_00424;product=methylcitrate synthase,2-methylcitrate synthase,methylcitrate synthase,2-me…
cluster8_reference|SC|contig000001	Prodigal:2.60	CDS	441035	441757	.	+	0	ID=cluster8_reference_00425;eC_number=3.4.13.-,3.4.13.22;gene=vanX;inference=ab initio prediction:Prodigal:2.60,similar to AA sequence:RefSeq:YP_005882084.1,similar to AA sequence:UniProtKB:P74268,protein motif:CLUSTERS:PRK10178,protein motif:Pfam:PF01427.11;locus_tag=cluster8_reference_00425;product=putative D-alanyl-d-alanine dipeptidase,D-alanyl-D-alanine dipeptidase,D-alanyl-D-alanine dipepti…
cluster8_reference|SC|contig000001	Prodigal:2.60	CDS	441783	442988	.	+	0	ID=cluster8_reference_00426;inference=ab initio prediction:Prodigal:2.60,protein motif:Cdd:COG5505,protein motif:Pfam:PF05684.6;locus_tag=cluster8_reference_00426;product=Predicted integral membrane protein,Protein of unknown function (DUF819);protein_id=gnl|SC|cluster8_reference_00426
cluster8_reference|SC|contig000001	Prodigal:2.60	CDS	443037	443948	.	+	0	ID=cluster8_reference_00427;inference=ab initio prediction:Prodigal:2.60,similar to AA sequence:RefSeq:YP_005877998.1,protein motif:Cdd:COG5006,protein motif:TIGRFAMs:TIGR00950,protein motif:Pfam:PF00892.14;locus_tag=cluster8_reference_00427;product=putative transporter,Predicted permease%2C DMT superfamily,carboxylate/amino acid/amine transporter,EamA-like transporter family;protein_id=gnl|SC|cl…
cluster8_reference|SC|contig000001	Prodigal:2.60	CDS	444039	446645	.	+	0	ID=cluster8_reference_00428;eC_number=4.2.1.3;gene=acnA;inference=ab initio prediction:Prodigal:2.60,similar to AA sequence:RefSeq:YP_001599816.1,similar to AA sequence:UniProtKB:P25516,protein motif:CLUSTERS:PRK12881,protein motif:Cdd:COG0065,protein motif:TIGRFAMs:TIGR02333,protein motif:Pfam:PF00330.14;locus_tag=cluster8_reference_00428;product=aconitate hydratase,Aconitate hydratase 1,aconita…
cluster8_reference|SC|contig000001	Prodigal:2.60	CDS	447448	448617	.	+	0	ID=cluster8_reference_00429;eC_number=5.3.3.6;gene=prpF;inference=ab initio prediction:Prodigal:2.60,similar to AA sequence:RefSeq:YP_001599815.1,similar to AA sequence:UniProtKB:Q0QLE6,protein motif:TIGRFAMs:TIGR02334,protein motif:Pfam:PF04303.7;locus_tag=cluster8_reference_00429;product=putative AcnD-accessory protein PrpF,3-methylitaconate isomerase,probable AcnD-accessory protein PrpF,PrpF p…
cluster8_reference|SC|contig000001	Prodigal:2.60	CDS	449031	450230	.	+	0	ID=cluster8_reference_00430;eC_number=2.7.2.1;gene=ackA_1;inference=ab initio prediction:Prodigal:2.60,similar to AA sequence:RefSeq:YP_002002432.1,similar to AA sequence:UniProtKB:Q9WYB1,protein motif:CLUSTERS:PRK00180,protein motif:Cdd:COG0282,protein motif:TIGRFAMs:TIGR00016,protein motif:Pfam:PF00871.11;locus_tag=cluster8_reference_00430;product=acetate kinase,Acetate kinase,acetate kinase A/…
cluster8_reference|SC|contig000001	Prodigal:2.60	CDS	450588	451208	.	+	0	ID=cluster8_reference_00431;gene=yciO;inference=ab initio prediction:Prodigal:2.60,similar to AA sequence:RefSeq:YP_003083753.1,similar to AA sequence:UniProtKB:P0AFR4,protein motif:CLUSTERS:PRK11630,protein motif:Cdd:COG0009,protein motif:TIGRFAMs:TIGR00057,protein motif:Pfam:PF01300.12;locus_tag=cluster8_reference_00431;product=putative translation factor,hypothetical protein,hypothetical prote…
cluster8_reference|SC|contig000001	Prodigal:2.60	CDS	451370	451813	.	-	0	ID=cluster8_reference_00432;gene=nsrR;inference=ab initio prediction:Prodigal:2.60,similar to AA sequence:RefSeq:YP_004048109.1,similar to AA sequence:UniProtKB:P0AF63,protein motif:CLUSTERS:PRK11014,protein motif:TIGRFAMs:TIGR00738,protein motif:Pfam:PF02082.14;locus_tag=cluster8_reference_00432;product=transcriptional regulator,HTH-type transcriptional repressor NsrR,transcriptional repressor N…
cluster8_reference|SC|contig000001	Prodigal:2.60	CDS	451987	452355	.	+	0	ID=cluster8_reference_00433;inference=ab initio prediction:Prodigal:2.60,protein motif:Cdd:COG5592;locus_tag=cluster8_reference_00433;product=Uncharacterized conserved protein;protein_id=gnl|SC|cluster8_reference_00433
cluster8_reference|SC|contig000001	Prodigal:2.60	CDS	452400	453554	.	+	0	ID=cluster8_reference_00434;inference=ab initio prediction:Prodigal:2.60,similar to AA sequence:RefSeq:YP_004048111.1,protein motif:Pfam:PF05940.6;locus_tag=cluster8_reference_00434;product=integral membrane protein NnrS,NnrS protein;protein_id=gnl|SC|cluster8_reference_00434
cluster8_reference|SC|contig000001	Prodigal:2.60	CDS	453611	454483	.	-	0	ID=cluster8_reference_00435;eC_number=1.3.1.12,1.3.1.43;gene=tyrC;inference=ab initio prediction:Prodigal:2.60,similar to AA sequence:RefSeq:YP_208565.1,similar to AA sequence:UniProtKB:Q04983,protein motif:CLUSTERS:PRK14806,protein motif:Cdd:COG0287,protein motif:Pfam:PF02153.11;locus_tag=cluster8_reference_00435;product=oxidoreductase,Arogenate dehydrogenase,bifunctional cyclohexadienyl dehydro…
cluster8_reference|SC|contig000001	Prodigal:2.60	CDS	454568	455380	.	+	0	ID=cluster8_reference_00436;eC_number=3.5.5.1,3.5.1.100;gene=ramA;inference=ab initio prediction:Prodigal:2.60,similar to AA sequence:RefSeq:YP_003083748.1,similar to AA sequence:UniProtKB:Q75SP7,protein motif:CLUSTERS:PRK10438,protein motif:Cdd:COG0171,protein motif:TIGRFAMs:TIGR03381,protein motif:Pfam:PF00795.1;locus_tag=cluster8_reference_00436;product=putative nitrilase,(R)-stereoselective a…
cluster8_reference|SC|contig000001	Prodigal:2.60	CDS	456433	457122	.	-	0	ID=cluster8_reference_00437;gene=piiC_2;inference=ab initio prediction:Prodigal:2.60,similar to AA sequence:RefSeq:YP_001599807.1,similar to AA sequence:UniProtKB:P09888,protein motif:Cdd:COG3637,protein motif:Pfam:PF02462.9;locus_tag=cluster8_reference_00437;product=opacity protein,Outer membrane protein P.IIC precursor,Opacity protein and related surface antigens,Opacity family porin protein;pr…
cluster8_reference|SC|contig000001	Prodigal:2.60	CDS	458932	459786	.	+	0	ID=cluster8_reference_00438;inference=ab initio prediction:Prodigal:2.60,similar to AA sequence:RefSeq:YP_005892489.1,similar to AA sequence:UniProtKB:B0B8F4,protein motif:CLUSTERS:PRK11453,protein motif:Cdd:COG5006,protein motif:TIGRFAMs:TIGR00950,protein motif:Pfam:PF00892.14;locus_tag=cluster8_reference_00438;product=transporter,S-adenosylmethionine/S-adenosylhomocysteine transporter,O-acetyls…
cluster8_reference|SC|contig000001	Prodigal:2.60	CDS	460138	460479	.	-	0	ID=cluster8_reference_00439;gene=piiC_3;inference=ab initio prediction:Prodigal:2.60,similar to AA sequence:RefSeq:YP_004048115.1,similar to AA sequence:UniProtKB:P09888,protein motif:Cdd:COG3637,protein motif:Pfam:PF02462.9;locus_tag=cluster8_reference_00439;product=opacity protein,Outer membrane protein P.IIC precursor,Opacity protein and related surface antigens,Opacity family porin protein;pr…
cluster8_reference|SC|contig000001	Prodigal:2.60	CDS	461004	461981	.	+	0	ID=cluster8_reference_00440;gene=bcr;inference=ab initio prediction:Prodigal:2.60,similar to AA sequence:RefSeq:YP_004048116.1,similar to AA sequence:UniProtKB:P28246,protein motif:CLUSTERS:PRK11102,protein motif:Cdd:COG2814,protein motif:TIGRFAMs:TIGR00710,protein motif:Pfam:PF07690.10;locus_tag=cluster8_reference_00440;product=integral membrane efflux protein,Sulfonamide resistance protein,bicy…
cluster8_reference|SC|contig000001	Prodigal:2.60	CDS	462015	462236	.	+	0	ID=cluster8_reference_00441;inference=ab initio prediction:Prodigal:2.60,similar to AA sequence:RefSeq:YP_004048116.1;locus_tag=cluster8_reference_00441;product=integral membrane efflux protein;protein_id=gnl|SC|cluster8_reference_00441
cluster8_reference|SC|contig000001	Prodigal:2.60	CDS	462314	463402	.	+	0	ID=cluster8_reference_00442;eC_number=5.4.99.5;gene=pheA;inference=ab initio prediction:Prodigal:2.60,similar to AA sequence:RefSeq:YP_975656.1,similar to AA sequence:UniProtKB:P0A9J8,protein motif:CLUSTERS:PRK11898,protein motif:Cdd:COG0287,protein motif:TIGRFAMs:TIGR01807,protein motif:Pfam:PF00800.12;locus_tag=cluster8_reference_00442;product=chorismate mutase,P-protein,prephenate dehydratase,…
cluster8_reference|SC|contig000001	Prodigal:2.60	CDS	463439	464182	.	+	0	ID=cluster8_reference_00443;gene=recO;inference=ab initio prediction:Prodigal:2.60,similar to AA sequence:RefSeq:YP_001599800.1,similar to AA sequence:UniProtKB:P0A7H3,protein motif:CLUSTERS:PRK00085,protein motif:TIGRFAMs:TIGR00613,protein motif:Pfam:PF02565.9;locus_tag=cluster8_reference_00443;product=DNA repair protein (recombination protein o),Recombination protein O,DNA repair protein RecO,D…
cluster8_reference|SC|contig000001	Prodigal:2.60	CDS	464235	464963	.	+	0	ID=cluster8_reference_00444;eC_number=2.6.99.2;gene=pdxJ;inference=ab initio prediction:Prodigal:2.60,similar to AA sequence:RefSeq:YP_002002415.1,similar to AA sequence:UniProtKB:P0A794,protein motif:CLUSTERS:PRK05265,protein motif:TIGRFAMs:TIGR00559,protein motif:Pfam:PF03740.7;locus_tag=cluster8_reference_00444;product=pyridoxine 5'-phosphate synthase,Pyridoxine 5'-phosphate synthase,pyridoxin…
cluster8_reference|SC|contig000001	Prodigal:2.60	CDS	465280	465894	.	+	0	ID=cluster8_reference_00445;inference=ab initio prediction:Prodigal:2.60,similar to AA sequence:RefSeq:YP_003083743.1,protein motif:TIGRFAMs:TIGR02409,protein motif:Pfam:PF02668.10;locus_tag=cluster8_reference_00445;product=putative taurine catabolism dioxygenase TauD,gamma-butyrobetaine hydroxylase,Taurine catabolism dioxygenase TauD%2C TfdA family;protein_id=gnl|SC|cluster8_reference_00445
cluster8_reference|SC|contig000001	Prodigal:2.60	CDS	465904	466671	.	+	0	ID=cluster8_reference_00446;inference=ab initio prediction:Prodigal:2.60,similar to AA sequence:RefSeq:YP_003083742.1,protein motif:Pfam:PF01925.13;locus_tag=cluster8_reference_00446;product=putative permease,Sulfite exporter TauE/SafE;protein_id=gnl|SC|cluster8_reference_00446
cluster8_reference|SC|contig000001	Prodigal:2.60	CDS	466870	467247	.	+	0	ID=cluster8_reference_00447;eC_number=2.7.8.7,2.7.8.7;gene=acpS;inference=ab initio prediction:Prodigal:2.60,similar to AA sequence:RefSeq:YP_208557.1,similar to AA sequence:UniProtKB:Q9KPB6,protein motif:CLUSTERS:PRK00070,protein motif:Cdd:COG4982,protein motif:TIGRFAMs:TIGR00516,protein motif:Pfam:PF01648.14;locus_tag=cluster8_reference_00447;product=4'-phosphopantetheinyl transferase,Holo-[acy…
cluster8_reference|SC|contig000001	Prodigal:2.60	CDS	467329	468138	.	+	0	ID=cluster8_reference_00448;eC_number=3.6.1.-;gene=nudG;inference=ab initio prediction:Prodigal:2.60,similar to AA sequence:RefSeq:YP_208556.1,similar to AA sequence:UniProtKB:P77788,protein motif:CLUSTERS:PRK08999,protein motif:Cdd:COG0352,protein motif:TIGRFAMs:TIGR00586,protein motif:Pfam:PF00293.1;locus_tag=cluster8_reference_00448;product=NTP pyrophosphohydrolase,CTP pyrophosphohydrolase,hyp…
cluster8_reference|SC|contig000001	Prodigal:2.60	CDS	468131	468553	.	+	0	ID=cluster8_reference_00449;inference=ab initio prediction:Prodigal:2.60,similar to AA sequence:RefSeq:YP_004048122.1;locus_tag=cluster8_reference_00449;product=secreted protein;protein_id=gnl|SC|cluster8_reference_00449
cluster8_reference|SC|contig000001	Prodigal:2.60	CDS	468602	469744	.	+	0	ID=cluster8_reference_00450;eC_number=2.1.1.173;gene=rlmL_1;inference=ab initio prediction:Prodigal:2.60,similar to AA sequence:RefSeq:YP_005878019.1,similar to AA sequence:UniProtKB:P75864,protein motif:CLUSTERS:PRK11783,protein motif:Pfam:PF01170.12;locus_tag=cluster8_reference_00450;product=putative methylase,Ribosomal RNA large subunit methyltransferase L,23S rRNA m(2)G2445 methyltransferase,…
cluster8_reference|SC|contig000001	Prodigal:2.60	CDS	470045	470866	.	-	0	ID=cluster8_reference_00451;inference=ab initio prediction:Prodigal:2.60,similar to AA sequence:RefSeq:YP_003083737.1,protein motif:Pfam:PF02661.12;locus_tag=cluster8_reference_00451;product=cell division protein,Fic/DOC family;protein_id=gnl|SC|cluster8_reference_00451
cluster8_reference|SC|contig000001	Prodigal:2.60	CDS	470943	472193	.	-	0	ID=cluster8_reference_00452;eC_number=3.5.1.28,3.5.1.28;gene=amiC;inference=ab initio prediction:Prodigal:2.60,similar to AA sequence:RefSeq:YP_003083736.1,similar to AA sequence:UniProtKB:Q9K0V3,protein motif:CLUSTERS:PRK10319,protein motif:TIGRFAMs:TIGR02883,protein motif:Pfam:PF01520.12;locus_tag=cluster8_reference_00452;product=N-acetylmuramoyl-L-alanine amidase,N-acetylmuramoyl-L-alanine ami…
cluster8_reference|SC|contig000001	Prodigal:2.60	CDS	472190	472651	.	-	0	ID=cluster8_reference_00453;inference=ab initio prediction:Prodigal:2.60,similar to AA sequence:RefSeq:YP_005878022.1,similar to AA sequence:UniProtKB:P44492,protein motif:CLUSTERS:PRK10646,protein motif:TIGRFAMs:TIGR00150,protein motif:Pfam:PF02367.11;locus_tag=cluster8_reference_00453;product=putative ATPase,hypothetical protein,ADP-binding protein,ATPase%2C YjeE family,Uncharacterised P-loop h…
cluster8_reference|SC|contig000001	Prodigal:2.60	CDS	472853	473665	.	+	0	ID=cluster8_reference_00454;eC_number=5.1.1.3,5.1.1.3;gene=glr;inference=ab initio prediction:Prodigal:2.60,similar to AA sequence:RefSeq:YP_003083734.1,similar to AA sequence:UniProtKB:P94556,protein motif:CLUSTERS:PRK00865,protein motif:Cdd:COG0127,protein motif:TIGRFAMs:TIGR00067,protein motif:Pfam:PF01177.16;locus_tag=cluster8_reference_00454;product=glutamate racemase,Glutamate racemase 1,gl…
cluster8_reference|SC|contig000001	Prodigal:2.60	CDS	474899	475126	.	+	0	ID=cluster8_reference_00455;inference=ab initio prediction:Prodigal:2.60;locus_tag=cluster8_reference_00455;product=hypothetical protein;protein_id=gnl|SC|cluster8_reference_00455
cluster8_reference|SC|contig000001	Prodigal:2.60	CDS	475573	477714	.	+	0	ID=cluster8_reference_00456;gene=tbpB;inference=ab initio prediction:Prodigal:2.60,similar to AA sequence:RefSeq:YP_005896398.1,similar to AA sequence:UniProtKB:Q09057,protein motif:Pfam:PF01298.12;locus_tag=cluster8_reference_00456;product=transferrin-binding protein 2,Transferrin-binding protein 2 precursor,Transferrin binding protein-like solute binding protein;protein_id=gnl|SC|cluster8_refer…
cluster8_reference|SC|contig000001	Prodigal:2.60	CDS	477801	480548	.	+	0	ID=cluster8_reference_00457;gene=tbpA;inference=ab initio prediction:Prodigal:2.60,similar to AA sequence:RefSeq:YP_005904351.1,similar to AA sequence:UniProtKB:Q9K0U9,protein motif:CLUSTERS:PRK13524,protein motif:Cdd:COG4206,protein motif:TIGRFAMs:TIGR01776,protein motif:Pfam:PF00593.18;locus_tag=cluster8_reference_00457;product=transferrin-binding protein 1,Transferrin-binding protein 1 precurs…
cluster8_reference|SC|contig000001	Prodigal:2.60	CDS	483585	484727	.	-	0	ID=cluster8_reference_00458;gene=potD-1;inference=ab initio prediction:Prodigal:2.60,similar to AA sequence:RefSeq:NP_273509.1,similar to AA sequence:UniProtKB:P31133,protein motif:CLUSTERS:PRK10682,protein motif:Cdd:COG4134;locus_tag=cluster8_reference_00458;product=spermidine/putrescine ABC transporter substrate-binding protein,Putrescine-binding periplasmic protein precursor,putrescine transpo…
cluster8_reference|SC|contig000001	Prodigal:2.60	CDS	485030	485293	.	+	0	ID=cluster8_reference_00459;gene=rpsT;inference=ab initio prediction:Prodigal:2.60,similar to AA sequence:RefSeq:YP_208543.1,similar to AA sequence:UniProtKB:Q9HVM1,protein motif:CLUSTERS:PRK00239,protein motif:Cdd:COG0268,protein motif:TIGRFAMs:TIGR00029,protein motif:Pfam:PF01649.12;locus_tag=cluster8_reference_00459;product=30S ribosomal protein S20,30S ribosomal protein S20,30S ribosomal prot…
cluster8_reference|SC|contig000001	Prodigal:2.60	CDS	485523	486602	.	+	0	ID=cluster8_reference_00460;eC_number=3.1.1.32;inference=ab initio prediction:Prodigal:2.60,similar to AA sequence:RefSeq:YP_002343284.1,similar to AA sequence:UniProtKB:Q9K0U7,protein motif:CLUSTERS:PRK10763,protein motif:Pfam:PF02253.9;locus_tag=cluster8_reference_00460;product=phopholipase,Putative phospholipase A1 precursor,phospholipase A,Phospholipase A1;protein_id=gnl|SC|cluster8_reference…
cluster8_reference|SC|contig000001	Prodigal:2.60	CDS	486745	487446	.	+	0	ID=cluster8_reference_00461;inference=ab initio prediction:Prodigal:2.60,similar to AA sequence:RefSeq:YP_002343283.1,protein motif:Cdd:COG2928,protein motif:Pfam:PF04367.7;locus_tag=cluster8_reference_00461;product=integral membrane protein,Uncharacterized conserved protein,Protein of unknown function (DUF502);protein_id=gnl|SC|cluster8_reference_00461
cluster8_reference|SC|contig000001	Prodigal:2.60	CDS	487504	489312	.	+	0	ID=cluster8_reference_00462;eC_number=6.1.1.12;gene=aspS;inference=ab initio prediction:Prodigal:2.60,similar to AA sequence:RefSeq:YP_002002386.1,similar to AA sequence:UniProtKB:P21889,protein motif:CLUSTERS:PRK00476,protein motif:Cdd:COG0017,protein motif:TIGRFAMs:TIGR00459,protein motif:Pfam:PF00152.14;locus_tag=cluster8_reference_00462;product=aspartyl-tRNA synthetase,Aspartate--tRNA ligase,…
cluster8_reference|SC|contig000001	Prodigal:2.60	CDS	489462	489746	.	+	0	ID=cluster8_reference_00463;inference=ab initio prediction:Prodigal:2.60,similar to AA sequence:RefSeq:YP_002002385.1;locus_tag=cluster8_reference_00463;product=Hypothetical periplasmic protein;protein_id=gnl|SC|cluster8_reference_00463
cluster8_reference|SC|contig000001	Prodigal:2.60	CDS	489913	491805	.	+	0	ID=cluster8_reference_00464;eC_number=4.1.1.19,4.1.1.19;gene=speA;inference=ab initio prediction:Prodigal:2.60,similar to AA sequence:RefSeq:YP_208537.1,similar to AA sequence:UniProtKB:P21170,protein motif:CLUSTERS:PRK05354,protein motif:Cdd:COG0019,protein motif:TIGRFAMs:TIGR01273,protein motif:Pfam:PF02784.10;locus_tag=cluster8_reference_00464;product=arginine decarboxylase,Biosynthetic argini…
cluster8_reference|SC|contig000001	Prodigal:2.60	CDS	491904	492827	.	+	0	ID=cluster8_reference_00465;eC_number=3.5.3.11,3.5.3.11;gene=speB;inference=ab initio prediction:Prodigal:2.60,similar to AA sequence:RefSeq:YP_208536.1,similar to AA sequence:UniProtKB:P60651,protein motif:CLUSTERS:PRK02190,protein motif:Cdd:COG0010,protein motif:TIGRFAMs:TIGR01230,protein motif:Pfam:PF00491.15;locus_tag=cluster8_reference_00465;product=agmatinase,Agmatinase,agmatinase,Arginase/…
cluster8_reference|SC|contig000001	Prodigal:2.60	CDS	493025	494491	.	+	0	ID=cluster8_reference_00466;gene=ybhI;inference=ab initio prediction:Prodigal:2.60,similar to AA sequence:RefSeq:YP_002002382.1,similar to AA sequence:UniProtKB:P75763,protein motif:TIGRFAMs:TIGR00785,protein motif:Pfam:PF00939.13;locus_tag=cluster8_reference_00466;product=C4-dicarboxylate transporter,Inner membrane protein ybhI,transporter%2C divalent anion:Na+ symporter (DASS) family,Sodium:sul…
cluster8_reference|SC|contig000001	Prodigal:2.60	CDS	494698	495732	.	-	0	ID=cluster8_reference_00467;eC_number=2.-.-.-;gene=ynhG;inference=ab initio prediction:Prodigal:2.60,similar to AA sequence:RefSeq:YP_005894475.1,similar to AA sequence:UniProtKB:P76193,protein motif:CLUSTERS:PRK10190,protein motif:Pfam:PF03734.8;locus_tag=cluster8_reference_00467;product=ErfK/YbiS/YcfS/YnhG family protein,Probable L%2CD-transpeptidase YnhG precursor,L%2CD-transpeptidase,L%2CD-tr…
cluster8_reference|SC|contig000001	Prodigal:2.60	CDS	495805	495975	.	+	0	ID=cluster8_reference_00468;inference=ab initio prediction:Prodigal:2.60,similar to AA sequence:RefSeq:YP_002002379.1;locus_tag=cluster8_reference_00468;product=23S rRNA (uracil-5-)-methyltransferase RumA;protein_id=gnl|SC|cluster8_reference_00468
cluster8_reference|SC|contig000001	Prodigal:2.60	CDS	495997	497139	.	+	0	ID=cluster8_reference_00469;eC_number=2.3.1.47,2.3.1.47;gene=bioF;inference=ab initio prediction:Prodigal:2.60,similar to AA sequence:RefSeq:YP_208533.1,similar to AA sequence:UniProtKB:P53556,protein motif:CLUSTERS:PRK05958,protein motif:Cdd:COG0156,protein motif:TIGRFAMs:TIGR00858,protein motif:Pfam:PF00155.15;locus_tag=cluster8_reference_00469;product=8-amino-7-oxononanoate synthase,8-amino-7-…
cluster8_reference|SC|contig000001	Prodigal:2.60	CDS	497149	497796	.	+	0	ID=cluster8_reference_00470;inference=ab initio prediction:Prodigal:2.60,similar to AA sequence:RefSeq:YP_002002377.1,protein motif:Cdd:COG2830,protein motif:Pfam:PF04301.7;locus_tag=cluster8_reference_00470;product=Dithiobiotin synthetase,Uncharacterized protein conserved in bacteria,Protein of unknown function (DUF452);protein_id=gnl|SC|cluster8_reference_00470
cluster8_reference|SC|contig000001	Prodigal:2.60	CDS	497784	498566	.	+	0	ID=cluster8_reference_00471;gene=bioC;inference=ab initio prediction:Prodigal:2.60,similar to AA sequence:RefSeq:YP_001599772.1,protein motif:CLUSTERS:PRK10258,protein motif:Cdd:COG2830,protein motif:TIGRFAMs:TIGR02072,protein motif:Pfam:PF08241.6;locus_tag=cluster8_reference_00471;product=biotin synthesis protein BioC%2C putative,biotin biosynthesis protein BioC,Uncharacterized protein conserved…
cluster8_reference|SC|contig000001	Prodigal:2.60	CDS	498786	500222	.	+	0	ID=cluster8_reference_00472;inference=ab initio prediction:Prodigal:2.60,protein motif:Cdd:COG3170;locus_tag=cluster8_reference_00472;product=Tfp pilus assembly protein FimV;protein_id=gnl|SC|cluster8_reference_00472
cluster8_reference|SC|contig000001	Prodigal:2.60	CDS	500225	501322	.	+	0	ID=cluster8_reference_00473;inference=ab initio prediction:Prodigal:2.60;locus_tag=cluster8_reference_00473;product=hypothetical protein;protein_id=gnl|SC|cluster8_reference_00473
cluster8_reference|SC|contig000001	Prodigal:2.60	CDS	501334	501870	.	+	0	ID=cluster8_reference_00474;gene=mglA;inference=ab initio prediction:Prodigal:2.60,similar to AA sequence:RefSeq:YP_004048139.1,similar to AA sequence:UniProtKB:Q1DB04,protein motif:TIGRFAMs:TIGR00231,protein motif:Pfam:PF03029.11;locus_tag=cluster8_reference_00474;product=ATP-binding protein,Mutual gliding-motility protein MglA,small GTP-binding protein domain,Conserved hypothetical ATP binding …
cluster8_reference|SC|contig000001	Prodigal:2.60	CDS	501872	502516	.	+	0	ID=cluster8_reference_00475;inference=ab initio prediction:Prodigal:2.60;locus_tag=cluster8_reference_00475;product=hypothetical protein;protein_id=gnl|SC|cluster8_reference_00475
cluster8_reference|SC|contig000001	Prodigal:2.60	CDS	502539	502898	.	+	0	ID=cluster8_reference_00476;inference=ab initio prediction:Prodigal:2.60,similar to AA sequence:RefSeq:YP_005894467.1,protein motif:Pfam:PF03259.11;locus_tag=cluster8_reference_00476;product=roadblock/LC7 domain protein,Roadblock/LC7 domain;protein_id=gnl|SC|cluster8_reference_00476
cluster8_reference|SC|contig000001	Aragorn:1.2.36	tRNA	502991	503066	.	+	0	ID=cluster8_reference_00477;inference=COORDINATES:profile:Aragorn:1.2.36;locus_tag=cluster8_reference_00477;product=tRNA-Asn(gtt)
cluster8_reference|SC|contig000001	Prodigal:2.60	CDS	503616	503993	.	-	0	ID=cluster8_reference_00478;inference=ab initio prediction:Prodigal:2.60,similar to AA sequence:RefSeq:YP_005898351.1,protein motif:Pfam:PF05616.7;locus_tag=cluster8_reference_00478;product=tspB protein,Neisseria meningitidis TspB protein;protein_id=gnl|SC|cluster8_reference_00478
cluster8_reference|SC|contig000001	Prodigal:2.60	CDS	504034	504324	.	-	0	ID=cluster8_reference_00479;inference=ab initio prediction:Prodigal:2.60;locus_tag=cluster8_reference_00479;product=hypothetical protein;protein_id=gnl|SC|cluster8_reference_00479
cluster8_reference|SC|contig000001	Prodigal:2.60	CDS	504384	504911	.	-	0	ID=cluster8_reference_00480;gene=piiC_4;inference=ab initio prediction:Prodigal:2.60,similar to AA sequence:RefSeq:YP_005897336.1,similar to AA sequence:UniProtKB:P09888,protein motif:Cdd:COG3637,protein motif:Pfam:PF02462.9;locus_tag=cluster8_reference_00480;product=opacity protein,Outer membrane protein P.IIC precursor,Opacity protein and related surface antigens,Opacity family porin protein;pr…
cluster8_reference|SC|contig000001	Prodigal:2.60	CDS	510727	511371	.	+	0	ID=cluster8_reference_00481;gene=rplC;inference=ab initio prediction:Prodigal:2.60,similar to AA sequence:RefSeq:YP_208872.1,similar to AA sequence:UniProtKB:P60438,protein motif:CLUSTERS:PRK00001,protein motif:Cdd:COG0087,protein motif:TIGRFAMs:TIGR03625,protein motif:Pfam:PF00297.16;locus_tag=cluster8_reference_00481;product=50S ribosomal protein L3,50S ribosomal protein L3,50S ribosomal protei…
cluster8_reference|SC|contig000001	Prodigal:2.60	CDS	511371	511991	.	+	0	ID=cluster8_reference_00482;gene=rplD;inference=ab initio prediction:Prodigal:2.60,similar to AA sequence:RefSeq:YP_208871.1,similar to AA sequence:UniProtKB:P60726,protein motif:CLUSTERS:PRK05319,protein motif:TIGRFAMs:TIGR03953,protein motif:Pfam:PF00573.16;locus_tag=cluster8_reference_00482;product=50S ribosomal protein L4,50S ribosomal protein L4,50S ribosomal protein L4,50S ribosomal protein…
cluster8_reference|SC|contig000001	Prodigal:2.60	CDS	511988	512302	.	+	0	ID=cluster8_reference_00483;gene=rplW;inference=ab initio prediction:Prodigal:2.60,similar to AA sequence:RefSeq:YP_208870.1,similar to AA sequence:UniProtKB:Q9K1I6,protein motif:CLUSTERS:PRK05738,protein motif:Cdd:COG0089,protein motif:TIGRFAMs:TIGR03636,protein motif:Pfam:PF00276.14;locus_tag=cluster8_reference_00483;product=50S ribosomal protein L23,50S ribosomal protein L23,50S ribosomal prot…
cluster8_reference|SC|contig000001	Prodigal:2.60	CDS	512308	513141	.	+	0	ID=cluster8_reference_00484;gene=rplB;inference=ab initio prediction:Prodigal:2.60,similar to AA sequence:RefSeq:YP_208869.1,similar to AA sequence:UniProtKB:P60422,protein motif:CLUSTERS:PRK09374,protein motif:Cdd:COG0090,protein motif:TIGRFAMs:TIGR01171,protein motif:Pfam:PF03947.12;locus_tag=cluster8_reference_00484;product=50S ribosomal protein L2,50S ribosomal protein L2,50S ribosomal protei…
cluster8_reference|SC|contig000001	Prodigal:2.60	CDS	513148	513426	.	+	0	ID=cluster8_reference_00485;gene=rpsS;inference=ab initio prediction:Prodigal:2.60,similar to AA sequence:RefSeq:YP_208868.1,similar to AA sequence:UniProtKB:P0A7U3,protein motif:CLUSTERS:PRK00357,protein motif:Cdd:COG0185,protein motif:TIGRFAMs:TIGR01050,protein motif:Pfam:PF00203.15;locus_tag=cluster8_reference_00485;product=30S ribosomal protein S19,30S ribosomal protein S19,30S ribosomal prot…
cluster8_reference|SC|contig000001	Prodigal:2.60	CDS	513435	513764	.	+	0	ID=cluster8_reference_00486;gene=rplV;inference=ab initio prediction:Prodigal:2.60,similar to AA sequence:RefSeq:YP_208867.1,similar to AA sequence:UniProtKB:Q7DDT5,protein motif:CLUSTERS:PRK00565,protein motif:TIGRFAMs:TIGR01044,protein motif:Pfam:PF00237.13;locus_tag=cluster8_reference_00486;product=50S ribosomal protein L22,50S ribosomal protein L22,50S ribosomal protein L22,ribosomal protein …
cluster8_reference|SC|contig000001	Prodigal:2.60	CDS	513774	514466	.	+	0	ID=cluster8_reference_00487;gene=rpsC;inference=ab initio prediction:Prodigal:2.60,similar to AA sequence:RefSeq:YP_004047731.1,similar to AA sequence:UniProtKB:P0A7V3,protein motif:CLUSTERS:PRK00310,protein motif:Cdd:COG4933,protein motif:TIGRFAMs:TIGR01009,protein motif:Pfam:PF00189.14;locus_tag=cluster8_reference_00487;product=30S ribosomal protein S3,30S ribosomal protein S3,30S ribosomal pro…
cluster8_reference|SC|contig000001	Prodigal:2.60	CDS	514396	514863	.	-	0	ID=cluster8_reference_00488;inference=ab initio prediction:Prodigal:2.60;locus_tag=cluster8_reference_00488;product=hypothetical protein;protein_id=gnl|SC|cluster8_reference_00488
cluster8_reference|SC|contig000001	Prodigal:2.60	CDS	514866	515057	.	+	0	ID=cluster8_reference_00489;gene=rpmC;inference=ab initio prediction:Prodigal:2.60,similar to AA sequence:RefSeq:YP_208864.1,similar to AA sequence:UniProtKB:Q9HWE3,protein motif:CLUSTERS:PRK00306,protein motif:Cdd:COG0255,protein motif:TIGRFAMs:TIGR00012,protein motif:Pfam:PF00831.17;locus_tag=cluster8_reference_00489;product=50S ribosomal protein L29,50S ribosomal protein L29,50S ribosomal prot…
cluster8_reference|SC|contig000001	Prodigal:2.60	CDS	515057	515320	.	+	0	ID=cluster8_reference_00490;gene=rpsQ;inference=ab initio prediction:Prodigal:2.60,similar to AA sequence:RefSeq:YP_208863.1,similar to AA sequence:UniProtKB:Q1R616,protein motif:CLUSTERS:PRK05610,protein motif:TIGRFAMs:TIGR03635,protein motif:Pfam:PF00366.14;locus_tag=cluster8_reference_00490;product=30S ribosomal protein S17,30S ribosomal protein S17,30S ribosomal protein S17,30S ribosomal prot…
cluster8_reference|SC|contig000001	Prodigal:2.60	CDS	515542	515910	.	+	0	ID=cluster8_reference_00491;gene=rplN;inference=ab initio prediction:Prodigal:2.60,similar to AA sequence:RefSeq:YP_208862.1,similar to AA sequence:UniProtKB:Q7DDT2,protein motif:CLUSTERS:PRK05483,protein motif:Cdd:COG0093,protein motif:TIGRFAMs:TIGR01067,protein motif:Pfam:PF00238.13;locus_tag=cluster8_reference_00491;product=50S ribosomal protein L14,50S ribosomal protein L14,50S ribosomal prot…
cluster8_reference|SC|contig000001	Prodigal:2.60	CDS	515922	516245	.	+	0	ID=cluster8_reference_00492;gene=rplX;inference=ab initio prediction:Prodigal:2.60,similar to AA sequence:RefSeq:YP_005896938.1,similar to AA sequence:UniProtKB:P60624,protein motif:CLUSTERS:PRK00004,protein motif:TIGRFAMs:TIGR01079,protein motif:Pfam:PF00467.23;locus_tag=cluster8_reference_00492;product=50S ribosomal protein L24,50S ribosomal protein L24,50S ribosomal protein L24,ribosomal prote…
cluster8_reference|SC|contig000001	Prodigal:2.60	CDS	516255	516794	.	+	0	ID=cluster8_reference_00493;gene=rplE;inference=ab initio prediction:Prodigal:2.60,similar to AA sequence:RefSeq:YP_208860.1,similar to AA sequence:UniProtKB:P62399,protein motif:CLUSTERS:PRK00010,protein motif:Cdd:COG0094,protein motif:Pfam:PF00673.15;locus_tag=cluster8_reference_00493;product=50S ribosomal protein L5,50S ribosomal protein L5,50S ribosomal protein L5,Ribosomal protein L5,ribosom…
cluster8_reference|SC|contig000001	Prodigal:2.60	CDS	516797	517102	.	+	0	ID=cluster8_reference_00494;gene=rpsN;inference=ab initio prediction:Prodigal:2.60,similar to AA sequence:RefSeq:YP_208859.1,similar to AA sequence:UniProtKB:P0AG59,protein motif:CLUSTERS:PRK08881,protein motif:Pfam:PF00253.15;locus_tag=cluster8_reference_00494;product=30S ribosomal protein S14,30S ribosomal protein S14,30S ribosomal protein S14,Ribosomal protein S14p/S29e;protein_id=gnl|SC|clust…
cluster8_reference|SC|contig000001	Prodigal:2.60	CDS	517118	517510	.	+	0	ID=cluster8_reference_00495;gene=rpsH;inference=ab initio prediction:Prodigal:2.60,similar to AA sequence:RefSeq:YP_208858.1,similar to AA sequence:UniProtKB:Q3YWV3,protein motif:CLUSTERS:PRK00136,protein motif:Cdd:COG0096,protein motif:Pfam:PF00410.13;locus_tag=cluster8_reference_00495;product=30S ribosomal protein S8,30S ribosomal protein S8,30S ribosomal protein S8,Ribosomal protein S8,Ribosom…
cluster8_reference|SC|contig000001	Prodigal:2.60	CDS	517524	518057	.	+	0	ID=cluster8_reference_00496;gene=rplF;inference=ab initio prediction:Prodigal:2.60,similar to AA sequence:RefSeq:YP_208857.1,similar to AA sequence:UniProtKB:Q9K1I3,protein motif:CLUSTERS:PRK05498,protein motif:TIGRFAMs:TIGR03654,protein motif:Pfam:PF00347.17;locus_tag=cluster8_reference_00496;product=50S ribosomal protein L6,50S ribosomal protein L6,50S ribosomal protein L6,ribosomal protein L6,…
cluster8_reference|SC|contig000001	Prodigal:2.60	CDS	518071	518424	.	+	0	ID=cluster8_reference_00497;gene=rplR;inference=ab initio prediction:Prodigal:2.60,similar to AA sequence:RefSeq:YP_208856.1,similar to AA sequence:UniProtKB:Q6N4U9,protein motif:CLUSTERS:PRK05593,protein motif:TIGRFAMs:TIGR00060,protein motif:Pfam:PF00861.16;locus_tag=cluster8_reference_00497;product=50S ribosomal protein L18,RRP-L18,50S ribosomal protein L18,ribosomal protein L18,Ribosomal L18p…
cluster8_reference|SC|contig000001	Prodigal:2.60	CDS	518443	518961	.	+	0	ID=cluster8_reference_00498;gene=rpsE;inference=ab initio prediction:Prodigal:2.60,similar to AA sequence:RefSeq:YP_208855.1,similar to AA sequence:UniProtKB:P0A7W4,protein motif:CLUSTERS:PRK00550,protein motif:Cdd:COG0098,protein motif:TIGRFAMs:TIGR01021,protein motif:Pfam:PF03719.9;locus_tag=cluster8_reference_00498;product=30S ribosomal protein S5,30S ribosomal protein S5,30S ribosomal protein…
cluster8_reference|SC|contig000001	Prodigal:2.60	CDS	518954	519139	.	+	0	ID=cluster8_reference_00499;gene=rpmD;inference=ab initio prediction:Prodigal:2.60,similar to AA sequence:RefSeq:YP_208854.1,similar to AA sequence:UniProtKB:Q9HWF3,protein motif:CLUSTERS:PRK05611,protein motif:TIGRFAMs:TIGR01308,protein motif:Pfam:PF00327.14;locus_tag=cluster8_reference_00499;product=50S ribosomal protein L30,50S ribosomal protein L30,50S ribosomal protein L30,ribosomal protein …
cluster8_reference|SC|contig000001	Prodigal:2.60	CDS	519141	519575	.	+	0	ID=cluster8_reference_00500;gene=rplO;inference=ab initio prediction:Prodigal:2.60,similar to AA sequence:RefSeq:YP_208853.1,similar to AA sequence:UniProtKB:P02413,protein motif:CLUSTERS:PRK05592,protein motif:TIGRFAMs:TIGR01071,protein motif:Pfam:PF00828.13;locus_tag=cluster8_reference_00500;product=50S ribosomal protein L15,50S ribosomal protein L15,50S ribosomal protein L15,ribosomal protein …
cluster8_reference|SC|contig000001	Prodigal:2.60	CDS	519587	520897	.	+	0	ID=cluster8_reference_00501;gene=secY;inference=ab initio prediction:Prodigal:2.60,similar to AA sequence:RefSeq:YP_208852.1,similar to AA sequence:UniProtKB:P0AGA2,protein motif:CLUSTERS:PRK09204,protein motif:Cdd:COG0201,protein motif:TIGRFAMs:TIGR00967,protein motif:Pfam:PF00344.14;locus_tag=cluster8_reference_00501;product=preprotein translocase subunit SecY,hypothetical protein,preprotein tr…
cluster8_reference|SC|contig000001	Prodigal:2.60	CDS	520902	521120	.	+	0	ID=cluster8_reference_00502;gene=infA;inference=ab initio prediction:Prodigal:2.60,similar to AA sequence:RefSeq:YP_208851.1,similar to AA sequence:UniProtKB:P69222,protein motif:CLUSTERS:PRK00276,protein motif:TIGRFAMs:TIGR00008,protein motif:Pfam:PF01176.13;locus_tag=cluster8_reference_00502;product=translation initiation factor IF-1,Translation initiation factor IF-1,translation initiation fac…
cluster8_reference|SC|contig000001	Prodigal:2.60	CDS	521320	521682	.	+	0	ID=cluster8_reference_00503;gene=rpsM;inference=ab initio prediction:Prodigal:2.60,similar to AA sequence:RefSeq:YP_208850.1,similar to AA sequence:UniProtKB:P0A7S9,protein motif:CLUSTERS:PRK05179,protein motif:Cdd:COG0099,protein motif:TIGRFAMs:TIGR03631,protein motif:Pfam:PF00416.16;locus_tag=cluster8_reference_00503;product=30S ribosomal protein S13,30S ribosomal protein S13,30S ribosomal prot…
cluster8_reference|SC|contig000001	Prodigal:2.60	CDS	521702	522097	.	+	0	ID=cluster8_reference_00504;gene=rpsK;inference=ab initio prediction:Prodigal:2.60,similar to AA sequence:RefSeq:YP_208849.1,similar to AA sequence:UniProtKB:P0A7R9,protein motif:CLUSTERS:PRK05309,protein motif:Cdd:COG0100,protein motif:TIGRFAMs:TIGR03632,protein motif:Pfam:PF00411.13;locus_tag=cluster8_reference_00504;product=30S ribosomal protein S11,30S ribosomal protein S11,30S ribosomal prot…
cluster8_reference|SC|contig000001	Prodigal:2.60	CDS	522117	522737	.	+	0	ID=cluster8_reference_00505;gene=rpsD;inference=ab initio prediction:Prodigal:2.60,similar to AA sequence:RefSeq:YP_208848.1,similar to AA sequence:UniProtKB:P0A7V8,protein motif:CLUSTERS:PRK05327,protein motif:TIGRFAMs:TIGR01017,protein motif:Pfam:PF00163.13;locus_tag=cluster8_reference_00505;product=30S ribosomal protein S4,30S ribosomal protein S4,30S ribosomal protein S4,ribosomal protein S4,…
cluster8_reference|SC|contig000001	Prodigal:2.60	CDS	522763	523749	.	+	0	ID=cluster8_reference_00506;eC_number=2.7.7.6,2.7.7.6;gene=rpoA;inference=ab initio prediction:Prodigal:2.60,similar to AA sequence:RefSeq:YP_208847.1,similar to AA sequence:UniProtKB:Q664U6,protein motif:CLUSTERS:PRK05182,protein motif:Cdd:COG0202,protein motif:TIGRFAMs:TIGR02027,protein motif:Pfam:PF03118.9;locus_tag=cluster8_reference_00506;product=DNA-directed RNA polymerase subunit alpha,DNA…
cluster8_reference|SC|contig000001	Prodigal:2.60	CDS	523773	524141	.	+	0	ID=cluster8_reference_00507;gene=rplQ;inference=ab initio prediction:Prodigal:2.60,similar to AA sequence:RefSeq:YP_208846.1,similar to AA sequence:UniProtKB:P0AG44,protein motif:CLUSTERS:PRK05591,protein motif:Cdd:COG0203,protein motif:TIGRFAMs:TIGR00059,protein motif:Pfam:PF01196.13;locus_tag=cluster8_reference_00507;product=50S ribosomal protein L17,50S ribosomal protein L17,50S ribosomal prot…
cluster8_reference|SC|contig000001	Prodigal:2.60	CDS	524092	524247	.	+	0	ID=cluster8_reference_00508;inference=ab initio prediction:Prodigal:2.60;locus_tag=cluster8_reference_00508;product=hypothetical protein;protein_id=gnl|SC|cluster8_reference_00508
cluster8_reference|SC|contig000001	Prodigal:2.60	CDS	524288	525001	.	+	0	ID=cluster8_reference_00509;gene=minC;inference=ab initio prediction:Prodigal:2.60,similar to AA sequence:RefSeq:YP_001600067.1,similar to AA sequence:UniProtKB:P18196,protein motif:CLUSTERS:PRK04516,protein motif:TIGRFAMs:TIGR01222,protein motif:Pfam:PF03775.10;locus_tag=cluster8_reference_00509;product=septum formation inhibitor,Septum site-determining protein MinC,septum formation inhibitor,se…
cluster8_reference|SC|contig000001	Prodigal:2.60	CDS	525029	525844	.	+	0	ID=cluster8_reference_00510;gene=minD_2;inference=ab initio prediction:Prodigal:2.60,similar to AA sequence:RefSeq:YP_002003081.1,similar to AA sequence:UniProtKB:Q7DDS7,protein motif:CLUSTERS:PRK10818,protein motif:Cdd:COG2894,protein motif:TIGRFAMs:TIGR01968,protein motif:Pfam:PF01656.17;locus_tag=cluster8_reference_00510;product=protein MinD,Cell division inhibitor MinD,cell division inhibitor…
cluster8_reference|SC|contig000001	Prodigal:2.60	CDS	525848	526111	.	+	0	ID=cluster8_reference_00511;gene=minE;inference=ab initio prediction:Prodigal:2.60,similar to AA sequence:RefSeq:YP_208844.1,similar to AA sequence:UniProtKB:P58152,protein motif:CLUSTERS:PRK13989,protein motif:TIGRFAMs:TIGR01215,protein motif:Pfam:PF03776.8;locus_tag=cluster8_reference_00511;product=cell division topological specificity factor MinE,Cell division topological specificity factor,ce…
cluster8_reference|SC|contig000001	Prodigal:2.60	CDS	526115	527035	.	+	0	ID=cluster8_reference_00512;gene=oxyR;inference=ab initio prediction:Prodigal:2.60,similar to AA sequence:RefSeq:YP_208843.1,similar to AA sequence:UniProtKB:P0ACQ4,protein motif:CLUSTERS:PRK11151,protein motif:TIGRFAMs:TIGR03339,protein motif:Pfam:PF03466.14;locus_tag=cluster8_reference_00512;product=LysR family transcriptional regulator,Morphology and auto-aggregation control protein,DNA-bindin…
cluster8_reference|SC|contig000001	Prodigal:2.60	CDS	527364	530201	.	-	0	ID=cluster8_reference_00513;eC_number=6.1.1.9,6.1.1.9;gene=valS;inference=ab initio prediction:Prodigal:2.60,similar to AA sequence:RefSeq:YP_208839.1,similar to AA sequence:UniProtKB:P07118,protein motif:CLUSTERS:PRK05729,protein motif:Cdd:COG0525,protein motif:TIGRFAMs:TIGR00422,protein motif:Pfam:PF00133.16;locus_tag=cluster8_reference_00513;product=valyl-tRNA synthetase,Valine--tRNA ligase,va…
cluster8_reference|SC|contig000001	Prodigal:2.60	CDS	530298	531107	.	-	0	ID=cluster8_reference_00514;gene=zupT;inference=ab initio prediction:Prodigal:2.60,similar to AA sequence:RefSeq:YP_005877763.1,similar to AA sequence:UniProtKB:P0A8H3,protein motif:CLUSTERS:PRK04201,protein motif:Pfam:PF02535.16;locus_tag=cluster8_reference_00514;product=zinc transporter ZupT,Zinc transporter ZupT,zinc transporter ZupT,ZIP Zinc transporter;protein_id=gnl|SC|cluster8_reference_00…
cluster8_reference|SC|contig000001	Prodigal:2.60	CDS	531288	532544	.	-	0	ID=cluster8_reference_00515;eC_number=1.4.99.1,1.4.3.19;gene=thiO;inference=ab initio prediction:Prodigal:2.60,similar to AA sequence:RefSeq:YP_208838.1,similar to AA sequence:UniProtKB:O31616,protein motif:CLUSTERS:PRK00711,protein motif:Cdd:COG0404,protein motif:TIGRFAMs:TIGR02352,protein motif:Pfam:PF01266.18;locus_tag=cluster8_reference_00515;product=D-amino acid dehydrogenase small subunit,G…
cluster8_reference|SC|contig000001	Prodigal:2.60	CDS	532623	534014	.	-	0	ID=cluster8_reference_00516;inference=ab initio prediction:Prodigal:2.60,similar to AA sequence:RefSeq:YP_208837.1,protein motif:Cdd:COG1115,protein motif:TIGRFAMs:TIGR00835,protein motif:Pfam:PF01235.11;locus_tag=cluster8_reference_00516;product=amino-acid transporter,Na+/alanine symporter,amino acid carrier protein,Sodium:alanine symporter family;protein_id=gnl|SC|cluster8_reference_00516
cluster8_reference|SC|contig000001	Prodigal:2.60	CDS	534371	535147	.	-	0	ID=cluster8_reference_00517;eC_number=2.3.1.129,2.3.1.129;gene=lpxA;inference=ab initio prediction:Prodigal:2.60,similar to AA sequence:RefSeq:YP_208836.1,similar to AA sequence:UniProtKB:P0A722,protein motif:CLUSTERS:PRK05289,protein motif:Cdd:COG0110,protein motif:TIGRFAMs:TIGR01852,protein motif:Pfam:PF00132.18;locus_tag=cluster8_reference_00517;product=UDP-N-acetylglucosamine acyltransferase,…
cluster8_reference|SC|contig000001	Prodigal:2.60	CDS	535190	535870	.	-	0	ID=cluster8_reference_00518;inference=ab initio prediction:Prodigal:2.60,protein motif:Pfam:PF07751.5;locus_tag=cluster8_reference_00518;product=Abi-like protein;protein_id=gnl|SC|cluster8_reference_00518
cluster8_reference|SC|contig000001	Prodigal:2.60	CDS	536077	536526	.	-	0	ID=cluster8_reference_00519;eC_number=4.2.1.-;gene=fabZ;inference=ab initio prediction:Prodigal:2.60,similar to AA sequence:RefSeq:YP_208834.1,similar to AA sequence:UniProtKB:P0A6Q6,protein motif:CLUSTERS:PRK00006,protein motif:TIGRFAMs:TIGR01750,protein motif:Pfam:PF07977.7;locus_tag=cluster8_reference_00519;product=(3R)-hydroxymyristoyl-ACP dehydratase,(3R)-hydroxymyristoyl-[acyl-carrier-prote…
cluster8_reference|SC|contig000001	Prodigal:2.60	CDS	536562	537605	.	-	0	ID=cluster8_reference_00520;eC_number=2.3.1.-;gene=lpxD;inference=ab initio prediction:Prodigal:2.60,similar to AA sequence:RefSeq:YP_001600057.1,similar to AA sequence:UniProtKB:Q9HXY6,protein motif:CLUSTERS:PRK00892,protein motif:Cdd:COG0052,protein motif:TIGRFAMs:TIGR01853,protein motif:Pfam:PF00132.18;locus_tag=cluster8_reference_00520;product=UDP-3-O-[3-hydroxymyristoyl] glucosamine N-acyltr…
cluster8_reference|SC|contig000001	Prodigal:2.60	CDS	537638	538138	.	-	0	ID=cluster8_reference_00521;gene=skp;inference=ab initio prediction:Prodigal:2.60,similar to AA sequence:RefSeq:YP_002003097.1,similar to AA sequence:UniProtKB:P0A1Z2,protein motif:CLUSTERS:PRK10780,protein motif:Cdd:COG2825,protein motif:Pfam:PF03938.8;locus_tag=cluster8_reference_00521;product=Outer membrane protein OmpH%2C putative,Outer membrane protein ompH,periplasmic chaperone,Outer membra…
cluster8_reference|SC|contig000001	Prodigal:2.60	CDS	538204	540597	.	-	0	ID=cluster8_reference_00522;gene=omp;inference=ab initio prediction:Prodigal:2.60,similar to AA sequence:RefSeq:YP_005892791.1,similar to AA sequence:UniProtKB:Q9K1H0,protein motif:CLUSTERS:PRK11067,protein motif:Cdd:COG4775,protein motif:TIGRFAMs:TIGR03303,protein motif:Pfam:PF01103.17;locus_tag=cluster8_reference_00522;product=Outer-membrane protein assembly factor Omp85,Outer membrane protein …
cluster8_reference|SC|contig000001	Prodigal:2.60	CDS	540654	541994	.	-	0	ID=cluster8_reference_00523;eC_number=3.4.24.-;gene=rseP;inference=ab initio prediction:Prodigal:2.60,similar to AA sequence:RefSeq:YP_001600054.1,similar to AA sequence:UniProtKB:P0AEH1,protein motif:CLUSTERS:PRK10779,protein motif:Cdd:COG0264,protein motif:TIGRFAMs:TIGR00054,protein motif:Pfam:PF02163.16;locus_tag=cluster8_reference_00523;product=integral membrane protein,Regulator of sigma E p…
cluster8_reference|SC|contig000001	Prodigal:2.60	CDS	542029	543264	.	-	0	ID=cluster8_reference_00524;eC_number=1.1.1.267;gene=dxr;inference=ab initio prediction:Prodigal:2.60,similar to AA sequence:RefSeq:YP_002003100.1,similar to AA sequence:UniProtKB:Q9KGU6,protein motif:CLUSTERS:PRK05447,protein motif:Cdd:COG0264,protein motif:TIGRFAMs:TIGR00243,protein motif:Pfam:PF02670.10;locus_tag=cluster8_reference_00524;product=1-deoxy-D-xylulose 5-phosphate reductoisomerase,…
cluster8_reference|SC|contig000001	Prodigal:2.60	CDS	543269	544066	.	-	0	ID=cluster8_reference_00525;eC_number=2.7.7.41,2.7.7.41;gene=cdsA;inference=ab initio prediction:Prodigal:2.60,similar to AA sequence:RefSeq:YP_208828.1,similar to AA sequence:UniProtKB:P0ABG1,protein motif:CLUSTERS:PRK11624,protein motif:Cdd:COG4589,protein motif:Pfam:PF01148.14;locus_tag=cluster8_reference_00525;product=phosphatidate cytidylyltransferase,Phosphatidate cytidylyltransferase,CDP-d…
cluster8_reference|SC|contig000001	Prodigal:2.60	CDS	544069	544815	.	-	0	ID=cluster8_reference_00526;eC_number=2.5.1.31;gene=uppS;inference=ab initio prediction:Prodigal:2.60,similar to AA sequence:RefSeq:YP_001600051.1,similar to AA sequence:UniProtKB:P60472,protein motif:CLUSTERS:PRK14836,protein motif:Cdd:COG0020,protein motif:TIGRFAMs:TIGR00055,protein motif:Pfam:PF01255.13;locus_tag=cluster8_reference_00526;product=undecaprenyl diphosphate synthase,Undecaprenyl p…
cluster8_reference|SC|contig000001	Prodigal:2.60	CDS	544871	545428	.	-	0	ID=cluster8_reference_00527;gene=frr;inference=ab initio prediction:Prodigal:2.60,similar to AA sequence:RefSeq:YP_002003103.1,similar to AA sequence:UniProtKB:Q8GRF5,protein motif:CLUSTERS:PRK00083,protein motif:Cdd:COG0264,protein motif:TIGRFAMs:TIGR00496,protein motif:Pfam:PF01765.13;locus_tag=cluster8_reference_00527;product=ribosome recycling factor,Ribosome-releasing factor,ribosome recycli…
cluster8_reference|SC|contig000001	Prodigal:2.60	CDS	545609	546775	.	-	0	ID=cluster8_reference_00528;gene=yeeA;inference=ab initio prediction:Prodigal:2.60,similar to AA sequence:RefSeq:YP_001600049.1,similar to AA sequence:UniProtKB:P33011,protein motif:Cdd:COG4129,protein motif:TIGRFAMs:TIGR01667,protein motif:Pfam:PF04632.6;locus_tag=cluster8_reference_00528;product=integral membrane protein,Inner membrane protein yeeA,Predicted membrane protein,integral membrane p…
cluster8_reference|SC|contig000001	Aragorn:1.2.36	tRNA	546812	546887	.	-	0	ID=cluster8_reference_00529;inference=COORDINATES:profile:Aragorn:1.2.36;locus_tag=cluster8_reference_00529;product=tRNA-Thr(cgt)
cluster8_reference|SC|contig000001	Prodigal:2.60	CDS	546993	547478	.	+	0	ID=cluster8_reference_00530;inference=ab initio prediction:Prodigal:2.60,similar to AA sequence:RefSeq:YP_001600048.1;locus_tag=cluster8_reference_00530;product=integral membrane protein;protein_id=gnl|SC|cluster8_reference_00530
cluster8_reference|SC|contig000001	Prodigal:2.60	CDS	547574	548197	.	+	0	ID=cluster8_reference_00531;eC_number=2.1.1.170;gene=gidB;inference=ab initio prediction:Prodigal:2.60,similar to AA sequence:RefSeq:YP_208822.1,similar to AA sequence:UniProtKB:P0A6U5,protein motif:CLUSTERS:PRK00107,protein motif:TIGRFAMs:TIGR00138,protein motif:Pfam:PF02527.9;locus_tag=cluster8_reference_00531;product=16S rRNA methyltransferase GidB,Ribosomal RNA small subunit methyltransferase…
cluster8_reference|SC|contig000001	Prodigal:2.60	CDS	548296	549069	.	+	0	ID=cluster8_reference_00532;gene=soj;inference=ab initio prediction:Prodigal:2.60,similar to AA sequence:RefSeq:YP_208821.1,similar to AA sequence:UniProtKB:P37522,protein motif:CLUSTERS:PRK13869,protein motif:Cdd:COG2894,protein motif:TIGRFAMs:TIGR03453,protein motif:Pfam:PF01656.17;locus_tag=cluster8_reference_00532;product=parA family protein - ATPase,Sporulation initiation inhibitor protein s…
cluster8_reference|SC|contig000001	Prodigal:2.60	CDS	550062	550646	.	-	0	ID=cluster8_reference_00533;eC_number=3.1.26.4;gene=rnhB;inference=ab initio prediction:Prodigal:2.60,similar to AA sequence:RefSeq:YP_002003110.1,similar to AA sequence:UniProtKB:P10442,protein motif:CLUSTERS:PRK00015,protein motif:TIGRFAMs:TIGR00729,protein motif:Pfam:PF01351.12;locus_tag=cluster8_reference_00533;product=ribonuclease HII,Ribonuclease HII,ribonuclease HII,ribonuclease HII,Ribonu…
cluster8_reference|SC|contig000001	Prodigal:2.60	CDS	550715	552610	.	-	0	ID=cluster8_reference_00534;gene=mnmG;inference=ab initio prediction:Prodigal:2.60,similar to AA sequence:RefSeq:YP_002003111.1,similar to AA sequence:UniProtKB:P0A6U3,protein motif:CLUSTERS:PRK05192,protein motif:Cdd:COG5158,protein motif:TIGRFAMs:TIGR00136,protein motif:Pfam:PF01134.16;locus_tag=cluster8_reference_00534;product=tRNA uridine 5-carboxymethylaminomethyl modification protein GidA,G…
cluster8_reference|SC|contig000001	Prodigal:2.60	CDS	552935	554362	.	-	0	ID=cluster8_reference_00535;inference=ab initio prediction:Prodigal:2.60,similar to AA sequence:RefSeq:YP_208818.1,protein motif:Cdd:COG1115,protein motif:TIGRFAMs:TIGR00835,protein motif:Pfam:PF01235.11;locus_tag=cluster8_reference_00535;product=amino-acid transport protein,Na+/alanine symporter,amino acid carrier protein,Sodium:alanine symporter family;protein_id=gnl|SC|cluster8_reference_00535
cluster8_reference|SC|contig000001	Prodigal:2.60	CDS	554522	555514	.	+	0	ID=cluster8_reference_00536;eC_number=1.1.1.262;gene=pdxA;inference=ab initio prediction:Prodigal:2.60,similar to AA sequence:RefSeq:NP_273253.1,similar to AA sequence:UniProtKB:Q9I5U4,protein motif:CLUSTERS:PRK00232,protein motif:TIGRFAMs:TIGR00557,protein motif:Pfam:PF04166.6;locus_tag=cluster8_reference_00536;product=4-hydroxythreonine-4-phosphate dehydrogenase,4-hydroxythreonine-4-phosphate d…
cluster8_reference|SC|contig000001	Prodigal:2.60	CDS	556085	558844	.	-	0	ID=cluster8_reference_00537;eC_number=3.1.26.12;gene=rne;inference=ab initio prediction:Prodigal:2.60,similar to AA sequence:RefSeq:YP_003083981.1,similar to AA sequence:UniProtKB:P21513,protein motif:CLUSTERS:PRK10811,protein motif:Cdd:COG1530,protein motif:TIGRFAMs:TIGR00757,protein motif:Pfam:PF10150.3;locus_tag=cluster8_reference_00537;product=ribonuclease E,Ribonuclease E,ribonuclease E,Ribo…
cluster8_reference|SC|contig000001	Prodigal:2.60	CDS	559338	560330	.	+	0	ID=cluster8_reference_00538;eC_number=4.2.1.70,5.4.99.24;gene=rluC;inference=ab initio prediction:Prodigal:2.60,similar to AA sequence:RefSeq:YP_208814.1,similar to AA sequence:UniProtKB:P0AA39,protein motif:CLUSTERS:PRK11025,protein motif:TIGRFAMs:TIGR00005,protein motif:Pfam:PF00849.16;locus_tag=cluster8_reference_00538;product=protein RluC,Ribosomal large subunit pseudouridine synthase C,23S r…
cluster8_reference|SC|contig000001	Prodigal:2.60	CDS	560378	561550	.	+	0	ID=cluster8_reference_00539;eC_number=2.4.1.182,2.4.1.182;gene=lpxB;inference=ab initio prediction:Prodigal:2.60,similar to AA sequence:RefSeq:YP_208813.1,similar to AA sequence:UniProtKB:P10441,protein motif:CLUSTERS:PRK00025,protein motif:Cdd:COG3952,protein motif:TIGRFAMs:TIGR00215,protein motif:Pfam:PF02684.9;locus_tag=cluster8_reference_00539;product=lipid-A-disaccharide synthase,Lipid-A-dis…
cluster8_reference|SC|contig000001	Prodigal:2.60	CDS	561558	561803	.	+	0	ID=cluster8_reference_00540;inference=ab initio prediction:Prodigal:2.60;locus_tag=cluster8_reference_00540;product=hypothetical protein;protein_id=gnl|SC|cluster8_reference_00540
cluster8_reference|SC|contig000001	Prodigal:2.60	CDS	561950	562216	.	+	0	ID=cluster8_reference_00541;inference=ab initio prediction:Prodigal:2.60;locus_tag=cluster8_reference_00541;product=hypothetical protein;protein_id=gnl|SC|cluster8_reference_00541
cluster8_reference|SC|contig000001	Prodigal:2.60	CDS	562480	563289	.	-	0	ID=cluster8_reference_00542;eC_number=1.3.1.26,1.3.1.26;gene=dapB;inference=ab initio prediction:Prodigal:2.60,similar to AA sequence:RefSeq:YP_208812.1,similar to AA sequence:UniProtKB:Q1IF57,protein motif:CLUSTERS:PRK00048,protein motif:Cdd:COG0289,protein motif:TIGRFAMs:TIGR00036,protein motif:Pfam:PF05173.8;locus_tag=cluster8_reference_00542;product=dihydrodipicolinate reductase,Dihydrodipico…
cluster8_reference|SC|contig000001	Aragorn:1.2.36	tRNA	563485	563577	.	+	0	ID=cluster8_reference_00543;inference=COORDINATES:profile:Aragorn:1.2.36;locus_tag=cluster8_reference_00543;product=tRNA-Lys(ttt)
cluster8_reference|SC|contig000001	Prodigal:2.60	CDS	563703	564329	.	+	0	ID=cluster8_reference_00544;gene=fur;inference=ab initio prediction:Prodigal:2.60,similar to AA sequence:RefSeq:YP_004047799.1,similar to AA sequence:UniProtKB:P37736,protein motif:CLUSTERS:PRK09462,protein motif:Pfam:PF01475.13;locus_tag=cluster8_reference_00544;product=ferric uptake regulation protein,Ferric uptake regulation protein,ferric uptake regulator,Ferric uptake regulator family;protei…
cluster8_reference|SC|contig000001	Prodigal:2.60	CDS	564399	565124	.	+	0	ID=cluster8_reference_00545;eC_number=2.3.2.-,2.3.2.6;gene=aat;inference=ab initio prediction:Prodigal:2.60,similar to AA sequence:RefSeq:YP_004047800.1,similar to AA sequence:UniProtKB:P0A8P1,protein motif:CLUSTERS:PRK00301,protein motif:Cdd:COG2360,protein motif:TIGRFAMs:TIGR00667,protein motif:Pfam:PF03588.8;locus_tag=cluster8_reference_00545;product=leucyl/phenylalanyl-tRNA--protein transfera…
cluster8_reference|SC|contig000001	Prodigal:2.60	CDS	565268	566299	.	-	0	ID=cluster8_reference_00546;eC_number=1.2.1.12,1.2.1.12;gene=gap_1;inference=ab initio prediction:Prodigal:2.60,similar to AA sequence:RefSeq:YP_208807.1,similar to AA sequence:UniProtKB:P00362,protein motif:CLUSTERS:PRK07729,protein motif:Cdd:COG0021,protein motif:TIGRFAMs:TIGR01534,protein motif:Pfam:PF02800.14;locus_tag=cluster8_reference_00546;product=glyceraldehyde-3-phosphate dehydrogenase,…
cluster8_reference|SC|contig000001	Prodigal:2.60	CDS	566499	567338	.	-	0	ID=cluster8_reference_00547;gene=rnfB;inference=ab initio prediction:Prodigal:2.60,similar to AA sequence:RefSeq:YP_208806.1,similar to AA sequence:UniProtKB:P0CZ14,protein motif:CLUSTERS:PRK06991,protein motif:Cdd:COG0167,protein motif:TIGRFAMs:TIGR01944,protein motif:Pfam:PF00037.21;locus_tag=cluster8_reference_00547;product=ferredoxin,Nitrogen fixation protein rnfB,ferredoxin,Dihydroorotate de…
cluster8_reference|SC|contig000001	Prodigal:2.60	CDS	567487	569463	.	+	0	ID=cluster8_reference_00548;gene=kefC;inference=ab initio prediction:Prodigal:2.60,similar to AA sequence:RefSeq:YP_001600025.1,similar to AA sequence:UniProtKB:P03819,protein motif:CLUSTERS:PRK03562,protein motif:Cdd:COG4651,protein motif:TIGRFAMs:TIGR00932,protein motif:Pfam:PF00999.15;locus_tag=cluster8_reference_00548;product=glutathione-regulated potassium-efflux system protein,K(+)/H(+) ant…
cluster8_reference|SC|contig000001	Aragorn:1.2.36	tRNA	569533	569608	.	+	0	ID=cluster8_reference_00549;inference=COORDINATES:profile:Aragorn:1.2.36;locus_tag=cluster8_reference_00549;product=tRNA-Val(tac)
cluster8_reference|SC|contig000001	Aragorn:1.2.36	tRNA	569641	569717	.	+	0	ID=cluster8_reference_00550;inference=COORDINATES:profile:Aragorn:1.2.36;locus_tag=cluster8_reference_00550;product=tRNA-Asp(gtc)
cluster8_reference|SC|contig000001	Aragorn:1.2.36	tRNA	569757	569832	.	+	0	ID=cluster8_reference_00551;inference=COORDINATES:profile:Aragorn:1.2.36;locus_tag=cluster8_reference_00551;product=tRNA-Val(tac)
cluster8_reference|SC|contig000001	Aragorn:1.2.36	tRNA	569865	569941	.	+	0	ID=cluster8_reference_00552;inference=COORDINATES:profile:Aragorn:1.2.36;locus_tag=cluster8_reference_00552;product=tRNA-Asp(gtc)
cluster8_reference|SC|contig000001	Prodigal:2.60	CDS	570529	571848	.	-	0	ID=cluster8_reference_00553;eC_number=4.3.1.17;gene=sdaA;inference=ab initio prediction:Prodigal:2.60,similar to AA sequence:RefSeq:YP_001600024.1,similar to AA sequence:UniProtKB:P30744,protein motif:CLUSTERS:PRK15040,protein motif:Cdd:COG1760,protein motif:TIGRFAMs:TIGR00720,protein motif:Pfam:PF03313.9;locus_tag=cluster8_reference_00553;product=L-serine dehydratase,L-serine dehydratase 2,L-ser…
cluster8_reference|SC|contig000001	Prodigal:2.60	CDS	572118	574733	.	-	0	ID=cluster8_reference_00554;eC_number=5.99.1.3;gene=gyrB;inference=ab initio prediction:Prodigal:2.60,similar to AA sequence:RefSeq:YP_002003129.1,similar to AA sequence:UniProtKB:P0AES6,protein motif:CLUSTERS:PRK14939,protein motif:Cdd:COG0188,protein motif:TIGRFAMs:TIGR01059,protein motif:Pfam:PF00204.19;locus_tag=cluster8_reference_00554;product=DNA gyrase subunit B,DNA gyrase subunit B,DNA gy…
cluster8_reference|SC|contig000001	Prodigal:2.60	CDS	574774	575646	.	+	0	ID=cluster8_reference_00555;inference=ab initio prediction:Prodigal:2.60,similar to AA sequence:RefSeq:YP_005877799.1,protein motif:Pfam:PF00924.12;locus_tag=cluster8_reference_00555;product=putative Sm-like integral membrane protein,Mechanosensitive ion channel;protein_id=gnl|SC|cluster8_reference_00555
cluster8_reference|SC|contig000001	Prodigal:2.60	CDS	575734	577770	.	+	0	ID=cluster8_reference_00556;eC_number=3.4.24.70;gene=prlC;inference=ab initio prediction:Prodigal:2.60,similar to AA sequence:RefSeq:YP_002003131.1,similar to AA sequence:UniProtKB:P27237,protein motif:CLUSTERS:PRK10911,protein motif:Cdd:COG0339,protein motif:TIGRFAMs:TIGR02289,protein motif:Pfam:PF01432.14;locus_tag=cluster8_reference_00556;product=PrlC protein,Oligopeptidase A,oligopeptidase A,…
cluster8_reference|SC|contig000001	Prodigal:2.60	CDS	578160	578726	.	-	0	ID=cluster8_reference_00557;gene=yebN;inference=ab initio prediction:Prodigal:2.60,similar to AA sequence:RefSeq:YP_004047813.1,similar to AA sequence:UniProtKB:P76264,protein motif:CLUSTERS:PRK11469,protein motif:TIGRFAMs:TIGR02840,protein motif:Pfam:PF02659.9;locus_tag=cluster8_reference_00557;product=integral membrane protein,hypothetical protein,hypothetical protein,putative sporulation prote…
cluster8_reference|SC|contig000001	Prodigal:2.60	CDS	579100	580056	.	-	0	ID=cluster8_reference_00558;inference=ab initio prediction:Prodigal:2.60,similar to AA sequence:RefSeq:YP_208687.1,protein motif:Pfam:PF02371.10;locus_tag=cluster8_reference_00558;product=invertase related gene 7%2C phage associated protein,Transposase IS116/IS110/IS902 family;protein_id=gnl|SC|cluster8_reference_00558
cluster8_reference|SC|contig000001	Prodigal:2.60	CDS	580271	581458	.	-	0	ID=cluster8_reference_00559;inference=ab initio prediction:Prodigal:2.60,similar to AA sequence:RefSeq:YP_208686.1,protein motif:Cdd:COG4128,protein motif:Pfam:PF05707.6;locus_tag=cluster8_reference_00559;product=phage associated protein,Zonula occludens toxin,Zonular occludens toxin (Zot);protein_id=gnl|SC|cluster8_reference_00559
cluster8_reference|SC|contig000001	Prodigal:2.60	CDS	581459	581743	.	-	0	ID=cluster8_reference_00560;inference=ab initio prediction:Prodigal:2.60,similar to AA sequence:RefSeq:YP_208685.1,protein motif:Pfam:PF10734.3;locus_tag=cluster8_reference_00560;product=phage associated protein,Protein of unknown function (DUF2523);protein_id=gnl|SC|cluster8_reference_00560
cluster8_reference|SC|contig000001	Prodigal:2.60	CDS	582046	583605	.	-	0	ID=cluster8_reference_00561;inference=ab initio prediction:Prodigal:2.60,similar to AA sequence:RefSeq:YP_975665.1,protein motif:Pfam:PF05616.7;locus_tag=cluster8_reference_00561;product=TspB protein,Neisseria meningitidis TspB protein;protein_id=gnl|SC|cluster8_reference_00561
cluster8_reference|SC|contig000001	Prodigal:2.60	CDS	583544	583915	.	-	0	ID=cluster8_reference_00562;inference=ab initio prediction:Prodigal:2.60,similar to AA sequence:RefSeq:YP_208220.1,protein motif:Pfam:PF06575.6;locus_tag=cluster8_reference_00562;product=phage associated protein,Protein of unknown function (DUF1132);protein_id=gnl|SC|cluster8_reference_00562
cluster8_reference|SC|contig000001	Prodigal:2.60	CDS	583983	584282	.	-	0	ID=cluster8_reference_00563;inference=ab initio prediction:Prodigal:2.60,similar to AA sequence:RefSeq:YP_005883091.1;locus_tag=cluster8_reference_00563;product=putative inner membrane protein;protein_id=gnl|SC|cluster8_reference_00563
cluster8_reference|SC|contig000001	Prodigal:2.60	CDS	584310	584540	.	-	0	ID=cluster8_reference_00564;inference=ab initio prediction:Prodigal:2.60;locus_tag=cluster8_reference_00564;product=hypothetical protein;protein_id=gnl|SC|cluster8_reference_00564
cluster8_reference|SC|contig000001	Prodigal:2.60	CDS	584778	584978	.	-	0	ID=cluster8_reference_00565;inference=ab initio prediction:Prodigal:2.60,similar to AA sequence:RefSeq:YP_208223.1;locus_tag=cluster8_reference_00565;product=phage associated protein;protein_id=gnl|SC|cluster8_reference_00565
cluster8_reference|SC|contig000001	Prodigal:2.60	CDS	584982	585293	.	-	0	ID=cluster8_reference_00566;inference=ab initio prediction:Prodigal:2.60,similar to AA sequence:RefSeq:YP_208224.1;locus_tag=cluster8_reference_00566;product=phage associated protein;protein_id=gnl|SC|cluster8_reference_00566
cluster8_reference|SC|contig000001	Prodigal:2.60	CDS	585305	586519	.	-	0	ID=cluster8_reference_00567;inference=ab initio prediction:Prodigal:2.60,similar to AA sequence:RefSeq:YP_005904062.1,protein motif:Pfam:PF02486.13;locus_tag=cluster8_reference_00567;product=replication initiation factor,Replication initiation factor;protein_id=gnl|SC|cluster8_reference_00567
cluster8_reference|SC|contig000001	Prodigal:2.60	CDS	587760	589274	.	-	0	ID=cluster8_reference_00568;eC_number=1.11.1.6,1.11.1.6;gene=katA;inference=ab initio prediction:Prodigal:2.60,similar to AA sequence:RefSeq:YP_208798.1,similar to AA sequence:UniProtKB:P45737,protein motif:CLUSTERS:PRK11249,protein motif:Pfam:PF00199.13;locus_tag=cluster8_reference_00568;product=catalase,Catalase,hydroperoxidase II,Catalase;protein_id=gnl|SC|cluster8_reference_00568
cluster8_reference|SC|contig000001	Prodigal:2.60	CDS	589622	590473	.	+	0	ID=cluster8_reference_00569;gene=rpoN;inference=ab initio prediction:Prodigal:2.60,similar to AA sequence:RefSeq:YP_003083961.1,protein motif:CLUSTERS:PRK05932,protein motif:Cdd:COG1508,protein motif:TIGRFAMs:TIGR02395,protein motif:Pfam:PF04963.7;locus_tag=cluster8_reference_00569;product=RNA polymerase sigma-54 factor,RNA polymerase factor sigma-54,DNA-directed RNA polymerase specialized sigma …
cluster8_reference|SC|contig000001	Prodigal:2.60	CDS	591105	592229	.	-	0	ID=cluster8_reference_00570;eC_number=2.4.-.-;gene=cotSA;inference=ab initio prediction:Prodigal:2.60,similar to AA sequence:RefSeq:YP_002003141.1,similar to AA sequence:UniProtKB:P46915,protein motif:CLUSTERS:PRK15427,protein motif:Cdd:COG0297,protein motif:TIGRFAMs:TIGR03088,protein motif:Pfam:PF00534.14;locus_tag=cluster8_reference_00570;product=pilin glycosyl transferase A,Spore coat protein …
cluster8_reference|SC|contig000001	Prodigal:2.60	CDS	592569	593816	.	-	0	ID=cluster8_reference_00571;eC_number=2.3.1.41,2.3.1.179;gene=fabF;inference=ab initio prediction:Prodigal:2.60,similar to AA sequence:RefSeq:YP_208796.1,similar to AA sequence:UniProtKB:Q83E37,protein motif:CLUSTERS:PRK07314,protein motif:Cdd:COG4981,protein motif:TIGRFAMs:TIGR03150,protein motif:Pfam:PF00109.20;locus_tag=cluster8_reference_00571;product=3-oxoacyl-ACP synthase,3-oxoacyl-[acyl-ca…
cluster8_reference|SC|contig000001	Prodigal:2.60	CDS	593972	594208	.	-	0	ID=cluster8_reference_00572;gene=acpP;inference=ab initio prediction:Prodigal:2.60,similar to AA sequence:RefSeq:YP_208795.1,similar to AA sequence:UniProtKB:P0A2W3,protein motif:CLUSTERS:PRK00982,protein motif:Cdd:COG0236,protein motif:TIGRFAMs:TIGR00517,protein motif:Pfam:PF00550.19;locus_tag=cluster8_reference_00572;product=acyl carrier protein,Acyl carrier protein,acyl carrier protein,Acyl ca…
cluster8_reference|SC|contig000001	Prodigal:2.60	CDS	594380	595447	.	+	0	ID=cluster8_reference_00573;eC_number=1.3.5.2;gene=pyrD;inference=ab initio prediction:Prodigal:2.60,similar to AA sequence:RefSeq:YP_002003146.1,similar to AA sequence:UniProtKB:P0A7E1,protein motif:CLUSTERS:PRK05286,protein motif:Cdd:COG0167,protein motif:TIGRFAMs:TIGR01036,protein motif:Pfam:PF01180.15;locus_tag=cluster8_reference_00573;product=dihydroorotate dehydrogenase 2,Dihydroorotate deh…
cluster8_reference|SC|contig000001	Prodigal:2.60	CDS	595776	596129	.	+	0	ID=cluster8_reference_00574;inference=ab initio prediction:Prodigal:2.60;locus_tag=cluster8_reference_00574;product=hypothetical protein;protein_id=gnl|SC|cluster8_reference_00574
cluster8_reference|SC|contig000001	Prodigal:2.60	CDS	596149	596259	.	+	0	ID=cluster8_reference_00575;inference=ab initio prediction:Prodigal:2.60;locus_tag=cluster8_reference_00575;product=hypothetical protein;protein_id=gnl|SC|cluster8_reference_00575
cluster8_reference|SC|contig000001	Prodigal:2.60	CDS	596312	596785	.	+	0	ID=cluster8_reference_00576;inference=ab initio prediction:Prodigal:2.60,protein motif:Cdd:COG4304,protein motif:Pfam:PF10004.3;locus_tag=cluster8_reference_00576;product=Uncharacterized protein conserved in bacteria,Uncharacterized protein conserved in bacteria (DUF2247);protein_id=gnl|SC|cluster8_reference_00576
cluster8_reference|SC|contig000001	Prodigal:2.60	CDS	596799	597134	.	+	0	ID=cluster8_reference_00577;inference=ab initio prediction:Prodigal:2.60;locus_tag=cluster8_reference_00577;product=hypothetical protein;protein_id=gnl|SC|cluster8_reference_00577
cluster8_reference|SC|contig000001	Prodigal:2.60	CDS	597333	600023	.	+	0	ID=cluster8_reference_00578;eC_number=2.7.7.42,2.7.7.42;gene=glnE;inference=ab initio prediction:Prodigal:2.60,similar to AA sequence:RefSeq:YP_208791.1,similar to AA sequence:UniProtKB:P30870,protein motif:CLUSTERS:PRK11072,protein motif:Cdd:COG2844,protein motif:Pfam:PF03710.9;locus_tag=cluster8_reference_00578;product=bifunctional glutamine-synthetase adenylyltransferase/deadenyltransferase,Gl…
cluster8_reference|SC|contig000001	Prodigal:2.60	CDS	600323	601015	.	-	0	ID=cluster8_reference_00579;inference=ab initio prediction:Prodigal:2.60,protein motif:Pfam:PF01863.11;locus_tag=cluster8_reference_00579;product=Protein of unknown function DUF45;protein_id=gnl|SC|cluster8_reference_00579
cluster8_reference|SC|contig000001	Prodigal:2.60	CDS	601123	602316	.	-	0	ID=cluster8_reference_00580;inference=ab initio prediction:Prodigal:2.60,similar to AA sequence:RefSeq:YP_001600008.1,protein motif:Cdd:COG1914,protein motif:Pfam:PF01566.12;locus_tag=cluster8_reference_00580;product=transmembrane transport protein,Mn2+ and Fe2+ transporters of the NRAMP family,Natural resistance-associated macrophage protein;protein_id=gnl|SC|cluster8_reference_00580
cluster8_reference|SC|contig000001	Prodigal:2.60	CDS	602445	603182	.	-	0	ID=cluster8_reference_00581;inference=ab initio prediction:Prodigal:2.60,similar to AA sequence:RefSeq:YP_001600007.1,similar to AA sequence:UniProtKB:P45347,protein motif:CLUSTERS:PRK05406,protein motif:Pfam:PF03746.10;locus_tag=cluster8_reference_00581;product=LamB/YcsF family protein,hypothetical protein,LamB/YcsF family protein,LamB/YcsF family;protein_id=gnl|SC|cluster8_reference_00581
cluster8_reference|SC|contig000001	Prodigal:2.60	CDS	603169	604098	.	-	0	ID=cluster8_reference_00582;eC_number=3.5.1.54;inference=ab initio prediction:Prodigal:2.60,similar to AA sequence:RefSeq:YP_005877817.1,protein motif:Cdd:COG1984,protein motif:TIGRFAMs:TIGR00724,protein motif:Pfam:PF02626.9;locus_tag=cluster8_reference_00582;product=putative allophanate hydrolase subunit 2 (AHS2),Allophanate hydrolase subunit 2,biotin-dependent carboxylase uncharacterized domain…
cluster8_reference|SC|contig000001	Prodigal:2.60	CDS	604095	604742	.	-	0	ID=cluster8_reference_00583;eC_number=3.5.1.54;gene=kipI;inference=ab initio prediction:Prodigal:2.60,similar to AA sequence:RefSeq:YP_005877818.1,similar to AA sequence:UniProtKB:P60495,protein motif:Cdd:COG1984,protein motif:TIGRFAMs:TIGR00370,protein motif:Pfam:PF02682.10;locus_tag=cluster8_reference_00583;product=putative allophanate hydrolase subunit 1 (AHS1),Sporulation inhibitor kipI,Allop…
cluster8_reference|SC|contig000001	Prodigal:2.60	CDS	604926	607133	.	+	0	ID=cluster8_reference_00584;eC_number=3.6.4.12;gene=uvrD;inference=ab initio prediction:Prodigal:2.60,similar to AA sequence:RefSeq:YP_002003150.1,similar to AA sequence:UniProtKB:P03018,protein motif:CLUSTERS:PRK11773,protein motif:Cdd:COG3972,protein motif:TIGRFAMs:TIGR01075,protein motif:Pfam:PF00580.15;locus_tag=cluster8_reference_00584;product=UvrD,DNA helicase II,DNA-dependent helicase II,S…
cluster8_reference|SC|contig000001	Prodigal:2.60	CDS	607657	608196	.	+	0	ID=cluster8_reference_00585;inference=ab initio prediction:Prodigal:2.60,protein motif:Pfam:PF09346.4;locus_tag=cluster8_reference_00585;product=SMI1 / KNR4 family;protein_id=gnl|SC|cluster8_reference_00585
cluster8_reference|SC|contig000001	Prodigal:2.60	CDS	608725	609084	.	-	0	ID=cluster8_reference_00586;inference=ab initio prediction:Prodigal:2.60;locus_tag=cluster8_reference_00586;product=hypothetical protein;protein_id=gnl|SC|cluster8_reference_00586
cluster8_reference|SC|contig000001	Prodigal:2.60	CDS	609137	609514	.	+	0	ID=cluster8_reference_00587;inference=ab initio prediction:Prodigal:2.60,similar to AA sequence:RefSeq:YP_002001339.1,protein motif:Cdd:COG3676,protein motif:Pfam:PF12762.1;locus_tag=cluster8_reference_00587;product=putative IS1016 transposase,Transposase and inactivated derivatives,ISXO2-like transposase domain;protein_id=gnl|SC|cluster8_reference_00587
cluster8_reference|SC|contig000001	Prodigal:2.60	CDS	609713	610333	.	+	0	ID=cluster8_reference_00588;inference=ab initio prediction:Prodigal:2.60,similar to AA sequence:RefSeq:YP_001599998.1,protein motif:CLUSTERS:PRK03612,protein motif:Cdd:COG4262;locus_tag=cluster8_reference_00588;product=putative integral membrane protein,spermidine synthase,Predicted spermidine synthase with an N-terminal membrane domain;protein_id=gnl|SC|cluster8_reference_00588
cluster8_reference|SC|contig000001	Prodigal:2.60	CDS	610323	611807	.	+	0	ID=cluster8_reference_00589;inference=ab initio prediction:Prodigal:2.60,similar to AA sequence:RefSeq:YP_001599997.1,protein motif:CLUSTERS:PRK03612,protein motif:Cdd:COG4262,protein motif:TIGRFAMs:TIGR00417,protein motif:Pfam:PF01564.11;locus_tag=cluster8_reference_00589;product=putative integral membrane protein,spermidine synthase,Predicted spermidine synthase with an N-terminal membrane doma…
cluster8_reference|SC|contig000001	Prodigal:2.60	CDS	612269	612625	.	+	0	ID=cluster8_reference_00590;eC_number=1.6.5.-;gene=ndhC;inference=ab initio prediction:Prodigal:2.60,similar to AA sequence:RefSeq:YP_002002778.1,similar to AA sequence:UniProtKB:P19045,protein motif:CLUSTERS:PRK06602,protein motif:Cdd:COG0838,protein motif:Pfam:PF00507.13;locus_tag=cluster8_reference_00590;product=NADH dehydrogenase I subunit A,NAD(P)H-quinone oxidoreductase subunit 3,NADH:ubiqu…
cluster8_reference|SC|contig000001	Prodigal:2.60	CDS	612616	613098	.	+	0	ID=cluster8_reference_00591;eC_number=1.6.5.3,1.6.99.5;gene=nuoB;inference=ab initio prediction:Prodigal:2.60,similar to AA sequence:RefSeq:YP_208783.1,similar to AA sequence:UniProtKB:A1B497,protein motif:CLUSTERS:PRK06411,protein motif:Cdd:COG0649,protein motif:TIGRFAMs:TIGR01957,protein motif:Pfam:PF01058.16;locus_tag=cluster8_reference_00591;product=NADH dehydrogenase subunit B,NADH-quinone o…
cluster8_reference|SC|contig000001	Prodigal:2.60	CDS	613111	613704	.	+	0	ID=cluster8_reference_00592;eC_number=1.6.5.3,1.6.99.5;gene=nqo5;inference=ab initio prediction:Prodigal:2.60,similar to AA sequence:RefSeq:YP_208782.1,similar to AA sequence:UniProtKB:P29917,protein motif:CLUSTERS:PRK06074,protein motif:Cdd:COG3262,protein motif:TIGRFAMs:TIGR01961,protein motif:Pfam:PF00329.13;locus_tag=cluster8_reference_00592;product=NADH dehydrogenase subunit C,NADH-quinone o…
cluster8_reference|SC|contig000001	Prodigal:2.60	CDS	613694	614950	.	+	0	ID=cluster8_reference_00593;eC_number=1.6.5.3,1.6.99.5;gene=nuoD;inference=ab initio prediction:Prodigal:2.60,similar to AA sequence:RefSeq:YP_208781.1,similar to AA sequence:UniProtKB:A1B495,protein motif:CLUSTERS:PRK06075,protein motif:Cdd:COG0649,protein motif:TIGRFAMs:TIGR01962,protein motif:Pfam:PF00346.13;locus_tag=cluster8_reference_00593;product=NADH dehydrogenase subunit D,NADH-quinone o…
cluster8_reference|SC|contig000001	Prodigal:2.60	CDS	615022	615462	.	+	0	ID=cluster8_reference_00594;inference=ab initio prediction:Prodigal:2.60;locus_tag=cluster8_reference_00594;product=hypothetical protein;protein_id=gnl|SC|cluster8_reference_00594
cluster8_reference|SC|contig000001	Prodigal:2.60	CDS	615517	615990	.	+	0	ID=cluster8_reference_00595;eC_number=1.6.5.3,1.6.99.5;gene=nqo2;inference=ab initio prediction:Prodigal:2.60,similar to AA sequence:RefSeq:YP_208780.1,similar to AA sequence:UniProtKB:Q56221,protein motif:CLUSTERS:PRK07539,protein motif:Cdd:COG1905,protein motif:TIGRFAMs:TIGR01958,protein motif:Pfam:PF01257.13;locus_tag=cluster8_reference_00595;product=NADH dehydrogenase subunit E,NADH-quinone o…
cluster8_reference|SC|contig000001	Prodigal:2.60	CDS	616380	617675	.	+	0	ID=cluster8_reference_00596;eC_number=1.6.99.5;gene=nqo1;inference=ab initio prediction:Prodigal:2.60,similar to AA sequence:RefSeq:YP_002002773.1,similar to AA sequence:UniProtKB:Q56222,protein motif:CLUSTERS:PRK13596,protein motif:Cdd:COG1905,protein motif:TIGRFAMs:TIGR01959,protein motif:Pfam:PF01512.11;locus_tag=cluster8_reference_00596;product=NuoF,NADH-quinone oxidoreductase subunit 1,NADH …
cluster8_reference|SC|contig000001	Prodigal:2.60	CDS	617734	619995	.	+	0	ID=cluster8_reference_00597;eC_number=1.6.5.3,1.6.99.5;gene=nqo3;inference=ab initio prediction:Prodigal:2.60,similar to AA sequence:RefSeq:YP_208778.1,similar to AA sequence:UniProtKB:P29915,protein motif:CLUSTERS:PRK09129,protein motif:Cdd:COG3383,protein motif:TIGRFAMs:TIGR01973,protein motif:Pfam:PF00384.16;locus_tag=cluster8_reference_00597;product=NADH dehydrogenase subunit G,NADH-quinone o…
cluster8_reference|SC|contig000001	Prodigal:2.60	CDS	619998	621074	.	+	0	ID=cluster8_reference_00598;eC_number=1.6.99.5;gene=nuoH;inference=ab initio prediction:Prodigal:2.60,similar to AA sequence:RefSeq:YP_002002771.1,similar to AA sequence:UniProtKB:P42032,protein motif:CLUSTERS:PRK06076,protein motif:Pfam:PF00146.15;locus_tag=cluster8_reference_00598;product=NADH-quinone oxidoreductase subunit H,NADH-quinone oxidoreductase subunit H,NADH:ubiquinone oxidoreductase …
cluster8_reference|SC|contig000001	Prodigal:2.60	CDS	621155	621634	.	+	0	ID=cluster8_reference_00599;eC_number=1.6.5.3,1.6.99.5;gene=nuoI;inference=ab initio prediction:Prodigal:2.60,similar to AA sequence:RefSeq:YP_208776.1,similar to AA sequence:UniProtKB:A1B486,protein motif:CLUSTERS:PRK05888,protein motif:Cdd:COG3383,protein motif:TIGRFAMs:TIGR01971,protein motif:Pfam:PF00037.21;locus_tag=cluster8_reference_00599;product=NADH dehydrogenase subunit I,NADH-quinone o…
cluster8_reference|SC|contig000001	Prodigal:2.60	CDS	621646	622317	.	+	0	ID=cluster8_reference_00600;eC_number=1.6.99.5;gene=nuoJ;inference=ab initio prediction:Prodigal:2.60,similar to AA sequence:RefSeq:YP_002002769.1,similar to AA sequence:UniProtKB:P0AFE0,protein motif:CLUSTERS:PRK06638,protein motif:Pfam:PF00499.14;locus_tag=cluster8_reference_00600;product=protein NuoJ,NADH-quinone oxidoreductase subunit J,NADH:ubiquinone oxidoreductase subunit J,NADH-ubiquinone…
cluster8_reference|SC|contig000001	Prodigal:2.60	CDS	622314	622619	.	+	0	ID=cluster8_reference_00601;eC_number=1.6.5.3,1.6.99.5;gene=nuoK;inference=ab initio prediction:Prodigal:2.60,similar to AA sequence:RefSeq:YP_208774.1,similar to AA sequence:UniProtKB:A1B482,protein motif:CLUSTERS:PRK05715,protein motif:Pfam:PF00420.18;locus_tag=cluster8_reference_00601;product=NADH dehydrogenase subunit K,NADH-quinone oxidoreductase subunit K,NADH:ubiquinone oxidoreductase subu…
cluster8_reference|SC|contig000001	Prodigal:2.60	CDS	622653	623075	.	+	0	ID=cluster8_reference_00602;inference=ab initio prediction:Prodigal:2.60,protein motif:Cdd:COG4529;locus_tag=cluster8_reference_00602;product=Uncharacterized protein conserved in bacteria;protein_id=gnl|SC|cluster8_reference_00602
cluster8_reference|SC|contig000001	Prodigal:2.60	CDS	623078	623950	.	+	0	ID=cluster8_reference_00603;inference=ab initio prediction:Prodigal:2.60,similar to AA sequence:RefSeq:YP_003083924.1;locus_tag=cluster8_reference_00603;product=putative permease;protein_id=gnl|SC|cluster8_reference_00603
cluster8_reference|SC|contig000001	Prodigal:2.60	CDS	623951	625975	.	+	0	ID=cluster8_reference_00604;eC_number=1.6.5.3,1.6.99.5;gene=nuoL;inference=ab initio prediction:Prodigal:2.60,similar to AA sequence:RefSeq:YP_005896581.1,similar to AA sequence:UniProtKB:P33607,protein motif:CLUSTERS:PRK06590,protein motif:Cdd:COG2111,protein motif:TIGRFAMs:TIGR01974,protein motif:Pfam:PF00361.14;locus_tag=cluster8_reference_00604;product=NADH:ubiquinone dehydrogenase%2C L subun…
cluster8_reference|SC|contig000001	Prodigal:2.60	CDS	626074	627237	.	+	0	ID=cluster8_reference_00605;inference=ab initio prediction:Prodigal:2.60,protein motif:Cdd:COG3886;locus_tag=cluster8_reference_00605;product=Predicted HKD family nuclease;protein_id=gnl|SC|cluster8_reference_00605
cluster8_reference|SC|contig000001	Prodigal:2.60	CDS	627349	628845	.	+	0	ID=cluster8_reference_00606;eC_number=1.6.5.3,1.6.99.5;gene=nuoM;inference=ab initio prediction:Prodigal:2.60,similar to AA sequence:RefSeq:YP_208771.1,similar to AA sequence:UniProtKB:P0AFE8,protein motif:CLUSTERS:PRK05846,protein motif:Cdd:COG2111,protein motif:TIGRFAMs:TIGR01972,protein motif:Pfam:PF00361.14;locus_tag=cluster8_reference_00606;product=NADH dehydrogenase subunit M,NADH-quinone o…
cluster8_reference|SC|contig000001	Prodigal:2.60	CDS	628855	630300	.	+	0	ID=cluster8_reference_00607;eC_number=1.6.5.3,1.6.99.5;gene=nuoN;inference=ab initio prediction:Prodigal:2.60,similar to AA sequence:RefSeq:YP_208770.1,similar to AA sequence:UniProtKB:A1B479,protein motif:CLUSTERS:PRK05777,protein motif:Cdd:COG2111,protein motif:TIGRFAMs:TIGR01770,protein motif:Pfam:PF00361.14;locus_tag=cluster8_reference_00607;product=NADH dehydrogenase subunit N,NADH-quinone o…
cluster8_reference|SC|contig000001	Prodigal:2.60	CDS	630412	630711	.	+	0	ID=cluster8_reference_00608;inference=ab initio prediction:Prodigal:2.60,similar to AA sequence:RefSeq:YP_005881929.1,protein motif:Pfam:PF10993.2;locus_tag=cluster8_reference_00608;product=putative inner membrane protein,Protein of unknown function (DUF2818);protein_id=gnl|SC|cluster8_reference_00608
cluster8_reference|SC|contig000001	Prodigal:2.60	CDS	630820	631716	.	-	0	ID=cluster8_reference_00609;eC_number=2.5.1.10;gene=ispA;inference=ab initio prediction:Prodigal:2.60,similar to AA sequence:RefSeq:YP_002002759.1,similar to AA sequence:UniProtKB:P22939,protein motif:CLUSTERS:PRK10581,protein motif:Cdd:COG0142,protein motif:TIGRFAMs:TIGR02748,protein motif:Pfam:PF00348.11;locus_tag=cluster8_reference_00609;product=IspA protein,Farnesyl diphosphate synthase,geran…
cluster8_reference|SC|contig000001	Prodigal:2.60	CDS	631700	631924	.	-	0	ID=cluster8_reference_00610;eC_number=3.1.11.6;gene=xseB;inference=ab initio prediction:Prodigal:2.60,similar to AA sequence:RefSeq:YP_001599975.1,similar to AA sequence:UniProtKB:Q7VV85,protein motif:CLUSTERS:PRK00977,protein motif:TIGRFAMs:TIGR01280,protein motif:Pfam:PF02609.10;locus_tag=cluster8_reference_00610;product=exodeoxyribonuclease VII small subunit,Exodeoxyribonuclease 7 small subuni…
cluster8_reference|SC|contig000001	Prodigal:2.60	CDS	632173	633039	.	-	0	ID=cluster8_reference_00611;eC_number=3.6.1.-,3.6.1.-;gene=rsgA;inference=ab initio prediction:Prodigal:2.60,similar to AA sequence:RefSeq:YP_005892711.1,similar to AA sequence:UniProtKB:P39286,protein motif:CLUSTERS:PRK00098,protein motif:Cdd:COG3596,protein motif:TIGRFAMs:TIGR00157,protein motif:Pfam:PF03193.10;locus_tag=cluster8_reference_00611;product=putative GTPase EngC,Putative ribosome bi…
cluster8_reference|SC|contig000001	Prodigal:2.60	CDS	633103	634995	.	-	0	ID=cluster8_reference_00612;eC_number=3.6.3.-;inference=ab initio prediction:Prodigal:2.60,similar to AA sequence:RefSeq:YP_001599973.1,similar to AA sequence:UniProtKB:Q99T13,protein motif:CLUSTERS:PRK13657,protein motif:Cdd:COG2274,protein motif:TIGRFAMs:TIGR02204,protein motif:Pfam:PF00005.21;locus_tag=cluster8_reference_00612;product=ABC transporter ATP-binding protein,Putative multidrug expo…
cluster8_reference|SC|contig000001	Prodigal:2.60	CDS	634985	635122	.	-	0	ID=cluster8_reference_00613;inference=ab initio prediction:Prodigal:2.60;locus_tag=cluster8_reference_00613;product=hypothetical protein;protein_id=gnl|SC|cluster8_reference_00613
cluster8_reference|SC|contig000001	Prodigal:2.60	CDS	635122	635706	.	-	0	ID=cluster8_reference_00614;eC_number=3.6.4.12;gene=ruvA;inference=ab initio prediction:Prodigal:2.60,similar to AA sequence:RefSeq:YP_208763.1,similar to AA sequence:UniProtKB:P0A809,protein motif:CLUSTERS:PRK00116,protein motif:TIGRFAMs:TIGR00084,protein motif:Pfam:PF01330.15;locus_tag=cluster8_reference_00614;product=Holliday junction DNA helicase RuvA,Holliday junction ATP-dependent DNA helic…
cluster8_reference|SC|contig000001	Prodigal:2.60	CDS	635788	636114	.	-	0	ID=cluster8_reference_00615;inference=ab initio prediction:Prodigal:2.60,protein motif:Pfam:PF03413.13;locus_tag=cluster8_reference_00615;product=Peptidase propeptide and YPEB domain;protein_id=gnl|SC|cluster8_reference_00615
cluster8_reference|SC|contig000001	Prodigal:2.60	CDS	636191	636910	.	-	0	ID=cluster8_reference_00616;inference=ab initio prediction:Prodigal:2.60,similar to AA sequence:RefSeq:YP_001599969.1,similar to AA sequence:UniProtKB:Q57092,protein motif:CLUSTERS:PRK10672,protein motif:TIGRFAMs:TIGR00413,protein motif:Pfam:PF03330.12;locus_tag=cluster8_reference_00616;product=RlpA-like protein,RlpA-like protein precursor,rare lipoprotein A,rare lipoprotein A,Rare lipoprotein A …
cluster8_reference|SC|contig000001	Prodigal:2.60	CDS	637039	637503	.	-	0	ID=cluster8_reference_00617;eC_number=2.1.1.207;gene=trmL;inference=ab initio prediction:Prodigal:2.60,similar to AA sequence:RefSeq:YP_001599968.1,similar to AA sequence:UniProtKB:P0AGJ7,protein motif:CLUSTERS:PRK10358,protein motif:TIGRFAMs:TIGR00185,protein motif:Pfam:PF00588.13;locus_tag=cluster8_reference_00617;product=tRNA/rRNA methyltransferase,tRNA (cytidine(34)-2'-O)-methyltransferase,pu…
cluster8_reference|SC|contig000001	Prodigal:2.60	CDS	637568	638065	.	-	0	ID=cluster8_reference_00618;inference=ab initio prediction:Prodigal:2.60,similar to AA sequence:RefSeq:YP_001599967.1,protein motif:CLUSTERS:PRK11595,protein motif:TIGRFAMs:TIGR00201,protein motif:Pfam:PF00156.21;locus_tag=cluster8_reference_00618;product=competence protein,DNA utilization protein GntX,comF family protein,Phosphoribosyl transferase domain;protein_id=gnl|SC|cluster8_reference_00618
cluster8_reference|SC|contig000001	Prodigal:2.60	CDS	638121	639035	.	+	0	ID=cluster8_reference_00619;eC_number=3.1.1.1,3.1.1.85;gene=bioH;inference=ab initio prediction:Prodigal:2.60,similar to AA sequence:RefSeq:YP_005892704.1,similar to AA sequence:UniProtKB:E6MWF8,protein motif:CLUSTERS:PRK10349,protein motif:Cdd:COG1647,protein motif:TIGRFAMs:TIGR01738,protein motif:Pfam:PF12697.1;locus_tag=cluster8_reference_00619;product=biotin biosynthesis protein BioH,Pimelyl-…
cluster8_reference|SC|contig000001	Prodigal:2.60	CDS	639037	639825	.	+	0	ID=cluster8_reference_00620;inference=ab initio prediction:Prodigal:2.60,similar to AA sequence:RefSeq:YP_005877854.1,protein motif:TIGRFAMs:TIGR02072;locus_tag=cluster8_reference_00620;product=putative methyltransferase,biotin biosynthesis protein BioC;protein_id=gnl|SC|cluster8_reference_00620
cluster8_reference|SC|contig000001	Prodigal:2.60	CDS	639907	639996	.	+	0	ID=cluster8_reference_00621;inference=ab initio prediction:Prodigal:2.60,similar to AA sequence:RefSeq:YP_005881761.1;locus_tag=cluster8_reference_00621;product=outer membrane protein P1;protein_id=gnl|SC|cluster8_reference_00621
cluster8_reference|SC|contig000001	Prodigal:2.60	CDS	640011	640118	.	-	0	ID=cluster8_reference_00622;inference=ab initio prediction:Prodigal:2.60;locus_tag=cluster8_reference_00622;product=hypothetical protein;protein_id=gnl|SC|cluster8_reference_00622
cluster8_reference|SC|contig000001	Prodigal:2.60	CDS	640563	641225	.	+	0	ID=cluster8_reference_00623;inference=ab initio prediction:Prodigal:2.60;locus_tag=cluster8_reference_00623;product=hypothetical protein;protein_id=gnl|SC|cluster8_reference_00623
cluster8_reference|SC|contig000001	Prodigal:2.60	CDS	641368	643668	.	-	0	ID=cluster8_reference_00624;eC_number=3.6.4.12;gene=recQ;inference=ab initio prediction:Prodigal:2.60,similar to AA sequence:RefSeq:YP_208755.1,similar to AA sequence:UniProtKB:P15043,protein motif:CLUSTERS:PRK11057,protein motif:Cdd:COG1201,protein motif:TIGRFAMs:TIGR01389,protein motif:Pfam:PF00570.17;locus_tag=cluster8_reference_00624;product=ATP-dependent DNA helicase,ATP-dependent DNA helica…
cluster8_reference|SC|contig000001	Prodigal:2.60	CDS	643733	644515	.	-	0	ID=cluster8_reference_00625;eC_number=4.1.1.48;gene=trpC;inference=ab initio prediction:Prodigal:2.60,similar to AA sequence:RefSeq:YP_001599961.1,similar to AA sequence:UniProtKB:Q2YRR4,protein motif:CLUSTERS:PRK00278,protein motif:Cdd:COG0134,protein motif:Pfam:PF00218.15;locus_tag=cluster8_reference_00625;product=indole-3-glycerol-phosphate synthase,Indole-3-glycerol phosphate synthase,indole-…
cluster8_reference|SC|contig000001	Prodigal:2.60	CDS	644566	645522	.	-	0	ID=cluster8_reference_00626;inference=ab initio prediction:Prodigal:2.60,similar to AA sequence:RefSeq:YP_005877859.1,protein motif:CLUSTERS:PRK10985,protein motif:Cdd:COG0429,protein motif:Pfam:PF12697.1;locus_tag=cluster8_reference_00626;product=putative hydrolase,putative hydrolase,Predicted hydrolase of the alpha/beta-hydrolase fold,Alpha/beta hydrolase family;protein_id=gnl|SC|cluster8_refer…
cluster8_reference|SC|contig000001	Prodigal:2.60	CDS	645519	645890	.	-	0	ID=cluster8_reference_00627;eC_number=3.6.1.27;gene=bcrC;inference=ab initio prediction:Prodigal:2.60,similar to AA sequence:UniProtKB:P94571,protein motif:CLUSTERS:PRK10699,protein motif:Cdd:COG3907,protein motif:Pfam:PF01569.15;locus_tag=cluster8_reference_00627;product=Undecaprenyl-diphosphatase BcrC,phosphatidylglycerophosphatase B,PAP2 (acid phosphatase) superfamily protein,PAP2 superfamily;…
cluster8_reference|SC|contig000001	Prodigal:2.60	CDS	645900	646166	.	-	0	ID=cluster8_reference_00628;inference=ab initio prediction:Prodigal:2.60;locus_tag=cluster8_reference_00628;product=hypothetical protein;protein_id=gnl|SC|cluster8_reference_00628
cluster8_reference|SC|contig000001	Prodigal:2.60	CDS	646170	647708	.	-	0	ID=cluster8_reference_00629;gene=mviN;inference=ab initio prediction:Prodigal:2.60,similar to AA sequence:RefSeq:NP_273333.1,similar to AA sequence:UniProtKB:P37169,protein motif:TIGRFAMs:TIGR01695,protein motif:Pfam:PF03023.8;locus_tag=cluster8_reference_00629;product=virulence factor MviN,hypothetical protein,integral membrane protein MviN,MviN-like protein;protein_id=gnl|SC|cluster8_reference_…
cluster8_reference|SC|contig000001	Prodigal:2.60	CDS	647912	648610	.	+	0	ID=cluster8_reference_00630;eC_number=5.3.4.1;gene=dsbA_2;inference=ab initio prediction:Prodigal:2.60,similar to AA sequence:RefSeq:YP_208750.1,similar to AA sequence:UniProtKB:Q7W2Q0,protein motif:CLUSTERS:PRK10954,protein motif:Cdd:COG1934,protein motif:Pfam:PF01323.14;locus_tag=cluster8_reference_00630;product=thiol:disulfide interchange protein,Thiol:disulfide interchange protein DsbA precur…
cluster8_reference|SC|contig000001	Prodigal:2.60	CDS	648667	649671	.	-	0	ID=cluster8_reference_00631;inference=ab initio prediction:Prodigal:2.60,similar to AA sequence:RefSeq:YP_005877862.1,protein motif:Cdd:COG3178,protein motif:Pfam:PF01636.17;locus_tag=cluster8_reference_00631;product=putative phosphotransferase,Predicted phosphotransferase related to Ser/Thr protein kinases,Phosphotransferase enzyme family;protein_id=gnl|SC|cluster8_reference_00631
cluster8_reference|SC|contig000001	Prodigal:2.60	CDS	649741	652149	.	+	0	ID=cluster8_reference_00632;gene=ostA;inference=ab initio prediction:Prodigal:2.60,similar to AA sequence:RefSeq:YP_003083900.1,similar to AA sequence:UniProtKB:Q9K187,protein motif:CLUSTERS:PRK03761,protein motif:Cdd:COG1452,protein motif:Pfam:PF04453.8;locus_tag=cluster8_reference_00632;product=putative organic solvent tolerance protein,Organic solvent tolerance protein,LPS assembly outer membr…
cluster8_reference|SC|contig000001	Prodigal:2.60	CDS	652254	653462	.	+	0	ID=cluster8_reference_00633;eC_number=5.2.1.8;gene=prsA;inference=ab initio prediction:Prodigal:2.60,similar to AA sequence:RefSeq:YP_974395.1,similar to AA sequence:UniProtKB:P24327,protein motif:CLUSTERS:PRK00059,protein motif:TIGRFAMs:TIGR02933,protein motif:Pfam:PF00639.15;locus_tag=cluster8_reference_00633;product=rotamase,Foldase protein prsA precursor,peptidylprolyl isomerase,nitrogen fixa…
cluster8_reference|SC|contig000001	Prodigal:2.60	CDS	655361	657241	.	-	0	ID=cluster8_reference_00634;eC_number=3.1.13.1;gene=rnb;inference=ab initio prediction:Prodigal:2.60,similar to AA sequence:RefSeq:YP_004049531.1,similar to AA sequence:UniProtKB:P30850,protein motif:CLUSTERS:PRK05054,protein motif:Cdd:COG4776,protein motif:TIGRFAMs:TIGR00358,protein motif:Pfam:PF00773.13;locus_tag=cluster8_reference_00634;product=ribonuclease II-related protein,Exoribonuclease 2…
cluster8_reference|SC|contig000001	Prodigal:2.60	CDS	657550	658182	.	+	0	ID=cluster8_reference_00635;gene=ygdH;inference=ab initio prediction:Prodigal:2.60,similar to AA sequence:RefSeq:YP_003083896.1,similar to AA sequence:UniProtKB:P0ADR8,protein motif:TIGRFAMs:TIGR00730,protein motif:Pfam:PF03641.8;locus_tag=cluster8_reference_00635;product=putative nucl protein,LOG family protein ygdH,conserved hypothetical protein,Possible lysine decarboxylase;protein_id=gnl|SC|c…
cluster8_reference|SC|contig000001	Prodigal:2.60	CDS	658254	659624	.	+	0	ID=cluster8_reference_00636;eC_number=4.3.2.2;gene=purB;inference=ab initio prediction:Prodigal:2.60,similar to AA sequence:RefSeq:YP_002002734.1,similar to AA sequence:UniProtKB:P0AB89,protein motif:CLUSTERS:PRK09285,protein motif:Cdd:COG0015,protein motif:TIGRFAMs:TIGR00928,protein motif:Pfam:PF00206.1;locus_tag=cluster8_reference_00636;product=adenylosuccinate lyase,Adenylosuccinate lyase,aden…
cluster8_reference|SC|contig000001	Prodigal:2.60	CDS	659705	661360	.	+	0	ID=cluster8_reference_00637;eC_number=2.3.1.-;gene=oatA_3;inference=ab initio prediction:Prodigal:2.60,similar to AA sequence:RefSeq:YP_208743.1,similar to AA sequence:UniProtKB:Q7A3D6,protein motif:Cdd:COG3274,protein motif:Pfam:PF01757.16;locus_tag=cluster8_reference_00637;product=trans-acylase,O-acetyltransferase OatA,Uncharacterized protein conserved in bacteria,Acyltransferase family;protein…
cluster8_reference|SC|contig000001	Prodigal:2.60	CDS	661468	662082	.	-	0	ID=cluster8_reference_00638;inference=ab initio prediction:Prodigal:2.60,protein motif:Pfam:PF04391.6;locus_tag=cluster8_reference_00638;product=Protein of unknown function (DUF533);protein_id=gnl|SC|cluster8_reference_00638
cluster8_reference|SC|contig000001	Prodigal:2.60	CDS	662118	664268	.	-	0	ID=cluster8_reference_00639;eC_number=3.6.4.12;gene=dinG;inference=ab initio prediction:Prodigal:2.60,similar to AA sequence:RefSeq:YP_002002731.1,similar to AA sequence:UniProtKB:Q7A5K4,protein motif:CLUSTERS:PRK11747,protein motif:TIGRFAMs:TIGR01407;locus_tag=cluster8_reference_00639;product=ATP-dependent DNA helicase DinG,Probable ATP-dependent helicase dinG homolog,ATP-dependent DNA helicase …
cluster8_reference|SC|contig000001	Prodigal:2.60	CDS	664297	664599	.	-	0	ID=cluster8_reference_00640;inference=ab initio prediction:Prodigal:2.60;locus_tag=cluster8_reference_00640;product=hypothetical protein;protein_id=gnl|SC|cluster8_reference_00640
cluster8_reference|SC|contig000001	Prodigal:2.60	CDS	664662	665963	.	-	0	ID=cluster8_reference_00641;eC_number=4.1.99.3,4.1.99.3;gene=phr;inference=ab initio prediction:Prodigal:2.60,similar to AA sequence:RefSeq:YP_004049518.1,similar to AA sequence:UniProtKB:Q9KNA8,protein motif:CLUSTERS:PRK10674,protein motif:TIGRFAMs:TIGR03556,protein motif:Pfam:PF03441.8;locus_tag=cluster8_reference_00641;product=deoxyribodopyrimidine photolyase,Deoxyribodipyrimidine photo-lyase,…
cluster8_reference|SC|contig000001	Prodigal:2.60	CDS	665953	666864	.	-	0	ID=cluster8_reference_00642;gene=dmlR_1;inference=ab initio prediction:Prodigal:2.60,similar to AA sequence:RefSeq:YP_208739.1,similar to AA sequence:UniProtKB:P76250,protein motif:CLUSTERS:PRK14997,protein motif:Cdd:COG3683,protein motif:TIGRFAMs:TIGR03418,protein motif:Pfam:PF03466.14;locus_tag=cluster8_reference_00642;product=LysR family transcriptional regulator,D-malate degradation protein R…
cluster8_reference|SC|contig000001	Prodigal:2.60	CDS	666972	667370	.	+	0	ID=cluster8_reference_00643;gene=yphA;inference=ab initio prediction:Prodigal:2.60,similar to AA sequence:RefSeq:YP_005894639.1,similar to AA sequence:UniProtKB:P0AD47,protein motif:Pfam:PF07681.6;locus_tag=cluster8_reference_00643;product=DoxX family protein,Inner membrane protein yphA,DoxX;protein_id=gnl|SC|cluster8_reference_00643
cluster8_reference|SC|contig000001	Prodigal:2.60	CDS	667420	668025	.	+	0	ID=cluster8_reference_00644;inference=ab initio prediction:Prodigal:2.60,similar to AA sequence:RefSeq:YP_005877878.1,protein motif:Pfam:PF00881.18;locus_tag=cluster8_reference_00644;product=putative oxidoreductase,Nitroreductase family;protein_id=gnl|SC|cluster8_reference_00644
cluster8_reference|SC|contig000001	Prodigal:2.60	CDS	668211	670319	.	+	0	ID=cluster8_reference_00645;gene=bfrD;inference=ab initio prediction:Prodigal:2.60,similar to AA sequence:RefSeq:YP_005877879.1,similar to AA sequence:UniProtKB:P81549,protein motif:CLUSTERS:PRK09840,protein motif:Cdd:COG4774,protein motif:TIGRFAMs:TIGR01783,protein motif:Pfam:PF00593.18;locus_tag=cluster8_reference_00645;product=putative TonB-dependent receptor,Virulence-associated outer membran…
cluster8_reference|SC|contig000001	Prodigal:2.60	CDS	670434	671129	.	+	0	ID=cluster8_reference_00646;gene=dsbA2;inference=ab initio prediction:Prodigal:2.60,similar to AA sequence:RefSeq:YP_001599943.1,similar to AA sequence:UniProtKB:Q7W2Q0,protein motif:CLUSTERS:PRK10954,protein motif:Cdd:COG1934,protein motif:Pfam:PF01323.14;locus_tag=cluster8_reference_00646;product=thiol:disulfide interchange protein DsbA,Thiol:disulfide interchange protein DsbA precursor,peripla…
cluster8_reference|SC|contig000001	Prodigal:2.60	CDS	671462	672832	.	-	0	ID=cluster8_reference_00647;gene=ffh;inference=ab initio prediction:Prodigal:2.60,similar to AA sequence:RefSeq:YP_208733.1,similar to AA sequence:UniProtKB:P0AGD7,protein motif:CLUSTERS:PRK10867,protein motif:Cdd:COG0552,protein motif:TIGRFAMs:TIGR00959,protein motif:Pfam:PF00448.16;locus_tag=cluster8_reference_00647;product=signal recognition particle protein,p48,signal recognition particle pro…
cluster8_reference|SC|contig000001	Prodigal:2.60	CDS	673052	673858	.	+	0	ID=cluster8_reference_00648;gene=ypjD;inference=ab initio prediction:Prodigal:2.60,similar to AA sequence:RefSeq:YP_002002722.1,similar to AA sequence:UniProtKB:P64432,protein motif:Cdd:COG4137,protein motif:TIGRFAMs:TIGR03144,protein motif:Pfam:PF01578.14;locus_tag=cluster8_reference_00648;product=CcsA-like protein,Inner membrane protein ypjD,ABC-type uncharacterized transport system%2C permease…
cluster8_reference|SC|contig000001	RNAmmer:1.2	rRNA	674322	675850	.	+	0	ID=cluster8_reference_00649;inference=COORDINATES:profile:RNAmmer:1.2;locus_tag=cluster8_reference_00649;product=16S ribosomal RNA
cluster8_reference|SC|contig000001	Aragorn:1.2.36	tRNA	676047	676122	.	+	0	ID=cluster8_reference_00650;inference=COORDINATES:profile:Aragorn:1.2.36;locus_tag=cluster8_reference_00650;product=tRNA-Ala(tgc)
cluster8_reference|SC|contig000001	RNAmmer:1.2	rRNA	676531	679420	.	+	0	ID=cluster8_reference_00651;inference=COORDINATES:profile:RNAmmer:1.2;locus_tag=cluster8_reference_00651;product=23S ribosomal RNA
cluster8_reference|SC|contig000001	RNAmmer:1.2	rRNA	679519	679631	.	+	0	ID=cluster8_reference_00652;inference=COORDINATES:profile:RNAmmer:1.2;locus_tag=cluster8_reference_00652;product=5S ribosomal RNA
cluster8_reference|SC|contig000001	Prodigal:2.60	CDS	679831	680298	.	+	0	ID=cluster8_reference_00653;gene=comE1;inference=ab initio prediction:Prodigal:2.60,similar to AA sequence:RefSeq:YP_005877656.1,similar to AA sequence:UniProtKB:P39694,protein motif:TIGRFAMs:TIGR01259,protein motif:Pfam:PF12836.1;locus_tag=cluster8_reference_00653;product=DNA-binding competence protein ComE1,ComE operon protein 1,comEA protein,Helix-hairpin-helix motif;protein_id=gnl|SC|cluster8…
cluster8_reference|SC|contig000001	Prodigal:2.60	CDS	680462	681583	.	+	0	ID=cluster8_reference_00654;gene=dnaJ_1;inference=ab initio prediction:Prodigal:2.60,similar to AA sequence:RefSeq:YP_005881732.1,similar to AA sequence:UniProtKB:P08622,protein motif:CLUSTERS:PRK10767,protein motif:Cdd:COG5407,protein motif:TIGRFAMs:TIGR02349,protein motif:Pfam:PF01556.12;locus_tag=cluster8_reference_00654;product=DnaJ protein,Heat shock protein J,chaperone protein DnaJ,Preprote…
cluster8_reference|SC|contig000001	Prodigal:2.60	CDS	681779	683797	.	+	0	ID=cluster8_reference_00655;inference=ab initio prediction:Prodigal:2.60,similar to AA sequence:RefSeq:YP_002002984.1,protein motif:TIGRFAMs:TIGR00733,protein motif:Pfam:PF03169.9;locus_tag=cluster8_reference_00655;product=membrane protein,oligopeptide transporter%2C OPT family,OPT oligopeptide transporter protein;protein_id=gnl|SC|cluster8_reference_00655
cluster8_reference|SC|contig000001	Prodigal:2.60	CDS	683840	684397	.	-	0	ID=cluster8_reference_00656;eC_number=5.1.3.13;gene=rmlC;inference=ab initio prediction:Prodigal:2.60,similar to AA sequence:RefSeq:YP_002002985.1,similar to AA sequence:UniProtKB:Q9HU21,protein motif:TIGRFAMs:TIGR01221,protein motif:Pfam:PF00908.11;locus_tag=cluster8_reference_00656;product=dTDP-6-deoxy-L-mannose-dehydrogenase,dTDP-4-dehydrorhamnose 3%2C5-epimerase,dTDP-4-dehydrorhamnose 3%2C5-e…
cluster8_reference|SC|contig000001	Prodigal:2.60	CDS	684442	685452	.	-	0	ID=cluster8_reference_00657;eC_number=2.7.7.24;gene=rfbA;inference=ab initio prediction:Prodigal:2.60,similar to AA sequence:RefSeq:YP_001598247.1,similar to AA sequence:UniProtKB:P61887,protein motif:CLUSTERS:PRK15480,protein motif:Cdd:COG4750,protein motif:TIGRFAMs:TIGR01207,protein motif:Pfam:PF00483.17;locus_tag=cluster8_reference_00657;product=glucose-1-phosphate thymidylyltransferase,Glucos…
cluster8_reference|SC|contig000001	Prodigal:2.60	CDS	685413	686453	.	-	0	ID=cluster8_reference_00658;eC_number=4.2.1.46,4.2.1.46;gene=rfbB;inference=ab initio prediction:Prodigal:2.60,similar to AA sequence:RefSeq:YP_004047674.1,similar to AA sequence:UniProtKB:P27830,protein motif:CLUSTERS:PRK10217,protein motif:TIGRFAMs:TIGR01181,protein motif:Pfam:PF01370.15;locus_tag=cluster8_reference_00658;product=dTDP-glucose 4%2C6-dehydratase,dTDP-glucose 4%2C6-dehydratase 2,d…
cluster8_reference|SC|contig000001	Prodigal:2.60	CDS	686454	687470	.	-	0	ID=cluster8_reference_00659;eC_number=5.1.3.2;gene=galE;inference=ab initio prediction:Prodigal:2.60,similar to AA sequence:RefSeq:YP_002002988.1,similar to AA sequence:UniProtKB:P09147,protein motif:CLUSTERS:PRK10675,protein motif:TIGRFAMs:TIGR01179,protein motif:Pfam:PF01370.15;locus_tag=cluster8_reference_00659;product=UDP-glucose 4-epimerase,UDP-glucose 4-epimerase,UDP-galactose-4-epimerase,U…
cluster8_reference|SC|contig000001	Prodigal:2.60	CDS	687585	689858	.	+	0	ID=cluster8_reference_00660;gene=tex;inference=ab initio prediction:Prodigal:2.60,similar to AA sequence:RefSeq:YP_001598260.1,similar to AA sequence:UniProtKB:P46837,protein motif:CLUSTERS:PRK06676,protein motif:TIGRFAMs:TIGR00717,protein motif:Pfam:PF09371.4;locus_tag=cluster8_reference_00660;product=transcriptional accessory protein Tex,hypothetical protein,30S ribosomal protein S1,ribosomal p…
cluster8_reference|SC|contig000001	Prodigal:2.60	CDS	690000	691067	.	+	0	ID=cluster8_reference_00661;inference=ab initio prediction:Prodigal:2.60,similar to AA sequence:RefSeq:YP_005894186.1,similar to AA sequence:UniProtKB:Q9K0V1,protein motif:Pfam:PF02661.12;locus_tag=cluster8_reference_00661;product=Fic family protein,hypothetical protein,Fic/DOC family;protein_id=gnl|SC|cluster8_reference_00661
cluster8_reference|SC|contig000001	Prodigal:2.60	CDS	691221	691535	.	+	0	ID=cluster8_reference_00662;inference=ab initio prediction:Prodigal:2.60,similar to AA sequence:RefSeq:YP_004047677.1;locus_tag=cluster8_reference_00662;product=membrane protein;protein_id=gnl|SC|cluster8_reference_00662
cluster8_reference|SC|contig000001	Prodigal:2.60	CDS	691864	693078	.	+	0	ID=cluster8_reference_00663;gene=gltS;inference=ab initio prediction:Prodigal:2.60,similar to AA sequence:RefSeq:YP_208919.1,similar to AA sequence:UniProtKB:P0AER8,protein motif:TIGRFAMs:TIGR00210,protein motif:Pfam:PF03616.8;locus_tag=cluster8_reference_00663;product=glutamate permease,Glutamate permease,sodium/glutamate symporter,Sodium/glutamate symporter;protein_id=gnl|SC|cluster8_reference_…
cluster8_reference|SC|contig000001	Prodigal:2.60	CDS	693177	694193	.	+	0	ID=cluster8_reference_00664;inference=ab initio prediction:Prodigal:2.60,similar to AA sequence:RefSeq:YP_002002996.1,protein motif:Cdd:COG3755;locus_tag=cluster8_reference_00664;product=Lipoprotein,Uncharacterized protein conserved in bacteria;protein_id=gnl|SC|cluster8_reference_00664
cluster8_reference|SC|contig000001	Prodigal:2.60	CDS	694204	694401	.	+	0	ID=cluster8_reference_00665;inference=ab initio prediction:Prodigal:2.60;locus_tag=cluster8_reference_00665;product=hypothetical protein;protein_id=gnl|SC|cluster8_reference_00665
cluster8_reference|SC|contig000001	Prodigal:2.60	CDS	694795	695217	.	+	0	ID=cluster8_reference_00666;inference=ab initio prediction:Prodigal:2.60;locus_tag=cluster8_reference_00666;product=hypothetical protein;protein_id=gnl|SC|cluster8_reference_00666
cluster8_reference|SC|contig000001	Prodigal:2.60	CDS	695437	696831	.	-	0	ID=cluster8_reference_00667;inference=ab initio prediction:Prodigal:2.60,similar to AA sequence:RefSeq:YP_001598273.1,similar to AA sequence:UniProtKB:Q9K1M2,protein motif:CLUSTERS:PRK10716,protein motif:Pfam:PF03349.10;locus_tag=cluster8_reference_00667;product=outer membrane protein P1,Putative outer membrane protein NMB0088 precursor,long-chain fatty acid outer membrane transporter,Outer membr…
cluster8_reference|SC|contig000001	Prodigal:2.60	CDS	702355	703017	.	-	0	ID=cluster8_reference_00668;eC_number=2.7.7.3,5.4.99.28;gene=coaD_1;inference=ab initio prediction:Prodigal:2.60,similar to AA sequence:RefSeq:YP_005900576.1,similar to AA sequence:UniProtKB:P0AA37,protein motif:CLUSTERS:PRK11112,protein motif:TIGRFAMs:TIGR01621,protein motif:Pfam:PF00849.16;locus_tag=cluster8_reference_00668;product=pantetheine-phosphate adenylyltransferase,Ribosomal large subun…
cluster8_reference|SC|contig000001	Prodigal:2.60	CDS	703043	703555	.	-	0	ID=cluster8_reference_00669;eC_number=2.7.7.3;gene=coaD_2;inference=ab initio prediction:Prodigal:2.60,similar to AA sequence:RefSeq:YP_001598349.1,similar to AA sequence:UniProtKB:Q831P9,protein motif:CLUSTERS:PRK00168,protein motif:Cdd:COG3172,protein motif:TIGRFAMs:TIGR01510,protein motif:Pfam:PF01467.1;locus_tag=cluster8_reference_00669;product=phosphopantetheine adenylyltransferase,Phosphopa…
cluster8_reference|SC|contig000001	Prodigal:2.60	CDS	703679	704362	.	-	0	ID=cluster8_reference_00670;gene=yccA;inference=ab initio prediction:Prodigal:2.60,similar to AA sequence:RefSeq:YP_004047987.1,similar to AA sequence:UniProtKB:P0AAC6,protein motif:CLUSTERS:PRK10447,protein motif:Pfam:PF01027.14;locus_tag=cluster8_reference_00670;product=integral membrane protein,Modulator of FtsH protease YccA,HflBKC-binding inner membrane protein,Inhibitor of apoptosis-promoti…
cluster8_reference|SC|contig000001	Prodigal:2.60	CDS	704519	704785	.	-	0	ID=cluster8_reference_00671;inference=ab initio prediction:Prodigal:2.60,similar to AA sequence:RefSeq:YP_004047986.1,similar to AA sequence:UniProtKB:P44048,protein motif:CLUSTERS:PRK05408,protein motif:Cdd:COG2924,protein motif:Pfam:PF04362.8;locus_tag=cluster8_reference_00671;product=Fe(2+)-trafficking protein,Probable Fe(2+)-trafficking protein,oxidative damage protection protein,Fe-S cluster…
cluster8_reference|SC|contig000001	Prodigal:2.60	CDS	704860	705330	.	-	0	ID=cluster8_reference_00672;eC_number=2.1.1.177;gene=rlmH;inference=ab initio prediction:Prodigal:2.60,similar to AA sequence:RefSeq:YP_003082387.1,similar to AA sequence:UniProtKB:P0A8I8,protein motif:CLUSTERS:PRK00103,protein motif:Cdd:COG1576,protein motif:TIGRFAMs:TIGR00246,protein motif:Pfam:PF02590.11;locus_tag=cluster8_reference_00672;product=rRNA large subunit methyltransferase,Ribosomal …
cluster8_reference|SC|contig000001	Prodigal:2.60	CDS	705384	705770	.	-	0	ID=cluster8_reference_00673;gene=ybeB;inference=ab initio prediction:Prodigal:2.60,similar to AA sequence:UniProtKB:P0AAT6,protein motif:CLUSTERS:PRK11538,protein motif:TIGRFAMs:TIGR00090,protein motif:Pfam:PF02410.9;locus_tag=cluster8_reference_00673;product=hypothetical protein,ribosome-associated protein,iojap-like ribosome-associated protein,Domain of unknown function DUF143;protein_id=gnl|SC…
cluster8_reference|SC|contig000001	Prodigal:2.60	CDS	705829	706437	.	-	0	ID=cluster8_reference_00674;eC_number=2.7.7.18,2.7.7.18;gene=nadD;inference=ab initio prediction:Prodigal:2.60,similar to AA sequence:RefSeq:YP_004047983.1,similar to AA sequence:UniProtKB:P54455,protein motif:CLUSTERS:PRK00071,protein motif:TIGRFAMs:TIGR00482,protein motif:Pfam:PF01467.1;locus_tag=cluster8_reference_00674;product=nicotinate-nucleotide adenylyltransferase,Nicotinate-nucleotide ad…
cluster8_reference|SC|contig000001	Prodigal:2.60	CDS	706434	707021	.	-	0	ID=cluster8_reference_00675;eC_number=4.2.1.-;inference=ab initio prediction:Prodigal:2.60,similar to AA sequence:RefSeq:YP_004047982.1,similar to AA sequence:UniProtKB:P64797,protein motif:Cdd:COG0288,protein motif:Pfam:PF00484.13;locus_tag=cluster8_reference_00675;product=carbonic anhydrase,Putative carbonate dehydratase-like protein Rv1284,Carbonic anhydrase,Carbonic anhydrase;protein_id=gnl|S…
cluster8_reference|SC|contig000001	Prodigal:2.60	CDS	707050	708591	.	-	0	ID=cluster8_reference_00676;gene=potB;inference=ab initio prediction:Prodigal:2.60,similar to AA sequence:RefSeq:YP_005879404.1,similar to AA sequence:UniProtKB:P0AFK4,protein motif:CLUSTERS:PRK09433,protein motif:Cdd:COG4149,protein motif:TIGRFAMs:TIGR01581,protein motif:Pfam:PF00528.16;locus_tag=cluster8_reference_00676;product=putative transporter,Spermidine/putrescine transport system permeas…
cluster8_reference|SC|contig000001	Prodigal:2.60	CDS	708984	710369	.	+	0	ID=cluster8_reference_00677;gene=gntP;inference=ab initio prediction:Prodigal:2.60,similar to AA sequence:RefSeq:YP_001598341.1,similar to AA sequence:UniProtKB:Q46892,protein motif:CLUSTERS:PRK09821,protein motif:Cdd:COG2610,protein motif:TIGRFAMs:TIGR00791,protein motif:Pfam:PF02447.10;locus_tag=cluster8_reference_00677;product=gluconate permease,Inner membrane permease ygbN,putative transporte…
cluster8_reference|SC|contig000001	Prodigal:2.60	CDS	710389	710907	.	+	0	ID=cluster8_reference_00678;eC_number=2.7.1.12,2.7.1.12;gene=gntK;inference=ab initio prediction:Prodigal:2.60,similar to AA sequence:RefSeq:YP_209089.1,similar to AA sequence:UniProtKB:P46859,protein motif:CLUSTERS:PRK11545,protein motif:Cdd:COG3265,protein motif:TIGRFAMs:TIGR01313;locus_tag=cluster8_reference_00678;product=glucokinase,Thermoresistant gluconokinase,gluconate kinase 1,Gluconate k…
cluster8_reference|SC|contig000001	Prodigal:2.60	CDS	710965	711882	.	-	0	ID=cluster8_reference_00679;eC_number=2.7.1.39,2.7.1.39;gene=thrB;inference=ab initio prediction:Prodigal:2.60,similar to AA sequence:RefSeq:YP_004047980.1,similar to AA sequence:UniProtKB:Q8UHA8,protein motif:CLUSTERS:PRK05231,protein motif:Cdd:COG3178,protein motif:TIGRFAMs:TIGR00938,protein motif:Pfam:PF01636.17;locus_tag=cluster8_reference_00679;product=homoserine kinase,Homoserine kinase,hom…
cluster8_reference|SC|contig000001	Prodigal:2.60	CDS	711919	712635	.	-	0	ID=cluster8_reference_00680;eC_number=2.1.1.64,2.1.1.64;gene=ubiG;inference=ab initio prediction:Prodigal:2.60,similar to AA sequence:RefSeq:YP_975932.1,similar to AA sequence:UniProtKB:Q4K8M4,protein motif:CLUSTERS:PRK05134,protein motif:Cdd:COG2264,protein motif:TIGRFAMs:TIGR01983,protein motif:Pfam:PF08241.6;locus_tag=cluster8_reference_00680;product=3-demethylubiquinone-9 3-methyltransferase,…
cluster8_reference|SC|contig000001	Prodigal:2.60	CDS	712800	714041	.	+	0	ID=cluster8_reference_00681;gene=mtr;inference=ab initio prediction:Prodigal:2.60,similar to AA sequence:RefSeq:YP_005890871.1,similar to AA sequence:UniProtKB:P0AAD2,protein motif:CLUSTERS:PRK10483,protein motif:TIGRFAMs:TIGR00837,protein motif:Pfam:PF03222.7;locus_tag=cluster8_reference_00681;product=TnaB,Tryptophan permease,tryptophan permease,aromatic amino acid transport protein,Tryptophan/t…
cluster8_reference|SC|contig000001	Prodigal:2.60	CDS	714099	715151	.	+	0	ID=cluster8_reference_00682;eC_number=2.4.1.246;gene=mfpsA;inference=ab initio prediction:Prodigal:2.60,similar to AA sequence:RefSeq:YP_005890870.1,similar to AA sequence:UniProtKB:A7TZT2,protein motif:Cdd:COG0297,protein motif:TIGRFAMs:TIGR03449,protein motif:Pfam:PF00534.14;locus_tag=cluster8_reference_00682;product=lipooligosaccharide glycosyl transferase G,Mannosylfructose-phosphate synthase…
cluster8_reference|SC|contig000001	Prodigal:2.60	CDS	715399	715962	.	+	0	ID=cluster8_reference_00683;eC_number=3.1.3.-;gene=gmhB;inference=ab initio prediction:Prodigal:2.60,similar to AA sequence:RefSeq:YP_209083.1,similar to AA sequence:UniProtKB:P63228,protein motif:CLUSTERS:PRK08942,protein motif:Cdd:COG0131,protein motif:TIGRFAMs:TIGR01656,protein motif:Pfam:PF08645.5;locus_tag=cluster8_reference_00683;product=D%2CD-heptose 1%2C7-bisphosphate phosphatase,D%2CD-he…
cluster8_reference|SC|contig000001	Prodigal:2.60	CDS	715991	716734	.	+	0	ID=cluster8_reference_00684;eC_number=2.3.1.51,2.3.1.51;gene=plsC_1;inference=ab initio prediction:Prodigal:2.60,similar to AA sequence:RefSeq:YP_209082.1,similar to AA sequence:UniProtKB:P26647,protein motif:CLUSTERS:PRK08633,protein motif:TIGRFAMs:TIGR00530,protein motif:Pfam:PF01553.15;locus_tag=cluster8_reference_00684;product=1-acyl-SN-glycerol-3-phosphate acyltransferase,1-acyl-sn-glycerol-…
cluster8_reference|SC|contig000001	Prodigal:2.60	CDS	716731	717420	.	+	0	ID=cluster8_reference_00685;inference=ab initio prediction:Prodigal:2.60,protein motif:Pfam:PF01863.11;locus_tag=cluster8_reference_00685;product=Protein of unknown function DUF45;protein_id=gnl|SC|cluster8_reference_00685
cluster8_reference|SC|contig000001	Prodigal:2.60	CDS	718576	719373	.	+	0	ID=cluster8_reference_00686;eC_number=5.4.99.12,5.4.99.12;gene=truA;inference=ab initio prediction:Prodigal:2.60,similar to AA sequence:RefSeq:YP_208841.1,similar to AA sequence:UniProtKB:P07649,protein motif:CLUSTERS:PRK00021,protein motif:TIGRFAMs:TIGR00071,protein motif:Pfam:PF01416.14;locus_tag=cluster8_reference_00686;product=tRNA pseudouridine synthase A,tRNA pseudouridine synthase A,tRNA p…
cluster8_reference|SC|contig000001	Prodigal:2.60	CDS	719496	719735	.	+	0	ID=cluster8_reference_00687;inference=ab initio prediction:Prodigal:2.60,similar to AA sequence:RefSeq:YP_005879414.1,protein motif:Cdd:COG2336,protein motif:TIGRFAMs:TIGR02609;locus_tag=cluster8_reference_00687;product=putative PemI-like protein,Growth regulator,putative addiction module antidote;protein_id=gnl|SC|cluster8_reference_00687
cluster8_reference|SC|contig000001	Prodigal:2.60	CDS	719723	720046	.	+	0	ID=cluster8_reference_00688;eC_number=3.1.-.-;gene=mazF;inference=ab initio prediction:Prodigal:2.60,similar to AA sequence:RefSeq:YP_003082372.1,similar to AA sequence:UniProtKB:P0AE70,protein motif:CLUSTERS:PRK09907,protein motif:Pfam:PF02452.11;locus_tag=cluster8_reference_00688;product=PemK-like putative growth inhibitor,mRNA interferase MazF,toxin MazF,PemK-like protein;protein_id=gnl|SC|clu…
cluster8_reference|SC|contig000001	Prodigal:2.60	CDS	720878	721873	.	+	0	ID=cluster8_reference_00689;gene=porB;inference=ab initio prediction:Prodigal:2.60,similar to AA sequence:RefSeq:YP_001598329.1,similar to AA sequence:UniProtKB:E6MZM0,protein motif:Cdd:COG3203,protein motif:Pfam:PF00267.15;locus_tag=cluster8_reference_00689;product=porin%2C major outer membrane protein P.I,Porin,Outer membrane protein (porin),Gram-negative porin;protein_id=gnl|SC|cluster8_refere…
cluster8_reference|SC|contig000001	Prodigal:2.60	CDS	723447	725348	.	-	0	ID=cluster8_reference_00690;eC_number=4.1.99.17;gene=thiC;inference=ab initio prediction:Prodigal:2.60,similar to AA sequence:RefSeq:YP_002002820.1,similar to AA sequence:UniProtKB:P30136,protein motif:CLUSTERS:PRK09284,protein motif:Cdd:COG0352,protein motif:TIGRFAMs:TIGR00190,protein motif:Pfam:PF01964.12;locus_tag=cluster8_reference_00690;product=thiamine biosynthesis protein ThiC,Phosphomethy…
cluster8_reference|SC|contig000001	Infernal:1.1	ncRNA	725439	725538	.	-	0	ID=cluster8_reference_00691;inference=COORDINATES:profile:Infernal:1.1;locus_tag=cluster8_reference_00691;product=TPP
cluster8_reference|SC|contig000001	Aragorn:1.2.36	tRNA	725688	725764	.	+	0	ID=cluster8_reference_00692;inference=COORDINATES:profile:Aragorn:1.2.36;locus_tag=cluster8_reference_00692;product=tRNA-Met(cat)
cluster8_reference|SC|contig000001	Prodigal:2.60	CDS	725951	726826	.	+	0	ID=cluster8_reference_00693;inference=ab initio prediction:Prodigal:2.60,similar to AA sequence:RefSeq:YP_002002821.1,protein motif:Pfam:PF00293.1;locus_tag=cluster8_reference_00693;product=Thiamin pyrophosphokinase-related protein,NUDIX domain;protein_id=gnl|SC|cluster8_reference_00693
cluster8_reference|SC|contig000001	Prodigal:2.60	CDS	726835	727773	.	+	0	ID=cluster8_reference_00694;eC_number=3.6.3.31;gene=potA_1;inference=ab initio prediction:Prodigal:2.60,similar to AA sequence:RefSeq:YP_004047971.1,similar to AA sequence:UniProtKB:P69874,protein motif:CLUSTERS:PRK09452,protein motif:Cdd:COG3842,protein motif:TIGRFAMs:TIGR01187,protein motif:Pfam:PF00005.21;locus_tag=cluster8_reference_00694;product=ABC transporter ATP-binding protein,Spermidine…
cluster8_reference|SC|contig000001	Prodigal:2.60	CDS	727849	728100	.	-	0	ID=cluster8_reference_00695;inference=ab initio prediction:Prodigal:2.60,similar to AA sequence:RefSeq:YP_005892961.1;locus_tag=cluster8_reference_00695;product=fimbrial protein;protein_id=gnl|SC|cluster8_reference_00695
cluster8_reference|SC|contig000001	Prodigal:2.60	CDS	728589	728825	.	-	0	ID=cluster8_reference_00696;inference=ab initio prediction:Prodigal:2.60,similar to AA sequence:RefSeq:YP_975824.1,protein motif:Pfam:PF01609.15;locus_tag=cluster8_reference_00696;product=IS1106 transposase (fragment),Transposase DDE domain;protein_id=gnl|SC|cluster8_reference_00696
cluster8_reference|SC|contig000001	Prodigal:2.60	CDS	728922	729203	.	-	0	ID=cluster8_reference_00697;inference=ab initio prediction:Prodigal:2.60,similar to AA sequence:RefSeq:YP_001600178.1;locus_tag=cluster8_reference_00697;product=IS1106A3 transposase;protein_id=gnl|SC|cluster8_reference_00697
cluster8_reference|SC|contig000001	Prodigal:2.60	CDS	729353	729625	.	-	0	ID=cluster8_reference_00698;inference=ab initio prediction:Prodigal:2.60,similar to AA sequence:RefSeq:YP_005902535.1,protein motif:Pfam:PF05598.5;locus_tag=cluster8_reference_00698;product=IS1106 transposase,Transposase domain (DUF772);protein_id=gnl|SC|cluster8_reference_00698
cluster8_reference|SC|contig000001	Prodigal:2.60	CDS	730074	731849	.	-	0	ID=cluster8_reference_00699;eC_number=2.7.3.9,2.7.3.9;gene=ptsI;inference=ab initio prediction:Prodigal:2.60,similar to AA sequence:RefSeq:YP_209058.1,similar to AA sequence:UniProtKB:P08838,protein motif:CLUSTERS:PRK11177,protein motif:Cdd:COG3412,protein motif:TIGRFAMs:TIGR01417,protein motif:Pfam:PF02896.12;locus_tag=cluster8_reference_00699;product=phosphoenolpyruvate-protein phosphotransfera…
cluster8_reference|SC|contig000001	Prodigal:2.60	CDS	731849	732118	.	-	0	ID=cluster8_reference_00700;eC_number=2.7.11.-;gene=ptsH;inference=ab initio prediction:Prodigal:2.60,similar to AA sequence:RefSeq:YP_209057.1,similar to AA sequence:UniProtKB:P23534,protein motif:CLUSTERS:PRK13782,protein motif:Cdd:COG3412,protein motif:TIGRFAMs:TIGR01003,protein motif:Pfam:PF00381.13;locus_tag=cluster8_reference_00700;product=protein PtsH,Phosphocarrier protein HPr,phosphocarr…
cluster8_reference|SC|contig000001	Prodigal:2.60	CDS	732187	732624	.	-	0	ID=cluster8_reference_00701;gene=manX;inference=ab initio prediction:Prodigal:2.60,similar to AA sequence:RefSeq:YP_001598312.1,similar to AA sequence:UniProtKB:Q5XAF5,protein motif:CLUSTERS:PRK15088,protein motif:TIGRFAMs:TIGR00824,protein motif:Pfam:PF03610.10;locus_tag=cluster8_reference_00701;product=PTS system%2C IIAB component,EIIAB-Man,PTS system mannose-specific transporter subunits IIAB,…
cluster8_reference|SC|contig000001	Prodigal:2.60	CDS	732706	733269	.	-	0	ID=cluster8_reference_00702;eC_number=2.4.2.8;gene=hpt;inference=ab initio prediction:Prodigal:2.60,similar to AA sequence:RefSeq:YP_005890580.1,similar to AA sequence:UniProtKB:O33799,protein motif:CLUSTERS:PRK09162,protein motif:TIGRFAMs:TIGR01203,protein motif:Pfam:PF00156.21;locus_tag=cluster8_reference_00702;product=hypoxanthine-guanine phosphoribosyltransferase,Hypoxanthine phosphoribosyltr…
cluster8_reference|SC|contig000001	Prodigal:2.60	CDS	733338	734249	.	-	0	ID=cluster8_reference_00703;eC_number=6.5.1.1,6.5.1.1;gene=ligA_1;inference=ab initio prediction:Prodigal:2.60,similar to AA sequence:RefSeq:YP_005904522.1,similar to AA sequence:UniProtKB:P44121,protein motif:CLUSTERS:PRK09125,protein motif:TIGRFAMs:TIGR02779,protein motif:Pfam:PF01068.1;locus_tag=cluster8_reference_00703;product=DNA ligase,DNA ligase,DNA ligase,DNA polymerase LigD%2C ligase dom…
cluster8_reference|SC|contig000001	Prodigal:2.60	CDS	734254	734886	.	+	0	ID=cluster8_reference_00704;inference=ab initio prediction:Prodigal:2.60,similar to AA sequence:RefSeq:YP_975952.1,similar to AA sequence:UniProtKB:Q5XD24,protein motif:CLUSTERS:PRK10241,protein motif:TIGRFAMs:TIGR03413,protein motif:Pfam:PF00753.21;locus_tag=cluster8_reference_00704;product=hydrolase,hypothetical protein,hydroxyacylglutathione hydrolase,hydroxyacylglutathione hydrolase,Metallo-b…
cluster8_reference|SC|contig000001	Prodigal:2.60	CDS	734794	735087	.	-	0	ID=cluster8_reference_00705;inference=ab initio prediction:Prodigal:2.60;locus_tag=cluster8_reference_00705;product=hypothetical protein;protein_id=gnl|SC|cluster8_reference_00705
cluster8_reference|SC|contig000001	Prodigal:2.60	CDS	735091	736875	.	-	0	ID=cluster8_reference_00706;gene=rmuC;inference=ab initio prediction:Prodigal:2.60,similar to AA sequence:RefSeq:YP_002002829.1,similar to AA sequence:UniProtKB:P0AG71,protein motif:CLUSTERS:PRK10361,protein motif:TIGRFAMs:TIGR02168,protein motif:Pfam:PF02646.10;locus_tag=cluster8_reference_00706;product=DNA recombination protein rmuC-like protein,DNA recombination protein rmuC,DNA recombination …
cluster8_reference|SC|contig000001	Prodigal:2.60	CDS	737214	738002	.	-	0	ID=cluster8_reference_00707;gene=petC;inference=ab initio prediction:Prodigal:2.60,similar to AA sequence:RefSeq:YP_005890584.1,similar to AA sequence:UniProtKB:P23135,protein motif:Pfam:PF02167.9;locus_tag=cluster8_reference_00707;product=protein PetC,Cytochrome c1 precursor,Cytochrome C1 family;protein_id=gnl|SC|cluster8_reference_00707
cluster8_reference|SC|contig000001	Prodigal:2.60	CDS	738017	739366	.	-	0	ID=cluster8_reference_00708;eC_number=1.10.2.2;gene=petB;inference=ab initio prediction:Prodigal:2.60,similar to AA sequence:RefSeq:YP_209050.1,similar to AA sequence:UniProtKB:P23134,protein motif:CLUSTERS:PRK03735,protein motif:Pfam:PF00032.11;locus_tag=cluster8_reference_00708;product=cytochrome B,Cytochrome b,cytochrome b6,Cytochrome b(C-terminal)/b6/petD;protein_id=gnl|SC|cluster8_reference_…
cluster8_reference|SC|contig000001	Prodigal:2.60	CDS	739385	739966	.	-	0	ID=cluster8_reference_00709;eC_number=1.10.2.2;gene=petA;inference=ab initio prediction:Prodigal:2.60,similar to AA sequence:RefSeq:YP_209049.1,similar to AA sequence:UniProtKB:P23136,protein motif:CLUSTERS:PRK13474,protein motif:TIGRFAMs:TIGR01416,protein motif:Pfam:PF00355.20;locus_tag=cluster8_reference_00709;product=PetA,Ubiquinol-cytochrome c reductase iron-sulfur subunit,cytochrome b6-f com…
cluster8_reference|SC|contig000001	Prodigal:2.60	CDS	740089	740838	.	-	0	ID=cluster8_reference_00710;inference=ab initio prediction:Prodigal:2.60,similar to AA sequence:UniProtKB:Q57354,protein motif:CLUSTERS:PRK10799,protein motif:Cdd:COG3323,protein motif:TIGRFAMs:TIGR00486,protein motif:Pfam:PF01784.12;locus_tag=cluster8_reference_00710;product=hypothetical protein,metal-binding protein,Uncharacterized protein conserved in bacteria,dinuclear metal center protein%2C…
cluster8_reference|SC|contig000001	Prodigal:2.60	CDS	740969	741898	.	+	0	ID=cluster8_reference_00711;gene=metR;inference=ab initio prediction:Prodigal:2.60,similar to AA sequence:RefSeq:YP_003082356.1,similar to AA sequence:UniProtKB:P27111,protein motif:CLUSTERS:PRK15421,protein motif:TIGRFAMs:TIGR03339,protein motif:Pfam:PF03466.14;locus_tag=cluster8_reference_00711;product=transcriptional activator MetR,Cyn operon transcriptional activator,DNA-binding transcription…
cluster8_reference|SC|contig000001	Prodigal:2.60	CDS	742153	742545	.	-	0	ID=cluster8_reference_00712;gene=rpsI;inference=ab initio prediction:Prodigal:2.60,similar to AA sequence:RefSeq:YP_209045.1,similar to AA sequence:UniProtKB:P0A7X3,protein motif:CLUSTERS:PRK00132,protein motif:Cdd:COG0103,protein motif:TIGRFAMs:TIGR03627,protein motif:Pfam:PF00380.13;locus_tag=cluster8_reference_00712;product=30S ribosomal protein S9,30S ribosomal protein S9,30S ribosomal protei…
cluster8_reference|SC|contig000001	Prodigal:2.60	CDS	742555	742986	.	-	0	ID=cluster8_reference_00713;gene=rplM;inference=ab initio prediction:Prodigal:2.60,similar to AA sequence:RefSeq:YP_209044.1,similar to AA sequence:UniProtKB:Q1R6A9,protein motif:CLUSTERS:PRK09216,protein motif:Cdd:COG0102,protein motif:TIGRFAMs:TIGR01066,protein motif:Pfam:PF00572.12;locus_tag=cluster8_reference_00713;product=50S ribosomal protein L13,50S ribosomal protein L13,50S ribosomal prot…
cluster8_reference|SC|contig000001	Infernal:1.1	ncRNA	743164	743343	.	-	0	ID=cluster8_reference_00714;inference=COORDINATES:profile:Infernal:1.1;locus_tag=cluster8_reference_00714;product=6S
cluster8_reference|SC|contig000001	Prodigal:2.60	CDS	743349	743654	.	-	0	ID=cluster8_reference_00715;gene=zapA;inference=ab initio prediction:Prodigal:2.60,similar to AA sequence:UniProtKB:P0ADS2,protein motif:CLUSTERS:PRK10972,protein motif:Cdd:COG3027,protein motif:Pfam:PF05164.7;locus_tag=cluster8_reference_00715;product=Z ring-associated protein ZapA,Z-ring-associated protein,Uncharacterized protein conserved in bacteria,Cell division protein ZapA;protein_id=gnl|S…
cluster8_reference|SC|contig000001	Prodigal:2.60	CDS	743665	743994	.	-	0	ID=cluster8_reference_00716;inference=ab initio prediction:Prodigal:2.60,protein motif:Pfam:PF00170.15;locus_tag=cluster8_reference_00716;product=bZIP transcription factor;protein_id=gnl|SC|cluster8_reference_00716
cluster8_reference|SC|contig000001	Prodigal:2.60	CDS	744049	745038	.	-	0	ID=cluster8_reference_00717;eC_number=1.1.1.8,1.1.1.94;gene=gpsA;inference=ab initio prediction:Prodigal:2.60,similar to AA sequence:RefSeq:YP_209041.1,similar to AA sequence:UniProtKB:Q83BJ0,protein motif:CLUSTERS:PRK00094,protein motif:Cdd:COG0240,protein motif:TIGRFAMs:TIGR03376,protein motif:Pfam:PF01210.17;locus_tag=cluster8_reference_00717;product=NAD(P)H-dependent glycerol-3-phosphate dehy…
cluster8_reference|SC|contig000001	Prodigal:2.60	CDS	745161	747863	.	-	0	ID=cluster8_reference_00718;eC_number=4.1.1.31;gene=ppc;inference=ab initio prediction:Prodigal:2.60,similar to AA sequence:RefSeq:YP_002002841.1,similar to AA sequence:UniProtKB:A0QWX4,protein motif:CLUSTERS:PRK00009,protein motif:Pfam:PF00311.11;locus_tag=cluster8_reference_00718;product=phosphoenolpyruvate carboxylase,Phosphoenolpyruvate carboxylase,phosphoenolpyruvate carboxylase,Phosphoenolp…
cluster8_reference|SC|contig000001	Prodigal:2.60	CDS	747909	748802	.	+	0	ID=cluster8_reference_00719;eC_number=2.7.7.80;gene=thiF;inference=ab initio prediction:Prodigal:2.60,similar to AA sequence:RefSeq:YP_003082349.1,similar to AA sequence:UniProtKB:P12282,protein motif:CLUSTERS:PRK05690,protein motif:TIGRFAMs:TIGR02355,protein motif:Pfam:PF00899.15;locus_tag=cluster8_reference_00719;product=adenylyltransferase,Molybdopterin-synthase adenylyltransferase,molybdopter…
cluster8_reference|SC|contig000001	Prodigal:2.60	CDS	749222	749446	.	-	0	ID=cluster8_reference_00720;gene=slyX;inference=ab initio prediction:Prodigal:2.60,similar to AA sequence:RefSeq:YP_004047891.1,protein motif:CLUSTERS:PRK04325,protein motif:Pfam:PF04102.6;locus_tag=cluster8_reference_00720;product=SLYX protein,hypothetical protein,SlyX;protein_id=gnl|SC|cluster8_reference_00720
cluster8_reference|SC|contig000001	Prodigal:2.60	CDS	749447	750835	.	-	0	ID=cluster8_reference_00721;inference=ab initio prediction:Prodigal:2.60,similar to AA sequence:RefSeq:YP_004047890.1,protein motif:Cdd:COG2610,protein motif:Pfam:PF03553.8;locus_tag=cluster8_reference_00721;product=integral membrane transport protein,H+/gluconate symporter and related permeases,Na+/H+ antiporter family;protein_id=gnl|SC|cluster8_reference_00721
cluster8_reference|SC|contig000001	Prodigal:2.60	CDS	750921	752192	.	-	0	ID=cluster8_reference_00722;eC_number=2.1.1.-,2.1.1.-;gene=prmC_1;inference=ab initio prediction:Prodigal:2.60,similar to AA sequence:RefSeq:YP_005879441.1,similar to AA sequence:UniProtKB:P0ACC1,protein motif:CLUSTERS:PRK14966,protein motif:Cdd:COG2890,protein motif:TIGRFAMs:TIGR03534,protein motif:Pfam:PF05175.8;locus_tag=cluster8_reference_00722;product=putative protein methyltransferase HemK+…
cluster8_reference|SC|contig000001	Prodigal:2.60	CDS	752443	753885	.	-	0	ID=cluster8_reference_00723;gene=tldD;inference=ab initio prediction:Prodigal:2.60,similar to AA sequence:RefSeq:YP_004047884.1,similar to AA sequence:UniProtKB:P0AGG8,protein motif:CLUSTERS:PRK10735,protein motif:Cdd:COG0312,protein motif:Pfam:PF01523.10;locus_tag=cluster8_reference_00723;product=TLDD protein-like protein,hypothetical protein,protease TldD,Predicted Zn-dependent proteases and th…
cluster8_reference|SC|contig000001	Infernal:1.1	ncRNA	754002	754105	.	+	0	ID=cluster8_reference_00724;inference=COORDINATES:profile:Infernal:1.1;locus_tag=cluster8_reference_00724;product=TPP
cluster8_reference|SC|contig000001	Prodigal:2.60	CDS	754172	755395	.	+	0	ID=cluster8_reference_00725;gene=codB;inference=ab initio prediction:Prodigal:2.60,similar to AA sequence:RefSeq:YP_002341874.1,similar to AA sequence:UniProtKB:P0AA82,protein motif:CLUSTERS:PRK11017,protein motif:TIGRFAMs:TIGR02358,protein motif:Pfam:PF02133.9;locus_tag=cluster8_reference_00725;product=permease,Cytosine permease,cytosine permease,putative hydroxymethylpyrimidine transporter CytX…
cluster8_reference|SC|contig000001	Prodigal:2.60	CDS	755392	756492	.	+	0	ID=cluster8_reference_00726;inference=ab initio prediction:Prodigal:2.60,similar to AA sequence:RefSeq:YP_209028.1,protein motif:CLUSTERS:PRK01747,protein motif:Cdd:COG4121,protein motif:TIGRFAMs:TIGR02352,protein motif:Pfam:PF01266.18;locus_tag=cluster8_reference_00726;product=oxidoreductase,bifunctional tRNA (mnm(5)s(2)U34)-methyltransferase/FAD-dependent cmnm(5)s(2)U34 oxidoreductase,Uncharact…
cluster8_reference|SC|contig000001	Prodigal:2.60	CDS	756513	757130	.	+	0	ID=cluster8_reference_00727;eC_number=2.5.1.3,2.5.1.3;gene=thiE;inference=ab initio prediction:Prodigal:2.60,similar to AA sequence:RefSeq:YP_209027.1,similar to AA sequence:UniProtKB:P30137,protein motif:CLUSTERS:PRK12290,protein motif:Cdd:COG0352,protein motif:TIGRFAMs:TIGR00693,protein motif:Pfam:PF02581.11;locus_tag=cluster8_reference_00727;product=thiamin-phosphate pyrophosphorylase,Thiamine…
cluster8_reference|SC|contig000001	Prodigal:2.60	CDS	757518	757712	.	+	0	ID=cluster8_reference_00728;inference=ab initio prediction:Prodigal:2.60,similar to AA sequence:RefSeq:YP_002002858.1,protein motif:CLUSTERS:PRK06944,protein motif:TIGRFAMs:TIGR01683,protein motif:Pfam:PF02597.14;locus_tag=cluster8_reference_00728;product=Thiamine biosynthesis protein ThiS,sulfur carrier protein ThiS,thiamine biosynthesis protein ThiS,ThiS family;protein_id=gnl|SC|cluster8_refere…
cluster8_reference|SC|contig000001	Prodigal:2.60	CDS	757926	758714	.	+	0	ID=cluster8_reference_00729;eC_number=2.8.1.10;gene=thiG;inference=ab initio prediction:Prodigal:2.60,similar to AA sequence:RefSeq:YP_002002859.1,similar to AA sequence:UniProtKB:O31618,protein motif:CLUSTERS:PRK00208,protein motif:Cdd:COG0352,protein motif:Pfam:PF05690.8;locus_tag=cluster8_reference_00729;product=thiazole synthase,Thiazole synthase,thiazole synthase,Thiamine monophosphate synth…
cluster8_reference|SC|contig000001	Infernal:1.1	ncRNA	759300	759458	.	+	0	ID=cluster8_reference_00730;inference=COORDINATES:profile:Infernal:1.1;locus_tag=cluster8_reference_00730;product=NrrF
cluster8_reference|SC|contig000001	Prodigal:2.60	CDS	759477	760301	.	-	0	ID=cluster8_reference_00731;inference=ab initio prediction:Prodigal:2.60,similar to AA sequence:RefSeq:YP_002002862.1;locus_tag=cluster8_reference_00731;product=Periplasmic protein;protein_id=gnl|SC|cluster8_reference_00731
cluster8_reference|SC|contig000001	Prodigal:2.60	CDS	760414	762192	.	-	0	ID=cluster8_reference_00732;eC_number=2.7.1.33;gene=birA;inference=ab initio prediction:Prodigal:2.60,similar to AA sequence:RefSeq:YP_209021.1,similar to AA sequence:UniProtKB:P06709,protein motif:CLUSTERS:PRK13325,protein motif:Cdd:COG4285,protein motif:TIGRFAMs:TIGR00121,protein motif:Pfam:PF03309.8;locus_tag=cluster8_reference_00732;product=bifunctional biotin--[acetyl-CoA-carboxylase] ligase…
cluster8_reference|SC|contig000001	Prodigal:2.60	CDS	762189	762695	.	-	0	ID=cluster8_reference_00733;gene=hldE;inference=ab initio prediction:Prodigal:2.60,similar to AA sequence:RefSeq:YP_209020.1,similar to AA sequence:UniProtKB:P76658,protein motif:CLUSTERS:PRK11316,protein motif:Cdd:COG2870,protein motif:TIGRFAMs:TIGR02199,protein motif:Pfam:PF01467.1;locus_tag=cluster8_reference_00733;product=transferase,Bifunctional protein hldE,bifunctional heptose 7-phosphate …
cluster8_reference|SC|contig000001	Aragorn:1.2.36	tRNA	762831	762906	.	-	0	ID=cluster8_reference_00734;inference=COORDINATES:profile:Aragorn:1.2.36;locus_tag=cluster8_reference_00734;product=tRNA-His(gtg)
cluster8_reference|SC|contig000001	Aragorn:1.2.36	tRNA	762934	763010	.	-	0	ID=cluster8_reference_00735;inference=COORDINATES:profile:Aragorn:1.2.36;locus_tag=cluster8_reference_00735;product=tRNA-Arg(tct)
cluster8_reference|SC|contig000001	Aragorn:1.2.36	tRNA	763035	763112	.	-	0	ID=cluster8_reference_00736;inference=COORDINATES:profile:Aragorn:1.2.36;locus_tag=cluster8_reference_00736;product=tRNA-Pro(tgg)
cluster8_reference|SC|contig000001	Prodigal:2.60	CDS	763335	764189	.	+	0	ID=cluster8_reference_00737;eC_number=3.5.4.9;gene=folD;inference=ab initio prediction:Prodigal:2.60,similar to AA sequence:RefSeq:YP_209019.1,similar to AA sequence:UniProtKB:Q9I2U6,protein motif:CLUSTERS:PRK10792,protein motif:Pfam:PF02882.13;locus_tag=cluster8_reference_00737;product=bifunctional 5%2C10-methylene-tetrahydrofolate dehydrogenase/ 5%2C10-methylene-tetrahydrofolate cyclohydrolase,…
cluster8_reference|SC|contig000001	Prodigal:2.60	CDS	764251	764832	.	-	0	ID=cluster8_reference_00738;inference=ab initio prediction:Prodigal:2.60,similar to AA sequence:RefSeq:YP_002002867.1,protein motif:Pfam:PF06271.6;locus_tag=cluster8_reference_00738;product=membrane protein,RDD family;protein_id=gnl|SC|cluster8_reference_00738
cluster8_reference|SC|contig000001	Prodigal:2.60	CDS	765111	766226	.	+	0	ID=cluster8_reference_00739;eC_number=1.2.1.11,1.2.1.11;gene=asd;inference=ab initio prediction:Prodigal:2.60,similar to AA sequence:RefSeq:YP_209017.1,similar to AA sequence:UniProtKB:Q51344,protein motif:CLUSTERS:PRK06598,protein motif:Cdd:COG0136,protein motif:TIGRFAMs:TIGR01745,protein motif:Pfam:PF02774.12;locus_tag=cluster8_reference_00739;product=aspartate-semialdehyde dehydrogenase,Aspart…
cluster8_reference|SC|contig000001	Prodigal:2.60	CDS	766454	766984	.	-	0	ID=cluster8_reference_00740;inference=ab initio prediction:Prodigal:2.60,protein motif:Cdd:COG3545,protein motif:Pfam:PF06821.7;locus_tag=cluster8_reference_00740;product=Predicted esterase of the alpha/beta hydrolase fold,Alpha/Beta hydrolase family of unknown function (DUF1234);protein_id=gnl|SC|cluster8_reference_00740
cluster8_reference|SC|contig000001	Prodigal:2.60	CDS	766995	767339	.	-	0	ID=cluster8_reference_00741;inference=ab initio prediction:Prodigal:2.60,similar to AA sequence:RefSeq:YP_002002870.1;locus_tag=cluster8_reference_00741;product=Putative integral membrane protein;protein_id=gnl|SC|cluster8_reference_00741
cluster8_reference|SC|contig000001	Prodigal:2.60	CDS	767326	768105	.	-	0	ID=cluster8_reference_00742;eC_number=3.1.11.2,3.1.11.2;gene=exoA;inference=ab initio prediction:Prodigal:2.60,similar to AA sequence:RefSeq:YP_209014.1,similar to AA sequence:UniProtKB:P37454,protein motif:CLUSTERS:PRK13911,protein motif:Cdd:COG3021,protein motif:TIGRFAMs:TIGR00633,protein motif:Pfam:PF03372.17;locus_tag=cluster8_reference_00742;product=exodeoxyribonuclease,Exodeoxyribonuclease,…
cluster8_reference|SC|contig000001	Prodigal:2.60	CDS	768188	770287	.	-	0	ID=cluster8_reference_00743;eC_number=6.1.1.16;gene=cysS;inference=ab initio prediction:Prodigal:2.60,similar to AA sequence:RefSeq:YP_001598277.1,similar to AA sequence:UniProtKB:Q3KA28,protein motif:CLUSTERS:PRK14535,protein motif:Cdd:COG0215,protein motif:TIGRFAMs:TIGR00435,protein motif:Pfam:PF01406.13;locus_tag=cluster8_reference_00743;product=cysteinyl-tRNA synthetase,Cysteine--tRNA ligase,…
cluster8_reference|SC|contig000001	Prodigal:2.60	CDS	770297	771346	.	-	0	ID=cluster8_reference_00744;inference=ab initio prediction:Prodigal:2.60,similar to AA sequence:RefSeq:YP_001598276.1,protein motif:CLUSTERS:PRK13539,protein motif:Cdd:COG4637,protein motif:TIGRFAMs:TIGR01166,protein motif:Pfam:PF02463.13;locus_tag=cluster8_reference_00744;product=ATP-binding protein,cytochrome c biogenesis protein CcmA,Predicted ATPase,cobalt ABC transporter%2C ATP-binding prote…
cluster8_reference|SC|contig000001	Prodigal:2.60	CDS	771429	772583	.	-	0	ID=cluster8_reference_00745;gene=obgE;inference=ab initio prediction:Prodigal:2.60,similar to AA sequence:RefSeq:YP_209010.1,similar to AA sequence:UniProtKB:P42641,protein motif:CLUSTERS:PRK12298,protein motif:Cdd:COG0012,protein motif:TIGRFAMs:TIGR02729,protein motif:Pfam:PF01018.16;locus_tag=cluster8_reference_00745;product=GTPase ObgE,GTP-binding protein Obg,GTPase CgtA,Predicted GTPase%2C pr…
cluster8_reference|SC|contig000001	Prodigal:2.60	CDS	772872	773756	.	-	0	ID=cluster8_reference_00746;eC_number=2.1.1.198;gene=rsmI_1;inference=ab initio prediction:Prodigal:2.60,similar to AA sequence:RefSeq:YP_003082323.1,similar to AA sequence:UniProtKB:P67087,protein motif:CLUSTERS:PRK14994,protein motif:TIGRFAMs:TIGR00096,protein motif:Pfam:PF00590.14;locus_tag=cluster8_reference_00746;product=putative methyltransferase,Ribosomal RNA small subunit methyltransferas…
cluster8_reference|SC|contig000001	Prodigal:2.60	CDS	773803	774150	.	+	0	ID=cluster8_reference_00747;inference=ab initio prediction:Prodigal:2.60,similar to AA sequence:UniProtKB:Q6NCZ4,protein motif:CLUSTERS:PRK12497,protein motif:TIGRFAMs:TIGR00252,protein motif:Pfam:PF02021.11;locus_tag=cluster8_reference_00747;product=hypothetical protein,hypothetical protein,conserved hypothetical protein,Uncharacterised protein family UPF0102;protein_id=gnl|SC|cluster8_reference…
cluster8_reference|SC|contig000001	Prodigal:2.60	CDS	774155	774748	.	+	0	ID=cluster8_reference_00748;eC_number=5.3.1.28;gene=gmhA;inference=ab initio prediction:Prodigal:2.60,similar to AA sequence:RefSeq:YP_209006.1,similar to AA sequence:UniProtKB:Q9HVZ0,protein motif:CLUSTERS:PRK13936,protein motif:Cdd:COG4821,protein motif:TIGRFAMs:TIGR00441,protein motif:Pfam:PF01380.16;locus_tag=cluster8_reference_00748;product=phosphoheptose isomerase,Phosphoheptose isomerase,p…
cluster8_reference|SC|contig000001	Prodigal:2.60	CDS	774812	775420	.	+	0	ID=cluster8_reference_00749;inference=ab initio prediction:Prodigal:2.60,similar to AA sequence:RefSeq:YP_002002881.1,protein motif:CLUSTERS:PRK11023,protein motif:Cdd:COG2823,protein motif:Pfam:PF04972.11;locus_tag=cluster8_reference_00749;product=Hemolysin%2C putative,outer membrane lipoprotein,Predicted periplasmic or secreted lipoprotein,BON domain;protein_id=gnl|SC|cluster8_reference_00749
cluster8_reference|SC|contig000001	Prodigal:2.60	CDS	775428	776078	.	+	0	ID=cluster8_reference_00750;eC_number=3.4.24.-;inference=ab initio prediction:Prodigal:2.60,similar to AA sequence:RefSeq:YP_005891060.1;locus_tag=cluster8_reference_00750;product=Zinc metalloprotease zmpB;protein_id=gnl|SC|cluster8_reference_00750
cluster8_reference|SC|contig000001	Prodigal:2.60	CDS	776118	776897	.	+	0	ID=cluster8_reference_00751;eC_number=3.4.11.18,3.4.11.18;gene=map;inference=ab initio prediction:Prodigal:2.60,similar to AA sequence:RefSeq:YP_004047861.1,similar to AA sequence:UniProtKB:P0AE18,protein motif:CLUSTERS:PRK05716,protein motif:Cdd:COG0006,protein motif:TIGRFAMs:TIGR00500,protein motif:Pfam:PF00557.1;locus_tag=cluster8_reference_00751;product=methionine aminopeptidase,Methionine am…
cluster8_reference|SC|contig000001	Prodigal:2.60	CDS	777052	777351	.	+	0	ID=cluster8_reference_00752;inference=ab initio prediction:Prodigal:2.60,protein motif:TIGRFAMs:TIGR03830;locus_tag=cluster8_reference_00752;product=putative zinc finger/helix-turn-helix protein%2C YgiT family;protein_id=gnl|SC|cluster8_reference_00752
cluster8_reference|SC|contig000001	Prodigal:2.60	CDS	777589	777963	.	+	0	ID=cluster8_reference_00753;inference=ab initio prediction:Prodigal:2.60,similar to AA sequence:RefSeq:YP_005883646.1;locus_tag=cluster8_reference_00753;product=putative adhesin complex protein;protein_id=gnl|SC|cluster8_reference_00753
cluster8_reference|SC|contig000001	Prodigal:2.60	CDS	778151	779617	.	-	0	ID=cluster8_reference_00754;eC_number=1.1.5.4,1.1.5.4;gene=mqo;inference=ab initio prediction:Prodigal:2.60,similar to AA sequence:RefSeq:YP_209000.1,similar to AA sequence:UniProtKB:P33940,protein motif:CLUSTERS:PRK05257,protein motif:TIGRFAMs:TIGR01320,protein motif:Pfam:PF06039.9;locus_tag=cluster8_reference_00754;product=malate:quinone oxidoreductase,Malate:quinone oxidoreductase,malate:quino…
cluster8_reference|SC|contig000001	Prodigal:2.60	CDS	780154	780744	.	-	0	ID=cluster8_reference_00755;inference=ab initio prediction:Prodigal:2.60,similar to AA sequence:RefSeq:YP_005879472.1;locus_tag=cluster8_reference_00755;product=putative acetyltransferase;protein_id=gnl|SC|cluster8_reference_00755
cluster8_reference|SC|contig000001	Prodigal:2.60	CDS	780805	781386	.	-	0	ID=cluster8_reference_00756;eC_number=6.3.3.2;inference=ab initio prediction:Prodigal:2.60,similar to AA sequence:RefSeq:YP_005894815.1,similar to AA sequence:UniProtKB:P44905,protein motif:CLUSTERS:PRK10333,protein motif:TIGRFAMs:TIGR02727,protein motif:Pfam:PF01812.14;locus_tag=cluster8_reference_00756;product=5-formyltetrahydrofolate cyclo-ligase,hypothetical protein,5-formyltetrahydrofolate c…
cluster8_reference|SC|contig000001	Prodigal:2.60	CDS	781465	781707	.	+	0	ID=cluster8_reference_00757;inference=ab initio prediction:Prodigal:2.60,similar to AA sequence:RefSeq:YP_002341845.1;locus_tag=cluster8_reference_00757;product=integral membrane protein;protein_id=gnl|SC|cluster8_reference_00757
cluster8_reference|SC|contig000001	Prodigal:2.60	CDS	781882	782610	.	+	0	ID=cluster8_reference_00758;gene=rpsB;inference=ab initio prediction:Prodigal:2.60,similar to AA sequence:RefSeq:YP_005891052.1,similar to AA sequence:UniProtKB:P66540,protein motif:CLUSTERS:PRK05299,protein motif:Cdd:COG4775,protein motif:TIGRFAMs:TIGR01011,protein motif:Pfam:PF00318.14;locus_tag=cluster8_reference_00758;product=30S ribosomal protein S2,30S ribosomal protein S2,30S ribosomal pro…
cluster8_reference|SC|contig000001	Prodigal:2.60	CDS	782734	783588	.	+	0	ID=cluster8_reference_00759;gene=tsf;inference=ab initio prediction:Prodigal:2.60,similar to AA sequence:RefSeq:YP_002002893.1,similar to AA sequence:UniProtKB:P0A6P1,protein motif:CLUSTERS:PRK09377,protein motif:Cdd:COG0264,protein motif:TIGRFAMs:TIGR00116,protein motif:Pfam:PF00889.13;locus_tag=cluster8_reference_00759;product=elongation factor Ts,Elongation factor Ts,elongation factor Ts,Trans…
cluster8_reference|SC|contig000001	Prodigal:2.60	CDS	783807	784526	.	+	0	ID=cluster8_reference_00760;eC_number=2.7.4.-,2.7.4.22;gene=pyrH;inference=ab initio prediction:Prodigal:2.60,similar to AA sequence:RefSeq:YP_005883653.1,similar to AA sequence:UniProtKB:P65932,protein motif:CLUSTERS:PRK00358,protein motif:Cdd:COG0528,protein motif:TIGRFAMs:TIGR02075,protein motif:Pfam:PF00696.22;locus_tag=cluster8_reference_00760;product=uridylate kinase,Uridylate kinase,uridyl…
cluster8_reference|SC|contig000001	Prodigal:2.60	CDS	784710	785672	.	+	0	ID=cluster8_reference_00761;gene=mafA1_1;inference=ab initio prediction:Prodigal:2.60,similar to AA sequence:RefSeq:YP_208149.1,similar to AA sequence:UniProtKB:Q9JS44;locus_tag=cluster8_reference_00761;product=MafA adhesin protein,Adhesin mafA precursor;protein_id=gnl|SC|cluster8_reference_00761
cluster8_reference|SC|contig000001	Prodigal:2.60	CDS	785679	785996	.	-	0	ID=cluster8_reference_00762;inference=ab initio prediction:Prodigal:2.60;locus_tag=cluster8_reference_00762;product=hypothetical protein;protein_id=gnl|SC|cluster8_reference_00762
cluster8_reference|SC|contig000001	Prodigal:2.60	CDS	786013	786186	.	+	0	ID=cluster8_reference_00763;inference=ab initio prediction:Prodigal:2.60;locus_tag=cluster8_reference_00763;product=hypothetical protein;protein_id=gnl|SC|cluster8_reference_00763
cluster8_reference|SC|contig000001	Prodigal:2.60	CDS	786250	786384	.	+	0	ID=cluster8_reference_00764;gene=mafB9;inference=ab initio prediction:Prodigal:2.60,similar to AA sequence:RefSeq:YP_003082307.1;locus_tag=cluster8_reference_00764;product=putative adhesin MafB%2C truncated;protein_id=gnl|SC|cluster8_reference_00764
cluster8_reference|SC|contig000001	Prodigal:2.60	CDS	791867	792298	.	+	0	ID=cluster8_reference_00765;inference=ab initio prediction:Prodigal:2.60,similar to AA sequence:RefSeq:YP_005879096.1;locus_tag=cluster8_reference_00765;product=FrpA/C protein;protein_id=gnl|SC|cluster8_reference_00765
cluster8_reference|SC|contig000001	Prodigal:2.60	CDS	792387	792545	.	-	0	ID=cluster8_reference_00766;inference=ab initio prediction:Prodigal:2.60;locus_tag=cluster8_reference_00766;product=hypothetical protein;protein_id=gnl|SC|cluster8_reference_00766
cluster8_reference|SC|contig000001	Prodigal:2.60	CDS	792907	795510	.	-	0	ID=cluster8_reference_00767;eC_number=3.4.11.2,3.4.11.2;gene=pepN;inference=ab initio prediction:Prodigal:2.60,similar to AA sequence:RefSeq:YP_004048159.1,similar to AA sequence:UniProtKB:P04825,protein motif:CLUSTERS:PRK14015,protein motif:TIGRFAMs:TIGR02414,protein motif:Pfam:PF11940.2;locus_tag=cluster8_reference_00767;product=aminopeptidase N,Aminopeptidase N,aminopeptidase N,aminopeptidase …
cluster8_reference|SC|contig000001	Prodigal:2.60	CDS	795599	796393	.	-	0	ID=cluster8_reference_00768;inference=ab initio prediction:Prodigal:2.60,similar to AA sequence:RefSeq:YP_005878376.1,protein motif:Cdd:COG3298,protein motif:Pfam:PF10108.3;locus_tag=cluster8_reference_00768;product=putative polynucleotidyl transferase,Predicted 3'-5' exonuclease related to the exonuclease domain of PolB,Predicted 3'-5' exonuclease related to the exonuclease domain of PolB;protei…
cluster8_reference|SC|contig000001	Prodigal:2.60	CDS	797144	798025	.	-	0	ID=cluster8_reference_00769;eC_number=2.3.1.-;gene=htrB_2;inference=ab initio prediction:Prodigal:2.60,similar to AA sequence:RefSeq:YP_002000831.1,similar to AA sequence:UniProtKB:P0ACV0,protein motif:CLUSTERS:PRK08706,protein motif:Cdd:COG1560,protein motif:TIGRFAMs:TIGR02207,protein motif:Pfam:PF03279.7;locus_tag=cluster8_reference_00769;product=lipid A biosynthesis lauroyl acyltransferase,Lip…
cluster8_reference|SC|contig000001	Prodigal:2.60	CDS	798064	798600	.	-	0	ID=cluster8_reference_00770;eC_number=3.1.22.4;gene=ruvC;inference=ab initio prediction:Prodigal:2.60,similar to AA sequence:RefSeq:YP_002000830.1,similar to AA sequence:UniProtKB:P0A814,protein motif:CLUSTERS:PRK00039,protein motif:TIGRFAMs:TIGR00228,protein motif:Pfam:PF02075.11;locus_tag=cluster8_reference_00770;product=Holliday junction resolvase,Crossover junction endodeoxyribonuclease RuvC,…
cluster8_reference|SC|contig000001	Prodigal:2.60	CDS	798603	798842	.	-	0	ID=cluster8_reference_00771;gene=fis;inference=ab initio prediction:Prodigal:2.60,similar to AA sequence:RefSeq:YP_004048154.1,similar to AA sequence:UniProtKB:P0A6R3,protein motif:CLUSTERS:PRK01905,protein motif:TIGRFAMs:TIGR01818,protein motif:Pfam:PF02954.13;locus_tag=cluster8_reference_00771;product=factor-for-inversion-stimulation protein,Hin recombinational enhancer-binding protein,DNA-bind…
cluster8_reference|SC|contig000001	Prodigal:2.60	CDS	798872	799882	.	-	0	ID=cluster8_reference_00772;eC_number=1.-.-.-;gene=dus_1;inference=ab initio prediction:Prodigal:2.60,similar to AA sequence:RefSeq:YP_001599456.1,similar to AA sequence:UniProtKB:P67717,protein motif:CLUSTERS:PRK10415,protein motif:Cdd:COG2962,protein motif:TIGRFAMs:TIGR00737,protein motif:Pfam:PF01207.11;locus_tag=cluster8_reference_00772;product=tRNA-dihydrouridine synthase B,Probable tRNA-dih…
cluster8_reference|SC|contig000001	Prodigal:2.60	CDS	800249	801622	.	+	0	ID=cluster8_reference_00773;eC_number=3.6.4.13;gene=rhlE_1;inference=ab initio prediction:Prodigal:2.60,similar to AA sequence:RefSeq:YP_975357.1,similar to AA sequence:UniProtKB:P25888,protein motif:CLUSTERS:PRK10590,protein motif:Cdd:COG2391,protein motif:TIGRFAMs:TIGR01389,protein motif:Pfam:PF00270.23;locus_tag=cluster8_reference_00773;product=ATP-dependent RNA helicase,ATP-dependent RNA heli…
cluster8_reference|SC|contig000001	Prodigal:2.60	CDS	801927	802991	.	+	0	ID=cluster8_reference_00774;inference=ab initio prediction:Prodigal:2.60,similar to AA sequence:RefSeq:YP_005878370.1,protein motif:CLUSTERS:PRK06847,protein motif:TIGRFAMs:TIGR02032,protein motif:Pfam:PF04820.8;locus_tag=cluster8_reference_00774;product=putative dehydrogenase,hypothetical protein,geranylgeranyl reductase family,Tryptophan halogenase;protein_id=gnl|SC|cluster8_reference_00774
cluster8_reference|SC|contig000001	Prodigal:2.60	CDS	803222	804037	.	+	0	ID=cluster8_reference_00775;inference=ab initio prediction:Prodigal:2.60,similar to AA sequence:RefSeq:YP_005903993.1,protein motif:Pfam:PF05265.7;locus_tag=cluster8_reference_00775;product=peptidase domain-containing protein,Protein of unknown function (DUF723);protein_id=gnl|SC|cluster8_reference_00775
cluster8_reference|SC|contig000001	Prodigal:2.60	CDS	804041	804271	.	+	0	ID=cluster8_reference_00776;inference=ab initio prediction:Prodigal:2.60,similar to AA sequence:RefSeq:YP_004048151.1;locus_tag=cluster8_reference_00776;product=FAD-binding protein;protein_id=gnl|SC|cluster8_reference_00776
cluster8_reference|SC|contig000001	Prodigal:2.60	CDS	804455	805966	.	-	0	ID=cluster8_reference_00777;eC_number=6.1.1.6,6.1.1.6;gene=lysS;inference=ab initio prediction:Prodigal:2.60,similar to AA sequence:RefSeq:YP_208507.1,similar to AA sequence:UniProtKB:P0A8N5,protein motif:CLUSTERS:PRK00484,protein motif:Cdd:COG0017,protein motif:TIGRFAMs:TIGR00499,protein motif:Pfam:PF00152.14;locus_tag=cluster8_reference_00777;product=lysyl-tRNA synthetase,Lysine--tRNA ligase%2C…
cluster8_reference|SC|contig000001	Prodigal:2.60	CDS	806121	807374	.	-	0	ID=cluster8_reference_00778;inference=ab initio prediction:Prodigal:2.60,similar to AA sequence:RefSeq:YP_002002343.1,protein motif:Cdd:COG1914,protein motif:Pfam:PF01566.12;locus_tag=cluster8_reference_00778;product=membrane protein,Mn2+ and Fe2+ transporters of the NRAMP family,Natural resistance-associated macrophage protein;protein_id=gnl|SC|cluster8_reference_00778
cluster8_reference|SC|contig000001	Prodigal:2.60	CDS	807832	809628	.	+	0	ID=cluster8_reference_00779;eC_number=3.4.13.9;gene=pepQ;inference=ab initio prediction:Prodigal:2.60,similar to AA sequence:RefSeq:YP_001599465.1,similar to AA sequence:UniProtKB:Q9S6S1,protein motif:CLUSTERS:PRK09795,protein motif:Cdd:COG0006,protein motif:TIGRFAMs:TIGR00500,protein motif:Pfam:PF00557.1;locus_tag=cluster8_reference_00779;product=aminopeptidase,Xaa-Pro dipeptidase,aminopeptidase…
cluster8_reference|SC|contig000001	Prodigal:2.60	CDS	810947	811663	.	-	0	ID=cluster8_reference_00780;inference=ab initio prediction:Prodigal:2.60,similar to AA sequence:RefSeq:YP_001600178.1,protein motif:Pfam:PF01609.15;locus_tag=cluster8_reference_00780;product=IS1106A3 transposase,Transposase DDE domain;protein_id=gnl|SC|cluster8_reference_00780
cluster8_reference|SC|contig000001	Prodigal:2.60	CDS	811790	811879	.	-	0	ID=cluster8_reference_00781;inference=ab initio prediction:Prodigal:2.60;locus_tag=cluster8_reference_00781;product=hypothetical protein;protein_id=gnl|SC|cluster8_reference_00781
cluster8_reference|SC|contig000001	Prodigal:2.60	CDS	812275	813441	.	-	0	ID=cluster8_reference_00782;gene=porA;inference=ab initio prediction:Prodigal:2.60,similar to AA sequence:RefSeq:YP_003083431.1,similar to AA sequence:UniProtKB:P0DH58,protein motif:Cdd:COG3203,protein motif:Pfam:PF00267.15;locus_tag=cluster8_reference_00782;product=outer membrane porin protein,Class 1 protein,Outer membrane protein (porin),Gram-negative porin;protein_id=gnl|SC|cluster8_reference…
cluster8_reference|SC|contig000001	Prodigal:2.60	CDS	814778	815254	.	-	0	ID=cluster8_reference_00783;gene=greA;inference=ab initio prediction:Prodigal:2.60,similar to AA sequence:RefSeq:YP_002001530.1,similar to AA sequence:UniProtKB:P0A6W5,protein motif:CLUSTERS:PRK00226,protein motif:Cdd:COG0782,protein motif:TIGRFAMs:TIGR01462,protein motif:Pfam:PF03449.9;locus_tag=cluster8_reference_00783;product=transcription elongation factor GreA,Transcript cleavage factor greA…
cluster8_reference|SC|contig000001	Prodigal:2.60	CDS	815649	816950	.	+	0	ID=cluster8_reference_00784;eC_number=2.5.1.19,2.5.1.19;gene=aroA;inference=ab initio prediction:Prodigal:2.60,similar to AA sequence:RefSeq:YP_208010.1,similar to AA sequence:UniProtKB:Q9KRB0,protein motif:CLUSTERS:PRK11860,protein motif:Cdd:COG0128,protein motif:TIGRFAMs:TIGR01356,protein motif:Pfam:PF00275.14;locus_tag=cluster8_reference_00784;product=3-phosphoshikimate 1-carboxyvinyltransfera…
cluster8_reference|SC|contig000001	Prodigal:2.60	CDS	816988	817521	.	-	0	ID=cluster8_reference_00785;eC_number=3.4.-.-;gene=yafL;inference=ab initio prediction:Prodigal:2.60,similar to AA sequence:RefSeq:YP_001599471.1,similar to AA sequence:UniProtKB:Q47151,protein motif:CLUSTERS:PRK10838,protein motif:Pfam:PF00877.13;locus_tag=cluster8_reference_00785;product=lipoprotein,Probable endopeptidase YafL precursor,outer membrane lipoprotein,NlpC/P60 family;protein_id=gnl|…
cluster8_reference|SC|contig000001	Prodigal:2.60	CDS	817730	819307	.	-	0	ID=cluster8_reference_00786;eC_number=2.7.8.-;gene=cls;inference=ab initio prediction:Prodigal:2.60,similar to AA sequence:RefSeq:YP_001599472.1,similar to AA sequence:UniProtKB:P63801,protein motif:CLUSTERS:PRK01642,protein motif:TIGRFAMs:TIGR04265,protein motif:Pfam:PF00614.16;locus_tag=cluster8_reference_00786;product=phopholipase D-family protein,Cardiolipin synthase,cardiolipin synthetase,ca…
cluster8_reference|SC|contig000001	Prodigal:2.60	CDS	819368	820906	.	-	0	ID=cluster8_reference_00787;gene=hsrA;inference=ab initio prediction:Prodigal:2.60,similar to AA sequence:RefSeq:YP_002001524.1,similar to AA sequence:UniProtKB:P31474,protein motif:CLUSTERS:PRK10504,protein motif:Cdd:COG2814,protein motif:TIGRFAMs:TIGR00711,protein motif:Pfam:PF07690.10;locus_tag=cluster8_reference_00787;product=putative integral membrane protein,High-copy suppressor of rspA,put…
cluster8_reference|SC|contig000001	Prodigal:2.60	CDS	821088	821867	.	+	0	ID=cluster8_reference_00788;gene=lutA;inference=ab initio prediction:Prodigal:2.60,similar to AA sequence:RefSeq:YP_003083437.1,similar to AA sequence:UniProtKB:O07020,protein motif:CLUSTERS:PRK06259,protein motif:Cdd:COG0247,protein motif:TIGRFAMs:TIGR03379,protein motif:Pfam:PF02754.10;locus_tag=cluster8_reference_00788;product=putative Fe-S oxidoreductase,Lactate utilization protein A,succinat…
cluster8_reference|SC|contig000001	Prodigal:2.60	CDS	821864	822565	.	+	0	ID=cluster8_reference_00789;inference=ab initio prediction:Prodigal:2.60,similar to AA sequence:UniProtKB:Q9JYT7,protein motif:Pfam:PF02589.9;locus_tag=cluster8_reference_00789;product=hypothetical protein,Uncharacterised ACR%2C YkgG family COG1556;protein_id=gnl|SC|cluster8_reference_00789
cluster8_reference|SC|contig000001	Prodigal:2.60	CDS	822562	824016	.	+	0	ID=cluster8_reference_00790;gene=lutB;inference=ab initio prediction:Prodigal:2.60,similar to AA sequence:RefSeq:YP_002001521.1,similar to AA sequence:UniProtKB:O07021,protein motif:CLUSTERS:PRK11168,protein motif:Cdd:COG0247,protein motif:TIGRFAMs:TIGR00273,protein motif:Pfam:PF02589.9;locus_tag=cluster8_reference_00790;product=(Fe-S)-binding protein,Lactate utilization protein B,sn-glycerol-3-p…
cluster8_reference|SC|contig000001	Prodigal:2.60	CDS	824199	824684	.	-	0	ID=cluster8_reference_00791;eC_number=5.4.99.18;gene=purE;inference=ab initio prediction:Prodigal:2.60,similar to AA sequence:RefSeq:YP_207877.1,similar to AA sequence:UniProtKB:Q9WYS7,protein motif:Cdd:COG0041,protein motif:TIGRFAMs:TIGR01162,protein motif:Pfam:PF00731.14;locus_tag=cluster8_reference_00791;product=phosphoribosylaminoimidazole carboxylase catalytic subunit,N5-carboxyaminoimidazol…
cluster8_reference|SC|contig000001	Prodigal:2.60	CDS	824733	825446	.	-	0	ID=cluster8_reference_00792;inference=ab initio prediction:Prodigal:2.60,similar to AA sequence:RefSeq:YP_005895528.1,protein motif:Cdd:COG4105,protein motif:TIGRFAMs:TIGR02795;locus_tag=cluster8_reference_00792;product=putative lipoprotein,DNA uptake lipoprotein,tol-pal system protein YbgF;protein_id=gnl|SC|cluster8_reference_00792
cluster8_reference|SC|contig000001	Prodigal:2.60	CDS	825446	826114	.	-	0	ID=cluster8_reference_00793;eC_number=2.1.1.-;inference=ab initio prediction:Prodigal:2.60,similar to AA sequence:RefSeq:YP_207875.1,similar to AA sequence:UniProtKB:A0R2D5,protein motif:Cdd:COG4122,protein motif:Pfam:PF01596.11;locus_tag=cluster8_reference_00793;product=O-methyltransferase,Putative O-methyltransferase MSMEG_5073,Predicted O-methyltransferase,O-methyltransferase;protein_id=gnl|SC…
cluster8_reference|SC|contig000001	Prodigal:2.60	CDS	826125	826310	.	-	0	ID=cluster8_reference_00794;inference=ab initio prediction:Prodigal:2.60,protein motif:Pfam:PF11943.2;locus_tag=cluster8_reference_00794;product=Protein of unknown function (DUF3460);protein_id=gnl|SC|cluster8_reference_00794
cluster8_reference|SC|contig000001	Prodigal:2.60	CDS	826454	828430	.	+	0	ID=cluster8_reference_00795;gene=mutL;inference=ab initio prediction:Prodigal:2.60,similar to AA sequence:RefSeq:YP_207873.1,similar to AA sequence:UniProtKB:Q5F8M6,protein motif:CLUSTERS:PRK00095,protein motif:Cdd:COG0323,protein motif:TIGRFAMs:TIGR00585,protein motif:Pfam:PF08676.5;locus_tag=cluster8_reference_00795;product=DNA mismatch repair protein,DNA mismatch repair protein mutL,DNA mismat…
cluster8_reference|SC|contig000001	Infernal:1.1	ncRNA	829714	829753	.	+	0	ID=cluster8_reference_00796;inference=COORDINATES:profile:Infernal:1.1;locus_tag=cluster8_reference_00796;product=neisseria_FSE
cluster8_reference|SC|contig000001	Prodigal:2.60	CDS	830734	831069	.	+	0	ID=cluster8_reference_00797;gene=ybaB;inference=ab initio prediction:Prodigal:2.60,similar to AA sequence:UniProtKB:P0A8B5,protein motif:CLUSTERS:PRK00153,protein motif:TIGRFAMs:TIGR00103,protein motif:Pfam:PF02575.10;locus_tag=cluster8_reference_00797;product=hypothetical protein,hypothetical protein,DNA-binding protein%2C YbaB/EbfC family,Uncharacterised BCR%2C YbaB family COG0718;protein_id=gn…
cluster8_reference|SC|contig000001	Prodigal:2.60	CDS	832806	833852	.	-	0	ID=cluster8_reference_00798;gene=recA;inference=ab initio prediction:Prodigal:2.60,similar to AA sequence:RefSeq:YP_207870.1,similar to AA sequence:UniProtKB:P62209,protein motif:CLUSTERS:PRK09354,protein motif:Cdd:COG0467,protein motif:TIGRFAMs:TIGR02012,protein motif:Pfam:PF00154.15;locus_tag=cluster8_reference_00798;product=recombinase A,Recombinase A,recombinase A,RecA-superfamily ATPases imp…
cluster8_reference|SC|contig000001	Prodigal:2.60	CDS	834106	834870	.	+	0	ID=cluster8_reference_00799;eC_number=4.2.1.10,4.2.1.10;gene=aroD;inference=ab initio prediction:Prodigal:2.60,similar to AA sequence:RefSeq:YP_004048846.1,similar to AA sequence:UniProtKB:P24670,protein motif:CLUSTERS:PRK02412,protein motif:Cdd:COG0128,protein motif:TIGRFAMs:TIGR01093,protein motif:Pfam:PF01487.9;locus_tag=cluster8_reference_00799;product=3-dehydroquinate dehydratase,3-dehydroqu…
cluster8_reference|SC|contig000001	Prodigal:2.60	CDS	834890	836905	.	+	0	ID=cluster8_reference_00800;eC_number=3.6.4.12;gene=rep;inference=ab initio prediction:Prodigal:2.60,similar to AA sequence:RefSeq:YP_001599486.1,similar to AA sequence:UniProtKB:P09980,protein motif:CLUSTERS:PRK10919,protein motif:Cdd:COG3972,protein motif:TIGRFAMs:TIGR01074,protein motif:Pfam:PF00580.15;locus_tag=cluster8_reference_00800;product=ATP-dependent DNA helicase,ATP-dependent DNA heli…
cluster8_reference|SC|contig000001	Prodigal:2.60	CDS	836973	838031	.	-	0	ID=cluster8_reference_00801;eC_number=2.7.7.7;gene=dinB;inference=ab initio prediction:Prodigal:2.60,similar to AA sequence:RefSeq:YP_002001766.1,similar to AA sequence:UniProtKB:Q47155,protein motif:CLUSTERS:PRK02406,protein motif:Cdd:COG0389,protein motif:Pfam:PF00817.14;locus_tag=cluster8_reference_00801;product=DNA polymerase IV,DNA polymerase IV,DNA polymerase IV,Nucleotidyltransferase/DNA p…
cluster8_reference|SC|contig000001	Prodigal:2.60	CDS	838344	838760	.	+	0	ID=cluster8_reference_00802;inference=ab initio prediction:Prodigal:2.60;locus_tag=cluster8_reference_00802;product=hypothetical protein;protein_id=gnl|SC|cluster8_reference_00802
cluster8_reference|SC|contig000001	Prodigal:2.60	CDS	838933	839712	.	+	0	ID=cluster8_reference_00803;eC_number=1.18.1.2,1.18.1.2;gene=fpr_1;inference=ab initio prediction:Prodigal:2.60,similar to AA sequence:RefSeq:YP_003083452.1,similar to AA sequence:UniProtKB:Q44532,protein motif:CLUSTERS:PRK10926,protein motif:TIGRFAMs:TIGR02160,protein motif:Pfam:PF00175.15;locus_tag=cluster8_reference_00803;product=putative ferredoxin--NADP reductase,Ferredoxin--NADP reductase,f…
cluster8_reference|SC|contig000001	Prodigal:2.60	CDS	839933	841219	.	+	0	ID=cluster8_reference_00804;gene=intS;inference=ab initio prediction:Prodigal:2.60,similar to AA sequence:RefSeq:YP_005883008.1,similar to AA sequence:UniProtKB:P37326,protein motif:CLUSTERS:PRK09692,protein motif:Pfam:PF00589.16;locus_tag=cluster8_reference_00804;product=putative phage integrase,Putative prophage CPS-53 integrase,integrase,Phage integrase family;protein_id=gnl|SC|cluster8_refere…
cluster8_reference|SC|contig000001	Prodigal:2.60	CDS	841347	841550	.	+	0	ID=cluster8_reference_00805;inference=ab initio prediction:Prodigal:2.60,similar to AA sequence:RefSeq:YP_207863.1;locus_tag=cluster8_reference_00805;product=phage associated protein;protein_id=gnl|SC|cluster8_reference_00805
cluster8_reference|SC|contig000001	Prodigal:2.60	CDS	841587	841868	.	+	0	ID=cluster8_reference_00806;inference=ab initio prediction:Prodigal:2.60,similar to AA sequence:RefSeq:YP_207862.1;locus_tag=cluster8_reference_00806;product=phage associated protein;protein_id=gnl|SC|cluster8_reference_00806
cluster8_reference|SC|contig000001	Prodigal:2.60	CDS	841853	842092	.	+	0	ID=cluster8_reference_00807;inference=ab initio prediction:Prodigal:2.60,similar to AA sequence:RefSeq:YP_002001773.1;locus_tag=cluster8_reference_00807;product=putative phage associated protein;protein_id=gnl|SC|cluster8_reference_00807
cluster8_reference|SC|contig000001	Prodigal:2.60	CDS	842277	842885	.	+	0	ID=cluster8_reference_00808;gene=gpV;inference=ab initio prediction:Prodigal:2.60,similar to AA sequence:RefSeq:YP_005882641.1,protein motif:Cdd:COG4540,protein motif:TIGRFAMs:TIGR01644,protein motif:Pfam:PF04717.6;locus_tag=cluster8_reference_00808;product=phage-related baseplate assembly protein V,Phage P2 baseplate assembly protein gpV,phage baseplate assembly protein V,Phage-related baseplate…
cluster8_reference|SC|contig000001	Prodigal:2.60	CDS	842882	843208	.	+	0	ID=cluster8_reference_00809;inference=ab initio prediction:Prodigal:2.60,similar to AA sequence:RefSeq:YP_002001777.1,protein motif:TIGRFAMs:TIGR03357,protein motif:Pfam:PF04965.8;locus_tag=cluster8_reference_00809;product=putative phage associated protein,type VI secretion system lysozyme-like protein,Gene 25-like lysozyme;protein_id=gnl|SC|cluster8_reference_00809
cluster8_reference|SC|contig000001	Prodigal:2.60	CDS	843229	844116	.	+	0	ID=cluster8_reference_00810;inference=ab initio prediction:Prodigal:2.60,similar to AA sequence:RefSeq:YP_005889715.1,protein motif:Pfam:PF04865.8;locus_tag=cluster8_reference_00810;product=Putative baseplate protein phage associated protein,Baseplate J-like protein;protein_id=gnl|SC|cluster8_reference_00810
cluster8_reference|SC|contig000001	Prodigal:2.60	CDS	844116	844694	.	+	0	ID=cluster8_reference_00811;inference=ab initio prediction:Prodigal:2.60,similar to AA sequence:RefSeq:YP_002001779.1,protein motif:Cdd:COG4385,protein motif:TIGRFAMs:TIGR01634,protein motif:Pfam:PF09684.4;locus_tag=cluster8_reference_00811;product=polyprotein,Bacteriophage P2-related tail formation protein,phage tail protein I,Phage tail protein (Tail_P2_I);protein_id=gnl|SC|cluster8_reference_0…
cluster8_reference|SC|contig000001	Prodigal:2.60	CDS	844990	845394	.	-	0	ID=cluster8_reference_00812;inference=ab initio prediction:Prodigal:2.60,similar to AA sequence:RefSeq:YP_002001781.1;locus_tag=cluster8_reference_00812;product=keratin 2a;protein_id=gnl|SC|cluster8_reference_00812
cluster8_reference|SC|contig000001	Prodigal:2.60	CDS	845741	847198	.	+	0	ID=cluster8_reference_00813;inference=ab initio prediction:Prodigal:2.60,similar to AA sequence:RefSeq:YP_005893928.1,protein motif:Pfam:PF07484.6;locus_tag=cluster8_reference_00813;product=putative tail fiber protein,Phage Tail Collar Domain;protein_id=gnl|SC|cluster8_reference_00813
cluster8_reference|SC|contig000001	Prodigal:2.60	CDS	847136	847441	.	-	0	ID=cluster8_reference_00814;inference=ab initio prediction:Prodigal:2.60;locus_tag=cluster8_reference_00814;product=hypothetical protein;protein_id=gnl|SC|cluster8_reference_00814
cluster8_reference|SC|contig000001	Prodigal:2.60	CDS	847832	848134	.	-	0	ID=cluster8_reference_00815;inference=ab initio prediction:Prodigal:2.60,protein motif:Cdd:COG3514;locus_tag=cluster8_reference_00815;product=Uncharacterized protein conserved in bacteria;protein_id=gnl|SC|cluster8_reference_00815
cluster8_reference|SC|contig000001	Prodigal:2.60	CDS	848106	848393	.	-	0	ID=cluster8_reference_00816;inference=ab initio prediction:Prodigal:2.60,protein motif:Pfam:PF04365.7;locus_tag=cluster8_reference_00816;product=Protein of unknown function (DUF497);protein_id=gnl|SC|cluster8_reference_00816
cluster8_reference|SC|contig000001	Prodigal:2.60	CDS	848473	849075	.	+	0	ID=cluster8_reference_00817;inference=ab initio prediction:Prodigal:2.60,similar to AA sequence:RefSeq:YP_003083140.1;locus_tag=cluster8_reference_00817;product=putative phage fiber-spike protein;protein_id=gnl|SC|cluster8_reference_00817
cluster8_reference|SC|contig000001	Prodigal:2.60	CDS	849095	849349	.	+	0	ID=cluster8_reference_00818;inference=ab initio prediction:Prodigal:2.60,similar to AA sequence:RefSeq:YP_005882718.1;locus_tag=cluster8_reference_00818;product=hhypothetical protein;protein_id=gnl|SC|cluster8_reference_00818
cluster8_reference|SC|contig000001	Prodigal:2.60	CDS	849346	849513	.	+	0	ID=cluster8_reference_00819;inference=ab initio prediction:Prodigal:2.60,similar to AA sequence:RefSeq:YP_002001303.1;locus_tag=cluster8_reference_00819;product=putative phage associated protein;protein_id=gnl|SC|cluster8_reference_00819
cluster8_reference|SC|contig000001	Prodigal:2.60	CDS	849576	850763	.	+	0	ID=cluster8_reference_00820;gene=FI;inference=ab initio prediction:Prodigal:2.60,similar to AA sequence:RefSeq:YP_005882632.1,protein motif:Pfam:PF04984.8;locus_tag=cluster8_reference_00820;product=Major tail sheath protein FI,Phage tail sheath protein;protein_id=gnl|SC|cluster8_reference_00820
cluster8_reference|SC|contig000001	Prodigal:2.60	CDS	850806	851312	.	+	0	ID=cluster8_reference_00821;gene=FII;inference=ab initio prediction:Prodigal:2.60,similar to AA sequence:RefSeq:YP_005882631.1,protein motif:TIGRFAMs:TIGR01611,protein motif:Pfam:PF04985.8;locus_tag=cluster8_reference_00821;product=phage major tail tube protein FII,phage major tail tube protein,Phage tail tube protein FII;protein_id=gnl|SC|cluster8_reference_00821
cluster8_reference|SC|contig000001	Prodigal:2.60	CDS	851360	851719	.	+	0	ID=cluster8_reference_00822;inference=ab initio prediction:Prodigal:2.60;locus_tag=cluster8_reference_00822;product=hypothetical protein;protein_id=gnl|SC|cluster8_reference_00822
cluster8_reference|SC|contig000001	Prodigal:2.60	CDS	851986	854646	.	+	0	ID=cluster8_reference_00823;inference=ab initio prediction:Prodigal:2.60,similar to AA sequence:RefSeq:YP_005882628.1,protein motif:Cdd:COG5280,protein motif:TIGRFAMs:TIGR01760,protein motif:Pfam:PF10145.3;locus_tag=cluster8_reference_00823;product=phage tail related protein,Phage-related minor tail protein,phage tail tape measure protein%2C TP901 family%2C core region,Phage-related minor tail pr…
cluster8_reference|SC|contig000001	Prodigal:2.60	CDS	854714	855160	.	+	0	ID=cluster8_reference_00824;gene=gpU;inference=ab initio prediction:Prodigal:2.60,similar to AA sequence:RefSeq:YP_005882627.1,protein motif:Cdd:COG3499,protein motif:Pfam:PF06995.5;locus_tag=cluster8_reference_00824;product=putative phage tail protein GpU,Phage protein U,Phage P2 GpU;protein_id=gnl|SC|cluster8_reference_00824
cluster8_reference|SC|contig000001	Prodigal:2.60	CDS	855175	856416	.	+	0	ID=cluster8_reference_00825;gene=gpD;inference=ab initio prediction:Prodigal:2.60,similar to AA sequence:RefSeq:YP_005882626.1,protein motif:Cdd:COG3500,protein motif:Pfam:PF05954.5;locus_tag=cluster8_reference_00825;product=phage late control gege D protein%3B GpD,Phage protein D,Phage late control gene D protein (GPD);protein_id=gnl|SC|cluster8_reference_00825
cluster8_reference|SC|contig000001	Prodigal:2.60	CDS	856453	856623	.	-	0	ID=cluster8_reference_00826;inference=ab initio prediction:Prodigal:2.60,similar to AA sequence:RefSeq:YP_003082985.1;locus_tag=cluster8_reference_00826;product=putative phage associated protein;protein_id=gnl|SC|cluster8_reference_00826
cluster8_reference|SC|contig000001	Prodigal:2.60	CDS	856961	857170	.	-	0	ID=cluster8_reference_00827;inference=ab initio prediction:Prodigal:2.60,similar to AA sequence:RefSeq:YP_002001773.1,protein motif:TIGRFAMs:TIGR03830;locus_tag=cluster8_reference_00827;product=putative phage associated protein,putative zinc finger/helix-turn-helix protein%2C YgiT family;protein_id=gnl|SC|cluster8_reference_00827
cluster8_reference|SC|contig000001	Prodigal:2.60	CDS	857163	857534	.	-	0	ID=cluster8_reference_00828;inference=ab initio prediction:Prodigal:2.60;locus_tag=cluster8_reference_00828;product=hypothetical protein;protein_id=gnl|SC|cluster8_reference_00828
cluster8_reference|SC|contig000001	Prodigal:2.60	CDS	857579	857929	.	-	0	ID=cluster8_reference_00829;inference=ab initio prediction:Prodigal:2.60;locus_tag=cluster8_reference_00829;product=hypothetical protein;protein_id=gnl|SC|cluster8_reference_00829
cluster8_reference|SC|contig000001	Prodigal:2.60	CDS	858117	858914	.	-	0	ID=cluster8_reference_00830;inference=ab initio prediction:Prodigal:2.60;locus_tag=cluster8_reference_00830;product=hypothetical protein;protein_id=gnl|SC|cluster8_reference_00830
cluster8_reference|SC|contig000001	Prodigal:2.60	CDS	858980	859639	.	-	0	ID=cluster8_reference_00831;inference=ab initio prediction:Prodigal:2.60,similar to AA sequence:RefSeq:YP_005882623.1,similar to AA sequence:UniProtKB:P44207,protein motif:TIGRFAMs:TIGR03070,protein motif:Pfam:PF00717.17;locus_tag=cluster8_reference_00831;product=putative regulatory protein,Uncharacterized HTH-type transcriptional regulator HI_1476,transcriptional regulator%2C y4mF family,Peptida…
cluster8_reference|SC|contig000001	Prodigal:2.60	CDS	859779	859976	.	+	0	ID=cluster8_reference_00832;inference=ab initio prediction:Prodigal:2.60,protein motif:Cdd:COG4197;locus_tag=cluster8_reference_00832;product=Uncharacterized protein conserved in bacteria%2C prophage-related;protein_id=gnl|SC|cluster8_reference_00832
cluster8_reference|SC|contig000001	Prodigal:2.60	CDS	859992	860243	.	+	0	ID=cluster8_reference_00833;inference=ab initio prediction:Prodigal:2.60;locus_tag=cluster8_reference_00833;product=hypothetical protein;protein_id=gnl|SC|cluster8_reference_00833
cluster8_reference|SC|contig000001	Prodigal:2.60	CDS	860329	860520	.	+	0	ID=cluster8_reference_00834;inference=ab initio prediction:Prodigal:2.60;locus_tag=cluster8_reference_00834;product=hypothetical protein;protein_id=gnl|SC|cluster8_reference_00834
cluster8_reference|SC|contig000001	Prodigal:2.60	CDS	860517	860819	.	+	0	ID=cluster8_reference_00835;inference=ab initio prediction:Prodigal:2.60,protein motif:Pfam:PF04606.6;locus_tag=cluster8_reference_00835;product=Ogr/Delta-like zinc finger;protein_id=gnl|SC|cluster8_reference_00835
cluster8_reference|SC|contig000001	Prodigal:2.60	CDS	860844	861263	.	+	0	ID=cluster8_reference_00836;inference=ab initio prediction:Prodigal:2.60;locus_tag=cluster8_reference_00836;product=hypothetical protein;protein_id=gnl|SC|cluster8_reference_00836
cluster8_reference|SC|contig000001	Prodigal:2.60	CDS	861308	861532	.	+	0	ID=cluster8_reference_00837;inference=ab initio prediction:Prodigal:2.60;locus_tag=cluster8_reference_00837;product=hypothetical protein;protein_id=gnl|SC|cluster8_reference_00837
cluster8_reference|SC|contig000001	Prodigal:2.60	CDS	861551	863908	.	+	0	ID=cluster8_reference_00838;eC_number=3.1.-.-;gene=gpA;inference=ab initio prediction:Prodigal:2.60,similar to AA sequence:RefSeq:YP_005882617.1,protein motif:Pfam:PF05840.7;locus_tag=cluster8_reference_00838;product=Replication gene A protein,Bacteriophage replication gene A protein (GPA);protein_id=gnl|SC|cluster8_reference_00838
cluster8_reference|SC|contig000001	Prodigal:2.60	CDS	863969	864541	.	+	0	ID=cluster8_reference_00839;inference=ab initio prediction:Prodigal:2.60,similar to AA sequence:RefSeq:YP_002002097.1;locus_tag=cluster8_reference_00839;product=putative phage associated protein;protein_id=gnl|SC|cluster8_reference_00839
cluster8_reference|SC|contig000001	Prodigal:2.60	CDS	864538	864747	.	+	0	ID=cluster8_reference_00840;inference=ab initio prediction:Prodigal:2.60,similar to AA sequence:RefSeq:YP_005882615.1,protein motif:Cdd:COG3311,protein motif:Pfam:PF05930.6;locus_tag=cluster8_reference_00840;product=Putative DNA binding protein,Predicted transcriptional regulator,Prophage CP4-57 regulatory protein (AlpA);protein_id=gnl|SC|cluster8_reference_00840
cluster8_reference|SC|contig000001	Prodigal:2.60	CDS	864767	865165	.	+	0	ID=cluster8_reference_00841;inference=ab initio prediction:Prodigal:2.60,similar to AA sequence:RefSeq:YP_002001284.1,protein motif:Pfam:PF11753.2;locus_tag=cluster8_reference_00841;product=putative phage associated protein,Protein of unknwon function (DUF3310);protein_id=gnl|SC|cluster8_reference_00841
cluster8_reference|SC|contig000001	Prodigal:2.60	CDS	865171	865590	.	+	0	ID=cluster8_reference_00842;inference=ab initio prediction:Prodigal:2.60,similar to AA sequence:RefSeq:YP_002001284.1,protein motif:Pfam:PF11753.2;locus_tag=cluster8_reference_00842;product=putative phage associated protein,Protein of unknwon function (DUF3310);protein_id=gnl|SC|cluster8_reference_00842
cluster8_reference|SC|contig000001	Prodigal:2.60	CDS	865595	865744	.	+	0	ID=cluster8_reference_00843;inference=ab initio prediction:Prodigal:2.60,similar to AA sequence:RefSeq:YP_207638.1;locus_tag=cluster8_reference_00843;product=phage associated protein;protein_id=gnl|SC|cluster8_reference_00843
cluster8_reference|SC|contig000001	Prodigal:2.60	CDS	865766	866032	.	+	0	ID=cluster8_reference_00844;inference=ab initio prediction:Prodigal:2.60,similar to AA sequence:RefSeq:YP_003082995.1;locus_tag=cluster8_reference_00844;product=putative phage associated protein;protein_id=gnl|SC|cluster8_reference_00844
cluster8_reference|SC|contig000001	Prodigal:2.60	CDS	866087	867094	.	-	0	ID=cluster8_reference_00845;inference=ab initio prediction:Prodigal:2.60,similar to AA sequence:RefSeq:YP_005882611.1,protein motif:TIGRFAMs:TIGR01540,protein motif:Pfam:PF04860.6;locus_tag=cluster8_reference_00845;product=phage capsid portal protein,phage portal protein%2C PBSX family,Phage portal protein;protein_id=gnl|SC|cluster8_reference_00845
cluster8_reference|SC|contig000001	Prodigal:2.60	CDS	867127	868959	.	-	0	ID=cluster8_reference_00846;gene=gpP;inference=ab initio prediction:Prodigal:2.60,similar to AA sequence:RefSeq:YP_005882610.1,protein motif:Cdd:COG5484,protein motif:Pfam:PF03237.9;locus_tag=cluster8_reference_00846;product=Terminase%2C ATPase subunit,Uncharacterized conserved protein,Terminase-like family;protein_id=gnl|SC|cluster8_reference_00846
cluster8_reference|SC|contig000001	Prodigal:2.60	CDS	869103	869921	.	+	0	ID=cluster8_reference_00847;gene=gpO;inference=ab initio prediction:Prodigal:2.60,similar to AA sequence:RefSeq:YP_005882609.1,protein motif:Pfam:PF05929.5;locus_tag=cluster8_reference_00847;product=Presumed capsid scaffolding protein GpO,Phage capsid scaffolding protein (GPO) serine peptidase;protein_id=gnl|SC|cluster8_reference_00847
cluster8_reference|SC|contig000001	Prodigal:2.60	CDS	869940	870947	.	+	0	ID=cluster8_reference_00848;gene=gpN;inference=ab initio prediction:Prodigal:2.60,similar to AA sequence:RefSeq:YP_005882608.1,protein motif:TIGRFAMs:TIGR01551,protein motif:Pfam:PF05125.6;locus_tag=cluster8_reference_00848;product=phage major capsid protein GpN%2C P2 family,phage major capsid protein%2C P2 family,Phage major capsid protein%2C P2 family;protein_id=gnl|SC|cluster8_reference_00848
cluster8_reference|SC|contig000001	Prodigal:2.60	CDS	871019	871678	.	+	0	ID=cluster8_reference_00849;inference=ab initio prediction:Prodigal:2.60,similar to AA sequence:RefSeq:YP_005882607.1,protein motif:Pfam:PF05944.6;locus_tag=cluster8_reference_00849;product=phage terminase%2C endonuclease subunit,Phage small terminase subunit;protein_id=gnl|SC|cluster8_reference_00849
cluster8_reference|SC|contig000001	Prodigal:2.60	CDS	871815	872297	.	+	0	ID=cluster8_reference_00850;gene=gpL;inference=ab initio prediction:Prodigal:2.60,similar to AA sequence:RefSeq:YP_005882606.1,protein motif:Pfam:PF05926.5;locus_tag=cluster8_reference_00850;product=Head completion/stabilization protein,Phage head completion protein (GPL);protein_id=gnl|SC|cluster8_reference_00850
cluster8_reference|SC|contig000001	Prodigal:2.60	CDS	872294	872506	.	+	0	ID=cluster8_reference_00851;gene=gpX;inference=ab initio prediction:Prodigal:2.60,similar to AA sequence:RefSeq:YP_005882605.1,protein motif:Pfam:PF05489.6;locus_tag=cluster8_reference_00851;product=phage tail protein X,Phage Tail Protein X;protein_id=gnl|SC|cluster8_reference_00851
cluster8_reference|SC|contig000001	Prodigal:2.60	CDS	872497	872883	.	+	0	ID=cluster8_reference_00852;inference=ab initio prediction:Prodigal:2.60;locus_tag=cluster8_reference_00852;product=hypothetical protein;protein_id=gnl|SC|cluster8_reference_00852
cluster8_reference|SC|contig000001	Prodigal:2.60	CDS	872880	873206	.	+	0	ID=cluster8_reference_00853;inference=ab initio prediction:Prodigal:2.60,protein motif:Pfam:PF05449.5;locus_tag=cluster8_reference_00853;product=Protein of unknown function (DUF754);protein_id=gnl|SC|cluster8_reference_00853
cluster8_reference|SC|contig000001	Prodigal:2.60	CDS	873187	873528	.	+	0	ID=cluster8_reference_00854;inference=ab initio prediction:Prodigal:2.60,similar to AA sequence:RefSeq:YP_207669.1;locus_tag=cluster8_reference_00854;product=phage associated protein;protein_id=gnl|SC|cluster8_reference_00854
cluster8_reference|SC|contig000001	Prodigal:2.60	CDS	873716	874264	.	+	0	ID=cluster8_reference_00855;inference=ab initio prediction:Prodigal:2.60,similar to AA sequence:RefSeq:YP_208688.1,protein motif:TIGRFAMs:TIGR02594;locus_tag=cluster8_reference_00855;product=phage associated protein,conserved hypothetical protein;protein_id=gnl|SC|cluster8_reference_00855
cluster8_reference|SC|contig000001	Prodigal:2.60	CDS	874265	875095	.	+	0	ID=cluster8_reference_00856;eC_number=2.1.1.37,2.1.1.37;gene=dcm_1;inference=ab initio prediction:Prodigal:2.60,similar to AA sequence:RefSeq:YP_005882600.1,similar to AA sequence:UniProtKB:P19888,protein motif:CLUSTERS:PRK10458,protein motif:TIGRFAMs:TIGR00675,protein motif:Pfam:PF00145.11;locus_tag=cluster8_reference_00856;product=Cytosine-specific methyltransferase NlaX,Modification methylase …
cluster8_reference|SC|contig000001	Prodigal:2.60	CDS	875092	875310	.	+	0	ID=cluster8_reference_00857;gene=ybiI;inference=ab initio prediction:Prodigal:2.60,similar to AA sequence:RefSeq:YP_005882599.1,similar to AA sequence:UniProtKB:P41039,protein motif:CLUSTERS:PRK11019,protein motif:Cdd:COG1734,protein motif:TIGRFAMs:TIGR02419,protein motif:Pfam:PF01258.11;locus_tag=cluster8_reference_00857;product=Protein traR,hypothetical protein,hypothetical protein,DnaK suppres…
cluster8_reference|SC|contig000001	Prodigal:2.60	CDS	875313	876137	.	+	0	ID=cluster8_reference_00858;inference=ab initio prediction:Prodigal:2.60;locus_tag=cluster8_reference_00858;product=hypothetical protein;protein_id=gnl|SC|cluster8_reference_00858
cluster8_reference|SC|contig000001	Prodigal:2.60	CDS	876139	876552	.	+	0	ID=cluster8_reference_00859;inference=ab initio prediction:Prodigal:2.60,similar to AA sequence:RefSeq:YP_005882597.1,protein motif:Pfam:PF06891.5;locus_tag=cluster8_reference_00859;product=Tail completion protein R (GpR),P2 phage tail completion protein R (GpR);protein_id=gnl|SC|cluster8_reference_00859
cluster8_reference|SC|contig000001	Prodigal:2.60	CDS	876596	877228	.	+	0	ID=cluster8_reference_00860;inference=ab initio prediction:Prodigal:2.60,protein motif:TIGRFAMs:TIGR01635,protein motif:Pfam:PF05069.7;locus_tag=cluster8_reference_00860;product=phage virion morphogenesis protein,Phage virion morphogenesis family;protein_id=gnl|SC|cluster8_reference_00860
cluster8_reference|SC|contig000001	Prodigal:2.60	CDS	877285	877746	.	-	0	ID=cluster8_reference_00861;inference=ab initio prediction:Prodigal:2.60;locus_tag=cluster8_reference_00861;product=hypothetical protein;protein_id=gnl|SC|cluster8_reference_00861
cluster8_reference|SC|contig000001	Prodigal:2.60	CDS	877825	879210	.	-	0	ID=cluster8_reference_00862;eC_number=2.7.7.7;gene=polC;inference=ab initio prediction:Prodigal:2.60,similar to AA sequence:RefSeq:YP_004048485.1,similar to AA sequence:UniProtKB:P13267,protein motif:CLUSTERS:PRK07883,protein motif:TIGRFAMs:TIGR01407,protein motif:Pfam:PF00929.18;locus_tag=cluster8_reference_00862;product=DNA polymerase III subunit,DNA polymerase III polC-type,hypothetical protei…
cluster8_reference|SC|contig000001	Aragorn:1.2.36	tRNA	879328	879404	.	+	0	ID=cluster8_reference_00863;inference=COORDINATES:profile:Aragorn:1.2.36;locus_tag=cluster8_reference_00863;product=tRNA-Arg(acg)
cluster8_reference|SC|contig000001	Aragorn:1.2.36	tRNA	879422	879496	.	+	0	ID=cluster8_reference_00864;inference=COORDINATES:profile:Aragorn:1.2.36;locus_tag=cluster8_reference_00864;product=tRNA-Glu(ttc)
cluster8_reference|SC|contig000001	Prodigal:2.60	CDS	880053	881228	.	+	0	ID=cluster8_reference_00865;inference=ab initio prediction:Prodigal:2.60,similar to AA sequence:RefSeq:YP_002001391.1,protein motif:TIGRFAMs:TIGR03151,protein motif:Pfam:PF03060.9;locus_tag=cluster8_reference_00865;product=2-nitropropane dioxygenase,putative enoyl-[acyl-carrier-protein] reductase II,Nitronate monooxygenase;protein_id=gnl|SC|cluster8_reference_00865
cluster8_reference|SC|contig000001	Prodigal:2.60	CDS	881701	882249	.	-	0	ID=cluster8_reference_00866;inference=ab initio prediction:Prodigal:2.60,similar to AA sequence:RefSeq:YP_002001388.1,protein motif:Cdd:COG3198,protein motif:Pfam:PF05751.5;locus_tag=cluster8_reference_00866;product=Inner membrane protein,Uncharacterized protein conserved in bacteria,FixH;protein_id=gnl|SC|cluster8_reference_00866
cluster8_reference|SC|contig000001	Prodigal:2.60	CDS	882252	883748	.	-	0	ID=cluster8_reference_00867;inference=ab initio prediction:Prodigal:2.60,similar to AA sequence:RefSeq:YP_005889439.1,protein motif:TIGRFAMs:TIGR02745,protein motif:Pfam:PF11614.2;locus_tag=cluster8_reference_00867;product=putative ferredoxin,cytochrome c oxidase accessory protein CcoG,Ubp3 associated protein Bre5;protein_id=gnl|SC|cluster8_reference_00867
cluster8_reference|SC|contig000001	Prodigal:2.60	CDS	884277	886256	.	+	0	ID=cluster8_reference_00868;eC_number=2.2.1.1,2.2.1.1;gene=tktA;inference=ab initio prediction:Prodigal:2.60,similar to AA sequence:RefSeq:YP_208116.1,similar to AA sequence:UniProtKB:P27302,protein motif:CLUSTERS:PRK12753,protein motif:Cdd:COG0021,protein motif:TIGRFAMs:TIGR00232,protein motif:Pfam:PF00456.15;locus_tag=cluster8_reference_00868;product=transketolase,Transketolase 1,transketolase,…
cluster8_reference|SC|contig000001	Prodigal:2.60	CDS	886397	887785	.	+	0	ID=cluster8_reference_00869;eC_number=4.2.1.2,4.2.1.2;gene=fumC;inference=ab initio prediction:Prodigal:2.60,similar to AA sequence:RefSeq:YP_208117.1,similar to AA sequence:UniProtKB:P05042,protein motif:CLUSTERS:PRK00485,protein motif:Cdd:COG0114,protein motif:TIGRFAMs:TIGR00979,protein motif:Pfam:PF00206.1;locus_tag=cluster8_reference_00869;product=fumarate hydratase,Fumarate hydratase class I…
cluster8_reference|SC|contig000001	Prodigal:2.60	CDS	887850	888773	.	-	0	ID=cluster8_reference_00870;gene=yhbE;inference=ab initio prediction:Prodigal:2.60,similar to AA sequence:RefSeq:YP_005878334.1,similar to AA sequence:UniProtKB:P0AA73,protein motif:CLUSTERS:PRK11453,protein motif:Cdd:COG2962,protein motif:TIGRFAMs:TIGR00950,protein motif:Pfam:PF00892.14;locus_tag=cluster8_reference_00870;product=putative transporter,Uncharacterized inner membrane transporter yhb…
cluster8_reference|SC|contig000001	Prodigal:2.60	CDS	889298	889822	.	-	0	ID=cluster8_reference_00871;gene=ssb;inference=ab initio prediction:Prodigal:2.60,similar to AA sequence:RefSeq:YP_208119.1,similar to AA sequence:UniProtKB:Q83EP4,protein motif:CLUSTERS:PRK06863,protein motif:TIGRFAMs:TIGR00621,protein motif:Pfam:PF00436.19;locus_tag=cluster8_reference_00871;product=single-stranded DNA binding protein,Helix-destabilizing protein,single-stranded DNA-binding prote…
cluster8_reference|SC|contig000001	Prodigal:2.60	CDS	889826	891211	.	-	0	ID=cluster8_reference_00872;gene=yajR;inference=ab initio prediction:Prodigal:2.60,similar to AA sequence:RefSeq:YP_002001379.1,similar to AA sequence:UniProtKB:P77726,protein motif:CLUSTERS:PRK11043,protein motif:Cdd:COG2814,protein motif:TIGRFAMs:TIGR00880,protein motif:Pfam:PF07690.10;locus_tag=cluster8_reference_00872;product=Drug resistance translocase family protein,Inner membrane transport…
cluster8_reference|SC|contig000001	Prodigal:2.60	CDS	891316	891936	.	-	0	ID=cluster8_reference_00873;inference=ab initio prediction:Prodigal:2.60,similar to AA sequence:RefSeq:YP_208121.1,protein motif:CLUSTERS:PRK11671,protein motif:Pfam:PF01464.14;locus_tag=cluster8_reference_00873;product=transglycosylase,murein transglycosylase C,Transglycosylase SLT domain;protein_id=gnl|SC|cluster8_reference_00873
cluster8_reference|SC|contig000001	Prodigal:2.60	CDS	892439	892597	.	-	0	ID=cluster8_reference_00874;inference=ab initio prediction:Prodigal:2.60,similar to AA sequence:RefSeq:YP_002001376.1;locus_tag=cluster8_reference_00874;product=putative transposase for IS1106A3;protein_id=gnl|SC|cluster8_reference_00874
cluster8_reference|SC|contig000001	Prodigal:2.60	CDS	892645	892830	.	-	0	ID=cluster8_reference_00875;inference=ab initio prediction:Prodigal:2.60,similar to AA sequence:RefSeq:YP_005892167.1;locus_tag=cluster8_reference_00875;product=truncated ISNme1 transposase;protein_id=gnl|SC|cluster8_reference_00875
cluster8_reference|SC|contig000001	Prodigal:2.60	CDS	892897	893388	.	-	0	ID=cluster8_reference_00876;inference=ab initio prediction:Prodigal:2.60,similar to AA sequence:RefSeq:YP_003083463.1,protein motif:Cdd:COG1943,protein motif:Pfam:PF01797.10;locus_tag=cluster8_reference_00876;product=putative type I restriction-modification system DNA methylase,Transposase and inactivated derivatives,Transposase IS200 like;protein_id=gnl|SC|cluster8_reference_00876
cluster8_reference|SC|contig000001	Prodigal:2.60	CDS	894205	894879	.	-	0	ID=cluster8_reference_00877;gene=piiC_5;inference=ab initio prediction:Prodigal:2.60,similar to AA sequence:RefSeq:YP_005897933.1,similar to AA sequence:UniProtKB:P09888,protein motif:Cdd:COG3637,protein motif:Pfam:PF02462.9;locus_tag=cluster8_reference_00877;product=opacity protein,Outer membrane protein P.IIC precursor,Opacity protein and related surface antigens,Opacity family porin protein;pr…
cluster8_reference|SC|contig000001	Prodigal:2.60	CDS	895889	896620	.	+	0	ID=cluster8_reference_00878;inference=ab initio prediction:Prodigal:2.60,similar to AA sequence:RefSeq:YP_002341968.1,similar to AA sequence:UniProtKB:Q9K165,protein motif:Pfam:PF04575.7;locus_tag=cluster8_reference_00878;product=hypothetical periplasmic protein,TPR repeat-containing protein NMB0313 precursor,Protein of unknown function (DUF560);protein_id=gnl|SC|cluster8_reference_00878
cluster8_reference|SC|contig000001	Prodigal:2.60	CDS	896737	898245	.	+	0	ID=cluster8_reference_00879;eC_number=3.6.1.11;gene=ppx;inference=ab initio prediction:Prodigal:2.60,similar to AA sequence:RefSeq:YP_208125.1,similar to AA sequence:UniProtKB:P0AFL6,protein motif:CLUSTERS:PRK11031,protein motif:TIGRFAMs:TIGR03706,protein motif:Pfam:PF02541.10;locus_tag=cluster8_reference_00879;product=exopolyphosphatase,Exopolyphosphatase,guanosine pentaphosphate phosphohydrolas…
cluster8_reference|SC|contig000001	Prodigal:2.60	CDS	898454	898798	.	-	0	ID=cluster8_reference_00880;inference=ab initio prediction:Prodigal:2.60,similar to AA sequence:RefSeq:YP_005897465.1;locus_tag=cluster8_reference_00880;product=putative lipoprotein;protein_id=gnl|SC|cluster8_reference_00880
cluster8_reference|SC|contig000001	Prodigal:2.60	CDS	899118	899459	.	-	0	ID=cluster8_reference_00881;inference=ab initio prediction:Prodigal:2.60;locus_tag=cluster8_reference_00881;product=hypothetical protein;protein_id=gnl|SC|cluster8_reference_00881
cluster8_reference|SC|contig000001	Prodigal:2.60	CDS	899465	900475	.	-	0	ID=cluster8_reference_00882;eC_number=6.1.1.2,6.1.1.2;gene=trpS;inference=ab initio prediction:Prodigal:2.60,similar to AA sequence:RefSeq:YP_208129.1,similar to AA sequence:UniProtKB:Q9PIB4,protein motif:CLUSTERS:PRK12284,protein motif:Cdd:COG0180,protein motif:TIGRFAMs:TIGR00233,protein motif:Pfam:PF00579.19;locus_tag=cluster8_reference_00882;product=tryptophanyl-tRNA synthetase,Tryptophan--tRN…
cluster8_reference|SC|contig000001	Prodigal:2.60	CDS	900735	903314	.	+	0	ID=cluster8_reference_00883;gene=clpB;inference=ab initio prediction:Prodigal:2.60,similar to AA sequence:RefSeq:YP_208130.1,similar to AA sequence:UniProtKB:P63284,protein motif:CLUSTERS:PRK10865,protein motif:Cdd:COG3903,protein motif:TIGRFAMs:TIGR03346,protein motif:Pfam:PF07724.8;locus_tag=cluster8_reference_00883;product=ClpB protein,Heat shock protein F84.1,protein disaggregation chaperone,…
cluster8_reference|SC|contig000001	Prodigal:2.60	CDS	903386	904600	.	-	0	ID=cluster8_reference_00884;eC_number=2.6.1.2,2.6.1.1;gene=aspC_2;inference=ab initio prediction:Prodigal:2.60,similar to AA sequence:RefSeq:YP_208131.1,similar to AA sequence:UniProtKB:Q9X0Y2,protein motif:CLUSTERS:PRK09265,protein motif:Cdd:COG3977,protein motif:TIGRFAMs:TIGR01265,protein motif:Pfam:PF00155.15;locus_tag=cluster8_reference_00884;product=aminotransferase,Aspartate aminotransferas…
cluster8_reference|SC|contig000001	Prodigal:2.60	CDS	904689	904898	.	-	0	ID=cluster8_reference_00885;eC_number=5.3.2.-;inference=ab initio prediction:Prodigal:2.60,similar to AA sequence:RefSeq:YP_002001362.1,similar to AA sequence:UniProtKB:O25581,protein motif:CLUSTERS:PRK01964,protein motif:TIGRFAMs:TIGR00013,protein motif:Pfam:PF01361.1;locus_tag=cluster8_reference_00885;product=4-oxalocrotonate tautomerase,Probable tautomerase HP_0924,4-oxalocrotonate tautomerase…
cluster8_reference|SC|contig000001	Prodigal:2.60	CDS	905243	906049	.	+	0	ID=cluster8_reference_00886;inference=ab initio prediction:Prodigal:2.60,similar to AA sequence:RefSeq:YP_003083472.1,similar to AA sequence:UniProtKB:P44196,protein motif:Pfam:PF10670.3;locus_tag=cluster8_reference_00886;product=ABC transporter substrate-binding protein,hypothetical protein,Nickel uptake substrate-specific transmembrane region;protein_id=gnl|SC|cluster8_reference_00886
cluster8_reference|SC|contig000001	Prodigal:2.60	CDS	906107	907372	.	-	0	ID=cluster8_reference_00887;eC_number=1.4.1.2,1.4.1.2;gene=rocG;inference=ab initio prediction:Prodigal:2.60,similar to AA sequence:RefSeq:YP_005894237.1,similar to AA sequence:UniProtKB:P39633,protein motif:CLUSTERS:PRK09414,protein motif:Cdd:COG2902,protein motif:Pfam:PF00208.15;locus_tag=cluster8_reference_00887;product=glutamate dehydrogenase,NAD-specific glutamate dehydrogenase,glutamate deh…
cluster8_reference|SC|contig000001	Prodigal:2.60	CDS	907779	908486	.	+	0	ID=cluster8_reference_00888;eC_number=3.1.3.18,3.1.3.18;gene=gph_1;inference=ab initio prediction:Prodigal:2.60,similar to AA sequence:RefSeq:YP_005882573.1,similar to AA sequence:UniProtKB:P32662,protein motif:CLUSTERS:PRK13222,protein motif:TIGRFAMs:TIGR01449,protein motif:Pfam:PF00702.1;locus_tag=cluster8_reference_00888;product=phosphoglycolate phosphatase,Phosphoglycolate phosphatase,phospho…
cluster8_reference|SC|contig000001	Prodigal:2.60	CDS	908554	909015	.	+	0	ID=cluster8_reference_00889;gene=recX;inference=ab initio prediction:Prodigal:2.60,similar to AA sequence:RefSeq:YP_003083476.1,similar to AA sequence:UniProtKB:Q8P9X1,protein motif:CLUSTERS:PRK00117,protein motif:Cdd:COG2137,protein motif:Pfam:PF02631.10;locus_tag=cluster8_reference_00889;product=recombination regulator RecX,Regulatory protein recX,recombination regulator RecX,Uncharacterized pr…
cluster8_reference|SC|contig000001	Prodigal:2.60	CDS	909089	909250	.	+	0	ID=cluster8_reference_00890;inference=ab initio prediction:Prodigal:2.60,similar to AA sequence:RefSeq:YP_005878317.1;locus_tag=cluster8_reference_00890;product=membrane protein;protein_id=gnl|SC|cluster8_reference_00890
cluster8_reference|SC|contig000001	Prodigal:2.60	CDS	909403	909885	.	+	0	ID=cluster8_reference_00891;eC_number=3.1.2.-;inference=ab initio prediction:Prodigal:2.60,similar to AA sequence:RefSeq:YP_208138.1,similar to AA sequence:UniProtKB:P44886,protein motif:CLUSTERS:PRK10694,protein motif:Pfam:PF03061.16;locus_tag=cluster8_reference_00891;product=acyl-CoA hydrolase,Uncharacterized acyl-CoA thioester hydrolase HI_0827,acyl-CoA esterase,Thioesterase superfamily;protei…
cluster8_reference|SC|contig000001	Prodigal:2.60	CDS	910246	911457	.	-	0	ID=cluster8_reference_00892;gene=nlpD;inference=ab initio prediction:Prodigal:2.60,similar to AA sequence:RefSeq:YP_001599520.1,similar to AA sequence:UniProtKB:P0ADA3,protein motif:CLUSTERS:PRK10871,protein motif:Cdd:COG4942,protein motif:TIGRFAMs:TIGR02899,protein motif:Pfam:PF01551.1;locus_tag=cluster8_reference_00892;product=lipoprotein NlpD%2C putative,Murein hydrolase activator NlpD precurs…
cluster8_reference|SC|contig000001	Prodigal:2.60	CDS	911560	912306	.	-	0	ID=cluster8_reference_00893;eC_number=3.1.3.5;gene=surE;inference=ab initio prediction:Prodigal:2.60,similar to AA sequence:RefSeq:YP_001599521.1,similar to AA sequence:UniProtKB:Q9KI21,protein motif:CLUSTERS:PRK00346,protein motif:TIGRFAMs:TIGR00087,protein motif:Pfam:PF01975.11;locus_tag=cluster8_reference_00893;product=stationary phase survival protein SurE,5'-nucleotidase surE,5'(3')-nucleoti…
cluster8_reference|SC|contig000001	Prodigal:2.60	CDS	912323	913879	.	-	0	ID=cluster8_reference_00894;gene=yoaE;inference=ab initio prediction:Prodigal:2.60,similar to AA sequence:RefSeq:YP_005894243.1,similar to AA sequence:UniProtKB:P0AEC0,protein motif:CLUSTERS:PRK15094,protein motif:Cdd:COG4536,protein motif:TIGRFAMs:TIGR03520,protein motif:Pfam:PF03741.10;locus_tag=cluster8_reference_00894;product=membrane protein%2C TerC family/CBS domain/transporter associated d…
cluster8_reference|SC|contig000001	Prodigal:2.60	CDS	914247	915035	.	-	0	ID=cluster8_reference_00895;inference=ab initio prediction:Prodigal:2.60,similar to AA sequence:RefSeq:YP_003083482.1;locus_tag=cluster8_reference_00895;product=putative fimbrial assembly protein;protein_id=gnl|SC|cluster8_reference_00895
cluster8_reference|SC|contig000001	Prodigal:2.60	CDS	915280	916713	.	-	0	ID=cluster8_reference_00896;eC_number=1.2.1.79;gene=gabD;inference=ab initio prediction:Prodigal:2.60,similar to AA sequence:RefSeq:YP_002001345.1,similar to AA sequence:UniProtKB:P25526,protein motif:CLUSTERS:PRK11241,protein motif:Cdd:COG4230,protein motif:TIGRFAMs:TIGR01780,protein motif:Pfam:PF00171.1;locus_tag=cluster8_reference_00896;product=putative succinate-semialdehyde dehydrogenase,Suc…
cluster8_reference|SC|contig000001	Prodigal:2.60	CDS	917327	917707	.	-	0	ID=cluster8_reference_00897;inference=ab initio prediction:Prodigal:2.60,similar to AA sequence:RefSeq:YP_004048405.1,protein motif:Pfam:PF09864.3;locus_tag=cluster8_reference_00897;product=lipoprotein,Membrane-bound lysozyme-inhibitor of c-type lysozyme;protein_id=gnl|SC|cluster8_reference_00897
cluster8_reference|SC|contig000001	Prodigal:2.60	CDS	918184	920265	.	+	0	ID=cluster8_reference_00898;gene=cstA;inference=ab initio prediction:Prodigal:2.60,similar to AA sequence:RefSeq:YP_002001341.1,similar to AA sequence:UniProtKB:P15078,protein motif:CLUSTERS:PRK15015,protein motif:Cdd:COG1966,protein motif:Pfam:PF02554.8;locus_tag=cluster8_reference_00898;product=protein CstA,Carbon starvation protein A,carbon starvation protein A,Carbon starvation protein%2C pre…
cluster8_reference|SC|contig000001	Prodigal:2.60	CDS	920255	920449	.	+	0	ID=cluster8_reference_00899;inference=ab initio prediction:Prodigal:2.60,protein motif:Cdd:COG2879,protein motif:Pfam:PF04328.7;locus_tag=cluster8_reference_00899;product=Uncharacterized small protein,Protein of unknown function (DUF466);protein_id=gnl|SC|cluster8_reference_00899
cluster8_reference|SC|contig000001	Prodigal:2.60	CDS	920645	920836	.	-	0	ID=cluster8_reference_00900;inference=ab initio prediction:Prodigal:2.60;locus_tag=cluster8_reference_00900;product=hypothetical protein;protein_id=gnl|SC|cluster8_reference_00900
cluster8_reference|SC|contig000001	Prodigal:2.60	CDS	920965	921525	.	+	0	ID=cluster8_reference_00901;eC_number=5.4.99.20;gene=rluE;inference=ab initio prediction:Prodigal:2.60,similar to AA sequence:RefSeq:YP_004048403.1,similar to AA sequence:UniProtKB:P75966,protein motif:CLUSTERS:PRK11394,protein motif:TIGRFAMs:TIGR00093,protein motif:Pfam:PF00849.16;locus_tag=cluster8_reference_00901;product=pseudouridine synthase%2C Rsu,Ribosomal large subunit pseudouridine synth…
cluster8_reference|SC|contig000001	Prodigal:2.60	CDS	922807	925575	.	+	0	ID=cluster8_reference_00902;inference=ab initio prediction:Prodigal:2.60,similar to AA sequence:RefSeq:YP_208054.1,similar to AA sequence:UniProtKB:Q7DDB6,protein motif:Cdd:COG4771,protein motif:TIGRFAMs:TIGR01785,protein motif:Pfam:PF00593.18;locus_tag=cluster8_reference_00902;product=TonB-dependent receptor protein,Probable TonB-dependent receptor NMB1497 precursor,Outer membrane receptor for f…
cluster8_reference|SC|contig000001	Prodigal:2.60	CDS	925605	925844	.	+	0	ID=cluster8_reference_00903;inference=ab initio prediction:Prodigal:2.60;locus_tag=cluster8_reference_00903;product=hypothetical protein;protein_id=gnl|SC|cluster8_reference_00903
cluster8_reference|SC|contig000001	Prodigal:2.60	CDS	926425	927642	.	-	0	ID=cluster8_reference_00904;eC_number=2.7.2.4,2.7.2.4;gene=lysC;inference=ab initio prediction:Prodigal:2.60,similar to AA sequence:RefSeq:YP_208057.1,similar to AA sequence:UniProtKB:P26512,protein motif:CLUSTERS:PRK06635,protein motif:Cdd:COG0460,protein motif:TIGRFAMs:TIGR00657,protein motif:Pfam:PF00696.22;locus_tag=cluster8_reference_00904;product=aspartate kinase,Aspartokinase,aspartate kin…
cluster8_reference|SC|contig000001	Prodigal:2.60	CDS	927844	928572	.	-	0	ID=cluster8_reference_00905;eC_number=2.7.7.56;gene=rph;inference=ab initio prediction:Prodigal:2.60,similar to AA sequence:RefSeq:YP_208059.1,similar to AA sequence:UniProtKB:P50597,protein motif:CLUSTERS:PRK00173,protein motif:Cdd:COG0127,protein motif:TIGRFAMs:TIGR01966,protein motif:Pfam:PF01138.15;locus_tag=cluster8_reference_00905;product=ribonuclease PH,Ribonuclease PH,ribonuclease PH,Xant…
cluster8_reference|SC|contig000001	Prodigal:2.60	CDS	928654	929118	.	-	0	ID=cluster8_reference_00906;inference=ab initio prediction:Prodigal:2.60,similar to AA sequence:RefSeq:YP_003083490.1,similar to AA sequence:UniProtKB:O06153,protein motif:CLUSTERS:PRK11175,protein motif:Pfam:PF00582.20;locus_tag=cluster8_reference_00906;product=putative universal stress protein,Universal stress protein Rv1636/MT1672,universal stress protein UspE,Universal stress protein family;p…
cluster8_reference|SC|contig000001	Prodigal:2.60	CDS	929335	930111	.	+	0	ID=cluster8_reference_00907;eC_number=2.7.7.80;gene=moeB;inference=ab initio prediction:Prodigal:2.60,similar to AA sequence:RefSeq:YP_002001461.1,similar to AA sequence:UniProtKB:P12282,protein motif:CLUSTERS:PRK15116,protein motif:TIGRFAMs:TIGR02354,protein motif:Pfam:PF00899.15;locus_tag=cluster8_reference_00907;product=HesA/MoeB/ThiF family protein,Molybdopterin-synthase adenylyltransferase,s…
cluster8_reference|SC|contig000001	Prodigal:2.60	CDS	930249	930776	.	+	0	ID=cluster8_reference_00908;inference=ab initio prediction:Prodigal:2.60;locus_tag=cluster8_reference_00908;product=hypothetical protein;protein_id=gnl|SC|cluster8_reference_00908
cluster8_reference|SC|contig000001	Prodigal:2.60	CDS	930773	930988	.	-	0	ID=cluster8_reference_00909;inference=ab initio prediction:Prodigal:2.60;locus_tag=cluster8_reference_00909;product=hypothetical protein;protein_id=gnl|SC|cluster8_reference_00909
cluster8_reference|SC|contig000001	Prodigal:2.60	CDS	931130	931984	.	+	0	ID=cluster8_reference_00910;gene=scpA;inference=ab initio prediction:Prodigal:2.60,similar to AA sequence:RefSeq:YP_002001459.1,similar to AA sequence:UniProtKB:P35154,protein motif:CLUSTERS:PRK00104,protein motif:Pfam:PF02616.8;locus_tag=cluster8_reference_00910;product=segregation and condensation protein A,Segregation and condensation protein A,segregation and condensation protein A,ScpA/B pro…
cluster8_reference|SC|contig000001	Prodigal:2.60	CDS	932026	933234	.	+	0	ID=cluster8_reference_00911;eC_number=2.4.2.11,2.4.2.11;gene=pncB2;inference=ab initio prediction:Prodigal:2.60,similar to AA sequence:RefSeq:YP_208063.1,similar to AA sequence:UniProtKB:Q9HW26,protein motif:CLUSTERS:PRK05321,protein motif:TIGRFAMs:TIGR01514,protein motif:Pfam:PF04095.10;locus_tag=cluster8_reference_00911;product=nicotinate phosphoribosyltransferase,Nicotinate phosphoribosyltrans…
cluster8_reference|SC|contig000001	Prodigal:2.60	CDS	933326	935044	.	+	0	ID=cluster8_reference_00912;eC_number=6.1.1.19;gene=argS;inference=ab initio prediction:Prodigal:2.60,similar to AA sequence:RefSeq:YP_001599537.1,similar to AA sequence:UniProtKB:A6TB43,protein motif:CLUSTERS:PRK01611,protein motif:Cdd:COG0018,protein motif:TIGRFAMs:TIGR00456,protein motif:Pfam:PF00750.13;locus_tag=cluster8_reference_00912;product=arginyl-tRNA synthetase,Arginine--tRNA ligase,ar…
cluster8_reference|SC|contig000001	Prodigal:2.60	CDS	935558	936976	.	+	0	ID=cluster8_reference_00913;inference=ab initio prediction:Prodigal:2.60,protein motif:Cdd:COG1368,protein motif:Pfam:PF00884.17;locus_tag=cluster8_reference_00913;product=Phosphoglycerol transferase and related proteins%2C alkaline phosphatase superfamily,Sulfatase;protein_id=gnl|SC|cluster8_reference_00913
cluster8_reference|SC|contig000001	Prodigal:2.60	CDS	937991	938737	.	-	0	ID=cluster8_reference_00914;gene=glnP;inference=ab initio prediction:Prodigal:2.60,similar to AA sequence:RefSeq:YP_208066.1,similar to AA sequence:UniProtKB:P0AEQ6,protein motif:CLUSTERS:PRK15100,protein motif:Cdd:COG4597,protein motif:TIGRFAMs:TIGR03003,protein motif:Pfam:PF00528.16;locus_tag=cluster8_reference_00914;product=ABC transporter permease%2C amino acid,Glutamine transport system perm…
cluster8_reference|SC|contig000001	Prodigal:2.60	CDS	938916	939587	.	-	0	ID=cluster8_reference_00915;eC_number=3.1.31.-;gene=yhcR;inference=ab initio prediction:Prodigal:2.60,similar to AA sequence:RefSeq:YP_004048390.1,similar to AA sequence:UniProtKB:P54602,protein motif:Pfam:PF00565.11;locus_tag=cluster8_reference_00915;product=nuclease,Endonuclease YhcR precursor,Staphylococcal nuclease homologue;protein_id=gnl|SC|cluster8_reference_00915
cluster8_reference|SC|contig000001	Prodigal:2.60	CDS	939656	940327	.	-	0	ID=cluster8_reference_00916;eC_number=5.3.1.6,5.3.1.6;gene=rpiA;inference=ab initio prediction:Prodigal:2.60,similar to AA sequence:RefSeq:YP_208068.1,similar to AA sequence:UniProtKB:P0A7Z0,protein motif:CLUSTERS:PRK00702,protein motif:Cdd:COG0120,protein motif:TIGRFAMs:TIGR00021,protein motif:Pfam:PF06026.8;locus_tag=cluster8_reference_00916;product=ribose-5-phosphate isomerase A,Ribose-5-phosp…
cluster8_reference|SC|contig000001	Prodigal:2.60	CDS	940404	940886	.	-	0	ID=cluster8_reference_00917;eC_number=4.6.1.12;gene=ispF;inference=ab initio prediction:Prodigal:2.60,similar to AA sequence:RefSeq:YP_002001450.1,similar to AA sequence:UniProtKB:Q63T71,protein motif:CLUSTERS:PRK00084,protein motif:Cdd:COG0245,protein motif:TIGRFAMs:TIGR00151,protein motif:Pfam:PF02542.10;locus_tag=cluster8_reference_00917;product=2-C-methyl-D-erythritol 2%2C4-cyclodiphosphate s…
cluster8_reference|SC|contig000001	Prodigal:2.60	CDS	940918	941607	.	-	0	ID=cluster8_reference_00918;eC_number=2.7.7.60;gene=ispD;inference=ab initio prediction:Prodigal:2.60,similar to AA sequence:RefSeq:YP_208070.1,similar to AA sequence:UniProtKB:Q5F829,protein motif:CLUSTERS:PRK00155,protein motif:Cdd:COG0245,protein motif:TIGRFAMs:TIGR00453,protein motif:Pfam:PF01128.13;locus_tag=cluster8_reference_00918;product=2-C-methyl-D-erythritol 4-phosphate cytidylyltransf…
cluster8_reference|SC|contig000001	Prodigal:2.60	CDS	941604	942338	.	-	0	ID=cluster8_reference_00919;eC_number=2.7.7.7,2.7.7.7;gene=dnaQ;inference=ab initio prediction:Prodigal:2.60,similar to AA sequence:RefSeq:YP_975430.1,similar to AA sequence:UniProtKB:P03007,protein motif:CLUSTERS:PRK05711,protein motif:TIGRFAMs:TIGR01406,protein motif:Pfam:PF00929.18;locus_tag=cluster8_reference_00919;product=DNA polymerase III subunit epsilon,DNA polymerase III subunit epsilon,…
cluster8_reference|SC|contig000001	Prodigal:2.60	CDS	942494	943804	.	-	0	ID=cluster8_reference_00920;gene=lplT;inference=ab initio prediction:Prodigal:2.60,similar to AA sequence:RefSeq:YP_005899392.1,similar to AA sequence:UniProtKB:P39196,protein motif:CLUSTERS:PRK06814,protein motif:TIGRFAMs:TIGR00900,protein motif:Pfam:PF07690.10;locus_tag=cluster8_reference_00920;product=major facilitator family transporter,Lysophospholipid transporter lplT,acylglycerophosphoetha…
cluster8_reference|SC|contig000001	Prodigal:2.60	CDS	943794	943979	.	-	0	ID=cluster8_reference_00921;gene=fixS;inference=ab initio prediction:Prodigal:2.60,similar to AA sequence:RefSeq:YP_003083503.1,protein motif:Cdd:COG3197,protein motif:TIGRFAMs:TIGR00847,protein motif:Pfam:PF03597.9;locus_tag=cluster8_reference_00921;product=putative nitrogen fixation protein FixS,Uncharacterized protein%2C possibly involved in nitrogen fixation,cytochrome oxidase maturation prot…
cluster8_reference|SC|contig000001	Prodigal:2.60	CDS	943979	944278	.	-	0	ID=cluster8_reference_00922;inference=ab initio prediction:Prodigal:2.60;locus_tag=cluster8_reference_00922;product=hypothetical protein;protein_id=gnl|SC|cluster8_reference_00922
cluster8_reference|SC|contig000001	Prodigal:2.60	CDS	944629	945825	.	+	0	ID=cluster8_reference_00923;eC_number=2.7.2.1;gene=ackA_2;inference=ab initio prediction:Prodigal:2.60,similar to AA sequence:RefSeq:YP_208075.1,similar to AA sequence:UniProtKB:P0A6A3,protein motif:CLUSTERS:PRK00180,protein motif:Cdd:COG0282,protein motif:TIGRFAMs:TIGR00016,protein motif:Pfam:PF00871.11;locus_tag=cluster8_reference_00923;product=acetate kinase,Acetate kinase,acetate kinase A/pro…
cluster8_reference|SC|contig000001	Prodigal:2.60	CDS	946340	948145	.	-	0	ID=cluster8_reference_00924;eC_number=1.8.1.8,1.8.1.8;gene=dipZ;inference=ab initio prediction:Prodigal:2.60,similar to AA sequence:RefSeq:YP_208076.1,similar to AA sequence:UniProtKB:Q9JYM0,protein motif:CLUSTERS:PRK00293,protein motif:Cdd:COG4232,protein motif:TIGRFAMs:TIGR01068,protein motif:Pfam:PF11412.2;locus_tag=cluster8_reference_00924;product=thiol:disulfide interchange protein,Thiol:dis…
cluster8_reference|SC|contig000001	Prodigal:2.60	CDS	948272	948742	.	+	0	ID=cluster8_reference_00925;inference=ab initio prediction:Prodigal:2.60,protein motif:Pfam:PF08897.5;locus_tag=cluster8_reference_00925;product=Domain of unknown function (DUF1841);protein_id=gnl|SC|cluster8_reference_00925
cluster8_reference|SC|contig000001	Prodigal:2.60	CDS	948813	949625	.	-	0	ID=cluster8_reference_00926;inference=ab initio prediction:Prodigal:2.60,similar to AA sequence:RefSeq:YP_002343015.1,protein motif:TIGRFAMs:TIGR03464,protein motif:Pfam:PF00494.13;locus_tag=cluster8_reference_00926;product=transferase,squalene synthase HpnC,Squalene/phytoene synthase;protein_id=gnl|SC|cluster8_reference_00926
cluster8_reference|SC|contig000001	Prodigal:2.60	CDS	949712	950194	.	-	0	ID=cluster8_reference_00927;eC_number=5.2.1.8;gene=slyD;inference=ab initio prediction:Prodigal:2.60,similar to AA sequence:RefSeq:YP_002001436.1,similar to AA sequence:UniProtKB:Q9KNX6,protein motif:CLUSTERS:PRK10737,protein motif:Pfam:PF00254.22;locus_tag=cluster8_reference_00927;product=putative peptidyl-prolyl cis-trans isomerase,FKBP-type peptidyl-prolyl cis-trans isomerase slyD,FKBP-type pe…
cluster8_reference|SC|contig000001	Prodigal:2.60	CDS	950725	951015	.	+	0	ID=cluster8_reference_00928;inference=ab initio prediction:Prodigal:2.60;locus_tag=cluster8_reference_00928;product=hypothetical protein;protein_id=gnl|SC|cluster8_reference_00928
cluster8_reference|SC|contig000001	Prodigal:2.60	CDS	951073	952440	.	+	0	ID=cluster8_reference_00929;eC_number=1.-.-.-;inference=ab initio prediction:Prodigal:2.60,similar to AA sequence:RefSeq:YP_002001433.1,similar to AA sequence:UniProtKB:Q50685,protein motif:CLUSTERS:PRK11230,protein motif:Cdd:COG0247,protein motif:TIGRFAMs:TIGR00387,protein motif:Pfam:PF02913.13;locus_tag=cluster8_reference_00929;product=Oxidoreductase%2C putative,Uncharacterized FAD-linked oxido…
cluster8_reference|SC|contig000001	Prodigal:2.60	CDS	952621	954549	.	-	0	ID=cluster8_reference_00930;gene=icsA;inference=ab initio prediction:Prodigal:2.60,similar to AA sequence:RefSeq:YP_975441.1,similar to AA sequence:UniProtKB:Q7BCK4,protein motif:CLUSTERS:PRK14849,protein motif:Cdd:COG3468,protein motif:TIGRFAMs:TIGR01414,protein motif:Pfam:PF03797.13;locus_tag=cluster8_reference_00930;product=virulence associated protein,Outer membrane protein IcsA autotransport…
cluster8_reference|SC|contig000001	Prodigal:2.60	CDS	955009	955455	.	-	0	ID=cluster8_reference_00931;gene=smpB;inference=ab initio prediction:Prodigal:2.60,similar to AA sequence:RefSeq:YP_208083.1,similar to AA sequence:UniProtKB:P0A832,protein motif:CLUSTERS:PRK05422,protein motif:TIGRFAMs:TIGR00086,protein motif:Pfam:PF01668.12;locus_tag=cluster8_reference_00931;product=SsrA-binding protein,Small protein B,SsrA-binding protein,SsrA-binding protein,SmpB protein;prot…
cluster8_reference|SC|contig000001	Prodigal:2.60	CDS	955510	956520	.	-	0	ID=cluster8_reference_00932;eC_number=2.-.-.-;gene=rfaF;inference=ab initio prediction:Prodigal:2.60,similar to AA sequence:RefSeq:YP_208084.1,similar to AA sequence:UniProtKB:P37692,protein motif:CLUSTERS:PRK10916,protein motif:Cdd:COG2870,protein motif:TIGRFAMs:TIGR02195,protein motif:Pfam:PF01075.11;locus_tag=cluster8_reference_00932;product=ADP-heptose--LPS heptosyltransferase II,ADP-heptose-…
cluster8_reference|SC|contig000001	Aragorn:1.2.36	tRNA	956651	956726	.	-	0	ID=cluster8_reference_00933;inference=COORDINATES:profile:Aragorn:1.2.36;locus_tag=cluster8_reference_00933;product=tRNA-Asn(gtt)
cluster8_reference|SC|contig000001	Prodigal:2.60	CDS	956917	957669	.	-	0	ID=cluster8_reference_00934;eC_number=2.1.1.63;gene=adaB;inference=ab initio prediction:Prodigal:2.60,similar to AA sequence:RefSeq:YP_208085.1,similar to AA sequence:UniProtKB:P19220,protein motif:CLUSTERS:PRK00901,protein motif:Cdd:COG0350,protein motif:TIGRFAMs:TIGR00589,protein motif:Pfam:PF01035.1;locus_tag=cluster8_reference_00934;product=methylated-DNA--protein-cysteine methyltransferase,M…
cluster8_reference|SC|contig000001	Prodigal:2.60	CDS	957980	958309	.	+	0	ID=cluster8_reference_00935;gene=ybcL;inference=ab initio prediction:Prodigal:2.60,similar to AA sequence:RefSeq:YP_002343023.1,similar to AA sequence:UniProtKB:P77368,protein motif:CLUSTERS:PRK09818,protein motif:Cdd:COG1881,protein motif:TIGRFAMs:TIGR00481,protein motif:Pfam:PF01161.14;locus_tag=cluster8_reference_00935;product=hypothetical outer membrane protein,hypothetical protein,putative k…
cluster8_reference|SC|contig000001	Prodigal:2.60	CDS	958374	958673	.	+	0	ID=cluster8_reference_00936;inference=ab initio prediction:Prodigal:2.60;locus_tag=cluster8_reference_00936;product=hypothetical protein;protein_id=gnl|SC|cluster8_reference_00936
cluster8_reference|SC|contig000001	Prodigal:2.60	CDS	963951	964400	.	+	0	ID=cluster8_reference_00937;gene=pilE1;inference=ab initio prediction:Prodigal:2.60,similar to AA sequence:RefSeq:YP_004049511.1,similar to AA sequence:UniProtKB:P02974,protein motif:CLUSTERS:PRK10574,protein motif:Cdd:COG4968,protein motif:TIGRFAMs:TIGR01710;locus_tag=cluster8_reference_00937;product=pilin,Pilin,putative major pilin subunit,Tfp pilus assembly protein PilE,type II secretion syste…
cluster8_reference|SC|contig000001	Prodigal:2.60	CDS	964561	964884	.	-	0	ID=cluster8_reference_00938;inference=ab initio prediction:Prodigal:2.60;locus_tag=cluster8_reference_00938;product=hypothetical protein;protein_id=gnl|SC|cluster8_reference_00938
cluster8_reference|SC|contig000001	Prodigal:2.60	CDS	964955	965167	.	-	0	ID=cluster8_reference_00939;inference=ab initio prediction:Prodigal:2.60;locus_tag=cluster8_reference_00939;product=hypothetical protein;protein_id=gnl|SC|cluster8_reference_00939
cluster8_reference|SC|contig000001	Prodigal:2.60	CDS	965399	965878	.	+	0	ID=cluster8_reference_00940;inference=ab initio prediction:Prodigal:2.60,similar to AA sequence:RefSeq:YP_005902535.1,protein motif:Pfam:PF05598.5;locus_tag=cluster8_reference_00940;product=IS1106 transposase,Transposase domain (DUF772);protein_id=gnl|SC|cluster8_reference_00940
cluster8_reference|SC|contig000001	Prodigal:2.60	CDS	966329	967333	.	+	0	ID=cluster8_reference_00941;eC_number=2.1.1.37,2.1.1.37;gene=haeIIIM_1;inference=ab initio prediction:Prodigal:2.60,similar to AA sequence:RefSeq:YP_005879392.1,similar to AA sequence:UniProtKB:P20589,protein motif:TIGRFAMs:TIGR00675,protein motif:Pfam:PF00145.11;locus_tag=cluster8_reference_00941;product=putative cytosine-specific methyltransferase,Modification methylase HaeIII,DNA (cytosine-5-)…
cluster8_reference|SC|contig000001	Prodigal:2.60	CDS	967348	968994	.	+	0	ID=cluster8_reference_00942;inference=ab initio prediction:Prodigal:2.60,protein motif:CLUSTERS:PRK14083,protein motif:Cdd:COG0326,protein motif:TIGRFAMs:TIGR02391,protein motif:Pfam:PF09509.4;locus_tag=cluster8_reference_00942;product=HSP90 family protein,Molecular chaperone%2C HSP90 family,conserved hypothetical protein,Protein of unknown function (Hypoth_ymh);protein_id=gnl|SC|cluster8_referen…
cluster8_reference|SC|contig000001	Prodigal:2.60	CDS	968998	969420	.	+	0	ID=cluster8_reference_00943;eC_number=3.1.-.-;gene=vsr;inference=ab initio prediction:Prodigal:2.60,similar to AA sequence:RefSeq:YP_208249.1,similar to AA sequence:UniProtKB:P09184,protein motif:Cdd:COG3727,protein motif:TIGRFAMs:TIGR00632,protein motif:Pfam:PF03852.9;locus_tag=cluster8_reference_00943;product=DNA mismatch endonuclease%2C patch repair protein,Very short patch repair protein,DNA …
cluster8_reference|SC|contig000001	Prodigal:2.60	CDS	969443	972643	.	-	0	ID=cluster8_reference_00944;gene=hrpA;inference=ab initio prediction:Prodigal:2.60,similar to AA sequence:RefSeq:YP_001598357.1,protein motif:CLUSTERS:PRK11131,protein motif:TIGRFAMs:TIGR01967,protein motif:Pfam:PF11898.2;locus_tag=cluster8_reference_00944;product=ATP-dependent RNA helicase HrpA,ATP-dependent RNA helicase HrpA,ATP-dependent helicase HrpA,Domain of unknown function (DUF3418);prote…
cluster8_reference|SC|contig000001	Prodigal:2.60	CDS	972745	973155	.	-	0	ID=cluster8_reference_00945;inference=ab initio prediction:Prodigal:2.60,similar to AA sequence:RefSeq:YP_002341929.1,protein motif:CLUSTERS:PRK11560,protein motif:Cdd:COG2194,protein motif:Pfam:PF00884.17;locus_tag=cluster8_reference_00945;product=inner membrane protein,phosphoethanolamine transferase,Predicted membrane-associated%2C metal-dependent hydrolase,Sulfatase;protein_id=gnl|SC|cluster8…
cluster8_reference|SC|contig000001	Prodigal:2.60	CDS	973113	974318	.	-	0	ID=cluster8_reference_00946;eC_number=3.1.6.-;inference=ab initio prediction:Prodigal:2.60,similar to AA sequence:RefSeq:YP_005898606.1,protein motif:Cdd:COG2194,protein motif:Pfam:PF00884.17;locus_tag=cluster8_reference_00946;product=sulfatase,Predicted membrane-associated%2C metal-dependent hydrolase,Sulfatase;protein_id=gnl|SC|cluster8_reference_00946
cluster8_reference|SC|contig000001	Prodigal:2.60	CDS	974498	975625	.	-	0	ID=cluster8_reference_00947;inference=ab initio prediction:Prodigal:2.60;locus_tag=cluster8_reference_00947;product=hypothetical protein;protein_id=gnl|SC|cluster8_reference_00947
cluster8_reference|SC|contig000001	Prodigal:2.60	CDS	975726	977117	.	-	0	ID=cluster8_reference_00948;gene=hrpA';inference=ab initio prediction:Prodigal:2.60,similar to AA sequence:RefSeq:YP_001598360.1,protein motif:CLUSTERS:PRK11131,protein motif:TIGRFAMs:TIGR01967,protein motif:Pfam:PF00271.25;locus_tag=cluster8_reference_00948;product=ATP-dependent DNA helicase,ATP-dependent RNA helicase HrpA,ATP-dependent helicase HrpA,Helicase conserved C-terminal domain;protein_…
cluster8_reference|SC|contig000001	Prodigal:2.60	CDS	977344	978753	.	-	0	ID=cluster8_reference_00949;gene=clcA_1;inference=ab initio prediction:Prodigal:2.60,similar to AA sequence:RefSeq:YP_002002607.1,similar to AA sequence:UniProtKB:Q8ZRP8,protein motif:CLUSTERS:PRK05277,protein motif:Pfam:PF00654.14;locus_tag=cluster8_reference_00949;product=Chloride channel protein-related protein,H(+)/Cl(-) exchange transporter ClcA,chloride channel protein,Voltage gated chlorid…
cluster8_reference|SC|contig000001	Prodigal:2.60	CDS	978813	980033	.	-	0	ID=cluster8_reference_00950;eC_number=2.3.1.1;gene=argJ;inference=ab initio prediction:Prodigal:2.60,similar to AA sequence:RefSeq:YP_208266.1,similar to AA sequence:UniProtKB:Q3K7U0,protein motif:CLUSTERS:PRK05388,protein motif:Cdd:COG1364,protein motif:TIGRFAMs:TIGR00120,protein motif:Pfam:PF01960.12;locus_tag=cluster8_reference_00950;product=bifunctional ornithine acetyltransferase/N-acetylglu…
cluster8_reference|SC|contig000001	Prodigal:2.60	CDS	980100	980792	.	-	0	ID=cluster8_reference_00951;gene=yohK;inference=ab initio prediction:Prodigal:2.60,similar to AA sequence:RefSeq:YP_004049502.1,similar to AA sequence:UniProtKB:P0AD19,protein motif:CLUSTERS:PRK10711,protein motif:TIGRFAMs:TIGR00659,protein motif:Pfam:PF04172.10;locus_tag=cluster8_reference_00951;product=protein LrgB,Inner membrane protein yohK,hypothetical protein,conserved hypothetical protein,…
cluster8_reference|SC|contig000001	Prodigal:2.60	CDS	980792	981136	.	-	0	ID=cluster8_reference_00952;gene=yohJ;inference=ab initio prediction:Prodigal:2.60,similar to AA sequence:RefSeq:YP_005894720.1,similar to AA sequence:UniProtKB:P60632,protein motif:CLUSTERS:PRK01821,protein motif:Cdd:COG1380,protein motif:Pfam:PF03788.8;locus_tag=cluster8_reference_00952;product=LrgA family protein,hypothetical protein,hypothetical protein,Putative effector of murein hydrolase L…
cluster8_reference|SC|contig000001	Prodigal:2.60	CDS	981281	981499	.	-	0	ID=cluster8_reference_00953;inference=ab initio prediction:Prodigal:2.60;locus_tag=cluster8_reference_00953;product=hypothetical protein;protein_id=gnl|SC|cluster8_reference_00953
cluster8_reference|SC|contig000001	Prodigal:2.60	CDS	981518	982273	.	-	0	ID=cluster8_reference_00954;eC_number=3.4.-.-;gene=spr;inference=ab initio prediction:Prodigal:2.60,similar to AA sequence:RefSeq:YP_003082407.1,similar to AA sequence:UniProtKB:P0AFV4,protein motif:CLUSTERS:PRK10838,protein motif:Cdd:COG3584,protein motif:TIGRFAMs:TIGR02219,protein motif:Pfam:PF00877.13;locus_tag=cluster8_reference_00954;product=putative lipoprotein,Probable endopeptidase Spr pr…
cluster8_reference|SC|contig000001	Prodigal:2.60	CDS	982518	983426	.	+	0	ID=cluster8_reference_00955;gene=hslO;inference=ab initio prediction:Prodigal:2.60,similar to AA sequence:RefSeq:YP_001598368.1,similar to AA sequence:UniProtKB:P0A6Y5,protein motif:CLUSTERS:PRK00114,protein motif:Cdd:COG1866,protein motif:Pfam:PF01430.13;locus_tag=cluster8_reference_00955;product=Hsp33-like chaperonin,Heat shock protein 33,Hsp33-like chaperonin,Phosphoenolpyruvate carboxykinase …
cluster8_reference|SC|contig000001	Prodigal:2.60	CDS	983512	984966	.	-	0	ID=cluster8_reference_00956;inference=ab initio prediction:Prodigal:2.60,similar to AA sequence:RefSeq:YP_208260.1,similar to AA sequence:UniProtKB:Q5SMG8,protein motif:Cdd:COG4109,protein motif:TIGRFAMs:TIGR00400,protein motif:Pfam:PF03448.11;locus_tag=cluster8_reference_00956;product=magnesium transporter,Magnesium transporter mgtE,Predicted transcriptional regulator containing CBS domains,magn…
cluster8_reference|SC|contig000001	Prodigal:2.60	CDS	985198	989676	.	-	0	ID=cluster8_reference_00957;eC_number=3.4.21.72;gene=iga_1;inference=ab initio prediction:Prodigal:2.60,similar to AA sequence:RefSeq:YP_003082410.1,similar to AA sequence:UniProtKB:P09790,protein motif:Cdd:COG3468,protein motif:TIGRFAMs:TIGR01414,protein motif:Pfam:PF02395.1;locus_tag=cluster8_reference_00957;product=serine-type peptidase,IgA-specific serine endopeptidase autotransporter precurs…
cluster8_reference|SC|contig000001	Prodigal:2.60	CDS	989988	990746	.	-	0	ID=cluster8_reference_00958;eC_number=3.1.2.6;gene=golB;inference=ab initio prediction:Prodigal:2.60,similar to AA sequence:RefSeq:YP_001598370.1,similar to AA sequence:UniProtKB:Q8ZRM2,protein motif:CLUSTERS:PRK10241,protein motif:TIGRFAMs:TIGR03413,protein motif:Pfam:PF00753.21;locus_tag=cluster8_reference_00958;product=hydroxyacylglutathione hydrolase,Hydroxyacylglutathione hydrolase,hydroxyac…
cluster8_reference|SC|contig000001	Prodigal:2.60	CDS	990841	994797	.	-	0	ID=cluster8_reference_00959;eC_number=6.3.5.3,6.3.5.3;gene=purL;inference=ab initio prediction:Prodigal:2.60,similar to AA sequence:RefSeq:YP_005891149.1,similar to AA sequence:UniProtKB:P15254,protein motif:CLUSTERS:PRK05297,protein motif:Cdd:COG0047,protein motif:TIGRFAMs:TIGR01735,protein motif:Pfam:PF02769.16;locus_tag=cluster8_reference_00959;product=phosphoribosylformylglycinamidine synthas…
cluster8_reference|SC|contig000001	Prodigal:2.60	CDS	994948	995286	.	+	0	ID=cluster8_reference_00960;gene=glnB;inference=ab initio prediction:Prodigal:2.60,similar to AA sequence:RefSeq:YP_002002594.1,similar to AA sequence:UniProtKB:P11671,protein motif:CLUSTERS:PRK10858,protein motif:Pfam:PF00543.16;locus_tag=cluster8_reference_00960;product=putative nitrogen regulatory protein P-II,Nitrogen regulatory protein P-II,nitrogen regulatory protein P-II 1,Nitrogen regulat…
cluster8_reference|SC|contig000001	Prodigal:2.60	CDS	995345	996160	.	-	0	ID=cluster8_reference_00961;gene=yusV;inference=ab initio prediction:Prodigal:2.60,similar to AA sequence:RefSeq:YP_004049493.1,similar to AA sequence:UniProtKB:O32188,protein motif:CLUSTERS:PRK11231,protein motif:Cdd:COG4604,protein motif:TIGRFAMs:TIGR03873,protein motif:Pfam:PF00005.21;locus_tag=cluster8_reference_00961;product=ABC transporter ATP-binding protein,Probable siderophore transport …
cluster8_reference|SC|contig000001	Prodigal:2.60	CDS	996188	996814	.	-	0	ID=cluster8_reference_00962;inference=ab initio prediction:Prodigal:2.60;locus_tag=cluster8_reference_00962;product=hypothetical protein;protein_id=gnl|SC|cluster8_reference_00962
cluster8_reference|SC|contig000001	Prodigal:2.60	CDS	996859	997833	.	-	0	ID=cluster8_reference_00963;gene=yfhA;inference=ab initio prediction:Prodigal:2.60,similar to AA sequence:RefSeq:YP_209103.1,similar to AA sequence:UniProtKB:O31569,protein motif:CLUSTERS:PRK10577,protein motif:Cdd:COG0609,protein motif:TIGRFAMs:TIGR03869,protein motif:Pfam:PF01032.12;locus_tag=cluster8_reference_00963;product=ABC transporter permease%2C enterobactin,Probable siderophore transpor…
cluster8_reference|SC|contig000001	Prodigal:2.60	CDS	997823	998791	.	-	0	ID=cluster8_reference_00964;gene=feuB;inference=ab initio prediction:Prodigal:2.60,similar to AA sequence:RefSeq:YP_209104.1,similar to AA sequence:UniProtKB:P40410,protein motif:CLUSTERS:PRK10577,protein motif:Cdd:COG4606,protein motif:TIGRFAMs:TIGR03869,protein motif:Pfam:PF01032.12;locus_tag=cluster8_reference_00964;product=ABC transporter permease%2C enterobactin,Iron-uptake system permease p…
cluster8_reference|SC|contig000001	Prodigal:2.60	CDS	998955	999920	.	-	0	ID=cluster8_reference_00965;gene=fetB;inference=ab initio prediction:Prodigal:2.60,similar to AA sequence:RefSeq:YP_975892.1,similar to AA sequence:UniProtKB:P94421,protein motif:CLUSTERS:PRK11411,protein motif:Cdd:COG4607,protein motif:TIGRFAMs:TIGR03659,protein motif:Pfam:PF01497.12;locus_tag=cluster8_reference_00965;product=membrane transport solute-binding protein,Uncharacterized ABC transpor…
cluster8_reference|SC|contig000001	Prodigal:2.60	CDS	1000581	1002752	.	-	0	ID=cluster8_reference_00966;gene=hxuC;inference=ab initio prediction:Prodigal:2.60,similar to AA sequence:RefSeq:YP_002003182.1,similar to AA sequence:UniProtKB:P44600,protein motif:Cdd:COG4206,protein motif:TIGRFAMs:TIGR01783,protein motif:Pfam:PF00593.18;locus_tag=cluster8_reference_00966;product=FetA,Heme/hemopexin utilization protein C precursor,Outer membrane cobalamin receptor protein,TonB-…
cluster8_reference|SC|contig000001	Prodigal:2.60	CDS	1003500	1003646	.	+	0	ID=cluster8_reference_00967;inference=ab initio prediction:Prodigal:2.60,similar to AA sequence:RefSeq:YP_001598642.1;locus_tag=cluster8_reference_00967;product=transposase;protein_id=gnl|SC|cluster8_reference_00967
[truncated: 39,003 more rows]
