# Supplementary material for: The effect of recombination on the evolution of a population of Neisseria meningitidis
Source: Genome Res. 2021 Jul;31(7):1258–68. doi: 10.1101/gr.264465.120 (PMC8256868; doi:10.1101/gr.264465.120)
Supplement: Supplemental Material [file supp_gr.264465.120_Supplementary_Code_S1.zip › Supplementary_Code_S1/cluster9_reference.gff]

##gff-version 3
##sequence-region cluster9_reference|SC|contig000001 1 2132789
cluster9_reference|SC|contig000001	Prodigal:2.60	CDS	291	449	.	+	0	ID=cluster9_reference_00001;inference=ab initio prediction:Prodigal:2.60;locus_tag=cluster9_reference_00001;product=hypothetical protein;protein_id=gnl|SC|cluster9_reference_00001
cluster9_reference|SC|contig000001	Aragorn:1.2.36	tRNA	491	566	.	-	0	ID=cluster9_reference_00002;inference=COORDINATES:profile:Aragorn:1.2.36;locus_tag=cluster9_reference_00002;product=tRNA-Asn(gtt)
cluster9_reference|SC|contig000001	Prodigal:2.60	CDS	659	1018	.	-	0	ID=cluster9_reference_00003;inference=ab initio prediction:Prodigal:2.60,similar to AA sequence:RefSeq:YP_005894467.1,protein motif:Pfam:PF03259.11;locus_tag=cluster9_reference_00003;product=roadblock/LC7 domain protein,Roadblock/LC7 domain;protein_id=gnl|SC|cluster9_reference_00003
cluster9_reference|SC|contig000001	Prodigal:2.60	CDS	1041	1685	.	-	0	ID=cluster9_reference_00004;inference=ab initio prediction:Prodigal:2.60;locus_tag=cluster9_reference_00004;product=hypothetical protein;protein_id=gnl|SC|cluster9_reference_00004
cluster9_reference|SC|contig000001	Prodigal:2.60	CDS	1687	2223	.	-	0	ID=cluster9_reference_00005;gene=mglA;inference=ab initio prediction:Prodigal:2.60,similar to AA sequence:RefSeq:YP_004048139.1,similar to AA sequence:UniProtKB:Q1DB04,protein motif:TIGRFAMs:TIGR00231,protein motif:Pfam:PF03029.11;locus_tag=cluster9_reference_00005;product=ATP-binding protein,Mutual gliding-motility protein MglA,small GTP-binding protein domain,Conserved hypothetical ATP binding …
cluster9_reference|SC|contig000001	Prodigal:2.60	CDS	2235	3332	.	-	0	ID=cluster9_reference_00006;inference=ab initio prediction:Prodigal:2.60;locus_tag=cluster9_reference_00006;product=hypothetical protein;protein_id=gnl|SC|cluster9_reference_00006
cluster9_reference|SC|contig000001	Prodigal:2.60	CDS	3335	4771	.	-	0	ID=cluster9_reference_00007;inference=ab initio prediction:Prodigal:2.60,protein motif:Cdd:COG3170;locus_tag=cluster9_reference_00007;product=Tfp pilus assembly protein FimV;protein_id=gnl|SC|cluster9_reference_00007
cluster9_reference|SC|contig000001	Prodigal:2.60	CDS	4991	5773	.	-	0	ID=cluster9_reference_00008;gene=bioC;inference=ab initio prediction:Prodigal:2.60,similar to AA sequence:RefSeq:YP_001599772.1,protein motif:CLUSTERS:PRK10258,protein motif:Cdd:COG2830,protein motif:TIGRFAMs:TIGR02072,protein motif:Pfam:PF08241.6;locus_tag=cluster9_reference_00008;product=biotin synthesis protein BioC%2C putative,biotin biosynthesis protein BioC,Uncharacterized protein conserved…
cluster9_reference|SC|contig000001	Prodigal:2.60	CDS	5761	6408	.	-	0	ID=cluster9_reference_00009;inference=ab initio prediction:Prodigal:2.60,similar to AA sequence:RefSeq:YP_002002377.1,protein motif:Cdd:COG2830,protein motif:Pfam:PF04301.7;locus_tag=cluster9_reference_00009;product=Dithiobiotin synthetase,Uncharacterized protein conserved in bacteria,Protein of unknown function (DUF452);protein_id=gnl|SC|cluster9_reference_00009
cluster9_reference|SC|contig000001	Prodigal:2.60	CDS	6418	7560	.	-	0	ID=cluster9_reference_00010;eC_number=2.3.1.47,2.3.1.47;gene=bioF;inference=ab initio prediction:Prodigal:2.60,similar to AA sequence:RefSeq:YP_208533.1,similar to AA sequence:UniProtKB:P53556,protein motif:CLUSTERS:PRK05958,protein motif:Cdd:COG0156,protein motif:TIGRFAMs:TIGR00858,protein motif:Pfam:PF00155.15;locus_tag=cluster9_reference_00010;product=8-amino-7-oxononanoate synthase,8-amino-7-…
cluster9_reference|SC|contig000001	Prodigal:2.60	CDS	7825	8859	.	+	0	ID=cluster9_reference_00011;eC_number=2.-.-.-;gene=ynhG;inference=ab initio prediction:Prodigal:2.60,similar to AA sequence:RefSeq:YP_005894475.1,similar to AA sequence:UniProtKB:P76193,protein motif:CLUSTERS:PRK10190,protein motif:Pfam:PF03734.8;locus_tag=cluster9_reference_00011;product=ErfK/YbiS/YcfS/YnhG family protein,Probable L%2CD-transpeptidase YnhG precursor,L%2CD-transpeptidase,L%2CD-tr…
cluster9_reference|SC|contig000001	Prodigal:2.60	CDS	9066	10532	.	-	0	ID=cluster9_reference_00012;gene=ybhI;inference=ab initio prediction:Prodigal:2.60,similar to AA sequence:RefSeq:YP_002002382.1,similar to AA sequence:UniProtKB:P75763,protein motif:TIGRFAMs:TIGR00785,protein motif:Pfam:PF00939.13;locus_tag=cluster9_reference_00012;product=C4-dicarboxylate transporter,Inner membrane protein ybhI,transporter%2C divalent anion:Na+ symporter (DASS) family,Sodium:sul…
cluster9_reference|SC|contig000001	Prodigal:2.60	CDS	10730	11653	.	-	0	ID=cluster9_reference_00013;eC_number=3.5.3.11,3.5.3.11;gene=speB;inference=ab initio prediction:Prodigal:2.60,similar to AA sequence:RefSeq:YP_208536.1,similar to AA sequence:UniProtKB:P60651,protein motif:CLUSTERS:PRK02190,protein motif:Cdd:COG0010,protein motif:TIGRFAMs:TIGR01230,protein motif:Pfam:PF00491.15;locus_tag=cluster9_reference_00013;product=agmatinase,Agmatinase,agmatinase,Arginase/…
cluster9_reference|SC|contig000001	Prodigal:2.60	CDS	11752	13644	.	-	0	ID=cluster9_reference_00014;eC_number=4.1.1.19,4.1.1.19;gene=speA;inference=ab initio prediction:Prodigal:2.60,similar to AA sequence:RefSeq:YP_208537.1,similar to AA sequence:UniProtKB:P21170,protein motif:CLUSTERS:PRK05354,protein motif:Cdd:COG0019,protein motif:TIGRFAMs:TIGR01273,protein motif:Pfam:PF02784.10;locus_tag=cluster9_reference_00014;product=arginine decarboxylase,Biosynthetic argini…
cluster9_reference|SC|contig000001	Prodigal:2.60	CDS	13811	14095	.	-	0	ID=cluster9_reference_00015;inference=ab initio prediction:Prodigal:2.60,similar to AA sequence:RefSeq:YP_002002385.1;locus_tag=cluster9_reference_00015;product=Hypothetical periplasmic protein;protein_id=gnl|SC|cluster9_reference_00015
cluster9_reference|SC|contig000001	Prodigal:2.60	CDS	14245	16053	.	-	0	ID=cluster9_reference_00016;eC_number=6.1.1.12;gene=aspS;inference=ab initio prediction:Prodigal:2.60,similar to AA sequence:RefSeq:YP_002002386.1,similar to AA sequence:UniProtKB:P21889,protein motif:CLUSTERS:PRK00476,protein motif:Cdd:COG0017,protein motif:TIGRFAMs:TIGR00459,protein motif:Pfam:PF00152.14;locus_tag=cluster9_reference_00016;product=aspartyl-tRNA synthetase,Aspartate--tRNA ligase,…
cluster9_reference|SC|contig000001	Prodigal:2.60	CDS	16104	16805	.	-	0	ID=cluster9_reference_00017;inference=ab initio prediction:Prodigal:2.60,similar to AA sequence:RefSeq:YP_002343283.1,protein motif:Cdd:COG2928,protein motif:Pfam:PF04367.7;locus_tag=cluster9_reference_00017;product=integral membrane protein,Uncharacterized conserved protein,Protein of unknown function (DUF502);protein_id=gnl|SC|cluster9_reference_00017
cluster9_reference|SC|contig000001	Prodigal:2.60	CDS	16948	18027	.	-	0	ID=cluster9_reference_00018;eC_number=3.1.1.32;inference=ab initio prediction:Prodigal:2.60,similar to AA sequence:RefSeq:YP_002343284.1,similar to AA sequence:UniProtKB:Q9K0U7,protein motif:CLUSTERS:PRK10763,protein motif:Pfam:PF02253.9;locus_tag=cluster9_reference_00018;product=phopholipase,Putative phospholipase A1 precursor,phospholipase A,Phospholipase A1;protein_id=gnl|SC|cluster9_reference…
cluster9_reference|SC|contig000001	Prodigal:2.60	CDS	18257	18520	.	-	0	ID=cluster9_reference_00019;gene=rpsT;inference=ab initio prediction:Prodigal:2.60,similar to AA sequence:RefSeq:YP_208543.1,similar to AA sequence:UniProtKB:Q9HVM1,protein motif:CLUSTERS:PRK00239,protein motif:Cdd:COG0268,protein motif:TIGRFAMs:TIGR00029,protein motif:Pfam:PF01649.12;locus_tag=cluster9_reference_00019;product=30S ribosomal protein S20,30S ribosomal protein S20,30S ribosomal prot…
cluster9_reference|SC|contig000001	Prodigal:2.60	CDS	18824	19966	.	+	0	ID=cluster9_reference_00020;gene=potD-1;inference=ab initio prediction:Prodigal:2.60,similar to AA sequence:RefSeq:NP_273509.1,similar to AA sequence:UniProtKB:P31133,protein motif:CLUSTERS:PRK10682,protein motif:Cdd:COG4134;locus_tag=cluster9_reference_00020;product=spermidine/putrescine ABC transporter substrate-binding protein,Putrescine-binding periplasmic protein precursor,putrescine transpo…
cluster9_reference|SC|contig000001	Prodigal:2.60	CDS	22102	22914	.	-	0	ID=cluster9_reference_00021;eC_number=5.1.1.3,5.1.1.3;gene=glr;inference=ab initio prediction:Prodigal:2.60,similar to AA sequence:RefSeq:YP_003083734.1,similar to AA sequence:UniProtKB:P94556,protein motif:CLUSTERS:PRK00865,protein motif:Cdd:COG0127,protein motif:TIGRFAMs:TIGR00067,protein motif:Pfam:PF01177.16;locus_tag=cluster9_reference_00021;product=glutamate racemase,Glutamate racemase 1,gl…
cluster9_reference|SC|contig000001	Prodigal:2.60	CDS	23116	23577	.	+	0	ID=cluster9_reference_00022;inference=ab initio prediction:Prodigal:2.60,similar to AA sequence:RefSeq:YP_005878022.1,similar to AA sequence:UniProtKB:P44492,protein motif:CLUSTERS:PRK10646,protein motif:TIGRFAMs:TIGR00150,protein motif:Pfam:PF02367.11;locus_tag=cluster9_reference_00022;product=putative ATPase,hypothetical protein,ADP-binding protein,ATPase%2C YjeE family,Uncharacterised P-loop h…
cluster9_reference|SC|contig000001	Prodigal:2.60	CDS	23574	24824	.	+	0	ID=cluster9_reference_00023;eC_number=3.5.1.28,3.5.1.28;gene=amiC;inference=ab initio prediction:Prodigal:2.60,similar to AA sequence:RefSeq:YP_003083736.1,similar to AA sequence:UniProtKB:Q9K0V3,protein motif:CLUSTERS:PRK10319,protein motif:TIGRFAMs:TIGR02883,protein motif:Pfam:PF01520.12;locus_tag=cluster9_reference_00023;product=N-acetylmuramoyl-L-alanine amidase,N-acetylmuramoyl-L-alanine ami…
cluster9_reference|SC|contig000001	Prodigal:2.60	CDS	24882	26024	.	-	0	ID=cluster9_reference_00024;eC_number=2.1.1.173;gene=rlmL_1;inference=ab initio prediction:Prodigal:2.60,similar to AA sequence:RefSeq:YP_005878019.1,similar to AA sequence:UniProtKB:P75864,protein motif:CLUSTERS:PRK11783,protein motif:Pfam:PF01170.12;locus_tag=cluster9_reference_00024;product=putative methylase,Ribosomal RNA large subunit methyltransferase L,23S rRNA m(2)G2445 methyltransferase,…
cluster9_reference|SC|contig000001	Prodigal:2.60	CDS	26073	26495	.	-	0	ID=cluster9_reference_00025;inference=ab initio prediction:Prodigal:2.60,similar to AA sequence:RefSeq:YP_004048122.1;locus_tag=cluster9_reference_00025;product=secreted protein;protein_id=gnl|SC|cluster9_reference_00025
cluster9_reference|SC|contig000001	Prodigal:2.60	CDS	26488	27297	.	-	0	ID=cluster9_reference_00026;eC_number=3.6.1.-;gene=nudG;inference=ab initio prediction:Prodigal:2.60,similar to AA sequence:RefSeq:YP_208556.1,similar to AA sequence:UniProtKB:P77788,protein motif:CLUSTERS:PRK08999,protein motif:TIGRFAMs:TIGR00586,protein motif:Pfam:PF00293.1;locus_tag=cluster9_reference_00026;product=NTP pyrophosphohydrolase,CTP pyrophosphohydrolase,hypothetical protein,mutator …
cluster9_reference|SC|contig000001	Prodigal:2.60	CDS	27379	27756	.	-	0	ID=cluster9_reference_00027;eC_number=2.7.8.7,2.7.8.7;gene=acpS;inference=ab initio prediction:Prodigal:2.60,similar to AA sequence:RefSeq:YP_208557.1,similar to AA sequence:UniProtKB:Q9KPB6,protein motif:CLUSTERS:PRK00070,protein motif:Cdd:COG4982,protein motif:TIGRFAMs:TIGR00516,protein motif:Pfam:PF01648.14;locus_tag=cluster9_reference_00027;product=4'-phosphopantetheinyl transferase,Holo-[acy…
cluster9_reference|SC|contig000001	Prodigal:2.60	CDS	27956	28723	.	-	0	ID=cluster9_reference_00028;inference=ab initio prediction:Prodigal:2.60,similar to AA sequence:RefSeq:YP_003083742.1,protein motif:Pfam:PF01925.13;locus_tag=cluster9_reference_00028;product=putative permease,Sulfite exporter TauE/SafE;protein_id=gnl|SC|cluster9_reference_00028
cluster9_reference|SC|contig000001	Prodigal:2.60	CDS	28733	29347	.	-	0	ID=cluster9_reference_00029;inference=ab initio prediction:Prodigal:2.60,similar to AA sequence:RefSeq:YP_003083743.1,protein motif:TIGRFAMs:TIGR02409,protein motif:Pfam:PF02668.10;locus_tag=cluster9_reference_00029;product=putative taurine catabolism dioxygenase TauD,gamma-butyrobetaine hydroxylase,Taurine catabolism dioxygenase TauD%2C TfdA family;protein_id=gnl|SC|cluster9_reference_00029
cluster9_reference|SC|contig000001	Prodigal:2.60	CDS	29559	30287	.	-	0	ID=cluster9_reference_00030;eC_number=2.6.99.2;gene=pdxJ;inference=ab initio prediction:Prodigal:2.60,similar to AA sequence:RefSeq:YP_002002415.1,similar to AA sequence:UniProtKB:P0A794,protein motif:CLUSTERS:PRK05265,protein motif:TIGRFAMs:TIGR00559,protein motif:Pfam:PF03740.7;locus_tag=cluster9_reference_00030;product=pyridoxine 5'-phosphate synthase,Pyridoxine 5'-phosphate synthase,pyridoxin…
cluster9_reference|SC|contig000001	Prodigal:2.60	CDS	30340	31086	.	-	0	ID=cluster9_reference_00031;gene=recO;inference=ab initio prediction:Prodigal:2.60,similar to AA sequence:RefSeq:YP_001599800.1,similar to AA sequence:UniProtKB:P0A7H3,protein motif:CLUSTERS:PRK00085,protein motif:TIGRFAMs:TIGR00613,protein motif:Pfam:PF02565.9;locus_tag=cluster9_reference_00031;product=DNA repair protein (recombination protein o),Recombination protein O,DNA repair protein RecO,D…
cluster9_reference|SC|contig000001	Prodigal:2.60	CDS	31117	32205	.	-	0	ID=cluster9_reference_00032;eC_number=5.4.99.5;gene=pheA;inference=ab initio prediction:Prodigal:2.60,similar to AA sequence:RefSeq:YP_975656.1,similar to AA sequence:UniProtKB:P0A9J8,protein motif:CLUSTERS:PRK11898,protein motif:Cdd:COG0287,protein motif:TIGRFAMs:TIGR01807,protein motif:Pfam:PF00800.12;locus_tag=cluster9_reference_00032;product=chorismate mutase,P-protein,prephenate dehydratase,…
cluster9_reference|SC|contig000001	Prodigal:2.60	CDS	32281	33513	.	-	0	ID=cluster9_reference_00033;gene=bcr;inference=ab initio prediction:Prodigal:2.60,similar to AA sequence:RefSeq:YP_004048116.1,similar to AA sequence:UniProtKB:P28246,protein motif:CLUSTERS:PRK11102,protein motif:Cdd:COG2814,protein motif:TIGRFAMs:TIGR00710,protein motif:Pfam:PF07690.10;locus_tag=cluster9_reference_00033;product=integral membrane efflux protein,Sulfonamide resistance protein,bicy…
cluster9_reference|SC|contig000001	Prodigal:2.60	CDS	34032	34886	.	-	0	ID=cluster9_reference_00034;inference=ab initio prediction:Prodigal:2.60,similar to AA sequence:RefSeq:YP_005892489.1,similar to AA sequence:UniProtKB:B0B8F4,protein motif:CLUSTERS:PRK11453,protein motif:Cdd:COG5006,protein motif:TIGRFAMs:TIGR00950,protein motif:Pfam:PF00892.14;locus_tag=cluster9_reference_00034;product=transporter,S-adenosylmethionine/S-adenosylhomocysteine transporter,O-acetyls…
cluster9_reference|SC|contig000001	Prodigal:2.60	CDS	36006	36680	.	+	0	ID=cluster9_reference_00035;gene=piiC_1;inference=ab initio prediction:Prodigal:2.60,similar to AA sequence:RefSeq:YP_005890004.1,similar to AA sequence:UniProtKB:P09888,protein motif:Cdd:COG3637,protein motif:Pfam:PF02462.9;locus_tag=cluster9_reference_00035;product=outer membrane protein,Outer membrane protein P.IIC precursor,Opacity protein and related surface antigens,Opacity family porin pro…
cluster9_reference|SC|contig000001	Prodigal:2.60	CDS	37564	38376	.	-	0	ID=cluster9_reference_00036;eC_number=3.5.5.1,3.5.1.100;gene=ramA;inference=ab initio prediction:Prodigal:2.60,similar to AA sequence:RefSeq:YP_003083748.1,similar to AA sequence:UniProtKB:Q75SP7,protein motif:CLUSTERS:PRK10438,protein motif:Cdd:COG0171,protein motif:TIGRFAMs:TIGR03381,protein motif:Pfam:PF00795.1;locus_tag=cluster9_reference_00036;product=putative nitrilase,(R)-stereoselective a…
cluster9_reference|SC|contig000001	Prodigal:2.60	CDS	38461	39333	.	+	0	ID=cluster9_reference_00037;eC_number=1.3.1.12,1.3.1.43;gene=tyrC;inference=ab initio prediction:Prodigal:2.60,similar to AA sequence:RefSeq:YP_208565.1,similar to AA sequence:UniProtKB:Q04983,protein motif:CLUSTERS:PRK14806,protein motif:Cdd:COG0287,protein motif:Pfam:PF02153.11;locus_tag=cluster9_reference_00037;product=oxidoreductase,Arogenate dehydrogenase,bifunctional cyclohexadienyl dehydro…
cluster9_reference|SC|contig000001	Prodigal:2.60	CDS	39390	40544	.	-	0	ID=cluster9_reference_00038;inference=ab initio prediction:Prodigal:2.60,similar to AA sequence:RefSeq:YP_004048111.1,protein motif:Pfam:PF05940.6;locus_tag=cluster9_reference_00038;product=integral membrane protein NnrS,NnrS protein;protein_id=gnl|SC|cluster9_reference_00038
cluster9_reference|SC|contig000001	Prodigal:2.60	CDS	40589	40957	.	-	0	ID=cluster9_reference_00039;inference=ab initio prediction:Prodigal:2.60,protein motif:Cdd:COG5592;locus_tag=cluster9_reference_00039;product=Uncharacterized conserved protein;protein_id=gnl|SC|cluster9_reference_00039
cluster9_reference|SC|contig000001	Prodigal:2.60	CDS	41131	41574	.	+	0	ID=cluster9_reference_00040;gene=nsrR;inference=ab initio prediction:Prodigal:2.60,similar to AA sequence:RefSeq:YP_004048109.1,similar to AA sequence:UniProtKB:P0AF63,protein motif:CLUSTERS:PRK11014,protein motif:TIGRFAMs:TIGR00738,protein motif:Pfam:PF02082.14;locus_tag=cluster9_reference_00040;product=transcriptional regulator,HTH-type transcriptional repressor NsrR,transcriptional repressor N…
cluster9_reference|SC|contig000001	Prodigal:2.60	CDS	41736	42356	.	-	0	ID=cluster9_reference_00041;gene=yciO;inference=ab initio prediction:Prodigal:2.60,similar to AA sequence:RefSeq:YP_003083753.1,similar to AA sequence:UniProtKB:P0AFR4,protein motif:CLUSTERS:PRK11630,protein motif:Cdd:COG0009,protein motif:TIGRFAMs:TIGR00057,protein motif:Pfam:PF01300.12;locus_tag=cluster9_reference_00041;product=putative translation factor,hypothetical protein,hypothetical prote…
cluster9_reference|SC|contig000001	Prodigal:2.60	CDS	42464	43663	.	-	0	ID=cluster9_reference_00042;eC_number=2.7.2.1;gene=ackA_1;inference=ab initio prediction:Prodigal:2.60,similar to AA sequence:RefSeq:YP_002002432.1,similar to AA sequence:UniProtKB:Q9WYB1,protein motif:CLUSTERS:PRK00180,protein motif:Cdd:COG0282,protein motif:TIGRFAMs:TIGR00016,protein motif:Pfam:PF00871.11;locus_tag=cluster9_reference_00042;product=acetate kinase,Acetate kinase,acetate kinase A/…
cluster9_reference|SC|contig000001	Prodigal:2.60	CDS	43877	45046	.	-	0	ID=cluster9_reference_00043;eC_number=5.3.3.6;gene=prpF;inference=ab initio prediction:Prodigal:2.60,similar to AA sequence:RefSeq:YP_001599815.1,similar to AA sequence:UniProtKB:Q0QLE6,protein motif:TIGRFAMs:TIGR02334,protein motif:Pfam:PF04303.7;locus_tag=cluster9_reference_00043;product=putative AcnD-accessory protein PrpF,3-methylitaconate isomerase,probable AcnD-accessory protein PrpF,PrpF p…
cluster9_reference|SC|contig000001	Prodigal:2.60	CDS	45399	48005	.	-	0	ID=cluster9_reference_00044;eC_number=4.2.1.3;gene=acnA;inference=ab initio prediction:Prodigal:2.60,similar to AA sequence:RefSeq:YP_001599816.1,similar to AA sequence:UniProtKB:P25516,protein motif:CLUSTERS:PRK12881,protein motif:Cdd:COG0065,protein motif:TIGRFAMs:TIGR02333,protein motif:Pfam:PF00330.14;locus_tag=cluster9_reference_00044;product=aconitate hydratase,Aconitate hydratase 1,aconita…
cluster9_reference|SC|contig000001	Prodigal:2.60	CDS	48083	48871	.	-	0	ID=cluster9_reference_00045;gene=yfcA_1;inference=ab initio prediction:Prodigal:2.60,similar to AA sequence:UniProtKB:P0AD30,protein motif:CLUSTERS:PRK10621,protein motif:Pfam:PF01925.13;locus_tag=cluster9_reference_00045;product=hypothetical protein,hypothetical protein,Sulfite exporter TauE/SafE;protein_id=gnl|SC|cluster9_reference_00045
cluster9_reference|SC|contig000001	Prodigal:2.60	CDS	49023	50177	.	-	0	ID=cluster9_reference_00046;eC_number=2.3.3.5;gene=prpC;inference=ab initio prediction:Prodigal:2.60,similar to AA sequence:RefSeq:YP_001599817.1,similar to AA sequence:UniProtKB:P31660,protein motif:CLUSTERS:PRK12351,protein motif:TIGRFAMs:TIGR01800,protein motif:Pfam:PF00285.15;locus_tag=cluster9_reference_00046;product=methylcitrate synthase,2-methylcitrate synthase,methylcitrate synthase,2-me…
cluster9_reference|SC|contig000001	Prodigal:2.60	CDS	50263	51138	.	-	0	ID=cluster9_reference_00047;eC_number=4.1.3.30,4.1.3.30;gene=prpB;inference=ab initio prediction:Prodigal:2.60,similar to AA sequence:RefSeq:YP_208574.1,similar to AA sequence:UniProtKB:P77541,protein motif:CLUSTERS:PRK11320,protein motif:Cdd:COG2224,protein motif:TIGRFAMs:TIGR02317,protein motif:Pfam:PF00463.15;locus_tag=cluster9_reference_00047;product=2-methylisocitrate lyase,Methylisocitrate …
cluster9_reference|SC|contig000001	Prodigal:2.60	CDS	51764	53074	.	-	0	ID=cluster9_reference_00048;gene=purP;inference=ab initio prediction:Prodigal:2.60,similar to AA sequence:RefSeq:YP_004048107.1,similar to AA sequence:UniProtKB:P31466,protein motif:Cdd:COG2252,protein motif:Pfam:PF00860.14;locus_tag=cluster9_reference_00048;product=permease,Probable adenine permease PurP,Permeases,Permease family;protein_id=gnl|SC|cluster9_reference_00048
cluster9_reference|SC|contig000001	Prodigal:2.60	CDS	53213	54391	.	-	0	ID=cluster9_reference_00049;gene=ftsZ;inference=ab initio prediction:Prodigal:2.60,similar to AA sequence:RefSeq:YP_004048106.1,similar to AA sequence:UniProtKB:P77817,protein motif:CLUSTERS:PRK09330,protein motif:Cdd:COG0206,protein motif:TIGRFAMs:TIGR00065,protein motif:Pfam:PF00091.19;locus_tag=cluster9_reference_00049;product=cell division protein,Cell division protein FtsZ,cell division prot…
cluster9_reference|SC|contig000001	Prodigal:2.60	CDS	54510	55754	.	-	0	ID=cluster9_reference_00050;gene=ftsA;inference=ab initio prediction:Prodigal:2.60,similar to AA sequence:RefSeq:YP_002002443.1,similar to AA sequence:UniProtKB:Q9K0X8,protein motif:CLUSTERS:PRK09472,protein motif:Cdd:COG4820,protein motif:TIGRFAMs:TIGR01174,protein motif:Pfam:PF02491.14;locus_tag=cluster9_reference_00050;product=protein FtsA,Cell division protein FtsA,cell division protein FtsA,…
cluster9_reference|SC|contig000001	Prodigal:2.60	CDS	55840	56568	.	-	0	ID=cluster9_reference_00051;gene=ftsQ;inference=ab initio prediction:Prodigal:2.60,similar to AA sequence:RefSeq:YP_002002444.1,similar to AA sequence:UniProtKB:P06136,protein motif:CLUSTERS:PRK10775,protein motif:Pfam:PF03799.9;locus_tag=cluster9_reference_00051;product=protein FtsQ,Cell division protein FtsQ,cell division protein FtsQ,Cell division protein FtsQ;protein_id=gnl|SC|cluster9_refere…
cluster9_reference|SC|contig000001	Prodigal:2.60	CDS	56558	57472	.	-	0	ID=cluster9_reference_00052;eC_number=6.3.2.4,6.3.2.4;gene=ddl;inference=ab initio prediction:Prodigal:2.60,similar to AA sequence:RefSeq:YP_208579.1,similar to AA sequence:UniProtKB:P07862,protein motif:CLUSTERS:PRK01372,protein motif:Cdd:COG0189,protein motif:TIGRFAMs:TIGR01205,protein motif:Pfam:PF07478.7;locus_tag=cluster9_reference_00052;product=D-alanine--D-alanine ligase,D-alanine--D-alani…
cluster9_reference|SC|contig000001	Prodigal:2.60	CDS	57585	58994	.	-	0	ID=cluster9_reference_00053;eC_number=6.3.2.8,6.3.2.8;gene=murC;inference=ab initio prediction:Prodigal:2.60,similar to AA sequence:RefSeq:YP_003083766.1,similar to AA sequence:UniProtKB:Q3K745,protein motif:CLUSTERS:PRK00421,protein motif:Cdd:COG0285,protein motif:TIGRFAMs:TIGR01082,protein motif:Pfam:PF08245.6;locus_tag=cluster9_reference_00053;product=UDP-N-acetylmuramate--L-alanine ligase,UDP…
cluster9_reference|SC|contig000001	Prodigal:2.60	CDS	59149	60216	.	-	0	ID=cluster9_reference_00054;eC_number=2.4.1.227;gene=murG;inference=ab initio prediction:Prodigal:2.60,similar to AA sequence:RefSeq:YP_208581.1,similar to AA sequence:UniProtKB:P17443,protein motif:CLUSTERS:PRK00726,protein motif:Cdd:COG4671,protein motif:TIGRFAMs:TIGR01133,protein motif:Pfam:PF04101.10;locus_tag=cluster9_reference_00054;product=undecaprenyldiphospho-muramoylpentapeptide beta-N-…
cluster9_reference|SC|contig000001	Prodigal:2.60	CDS	60220	61545	.	-	0	ID=cluster9_reference_00055;gene=ftsW;inference=ab initio prediction:Prodigal:2.60,similar to AA sequence:RefSeq:YP_002002448.1,similar to AA sequence:UniProtKB:P0ABG4,protein motif:CLUSTERS:PRK10774,protein motif:TIGRFAMs:TIGR02614,protein motif:Pfam:PF01098.13;locus_tag=cluster9_reference_00055;product=FtsW,Cell division protein FtsW,cell division protein FtsW,cell division protein FtsW,Cell cy…
cluster9_reference|SC|contig000001	Prodigal:2.60	CDS	61671	63008	.	-	0	ID=cluster9_reference_00056;eC_number=6.3.2.9,6.3.2.9;gene=murD;inference=ab initio prediction:Prodigal:2.60,similar to AA sequence:RefSeq:YP_208583.1,similar to AA sequence:UniProtKB:Q9HVZ9,protein motif:CLUSTERS:PRK04308,protein motif:Cdd:COG0285,protein motif:TIGRFAMs:TIGR01087,protein motif:Pfam:PF08245.6;locus_tag=cluster9_reference_00056;product=UDP-N-acetylmuramoyl-L-alanyl-D-glutamate syn…
cluster9_reference|SC|contig000001	Prodigal:2.60	CDS	63093	63689	.	-	0	ID=cluster9_reference_00057;eC_number=3.5.2.6;gene=hcpC;inference=ab initio prediction:Prodigal:2.60,similar to AA sequence:RefSeq:YP_005899117.1,similar to AA sequence:UniProtKB:O25728,protein motif:Cdd:COG2706,protein motif:Pfam:PF08238.6;locus_tag=cluster9_reference_00057;product=Sel1 repeat family protein,Putative beta-lactamase hcpC precursor,3-carboxymuconate cyclase,Sel1 repeat;protein_id=…
cluster9_reference|SC|contig000001	Prodigal:2.60	CDS	63816	64898	.	-	0	ID=cluster9_reference_00058;eC_number=2.7.8.13,2.7.8.13;gene=mraY;inference=ab initio prediction:Prodigal:2.60,similar to AA sequence:RefSeq:YP_208585.1,similar to AA sequence:UniProtKB:P0A6W3,protein motif:CLUSTERS:PRK00108,protein motif:TIGRFAMs:TIGR00445,protein motif:Pfam:PF00953.15;locus_tag=cluster9_reference_00058;product=phospho-N-acetylmuramoyl-pentapeptide- transferase,Phospho-N-acetylm…
cluster9_reference|SC|contig000001	Prodigal:2.60	CDS	65145	65321	.	-	0	ID=cluster9_reference_00059;inference=ab initio prediction:Prodigal:2.60,similar to AA sequence:RefSeq:YP_002002452.1;locus_tag=cluster9_reference_00059;product=Periplasmic protein;protein_id=gnl|SC|cluster9_reference_00059
cluster9_reference|SC|contig000001	Prodigal:2.60	CDS	65324	66682	.	-	0	ID=cluster9_reference_00060;eC_number=6.3.2.10;gene=murF;inference=ab initio prediction:Prodigal:2.60,similar to AA sequence:RefSeq:YP_975695.1,similar to AA sequence:UniProtKB:P11880,protein motif:CLUSTERS:PRK11929,protein motif:Cdd:COG0285,protein motif:TIGRFAMs:TIGR01143,protein motif:Pfam:PF08245.6;locus_tag=cluster9_reference_00060;product=UDP-MurNAc-pentapeptide synthetase,UDP-N-acetylmuram…
cluster9_reference|SC|contig000001	Prodigal:2.60	CDS	66807	68456	.	-	0	ID=cluster9_reference_00061;eC_number=2.7.-.-;gene=dca;inference=ab initio prediction:Prodigal:2.60,similar to AA sequence:RefSeq:YP_005877981.1,similar to AA sequence:UniProtKB:P75785,protein motif:CLUSTERS:PRK10649,protein motif:Cdd:COG2194,protein motif:Pfam:PF00884.17;locus_tag=cluster9_reference_00061;product=division cluster competence-associated protein,Putative phosphoethanolamine transfe…
cluster9_reference|SC|contig000001	Prodigal:2.60	CDS	68479	69957	.	-	0	ID=cluster9_reference_00062;eC_number=6.3.2.13,6.3.2.13;gene=murE;inference=ab initio prediction:Prodigal:2.60,similar to AA sequence:RefSeq:YP_208589.1,similar to AA sequence:UniProtKB:P22188,protein motif:CLUSTERS:PRK00139,protein motif:Cdd:COG0285,protein motif:TIGRFAMs:TIGR01085,protein motif:Pfam:PF08245.6;locus_tag=cluster9_reference_00062;product=UDP-N-acetylmuramoylalanyl-D-glutamate--2%2…
cluster9_reference|SC|contig000001	Prodigal:2.60	CDS	69982	71727	.	-	0	ID=cluster9_reference_00063;gene=penA;inference=ab initio prediction:Prodigal:2.60,similar to AA sequence:RefSeq:YP_002002457.1,similar to AA sequence:UniProtKB:P08149,protein motif:CLUSTERS:PRK15105,protein motif:Cdd:COG5009,protein motif:TIGRFAMs:TIGR02214,protein motif:Pfam:PF00905.16;locus_tag=cluster9_reference_00063;product=penicillin-binding protein 2,Penicillin-binding protein 2,peptidogl…
cluster9_reference|SC|contig000001	Prodigal:2.60	CDS	71788	72051	.	-	0	ID=cluster9_reference_00064;inference=ab initio prediction:Prodigal:2.60,similar to AA sequence:RefSeq:YP_001599835.1,protein motif:Cdd:COG3116,protein motif:TIGRFAMs:TIGR02209,protein motif:Pfam:PF04999.7;locus_tag=cluster9_reference_00064;product=cell division protein FtsL-related protein,Cell division protein,cell division protein FtsL,Cell division protein FtsL;protein_id=gnl|SC|cluster9_refe…
cluster9_reference|SC|contig000001	Prodigal:2.60	CDS	72048	73034	.	-	0	ID=cluster9_reference_00065;eC_number=2.1.1.-,2.1.1.199;gene=mraW;inference=ab initio prediction:Prodigal:2.60,similar to AA sequence:RefSeq:YP_005877977.1,similar to AA sequence:UniProtKB:P60390,protein motif:CLUSTERS:PRK00050,protein motif:TIGRFAMs:TIGR00006,protein motif:Pfam:PF01795.13;locus_tag=cluster9_reference_00065;product=S-adenosyl-methyltransferase MraW,Ribosomal RNA small subunit met…
cluster9_reference|SC|contig000001	Prodigal:2.60	CDS	73031	73486	.	-	0	ID=cluster9_reference_00066;gene=mraZ;inference=ab initio prediction:Prodigal:2.60,similar to AA sequence:RefSeq:YP_001599837.1,similar to AA sequence:UniProtKB:P65439,protein motif:CLUSTERS:PRK00326,protein motif:TIGRFAMs:TIGR00242,protein motif:Pfam:PF02381.12;locus_tag=cluster9_reference_00066;product=cell division protein MraZ,hypothetical protein,cell division protein MraZ,protein MraZ,MraZ …
cluster9_reference|SC|contig000001	Prodigal:2.60	CDS	73834	74982	.	+	0	ID=cluster9_reference_00067;inference=ab initio prediction:Prodigal:2.60,protein motif:Cdd:COG3963,protein motif:Pfam:PF02636.11;locus_tag=cluster9_reference_00067;product=Phospholipid N-methyltransferase,Uncharacterized ACR%2C COG1565;protein_id=gnl|SC|cluster9_reference_00067
cluster9_reference|SC|contig000001	Aragorn:1.2.36	tRNA	75114	75190	.	+	0	ID=cluster9_reference_00068;inference=COORDINATES:profile:Aragorn:1.2.36;locus_tag=cluster9_reference_00068;product=tRNA-Met(cat)
cluster9_reference|SC|contig000001	Aragorn:1.2.36	tRNA	75198	75273	.	+	0	ID=cluster9_reference_00069;inference=COORDINATES:profile:Aragorn:1.2.36;locus_tag=cluster9_reference_00069;product=tRNA-Ala(ggc)
cluster9_reference|SC|contig000001	Prodigal:2.60	CDS	75564	76385	.	-	0	ID=cluster9_reference_00070;eC_number=3.6.1.27;gene=uppP;inference=ab initio prediction:Prodigal:2.60,similar to AA sequence:RefSeq:YP_208595.1,similar to AA sequence:UniProtKB:P60932,protein motif:CLUSTERS:PRK00281,protein motif:TIGRFAMs:TIGR00753,protein motif:Pfam:PF02673.12;locus_tag=cluster9_reference_00070;product=undecaprenyl pyrophosphate phosphatase,Undecaprenyl-diphosphatase,undecapreny…
cluster9_reference|SC|contig000001	Prodigal:2.60	CDS	76439	77062	.	-	0	ID=cluster9_reference_00071;eC_number=5.3.4.1;gene=dsbA_1;inference=ab initio prediction:Prodigal:2.60,similar to AA sequence:RefSeq:YP_208596.1,similar to AA sequence:UniProtKB:Q7W2Q0,protein motif:CLUSTERS:PRK10954,protein motif:Cdd:COG1934,protein motif:Pfam:PF01323.14;locus_tag=cluster9_reference_00071;product=DsbA family thiol:disulfide interchange protein,Thiol:disulfide interchange protein…
cluster9_reference|SC|contig000001	Prodigal:2.60	CDS	77065	77895	.	-	0	ID=cluster9_reference_00072;inference=ab initio prediction:Prodigal:2.60,similar to AA sequence:RefSeq:YP_005877972.1,protein motif:CLUSTERS:PRK12757,protein motif:TIGRFAMs:TIGR02223,protein motif:Pfam:PF05036.7;locus_tag=cluster9_reference_00072;product=putative cell division protein FtsN,cell division protein FtsN,cell division protein FtsN,Sporulation related domain;protein_id=gnl|SC|cluster9_…
cluster9_reference|SC|contig000001	Prodigal:2.60	CDS	78001	79497	.	-	0	ID=cluster9_reference_00073;gene=comM;inference=ab initio prediction:Prodigal:2.60,similar to AA sequence:RefSeq:YP_002002465.1,similar to AA sequence:UniProtKB:P45049,protein motif:CLUSTERS:PRK09862,protein motif:Cdd:COG1239,protein motif:TIGRFAMs:TIGR00368,protein motif:Pfam:PF01078.15;locus_tag=cluster9_reference_00073;product=Competence protein ComM,Competence protein ComM,putative ATP-depend…
cluster9_reference|SC|contig000001	Prodigal:2.60	CDS	79511	79831	.	-	0	ID=cluster9_reference_00074;gene=yqiC;inference=ab initio prediction:Prodigal:2.60,similar to AA sequence:UniProtKB:Q46868,protein motif:Cdd:COG2960,protein motif:Pfam:PF04380.7;locus_tag=cluster9_reference_00074;product=hypothetical protein,Uncharacterized protein conserved in bacteria,Membrane fusogenic activity;protein_id=gnl|SC|cluster9_reference_00074
cluster9_reference|SC|contig000001	Prodigal:2.60	CDS	80314	81840	.	+	0	ID=cluster9_reference_00075;gene=putP;inference=ab initio prediction:Prodigal:2.60,similar to AA sequence:RefSeq:YP_004048082.1,similar to AA sequence:UniProtKB:P07117,protein motif:CLUSTERS:PRK15419,protein motif:Cdd:COG4145,protein motif:TIGRFAMs:TIGR02121,protein motif:Pfam:PF00474.11;locus_tag=cluster9_reference_00075;product=sodium/proline symporter,Propionate transporter,proline:sodium symp…
cluster9_reference|SC|contig000001	Prodigal:2.60	CDS	82091	85696	.	+	0	ID=cluster9_reference_00076;eC_number=1.5.1.12;gene=putA;inference=ab initio prediction:Prodigal:2.60,similar to AA sequence:RefSeq:YP_004048081.1,similar to AA sequence:UniProtKB:P09546,protein motif:CLUSTERS:PRK11905,protein motif:Cdd:COG4230,protein motif:TIGRFAMs:TIGR01238,protein motif:Pfam:PF01619.12;locus_tag=cluster9_reference_00076;product=proline dehydrogenase,Bifunctional protein putA,…
cluster9_reference|SC|contig000001	Prodigal:2.60	CDS	86256	86825	.	-	0	ID=cluster9_reference_00077;inference=ab initio prediction:Prodigal:2.60,similar to AA sequence:RefSeq:YP_005896452.1,protein motif:Pfam:PF02371.10;locus_tag=cluster9_reference_00077;product=ISCc2%2C transposase,Transposase IS116/IS110/IS902 family;protein_id=gnl|SC|cluster9_reference_00077
cluster9_reference|SC|contig000001	Prodigal:2.60	CDS	87779	88549	.	-	0	ID=cluster9_reference_00078;eC_number=3.1.11.2,3.1.11.2;gene=xthA;inference=ab initio prediction:Prodigal:2.60,similar to AA sequence:RefSeq:YP_208606.1,similar to AA sequence:UniProtKB:P09030,protein motif:CLUSTERS:PRK11756,protein motif:Cdd:COG3021,protein motif:TIGRFAMs:TIGR00195,protein motif:Pfam:PF03372.17;locus_tag=cluster9_reference_00078;product=exodeoxyribonuclease III,Exodeoxyribonucle…
cluster9_reference|SC|contig000001	Prodigal:2.60	CDS	88609	88815	.	-	0	ID=cluster9_reference_00079;inference=ab initio prediction:Prodigal:2.60,similar to AA sequence:RefSeq:YP_001599848.1,protein motif:Pfam:PF01022.14;locus_tag=cluster9_reference_00079;product=ArsR family transcriptional regulator,Bacterial regulatory protein%2C arsR family;protein_id=gnl|SC|cluster9_reference_00079
cluster9_reference|SC|contig000001	Prodigal:2.60	CDS	89141	90022	.	-	0	ID=cluster9_reference_00080;eC_number=2.4.2.19;gene=nadC;inference=ab initio prediction:Prodigal:2.60,similar to AA sequence:RefSeq:YP_002002483.1,similar to AA sequence:UniProtKB:P39666,protein motif:CLUSTERS:PRK06106,protein motif:Cdd:COG0029,protein motif:TIGRFAMs:TIGR00078,protein motif:Pfam:PF01729.13;locus_tag=cluster9_reference_00080;product=putative nicotinate-nucleotide pyrophosphorylase…
cluster9_reference|SC|contig000001	Prodigal:2.60	CDS	90097	91035	.	-	0	ID=cluster9_reference_00081;inference=ab initio prediction:Prodigal:2.60,similar to AA sequence:RefSeq:YP_004048076.1,protein motif:Cdd:COG4111;locus_tag=cluster9_reference_00081;product=cytoplasmic membrane protein,Uncharacterized conserved protein;protein_id=gnl|SC|cluster9_reference_00081
cluster9_reference|SC|contig000001	Prodigal:2.60	CDS	91342	92454	.	+	0	ID=cluster9_reference_00082;eC_number=2.5.1.72;gene=nadA;inference=ab initio prediction:Prodigal:2.60,similar to AA sequence:RefSeq:YP_002002485.1,similar to AA sequence:UniProtKB:P11458,protein motif:CLUSTERS:PRK09375,protein motif:TIGRFAMs:TIGR00550,protein motif:Pfam:PF02445.10;locus_tag=cluster9_reference_00082;product=quinolinate synthetase,Quinolinate synthase A,quinolinate synthetase,quino…
cluster9_reference|SC|contig000001	Prodigal:2.60	CDS	92660	94168	.	+	0	ID=cluster9_reference_00083;eC_number=1.4.3.16;gene=nadB;inference=ab initio prediction:Prodigal:2.60,similar to AA sequence:RefSeq:YP_002002486.1,similar to AA sequence:UniProtKB:P10902,protein motif:CLUSTERS:PRK09077,protein motif:Cdd:COG0029,protein motif:TIGRFAMs:TIGR00551,protein motif:Pfam:PF00890.18;locus_tag=cluster9_reference_00083;product=NadB protein,L-aspartate oxidase,L-aspartate oxi…
cluster9_reference|SC|contig000001	Prodigal:2.60	CDS	94346	95011	.	-	0	ID=cluster9_reference_00084;eC_number=5.4.2.6,5.4.2.6;gene=pgm2;inference=ab initio prediction:Prodigal:2.60,similar to AA sequence:RefSeq:YP_004048073.1,similar to AA sequence:UniProtKB:P71447,protein motif:CLUSTERS:PRK10826,protein motif:TIGRFAMs:TIGR01990,protein motif:Pfam:PF00702.1;locus_tag=cluster9_reference_00084;product=beta-phosphoglucomutase,Beta-phosphoglucomutase,2-deoxyglucose-6-pho…
cluster9_reference|SC|contig000001	Prodigal:2.60	CDS	95024	97282	.	-	0	ID=cluster9_reference_00085;eC_number=2.4.1.8,2.4.1.230;gene=mapA;inference=ab initio prediction:Prodigal:2.60,similar to AA sequence:RefSeq:YP_004048072.1,similar to AA sequence:UniProtKB:Q8L163,protein motif:CLUSTERS:PRK13807,protein motif:Cdd:COG1554,protein motif:Pfam:PF03632.9;locus_tag=cluster9_reference_00085;product=maltose phosphorylase,Kojibiose phosphorylase,maltose phosphorylase,Treha…
cluster9_reference|SC|contig000001	Prodigal:2.60	CDS	97516	98535	.	-	0	ID=cluster9_reference_00086;eC_number=5.1.3.3,5.1.3.3;gene=galM;inference=ab initio prediction:Prodigal:2.60,similar to AA sequence:RefSeq:YP_975720.1,similar to AA sequence:UniProtKB:P05149,protein motif:CLUSTERS:PRK11055,protein motif:TIGRFAMs:TIGR02636,protein motif:Pfam:PF01263.1;locus_tag=cluster9_reference_00086;product=aldose 1-epimerase,Aldose 1-epimerase precursor,galactose-1-epimerase,g…
cluster9_reference|SC|contig000001	Prodigal:2.60	CDS	98539	99894	.	-	0	ID=cluster9_reference_00087;inference=ab initio prediction:Prodigal:2.60,similar to AA sequence:RefSeq:YP_004048071.1,protein motif:TIGRFAMs:TIGR01301,protein motif:Pfam:PF07690.10;locus_tag=cluster9_reference_00087;product=integral membrane transport protein,sucrose/H+ symporter,Major Facilitator Superfamily;protein_id=gnl|SC|cluster9_reference_00087
cluster9_reference|SC|contig000001	Prodigal:2.60	CDS	100282	101958	.	+	0	ID=cluster9_reference_00088;inference=ab initio prediction:Prodigal:2.60,similar to AA sequence:RefSeq:YP_208614.1,similar to AA sequence:UniProtKB:P45127,protein motif:CLUSTERS:PRK11819,protein motif:Cdd:COG2909,protein motif:TIGRFAMs:TIGR03719,protein motif:Pfam:PF00005.21;locus_tag=cluster9_reference_00088;product=ABC transporter ATP-binding protein,Uncharacterized ABC transporter ATP-binding …
cluster9_reference|SC|contig000001	Prodigal:2.60	CDS	102018	102503	.	-	0	ID=cluster9_reference_00089;eC_number=3.1.3.27;gene=pgpA;inference=ab initio prediction:Prodigal:2.60,similar to AA sequence:RefSeq:YP_002002497.1,similar to AA sequence:UniProtKB:P18200,protein motif:CLUSTERS:PRK11068,protein motif:Pfam:PF04608.7;locus_tag=cluster9_reference_00089;product=phosphatidylglycerophosphatase A,Phosphatidylglycerophosphatase A,phosphatidylglycerophosphatase A,Phosphati…
cluster9_reference|SC|contig000001	Prodigal:2.60	CDS	102496	103452	.	-	0	ID=cluster9_reference_00090;eC_number=2.7.4.16,2.7.4.16;gene=thiL;inference=ab initio prediction:Prodigal:2.60,similar to AA sequence:RefSeq:YP_208616.1,similar to AA sequence:UniProtKB:P55881,protein motif:CLUSTERS:PRK05731,protein motif:Cdd:COG0309,protein motif:TIGRFAMs:TIGR01379,protein motif:Pfam:PF00586.18;locus_tag=cluster9_reference_00090;product=thiamine monophosphate kinase,Thiamine-mon…
cluster9_reference|SC|contig000001	Prodigal:2.60	CDS	104272	105000	.	-	0	ID=cluster9_reference_00091;gene=rmpM;inference=ab initio prediction:Prodigal:2.60,similar to AA sequence:RefSeq:YP_005897148.1,similar to AA sequence:UniProtKB:P0A0V3,protein motif:CLUSTERS:PRK10808,protein motif:Cdd:COG2885,protein motif:TIGRFAMs:TIGR02802,protein motif:Pfam:PF00691.14;locus_tag=cluster9_reference_00091;product=ompA family protein,Outer membrane protein class 4 precursor,outer …
cluster9_reference|SC|contig000001	Prodigal:2.60	CDS	105354	106304	.	+	0	ID=cluster9_reference_00092;gene=cysB;inference=ab initio prediction:Prodigal:2.60,similar to AA sequence:RefSeq:YP_208619.1,similar to AA sequence:UniProtKB:P45600,protein motif:CLUSTERS:PRK12682,protein motif:TIGRFAMs:TIGR03339,protein motif:Pfam:PF03466.14;locus_tag=cluster9_reference_00092;product=transcriptional regulator CysB-like protein,Cys regulon transcriptional activator,transcriptiona…
cluster9_reference|SC|contig000001	Prodigal:2.60	CDS	106417	107151	.	-	0	ID=cluster9_reference_00093;gene=fnr;inference=ab initio prediction:Prodigal:2.60,similar to AA sequence:RefSeq:YP_001599862.1,similar to AA sequence:UniProtKB:P0A9E5,protein motif:CLUSTERS:PRK11161,protein motif:Pfam:PF00027.23;locus_tag=cluster9_reference_00093;product=Fnr family transcriptional regulator,Fumarate and nitrate reduction regulatory protein,fumarate/nitrate reduction transcription…
cluster9_reference|SC|contig000001	Prodigal:2.60	CDS	107296	108777	.	+	0	ID=cluster9_reference_00094;eC_number=1.3.99.22;gene=hemN_1;inference=ab initio prediction:Prodigal:2.60,similar to AA sequence:RefSeq:YP_005882035.1,similar to AA sequence:UniProtKB:P32131,protein motif:CLUSTERS:PRK09249,protein motif:Cdd:COG3721,protein motif:TIGRFAMs:TIGR00538,protein motif:Pfam:PF06969.10;locus_tag=cluster9_reference_00094;product=oxygen-independent coproporphyrinogen III oxi…
cluster9_reference|SC|contig000001	Prodigal:2.60	CDS	109130	110704	.	-	0	ID=cluster9_reference_00095;gene=cysP;inference=ab initio prediction:Prodigal:2.60,similar to AA sequence:RefSeq:YP_208622.1,similar to AA sequence:UniProtKB:O34734,protein motif:Pfam:PF01384.14;locus_tag=cluster9_reference_00095;product=transporter,Sulfate permease CysP,Phosphate transporter family;protein_id=gnl|SC|cluster9_reference_00095
cluster9_reference|SC|contig000001	Prodigal:2.60	CDS	111029	112129	.	+	0	ID=cluster9_reference_00096;eC_number=2.7.1.170;gene=anmK;inference=ab initio prediction:Prodigal:2.60,similar to AA sequence:RefSeq:YP_208624.1,similar to AA sequence:UniProtKB:Q8EHB5,protein motif:CLUSTERS:PRK09585,protein motif:Pfam:PF03702.8;locus_tag=cluster9_reference_00096;product=anhydro-N-acetylmuramic acid kinase,Anhydro-N-acetylmuramic acid kinase,anhydro-N-acetylmuramic acid kinase,Un…
cluster9_reference|SC|contig000001	Prodigal:2.60	CDS	112136	112252	.	+	0	ID=cluster9_reference_00097;inference=ab initio prediction:Prodigal:2.60;locus_tag=cluster9_reference_00097;product=hypothetical protein;protein_id=gnl|SC|cluster9_reference_00097
cluster9_reference|SC|contig000001	Prodigal:2.60	CDS	112249	113190	.	+	0	ID=cluster9_reference_00098;gene=mafA1_1;inference=ab initio prediction:Prodigal:2.60,similar to AA sequence:RefSeq:YP_208453.1,similar to AA sequence:UniProtKB:Q9JS44;locus_tag=cluster9_reference_00098;product=MafA-like protein,Adhesin mafA precursor;protein_id=gnl|SC|cluster9_reference_00098
cluster9_reference|SC|contig000001	Prodigal:2.60	CDS	113050	113478	.	-	0	ID=cluster9_reference_00099;inference=ab initio prediction:Prodigal:2.60;locus_tag=cluster9_reference_00099;product=hypothetical protein;protein_id=gnl|SC|cluster9_reference_00099
cluster9_reference|SC|contig000001	Prodigal:2.60	CDS	113823	114611	.	+	0	ID=cluster9_reference_00100;gene=mafB11;inference=ab initio prediction:Prodigal:2.60,similar to AA sequence:RefSeq:YP_003082753.1,protein motif:Pfam:PF06255.7;locus_tag=cluster9_reference_00100;product=putative adhesin MafB,Protein of unknown function (DUF1020);protein_id=gnl|SC|cluster9_reference_00100
cluster9_reference|SC|contig000001	Prodigal:2.60	CDS	114614	114931	.	+	0	ID=cluster9_reference_00101;inference=ab initio prediction:Prodigal:2.60,similar to AA sequence:RefSeq:YP_003082754.1;locus_tag=cluster9_reference_00101;product=putative secreted protein;protein_id=gnl|SC|cluster9_reference_00101
cluster9_reference|SC|contig000001	Prodigal:2.60	CDS	115065	115742	.	+	0	ID=cluster9_reference_00102;inference=ab initio prediction:Prodigal:2.60,similar to AA sequence:RefSeq:YP_208626.1,protein motif:Pfam:PF07591.5;locus_tag=cluster9_reference_00102;product=MafB-like adhesin,Protein of unknown function (DUF1557);protein_id=gnl|SC|cluster9_reference_00102
cluster9_reference|SC|contig000001	Prodigal:2.60	CDS	115748	116164	.	+	0	ID=cluster9_reference_00103;inference=ab initio prediction:Prodigal:2.60,similar to AA sequence:RefSeq:YP_005882024.1;locus_tag=cluster9_reference_00103;product=MafB alternative C terminus;protein_id=gnl|SC|cluster9_reference_00103
cluster9_reference|SC|contig000001	Prodigal:2.60	CDS	116186	116563	.	+	0	ID=cluster9_reference_00104;inference=ab initio prediction:Prodigal:2.60,similar to AA sequence:RefSeq:YP_005882024.1;locus_tag=cluster9_reference_00104;product=MafB alternative C terminus;protein_id=gnl|SC|cluster9_reference_00104
cluster9_reference|SC|contig000001	Prodigal:2.60	CDS	116627	117760	.	+	0	ID=cluster9_reference_00105;inference=ab initio prediction:Prodigal:2.60;locus_tag=cluster9_reference_00105;product=hypothetical protein;protein_id=gnl|SC|cluster9_reference_00105
cluster9_reference|SC|contig000001	Prodigal:2.60	CDS	118316	118642	.	-	0	ID=cluster9_reference_00106;inference=ab initio prediction:Prodigal:2.60;locus_tag=cluster9_reference_00106;product=hypothetical protein;protein_id=gnl|SC|cluster9_reference_00106
cluster9_reference|SC|contig000001	Prodigal:2.60	CDS	118662	118937	.	-	0	ID=cluster9_reference_00107;inference=ab initio prediction:Prodigal:2.60,similar to AA sequence:RefSeq:YP_003083824.1,similar to AA sequence:UniProtKB:Q830S9,protein motif:CLUSTERS:PRK00329,protein motif:Cdd:COG2827,protein motif:Pfam:PF01541.18;locus_tag=cluster9_reference_00107;product=putative endonuclease,hypothetical protein,GIY-YIG nuclease superfamily protein,Predicted endonuclease contain…
cluster9_reference|SC|contig000001	Prodigal:2.60	CDS	118934	120217	.	-	0	ID=cluster9_reference_00108;gene=ampG;inference=ab initio prediction:Prodigal:2.60,similar to AA sequence:RefSeq:YP_002002528.1,similar to AA sequence:UniProtKB:P0AE16,protein motif:CLUSTERS:PRK11902,protein motif:TIGRFAMs:TIGR00901,protein motif:Pfam:PF07690.10;locus_tag=cluster9_reference_00108;product=AmpG protein,hypothetical protein,muropeptide transporter,AmpG-like permease,Major Facilitato…
cluster9_reference|SC|contig000001	Prodigal:2.60	CDS	120373	121791	.	-	0	ID=cluster9_reference_00109;eC_number=6.3.1.2;gene=glnA;inference=ab initio prediction:Prodigal:2.60,similar to AA sequence:RefSeq:YP_002002529.1,similar to AA sequence:UniProtKB:P0A9C5,protein motif:CLUSTERS:PRK09469,protein motif:Cdd:COG2159,protein motif:TIGRFAMs:TIGR00653,protein motif:Pfam:PF00120.18;locus_tag=cluster9_reference_00109;product=protein GlnA,Glutamine synthetase,glutamine synth…
cluster9_reference|SC|contig000001	Prodigal:2.60	CDS	122095	122904	.	+	0	ID=cluster9_reference_00110;eC_number=1.1.1.25,1.1.1.25;gene=aroE;inference=ab initio prediction:Prodigal:2.60,similar to AA sequence:RefSeq:YP_005894581.1,similar to AA sequence:UniProtKB:Q9KVT3,protein motif:CLUSTERS:PRK00258,protein motif:Cdd:COG0128,protein motif:TIGRFAMs:TIGR00507,protein motif:Pfam:PF08501.5;locus_tag=cluster9_reference_00110;product=shikimate 5-dehydrogenase,Shikimate dehy…
cluster9_reference|SC|contig000001	Prodigal:2.60	CDS	122907	123608	.	+	0	ID=cluster9_reference_00111;gene=mtgA;inference=ab initio prediction:Prodigal:2.60,similar to AA sequence:RefSeq:YP_208643.1,similar to AA sequence:UniProtKB:P40750,protein motif:CLUSTERS:PRK00056,protein motif:Cdd:COG5009,protein motif:TIGRFAMs:TIGR02070,protein motif:Pfam:PF00912.16;locus_tag=cluster9_reference_00111;product=monofunctional biosynthetic peptidoglycan transglycosylase,Penicillin-…
cluster9_reference|SC|contig000001	Aragorn:1.2.36	tRNA	123809	123884	.	-	0	ID=cluster9_reference_00112;inference=COORDINATES:profile:Aragorn:1.2.36;locus_tag=cluster9_reference_00112;product=tRNA-Phe(gaa)
cluster9_reference|SC|contig000001	Prodigal:2.60	CDS	124075	124839	.	-	0	ID=cluster9_reference_00113;eC_number=3.6.3.-;gene=lptB;inference=ab initio prediction:Prodigal:2.60,similar to AA sequence:RefSeq:YP_005877933.1,similar to AA sequence:UniProtKB:P45073,protein motif:CLUSTERS:PRK10895,protein motif:Cdd:COG1934,protein motif:TIGRFAMs:TIGR03410,protein motif:Pfam:PF00005.21;locus_tag=cluster9_reference_00113;product=putative ABC transporter ATP-binding protein,Lipo…
cluster9_reference|SC|contig000001	Prodigal:2.60	CDS	124883	125413	.	-	0	ID=cluster9_reference_00114;gene=lptA;inference=ab initio prediction:Prodigal:2.60,similar to AA sequence:RefSeq:YP_005894584.1,similar to AA sequence:UniProtKB:P0ADV1,protein motif:CLUSTERS:PRK10894,protein motif:Cdd:COG1934,protein motif:TIGRFAMs:TIGR03002,protein motif:Pfam:PF03968.8;locus_tag=cluster9_reference_00114;product=lipopolysaccharide ABC transporter%2C periplasmic lipopolysaccharide…
cluster9_reference|SC|contig000001	Prodigal:2.60	CDS	125394	125975	.	-	0	ID=cluster9_reference_00115;inference=ab initio prediction:Prodigal:2.60,protein motif:Cdd:COG3117,protein motif:Pfam:PF06835.7;locus_tag=cluster9_reference_00115;product=Uncharacterized protein conserved in bacteria,Lipopolysaccharide-assembly%2C LptC-related;protein_id=gnl|SC|cluster9_reference_00115
cluster9_reference|SC|contig000001	Prodigal:2.60	CDS	125972	126508	.	-	0	ID=cluster9_reference_00116;eC_number=3.1.3.45;gene=kdsC;inference=ab initio prediction:Prodigal:2.60,similar to AA sequence:RefSeq:YP_002002536.1,similar to AA sequence:UniProtKB:P67653,protein motif:CLUSTERS:PRK09484,protein motif:TIGRFAMs:TIGR01670,protein motif:Pfam:PF00702.1;locus_tag=cluster9_reference_00116;product=3-deoxy-D-manno-octulosonate 8-phosphate phosphatase,3-deoxy-D-manno-octulo…
cluster9_reference|SC|contig000001	Prodigal:2.60	CDS	126725	127699	.	-	0	ID=cluster9_reference_00117;eC_number=5.3.1.13;gene=kdsD;inference=ab initio prediction:Prodigal:2.60,similar to AA sequence:RefSeq:YP_208649.1,similar to AA sequence:UniProtKB:P45395,protein motif:CLUSTERS:PRK10892,protein motif:Cdd:COG2905,protein motif:TIGRFAMs:TIGR00393,protein motif:Pfam:PF01380.16;locus_tag=cluster9_reference_00117;product=KpsF,Arabinose 5-phosphate isomerase KdsD,D-arabino…
cluster9_reference|SC|contig000001	Prodigal:2.60	CDS	127795	128850	.	+	0	ID=cluster9_reference_00118;eC_number=2.2.1.2,2.2.1.2;gene=tal;inference=ab initio prediction:Prodigal:2.60,similar to AA sequence:RefSeq:YP_208650.1,similar to AA sequence:UniProtKB:Q5F6E9,protein motif:CLUSTERS:PRK03343,protein motif:Cdd:COG0176,protein motif:TIGRFAMs:TIGR00876,protein motif:Pfam:PF00923.13;locus_tag=cluster9_reference_00118;product=transaldolase,Transaldolase,transaldolase,Tra…
cluster9_reference|SC|contig000001	Prodigal:2.60	CDS	128992	129282	.	+	0	ID=cluster9_reference_00119;inference=ab initio prediction:Prodigal:2.60;locus_tag=cluster9_reference_00119;product=hypothetical protein;protein_id=gnl|SC|cluster9_reference_00119
cluster9_reference|SC|contig000001	Prodigal:2.60	CDS	129299	130186	.	+	0	ID=cluster9_reference_00120;eC_number=6.1.1.-;gene=gluQ;inference=ab initio prediction:Prodigal:2.60,similar to AA sequence:RefSeq:YP_208651.1,similar to AA sequence:UniProtKB:P27305,protein motif:CLUSTERS:PRK05710,protein motif:Cdd:COG0008,protein motif:TIGRFAMs:TIGR03838,protein motif:Pfam:PF00749.15;locus_tag=cluster9_reference_00120;product=glutamyl-Q tRNA(Asp) synthetase,Glutamyl-Q tRNA(Asp)…
cluster9_reference|SC|contig000001	Prodigal:2.60	CDS	130254	131264	.	-	0	ID=cluster9_reference_00121;eC_number=1.-.-.-;gene=dus_1;inference=ab initio prediction:Prodigal:2.60,similar to AA sequence:RefSeq:YP_208652.1,similar to AA sequence:UniProtKB:P67717,protein motif:CLUSTERS:PRK11815,protein motif:Cdd:COG0042,protein motif:TIGRFAMs:TIGR00742,protein motif:Pfam:PF01207.11;locus_tag=cluster9_reference_00121;product=tRNA-dihydrouridine synthase A,Probable tRNA-dihydr…
cluster9_reference|SC|contig000001	Prodigal:2.60	CDS	131295	131786	.	-	0	ID=cluster9_reference_00122;eC_number=3.1.-.-;gene=dtd;inference=ab initio prediction:Prodigal:2.60,similar to AA sequence:RefSeq:YP_208693.1,similar to AA sequence:UniProtKB:O66742,protein motif:CLUSTERS:PRK05273,protein motif:TIGRFAMs:TIGR00256,protein motif:Pfam:PF02580.1;locus_tag=cluster9_reference_00122;product=D-tyrosyl-tRNA(Tyr) deacylase,D-tyrosyl-tRNA(Tyr) deacylase,D-tyrosyl-tRNA(Tyr) …
cluster9_reference|SC|contig000001	Prodigal:2.60	CDS	131860	132618	.	-	0	ID=cluster9_reference_00123;inference=ab initio prediction:Prodigal:2.60,similar to AA sequence:RefSeq:YP_003083839.1;locus_tag=cluster9_reference_00123;product=putative peptidyl-prolyl isomerasen;protein_id=gnl|SC|cluster9_reference_00123
cluster9_reference|SC|contig000001	Prodigal:2.60	CDS	132689	133555	.	-	0	ID=cluster9_reference_00124;eC_number=5.2.1.8;gene=cbf2;inference=ab initio prediction:Prodigal:2.60,similar to AA sequence:RefSeq:YP_002002666.1,similar to AA sequence:UniProtKB:Q0PAS1,protein motif:CLUSTERS:PRK00059,protein motif:Pfam:PF00639.15;locus_tag=cluster9_reference_00124;product=Cell-binding factor%2C putative,Putative peptidyl-prolyl cis-trans isomerase Cbf2 precursor,peptidylprolyl i…
cluster9_reference|SC|contig000001	Prodigal:2.60	CDS	133604	133882	.	-	0	ID=cluster9_reference_00125;gene=bolA;inference=ab initio prediction:Prodigal:2.60,similar to AA sequence:RefSeq:YP_002002667.1,similar to AA sequence:UniProtKB:P0ABE2,protein motif:CLUSTERS:PRK11628,protein motif:Cdd:COG5007,protein motif:Pfam:PF01722.12;locus_tag=cluster9_reference_00125;product=BolA/YrbA family protein,hypothetical protein,transcriptional regulator BolA,Predicted transcription…
cluster9_reference|SC|contig000001	Prodigal:2.60	CDS	133882	134172	.	-	0	ID=cluster9_reference_00126;inference=ab initio prediction:Prodigal:2.60,similar to AA sequence:RefSeq:YP_005904453.1,similar to AA sequence:UniProtKB:P44887,protein motif:CLUSTERS:PRK11370,protein motif:Pfam:PF03795.8;locus_tag=cluster9_reference_00126;product=YCII domain protein,hypothetical protein,YciI-like protein,YCII-related domain;protein_id=gnl|SC|cluster9_reference_00126
cluster9_reference|SC|contig000001	Prodigal:2.60	CDS	134175	134705	.	-	0	ID=cluster9_reference_00127;gene=ispZ;inference=ab initio prediction:Prodigal:2.60,similar to AA sequence:RefSeq:YP_001599900.1,similar to AA sequence:UniProtKB:P0A710,protein motif:CLUSTERS:PRK00259,protein motif:TIGRFAMs:TIGR00997,protein motif:Pfam:PF04279.9;locus_tag=cluster9_reference_00127;product=intracellular septation protein A,Probable intracellular septation protein A,intracellular sep…
cluster9_reference|SC|contig000001	Prodigal:2.60	CDS	134944	137484	.	+	0	ID=cluster9_reference_00128;gene=tspA;inference=ab initio prediction:Prodigal:2.60,similar to AA sequence:RefSeq:YP_005892643.1,protein motif:Cdd:COG3170,protein motif:TIGRFAMs:TIGR03504,protein motif:Pfam:PF01476.14;locus_tag=cluster9_reference_00128;product=TspA protein,Tfp pilus assembly protein FimV,FimV C-terminal domain,LysM domain;protein_id=gnl|SC|cluster9_reference_00128
cluster9_reference|SC|contig000001	Prodigal:2.60	CDS	137657	138073	.	-	0	ID=cluster9_reference_00129;eC_number=4.4.1.5;gene=gloA;inference=ab initio prediction:Prodigal:2.60,similar to AA sequence:RefSeq:YP_001599902.1,similar to AA sequence:UniProtKB:P0AC81,protein motif:CLUSTERS:PRK10291,protein motif:Cdd:COG3324,protein motif:TIGRFAMs:TIGR00068,protein motif:Pfam:PF00903.19;locus_tag=cluster9_reference_00129;product=lactoylglutathione lyase,Lactoylglutathione lyase…
cluster9_reference|SC|contig000001	Prodigal:2.60	CDS	138098	139267	.	-	0	ID=cluster9_reference_00130;inference=ab initio prediction:Prodigal:2.60,similar to AA sequence:RefSeq:YP_002002674.1,protein motif:CLUSTERS:PRK11788,protein motif:Cdd:COG4783,protein motif:TIGRFAMs:TIGR02917;locus_tag=cluster9_reference_00130;product=tetratricopeptide repeat protein,tetratricopeptide repeat protein,Putative Zn-dependent protease%2C contains TPR repeats,putative PEP-CTERM system …
cluster9_reference|SC|contig000001	Prodigal:2.60	CDS	139278	139592	.	-	0	ID=cluster9_reference_00131;inference=ab initio prediction:Prodigal:2.60,protein motif:Cdd:COG5416,protein motif:Pfam:PF06305.5;locus_tag=cluster9_reference_00131;product=Uncharacterized integral membrane protein,Protein of unknown function (DUF1049);protein_id=gnl|SC|cluster9_reference_00131
cluster9_reference|SC|contig000001	Prodigal:2.60	CDS	139695	139871	.	+	0	ID=cluster9_reference_00132;inference=ab initio prediction:Prodigal:2.60;locus_tag=cluster9_reference_00132;product=hypothetical protein;protein_id=gnl|SC|cluster9_reference_00132
cluster9_reference|SC|contig000001	Prodigal:2.60	CDS	139902	140900	.	+	0	ID=cluster9_reference_00133;eC_number=2.6.1.42;gene=ilvE;inference=ab initio prediction:Prodigal:2.60,similar to AA sequence:RefSeq:YP_004048023.1,similar to AA sequence:UniProtKB:P39576,protein motif:CLUSTERS:PRK13357,protein motif:Cdd:COG0115,protein motif:TIGRFAMs:TIGR01123,protein motif:Pfam:PF01063.13;locus_tag=cluster9_reference_00133;product=branched-chain amino acid aminotransferase,Branc…
cluster9_reference|SC|contig000001	Prodigal:2.60	CDS	141144	141929	.	-	0	ID=cluster9_reference_00134;eC_number=1.3.1.10,1.3.1.9;gene=fabI;inference=ab initio prediction:Prodigal:2.60,similar to AA sequence:RefSeq:YP_208703.1,similar to AA sequence:UniProtKB:Q9K151,protein motif:CLUSTERS:PRK08690,protein motif:Cdd:COG3347,protein motif:TIGRFAMs:TIGR01830,protein motif:Pfam:PF00106.19;locus_tag=cluster9_reference_00134;product=enoyl-ACP reductase,Enoyl-[acyl-carrier-pro…
cluster9_reference|SC|contig000001	Prodigal:2.60	CDS	142084	142905	.	-	0	ID=cluster9_reference_00135;eC_number=2.3.1.117,2.3.1.117;gene=dapD;inference=ab initio prediction:Prodigal:2.60,similar to AA sequence:RefSeq:YP_208704.1,similar to AA sequence:UniProtKB:P56220,protein motif:CLUSTERS:PRK11830,protein motif:Cdd:COG2171,protein motif:TIGRFAMs:TIGR00965,protein motif:Pfam:PF00132.18;locus_tag=cluster9_reference_00135;product=2%2C3%2C4%2C5-tetrahydropyridine-2%2C6-c…
cluster9_reference|SC|contig000001	Prodigal:2.60	CDS	143076	144719	.	-	0	ID=cluster9_reference_00136;eC_number=5.3.1.9,5.3.1.9;gene=pgi;inference=ab initio prediction:Prodigal:2.60,similar to AA sequence:RefSeq:YP_005901019.1,similar to AA sequence:UniProtKB:P0A6T1,protein motif:CLUSTERS:PRK00179,protein motif:Pfam:PF00342.1;locus_tag=cluster9_reference_00136;product=glucose-6-phosphate isomerase,Glucose-6-phosphate isomerase,glucose-6-phosphate isomerase,Phosphogluco…
cluster9_reference|SC|contig000001	Prodigal:2.60	CDS	145229	146461	.	+	0	ID=cluster9_reference_00137;gene=epsF;inference=ab initio prediction:Prodigal:2.60,similar to AA sequence:RefSeq:YP_208706.1,similar to AA sequence:UniProtKB:P45780,protein motif:CLUSTERS:PRK10573,protein motif:Cdd:COG4965,protein motif:TIGRFAMs:TIGR02120,protein motif:Pfam:PF00482.17;locus_tag=cluster9_reference_00137;product=PilG,Cholera toxin secretion protein epsF,type IV pilin biogenesis pro…
cluster9_reference|SC|contig000001	Prodigal:2.60	CDS	146535	147395	.	+	0	ID=cluster9_reference_00138;gene=outO;inference=ab initio prediction:Prodigal:2.60,similar to AA sequence:RefSeq:YP_208707.1,similar to AA sequence:UniProtKB:P31712,protein motif:Cdd:COG4960,protein motif:Pfam:PF06750.7;locus_tag=cluster9_reference_00138;product=protein PilD,Pectic enzymes secretion protein outO,Flp pilus assembly protein%2C protease CpaA,Bacterial Peptidase A24 N-terminal domain…
cluster9_reference|SC|contig000001	Prodigal:2.60	CDS	147397	148029	.	+	0	ID=cluster9_reference_00139;eC_number=2.7.1.24;gene=coaE;inference=ab initio prediction:Prodigal:2.60,similar to AA sequence:RefSeq:YP_002002683.1,similar to AA sequence:UniProtKB:P44920,protein motif:CLUSTERS:PRK00081,protein motif:Cdd:COG0237,protein motif:TIGRFAMs:TIGR00152,protein motif:Pfam:PF01121.14;locus_tag=cluster9_reference_00139;product=dephospho-CoA kinase,Dephospho-CoA kinase,dephos…
cluster9_reference|SC|contig000001	Prodigal:2.60	CDS	148022	148231	.	+	0	ID=cluster9_reference_00140;gene=yacG;inference=ab initio prediction:Prodigal:2.60,similar to AA sequence:RefSeq:YP_005894608.1,similar to AA sequence:UniProtKB:P0A8H8,protein motif:CLUSTERS:PRK00418,protein motif:Pfam:PF03884.8;locus_tag=cluster9_reference_00140;product=zinc-binding protein YacG,DNA gyrase inhibitor YacG,DNA gyrase inhibitor,Domain of unknown function (DUF329);protein_id=gnl|SC|…
cluster9_reference|SC|contig000001	Prodigal:2.60	CDS	148316	149992	.	-	0	ID=cluster9_reference_00141;gene=epsE;inference=ab initio prediction:Prodigal:2.60,similar to AA sequence:RefSeq:YP_208710.1,similar to AA sequence:UniProtKB:P37093,protein motif:CLUSTERS:PRK10436,protein motif:Cdd:COG2804,protein motif:TIGRFAMs:TIGR02538,protein motif:Pfam:PF00437.14;locus_tag=cluster9_reference_00141;product=PilF,Type II traffic warden ATPase,hypothetical protein,Type II secret…
cluster9_reference|SC|contig000001	Aragorn:1.2.36	tRNA	150343	150414	.	-	0	ID=cluster9_reference_00142;inference=COORDINATES:profile:Aragorn:1.2.36;locus_tag=cluster9_reference_00142;product=tRNA-Arg(cct)
cluster9_reference|SC|contig000001	Prodigal:2.60	CDS	150434	150880	.	-	0	ID=cluster9_reference_00143;inference=ab initio prediction:Prodigal:2.60,protein motif:Pfam:PF04284.7;locus_tag=cluster9_reference_00143;product=Protein of unknown function (DUF441);protein_id=gnl|SC|cluster9_reference_00143
cluster9_reference|SC|contig000001	Prodigal:2.60	CDS	150885	151859	.	-	0	ID=cluster9_reference_00144;eC_number=2.5.1.90;gene=ispB;inference=ab initio prediction:Prodigal:2.60,similar to AA sequence:RefSeq:YP_208712.1,similar to AA sequence:UniProtKB:P0AD57,protein motif:CLUSTERS:PRK10888,protein motif:Cdd:COG0142,protein motif:TIGRFAMs:TIGR02748,protein motif:Pfam:PF00348.11;locus_tag=cluster9_reference_00144;product=IspB protein,Octaprenyl-diphosphate synthase,octapr…
cluster9_reference|SC|contig000001	Prodigal:2.60	CDS	152083	152391	.	+	0	ID=cluster9_reference_00145;gene=rplU;inference=ab initio prediction:Prodigal:2.60,similar to AA sequence:RefSeq:YP_002002689.1,similar to AA sequence:UniProtKB:P0AG48,protein motif:CLUSTERS:PRK05573,protein motif:TIGRFAMs:TIGR00061,protein motif:Pfam:PF00829.15;locus_tag=cluster9_reference_00145;product=50S ribosomal protein L21,50S ribosomal protein L21,50S ribosomal protein L21,ribosomal prote…
cluster9_reference|SC|contig000001	Prodigal:2.60	CDS	152416	152688	.	+	0	ID=cluster9_reference_00146;gene=rpmA;inference=ab initio prediction:Prodigal:2.60,similar to AA sequence:RefSeq:YP_208714.1,similar to AA sequence:UniProtKB:Q9HVL7,protein motif:CLUSTERS:PRK05435,protein motif:Cdd:COG0211,protein motif:TIGRFAMs:TIGR00062,protein motif:Pfam:PF01016.13;locus_tag=cluster9_reference_00146;product=50S ribosomal protein L27,50S ribosomal protein L27,50S ribosomal prot…
cluster9_reference|SC|contig000001	Prodigal:2.60	CDS	153075	154259	.	+	0	ID=cluster9_reference_00147;eC_number=1.14.13.-;gene=ubiH;inference=ab initio prediction:Prodigal:2.60,similar to AA sequence:RefSeq:YP_004048009.1,similar to AA sequence:UniProtKB:P25534,protein motif:CLUSTERS:PRK09126,protein motif:TIGRFAMs:TIGR01988,protein motif:Pfam:PF01494.13;locus_tag=cluster9_reference_00147;product=monooxygenase,2-octaprenyl-6-methoxyphenol hydroxylase,hypothetical prote…
cluster9_reference|SC|contig000001	Prodigal:2.60	CDS	154530	154685	.	-	0	ID=cluster9_reference_00148;gene=rpmG;inference=ab initio prediction:Prodigal:2.60,similar to AA sequence:RefSeq:YP_208716.1,similar to AA sequence:UniProtKB:P0A7N9,protein motif:CLUSTERS:PRK00595,protein motif:Cdd:COG0267,protein motif:TIGRFAMs:TIGR01023,protein motif:Pfam:PF00471.14;locus_tag=cluster9_reference_00148;product=50S ribosomal protein L33,50S ribosomal protein L33,50S ribosomal prot…
cluster9_reference|SC|contig000001	Prodigal:2.60	CDS	154717	154950	.	-	0	ID=cluster9_reference_00149;gene=rpmB;inference=ab initio prediction:Prodigal:2.60,similar to AA sequence:RefSeq:YP_208717.1,similar to AA sequence:UniProtKB:P0A7M2,protein motif:CLUSTERS:PRK00359,protein motif:Cdd:COG0227,protein motif:TIGRFAMs:TIGR00009,protein motif:Pfam:PF00830.13;locus_tag=cluster9_reference_00149;product=50S ribosomal protein L28,50S ribosomal protein L28,50S ribosomal prot…
cluster9_reference|SC|contig000001	Prodigal:2.60	CDS	155200	156726	.	-	0	ID=cluster9_reference_00150;gene=emrB;inference=ab initio prediction:Prodigal:2.60,similar to AA sequence:RefSeq:YP_004048006.1,similar to AA sequence:UniProtKB:P0AEJ0,protein motif:CLUSTERS:PRK10504,protein motif:Cdd:COG2814,protein motif:TIGRFAMs:TIGR00711,protein motif:Pfam:PF07690.10;locus_tag=cluster9_reference_00150;product=multidrug resistance translocase,Multidrug resistance protein B,put…
cluster9_reference|SC|contig000001	Prodigal:2.60	CDS	156750	157904	.	-	0	ID=cluster9_reference_00151;gene=emrA;inference=ab initio prediction:Prodigal:2.60,similar to AA sequence:RefSeq:YP_975789.1,similar to AA sequence:UniProtKB:P0AFV0,protein motif:CLUSTERS:PRK15136,protein motif:Cdd:COG4770,protein motif:TIGRFAMs:TIGR00998,protein motif:Pfam:PF00529.14;locus_tag=cluster9_reference_00151;product=multidrug resistance translocase,Inner membrane protein yibH,multidrug…
cluster9_reference|SC|contig000001	Infernal:1.1	ncRNA	158298	158342	.	+	0	ID=cluster9_reference_00152;inference=COORDINATES:profile:Infernal:1.1;locus_tag=cluster9_reference_00152;product=PreQ1
cluster9_reference|SC|contig000001	Prodigal:2.60	CDS	158346	158819	.	+	0	ID=cluster9_reference_00153;eC_number=1.7.1.13;gene=queF;inference=ab initio prediction:Prodigal:2.60,similar to AA sequence:RefSeq:YP_208721.1,similar to AA sequence:UniProtKB:O31678,protein motif:CLUSTERS:PRK13258,protein motif:Cdd:COG2904,protein motif:TIGRFAMs:TIGR03139,protein motif:Pfam:PF01227.16;locus_tag=cluster9_reference_00153;product=7-cyano-7-deazaguanine reductase,NADPH-dependent 7-…
cluster9_reference|SC|contig000001	Prodigal:2.60	CDS	158893	159579	.	+	0	ID=cluster9_reference_00154;gene=yhhQ;inference=ab initio prediction:Prodigal:2.60,similar to AA sequence:UniProtKB:P37619,protein motif:CLUSTERS:PRK11212,protein motif:TIGRFAMs:TIGR00697,protein motif:Pfam:PF02592.9;locus_tag=cluster9_reference_00154;product=Inner membrane protein yhhQ,hypothetical protein,conserved hypothetical integral membrane protein,Uncharacterized ACR%2C YhhQ family COG173…
cluster9_reference|SC|contig000001	Prodigal:2.60	CDS	160510	161802	.	-	0	ID=cluster9_reference_00155;eC_number=3.4.24.75;inference=ab initio prediction:Prodigal:2.60,similar to AA sequence:RefSeq:YP_004048002.1,similar to AA sequence:UniProtKB:O05156,protein motif:CLUSTERS:PRK11649,protein motif:Cdd:COG4942,protein motif:Pfam:PF01551.1;locus_tag=cluster9_reference_00155;product=peptidase,Glycyl-glycine endopeptidase ALE-1 precursor,putative peptidase,Membrane-bound me…
cluster9_reference|SC|contig000001	Prodigal:2.60	CDS	161879	162847	.	+	0	ID=cluster9_reference_00156;inference=ab initio prediction:Prodigal:2.60,protein motif:Cdd:COG4255;locus_tag=cluster9_reference_00156;product=Uncharacterized protein conserved in bacteria;protein_id=gnl|SC|cluster9_reference_00156
cluster9_reference|SC|contig000001	Prodigal:2.60	CDS	163048	164481	.	-	0	ID=cluster9_reference_00157;inference=ab initio prediction:Prodigal:2.60,similar to AA sequence:RefSeq:YP_208725.1,similar to AA sequence:UniProtKB:Q9K165,protein motif:Cdd:COG3914,protein motif:Pfam:PF04575.7;locus_tag=cluster9_reference_00157;product=outer membrane protein OmpU,TPR repeat-containing protein NMB0313 precursor,Predicted O-linked N-acetylglucosamine transferase%2C SPINDLY family,P…
cluster9_reference|SC|contig000001	Prodigal:2.60	CDS	164744	166393	.	-	0	ID=cluster9_reference_00158;gene=vapA;inference=ab initio prediction:Prodigal:2.60,similar to AA sequence:RefSeq:YP_003083873.1,similar to AA sequence:UniProtKB:Q03155,protein motif:CLUSTERS:PRK14849,protein motif:Cdd:COG3468,protein motif:TIGRFAMs:TIGR01414,protein motif:Pfam:PF03797.13;locus_tag=cluster9_reference_00158;product=Aida-related Type V secretory pathway adhesin,AIDA-I autotransporte…
cluster9_reference|SC|contig000001	Prodigal:2.60	CDS	167487	167732	.	-	0	ID=cluster9_reference_00159;inference=ab initio prediction:Prodigal:2.60;locus_tag=cluster9_reference_00159;product=hypothetical protein;protein_id=gnl|SC|cluster9_reference_00159
cluster9_reference|SC|contig000001	Prodigal:2.60	CDS	167844	168272	.	+	0	ID=cluster9_reference_00160;inference=ab initio prediction:Prodigal:2.60,similar to AA sequence:RefSeq:YP_002343424.1,protein motif:Cdd:COG1981,protein motif:TIGRFAMs:TIGR00701,protein motif:Pfam:PF03653.7;locus_tag=cluster9_reference_00160;product=conserved hypothetical inner membrane protein,Predicted membrane protein,conserved hypothetical protein,Uncharacterised protein family (UPF0093);prote…
cluster9_reference|SC|contig000001	Prodigal:2.60	CDS	168284	168760	.	+	0	ID=cluster9_reference_00161;inference=ab initio prediction:Prodigal:2.60,similar to AA sequence:RefSeq:YP_005877888.1,protein motif:Cdd:COG2954,protein motif:Pfam:PF01928.15;locus_tag=cluster9_reference_00161;product=putative adenylate cyclase,Uncharacterized protein conserved in bacteria,CYTH domain;protein_id=gnl|SC|cluster9_reference_00161
cluster9_reference|SC|contig000001	Prodigal:2.60	CDS	169110	169598	.	-	0	ID=cluster9_reference_00162;eC_number=1.5.1.3;gene=folA;inference=ab initio prediction:Prodigal:2.60,similar to AA sequence:RefSeq:YP_005890476.1,similar to AA sequence:UniProtKB:P04174,protein motif:CLUSTERS:PRK10769,protein motif:Pfam:PF00186.13;locus_tag=cluster9_reference_00162;product=protein FolA,Dihydrofolate reductase,dihydrofolate reductase,Dihydrofolate reductase;protein_id=gnl|SC|clust…
cluster9_reference|SC|contig000001	Prodigal:2.60	CDS	169666	170721	.	-	0	ID=cluster9_reference_00163;eC_number=2.5.1.54,2.5.1.54;gene=aroG;inference=ab initio prediction:Prodigal:2.60,similar to AA sequence:RefSeq:YP_208731.1,similar to AA sequence:UniProtKB:P0AB91,protein motif:CLUSTERS:PRK09261,protein motif:TIGRFAMs:TIGR00034,protein motif:Pfam:PF00793.14;locus_tag=cluster9_reference_00163;product=phospho-2-dehydro-3-deoxyheptonate aldolase,Phospho-2-dehydro-3-deox…
cluster9_reference|SC|contig000001	Prodigal:2.60	CDS	170930	171121	.	-	0	ID=cluster9_reference_00164;inference=ab initio prediction:Prodigal:2.60;locus_tag=cluster9_reference_00164;product=hypothetical protein;protein_id=gnl|SC|cluster9_reference_00164
cluster9_reference|SC|contig000001	Prodigal:2.60	CDS	171388	171645	.	+	0	ID=cluster9_reference_00165;inference=ab initio prediction:Prodigal:2.60,similar to AA sequence:RefSeq:YP_207981.1,protein motif:Pfam:PF07239.5;locus_tag=cluster9_reference_00165;product=OpcA,Outer membrane protein OpcA;protein_id=gnl|SC|cluster9_reference_00165
cluster9_reference|SC|contig000001	Prodigal:2.60	CDS	172001	172654	.	-	0	ID=cluster9_reference_00166;inference=ab initio prediction:Prodigal:2.60,similar to AA sequence:RefSeq:YP_001598401.1,protein motif:Cdd:COG3676,protein motif:Pfam:PF12762.1;locus_tag=cluster9_reference_00166;product=insertion element IS1016 transposase,Transposase and inactivated derivatives,ISXO2-like transposase domain;protein_id=gnl|SC|cluster9_reference_00166
cluster9_reference|SC|contig000001	Prodigal:2.60	CDS	172774	173232	.	-	0	ID=cluster9_reference_00167;inference=ab initio prediction:Prodigal:2.60;locus_tag=cluster9_reference_00167;product=hypothetical protein;protein_id=gnl|SC|cluster9_reference_00167
cluster9_reference|SC|contig000001	Prodigal:2.60	CDS	178536	178754	.	-	0	ID=cluster9_reference_00168;inference=ab initio prediction:Prodigal:2.60;locus_tag=cluster9_reference_00168;product=hypothetical protein;protein_id=gnl|SC|cluster9_reference_00168
cluster9_reference|SC|contig000001	Prodigal:2.60	CDS	178773	179546	.	+	0	ID=cluster9_reference_00169;inference=ab initio prediction:Prodigal:2.60,similar to AA sequence:RefSeq:YP_207780.1,protein motif:Cdd:COG2189,protein motif:Pfam:PF01555.12;locus_tag=cluster9_reference_00169;product=type III restriction/modification system modification methylase,Adenine specific DNA methylase Mod,DNA methylase;protein_id=gnl|SC|cluster9_reference_00169
cluster9_reference|SC|contig000001	Prodigal:2.60	CDS	179708	180361	.	+	0	ID=cluster9_reference_00170;inference=ab initio prediction:Prodigal:2.60,similar to AA sequence:RefSeq:YP_003083526.1,protein motif:Cdd:COG2189;locus_tag=cluster9_reference_00170;product=putative type III DNA modification methylase,Adenine specific DNA methylase Mod;protein_id=gnl|SC|cluster9_reference_00170
cluster9_reference|SC|contig000001	Prodigal:2.60	CDS	180354	180746	.	+	0	ID=cluster9_reference_00171;inference=ab initio prediction:Prodigal:2.60,protein motif:Cdd:COG4804,protein motif:Pfam:PF06250.5;locus_tag=cluster9_reference_00171;product=Uncharacterized conserved protein,Protein of unknown function (DUF1016);protein_id=gnl|SC|cluster9_reference_00171
cluster9_reference|SC|contig000001	Prodigal:2.60	CDS	180849	183458	.	+	0	ID=cluster9_reference_00172;inference=ab initio prediction:Prodigal:2.60,similar to AA sequence:RefSeq:YP_003083525.1,protein motif:CLUSTERS:PRK15483,protein motif:Cdd:COG3421,protein motif:Pfam:PF04851.9;locus_tag=cluster9_reference_00172;product=putative type III restriction enzyme,type III restriction-modification system StyLTI enzyme res,Uncharacterized protein conserved in bacteria,Type III …
cluster9_reference|SC|contig000001	Prodigal:2.60	CDS	183892	185820	.	-	0	ID=cluster9_reference_00173;gene=rpoD;inference=ab initio prediction:Prodigal:2.60,similar to AA sequence:RefSeq:YP_975452.1,similar to AA sequence:UniProtKB:P00579,protein motif:CLUSTERS:PRK05658,protein motif:TIGRFAMs:TIGR02393,protein motif:Pfam:PF04546.7;locus_tag=cluster9_reference_00173;product=RNA polymerase sigma factor RpoD,Sigma-70,RNA polymerase sigma factor RpoD,RNA polymerase sigma f…
cluster9_reference|SC|contig000001	Prodigal:2.60	CDS	186007	187779	.	-	0	ID=cluster9_reference_00174;eC_number=2.7.7.-;gene=dnaG;inference=ab initio prediction:Prodigal:2.60,similar to AA sequence:RefSeq:YP_002001416.1,similar to AA sequence:UniProtKB:P0ABS5,protein motif:CLUSTERS:PRK05667,protein motif:Cdd:COG0358,protein motif:TIGRFAMs:TIGR01391,protein motif:Pfam:PF08275.5;locus_tag=cluster9_reference_00174;product=DNA primase,DNA primase,DNA primase,DNA primase (b…
cluster9_reference|SC|contig000001	Prodigal:2.60	CDS	187923	190673	.	-	0	ID=cluster9_reference_00175;gene=secA_1;inference=ab initio prediction:Prodigal:2.60,similar to AA sequence:RefSeq:YP_208092.1,similar to AA sequence:UniProtKB:P10408,protein motif:CLUSTERS:PRK12904,protein motif:Cdd:COG3318,protein motif:TIGRFAMs:TIGR00963,protein motif:Pfam:PF07517.8;locus_tag=cluster9_reference_00175;product=preprotein translocase subunit SecA,hypothetical protein,preprotein t…
cluster9_reference|SC|contig000001	Prodigal:2.60	CDS	190805	191227	.	+	0	ID=cluster9_reference_00176;inference=ab initio prediction:Prodigal:2.60,protein motif:Pfam:PF05258.6;locus_tag=cluster9_reference_00176;product=Protein of unknown function (DUF721);protein_id=gnl|SC|cluster9_reference_00176
cluster9_reference|SC|contig000001	Prodigal:2.60	CDS	191508	192059	.	+	0	ID=cluster9_reference_00177;inference=ab initio prediction:Prodigal:2.60,similar to AA sequence:RefSeq:YP_002001420.1,similar to AA sequence:UniProtKB:P07211,protein motif:Cdd:COG3241,protein motif:TIGRFAMs:TIGR02695,protein motif:Pfam:PF00127.14;locus_tag=cluster9_reference_00177;product=outer membrane protein,Outer membrane protein H.8 precursor,Azurin,azurin,Copper binding proteins%2C plastocy…
cluster9_reference|SC|contig000001	Prodigal:2.60	CDS	192154	192663	.	+	0	ID=cluster9_reference_00178;inference=ab initio prediction:Prodigal:2.60,similar to AA sequence:RefSeq:YP_005894281.1,protein motif:Cdd:COG3945;locus_tag=cluster9_reference_00178;product=hemerythrin HHE cation binding domain protein,Uncharacterized conserved protein;protein_id=gnl|SC|cluster9_reference_00178
cluster9_reference|SC|contig000001	Prodigal:2.60	CDS	192697	193317	.	+	0	ID=cluster9_reference_00179;inference=ab initio prediction:Prodigal:2.60,protein motif:Pfam:PF10786.3;locus_tag=cluster9_reference_00179;product=Glucose-6-phosphate 1-dehydrogenase (EC 1.1.1.49);protein_id=gnl|SC|cluster9_reference_00179
cluster9_reference|SC|contig000001	Prodigal:2.60	CDS	193366	194562	.	+	0	ID=cluster9_reference_00180;eC_number=3.5.1.18;gene=dapE;inference=ab initio prediction:Prodigal:2.60,similar to AA sequence:RefSeq:YP_002001423.1,similar to AA sequence:UniProtKB:Q9JYL2,protein motif:CLUSTERS:PRK13009,protein motif:Cdd:COG1473,protein motif:TIGRFAMs:TIGR01246,protein motif:Pfam:PF01546.22;locus_tag=cluster9_reference_00180;product=succinyl-diaminopimelate desuccinylase,Succinyl-…
cluster9_reference|SC|contig000001	Prodigal:2.60	CDS	194655	194948	.	-	0	ID=cluster9_reference_00181;inference=ab initio prediction:Prodigal:2.60;locus_tag=cluster9_reference_00181;product=hypothetical protein;protein_id=gnl|SC|cluster9_reference_00181
cluster9_reference|SC|contig000001	Prodigal:2.60	CDS	195561	196409	.	+	0	ID=cluster9_reference_00182;gene=cfaD;inference=ab initio prediction:Prodigal:2.60,similar to AA sequence:RefSeq:YP_208086.1,similar to AA sequence:UniProtKB:P25393,protein motif:CLUSTERS:PRK15044,protein motif:Cdd:COG2169,protein motif:TIGRFAMs:TIGR02297,protein motif:Pfam:PF12833.1;locus_tag=cluster9_reference_00182;product=AraC family transcriptional regulator,Colonization factor antigen I sub…
cluster9_reference|SC|contig000001	Prodigal:2.60	CDS	196387	196944	.	-	0	ID=cluster9_reference_00183;gene=ybcL;inference=ab initio prediction:Prodigal:2.60,similar to AA sequence:RefSeq:YP_002343023.1,similar to AA sequence:UniProtKB:P77368,protein motif:CLUSTERS:PRK09818,protein motif:Cdd:COG1881,protein motif:TIGRFAMs:TIGR00481,protein motif:Pfam:PF01161.14;locus_tag=cluster9_reference_00183;product=hypothetical outer membrane protein,hypothetical protein,putative k…
cluster9_reference|SC|contig000001	Prodigal:2.60	CDS	197256	198008	.	+	0	ID=cluster9_reference_00184;eC_number=2.1.1.63;gene=adaB;inference=ab initio prediction:Prodigal:2.60,similar to AA sequence:RefSeq:YP_004048371.1,similar to AA sequence:UniProtKB:P19220,protein motif:CLUSTERS:PRK00901,protein motif:Cdd:COG0350,protein motif:TIGRFAMs:TIGR00589,protein motif:Pfam:PF01035.1;locus_tag=cluster9_reference_00184;product=methylated-DNA--protein-cysteine methyltransferas…
cluster9_reference|SC|contig000001	Aragorn:1.2.36	tRNA	198199	198274	.	+	0	ID=cluster9_reference_00185;inference=COORDINATES:profile:Aragorn:1.2.36;locus_tag=cluster9_reference_00185;product=tRNA-Asn(gtt)
cluster9_reference|SC|contig000001	Prodigal:2.60	CDS	198405	199415	.	+	0	ID=cluster9_reference_00186;eC_number=2.-.-.-;gene=rfaF;inference=ab initio prediction:Prodigal:2.60,similar to AA sequence:RefSeq:YP_208084.1,similar to AA sequence:UniProtKB:P37692,protein motif:CLUSTERS:PRK10916,protein motif:Cdd:COG2870,protein motif:TIGRFAMs:TIGR02195,protein motif:Pfam:PF01075.11;locus_tag=cluster9_reference_00186;product=ADP-heptose--LPS heptosyltransferase II,ADP-heptose-…
cluster9_reference|SC|contig000001	Prodigal:2.60	CDS	199470	199916	.	+	0	ID=cluster9_reference_00187;gene=smpB;inference=ab initio prediction:Prodigal:2.60,similar to AA sequence:RefSeq:YP_208083.1,similar to AA sequence:UniProtKB:P0A832,protein motif:CLUSTERS:PRK05422,protein motif:TIGRFAMs:TIGR00086,protein motif:Pfam:PF01668.12;locus_tag=cluster9_reference_00187;product=SsrA-binding protein,Small protein B,SsrA-binding protein,SsrA-binding protein,SmpB protein;prot…
cluster9_reference|SC|contig000001	Prodigal:2.60	CDS	200376	202304	.	+	0	ID=cluster9_reference_00188;gene=icsA;inference=ab initio prediction:Prodigal:2.60,similar to AA sequence:RefSeq:YP_975441.1,similar to AA sequence:UniProtKB:Q7BCK4,protein motif:CLUSTERS:PRK14849,protein motif:Cdd:COG3468,protein motif:TIGRFAMs:TIGR01414,protein motif:Pfam:PF03797.13;locus_tag=cluster9_reference_00188;product=virulence associated protein,Outer membrane protein IcsA autotransport…
cluster9_reference|SC|contig000001	Prodigal:2.60	CDS	202485	203852	.	-	0	ID=cluster9_reference_00189;eC_number=1.-.-.-;inference=ab initio prediction:Prodigal:2.60,similar to AA sequence:RefSeq:YP_002001433.1,similar to AA sequence:UniProtKB:Q50685,protein motif:CLUSTERS:PRK11230,protein motif:Cdd:COG0247,protein motif:TIGRFAMs:TIGR00387,protein motif:Pfam:PF02913.13;locus_tag=cluster9_reference_00189;product=Oxidoreductase%2C putative,Uncharacterized FAD-linked oxido…
cluster9_reference|SC|contig000001	Prodigal:2.60	CDS	203962	204273	.	-	0	ID=cluster9_reference_00190;inference=ab initio prediction:Prodigal:2.60;locus_tag=cluster9_reference_00190;product=hypothetical protein;protein_id=gnl|SC|cluster9_reference_00190
cluster9_reference|SC|contig000001	Prodigal:2.60	CDS	204746	205228	.	+	0	ID=cluster9_reference_00191;eC_number=5.2.1.8;gene=slyD;inference=ab initio prediction:Prodigal:2.60,similar to AA sequence:RefSeq:YP_002001436.1,similar to AA sequence:UniProtKB:Q9KNX6,protein motif:CLUSTERS:PRK10737,protein motif:Pfam:PF00254.22;locus_tag=cluster9_reference_00191;product=putative peptidyl-prolyl cis-trans isomerase,FKBP-type peptidyl-prolyl cis-trans isomerase slyD,FKBP-type pe…
cluster9_reference|SC|contig000001	Prodigal:2.60	CDS	205315	206127	.	+	0	ID=cluster9_reference_00192;inference=ab initio prediction:Prodigal:2.60,similar to AA sequence:RefSeq:YP_002343015.1,protein motif:TIGRFAMs:TIGR03464,protein motif:Pfam:PF00494.13;locus_tag=cluster9_reference_00192;product=transferase,squalene synthase HpnC,Squalene/phytoene synthase;protein_id=gnl|SC|cluster9_reference_00192
cluster9_reference|SC|contig000001	Prodigal:2.60	CDS	206198	206668	.	-	0	ID=cluster9_reference_00193;inference=ab initio prediction:Prodigal:2.60,protein motif:Pfam:PF08897.5;locus_tag=cluster9_reference_00193;product=Domain of unknown function (DUF1841);protein_id=gnl|SC|cluster9_reference_00193
cluster9_reference|SC|contig000001	Prodigal:2.60	CDS	206759	208600	.	+	0	ID=cluster9_reference_00194;eC_number=1.8.1.8,1.8.1.8;gene=dipZ;inference=ab initio prediction:Prodigal:2.60,similar to AA sequence:RefSeq:YP_208076.1,similar to AA sequence:UniProtKB:Q9JYM0,protein motif:CLUSTERS:PRK00293,protein motif:Cdd:COG4232,protein motif:TIGRFAMs:TIGR01068,protein motif:Pfam:PF11412.2;locus_tag=cluster9_reference_00194;product=thiol:disulfide interchange protein,Thiol:dis…
cluster9_reference|SC|contig000001	Prodigal:2.60	CDS	209186	210382	.	-	0	ID=cluster9_reference_00195;eC_number=2.7.2.1;gene=ackA_2;inference=ab initio prediction:Prodigal:2.60,similar to AA sequence:RefSeq:YP_208075.1,similar to AA sequence:UniProtKB:P0A6A3,protein motif:CLUSTERS:PRK00180,protein motif:Cdd:COG0282,protein motif:TIGRFAMs:TIGR00016,protein motif:Pfam:PF00871.11;locus_tag=cluster9_reference_00195;product=acetate kinase,Acetate kinase,acetate kinase A/pro…
cluster9_reference|SC|contig000001	Prodigal:2.60	CDS	210733	211032	.	+	0	ID=cluster9_reference_00196;inference=ab initio prediction:Prodigal:2.60;locus_tag=cluster9_reference_00196;product=hypothetical protein;protein_id=gnl|SC|cluster9_reference_00196
cluster9_reference|SC|contig000001	Prodigal:2.60	CDS	211032	211217	.	+	0	ID=cluster9_reference_00197;gene=fixS;inference=ab initio prediction:Prodigal:2.60,similar to AA sequence:RefSeq:YP_003083503.1,protein motif:Cdd:COG3197,protein motif:TIGRFAMs:TIGR00847,protein motif:Pfam:PF03597.9;locus_tag=cluster9_reference_00197;product=putative nitrogen fixation protein FixS,Uncharacterized protein%2C possibly involved in nitrogen fixation,cytochrome oxidase maturation prot…
cluster9_reference|SC|contig000001	Prodigal:2.60	CDS	211207	212517	.	+	0	ID=cluster9_reference_00198;gene=lplT;inference=ab initio prediction:Prodigal:2.60,similar to AA sequence:RefSeq:YP_005899392.1,similar to AA sequence:UniProtKB:P39196,protein motif:CLUSTERS:PRK06814,protein motif:TIGRFAMs:TIGR00900,protein motif:Pfam:PF07690.10;locus_tag=cluster9_reference_00198;product=major facilitator family transporter,Lysophospholipid transporter lplT,acylglycerophosphoetha…
cluster9_reference|SC|contig000001	Prodigal:2.60	CDS	212673	213407	.	+	0	ID=cluster9_reference_00199;eC_number=2.7.7.7,2.7.7.7;gene=dnaQ;inference=ab initio prediction:Prodigal:2.60,similar to AA sequence:RefSeq:YP_975430.1,similar to AA sequence:UniProtKB:P03007,protein motif:CLUSTERS:PRK05711,protein motif:TIGRFAMs:TIGR01406,protein motif:Pfam:PF00929.18;locus_tag=cluster9_reference_00199;product=DNA polymerase III subunit epsilon,DNA polymerase III subunit epsilon,…
cluster9_reference|SC|contig000001	Prodigal:2.60	CDS	213404	214093	.	+	0	ID=cluster9_reference_00200;eC_number=2.7.7.60;gene=ispD;inference=ab initio prediction:Prodigal:2.60,similar to AA sequence:RefSeq:YP_208070.1,similar to AA sequence:UniProtKB:Q5F829,protein motif:CLUSTERS:PRK00155,protein motif:Cdd:COG0245,protein motif:TIGRFAMs:TIGR00453,protein motif:Pfam:PF01128.13;locus_tag=cluster9_reference_00200;product=2-C-methyl-D-erythritol 4-phosphate cytidylyltransf…
cluster9_reference|SC|contig000001	Prodigal:2.60	CDS	214125	214607	.	+	0	ID=cluster9_reference_00201;eC_number=4.6.1.12;gene=ispF;inference=ab initio prediction:Prodigal:2.60,similar to AA sequence:RefSeq:YP_002001450.1,similar to AA sequence:UniProtKB:Q63T71,protein motif:CLUSTERS:PRK00084,protein motif:Cdd:COG0245,protein motif:TIGRFAMs:TIGR00151,protein motif:Pfam:PF02542.10;locus_tag=cluster9_reference_00201;product=2-C-methyl-D-erythritol 2%2C4-cyclodiphosphate s…
cluster9_reference|SC|contig000001	Prodigal:2.60	CDS	214684	215355	.	+	0	ID=cluster9_reference_00202;eC_number=5.3.1.6,5.3.1.6;gene=rpiA;inference=ab initio prediction:Prodigal:2.60,similar to AA sequence:RefSeq:YP_208068.1,similar to AA sequence:UniProtKB:P0A7Z0,protein motif:CLUSTERS:PRK00702,protein motif:Cdd:COG0120,protein motif:TIGRFAMs:TIGR00021,protein motif:Pfam:PF06026.8;locus_tag=cluster9_reference_00202;product=ribose-5-phosphate isomerase A,Ribose-5-phosp…
cluster9_reference|SC|contig000001	Prodigal:2.60	CDS	215424	216095	.	+	0	ID=cluster9_reference_00203;eC_number=3.1.31.1;gene=nucH;inference=ab initio prediction:Prodigal:2.60,similar to AA sequence:RefSeq:YP_004048390.1,similar to AA sequence:UniProtKB:P43270,protein motif:Pfam:PF00565.11;locus_tag=cluster9_reference_00203;product=nuclease,Thermonuclease precursor,Staphylococcal nuclease homologue;protein_id=gnl|SC|cluster9_reference_00203
cluster9_reference|SC|contig000001	Prodigal:2.60	CDS	216274	217020	.	+	0	ID=cluster9_reference_00204;gene=glnP;inference=ab initio prediction:Prodigal:2.60,similar to AA sequence:RefSeq:YP_208066.1,similar to AA sequence:UniProtKB:P0AEQ6,protein motif:CLUSTERS:PRK15100,protein motif:Cdd:COG4597,protein motif:TIGRFAMs:TIGR03003,protein motif:Pfam:PF00528.16;locus_tag=cluster9_reference_00204;product=ABC transporter permease%2C amino acid,Glutamine transport system perm…
cluster9_reference|SC|contig000001	Prodigal:2.60	CDS	217296	217481	.	-	0	ID=cluster9_reference_00205;inference=ab initio prediction:Prodigal:2.60;locus_tag=cluster9_reference_00205;product=hypothetical protein;protein_id=gnl|SC|cluster9_reference_00205
cluster9_reference|SC|contig000001	Prodigal:2.60	CDS	217957	219375	.	-	0	ID=cluster9_reference_00206;inference=ab initio prediction:Prodigal:2.60,protein motif:Cdd:COG1368,protein motif:Pfam:PF00884.17;locus_tag=cluster9_reference_00206;product=Phosphoglycerol transferase and related proteins%2C alkaline phosphatase superfamily,Sulfatase;protein_id=gnl|SC|cluster9_reference_00206
cluster9_reference|SC|contig000001	Prodigal:2.60	CDS	219944	221662	.	-	0	ID=cluster9_reference_00207;eC_number=6.1.1.19;gene=argS;inference=ab initio prediction:Prodigal:2.60,similar to AA sequence:RefSeq:YP_001599537.1,similar to AA sequence:UniProtKB:A6TB43,protein motif:CLUSTERS:PRK01611,protein motif:Cdd:COG0018,protein motif:TIGRFAMs:TIGR00456,protein motif:Pfam:PF00750.13;locus_tag=cluster9_reference_00207;product=arginyl-tRNA synthetase,Arginine--tRNA ligase,ar…
cluster9_reference|SC|contig000001	Prodigal:2.60	CDS	221754	222962	.	-	0	ID=cluster9_reference_00208;eC_number=2.4.2.11,2.4.2.11;gene=pncB2;inference=ab initio prediction:Prodigal:2.60,similar to AA sequence:RefSeq:YP_208063.1,similar to AA sequence:UniProtKB:Q9HW26,protein motif:CLUSTERS:PRK05321,protein motif:TIGRFAMs:TIGR01514,protein motif:Pfam:PF04095.10;locus_tag=cluster9_reference_00208;product=nicotinate phosphoribosyltransferase,Nicotinate phosphoribosyltrans…
cluster9_reference|SC|contig000001	Prodigal:2.60	CDS	223003	223857	.	-	0	ID=cluster9_reference_00209;gene=scpA;inference=ab initio prediction:Prodigal:2.60,similar to AA sequence:RefSeq:YP_002001459.1,similar to AA sequence:UniProtKB:P35154,protein motif:CLUSTERS:PRK00104,protein motif:Pfam:PF02616.8;locus_tag=cluster9_reference_00209;product=segregation and condensation protein A,Segregation and condensation protein A,segregation and condensation protein A,ScpA/B pro…
cluster9_reference|SC|contig000001	Prodigal:2.60	CDS	224102	224878	.	-	0	ID=cluster9_reference_00210;eC_number=2.7.7.80;gene=moeB;inference=ab initio prediction:Prodigal:2.60,similar to AA sequence:RefSeq:YP_002001461.1,similar to AA sequence:UniProtKB:P12282,protein motif:CLUSTERS:PRK15116,protein motif:TIGRFAMs:TIGR02354,protein motif:Pfam:PF00899.15;locus_tag=cluster9_reference_00210;product=HesA/MoeB/ThiF family protein,Molybdopterin-synthase adenylyltransferase,s…
cluster9_reference|SC|contig000001	Prodigal:2.60	CDS	225095	225559	.	+	0	ID=cluster9_reference_00211;inference=ab initio prediction:Prodigal:2.60,similar to AA sequence:RefSeq:YP_003083490.1,similar to AA sequence:UniProtKB:O06153,protein motif:CLUSTERS:PRK11175,protein motif:Pfam:PF00582.20;locus_tag=cluster9_reference_00211;product=putative universal stress protein,Universal stress protein Rv1636/MT1672,universal stress protein UspE,Universal stress protein family;p…
cluster9_reference|SC|contig000001	Prodigal:2.60	CDS	225641	226369	.	+	0	ID=cluster9_reference_00212;eC_number=2.7.7.56;gene=rph;inference=ab initio prediction:Prodigal:2.60,similar to AA sequence:RefSeq:YP_208059.1,similar to AA sequence:UniProtKB:P50597,protein motif:CLUSTERS:PRK00173,protein motif:Cdd:COG0127,protein motif:TIGRFAMs:TIGR01966,protein motif:Pfam:PF01138.15;locus_tag=cluster9_reference_00212;product=ribonuclease PH,Ribonuclease PH,ribonuclease PH,Xant…
cluster9_reference|SC|contig000001	Prodigal:2.60	CDS	226571	227788	.	+	0	ID=cluster9_reference_00213;eC_number=2.7.2.4,2.7.2.4;gene=lysC;inference=ab initio prediction:Prodigal:2.60,similar to AA sequence:RefSeq:YP_208057.1,similar to AA sequence:UniProtKB:P26512,protein motif:CLUSTERS:PRK06635,protein motif:Cdd:COG0460,protein motif:TIGRFAMs:TIGR00657,protein motif:Pfam:PF00696.22;locus_tag=cluster9_reference_00213;product=aspartate kinase,Aspartokinase,aspartate kin…
cluster9_reference|SC|contig000001	Prodigal:2.60	CDS	229684	232449	.	-	0	ID=cluster9_reference_00214;inference=ab initio prediction:Prodigal:2.60,similar to AA sequence:RefSeq:YP_208054.1,similar to AA sequence:UniProtKB:Q7DDB6,protein motif:Cdd:COG4771,protein motif:TIGRFAMs:TIGR01785,protein motif:Pfam:PF00593.18;locus_tag=cluster9_reference_00214;product=TonB-dependent receptor protein,Probable TonB-dependent receptor NMB1497 precursor,Outer membrane receptor for f…
cluster9_reference|SC|contig000001	Prodigal:2.60	CDS	233477	233671	.	-	0	ID=cluster9_reference_00215;inference=ab initio prediction:Prodigal:2.60,protein motif:Cdd:COG2879,protein motif:Pfam:PF04328.7;locus_tag=cluster9_reference_00215;product=Uncharacterized small protein,Protein of unknown function (DUF466);protein_id=gnl|SC|cluster9_reference_00215
cluster9_reference|SC|contig000001	Prodigal:2.60	CDS	233661	235742	.	-	0	ID=cluster9_reference_00216;gene=cstA;inference=ab initio prediction:Prodigal:2.60,similar to AA sequence:RefSeq:YP_002001341.1,similar to AA sequence:UniProtKB:P15078,protein motif:CLUSTERS:PRK15015,protein motif:Cdd:COG1966,protein motif:Pfam:PF02554.8;locus_tag=cluster9_reference_00216;product=protein CstA,Carbon starvation protein A,carbon starvation protein A,Carbon starvation protein%2C pre…
cluster9_reference|SC|contig000001	Prodigal:2.60	CDS	236218	236598	.	+	0	ID=cluster9_reference_00217;inference=ab initio prediction:Prodigal:2.60,similar to AA sequence:RefSeq:YP_004048405.1,protein motif:Pfam:PF09864.3;locus_tag=cluster9_reference_00217;product=lipoprotein,Membrane-bound lysozyme-inhibitor of c-type lysozyme;protein_id=gnl|SC|cluster9_reference_00217
cluster9_reference|SC|contig000001	Prodigal:2.60	CDS	236731	237225	.	-	0	ID=cluster9_reference_00218;inference=ab initio prediction:Prodigal:2.60,protein motif:Pfam:PF07262.5;locus_tag=cluster9_reference_00218;product=Protein of unknown function (DUF1436);protein_id=gnl|SC|cluster9_reference_00218
cluster9_reference|SC|contig000001	Prodigal:2.60	CDS	237559	238992	.	+	0	ID=cluster9_reference_00219;eC_number=1.2.1.79;gene=gabD;inference=ab initio prediction:Prodigal:2.60,similar to AA sequence:RefSeq:YP_002001345.1,similar to AA sequence:UniProtKB:P25526,protein motif:CLUSTERS:PRK11241,protein motif:Cdd:COG4230,protein motif:TIGRFAMs:TIGR01780,protein motif:Pfam:PF00171.1;locus_tag=cluster9_reference_00219;product=putative succinate-semialdehyde dehydrogenase,Suc…
cluster9_reference|SC|contig000001	Prodigal:2.60	CDS	239101	239889	.	+	0	ID=cluster9_reference_00220;inference=ab initio prediction:Prodigal:2.60,similar to AA sequence:RefSeq:YP_003083482.1;locus_tag=cluster9_reference_00220;product=putative fimbrial assembly protein;protein_id=gnl|SC|cluster9_reference_00220
cluster9_reference|SC|contig000001	Prodigal:2.60	CDS	240257	241813	.	+	0	ID=cluster9_reference_00221;gene=yoaE;inference=ab initio prediction:Prodigal:2.60,similar to AA sequence:RefSeq:YP_005894243.1,similar to AA sequence:UniProtKB:P0AEC0,protein motif:CLUSTERS:PRK15094,protein motif:Cdd:COG4536,protein motif:TIGRFAMs:TIGR03520,protein motif:Pfam:PF03741.10;locus_tag=cluster9_reference_00221;product=membrane protein%2C TerC family/CBS domain/transporter associated d…
cluster9_reference|SC|contig000001	Prodigal:2.60	CDS	241830	242576	.	+	0	ID=cluster9_reference_00222;eC_number=3.1.3.5;gene=surE;inference=ab initio prediction:Prodigal:2.60,similar to AA sequence:RefSeq:YP_001599521.1,similar to AA sequence:UniProtKB:Q9KI21,protein motif:CLUSTERS:PRK00346,protein motif:TIGRFAMs:TIGR00087,protein motif:Pfam:PF01975.11;locus_tag=cluster9_reference_00222;product=stationary phase survival protein SurE,5'-nucleotidase surE,5'(3')-nucleoti…
cluster9_reference|SC|contig000001	Prodigal:2.60	CDS	242831	244081	.	+	0	ID=cluster9_reference_00223;gene=nlpD;inference=ab initio prediction:Prodigal:2.60,similar to AA sequence:RefSeq:YP_001599520.1,similar to AA sequence:UniProtKB:P0ADA3,protein motif:CLUSTERS:PRK10871,protein motif:Cdd:COG4942,protein motif:TIGRFAMs:TIGR02899,protein motif:Pfam:PF01551.1;locus_tag=cluster9_reference_00223;product=lipoprotein NlpD%2C putative,Murein hydrolase activator NlpD precurs…
cluster9_reference|SC|contig000001	Prodigal:2.60	CDS	244442	244924	.	-	0	ID=cluster9_reference_00224;eC_number=3.1.2.-;inference=ab initio prediction:Prodigal:2.60,similar to AA sequence:RefSeq:YP_208138.1,similar to AA sequence:UniProtKB:P44886,protein motif:CLUSTERS:PRK10694,protein motif:Pfam:PF03061.16;locus_tag=cluster9_reference_00224;product=acyl-CoA hydrolase,Uncharacterized acyl-CoA thioester hydrolase HI_0827,acyl-CoA esterase,Thioesterase superfamily;protei…
cluster9_reference|SC|contig000001	Prodigal:2.60	CDS	245077	245238	.	-	0	ID=cluster9_reference_00225;inference=ab initio prediction:Prodigal:2.60,similar to AA sequence:RefSeq:YP_005878317.1;locus_tag=cluster9_reference_00225;product=membrane protein;protein_id=gnl|SC|cluster9_reference_00225
cluster9_reference|SC|contig000001	Prodigal:2.60	CDS	245312	245773	.	-	0	ID=cluster9_reference_00226;gene=recX;inference=ab initio prediction:Prodigal:2.60,similar to AA sequence:RefSeq:YP_003083476.1,similar to AA sequence:UniProtKB:Q8P9X1,protein motif:CLUSTERS:PRK00117,protein motif:Cdd:COG2137,protein motif:Pfam:PF02631.10;locus_tag=cluster9_reference_00226;product=recombination regulator RecX,Regulatory protein recX,recombination regulator RecX,Uncharacterized pr…
cluster9_reference|SC|contig000001	Prodigal:2.60	CDS	245830	246537	.	-	0	ID=cluster9_reference_00227;eC_number=3.1.3.18,3.1.3.18;gene=gph_1;inference=ab initio prediction:Prodigal:2.60,similar to AA sequence:RefSeq:YP_005882573.1,similar to AA sequence:UniProtKB:P32662,protein motif:CLUSTERS:PRK13222,protein motif:TIGRFAMs:TIGR01449,protein motif:Pfam:PF00702.1;locus_tag=cluster9_reference_00227;product=phosphoglycolate phosphatase,Phosphoglycolate phosphatase,phospho…
cluster9_reference|SC|contig000001	Prodigal:2.60	CDS	246944	248209	.	+	0	ID=cluster9_reference_00228;eC_number=1.4.1.2,1.4.1.2;gene=rocG;inference=ab initio prediction:Prodigal:2.60,similar to AA sequence:RefSeq:YP_005894237.1,similar to AA sequence:UniProtKB:P39633,protein motif:CLUSTERS:PRK09414,protein motif:Cdd:COG2902,protein motif:Pfam:PF00208.15;locus_tag=cluster9_reference_00228;product=glutamate dehydrogenase,NAD-specific glutamate dehydrogenase,glutamate deh…
cluster9_reference|SC|contig000001	Prodigal:2.60	CDS	248267	249073	.	-	0	ID=cluster9_reference_00229;inference=ab initio prediction:Prodigal:2.60,similar to AA sequence:RefSeq:YP_003083472.1,similar to AA sequence:UniProtKB:P44196,protein motif:Pfam:PF10670.3;locus_tag=cluster9_reference_00229;product=ABC transporter substrate-binding protein,hypothetical protein,Nickel uptake substrate-specific transmembrane region;protein_id=gnl|SC|cluster9_reference_00229
cluster9_reference|SC|contig000001	Prodigal:2.60	CDS	249417	249626	.	+	0	ID=cluster9_reference_00230;eC_number=5.3.2.-;inference=ab initio prediction:Prodigal:2.60,similar to AA sequence:RefSeq:YP_002001362.1,similar to AA sequence:UniProtKB:O25581,protein motif:CLUSTERS:PRK01964,protein motif:TIGRFAMs:TIGR00013,protein motif:Pfam:PF01361.1;locus_tag=cluster9_reference_00230;product=4-oxalocrotonate tautomerase,Probable tautomerase HP_0924,4-oxalocrotonate tautomerase…
cluster9_reference|SC|contig000001	Prodigal:2.60	CDS	249715	250929	.	+	0	ID=cluster9_reference_00231;eC_number=2.6.1.2,2.6.1.1;inference=ab initio prediction:Prodigal:2.60,similar to AA sequence:RefSeq:YP_208131.1,similar to AA sequence:UniProtKB:P23034,protein motif:CLUSTERS:PRK09265,protein motif:Cdd:COG3977,protein motif:TIGRFAMs:TIGR01265,protein motif:Pfam:PF00155.15;locus_tag=cluster9_reference_00231;product=aminotransferase,Aspartate aminotransferase,aminotrans…
cluster9_reference|SC|contig000001	Prodigal:2.60	CDS	251016	253595	.	-	0	ID=cluster9_reference_00232;gene=clpB;inference=ab initio prediction:Prodigal:2.60,similar to AA sequence:RefSeq:YP_208130.1,similar to AA sequence:UniProtKB:P63284,protein motif:CLUSTERS:PRK10865,protein motif:Cdd:COG3903,protein motif:TIGRFAMs:TIGR03346,protein motif:Pfam:PF07724.8;locus_tag=cluster9_reference_00232;product=ClpB protein,Heat shock protein F84.1,protein disaggregation chaperone,…
cluster9_reference|SC|contig000001	Prodigal:2.60	CDS	253856	254866	.	+	0	ID=cluster9_reference_00233;eC_number=6.1.1.2,6.1.1.2;gene=trpS;inference=ab initio prediction:Prodigal:2.60,similar to AA sequence:RefSeq:YP_208129.1,similar to AA sequence:UniProtKB:Q9PIB4,protein motif:CLUSTERS:PRK12284,protein motif:Cdd:COG0180,protein motif:TIGRFAMs:TIGR00233,protein motif:Pfam:PF00579.19;locus_tag=cluster9_reference_00233;product=tryptophanyl-tRNA synthetase,Tryptophan--tRN…
cluster9_reference|SC|contig000001	Prodigal:2.60	CDS	254872	255213	.	+	0	ID=cluster9_reference_00234;inference=ab initio prediction:Prodigal:2.60;locus_tag=cluster9_reference_00234;product=hypothetical protein;protein_id=gnl|SC|cluster9_reference_00234
cluster9_reference|SC|contig000001	Prodigal:2.60	CDS	255533	255856	.	+	0	ID=cluster9_reference_00235;inference=ab initio prediction:Prodigal:2.60,similar to AA sequence:RefSeq:YP_005899430.1;locus_tag=cluster9_reference_00235;product=putative lipoprotein;protein_id=gnl|SC|cluster9_reference_00235
cluster9_reference|SC|contig000001	Prodigal:2.60	CDS	256065	257573	.	-	0	ID=cluster9_reference_00236;eC_number=3.6.1.11;gene=ppx;inference=ab initio prediction:Prodigal:2.60,similar to AA sequence:RefSeq:YP_208125.1,similar to AA sequence:UniProtKB:P0AFL6,protein motif:CLUSTERS:PRK11031,protein motif:TIGRFAMs:TIGR03706,protein motif:Pfam:PF02541.10;locus_tag=cluster9_reference_00236;product=exopolyphosphatase,Exopolyphosphatase,guanosine pentaphosphate phosphohydrolas…
cluster9_reference|SC|contig000001	Prodigal:2.60	CDS	257690	257938	.	-	0	ID=cluster9_reference_00237;inference=ab initio prediction:Prodigal:2.60,similar to AA sequence:RefSeq:YP_002341968.1,protein motif:Pfam:PF04575.7;locus_tag=cluster9_reference_00237;product=hypothetical periplasmic protein,Protein of unknown function (DUF560);protein_id=gnl|SC|cluster9_reference_00237
cluster9_reference|SC|contig000001	Prodigal:2.60	CDS	257895	258422	.	-	0	ID=cluster9_reference_00238;inference=ab initio prediction:Prodigal:2.60,protein motif:Pfam:PF04575.7;locus_tag=cluster9_reference_00238;product=Protein of unknown function (DUF560);protein_id=gnl|SC|cluster9_reference_00238
cluster9_reference|SC|contig000001	Prodigal:2.60	CDS	259996	260544	.	+	0	ID=cluster9_reference_00239;gene=piiC_2;inference=ab initio prediction:Prodigal:2.60,similar to AA sequence:RefSeq:YP_005897336.1,similar to AA sequence:UniProtKB:P09888,protein motif:Cdd:COG3637,protein motif:Pfam:PF02462.9;locus_tag=cluster9_reference_00239;product=opacity protein,Outer membrane protein P.IIC precursor,Opacity protein and related surface antigens,Opacity family porin protein;pr…
cluster9_reference|SC|contig000001	Prodigal:2.60	CDS	261641	261922	.	-	0	ID=cluster9_reference_00240;inference=ab initio prediction:Prodigal:2.60;locus_tag=cluster9_reference_00240;product=hypothetical protein;protein_id=gnl|SC|cluster9_reference_00240
cluster9_reference|SC|contig000001	Prodigal:2.60	CDS	261941	262291	.	+	0	ID=cluster9_reference_00241;inference=ab initio prediction:Prodigal:2.60,similar to AA sequence:RefSeq:YP_005892167.1;locus_tag=cluster9_reference_00241;product=truncated ISNme1 transposase;protein_id=gnl|SC|cluster9_reference_00241
cluster9_reference|SC|contig000001	Prodigal:2.60	CDS	262533	263156	.	+	0	ID=cluster9_reference_00242;inference=ab initio prediction:Prodigal:2.60,similar to AA sequence:RefSeq:YP_208121.1,protein motif:CLUSTERS:PRK11671,protein motif:Pfam:PF01464.14;locus_tag=cluster9_reference_00242;product=transglycosylase,murein transglycosylase C,Transglycosylase SLT domain;protein_id=gnl|SC|cluster9_reference_00242
cluster9_reference|SC|contig000001	Prodigal:2.60	CDS	263264	264649	.	+	0	ID=cluster9_reference_00243;gene=yajR;inference=ab initio prediction:Prodigal:2.60,similar to AA sequence:RefSeq:YP_002001379.1,similar to AA sequence:UniProtKB:P77726,protein motif:CLUSTERS:PRK11043,protein motif:Cdd:COG2814,protein motif:TIGRFAMs:TIGR00880,protein motif:Pfam:PF07690.10;locus_tag=cluster9_reference_00243;product=Drug resistance translocase family protein,Inner membrane transport…
cluster9_reference|SC|contig000001	Prodigal:2.60	CDS	264653	265177	.	+	0	ID=cluster9_reference_00244;gene=ssb;inference=ab initio prediction:Prodigal:2.60,similar to AA sequence:RefSeq:YP_208119.1,similar to AA sequence:UniProtKB:P25762,protein motif:CLUSTERS:PRK06863,protein motif:TIGRFAMs:TIGR00621,protein motif:Pfam:PF00436.19;locus_tag=cluster9_reference_00244;product=single-stranded DNA binding protein,Helix-destabilizing protein,single-stranded DNA-binding prote…
cluster9_reference|SC|contig000001	Prodigal:2.60	CDS	265701	266624	.	+	0	ID=cluster9_reference_00245;gene=yhbE;inference=ab initio prediction:Prodigal:2.60,similar to AA sequence:RefSeq:YP_005878334.1,similar to AA sequence:UniProtKB:P0AA73,protein motif:CLUSTERS:PRK11453,protein motif:Cdd:COG2962,protein motif:TIGRFAMs:TIGR00950,protein motif:Pfam:PF00892.14;locus_tag=cluster9_reference_00245;product=putative transporter,Uncharacterized inner membrane transporter yhb…
cluster9_reference|SC|contig000001	Prodigal:2.60	CDS	266689	268077	.	-	0	ID=cluster9_reference_00246;eC_number=4.2.1.2,4.2.1.2;gene=fumC;inference=ab initio prediction:Prodigal:2.60,similar to AA sequence:RefSeq:YP_208117.1,similar to AA sequence:UniProtKB:P05042,protein motif:CLUSTERS:PRK00485,protein motif:Cdd:COG0114,protein motif:TIGRFAMs:TIGR00979,protein motif:Pfam:PF00206.1;locus_tag=cluster9_reference_00246;product=fumarate hydratase,Fumarate hydratase class I…
cluster9_reference|SC|contig000001	Prodigal:2.60	CDS	268221	270200	.	-	0	ID=cluster9_reference_00247;eC_number=2.2.1.1,2.2.1.1;gene=tktA;inference=ab initio prediction:Prodigal:2.60,similar to AA sequence:RefSeq:YP_208116.1,similar to AA sequence:UniProtKB:P27302,protein motif:CLUSTERS:PRK12753,protein motif:Cdd:COG0021,protein motif:TIGRFAMs:TIGR00232,protein motif:Pfam:PF00456.15;locus_tag=cluster9_reference_00247;product=transketolase,Transketolase 1,transketolase,…
cluster9_reference|SC|contig000001	Prodigal:2.60	CDS	270728	272224	.	+	0	ID=cluster9_reference_00248;inference=ab initio prediction:Prodigal:2.60,similar to AA sequence:RefSeq:YP_005889439.1,protein motif:TIGRFAMs:TIGR02745,protein motif:Pfam:PF11614.2;locus_tag=cluster9_reference_00248;product=putative ferredoxin,cytochrome c oxidase accessory protein CcoG,Ubp3 associated protein Bre5;protein_id=gnl|SC|cluster9_reference_00248
cluster9_reference|SC|contig000001	Prodigal:2.60	CDS	272227	272775	.	+	0	ID=cluster9_reference_00249;inference=ab initio prediction:Prodigal:2.60,similar to AA sequence:RefSeq:YP_002001388.1,protein motif:Cdd:COG3198,protein motif:Pfam:PF05751.5;locus_tag=cluster9_reference_00249;product=Inner membrane protein,Uncharacterized protein conserved in bacteria,FixH;protein_id=gnl|SC|cluster9_reference_00249
cluster9_reference|SC|contig000001	Prodigal:2.60	CDS	272986	274161	.	-	0	ID=cluster9_reference_00250;inference=ab initio prediction:Prodigal:2.60,similar to AA sequence:RefSeq:YP_002001391.1,protein motif:TIGRFAMs:TIGR03151,protein motif:Pfam:PF03060.9;locus_tag=cluster9_reference_00250;product=2-nitropropane dioxygenase,putative enoyl-[acyl-carrier-protein] reductase II,Nitronate monooxygenase;protein_id=gnl|SC|cluster9_reference_00250
cluster9_reference|SC|contig000001	Aragorn:1.2.36	tRNA	274717	274791	.	-	0	ID=cluster9_reference_00251;inference=COORDINATES:profile:Aragorn:1.2.36;locus_tag=cluster9_reference_00251;product=tRNA-Glu(ttc)
cluster9_reference|SC|contig000001	Aragorn:1.2.36	tRNA	274809	274885	.	-	0	ID=cluster9_reference_00252;inference=COORDINATES:profile:Aragorn:1.2.36;locus_tag=cluster9_reference_00252;product=tRNA-Arg(acg)
cluster9_reference|SC|contig000001	Prodigal:2.60	CDS	275003	276388	.	+	0	ID=cluster9_reference_00253;eC_number=2.7.7.7;gene=polC;inference=ab initio prediction:Prodigal:2.60,similar to AA sequence:RefSeq:YP_004048485.1,similar to AA sequence:UniProtKB:P13267,protein motif:CLUSTERS:PRK07883,protein motif:TIGRFAMs:TIGR01407,protein motif:Pfam:PF00929.18;locus_tag=cluster9_reference_00253;product=DNA polymerase III subunit,DNA polymerase III polC-type,hypothetical protei…
cluster9_reference|SC|contig000001	Prodigal:2.60	CDS	276599	277378	.	-	0	ID=cluster9_reference_00254;eC_number=1.18.1.2,1.18.1.2;gene=fpr_1;inference=ab initio prediction:Prodigal:2.60,similar to AA sequence:RefSeq:YP_003083452.1,similar to AA sequence:UniProtKB:Q44532,protein motif:CLUSTERS:PRK10926,protein motif:TIGRFAMs:TIGR02160,protein motif:Pfam:PF00175.15;locus_tag=cluster9_reference_00254;product=putative ferredoxin--NADP reductase,Ferredoxin--NADP reductase,f…
cluster9_reference|SC|contig000001	Prodigal:2.60	CDS	277652	280741	.	+	0	ID=cluster9_reference_00255;gene=fpvA_1;inference=ab initio prediction:Prodigal:2.60,similar to AA sequence:RefSeq:YP_005897489.1,similar to AA sequence:UniProtKB:P48632,protein motif:CLUSTERS:PRK10003,protein motif:Cdd:COG4773,protein motif:TIGRFAMs:TIGR01783,protein motif:Pfam:PF00593.18;locus_tag=cluster9_reference_00255;product=TonB-dependent receptor domain-containing protein,Ferripyoverdine…
cluster9_reference|SC|contig000001	Prodigal:2.60	CDS	280989	282047	.	+	0	ID=cluster9_reference_00256;eC_number=2.7.7.7;gene=dinB;inference=ab initio prediction:Prodigal:2.60,similar to AA sequence:RefSeq:YP_002001766.1,similar to AA sequence:UniProtKB:Q47155,protein motif:CLUSTERS:PRK02406,protein motif:Cdd:COG0389,protein motif:Pfam:PF00817.14;locus_tag=cluster9_reference_00256;product=DNA polymerase IV,DNA polymerase IV,DNA polymerase IV,Nucleotidyltransferase/DNA p…
cluster9_reference|SC|contig000001	Prodigal:2.60	CDS	282115	284130	.	-	0	ID=cluster9_reference_00257;eC_number=3.6.4.12;gene=rep;inference=ab initio prediction:Prodigal:2.60,similar to AA sequence:RefSeq:YP_001599486.1,similar to AA sequence:UniProtKB:P09980,protein motif:CLUSTERS:PRK10919,protein motif:Cdd:COG3972,protein motif:TIGRFAMs:TIGR01074,protein motif:Pfam:PF00580.15;locus_tag=cluster9_reference_00257;product=ATP-dependent DNA helicase,ATP-dependent DNA heli…
cluster9_reference|SC|contig000001	Prodigal:2.60	CDS	284150	284914	.	-	0	ID=cluster9_reference_00258;eC_number=4.2.1.10,4.2.1.10;gene=aroD;inference=ab initio prediction:Prodigal:2.60,similar to AA sequence:RefSeq:YP_004048846.1,similar to AA sequence:UniProtKB:P24670,protein motif:CLUSTERS:PRK02412,protein motif:Cdd:COG0128,protein motif:TIGRFAMs:TIGR01093,protein motif:Pfam:PF01487.9;locus_tag=cluster9_reference_00258;product=3-dehydroquinate dehydratase,3-dehydroqu…
cluster9_reference|SC|contig000001	Prodigal:2.60	CDS	285168	286214	.	+	0	ID=cluster9_reference_00259;gene=recA;inference=ab initio prediction:Prodigal:2.60,similar to AA sequence:RefSeq:YP_207870.1,similar to AA sequence:UniProtKB:P62209,protein motif:CLUSTERS:PRK09354,protein motif:Cdd:COG0467,protein motif:TIGRFAMs:TIGR02012,protein motif:Pfam:PF00154.15;locus_tag=cluster9_reference_00259;product=recombinase A,Recombinase A,recombinase A,RecA-superfamily ATPases imp…
cluster9_reference|SC|contig000001	Prodigal:2.60	CDS	286800	287237	.	+	0	ID=cluster9_reference_00260;inference=ab initio prediction:Prodigal:2.60,similar to AA sequence:RefSeq:YP_005898769.1;locus_tag=cluster9_reference_00260;product=fimbrial protein P9-2 precursor;protein_id=gnl|SC|cluster9_reference_00260
cluster9_reference|SC|contig000001	Prodigal:2.60	CDS	287635	287970	.	-	0	ID=cluster9_reference_00261;gene=ybaB;inference=ab initio prediction:Prodigal:2.60,similar to AA sequence:UniProtKB:P0A8B5,protein motif:CLUSTERS:PRK00153,protein motif:TIGRFAMs:TIGR00103,protein motif:Pfam:PF02575.10;locus_tag=cluster9_reference_00261;product=hypothetical protein,hypothetical protein,DNA-binding protein%2C YbaB/EbfC family,Uncharacterised BCR%2C YbaB family COG0718;protein_id=gn…
cluster9_reference|SC|contig000001	Infernal:1.1	ncRNA	288951	288990	.	-	0	ID=cluster9_reference_00262;inference=COORDINATES:profile:Infernal:1.1;locus_tag=cluster9_reference_00262;product=neisseria_FSE
cluster9_reference|SC|contig000001	Prodigal:2.60	CDS	290274	292250	.	-	0	ID=cluster9_reference_00263;gene=mutL;inference=ab initio prediction:Prodigal:2.60,similar to AA sequence:RefSeq:YP_207873.1,similar to AA sequence:UniProtKB:Q5F8M6,protein motif:CLUSTERS:PRK00095,protein motif:Cdd:COG0323,protein motif:TIGRFAMs:TIGR00585,protein motif:Pfam:PF08676.5;locus_tag=cluster9_reference_00263;product=DNA mismatch repair protein,DNA mismatch repair protein mutL,DNA mismat…
cluster9_reference|SC|contig000001	Prodigal:2.60	CDS	292393	292578	.	+	0	ID=cluster9_reference_00264;inference=ab initio prediction:Prodigal:2.60,protein motif:Pfam:PF11943.2;locus_tag=cluster9_reference_00264;product=Protein of unknown function (DUF3460);protein_id=gnl|SC|cluster9_reference_00264
cluster9_reference|SC|contig000001	Prodigal:2.60	CDS	292589	293257	.	+	0	ID=cluster9_reference_00265;eC_number=2.1.1.-;inference=ab initio prediction:Prodigal:2.60,similar to AA sequence:RefSeq:YP_207875.1,similar to AA sequence:UniProtKB:A0R2D5,protein motif:Cdd:COG4122,protein motif:Pfam:PF01596.11;locus_tag=cluster9_reference_00265;product=O-methyltransferase,Putative O-methyltransferase MSMEG_5073,Predicted O-methyltransferase,O-methyltransferase;protein_id=gnl|SC…
cluster9_reference|SC|contig000001	Prodigal:2.60	CDS	293257	293973	.	+	0	ID=cluster9_reference_00266;inference=ab initio prediction:Prodigal:2.60,similar to AA sequence:RefSeq:YP_005895528.1,protein motif:Cdd:COG4105,protein motif:TIGRFAMs:TIGR02795;locus_tag=cluster9_reference_00266;product=putative lipoprotein,DNA uptake lipoprotein,tol-pal system protein YbgF;protein_id=gnl|SC|cluster9_reference_00266
cluster9_reference|SC|contig000001	Prodigal:2.60	CDS	294013	294498	.	+	0	ID=cluster9_reference_00267;eC_number=5.4.99.18;gene=purE;inference=ab initio prediction:Prodigal:2.60,similar to AA sequence:RefSeq:YP_207877.1,similar to AA sequence:UniProtKB:Q9WYS7,protein motif:Cdd:COG0041,protein motif:TIGRFAMs:TIGR01162,protein motif:Pfam:PF00731.14;locus_tag=cluster9_reference_00267;product=phosphoribosylaminoimidazole carboxylase catalytic subunit,N5-carboxyaminoimidazol…
cluster9_reference|SC|contig000001	Prodigal:2.60	CDS	294908	296188	.	-	0	ID=cluster9_reference_00268;eC_number=2.1.1.37,2.1.1.37;gene=dcm;inference=ab initio prediction:Prodigal:2.60,similar to AA sequence:RefSeq:YP_005882600.1,similar to AA sequence:UniProtKB:P05102,protein motif:CLUSTERS:PRK10458,protein motif:TIGRFAMs:TIGR00675,protein motif:Pfam:PF00145.11;locus_tag=cluster9_reference_00268;product=Cytosine-specific methyltransferase NlaX,Modification methylase Hh…
cluster9_reference|SC|contig000001	Prodigal:2.60	CDS	296281	297756	.	+	0	ID=cluster9_reference_00269;eC_number=3.1.21.4;gene=sau3AIR;inference=ab initio prediction:Prodigal:2.60,similar to AA sequence:UniProtKB:P16667,protein motif:CLUSTERS:PRK05070,protein motif:Cdd:COG3066,protein motif:Pfam:PF02976.9;locus_tag=cluster9_reference_00269;product=Type-2 restriction enzyme Sau3AI,DNA mismatch repair protein,DNA mismatch repair protein,DNA mismatch repair enzyme MutH;pro…
cluster9_reference|SC|contig000001	Prodigal:2.60	CDS	297834	299288	.	-	0	ID=cluster9_reference_00270;gene=lutB;inference=ab initio prediction:Prodigal:2.60,similar to AA sequence:RefSeq:YP_002001521.1,similar to AA sequence:UniProtKB:O07021,protein motif:CLUSTERS:PRK11168,protein motif:Cdd:COG0247,protein motif:TIGRFAMs:TIGR00273,protein motif:Pfam:PF02589.9;locus_tag=cluster9_reference_00270;product=(Fe-S)-binding protein,Lactate utilization protein B,sn-glycerol-3-p…
cluster9_reference|SC|contig000001	Prodigal:2.60	CDS	299285	299986	.	-	0	ID=cluster9_reference_00271;inference=ab initio prediction:Prodigal:2.60,similar to AA sequence:UniProtKB:Q9JYT7,protein motif:Pfam:PF02589.9;locus_tag=cluster9_reference_00271;product=hypothetical protein,Uncharacterised ACR%2C YkgG family COG1556;protein_id=gnl|SC|cluster9_reference_00271
cluster9_reference|SC|contig000001	Prodigal:2.60	CDS	299983	300762	.	-	0	ID=cluster9_reference_00272;gene=lutA;inference=ab initio prediction:Prodigal:2.60,similar to AA sequence:RefSeq:YP_003083437.1,similar to AA sequence:UniProtKB:O07020,protein motif:CLUSTERS:PRK06259,protein motif:Cdd:COG0247,protein motif:TIGRFAMs:TIGR03379,protein motif:Pfam:PF02754.10;locus_tag=cluster9_reference_00272;product=putative Fe-S oxidoreductase,Lactate utilization protein A,succinat…
cluster9_reference|SC|contig000001	Prodigal:2.60	CDS	300944	302452	.	+	0	ID=cluster9_reference_00273;gene=hsrA;inference=ab initio prediction:Prodigal:2.60,similar to AA sequence:RefSeq:YP_002001524.1,similar to AA sequence:UniProtKB:P31474,protein motif:CLUSTERS:PRK10504,protein motif:Cdd:COG2814,protein motif:TIGRFAMs:TIGR00711,protein motif:Pfam:PF07690.10;locus_tag=cluster9_reference_00273;product=putative integral membrane protein,High-copy suppressor of rspA,put…
cluster9_reference|SC|contig000001	Prodigal:2.60	CDS	302513	304090	.	+	0	ID=cluster9_reference_00274;eC_number=2.7.8.-;gene=cls;inference=ab initio prediction:Prodigal:2.60,similar to AA sequence:RefSeq:YP_001599472.1,similar to AA sequence:UniProtKB:P63801,protein motif:CLUSTERS:PRK01642,protein motif:TIGRFAMs:TIGR04265,protein motif:Pfam:PF00614.16;locus_tag=cluster9_reference_00274;product=phopholipase D-family protein,Cardiolipin synthase,cardiolipin synthetase,ca…
cluster9_reference|SC|contig000001	Prodigal:2.60	CDS	304298	304831	.	+	0	ID=cluster9_reference_00275;eC_number=3.4.-.-;gene=yafL;inference=ab initio prediction:Prodigal:2.60,similar to AA sequence:RefSeq:YP_001599471.1,similar to AA sequence:UniProtKB:Q47151,protein motif:CLUSTERS:PRK10838,protein motif:Pfam:PF00877.13;locus_tag=cluster9_reference_00275;product=lipoprotein,Probable endopeptidase YafL precursor,outer membrane lipoprotein,NlpC/P60 family;protein_id=gnl|…
cluster9_reference|SC|contig000001	Prodigal:2.60	CDS	304874	306175	.	-	0	ID=cluster9_reference_00276;eC_number=2.5.1.19,2.5.1.19;gene=aroA;inference=ab initio prediction:Prodigal:2.60,similar to AA sequence:RefSeq:YP_208010.1,similar to AA sequence:UniProtKB:Q9KRB0,protein motif:CLUSTERS:PRK11860,protein motif:Cdd:COG0128,protein motif:TIGRFAMs:TIGR01356,protein motif:Pfam:PF00275.14;locus_tag=cluster9_reference_00276;product=3-phosphoshikimate 1-carboxyvinyltransfera…
cluster9_reference|SC|contig000001	Prodigal:2.60	CDS	306570	307046	.	+	0	ID=cluster9_reference_00277;gene=greA;inference=ab initio prediction:Prodigal:2.60,similar to AA sequence:RefSeq:YP_002001530.1,similar to AA sequence:UniProtKB:P0A6W5,protein motif:CLUSTERS:PRK00226,protein motif:Cdd:COG0782,protein motif:TIGRFAMs:TIGR01462,protein motif:Pfam:PF03449.9;locus_tag=cluster9_reference_00277;product=transcription elongation factor GreA,Transcript cleavage factor greA…
cluster9_reference|SC|contig000001	Prodigal:2.60	CDS	309221	310411	.	+	0	ID=cluster9_reference_00278;gene=porA;inference=ab initio prediction:Prodigal:2.60,similar to AA sequence:RefSeq:YP_003083431.1,similar to AA sequence:UniProtKB:P57041,protein motif:Cdd:COG3203,protein motif:Pfam:PF00267.15;locus_tag=cluster9_reference_00278;product=outer membrane porin protein,Class 1 protein,Outer membrane protein (porin),Gram-negative porin;protein_id=gnl|SC|cluster9_reference…
cluster9_reference|SC|contig000001	Prodigal:2.60	CDS	311220	313016	.	-	0	ID=cluster9_reference_00279;eC_number=3.4.-.-;inference=ab initio prediction:Prodigal:2.60,similar to AA sequence:RefSeq:YP_001599465.1,similar to AA sequence:UniProtKB:Q7A552,protein motif:CLUSTERS:PRK09795,protein motif:Cdd:COG0006,protein motif:TIGRFAMs:TIGR00500,protein motif:Pfam:PF00557.1;locus_tag=cluster9_reference_00279;product=aminopeptidase,Uncharacterized peptidase SA1530,aminopeptida…
cluster9_reference|SC|contig000001	Prodigal:2.60	CDS	313474	314727	.	+	0	ID=cluster9_reference_00280;inference=ab initio prediction:Prodigal:2.60,similar to AA sequence:RefSeq:YP_002002343.1,protein motif:Cdd:COG1914,protein motif:Pfam:PF01566.12;locus_tag=cluster9_reference_00280;product=membrane protein,Mn2+ and Fe2+ transporters of the NRAMP family,Natural resistance-associated macrophage protein;protein_id=gnl|SC|cluster9_reference_00280
cluster9_reference|SC|contig000001	Prodigal:2.60	CDS	314882	316393	.	+	0	ID=cluster9_reference_00281;eC_number=6.1.1.6,6.1.1.6;gene=lysS;inference=ab initio prediction:Prodigal:2.60,similar to AA sequence:RefSeq:YP_208507.1,similar to AA sequence:UniProtKB:P0A8N3,protein motif:CLUSTERS:PRK00484,protein motif:Cdd:COG0017,protein motif:TIGRFAMs:TIGR00499,protein motif:Pfam:PF00152.14;locus_tag=cluster9_reference_00281;product=lysyl-tRNA synthetase,Lysine--tRNA ligase,ly…
cluster9_reference|SC|contig000001	Prodigal:2.60	CDS	316470	316658	.	-	0	ID=cluster9_reference_00282;inference=ab initio prediction:Prodigal:2.60,similar to AA sequence:RefSeq:YP_004048151.1;locus_tag=cluster9_reference_00282;product=FAD-binding protein;protein_id=gnl|SC|cluster9_reference_00282
cluster9_reference|SC|contig000001	Prodigal:2.60	CDS	316706	317770	.	-	0	ID=cluster9_reference_00283;inference=ab initio prediction:Prodigal:2.60,similar to AA sequence:RefSeq:YP_005878370.1,protein motif:CLUSTERS:PRK06847,protein motif:TIGRFAMs:TIGR02032,protein motif:Pfam:PF04820.8;locus_tag=cluster9_reference_00283;product=putative dehydrogenase,hypothetical protein,geranylgeranyl reductase family,Tryptophan halogenase;protein_id=gnl|SC|cluster9_reference_00283
cluster9_reference|SC|contig000001	Prodigal:2.60	CDS	318075	319448	.	-	0	ID=cluster9_reference_00284;eC_number=3.6.4.13;gene=rhlE_1;inference=ab initio prediction:Prodigal:2.60,similar to AA sequence:RefSeq:YP_975357.1,similar to AA sequence:UniProtKB:P25888,protein motif:CLUSTERS:PRK10590,protein motif:Cdd:COG2391,protein motif:TIGRFAMs:TIGR01389,protein motif:Pfam:PF00270.23;locus_tag=cluster9_reference_00284;product=ATP-dependent RNA helicase,ATP-dependent RNA heli…
cluster9_reference|SC|contig000001	Prodigal:2.60	CDS	319815	320825	.	+	0	ID=cluster9_reference_00285;eC_number=1.-.-.-;gene=dus_2;inference=ab initio prediction:Prodigal:2.60,similar to AA sequence:RefSeq:YP_001599456.1,similar to AA sequence:UniProtKB:P67717,protein motif:CLUSTERS:PRK10415,protein motif:Cdd:COG2962,protein motif:TIGRFAMs:TIGR00737,protein motif:Pfam:PF01207.11;locus_tag=cluster9_reference_00285;product=tRNA-dihydrouridine synthase B,Probable tRNA-dih…
cluster9_reference|SC|contig000001	Prodigal:2.60	CDS	320856	321095	.	+	0	ID=cluster9_reference_00286;gene=fis;inference=ab initio prediction:Prodigal:2.60,similar to AA sequence:RefSeq:YP_004048154.1,similar to AA sequence:UniProtKB:P0A6R3,protein motif:CLUSTERS:PRK01905,protein motif:TIGRFAMs:TIGR01818,protein motif:Pfam:PF02954.13;locus_tag=cluster9_reference_00286;product=factor-for-inversion-stimulation protein,Hin recombinational enhancer-binding protein,DNA-bind…
cluster9_reference|SC|contig000001	Prodigal:2.60	CDS	321098	321634	.	+	0	ID=cluster9_reference_00287;eC_number=3.1.22.4;gene=ruvC;inference=ab initio prediction:Prodigal:2.60,similar to AA sequence:RefSeq:YP_002000830.1,similar to AA sequence:UniProtKB:P0A814,protein motif:CLUSTERS:PRK00039,protein motif:TIGRFAMs:TIGR00228,protein motif:Pfam:PF02075.11;locus_tag=cluster9_reference_00287;product=Holliday junction resolvase,Crossover junction endodeoxyribonuclease RuvC,…
cluster9_reference|SC|contig000001	Prodigal:2.60	CDS	321673	322554	.	+	0	ID=cluster9_reference_00288;eC_number=2.3.1.-;gene=htrB_1;inference=ab initio prediction:Prodigal:2.60,similar to AA sequence:RefSeq:YP_002000831.1,similar to AA sequence:UniProtKB:P0ACV0,protein motif:CLUSTERS:PRK08706,protein motif:Cdd:COG1560,protein motif:TIGRFAMs:TIGR02207,protein motif:Pfam:PF03279.7;locus_tag=cluster9_reference_00288;product=lipid A biosynthesis lauroyl acyltransferase,Lip…
cluster9_reference|SC|contig000001	Prodigal:2.60	CDS	323305	324099	.	+	0	ID=cluster9_reference_00289;inference=ab initio prediction:Prodigal:2.60,similar to AA sequence:RefSeq:YP_005878376.1,protein motif:Cdd:COG3298,protein motif:Pfam:PF10108.3;locus_tag=cluster9_reference_00289;product=putative polynucleotidyl transferase,Predicted 3'-5' exonuclease related to the exonuclease domain of PolB,Predicted 3'-5' exonuclease related to the exonuclease domain of PolB;protei…
cluster9_reference|SC|contig000001	Prodigal:2.60	CDS	324311	326914	.	+	0	ID=cluster9_reference_00290;eC_number=3.4.11.2,3.4.11.2;gene=pepN;inference=ab initio prediction:Prodigal:2.60,similar to AA sequence:RefSeq:YP_004048159.1,similar to AA sequence:UniProtKB:P04825,protein motif:CLUSTERS:PRK14015,protein motif:TIGRFAMs:TIGR02414,protein motif:Pfam:PF11940.2;locus_tag=cluster9_reference_00290;product=aminopeptidase N,Aminopeptidase N,aminopeptidase N,aminopeptidase …
cluster9_reference|SC|contig000001	Prodigal:2.60	CDS	327366	328244	.	-	0	ID=cluster9_reference_00291;gene=hlyA;inference=ab initio prediction:Prodigal:2.60,similar to AA sequence:RefSeq:YP_002342931.1,similar to AA sequence:UniProtKB:P08715,protein motif:Cdd:COG4247,protein motif:Pfam:PF06594.5;locus_tag=cluster9_reference_00291;product=RTX-family exoprotein,Hemolysin%2C plasmid,3-phytase (myo-inositol-hexaphosphate 3-phosphohydrolase),Haemolysin-type calcium binding …
cluster9_reference|SC|contig000001	Prodigal:2.60	CDS	328672	330117	.	-	0	ID=cluster9_reference_00292;gene=cya;inference=ab initio prediction:Prodigal:2.60,similar to AA sequence:RefSeq:YP_005879096.1,similar to AA sequence:UniProtKB:P15318;locus_tag=cluster9_reference_00292;product=FrpA/C protein,Cyclolysin;protein_id=gnl|SC|cluster9_reference_00292
cluster9_reference|SC|contig000001	Prodigal:2.60	CDS	331175	331903	.	-	0	ID=cluster9_reference_00293;inference=ab initio prediction:Prodigal:2.60,similar to AA sequence:RefSeq:YP_002342929.1;locus_tag=cluster9_reference_00293;product=integral membrane protein;protein_id=gnl|SC|cluster9_reference_00293
cluster9_reference|SC|contig000001	Prodigal:2.60	CDS	331938	332129	.	-	0	ID=cluster9_reference_00294;inference=ab initio prediction:Prodigal:2.60,similar to AA sequence:RefSeq:YP_005878380.1;locus_tag=cluster9_reference_00294;product=FrpA/C-like protein;protein_id=gnl|SC|cluster9_reference_00294
cluster9_reference|SC|contig000001	Prodigal:2.60	CDS	332170	332604	.	-	0	ID=cluster9_reference_00295;inference=ab initio prediction:Prodigal:2.60;locus_tag=cluster9_reference_00295;product=hypothetical protein;protein_id=gnl|SC|cluster9_reference_00295
cluster9_reference|SC|contig000001	Prodigal:2.60	CDS	332941	333480	.	+	0	ID=cluster9_reference_00296;inference=ab initio prediction:Prodigal:2.60,similar to AA sequence:RefSeq:YP_001599719.1,protein motif:Cdd:COG3676,protein motif:Pfam:PF12762.1;locus_tag=cluster9_reference_00296;product=IS1016 transposase,Transposase and inactivated derivatives,ISXO2-like transposase domain;protein_id=gnl|SC|cluster9_reference_00296
cluster9_reference|SC|contig000001	Prodigal:2.60	CDS	334293	336521	.	+	0	ID=cluster9_reference_00297;gene=apxIB_1;inference=ab initio prediction:Prodigal:2.60,similar to AA sequence:RefSeq:YP_001599446.1,similar to AA sequence:UniProtKB:P26760,protein motif:CLUSTERS:PRK11176,protein motif:Cdd:COG2274,protein motif:TIGRFAMs:TIGR01846,protein motif:Pfam:PF00664.17;locus_tag=cluster9_reference_00297;product=ABC transporter family protein,RTX-I toxin determinant B,lipid t…
cluster9_reference|SC|contig000001	Prodigal:2.60	CDS	337176	337394	.	-	0	ID=cluster9_reference_00298;inference=ab initio prediction:Prodigal:2.60,protein motif:CLUSTERS:PRK11415,protein motif:Cdd:COG2841,protein motif:Pfam:PF04325.7;locus_tag=cluster9_reference_00298;product=hypothetical protein,Uncharacterized protein conserved in bacteria,Protein of unknown function (DUF465);protein_id=gnl|SC|cluster9_reference_00298
cluster9_reference|SC|contig000001	Prodigal:2.60	CDS	338168	339943	.	+	0	ID=cluster9_reference_00299;eC_number=2.3.2.2,2.3.2.2;gene=ggt;inference=ab initio prediction:Prodigal:2.60,similar to AA sequence:RefSeq:YP_003083155.1,similar to AA sequence:UniProtKB:P54422,protein motif:CLUSTERS:PRK09615,protein motif:TIGRFAMs:TIGR00066,protein motif:Pfam:PF01019.15;locus_tag=cluster9_reference_00299;product=gamma-glutamyltranspeptidase,Gamma-glutamyltranspeptidase precursor,…
cluster9_reference|SC|contig000001	Prodigal:2.60	CDS	340424	341674	.	+	0	ID=cluster9_reference_00300;eC_number=2.1.2.1,2.1.2.1;gene=glyA;inference=ab initio prediction:Prodigal:2.60,similar to AA sequence:RefSeq:YP_207979.1,similar to AA sequence:UniProtKB:Q88Q27,protein motif:CLUSTERS:PRK13034,protein motif:Cdd:COG0156,protein motif:TIGRFAMs:TIGR00858,protein motif:Pfam:PF00464.13;locus_tag=cluster9_reference_00300;product=serine hydroxymethyltransferase,Pyridoxal-ph…
cluster9_reference|SC|contig000001	Prodigal:2.60	CDS	341802	342533	.	+	0	ID=cluster9_reference_00301;inference=ab initio prediction:Prodigal:2.60,similar to AA sequence:RefSeq:YP_005893207.1,protein motif:Pfam:PF05598.5;locus_tag=cluster9_reference_00301;product=IS1106 transposase,Transposase domain (DUF772);protein_id=gnl|SC|cluster9_reference_00301
cluster9_reference|SC|contig000001	Prodigal:2.60	CDS	343132	343692	.	-	0	ID=cluster9_reference_00302;eC_number=1.15.1.1;gene=sodC;inference=ab initio prediction:Prodigal:2.60,similar to AA sequence:RefSeq:YP_001599443.1,similar to AA sequence:UniProtKB:Q59623,protein motif:CLUSTERS:PRK15388,protein motif:Pfam:PF00080.14;locus_tag=cluster9_reference_00302;product=superoxide dismutase,Superoxide dismutase [Cu-Zn] precursor,Cu/Zn superoxide dismutase,Copper/zinc superoxi…
cluster9_reference|SC|contig000001	Prodigal:2.60	CDS	343848	343946	.	-	0	ID=cluster9_reference_00303;inference=ab initio prediction:Prodigal:2.60;locus_tag=cluster9_reference_00303;product=hypothetical protein;protein_id=gnl|SC|cluster9_reference_00303
cluster9_reference|SC|contig000001	Prodigal:2.60	CDS	344109	345149	.	-	0	ID=cluster9_reference_00304;eC_number=3.2.2.-;gene=mutY;inference=ab initio prediction:Prodigal:2.60,similar to AA sequence:RefSeq:YP_207842.1,similar to AA sequence:UniProtKB:P17802,protein motif:CLUSTERS:PRK10880,protein motif:Cdd:COG0122,protein motif:TIGRFAMs:TIGR01084,protein motif:Pfam:PF00730.1;locus_tag=cluster9_reference_00304;product=adenine glycosylase,A/G-specific adenine glycosylase,…
cluster9_reference|SC|contig000001	Prodigal:2.60	CDS	345312	345494	.	+	0	ID=cluster9_reference_00305;eC_number=1.2.99.4;gene=fdm;inference=ab initio prediction:Prodigal:2.60,similar to AA sequence:RefSeq:YP_002001804.1,similar to AA sequence:UniProtKB:Q52078;locus_tag=cluster9_reference_00305;product=alcohol dehydrogenase,Formaldehyde dismutase;protein_id=gnl|SC|cluster9_reference_00305
cluster9_reference|SC|contig000001	Prodigal:2.60	CDS	345652	346353	.	+	0	ID=cluster9_reference_00306;eC_number=1.1.1.2;gene=adh;inference=ab initio prediction:Prodigal:2.60,similar to AA sequence:RefSeq:YP_002001804.1,similar to AA sequence:UniProtKB:P14941,protein motif:CLUSTERS:PRK05396,protein motif:TIGRFAMs:TIGR00692,protein motif:Pfam:PF00107.20;locus_tag=cluster9_reference_00306;product=alcohol dehydrogenase,NADP-dependent alcohol dehydrogenase,L-threonine 3-deh…
cluster9_reference|SC|contig000001	Prodigal:2.60	CDS	346396	346743	.	+	0	ID=cluster9_reference_00307;inference=ab initio prediction:Prodigal:2.60;locus_tag=cluster9_reference_00307;product=hypothetical protein;protein_id=gnl|SC|cluster9_reference_00307
cluster9_reference|SC|contig000001	Prodigal:2.60	CDS	346611	347249	.	-	0	ID=cluster9_reference_00308;eC_number=4.1.2.14;gene=eda;inference=ab initio prediction:Prodigal:2.60,similar to AA sequence:RefSeq:YP_975343.1,similar to AA sequence:UniProtKB:P0A955,protein motif:CLUSTERS:PRK05718,protein motif:TIGRFAMs:TIGR01182,protein motif:Pfam:PF01081.13;locus_tag=cluster9_reference_00308;product=keto-hydroxyglutarate-aldolase/keto-deoxy- phosphogluconate aldolase,KHG/KDPG …
cluster9_reference|SC|contig000001	Prodigal:2.60	CDS	347340	349175	.	-	0	ID=cluster9_reference_00309;eC_number=4.2.1.12,4.2.1.9;gene=ilvD_1;inference=ab initio prediction:Prodigal:2.60,similar to AA sequence:RefSeq:YP_207846.1,similar to AA sequence:UniProtKB:P51785,protein motif:CLUSTERS:PRK09054,protein motif:Cdd:COG0129,protein motif:TIGRFAMs:TIGR01196,protein motif:Pfam:PF00920.15;locus_tag=cluster9_reference_00309;product=phosphogluconate dehydratase,Dihydroxy-ac…
cluster9_reference|SC|contig000001	Prodigal:2.60	CDS	349691	351136	.	+	0	ID=cluster9_reference_00310;eC_number=1.1.1.49,1.1.1.49;gene=zwf;inference=ab initio prediction:Prodigal:2.60,similar to AA sequence:RefSeq:YP_005901956.1,similar to AA sequence:UniProtKB:A0QP90,protein motif:CLUSTERS:PRK05722,protein motif:TIGRFAMs:TIGR00871,protein motif:Pfam:PF02781.1;locus_tag=cluster9_reference_00310;product=glucose-6-phosphate dehydrogenase,Glucose-6-phosphate 1-dehydrogena…
cluster9_reference|SC|contig000001	Prodigal:2.60	CDS	351416	352111	.	+	0	ID=cluster9_reference_00311;eC_number=3.1.1.31;gene=pgl;inference=ab initio prediction:Prodigal:2.60,similar to AA sequence:RefSeq:YP_002001798.1,similar to AA sequence:UniProtKB:P74618,protein motif:CLUSTERS:PRK00443,protein motif:TIGRFAMs:TIGR01198,protein motif:Pfam:PF01182.1;locus_tag=cluster9_reference_00311;product=6-phosphogluconolactonase,6-phosphogluconolactonase,glucosamine-6-phosphate …
cluster9_reference|SC|contig000001	Prodigal:2.60	CDS	352092	353078	.	+	0	ID=cluster9_reference_00312;eC_number=2.7.1.2,2.7.1.2;gene=glk;inference=ab initio prediction:Prodigal:2.60,similar to AA sequence:RefSeq:YP_207849.1,similar to AA sequence:UniProtKB:P0A6V8,protein motif:CLUSTERS:PRK00292,protein motif:Cdd:COG0837,protein motif:TIGRFAMs:TIGR00749,protein motif:Pfam:PF02685.10;locus_tag=cluster9_reference_00312;product=glucokinase,Glucokinase,glucokinase,Glucokina…
cluster9_reference|SC|contig000001	Prodigal:2.60	CDS	353128	353976	.	+	0	ID=cluster9_reference_00313;gene=ybbH;inference=ab initio prediction:Prodigal:2.60,similar to AA sequence:RefSeq:YP_002001796.1,similar to AA sequence:UniProtKB:Q45581,protein motif:CLUSTERS:PRK11302,protein motif:Cdd:COG2222,protein motif:TIGRFAMs:TIGR03127,protein motif:Pfam:PF01418.11;locus_tag=cluster9_reference_00313;product=putative RpiR-family transcriptional regulator,Uncharacterized HTH-…
cluster9_reference|SC|contig000001	Prodigal:2.60	CDS	354097	355743	.	+	0	ID=cluster9_reference_00314;eC_number=5.3.1.9,5.3.1.9;gene=pgi1;inference=ab initio prediction:Prodigal:2.60,similar to AA sequence:RefSeq:YP_004048526.1,similar to AA sequence:UniProtKB:Q9KUY4,protein motif:CLUSTERS:PRK00179,protein motif:Pfam:PF00342.1;locus_tag=cluster9_reference_00314;product=glucose-6-phosphate isomerase,Glucose-6-phosphate isomerase,glucose-6-phosphate isomerase,Phosphogluc…
cluster9_reference|SC|contig000001	Prodigal:2.60	CDS	355886	356308	.	+	0	ID=cluster9_reference_00315;inference=ab initio prediction:Prodigal:2.60,similar to AA sequence:RefSeq:YP_005889728.1;locus_tag=cluster9_reference_00315;product=putative phage associated protein;protein_id=gnl|SC|cluster9_reference_00315
cluster9_reference|SC|contig000001	Prodigal:2.60	CDS	356839	357294	.	-	0	ID=cluster9_reference_00316;inference=ab initio prediction:Prodigal:2.60,similar to AA sequence:RefSeq:YP_338293.1,protein motif:Cdd:COG3415,protein motif:Pfam:PF01710.10;locus_tag=cluster9_reference_00316;product=transposase,Transposase and inactivated derivatives,Transposase;protein_id=gnl|SC|cluster9_reference_00316
cluster9_reference|SC|contig000001	Prodigal:2.60	CDS	358146	360896	.	-	0	ID=cluster9_reference_00317;eC_number=5.99.1.3;gene=gyrA;inference=ab initio prediction:Prodigal:2.60,similar to AA sequence:RefSeq:YP_207769.1,similar to AA sequence:UniProtKB:P0AES5,protein motif:CLUSTERS:PRK05560,protein motif:Cdd:COG0188,protein motif:TIGRFAMs:TIGR01063,protein motif:Pfam:PF00521.1;locus_tag=cluster9_reference_00317;product=DNA gyrase subunit A,DNA gyrase subunit A,DNA gyrase…
cluster9_reference|SC|contig000001	Prodigal:2.60	CDS	360994	361494	.	-	0	ID=cluster9_reference_00318;gene=hscB;inference=ab initio prediction:Prodigal:2.60,similar to AA sequence:RefSeq:YP_002001908.1,similar to AA sequence:UniProtKB:Q9KTX9,protein motif:CLUSTERS:PRK03578,protein motif:TIGRFAMs:TIGR00714,protein motif:Pfam:PF07743.7;locus_tag=cluster9_reference_00318;product=chaperone protein HscB,Co-chaperone protein hscB homolog,co-chaperone HscB,Fe-S protein assemb…
cluster9_reference|SC|contig000001	Prodigal:2.60	CDS	361576	361797	.	+	0	ID=cluster9_reference_00319;gene=arfA;inference=ab initio prediction:Prodigal:2.60,similar to AA sequence:UniProtKB:P36675,protein motif:Pfam:PF03889.7;locus_tag=cluster9_reference_00319;product=Alternative ribosome-rescue factor A,Domain of unknown function;protein_id=gnl|SC|cluster9_reference_00319
cluster9_reference|SC|contig000001	Prodigal:2.60	CDS	361757	362077	.	-	0	ID=cluster9_reference_00320;gene=iscA;inference=ab initio prediction:Prodigal:2.60,similar to AA sequence:RefSeq:YP_002001907.1,similar to AA sequence:UniProtKB:P0AAC8,protein motif:CLUSTERS:PRK09502,protein motif:TIGRFAMs:TIGR02011,protein motif:Pfam:PF01521.14;locus_tag=cluster9_reference_00320;product=HesB/YadR/YfhF family protein,Iron-sulfur cluster assembly protein,iron-sulfur cluster assemb…
cluster9_reference|SC|contig000001	Prodigal:2.60	CDS	362164	362550	.	-	0	ID=cluster9_reference_00321;gene=nifU;inference=ab initio prediction:Prodigal:2.60,similar to AA sequence:RefSeq:YP_207773.1,similar to AA sequence:UniProtKB:P0ACD4,protein motif:CLUSTERS:PRK11325,protein motif:TIGRFAMs:TIGR01999,protein motif:Pfam:PF01592.10;locus_tag=cluster9_reference_00321;product=scaffold protein,NifU-like protein,scaffold protein,FeS cluster assembly scaffold IscU,NifU-like…
cluster9_reference|SC|contig000001	Prodigal:2.60	CDS	362616	362744	.	-	0	ID=cluster9_reference_00322;inference=ab initio prediction:Prodigal:2.60;locus_tag=cluster9_reference_00322;product=hypothetical protein;protein_id=gnl|SC|cluster9_reference_00322
cluster9_reference|SC|contig000001	Prodigal:2.60	CDS	362891	363736	.	-	0	ID=cluster9_reference_00323;inference=ab initio prediction:Prodigal:2.60;locus_tag=cluster9_reference_00323;product=hypothetical protein;protein_id=gnl|SC|cluster9_reference_00323
cluster9_reference|SC|contig000001	Prodigal:2.60	CDS	363882	365096	.	-	0	ID=cluster9_reference_00324;eC_number=2.8.1.7;gene=iscS;inference=ab initio prediction:Prodigal:2.60,similar to AA sequence:RefSeq:YP_207775.1,similar to AA sequence:UniProtKB:P0A6B7,protein motif:CLUSTERS:PRK14012,protein motif:Cdd:COG3453,protein motif:TIGRFAMs:TIGR02006,protein motif:Pfam:PF00266.1;locus_tag=cluster9_reference_00324;product=cysteine desulfurase,Cysteine desulfurase,cysteine de…
cluster9_reference|SC|contig000001	Prodigal:2.60	CDS	365125	365571	.	-	0	ID=cluster9_reference_00325;gene=iscR;inference=ab initio prediction:Prodigal:2.60,similar to AA sequence:RefSeq:YP_001599421.1,similar to AA sequence:UniProtKB:P0AGK8,protein motif:CLUSTERS:PRK10857,protein motif:TIGRFAMs:TIGR02010,protein motif:Pfam:PF02082.14;locus_tag=cluster9_reference_00325;product=DNA-binding protein,HTH-type transcriptional regulator iscR,DNA-binding transcriptional regul…
cluster9_reference|SC|contig000001	Prodigal:2.60	CDS	365921	367093	.	+	0	ID=cluster9_reference_00326;eC_number=1.1.2.3,1.1.2.3;gene=lldA;inference=ab initio prediction:Prodigal:2.60,similar to AA sequence:RefSeq:YP_005903957.1,similar to AA sequence:UniProtKB:P33232,protein motif:CLUSTERS:PRK11197,protein motif:Cdd:COG1304,protein motif:TIGRFAMs:TIGR03966,protein motif:Pfam:PF01070.12;locus_tag=cluster9_reference_00326;product=L-lactate dehydrogenase,L-lactate dehydro…
cluster9_reference|SC|contig000001	Prodigal:2.60	CDS	367166	367819	.	-	0	ID=cluster9_reference_00327;inference=ab initio prediction:Prodigal:2.60,similar to AA sequence:RefSeq:YP_001598401.1,protein motif:Cdd:COG3676,protein motif:Pfam:PF12762.1;locus_tag=cluster9_reference_00327;product=insertion element IS1016 transposase,Transposase and inactivated derivatives,ISXO2-like transposase domain;protein_id=gnl|SC|cluster9_reference_00327
cluster9_reference|SC|contig000001	Prodigal:2.60	CDS	367893	370667	.	-	0	ID=cluster9_reference_00328;inference=ab initio prediction:Prodigal:2.60,similar to AA sequence:RefSeq:YP_002342905.1,protein motif:Cdd:COG3421,protein motif:Pfam:PF04851.9;locus_tag=cluster9_reference_00328;product=type III restriction/modification system enzyme,Uncharacterized protein conserved in bacteria,Type III restriction enzyme%2C res subunit;protein_id=gnl|SC|cluster9_reference_00328
cluster9_reference|SC|contig000001	Prodigal:2.60	CDS	370657	372030	.	-	0	ID=cluster9_reference_00329;eC_number=2.1.1.72;gene=mboIIM_1;inference=ab initio prediction:Prodigal:2.60,similar to AA sequence:RefSeq:YP_975326.1,similar to AA sequence:UniProtKB:P23192,protein motif:CLUSTERS:PRK11524,protein motif:Cdd:COG2189,protein motif:Pfam:PF01555.12;locus_tag=cluster9_reference_00329;product=type III restriction/modification system modification methylase,Modification met…
cluster9_reference|SC|contig000001	Prodigal:2.60	CDS	372368	372799	.	-	0	ID=cluster9_reference_00330;inference=ab initio prediction:Prodigal:2.60,similar to AA sequence:RefSeq:YP_005889817.1,protein motif:Pfam:PF12564.2;locus_tag=cluster9_reference_00330;product=restriction modification protein Mod,Type III restriction/modification enzyme methylation subunit;protein_id=gnl|SC|cluster9_reference_00330
cluster9_reference|SC|contig000001	Prodigal:2.60	CDS	373003	373947	.	-	0	ID=cluster9_reference_00331;eC_number=4.2.1.70,5.4.99.25;gene=truB;inference=ab initio prediction:Prodigal:2.60,similar to AA sequence:RefSeq:YP_975325.1,similar to AA sequence:UniProtKB:P60340,protein motif:CLUSTERS:PRK01851,protein motif:Cdd:COG0130,protein motif:TIGRFAMs:TIGR00431,protein motif:Pfam:PF01509.1;locus_tag=cluster9_reference_00331;product=tRNA pseudouridine synthase B,tRNA pseudou…
cluster9_reference|SC|contig000001	Prodigal:2.60	CDS	373959	374330	.	-	0	ID=cluster9_reference_00332;gene=rbfA;inference=ab initio prediction:Prodigal:2.60,similar to AA sequence:RefSeq:YP_207783.1,similar to AA sequence:UniProtKB:P65967,protein motif:CLUSTERS:PRK00521,protein motif:TIGRFAMs:TIGR00082,protein motif:Pfam:PF02033.12;locus_tag=cluster9_reference_00332;product=ribosome-binding factor A,Ribosome-binding factor A,ribosome-binding factor A,ribosome-binding f…
cluster9_reference|SC|contig000001	Prodigal:2.60	CDS	374521	375765	.	+	0	ID=cluster9_reference_00333;gene=clpX;inference=ab initio prediction:Prodigal:2.60,similar to AA sequence:RefSeq:YP_002001893.1,similar to AA sequence:UniProtKB:P0A6H1,protein motif:CLUSTERS:PRK05342,protein motif:Cdd:COG1734,protein motif:TIGRFAMs:TIGR00382,protein motif:Pfam:PF07724.8;locus_tag=cluster9_reference_00333;product=ATP-dependent protease ATP-binding subunit ClpX,ATP-dependent Clp pr…
cluster9_reference|SC|contig000001	Prodigal:2.60	CDS	375830	377023	.	-	0	ID=cluster9_reference_00334;eC_number=2.6.1.11,2.6.1.11;gene=argD;inference=ab initio prediction:Prodigal:2.60,similar to AA sequence:RefSeq:YP_005878407.1,similar to AA sequence:UniProtKB:O30508,protein motif:CLUSTERS:PRK05093,protein motif:Cdd:COG4992,protein motif:TIGRFAMs:TIGR03246,protein motif:Pfam:PF00202.15;locus_tag=cluster9_reference_00334;product=acetylornithine/succinyldiaminopimelate…
cluster9_reference|SC|contig000001	Prodigal:2.60	CDS	377427	377927	.	+	0	ID=cluster9_reference_00335;inference=ab initio prediction:Prodigal:2.60;locus_tag=cluster9_reference_00335;product=hypothetical protein;protein_id=gnl|SC|cluster9_reference_00335
cluster9_reference|SC|contig000001	Prodigal:2.60	CDS	378012	378566	.	+	0	ID=cluster9_reference_00336;inference=ab initio prediction:Prodigal:2.60,similar to AA sequence:RefSeq:YP_002001888.1;locus_tag=cluster9_reference_00336;product=Membrane lipoprotein;protein_id=gnl|SC|cluster9_reference_00336
cluster9_reference|SC|contig000001	Prodigal:2.60	CDS	379208	380596	.	-	0	ID=cluster9_reference_00337;eC_number=3.6.4.13;gene=rhlE_2;inference=ab initio prediction:Prodigal:2.60,similar to AA sequence:RefSeq:YP_207789.1,similar to AA sequence:UniProtKB:P25888,protein motif:CLUSTERS:PRK11192,protein motif:Cdd:COG2391,protein motif:TIGRFAMs:TIGR04121,protein motif:Pfam:PF00270.23;locus_tag=cluster9_reference_00337;product=ATP-dependent RNA helicase,ATP-dependent RNA heli…
cluster9_reference|SC|contig000001	Prodigal:2.60	CDS	380924	381871	.	+	0	ID=cluster9_reference_00338;eC_number=2.1.1.173;gene=rlmL_2;inference=ab initio prediction:Prodigal:2.60,similar to AA sequence:RefSeq:YP_005878410.1,similar to AA sequence:UniProtKB:P75864,protein motif:CLUSTERS:PRK11783,protein motif:Cdd:COG3199,protein motif:TIGRFAMs:TIGR00095,protein motif:Pfam:PF10672.3;locus_tag=cluster9_reference_00338;product=putative methyltransferase,Ribosomal RNA large…
cluster9_reference|SC|contig000001	Prodigal:2.60	CDS	381924	382256	.	-	0	ID=cluster9_reference_00339;gene=trxA;inference=ab initio prediction:Prodigal:2.60,similar to AA sequence:RefSeq:YP_002001883.1,similar to AA sequence:UniProtKB:P0AA25,protein motif:CLUSTERS:PRK09381,protein motif:Cdd:COG4232,protein motif:TIGRFAMs:TIGR01068,protein motif:Pfam:PF00085.14;locus_tag=cluster9_reference_00339;product=putative thioredoxin I,Thioredoxin-1,thioredoxin,Thiol:disulfide in…
cluster9_reference|SC|contig000001	Prodigal:2.60	CDS	382555	383028	.	+	0	ID=cluster9_reference_00340;gene=dnrN;inference=ab initio prediction:Prodigal:2.60,similar to AA sequence:RefSeq:YP_002001881.1,similar to AA sequence:UniProtKB:D6JLP0,protein motif:CLUSTERS:PRK10992,protein motif:Cdd:COG3945,protein motif:TIGRFAMs:TIGR03652,protein motif:Pfam:PF01814.17;locus_tag=cluster9_reference_00340;product=Regulator of cell morphogenesis and NO signaling,Iron-sulfur cluste…
cluster9_reference|SC|contig000001	Prodigal:2.60	CDS	383097	383888	.	-	0	ID=cluster9_reference_00341;eC_number=6.3.1.5;gene=nadE;inference=ab initio prediction:Prodigal:2.60,similar to AA sequence:RefSeq:YP_002001880.1,similar to AA sequence:UniProtKB:Q9PPB0,protein motif:CLUSTERS:PRK13980,protein motif:Cdd:COG0171,protein motif:TIGRFAMs:TIGR00552,protein motif:Pfam:PF02540.11;locus_tag=cluster9_reference_00341;product=putative NH(3)-dependent NAD synthetase,NH(3)-dep…
cluster9_reference|SC|contig000001	Prodigal:2.60	CDS	384061	385470	.	+	0	ID=cluster9_reference_00342;eC_number=3.1.11.6;gene=xseA;inference=ab initio prediction:Prodigal:2.60,similar to AA sequence:RefSeq:YP_002001879.1,similar to AA sequence:UniProtKB:P04994,protein motif:CLUSTERS:PRK00286,protein motif:TIGRFAMs:TIGR00237,protein motif:Pfam:PF02601.9;locus_tag=cluster9_reference_00342;product=exodeoxyribonuclease VII large subunit,Exodeoxyribonuclease 7 large subunit…
cluster9_reference|SC|contig000001	Prodigal:2.60	CDS	386340	387881	.	+	0	ID=cluster9_reference_00343;gene=yhjX_1;inference=ab initio prediction:Prodigal:2.60,similar to AA sequence:RefSeq:YP_207795.1,similar to AA sequence:UniProtKB:P37662,protein motif:Cdd:COG0131,protein motif:TIGRFAMs:TIGR00890,protein motif:Pfam:PF07690.10;locus_tag=cluster9_reference_00343;product=membrane transporter,Inner membrane protein yhjX,Imidazoleglycerol-phosphate dehydratase,oxalate/for…
cluster9_reference|SC|contig000001	Prodigal:2.60	CDS	387950	388999	.	-	0	ID=cluster9_reference_00344;eC_number=5.4.99.22;gene=rluB;inference=ab initio prediction:Prodigal:2.60,similar to AA sequence:RefSeq:YP_002001876.1,similar to AA sequence:UniProtKB:P37765,protein motif:CLUSTERS:PRK10700,protein motif:TIGRFAMs:TIGR00093,protein motif:Pfam:PF00849.16;locus_tag=cluster9_reference_00344;product=pseudouridine synthase,Ribosomal large subunit pseudouridine synthase B,2…
cluster9_reference|SC|contig000001	Prodigal:2.60	CDS	389223	389855	.	+	0	ID=cluster9_reference_00345;eC_number=1.4.3.5,1.4.3.5;gene=pdxH;inference=ab initio prediction:Prodigal:2.60,similar to AA sequence:RefSeq:YP_207797.1,similar to AA sequence:UniProtKB:P21159,protein motif:CLUSTERS:PRK05679,protein motif:Cdd:COG0259,protein motif:TIGRFAMs:TIGR00558,protein motif:Pfam:PF01243.14;locus_tag=cluster9_reference_00345;product=pyridoxamine 5'-phosphate oxidase,Pyridoxine…
cluster9_reference|SC|contig000001	Prodigal:2.60	CDS	389984	390994	.	-	0	ID=cluster9_reference_00346;eC_number=1.17.1.-;gene=ascD;inference=ab initio prediction:Prodigal:2.60,similar to AA sequence:RefSeq:YP_207798.1,similar to AA sequence:UniProtKB:Q66DP5,protein motif:CLUSTERS:PRK07609,protein motif:Cdd:COG3217,protein motif:TIGRFAMs:TIGR01941,protein motif:Pfam:PF00175.15;locus_tag=cluster9_reference_00346;product=iron/sulfur-binding oxidoreductase,CDP-6-deoxy-L-th…
cluster9_reference|SC|contig000001	Prodigal:2.60	CDS	391086	392516	.	-	0	ID=cluster9_reference_00347;eC_number=6.3.5.-;gene=gatB;inference=ab initio prediction:Prodigal:2.60,similar to AA sequence:RefSeq:YP_207799.1,similar to AA sequence:UniProtKB:Q3KI28,protein motif:CLUSTERS:PRK05477,protein motif:TIGRFAMs:TIGR00133,protein motif:Pfam:PF02934.9;locus_tag=cluster9_reference_00347;product=aspartyl/glutamyl-tRNA amidotransferase subunit B,Aspartyl/glutamyl-tRNA(Asn/Gl…
cluster9_reference|SC|contig000001	Prodigal:2.60	CDS	392559	393491	.	-	0	ID=cluster9_reference_00348;inference=ab initio prediction:Prodigal:2.60,similar to AA sequence:RefSeq:YP_002001871.1,similar to AA sequence:UniProtKB:Q57144,protein motif:Pfam:PF04393.7;locus_tag=cluster9_reference_00348;product=Hypothetical membrane protein,hypothetical protein,Protein of unknown function (DUF535);protein_id=gnl|SC|cluster9_reference_00348
cluster9_reference|SC|contig000001	Prodigal:2.60	CDS	393488	394933	.	-	0	ID=cluster9_reference_00349;eC_number=6.3.5.-;gene=gatA;inference=ab initio prediction:Prodigal:2.60,similar to AA sequence:RefSeq:YP_207801.1,similar to AA sequence:UniProtKB:Q4ZNS7,protein motif:CLUSTERS:PRK00012,protein motif:Cdd:COG1984,protein motif:TIGRFAMs:TIGR00132,protein motif:Pfam:PF01425.15;locus_tag=cluster9_reference_00349;product=aspartyl/glutamyl-tRNA amidotransferase subunit A,Gl…
cluster9_reference|SC|contig000001	Prodigal:2.60	CDS	394996	395286	.	-	0	ID=cluster9_reference_00350;eC_number=6.3.5.-;gene=gatC;inference=ab initio prediction:Prodigal:2.60,similar to AA sequence:RefSeq:YP_975306.1,similar to AA sequence:UniProtKB:O67904,protein motif:CLUSTERS:PRK00034,protein motif:TIGRFAMs:TIGR00135,protein motif:Pfam:PF02686.9;locus_tag=cluster9_reference_00350;product=aspartyl/glutamyl-tRNA amidotransferase subunit C,Glutamyl-tRNA(Gln) amidotrans…
cluster9_reference|SC|contig000001	Prodigal:2.60	CDS	395437	396090	.	+	0	ID=cluster9_reference_00351;gene=marC;inference=ab initio prediction:Prodigal:2.60,similar to AA sequence:RefSeq:YP_005894126.1,similar to AA sequence:UniProtKB:P0AEY1,protein motif:CLUSTERS:PRK11111,protein motif:TIGRFAMs:TIGR00427,protein motif:Pfam:PF01914.11;locus_tag=cluster9_reference_00351;product=integral membrane protein%2C MarC family,hypothetical protein,hypothetical protein,membrane p…
cluster9_reference|SC|contig000001	Prodigal:2.60	CDS	396095	397438	.	+	0	ID=cluster9_reference_00352;eC_number=1.2.1.16;gene=sad;inference=ab initio prediction:Prodigal:2.60,similar to AA sequence:RefSeq:YP_207804.1,similar to AA sequence:UniProtKB:P76149,protein motif:CLUSTERS:PRK09406,protein motif:Cdd:COG4230,protein motif:TIGRFAMs:TIGR01804,protein motif:Pfam:PF00171.1;locus_tag=cluster9_reference_00352;product=aldehyde dehydrogenase,Succinate semialdehyde dehydro…
cluster9_reference|SC|contig000001	Prodigal:2.60	CDS	397486	397920	.	-	0	ID=cluster9_reference_00353;inference=ab initio prediction:Prodigal:2.60;locus_tag=cluster9_reference_00353;product=hypothetical protein;protein_id=gnl|SC|cluster9_reference_00353
cluster9_reference|SC|contig000001	Prodigal:2.60	CDS	398862	400118	.	-	0	ID=cluster9_reference_00354;eC_number=2.1.1.176;gene=rsmB_1;inference=ab initio prediction:Prodigal:2.60,similar to AA sequence:RefSeq:YP_001599391.1,similar to AA sequence:UniProtKB:P36929,protein motif:CLUSTERS:PRK14902,protein motif:Cdd:COG0144,protein motif:TIGRFAMs:TIGR00563,protein motif:Pfam:PF01189.11;locus_tag=cluster9_reference_00354;product=SUN-family protein,Ribosomal RNA small subuni…
cluster9_reference|SC|contig000001	Prodigal:2.60	CDS	400154	401011	.	-	0	ID=cluster9_reference_00355;inference=ab initio prediction:Prodigal:2.60,protein motif:Pfam:PF08907.5;locus_tag=cluster9_reference_00355;product=Domain of unknown function (DUF1853);protein_id=gnl|SC|cluster9_reference_00355
cluster9_reference|SC|contig000001	Prodigal:2.60	CDS	401073	401888	.	-	0	ID=cluster9_reference_00356;eC_number=2.1.1.-;inference=ab initio prediction:Prodigal:2.60,similar to AA sequence:RefSeq:YP_001599389.1,similar to AA sequence:UniProtKB:P44676,protein motif:CLUSTERS:PRK15114,protein motif:TIGRFAMs:TIGR00050,protein motif:Pfam:PF00588.13;locus_tag=cluster9_reference_00356;product=tRNA/rRNA methyltransferase,Uncharacterized tRNA/rRNA methyltransferase HI_0380,tRNA …
cluster9_reference|SC|contig000001	Prodigal:2.60	CDS	401952	402122	.	+	0	ID=cluster9_reference_00357;inference=ab initio prediction:Prodigal:2.60;locus_tag=cluster9_reference_00357;product=hypothetical protein;protein_id=gnl|SC|cluster9_reference_00357
cluster9_reference|SC|contig000001	Prodigal:2.60	CDS	402132	402917	.	+	0	ID=cluster9_reference_00358;eC_number=3.1.3.25;gene=suhB_1;inference=ab initio prediction:Prodigal:2.60,similar to AA sequence:RefSeq:YP_002001860.1,similar to AA sequence:UniProtKB:P0ADG4,protein motif:CLUSTERS:PRK10757,protein motif:TIGRFAMs:TIGR02067,protein motif:Pfam:PF00459.19;locus_tag=cluster9_reference_00358;product=protein SuhB,Inositol-1-monophosphatase,inositol monophosphatase,histidi…
cluster9_reference|SC|contig000001	Prodigal:2.60	CDS	403176	404027	.	+	0	ID=cluster9_reference_00359;gene=fcuA_1;inference=ab initio prediction:Prodigal:2.60,similar to AA sequence:RefSeq:YP_003083361.1,similar to AA sequence:UniProtKB:Q05202,protein motif:Cdd:COG4774;locus_tag=cluster9_reference_00359;product=putative TonB-dependent ferric siderophore receptor%2C truncated,Ferrichrome receptor FcuA precursor,Outer membrane receptor for monomeric catechols;protein_id=…
cluster9_reference|SC|contig000001	Prodigal:2.60	CDS	404108	404578	.	+	0	ID=cluster9_reference_00360;gene=fcuA_2;inference=ab initio prediction:Prodigal:2.60,similar to AA sequence:RefSeq:YP_003083361.1,similar to AA sequence:UniProtKB:Q05202,protein motif:CLUSTERS:PRK14050,protein motif:Cdd:COG4772,protein motif:TIGRFAMs:TIGR01783,protein motif:Pfam:PF00593.18;locus_tag=cluster9_reference_00360;product=putative TonB-dependent ferric siderophore receptor%2C truncated,…
cluster9_reference|SC|contig000001	Prodigal:2.60	CDS	404702	406252	.	+	0	ID=cluster9_reference_00361;inference=ab initio prediction:Prodigal:2.60,similar to AA sequence:RefSeq:YP_004048764.1,protein motif:Pfam:PF06097.5;locus_tag=cluster9_reference_00361;product=secreted protein,Bacterial protein of unknown function (DUF945);protein_id=gnl|SC|cluster9_reference_00361
cluster9_reference|SC|contig000001	Prodigal:2.60	CDS	406613	408397	.	-	0	ID=cluster9_reference_00362;eC_number=1.8.1.4,1.8.1.4;gene=lpdA;inference=ab initio prediction:Prodigal:2.60,similar to AA sequence:RefSeq:YP_005882912.1,similar to AA sequence:UniProtKB:P0A9P0,protein motif:CLUSTERS:PRK06467,protein motif:Cdd:COG2210,protein motif:TIGRFAMs:TIGR01350,protein motif:Pfam:PF07992.8;locus_tag=cluster9_reference_00362;product=dihydrolipoamide dehydrogenase (E3 compone…
cluster9_reference|SC|contig000001	Prodigal:2.60	CDS	408474	410057	.	-	0	ID=cluster9_reference_00363;eC_number=2.3.1.12,2.3.1.12;gene=aceF;inference=ab initio prediction:Prodigal:2.60,similar to AA sequence:RefSeq:YP_004048762.1,similar to AA sequence:UniProtKB:P06959,protein motif:CLUSTERS:PRK11855,protein motif:Cdd:COG4770,protein motif:TIGRFAMs:TIGR01348,protein motif:Pfam:PF00198.17;locus_tag=cluster9_reference_00363;product=dihydrolipoamide acetyltransferase comp…
cluster9_reference|SC|contig000001	Prodigal:2.60	CDS	410207	412870	.	-	0	ID=cluster9_reference_00364;eC_number=1.2.4.1,1.2.4.1;gene=aceE;inference=ab initio prediction:Prodigal:2.60,similar to AA sequence:RefSeq:YP_207710.1,similar to AA sequence:UniProtKB:P0AFG8,protein motif:CLUSTERS:PRK09405,protein motif:Cdd:COG2609,protein motif:TIGRFAMs:TIGR00759,protein motif:Pfam:PF00456.15;locus_tag=cluster9_reference_00364;product=pyruvate dehydrogenase subunit E1,Pyruvate d…
cluster9_reference|SC|contig000001	Prodigal:2.60	CDS	413564	415276	.	+	0	ID=cluster9_reference_00365;eC_number=6.1.1.15;gene=proS;inference=ab initio prediction:Prodigal:2.60,similar to AA sequence:RefSeq:YP_002001983.1,similar to AA sequence:UniProtKB:Q3KH16,protein motif:CLUSTERS:PRK09194,protein motif:Cdd:COG0442,protein motif:TIGRFAMs:TIGR00409,protein motif:Pfam:PF00587.19;locus_tag=cluster9_reference_00365;product=prolyl-tRNA synthetase,Proline--tRNA ligase,prol…
cluster9_reference|SC|contig000001	Prodigal:2.60	CDS	415339	415995	.	+	0	ID=cluster9_reference_00366;gene=ycgM;inference=ab initio prediction:Prodigal:2.60,similar to AA sequence:RefSeq:YP_003083355.1,similar to AA sequence:UniProtKB:P76004,protein motif:CLUSTERS:PRK10691,protein motif:Cdd:COG0179,protein motif:TIGRFAMs:TIGR02303,protein motif:Pfam:PF01557.12;locus_tag=cluster9_reference_00366;product=putative hydrolase,hypothetical protein,hypothetical protein,2-keto…
cluster9_reference|SC|contig000001	Prodigal:2.60	CDS	416005	416460	.	-	0	ID=cluster9_reference_00367;eC_number=3.1.-.-;gene=yqgF;inference=ab initio prediction:Prodigal:2.60,similar to AA sequence:RefSeq:YP_207713.1,similar to AA sequence:UniProtKB:P0A8I1,protein motif:CLUSTERS:PRK00109,protein motif:TIGRFAMs:TIGR00250,protein motif:Pfam:PF03652.9;locus_tag=cluster9_reference_00367;product=Holliday junction resolvase-like protein,Putative Holliday junction resolvase,H…
cluster9_reference|SC|contig000001	Prodigal:2.60	CDS	416453	417001	.	-	0	ID=cluster9_reference_00368;inference=ab initio prediction:Prodigal:2.60,similar to AA sequence:UniProtKB:Q8EBZ9,protein motif:CLUSTERS:PRK00228,protein motif:Pfam:PF02622.9;locus_tag=cluster9_reference_00368;product=hypothetical protein,hypothetical protein,Uncharacterized ACR%2C COG1678;protein_id=gnl|SC|cluster9_reference_00368
cluster9_reference|SC|contig000001	Prodigal:2.60	CDS	417003	417563	.	-	0	ID=cluster9_reference_00369;inference=ab initio prediction:Prodigal:2.60,similar to AA sequence:RefSeq:YP_002001979.1,protein motif:CLUSTERS:PRK10756,protein motif:Cdd:COG3045,protein motif:Pfam:PF05981.6;locus_tag=cluster9_reference_00369;product=CreA protein,hypothetical protein,Uncharacterized protein conserved in bacteria,CreA protein;protein_id=gnl|SC|cluster9_reference_00369
cluster9_reference|SC|contig000001	Prodigal:2.60	CDS	417891	419681	.	+	0	ID=cluster9_reference_00370;inference=ab initio prediction:Prodigal:2.60,similar to AA sequence:RefSeq:YP_005878439.1,similar to AA sequence:UniProtKB:Q9JZ20,protein motif:CLUSTERS:PRK11637,protein motif:Cdd:COG4942,protein motif:Pfam:PF01551.1;locus_tag=cluster9_reference_00370;product=putative metallopeptidase,hypothetical protein,AmiB activator,Membrane-bound metallopeptidase,Peptidase family …
cluster9_reference|SC|contig000001	Prodigal:2.60	CDS	419808	421292	.	+	0	ID=cluster9_reference_00371;eC_number=3.4.21.102;gene=ctpB;inference=ab initio prediction:Prodigal:2.60,similar to AA sequence:RefSeq:YP_001599375.1,similar to AA sequence:UniProtKB:O35002,protein motif:CLUSTERS:PRK11186,protein motif:Cdd:COG3975,protein motif:TIGRFAMs:TIGR03900,protein motif:Pfam:PF03572.1;locus_tag=cluster9_reference_00371;product=carboxy-terminal processing protease,Carboxy-te…
cluster9_reference|SC|contig000001	Prodigal:2.60	CDS	421549	423648	.	+	0	ID=cluster9_reference_00372;gene=uvrB;inference=ab initio prediction:Prodigal:2.60,similar to AA sequence:RefSeq:YP_001599374.1,similar to AA sequence:UniProtKB:P0A8F8,protein motif:CLUSTERS:PRK05298,protein motif:Cdd:COG4098,protein motif:TIGRFAMs:TIGR00631,protein motif:Pfam:PF12344.2;locus_tag=cluster9_reference_00372;product=excinuclease ABC subunit B,Excinuclease ABC subunit B,excinuclease A…
cluster9_reference|SC|contig000001	Prodigal:2.60	CDS	423761	424324	.	+	0	ID=cluster9_reference_00373;inference=ab initio prediction:Prodigal:2.60;locus_tag=cluster9_reference_00373;product=hypothetical protein;protein_id=gnl|SC|cluster9_reference_00373
cluster9_reference|SC|contig000001	Prodigal:2.60	CDS	424999	425715	.	-	0	ID=cluster9_reference_00374;eC_number=2.1.1.33,2.1.1.33;gene=trmB;inference=ab initio prediction:Prodigal:2.60,similar to AA sequence:RefSeq:YP_207720.1,similar to AA sequence:UniProtKB:P0A8I5,protein motif:CLUSTERS:PRK00121,protein motif:TIGRFAMs:TIGR00091,protein motif:Pfam:PF02390.11;locus_tag=cluster9_reference_00374;product=tRNA (guanine-N(7)-)-methyltransferase,tRNA (guanine-N(7)-)-methyltr…
cluster9_reference|SC|contig000001	Prodigal:2.60	CDS	425832	427235	.	-	0	ID=cluster9_reference_00375;inference=ab initio prediction:Prodigal:2.60,similar to AA sequence:RefSeq:YP_005901898.1,similar to AA sequence:UniProtKB:Q9JZ25,protein motif:Pfam:PF08238.6;locus_tag=cluster9_reference_00375;product=sel1 repeat protein,hypothetical protein,Sel1 repeat;protein_id=gnl|SC|cluster9_reference_00375
cluster9_reference|SC|contig000001	Prodigal:2.60	CDS	427458	429344	.	-	0	ID=cluster9_reference_00376;gene=uvrC;inference=ab initio prediction:Prodigal:2.60,similar to AA sequence:RefSeq:YP_207721.1,similar to AA sequence:UniProtKB:P0A8G0,protein motif:CLUSTERS:PRK00558,protein motif:Cdd:COG0322,protein motif:TIGRFAMs:TIGR00194,protein motif:Pfam:PF08459.5;locus_tag=cluster9_reference_00376;product=excinuclease ABC subunit C,Excinuclease ABC subunit C,excinuclease ABC …
cluster9_reference|SC|contig000001	Prodigal:2.60	CDS	429408	431570	.	-	0	ID=cluster9_reference_00377;eC_number=3.6.3.-;gene=copA_1;inference=ab initio prediction:Prodigal:2.60,similar to AA sequence:RefSeq:YP_001599370.1,similar to AA sequence:UniProtKB:O32220,protein motif:CLUSTERS:PRK10671,protein motif:Cdd:COG4633,protein motif:TIGRFAMs:TIGR01525,protein motif:Pfam:PF00122.14;locus_tag=cluster9_reference_00377;product=cation transporter E1-E2 family ATPase,Copper-e…
cluster9_reference|SC|contig000001	Prodigal:2.60	CDS	431709	432659	.	+	0	ID=cluster9_reference_00378;eC_number=1.8.1.9,1.8.1.9;gene=trxB;inference=ab initio prediction:Prodigal:2.60,similar to AA sequence:RefSeq:YP_207723.1,similar to AA sequence:UniProtKB:P0A9P4,protein motif:CLUSTERS:PRK10262,protein motif:Cdd:COG3634,protein motif:TIGRFAMs:TIGR01292,protein motif:Pfam:PF07992.8;locus_tag=cluster9_reference_00378;product=thioredoxin reductase,Thioredoxin reductase,t…
cluster9_reference|SC|contig000001	Prodigal:2.60	CDS	432815	433183	.	+	0	ID=cluster9_reference_00379;gene=rpsF;inference=ab initio prediction:Prodigal:2.60,similar to AA sequence:RefSeq:YP_207724.1,similar to AA sequence:UniProtKB:P02358,protein motif:CLUSTERS:PRK00453,protein motif:TIGRFAMs:TIGR00166,protein motif:Pfam:PF01250.11;locus_tag=cluster9_reference_00379;product=30S ribosomal protein S6,30S ribosomal protein S6,30S ribosomal protein S6,ribosomal protein S6,…
cluster9_reference|SC|contig000001	Prodigal:2.60	CDS	433493	433723	.	+	0	ID=cluster9_reference_00380;gene=rpsR;inference=ab initio prediction:Prodigal:2.60,similar to AA sequence:RefSeq:YP_207726.1,similar to AA sequence:UniProtKB:P0A7T7,protein motif:CLUSTERS:PRK00391,protein motif:Cdd:COG0238,protein motif:TIGRFAMs:TIGR00165,protein motif:Pfam:PF01084.14;locus_tag=cluster9_reference_00380;product=30S ribosomal protein S18,30S ribosomal protein S18,30S ribosomal prot…
cluster9_reference|SC|contig000001	Prodigal:2.60	CDS	433740	434192	.	+	0	ID=cluster9_reference_00381;gene=rplI;inference=ab initio prediction:Prodigal:2.60,similar to AA sequence:RefSeq:YP_207727.1,similar to AA sequence:UniProtKB:P0A7R1,protein motif:CLUSTERS:PRK00137,protein motif:Cdd:COG0359,protein motif:TIGRFAMs:TIGR00158,protein motif:Pfam:PF03948.8;locus_tag=cluster9_reference_00381;product=50S ribosomal protein L9,50S ribosomal protein L9,50S ribosomal protein…
cluster9_reference|SC|contig000001	Prodigal:2.60	CDS	434980	435786	.	-	0	ID=cluster9_reference_00382;inference=ab initio prediction:Prodigal:2.60,protein motif:Pfam:PF01925.13;locus_tag=cluster9_reference_00382;product=Sulfite exporter TauE/SafE;protein_id=gnl|SC|cluster9_reference_00382
cluster9_reference|SC|contig000001	Prodigal:2.60	CDS	435787	436533	.	-	0	ID=cluster9_reference_00383;eC_number=2.7.8.24;gene=pcs;inference=ab initio prediction:Prodigal:2.60,similar to AA sequence:RefSeq:YP_207729.1,similar to AA sequence:UniProtKB:Q9KJY8,protein motif:Cdd:COG5050,protein motif:TIGRFAMs:TIGR00473,protein motif:Pfam:PF01066.15;locus_tag=cluster9_reference_00383;product=phosphatidylserine synthase,Phosphatidylcholine synthase,sn-1%2C2-diacylglycerol eth…
cluster9_reference|SC|contig000001	Prodigal:2.60	CDS	436775	436900	.	+	0	ID=cluster9_reference_00384;inference=ab initio prediction:Prodigal:2.60;locus_tag=cluster9_reference_00384;product=hypothetical protein;protein_id=gnl|SC|cluster9_reference_00384
cluster9_reference|SC|contig000001	Prodigal:2.60	CDS	437116	437598	.	+	0	ID=cluster9_reference_00385;inference=ab initio prediction:Prodigal:2.60;locus_tag=cluster9_reference_00385;product=hypothetical protein;protein_id=gnl|SC|cluster9_reference_00385
cluster9_reference|SC|contig000001	Prodigal:2.60	CDS	437650	438861	.	-	0	ID=cluster9_reference_00386;gene=pyrP;inference=ab initio prediction:Prodigal:2.60,similar to AA sequence:RefSeq:YP_002001954.1,similar to AA sequence:UniProtKB:P39766,protein motif:CLUSTERS:PRK10720,protein motif:TIGRFAMs:TIGR00801,protein motif:Pfam:PF00860.14;locus_tag=cluster9_reference_00386;product=ABC transporter permease,Uracil transporter,uracil transporter,uracil-xanthine permease,Perme…
cluster9_reference|SC|contig000001	Prodigal:2.60	CDS	439084	441522	.	+	0	ID=cluster9_reference_00387;gene=ftsK_1;inference=ab initio prediction:Prodigal:2.60,similar to AA sequence:RefSeq:YP_002001953.1,similar to AA sequence:UniProtKB:Q9I0M3,protein motif:CLUSTERS:PRK10263,protein motif:Cdd:COG1674,protein motif:TIGRFAMs:TIGR03928,protein motif:Pfam:PF01580.12;locus_tag=cluster9_reference_00387;product=cell division protein FtsK,DNA translocase FtsK,DNA translocase F…
cluster9_reference|SC|contig000001	Prodigal:2.60	CDS	441731	443041	.	+	0	ID=cluster9_reference_00388;eC_number=5.2.1.8;gene=tig;inference=ab initio prediction:Prodigal:2.60,similar to AA sequence:RefSeq:YP_207734.1,similar to AA sequence:UniProtKB:Q9JZ37,protein motif:CLUSTERS:PRK01490,protein motif:Cdd:COG0544,protein motif:TIGRFAMs:TIGR00115,protein motif:Pfam:PF05697.7;locus_tag=cluster9_reference_00388;product=trigger factor,Trigger factor,trigger factor,FKBP-type…
cluster9_reference|SC|contig000001	Prodigal:2.60	CDS	443137	443751	.	+	0	ID=cluster9_reference_00389;eC_number=3.4.21.92;gene=clpP;inference=ab initio prediction:Prodigal:2.60,similar to AA sequence:RefSeq:YP_002001950.1,similar to AA sequence:UniProtKB:Q3K9W9,protein motif:CLUSTERS:PRK00277,protein motif:TIGRFAMs:TIGR00493,protein motif:Pfam:PF00574.17;locus_tag=cluster9_reference_00389;product=ATP-dependent Clp protease proteolytic subunit,ATP-dependent Clp protease…
cluster9_reference|SC|contig000001	Prodigal:2.60	CDS	443804	445069	.	-	0	ID=cluster9_reference_00390;eC_number=1.17.7.1,1.17.7.1;gene=ispG;inference=ab initio prediction:Prodigal:2.60,similar to AA sequence:RefSeq:YP_207736.1,similar to AA sequence:UniProtKB:Q84GJ3,protein motif:CLUSTERS:PRK00366,protein motif:TIGRFAMs:TIGR00612,protein motif:Pfam:PF04551.8;locus_tag=cluster9_reference_00390;product=4-hydroxy-3-methylbut-2-en-1-yl diphosphate synthase,4-hydroxy-3-meth…
cluster9_reference|SC|contig000001	Prodigal:2.60	CDS	445085	445846	.	-	0	ID=cluster9_reference_00391;inference=ab initio prediction:Prodigal:2.60,similar to AA sequence:RefSeq:YP_975266.1,protein motif:CLUSTERS:PRK11189,protein motif:Cdd:COG3914,protein motif:TIGRFAMs:TIGR02521,protein motif:Pfam:PF00515.22;locus_tag=cluster9_reference_00391;product=lipoprotein,lipoprotein NlpI,Predicted O-linked N-acetylglucosamine transferase%2C SPINDLY family,type IV pilus biogenes…
cluster9_reference|SC|contig000001	Prodigal:2.60	CDS	445849	446943	.	-	0	ID=cluster9_reference_00392;eC_number=2.1.1.192;gene=rlmN;inference=ab initio prediction:Prodigal:2.60,similar to AA sequence:RefSeq:YP_005894088.1,similar to AA sequence:UniProtKB:P36979,protein motif:CLUSTERS:PRK11194,protein motif:TIGRFAMs:TIGR00048,protein motif:Pfam:PF04055.15;locus_tag=cluster9_reference_00392;product=radical SAM enzyme%2C Cfr family,Ribosomal RNA large subunit methyltransf…
cluster9_reference|SC|contig000001	Prodigal:2.60	CDS	447086	447511	.	-	0	ID=cluster9_reference_00393;eC_number=2.7.4.6;gene=ndk;inference=ab initio prediction:Prodigal:2.60,similar to AA sequence:RefSeq:YP_002001945.1,similar to AA sequence:UniProtKB:P15266,protein motif:CLUSTERS:PRK00668,protein motif:Cdd:COG0105,protein motif:Pfam:PF00334.13;locus_tag=cluster9_reference_00393;product=nucleoside diphosphate kinase,Nucleoside diphosphate kinase,mulitfunctional nucleos…
cluster9_reference|SC|contig000001	Prodigal:2.60	CDS	447570	448721	.	-	0	ID=cluster9_reference_00394;gene=yhcM;inference=ab initio prediction:Prodigal:2.60,similar to AA sequence:RefSeq:YP_002001944.1,similar to AA sequence:UniProtKB:P64612,protein motif:CLUSTERS:PRK08939,protein motif:Cdd:COG1484,protein motif:Pfam:PF03969.10;locus_tag=cluster9_reference_00394;product=Nucleotide-binding protein,hypothetical protein,primosomal protein DnaI,DNA replication protein,AFG1…
cluster9_reference|SC|contig000001	Prodigal:2.60	CDS	449205	449513	.	+	0	ID=cluster9_reference_00395;inference=ab initio prediction:Prodigal:2.60,similar to AA sequence:RefSeq:YP_002001484.1;locus_tag=cluster9_reference_00395;product=Membrane protein;protein_id=gnl|SC|cluster9_reference_00395
cluster9_reference|SC|contig000001	Prodigal:2.60	CDS	449532	450680	.	+	0	ID=cluster9_reference_00396;inference=ab initio prediction:Prodigal:2.60,protein motif:Cdd:COG4394,protein motif:TIGRFAMs:TIGR03837,protein motif:Pfam:PF10093.3;locus_tag=cluster9_reference_00396;product=Uncharacterized protein conserved in bacteria,conserved hypothetical protein%2C PP_1857 family,Uncharacterized protein conserved in bacteria (DUF2331);protein_id=gnl|SC|cluster9_reference_00396
cluster9_reference|SC|contig000001	Prodigal:2.60	CDS	450723	451283	.	+	0	ID=cluster9_reference_00397;gene=efp;inference=ab initio prediction:Prodigal:2.60,similar to AA sequence:RefSeq:YP_208043.1,similar to AA sequence:UniProtKB:Q9HZZ2,protein motif:CLUSTERS:PRK00529,protein motif:TIGRFAMs:TIGR00038,protein motif:Pfam:PF09285.5;locus_tag=cluster9_reference_00397;product=elongation factor P,Elongation factor P,elongation factor P,translation elongation factor P,Elonga…
cluster9_reference|SC|contig000001	Prodigal:2.60	CDS	451335	452180	.	-	0	ID=cluster9_reference_00398;inference=ab initio prediction:Prodigal:2.60,similar to AA sequence:RefSeq:YP_001599019.1;locus_tag=cluster9_reference_00398;product=lipoprotein;protein_id=gnl|SC|cluster9_reference_00398
cluster9_reference|SC|contig000001	Prodigal:2.60	CDS	452297	452878	.	-	0	ID=cluster9_reference_00399;inference=ab initio prediction:Prodigal:2.60,similar to AA sequence:RefSeq:YP_004048902.1,protein motif:CLUSTERS:PRK08317,protein motif:Cdd:COG4976,protein motif:TIGRFAMs:TIGR02081,protein motif:Pfam:PF07021.6;locus_tag=cluster9_reference_00399;product=methionine biosynthesis MetW,hypothetical protein,Predicted methyltransferase (contains TPR repeat),methionine biosynt…
cluster9_reference|SC|contig000001	Prodigal:2.60	CDS	452875	454014	.	-	0	ID=cluster9_reference_00400;eC_number=2.3.1.31;gene=metX;inference=ab initio prediction:Prodigal:2.60,similar to AA sequence:RefSeq:YP_002001491.1,similar to AA sequence:UniProtKB:Q8F4I0,protein motif:CLUSTERS:PRK00175,protein motif:TIGRFAMs:TIGR01392,protein motif:Pfam:PF00561.1;locus_tag=cluster9_reference_00400;product=homoserine O-acetyltransferase,Homoserine O-acetyltransferase,homoserine O-…
cluster9_reference|SC|contig000001	Prodigal:2.60	CDS	454164	454364	.	+	0	ID=cluster9_reference_00401;inference=ab initio prediction:Prodigal:2.60,similar to AA sequence:RefSeq:YP_002001492.1;locus_tag=cluster9_reference_00401;product=NADH dehydrogenase I subunit N;protein_id=gnl|SC|cluster9_reference_00401
cluster9_reference|SC|contig000001	Prodigal:2.60	CDS	454469	454594	.	-	0	ID=cluster9_reference_00402;gene=rpmJ;inference=ab initio prediction:Prodigal:2.60,similar to AA sequence:RefSeq:YP_208039.1,similar to AA sequence:UniProtKB:Q2EEQ2,protein motif:CLUSTERS:PRK00831,protein motif:TIGRFAMs:TIGR01022,protein motif:Pfam:PF00444.12;locus_tag=cluster9_reference_00402;product=50S ribosomal protein L36,50S ribosomal protein L36 2,50S ribosomal protein L36,ribosomal protei…
cluster9_reference|SC|contig000001	Prodigal:2.60	CDS	454594	454869	.	-	0	ID=cluster9_reference_00403;gene=rpmE2;inference=ab initio prediction:Prodigal:2.60,similar to AA sequence:RefSeq:YP_208038.1,similar to AA sequence:UniProtKB:P0A7N1,protein motif:CLUSTERS:PRK01678,protein motif:Cdd:COG0254,protein motif:TIGRFAMs:TIGR00105,protein motif:Pfam:PF01197.12;locus_tag=cluster9_reference_00403;product=50S ribosomal protein L31,50S ribosomal protein L31 type B,50S riboso…
cluster9_reference|SC|contig000001	Prodigal:2.60	CDS	455070	455948	.	+	0	ID=cluster9_reference_00404;eC_number=1.5.1.20;gene=metF;inference=ab initio prediction:Prodigal:2.60,similar to AA sequence:RefSeq:YP_002001495.1,similar to AA sequence:UniProtKB:Q9JZQ3,protein motif:CLUSTERS:PRK09432,protein motif:TIGRFAMs:TIGR00676,protein motif:Pfam:PF02219.11;locus_tag=cluster9_reference_00404;product=5%2C10-methylenetetrahydrofolate reductase,5%2C10-methylenetetrahydrofolat…
cluster9_reference|SC|contig000001	Prodigal:2.60	CDS	456084	458360	.	+	0	ID=cluster9_reference_00405;eC_number=2.1.1.14,2.1.1.14;gene=metE;inference=ab initio prediction:Prodigal:2.60,similar to AA sequence:RefSeq:YP_208036.1,similar to AA sequence:UniProtKB:Q9JZQ2,protein motif:CLUSTERS:PRK05222,protein motif:TIGRFAMs:TIGR01371,protein motif:Pfam:PF01717.12;locus_tag=cluster9_reference_00405;product=5- methyltetrahydropteroyltriglutamate/homocysteine S-methyltransfer…
cluster9_reference|SC|contig000001	Prodigal:2.60	CDS	458372	458584	.	+	0	ID=cluster9_reference_00406;inference=ab initio prediction:Prodigal:2.60;locus_tag=cluster9_reference_00406;product=hypothetical protein;protein_id=gnl|SC|cluster9_reference_00406
cluster9_reference|SC|contig000001	Prodigal:2.60	CDS	458638	459375	.	+	0	ID=cluster9_reference_00407;eC_number=1.11.1.15;inference=ab initio prediction:Prodigal:2.60,similar to AA sequence:RefSeq:YP_208034.1,similar to AA sequence:UniProtKB:P44758,protein motif:CLUSTERS:PRK10638,protein motif:TIGRFAMs:TIGR02190,protein motif:Pfam:PF08534.4;locus_tag=cluster9_reference_00407;product=peroxiredoxin family protein/glutaredoxin,Hybrid peroxiredoxin hyPrx5,glutaredoxin 3,gl…
cluster9_reference|SC|contig000001	Prodigal:2.60	CDS	459629	461032	.	+	0	ID=cluster9_reference_00408;eC_number=1.8.1.4;gene=pdhD;inference=ab initio prediction:Prodigal:2.60,similar to AA sequence:RefSeq:YP_002001499.1,similar to AA sequence:UniProtKB:P11959,protein motif:CLUSTERS:PRK06292,protein motif:Cdd:COG2210,protein motif:TIGRFAMs:TIGR01350,protein motif:Pfam:PF07992.8;locus_tag=cluster9_reference_00408;product=dihydrolipoamide dehydrogenase,Dihydrolipoyl dehyd…
cluster9_reference|SC|contig000001	Prodigal:2.60	CDS	461315	461692	.	+	0	ID=cluster9_reference_00409;gene=sdhC;inference=ab initio prediction:Prodigal:2.60,similar to AA sequence:RefSeq:YP_005883064.1,similar to AA sequence:UniProtKB:P69054,protein motif:CLUSTERS:PRK09487,protein motif:Cdd:COG2009,protein motif:TIGRFAMs:TIGR02970,protein motif:Pfam:PF01127.16;locus_tag=cluster9_reference_00409;product=putative succinate dehydrogenase cytochrome B subunit,Succinate deh…
cluster9_reference|SC|contig000001	Prodigal:2.60	CDS	461686	462027	.	+	0	ID=cluster9_reference_00410;gene=sdhD;inference=ab initio prediction:Prodigal:2.60,similar to AA sequence:RefSeq:YP_208030.1,similar to AA sequence:UniProtKB:P51057,protein motif:CLUSTERS:PRK09488,protein motif:TIGRFAMs:TIGR02968,protein motif:Pfam:PF01127.16;locus_tag=cluster9_reference_00410;product=succinate dehydrogenase hydrophobic membrane anchor protein,Succinate dehydrogenase hydrophobic …
cluster9_reference|SC|contig000001	Prodigal:2.60	CDS	462030	463793	.	+	0	ID=cluster9_reference_00411;eC_number=1.3.99.1,1.3.99.1;gene=sdhA;inference=ab initio prediction:Prodigal:2.60,similar to AA sequence:RefSeq:YP_974997.1,similar to AA sequence:UniProtKB:P0AC41,protein motif:CLUSTERS:PRK07057,protein motif:Cdd:COG0029,protein motif:TIGRFAMs:TIGR01816,protein motif:Pfam:PF00890.18;locus_tag=cluster9_reference_00411;product=succinate dehydrogenase flavoprotein subun…
cluster9_reference|SC|contig000001	Prodigal:2.60	CDS	463913	464620	.	+	0	ID=cluster9_reference_00412;eC_number=1.3.99.1,1.3.99.1;gene=sdhB;inference=ab initio prediction:Prodigal:2.60,similar to AA sequence:RefSeq:YP_974998.1,similar to AA sequence:UniProtKB:P07014,protein motif:CLUSTERS:PRK12575,protein motif:Cdd:COG0479,protein motif:TIGRFAMs:TIGR00384;locus_tag=cluster9_reference_00412;product=succinate dehydrogenase iron-sulfur subunit,Succinate dehydrogenase iron…
cluster9_reference|SC|contig000001	Prodigal:2.60	CDS	464624	464872	.	+	0	ID=cluster9_reference_00413;inference=ab initio prediction:Prodigal:2.60,similar to AA sequence:RefSeq:YP_005899873.1,similar to AA sequence:UniProtKB:Q9KPA2,protein motif:CLUSTERS:PRK10878,protein motif:Pfam:PF03937.10;locus_tag=cluster9_reference_00413;product=TPR repeat protein,hypothetical protein,hypothetical protein,Flavinator of succinate dehydrogenase;protein_id=gnl|SC|cluster9_reference_…
cluster9_reference|SC|contig000001	Prodigal:2.60	CDS	464984	466267	.	+	0	ID=cluster9_reference_00414;eC_number=2.3.3.1,2.3.3.1;gene=gltA;inference=ab initio prediction:Prodigal:2.60,similar to AA sequence:RefSeq:YP_208026.1,similar to AA sequence:UniProtKB:P0ABH7,protein motif:CLUSTERS:PRK05614,protein motif:TIGRFAMs:TIGR01798,protein motif:Pfam:PF00285.15;locus_tag=cluster9_reference_00414;product=type II citrate synthase,Citrate synthase,type II citrate synthase,cit…
cluster9_reference|SC|contig000001	Prodigal:2.60	CDS	466472	469300	.	+	0	ID=cluster9_reference_00415;eC_number=1.2.4.2;gene=sucA;inference=ab initio prediction:Prodigal:2.60,similar to AA sequence:RefSeq:YP_002001507.1,similar to AA sequence:UniProtKB:P0AFG3,protein motif:CLUSTERS:PRK09404,protein motif:TIGRFAMs:TIGR00239,protein motif:Pfam:PF02779.18;locus_tag=cluster9_reference_00415;product=2-oxoglutarate dehydrogenase E1,2-oxoglutarate dehydrogenase E1 component,2…
cluster9_reference|SC|contig000001	Prodigal:2.60	CDS	469400	470560	.	+	0	ID=cluster9_reference_00416;eC_number=2.3.1.61,2.3.1.61;gene=sucB;inference=ab initio prediction:Prodigal:2.60,similar to AA sequence:RefSeq:YP_975002.1,similar to AA sequence:UniProtKB:P0AFG6,protein motif:CLUSTERS:PRK05704,protein motif:Cdd:COG4770,protein motif:TIGRFAMs:TIGR01347,protein motif:Pfam:PF00198.17;locus_tag=cluster9_reference_00416;product=dihydrolipoamide succinyltransferase,Dihyd…
cluster9_reference|SC|contig000001	Prodigal:2.60	CDS	470925	472358	.	+	0	ID=cluster9_reference_00417;eC_number=1.8.1.4,1.8.1.4;gene=lpd;inference=ab initio prediction:Prodigal:2.60,similar to AA sequence:RefSeq:YP_208023.1,similar to AA sequence:UniProtKB:P14218,protein motif:CLUSTERS:PRK06327,protein motif:Cdd:COG2210,protein motif:TIGRFAMs:TIGR01350,protein motif:Pfam:PF07992.8;locus_tag=cluster9_reference_00417;product=dihydrolipoamide dehydrogenase,Dihydrolipoyl d…
cluster9_reference|SC|contig000001	Prodigal:2.60	CDS	472453	472740	.	+	0	ID=cluster9_reference_00418;inference=ab initio prediction:Prodigal:2.60,similar to AA sequence:RefSeq:YP_004048884.1;locus_tag=cluster9_reference_00418;product=membrane protein;protein_id=gnl|SC|cluster9_reference_00418
cluster9_reference|SC|contig000001	Prodigal:2.60	CDS	472839	474005	.	+	0	ID=cluster9_reference_00419;eC_number=6.2.1.5,6.2.1.5;gene=sucC;inference=ab initio prediction:Prodigal:2.60,similar to AA sequence:RefSeq:YP_208021.1,similar to AA sequence:UniProtKB:Q883Z4,protein motif:CLUSTERS:PRK00696,protein motif:Cdd:COG0045,protein motif:TIGRFAMs:TIGR01016,protein motif:Pfam:PF08442.4;locus_tag=cluster9_reference_00419;product=succinyl-CoA synthetase subunit beta,Succinyl…
cluster9_reference|SC|contig000001	Prodigal:2.60	CDS	474016	474906	.	+	0	ID=cluster9_reference_00420;eC_number=6.2.1.5,6.2.1.5;gene=sucD;inference=ab initio prediction:Prodigal:2.60,similar to AA sequence:RefSeq:YP_208020.1,similar to AA sequence:UniProtKB:P0AGE9,protein motif:CLUSTERS:PRK05678,protein motif:Cdd:COG0074,protein motif:TIGRFAMs:TIGR01019,protein motif:Pfam:PF02629.13;locus_tag=cluster9_reference_00420;product=succinyl-CoA synthetase subunit alpha,Succin…
cluster9_reference|SC|contig000001	Prodigal:2.60	CDS	475141	475470	.	-	0	ID=cluster9_reference_00421;inference=ab initio prediction:Prodigal:2.60,similar to AA sequence:RefSeq:YP_003083463.1,protein motif:Cdd:COG1943,protein motif:Pfam:PF01797.10;locus_tag=cluster9_reference_00421;product=putative type I restriction-modification system DNA methylase,Transposase and inactivated derivatives,Transposase IS200 like;protein_id=gnl|SC|cluster9_reference_00421
cluster9_reference|SC|contig000001	Prodigal:2.60	CDS	475854	476804	.	-	0	ID=cluster9_reference_00422;inference=ab initio prediction:Prodigal:2.60;locus_tag=cluster9_reference_00422;product=hypothetical protein;protein_id=gnl|SC|cluster9_reference_00422
cluster9_reference|SC|contig000001	Prodigal:2.60	CDS	476797	477450	.	-	0	ID=cluster9_reference_00423;inference=ab initio prediction:Prodigal:2.60,protein motif:Pfam:PF02668.10;locus_tag=cluster9_reference_00423;product=Taurine catabolism dioxygenase TauD%2C TfdA family;protein_id=gnl|SC|cluster9_reference_00423
cluster9_reference|SC|contig000001	Prodigal:2.60	CDS	477530	480379	.	-	0	ID=cluster9_reference_00424;gene=uvrA;inference=ab initio prediction:Prodigal:2.60,similar to AA sequence:RefSeq:YP_002000934.1,similar to AA sequence:UniProtKB:P0A698,protein motif:CLUSTERS:PRK00349,protein motif:Cdd:COG4987,protein motif:TIGRFAMs:TIGR00630,protein motif:Pfam:PF00005.21;locus_tag=cluster9_reference_00424;product=excinuclease ABC subunit A,Excinuclease ABC subunit A,excinuclease …
cluster9_reference|SC|contig000001	Prodigal:2.60	CDS	480534	481331	.	+	0	ID=cluster9_reference_00425;inference=ab initio prediction:Prodigal:2.60,similar to AA sequence:RefSeq:YP_001599045.1,protein motif:CLUSTERS:PRK05305,protein motif:TIGRFAMs:TIGR00164,protein motif:Pfam:PF02666.9;locus_tag=cluster9_reference_00425;product=phosphatidylserine decarboxylase,phosphatidylserine decarboxylase,phosphatidylserine decarboxylase homolog,Phosphatidylserine decarboxylase;prot…
cluster9_reference|SC|contig000001	Prodigal:2.60	CDS	482305	484581	.	-	0	ID=cluster9_reference_00426;inference=ab initio prediction:Prodigal:2.60,similar to AA sequence:RefSeq:YP_208276.1,similar to AA sequence:UniProtKB:Q9JZN9,protein motif:CLUSTERS:PRK13524,protein motif:Cdd:COG4206,protein motif:TIGRFAMs:TIGR01785,protein motif:Pfam:PF00593.18;locus_tag=cluster9_reference_00426;product=TonB-dependent receptor protein,Probable TonB-dependent receptor NMB0964 precurs…
cluster9_reference|SC|contig000001	Prodigal:2.60	CDS	484991	485581	.	+	0	ID=cluster9_reference_00427;eC_number=4.1.3.27,2.6.1.85;gene=pabA;inference=ab initio prediction:Prodigal:2.60,similar to AA sequence:RefSeq:YP_208275.1,similar to AA sequence:UniProtKB:P00903,protein motif:CLUSTERS:PRK14607,protein motif:Cdd:COG0135,protein motif:TIGRFAMs:TIGR00566,protein motif:Pfam:PF00117.22;locus_tag=cluster9_reference_00427;product=anthranilate synthase component II,Para-am…
cluster9_reference|SC|contig000001	Prodigal:2.60	CDS	485645	486703	.	+	0	ID=cluster9_reference_00428;eC_number=2.4.2.18;gene=trpD;inference=ab initio prediction:Prodigal:2.60,similar to AA sequence:RefSeq:YP_001599048.1,similar to AA sequence:UniProtKB:A0R048,protein motif:CLUSTERS:PRK00188,protein motif:Cdd:COG0135,protein motif:TIGRFAMs:TIGR01245,protein motif:Pfam:PF00591.15;locus_tag=cluster9_reference_00428;product=anthranilate phosphoribosyltransferase,Anthranil…
cluster9_reference|SC|contig000001	Prodigal:2.60	CDS	487529	488530	.	+	0	ID=cluster9_reference_00429;inference=ab initio prediction:Prodigal:2.60,similar to AA sequence:RefSeq:YP_005882139.1,protein motif:Pfam:PF02486.13;locus_tag=cluster9_reference_00429;product=putative phage replication initiation protein,Replication initiation factor;protein_id=gnl|SC|cluster9_reference_00429
cluster9_reference|SC|contig000001	Prodigal:2.60	CDS	488575	488865	.	+	0	ID=cluster9_reference_00430;inference=ab initio prediction:Prodigal:2.60,similar to AA sequence:RefSeq:YP_208248.1;locus_tag=cluster9_reference_00430;product=phage associated protein;protein_id=gnl|SC|cluster9_reference_00430
cluster9_reference|SC|contig000001	Prodigal:2.60	CDS	488870	489067	.	+	0	ID=cluster9_reference_00431;inference=ab initio prediction:Prodigal:2.60,similar to AA sequence:RefSeq:YP_208247.1;locus_tag=cluster9_reference_00431;product=phage associated protein;protein_id=gnl|SC|cluster9_reference_00431
cluster9_reference|SC|contig000001	Prodigal:2.60	CDS	489141	489359	.	+	0	ID=cluster9_reference_00432;inference=ab initio prediction:Prodigal:2.60,similar to AA sequence:RefSeq:YP_208222.1;locus_tag=cluster9_reference_00432;product=phage associated protein;protein_id=gnl|SC|cluster9_reference_00432
cluster9_reference|SC|contig000001	Prodigal:2.60	CDS	489366	489644	.	+	0	ID=cluster9_reference_00433;inference=ab initio prediction:Prodigal:2.60,similar to AA sequence:RefSeq:YP_003083078.1;locus_tag=cluster9_reference_00433;product=putative phage associated protein;protein_id=gnl|SC|cluster9_reference_00433
cluster9_reference|SC|contig000001	Prodigal:2.60	CDS	489772	489936	.	+	0	ID=cluster9_reference_00434;inference=ab initio prediction:Prodigal:2.60,similar to AA sequence:RefSeq:YP_208220.1,protein motif:Pfam:PF06575.6;locus_tag=cluster9_reference_00434;product=phage associated protein,Protein of unknown function (DUF1132);protein_id=gnl|SC|cluster9_reference_00434
cluster9_reference|SC|contig000001	Prodigal:2.60	CDS	490016	490468	.	+	0	ID=cluster9_reference_00435;gene=tspB;inference=ab initio prediction:Prodigal:2.60,similar to AA sequence:RefSeq:YP_003083079.1,protein motif:Pfam:PF05616.7;locus_tag=cluster9_reference_00435;product=cell-surface protein%2C truncated,Neisseria meningitidis TspB protein;protein_id=gnl|SC|cluster9_reference_00435
cluster9_reference|SC|contig000001	Prodigal:2.60	CDS	491205	491672	.	+	0	ID=cluster9_reference_00436;gene=mdaB_1;inference=ab initio prediction:Prodigal:2.60,similar to AA sequence:RefSeq:YP_001599058.1,similar to AA sequence:UniProtKB:P0AEY5,protein motif:Cdd:COG2249,protein motif:Pfam:PF02525.11;locus_tag=cluster9_reference_00436;product=modulator of drug activity B,Modulator of drug activity B,Putative NADPH-quinone reductase (modulator of drug activity B),Flavodox…
cluster9_reference|SC|contig000001	Prodigal:2.60	CDS	491880	493265	.	-	0	ID=cluster9_reference_00437;eC_number=1.6.1.2,1.6.1.2;gene=pntB;inference=ab initio prediction:Prodigal:2.60,similar to AA sequence:RefSeq:YP_208524.1,similar to AA sequence:UniProtKB:P0AB67,protein motif:CLUSTERS:PRK09444,protein motif:Cdd:COG3288,protein motif:Pfam:PF02233.10;locus_tag=cluster9_reference_00437;product=pyridine nucleotide transhydrogenase,NAD(P) transhydrogenase subunit beta,pyr…
cluster9_reference|SC|contig000001	Prodigal:2.60	CDS	493331	493714	.	-	0	ID=cluster9_reference_00438;inference=ab initio prediction:Prodigal:2.60,similar to AA sequence:RefSeq:YP_002002361.1,protein motif:Pfam:PF01124.12;locus_tag=cluster9_reference_00438;product=Membrane protein,MAPEG family;protein_id=gnl|SC|cluster9_reference_00438
cluster9_reference|SC|contig000001	Prodigal:2.60	CDS	493718	495259	.	-	0	ID=cluster9_reference_00439;eC_number=1.6.1.2;gene=pntA;inference=ab initio prediction:Prodigal:2.60,similar to AA sequence:RefSeq:YP_002002360.1,similar to AA sequence:UniProtKB:P07001,protein motif:CLUSTERS:PRK09424,protein motif:Cdd:COG3288,protein motif:TIGRFAMs:TIGR00561,protein motif:Pfam:PF01262.15;locus_tag=cluster9_reference_00439;product=NAD(P) transhydrogenase subunit alpha,NAD(P) tran…
cluster9_reference|SC|contig000001	Prodigal:2.60	CDS	495549	496382	.	+	0	ID=cluster9_reference_00440;eC_number=3.1.3.3;gene=serB;inference=ab initio prediction:Prodigal:2.60,similar to AA sequence:RefSeq:YP_002002358.1,similar to AA sequence:UniProtKB:P0AGB0,protein motif:CLUSTERS:PRK11133,protein motif:Cdd:COG3830,protein motif:TIGRFAMs:TIGR00338,protein motif:Pfam:PF00702.1;locus_tag=cluster9_reference_00440;product=SerB protein,Phosphoserine phosphatase,phosphoseri…
cluster9_reference|SC|contig000001	Prodigal:2.60	CDS	496446	497669	.	+	0	ID=cluster9_reference_00441;gene=clcA_1;inference=ab initio prediction:Prodigal:2.60,similar to AA sequence:RefSeq:YP_002002357.1,similar to AA sequence:UniProtKB:Q8ZRP8,protein motif:CLUSTERS:PRK01862,protein motif:Pfam:PF00654.14;locus_tag=cluster9_reference_00441;product=Chloride channel protein-related protein,H(+)/Cl(-) exchange transporter ClcA,putative voltage-gated ClC-type chloride chann…
cluster9_reference|SC|contig000001	Prodigal:2.60	CDS	497834	499426	.	+	0	ID=cluster9_reference_00442;eC_number=2.1.2.3;gene=purH;inference=ab initio prediction:Prodigal:2.60,similar to AA sequence:RefSeq:YP_005891771.1,similar to AA sequence:UniProtKB:P15639,protein motif:CLUSTERS:PRK00881,protein motif:Cdd:COG0299,protein motif:TIGRFAMs:TIGR00355,protein motif:Pfam:PF01808.12;locus_tag=cluster9_reference_00442;product=bifunctional purine biosynthesis protein PurH [in…
cluster9_reference|SC|contig000001	Prodigal:2.60	CDS	500039	500995	.	+	0	ID=cluster9_reference_00443;inference=ab initio prediction:Prodigal:2.60,similar to AA sequence:RefSeq:YP_005879129.1,protein motif:Pfam:PF01548.11;locus_tag=cluster9_reference_00443;product=IS110 family transposase,Transposase;protein_id=gnl|SC|cluster9_reference_00443
cluster9_reference|SC|contig000001	Prodigal:2.60	CDS	501150	501584	.	+	0	ID=cluster9_reference_00444;inference=ab initio prediction:Prodigal:2.60,similar to AA sequence:RefSeq:NP_274021.1,protein motif:Cdd:COG4382,protein motif:Pfam:PF06252.6;locus_tag=cluster9_reference_00444;product=E16-like protein,Mu-like prophage protein gp16,Protein of unknown function (DUF1018);protein_id=gnl|SC|cluster9_reference_00444
cluster9_reference|SC|contig000001	Prodigal:2.60	CDS	501565	501993	.	+	0	ID=cluster9_reference_00445;inference=ab initio prediction:Prodigal:2.60,similar to AA sequence:RefSeq:YP_975031.1,protein motif:Cdd:COG5566,protein motif:Pfam:PF08765.5;locus_tag=cluster9_reference_00445;product=phage related protein,Uncharacterized conserved protein,Mor transcription activator family;protein_id=gnl|SC|cluster9_reference_00445
cluster9_reference|SC|contig000001	Prodigal:2.60	CDS	502252	502797	.	+	0	ID=cluster9_reference_00446;inference=ab initio prediction:Prodigal:2.60,similar to AA sequence:RefSeq:YP_001599067.1,protein motif:Pfam:PF01520.12;locus_tag=cluster9_reference_00446;product=N-acetylmuramoyl-L-alanine amidase,N-acetylmuramoyl-L-alanine amidase;protein_id=gnl|SC|cluster9_reference_00446
cluster9_reference|SC|contig000001	Prodigal:2.60	CDS	503003	503167	.	+	0	ID=cluster9_reference_00447;inference=ab initio prediction:Prodigal:2.60,similar to AA sequence:RefSeq:YP_003083091.1;locus_tag=cluster9_reference_00447;product=phage protein;protein_id=gnl|SC|cluster9_reference_00447
cluster9_reference|SC|contig000001	Prodigal:2.60	CDS	503170	503406	.	+	0	ID=cluster9_reference_00448;inference=ab initio prediction:Prodigal:2.60,similar to AA sequence:RefSeq:YP_003083092.1;locus_tag=cluster9_reference_00448;product=phage protein;protein_id=gnl|SC|cluster9_reference_00448
cluster9_reference|SC|contig000001	Prodigal:2.60	CDS	503378	503797	.	+	0	ID=cluster9_reference_00449;inference=ab initio prediction:Prodigal:2.60,similar to AA sequence:RefSeq:YP_003083093.1;locus_tag=cluster9_reference_00449;product=putative phage associated membrane protein;protein_id=gnl|SC|cluster9_reference_00449
cluster9_reference|SC|contig000001	Prodigal:2.60	CDS	503817	503999	.	+	0	ID=cluster9_reference_00450;inference=ab initio prediction:Prodigal:2.60,similar to AA sequence:RefSeq:YP_003083094.1;locus_tag=cluster9_reference_00450;product=phage protein;protein_id=gnl|SC|cluster9_reference_00450
cluster9_reference|SC|contig000001	Prodigal:2.60	CDS	504044	504214	.	-	0	ID=cluster9_reference_00451;inference=ab initio prediction:Prodigal:2.60,similar to AA sequence:RefSeq:YP_003083095.1,similar to AA sequence:UniProtKB:Q7DDI1,protein motif:Cdd:COG3422,protein motif:Pfam:PF07411.6;locus_tag=cluster9_reference_00451;product=phage protein,hypothetical protein,Uncharacterized conserved protein,Domain of unknown function (DUF1508);protein_id=gnl|SC|cluster9_reference_…
cluster9_reference|SC|contig000001	Prodigal:2.60	CDS	504227	504445	.	+	0	ID=cluster9_reference_00452;inference=ab initio prediction:Prodigal:2.60,similar to AA sequence:RefSeq:YP_003083096.1;locus_tag=cluster9_reference_00452;product=phage protein;protein_id=gnl|SC|cluster9_reference_00452
cluster9_reference|SC|contig000001	Prodigal:2.60	CDS	504442	504780	.	+	0	ID=cluster9_reference_00453;inference=ab initio prediction:Prodigal:2.60,similar to AA sequence:RefSeq:YP_003083097.1;locus_tag=cluster9_reference_00453;product=phage protein;protein_id=gnl|SC|cluster9_reference_00453
cluster9_reference|SC|contig000001	Prodigal:2.60	CDS	504792	505058	.	+	0	ID=cluster9_reference_00454;inference=ab initio prediction:Prodigal:2.60,similar to AA sequence:RefSeq:YP_003083098.1;locus_tag=cluster9_reference_00454;product=phage protein;protein_id=gnl|SC|cluster9_reference_00454
cluster9_reference|SC|contig000001	Prodigal:2.60	CDS	505055	505252	.	+	0	ID=cluster9_reference_00455;inference=ab initio prediction:Prodigal:2.60,similar to AA sequence:RefSeq:YP_003083099.1;locus_tag=cluster9_reference_00455;product=phage protein;protein_id=gnl|SC|cluster9_reference_00455
cluster9_reference|SC|contig000001	Prodigal:2.60	CDS	505255	505761	.	+	0	ID=cluster9_reference_00456;inference=ab initio prediction:Prodigal:2.60,similar to AA sequence:RefSeq:YP_005878628.1,protein motif:Pfam:PF08822.5;locus_tag=cluster9_reference_00456;product=phage protein,Protein of unknown function (DUF1804);protein_id=gnl|SC|cluster9_reference_00456
cluster9_reference|SC|contig000001	Prodigal:2.60	CDS	506040	506444	.	-	0	ID=cluster9_reference_00457;inference=ab initio prediction:Prodigal:2.60,similar to AA sequence:RefSeq:YP_005878490.1,protein motif:Cdd:COG3676,protein motif:Pfam:PF12762.1;locus_tag=cluster9_reference_00457;product=IS1016 group transposase,Transposase and inactivated derivatives,ISXO2-like transposase domain;protein_id=gnl|SC|cluster9_reference_00457
cluster9_reference|SC|contig000001	Prodigal:2.60	CDS	506941	508134	.	-	0	ID=cluster9_reference_00458;eC_number=2.6.1.1;gene=aspC;inference=ab initio prediction:Prodigal:2.60,similar to AA sequence:RefSeq:YP_002002338.1,similar to AA sequence:UniProtKB:P00509,protein motif:CLUSTERS:PRK09257,protein motif:TIGRFAMs:TIGR03542,protein motif:Pfam:PF00155.15;locus_tag=cluster9_reference_00458;product=aromatic amino acid aminotransferase,Aspartate aminotransferase,aromatic am…
cluster9_reference|SC|contig000001	Prodigal:2.60	CDS	508216	508713	.	-	0	ID=cluster9_reference_00459;inference=ab initio prediction:Prodigal:2.60;locus_tag=cluster9_reference_00459;product=hypothetical protein;protein_id=gnl|SC|cluster9_reference_00459
cluster9_reference|SC|contig000001	Prodigal:2.60	CDS	508829	509032	.	+	0	ID=cluster9_reference_00460;inference=ab initio prediction:Prodigal:2.60,protein motif:Cdd:COG4391,protein motif:Pfam:PF10276.3;locus_tag=cluster9_reference_00460;product=Uncharacterized protein conserved in bacteria,Zinc-finger domain;protein_id=gnl|SC|cluster9_reference_00460
cluster9_reference|SC|contig000001	Prodigal:2.60	CDS	509201	510787	.	-	0	ID=cluster9_reference_00461;gene=lutP;inference=ab initio prediction:Prodigal:2.60,similar to AA sequence:RefSeq:YP_208503.1,similar to AA sequence:UniProtKB:P71067,protein motif:CLUSTERS:PRK10420,protein motif:TIGRFAMs:TIGR00795,protein motif:Pfam:PF02652.8;locus_tag=cluster9_reference_00461;product=L-lactate permease,L-lactate permease,L-lactate permease,transporter%2C lactate permease (LctP) f…
cluster9_reference|SC|contig000001	Prodigal:2.60	CDS	511056	511778	.	-	0	ID=cluster9_reference_00462;eC_number=3.6.1.54;gene=lpxH;inference=ab initio prediction:Prodigal:2.60,similar to AA sequence:RefSeq:YP_208502.1,similar to AA sequence:UniProtKB:P43341,protein motif:CLUSTERS:PRK05340,protein motif:Cdd:COG2908,protein motif:TIGRFAMs:TIGR01854,protein motif:Pfam:PF12850.1;locus_tag=cluster9_reference_00462;product=UDP-2%2C3-diacylglucosamine hydrolase,UDP-2%2C3-diac…
cluster9_reference|SC|contig000001	Prodigal:2.60	CDS	512027	515512	.	+	0	ID=cluster9_reference_00463;gene=smc;inference=ab initio prediction:Prodigal:2.60,similar to AA sequence:RefSeq:YP_005879136.1,similar to AA sequence:UniProtKB:B8GZ28,protein motif:CLUSTERS:PRK02224,protein motif:Cdd:COG0419,protein motif:TIGRFAMs:TIGR02168,protein motif:Pfam:PF02463.13;locus_tag=cluster9_reference_00463;product=SMC protein,Chromosome partition protein Smc,chromosome segregation …
cluster9_reference|SC|contig000001	Prodigal:2.60	CDS	515863	516909	.	-	0	ID=cluster9_reference_00464;eC_number=1.1.1.1,1.1.1.1;gene=adhA;inference=ab initio prediction:Prodigal:2.60,similar to AA sequence:RefSeq:YP_004049257.1,similar to AA sequence:UniProtKB:P20368,protein motif:CLUSTERS:PRK09422,protein motif:Cdd:COG0115,protein motif:TIGRFAMs:TIGR00692,protein motif:Pfam:PF08240.6;locus_tag=cluster9_reference_00464;product=alcohol dehydrogenase,Alcohol dehydrogenas…
cluster9_reference|SC|contig000001	Prodigal:2.60	CDS	517192	517581	.	-	0	ID=cluster9_reference_00465;gene=pilV1;inference=ab initio prediction:Prodigal:2.60,similar to AA sequence:RefSeq:YP_001598644.1,similar to AA sequence:UniProtKB:P57039,protein motif:CLUSTERS:PRK10574,protein motif:Cdd:COG4968,protein motif:TIGRFAMs:TIGR02532,protein motif:Pfam:PF07963.6;locus_tag=cluster9_reference_00465;product=type IV pilus assembly protein,Pilin,putative major pilin subunit,T…
cluster9_reference|SC|contig000001	Prodigal:2.60	CDS	517807	518982	.	+	0	ID=cluster9_reference_00466;gene=macA;inference=ab initio prediction:Prodigal:2.60,similar to AA sequence:RefSeq:YP_208494.1,similar to AA sequence:UniProtKB:P75830,protein motif:CLUSTERS:PRK11578,protein motif:Cdd:COG4770,protein motif:TIGRFAMs:TIGR01730,protein motif:Pfam:PF12700.1;locus_tag=cluster9_reference_00466;product=ABC transporter periplasmic protein,Macrolide-specific efflux protein m…
cluster9_reference|SC|contig000001	Prodigal:2.60	CDS	519052	520986	.	+	0	ID=cluster9_reference_00467;eC_number=3.6.3.-;gene=macB;inference=ab initio prediction:Prodigal:2.60,similar to AA sequence:RefSeq:YP_208493.1,similar to AA sequence:UniProtKB:Q5MK06,protein motif:CLUSTERS:PRK10535,protein motif:Cdd:COG4181,protein motif:TIGRFAMs:TIGR02211,protein motif:Pfam:PF12704.1;locus_tag=cluster9_reference_00467;product=ABC transporter ATP-binding protein,Macrolide export …
cluster9_reference|SC|contig000001	Prodigal:2.60	CDS	521419	522201	.	-	0	ID=cluster9_reference_00468;gene=dsbC;inference=ab initio prediction:Prodigal:2.60,similar to AA sequence:RefSeq:YP_974590.1,similar to AA sequence:UniProtKB:Q7VU58,protein motif:CLUSTERS:PRK10877,protein motif:Cdd:COG1651,protein motif:Pfam:PF10411.3;locus_tag=cluster9_reference_00468;product=thiol:disulfide interchange protein,Probable thiol:disulfide interchange protein DsbC precursor,protein …
cluster9_reference|SC|contig000001	Prodigal:2.60	CDS	522340	524529	.	+	0	ID=cluster9_reference_00469;eC_number=3.6.4.-;gene=priA;inference=ab initio prediction:Prodigal:2.60,similar to AA sequence:RefSeq:YP_001598648.1,similar to AA sequence:UniProtKB:P17888,protein motif:CLUSTERS:PRK05580,protein motif:Cdd:COG5405,protein motif:TIGRFAMs:TIGR00595,protein motif:Pfam:PF00270.23;locus_tag=cluster9_reference_00469;product=primosome assembly protein PriA,Primosomal protei…
cluster9_reference|SC|contig000001	Prodigal:2.60	CDS	524575	525450	.	-	0	ID=cluster9_reference_00470;inference=ab initio prediction:Prodigal:2.60,similar to AA sequence:RefSeq:YP_004049250.1,protein motif:Pfam:PF05940.6;locus_tag=cluster9_reference_00470;product=integral membrane protein,NnrS protein;protein_id=gnl|SC|cluster9_reference_00470
cluster9_reference|SC|contig000001	Prodigal:2.60	CDS	525473	525649	.	-	0	ID=cluster9_reference_00471;inference=ab initio prediction:Prodigal:2.60,similar to AA sequence:RefSeq:YP_004049250.1;locus_tag=cluster9_reference_00471;product=integral membrane protein;protein_id=gnl|SC|cluster9_reference_00471
cluster9_reference|SC|contig000001	Prodigal:2.60	CDS	525697	526647	.	-	0	ID=cluster9_reference_00472;inference=ab initio prediction:Prodigal:2.60,similar to AA sequence:RefSeq:YP_005879129.1,protein motif:Pfam:PF01548.11;locus_tag=cluster9_reference_00472;product=IS110 family transposase,Transposase;protein_id=gnl|SC|cluster9_reference_00472
cluster9_reference|SC|contig000001	Prodigal:2.60	CDS	527681	529609	.	-	0	ID=cluster9_reference_00473;gene=dnaK;inference=ab initio prediction:Prodigal:2.60,similar to AA sequence:RefSeq:YP_208484.1,similar to AA sequence:UniProtKB:Q9K0N4,protein motif:CLUSTERS:PRK00290,protein motif:Cdd:COG4820,protein motif:TIGRFAMs:TIGR02350,protein motif:Pfam:PF00012.14;locus_tag=cluster9_reference_00473;product=molecular chaperone DnaK,Heat shock protein 70,molecular chaperone Dna…
cluster9_reference|SC|contig000001	Prodigal:2.60	CDS	529817	530089	.	-	0	ID=cluster9_reference_00474;inference=ab initio prediction:Prodigal:2.60,similar to AA sequence:RefSeq:YP_003082658.1;locus_tag=cluster9_reference_00474;product=putative secreted protein;protein_id=gnl|SC|cluster9_reference_00474
cluster9_reference|SC|contig000001	Prodigal:2.60	CDS	530275	530961	.	+	0	ID=cluster9_reference_00475;inference=ab initio prediction:Prodigal:2.60,similar to AA sequence:RefSeq:YP_208482.1,similar to AA sequence:UniProtKB:P44207,protein motif:Pfam:PF00717.17;locus_tag=cluster9_reference_00475;product=transcriptional regulator,Uncharacterized HTH-type transcriptional regulator HI_1476,Peptidase S24-like;protein_id=gnl|SC|cluster9_reference_00475
cluster9_reference|SC|contig000001	Prodigal:2.60	CDS	531093	531431	.	+	0	ID=cluster9_reference_00476;gene=erpA;inference=ab initio prediction:Prodigal:2.60,similar to AA sequence:RefSeq:YP_002002309.1,similar to AA sequence:UniProtKB:P45344,protein motif:CLUSTERS:PRK13623,protein motif:TIGRFAMs:TIGR00049,protein motif:Pfam:PF01521.14;locus_tag=cluster9_reference_00476;product=Putative iron-sulfur cluster insertion protein erpA,Iron-sulfur cluster insertion protein erp…
cluster9_reference|SC|contig000001	Prodigal:2.60	CDS	531591	531905	.	+	0	ID=cluster9_reference_00477;inference=ab initio prediction:Prodigal:2.60,similar to AA sequence:RefSeq:YP_002343235.1;locus_tag=cluster9_reference_00477;product=hypothetical periplasmic protein;protein_id=gnl|SC|cluster9_reference_00477
cluster9_reference|SC|contig000001	Prodigal:2.60	CDS	531996	532208	.	+	0	ID=cluster9_reference_00478;inference=ab initio prediction:Prodigal:2.60;locus_tag=cluster9_reference_00478;product=hypothetical protein;protein_id=gnl|SC|cluster9_reference_00478
cluster9_reference|SC|contig000001	Prodigal:2.60	CDS	532243	533754	.	+	0	ID=cluster9_reference_00479;gene=ubiB;inference=ab initio prediction:Prodigal:2.60,similar to AA sequence:RefSeq:YP_001598659.1,similar to AA sequence:UniProtKB:O07443,protein motif:CLUSTERS:PRK04750,protein motif:TIGRFAMs:TIGR01982,protein motif:Pfam:PF03109.10;locus_tag=cluster9_reference_00479;product=putative ubiquinone biosynthesis protein UbiB,Aminoglycoside acetyltransferase regulator,puta…
cluster9_reference|SC|contig000001	Prodigal:2.60	CDS	534111	534929	.	-	0	ID=cluster9_reference_00480;eC_number=2.3.1.30;gene=cysE;inference=ab initio prediction:Prodigal:2.60,similar to AA sequence:RefSeq:YP_002002304.1,similar to AA sequence:UniProtKB:P0A9D4,protein motif:CLUSTERS:PRK11132,protein motif:Cdd:COG0110,protein motif:TIGRFAMs:TIGR01172,protein motif:Pfam:PF06426.8;locus_tag=cluster9_reference_00480;product=protein CysE,Serine acetyltransferase,serine acet…
cluster9_reference|SC|contig000001	Prodigal:2.60	CDS	535113	535691	.	+	0	ID=cluster9_reference_00481;gene=grpE;inference=ab initio prediction:Prodigal:2.60,similar to AA sequence:RefSeq:YP_208478.1,similar to AA sequence:UniProtKB:Q4KIH2,protein motif:CLUSTERS:PRK14139,protein motif:Pfam:PF01025.13;locus_tag=cluster9_reference_00481;product=heat shock protein GrpE,HSP-70 cofactor,heat shock protein GrpE,GrpE;protein_id=gnl|SC|cluster9_reference_00481
cluster9_reference|SC|contig000001	Prodigal:2.60	CDS	535968	536183	.	-	0	ID=cluster9_reference_00482;inference=ab initio prediction:Prodigal:2.60,similar to AA sequence:RefSeq:YP_002002301.1,protein motif:Pfam:PF04400.7;locus_tag=cluster9_reference_00482;product=Periplasmic protein,Protein of unknown function (DUF539);protein_id=gnl|SC|cluster9_reference_00482
cluster9_reference|SC|contig000001	Prodigal:2.60	CDS	536207	537262	.	-	0	ID=cluster9_reference_00483;gene=apbE;inference=ab initio prediction:Prodigal:2.60,similar to AA sequence:RefSeq:YP_005890149.1,similar to AA sequence:UniProtKB:P41780,protein motif:CLUSTERS:PRK10461,protein motif:Pfam:PF02424.9;locus_tag=cluster9_reference_00483;product=ApbE protein,Thiamine biosynthesis lipoprotein ApbE precursor,thiamine biosynthesis lipoprotein ApbE,ApbE family;protein_id=gnl…
cluster9_reference|SC|contig000001	Prodigal:2.60	CDS	537414	538631	.	-	0	ID=cluster9_reference_00484;eC_number=1.6.5.-;gene=nqrF;inference=ab initio prediction:Prodigal:2.60,similar to AA sequence:RefSeq:YP_208474.1,similar to AA sequence:UniProtKB:Q56584,protein motif:CLUSTERS:PRK05464,protein motif:Cdd:COG4362,protein motif:TIGRFAMs:TIGR01941,protein motif:Pfam:PF00175.15;locus_tag=cluster9_reference_00484;product=Na(+)-translocating NADH-quinone reductase subunit F…
cluster9_reference|SC|contig000001	Prodigal:2.60	CDS	538645	539238	.	-	0	ID=cluster9_reference_00485;eC_number=1.6.5.-;gene=nqrE;inference=ab initio prediction:Prodigal:2.60,similar to AA sequence:RefSeq:YP_208473.1,similar to AA sequence:UniProtKB:Q56589,protein motif:CLUSTERS:PRK02830,protein motif:Cdd:COG4657,protein motif:TIGRFAMs:TIGR01940,protein motif:Pfam:PF02508.8;locus_tag=cluster9_reference_00485;product=Na(+)-translocating NADH-quinone reductase subunit E,…
cluster9_reference|SC|contig000001	Prodigal:2.60	CDS	539242	539868	.	-	0	ID=cluster9_reference_00486;eC_number=1.6.5.-;gene=nqrD;inference=ab initio prediction:Prodigal:2.60,similar to AA sequence:RefSeq:YP_208472.1,similar to AA sequence:UniProtKB:Q57095,protein motif:CLUSTERS:PRK09292,protein motif:Cdd:COG1347,protein motif:TIGRFAMs:TIGR01939,protein motif:Pfam:PF02508.8;locus_tag=cluster9_reference_00486;product=Na(+)-translocating NADH-quinone reductase subunit D,…
cluster9_reference|SC|contig000001	Prodigal:2.60	CDS	539868	540644	.	-	0	ID=cluster9_reference_00487;eC_number=1.6.5.-;gene=nqrC;inference=ab initio prediction:Prodigal:2.60,similar to AA sequence:RefSeq:YP_208471.1,similar to AA sequence:UniProtKB:Q9RFV9,protein motif:CLUSTERS:PRK05346,protein motif:Cdd:COG2869,protein motif:TIGRFAMs:TIGR01938,protein motif:Pfam:PF04205.8;locus_tag=cluster9_reference_00487;product=Na(+)-translocating NADH-quinone reductase subunit C,…
cluster9_reference|SC|contig000001	Prodigal:2.60	CDS	540637	541869	.	-	0	ID=cluster9_reference_00488;eC_number=1.6.5.-;gene=nqrB;inference=ab initio prediction:Prodigal:2.60,similar to AA sequence:RefSeq:YP_208470.1,similar to AA sequence:UniProtKB:Q56587,protein motif:CLUSTERS:PRK05349,protein motif:Cdd:COG4658,protein motif:TIGRFAMs:TIGR01937,protein motif:Pfam:PF03116.9;locus_tag=cluster9_reference_00488;product=Na(+)-translocating NADH-quinone reductase subunit B,…
cluster9_reference|SC|contig000001	Prodigal:2.60	CDS	541872	543215	.	-	0	ID=cluster9_reference_00489;eC_number=1.6.5.-;gene=nqrA;inference=ab initio prediction:Prodigal:2.60,similar to AA sequence:RefSeq:YP_208469.1,similar to AA sequence:UniProtKB:P43955,protein motif:CLUSTERS:PRK05352,protein motif:Cdd:COG4656,protein motif:TIGRFAMs:TIGR01936,protein motif:Pfam:PF05896.5;locus_tag=cluster9_reference_00489;product=Na(+)-translocating NADH-quinone reductase subunit A,…
cluster9_reference|SC|contig000001	Prodigal:2.60	CDS	543563	544984	.	-	0	ID=cluster9_reference_00490;inference=ab initio prediction:Prodigal:2.60,similar to AA sequence:RefSeq:YP_004049228.1,protein motif:Pfam:PF03600.10;locus_tag=cluster9_reference_00490;product=membrane protein,Citrate transporter;protein_id=gnl|SC|cluster9_reference_00490
cluster9_reference|SC|contig000001	Prodigal:2.60	CDS	545343	545702	.	-	0	ID=cluster9_reference_00491;gene=ybaN;inference=ab initio prediction:Prodigal:2.60,similar to AA sequence:RefSeq:YP_002002289.1,similar to AA sequence:UniProtKB:P0AAR5,protein motif:CLUSTERS:PRK10527,protein motif:Pfam:PF04304.7;locus_tag=cluster9_reference_00491;product=Membrane protein,Inner membrane protein ybaN,hypothetical protein,Protein of unknown function (DUF454);protein_id=gnl|SC|cluste…
cluster9_reference|SC|contig000001	Prodigal:2.60	CDS	545699	546316	.	-	0	ID=cluster9_reference_00492;inference=ab initio prediction:Prodigal:2.60,protein motif:Pfam:PF07209.6;locus_tag=cluster9_reference_00492;product=Protein of unknown function (DUF1415);protein_id=gnl|SC|cluster9_reference_00492
cluster9_reference|SC|contig000001	Prodigal:2.60	CDS	546313	546795	.	-	0	ID=cluster9_reference_00493;gene=lrp1;inference=ab initio prediction:Prodigal:2.60,similar to AA sequence:RefSeq:YP_003082677.1,similar to AA sequence:UniProtKB:P0ACJ0,protein motif:CLUSTERS:PRK11169,protein motif:Cdd:COG3398,protein motif:Pfam:PF01037.15;locus_tag=cluster9_reference_00493;product=leucine-responsive regulatory protein,Leucine-responsive regulatory protein,leucine-responsive trans…
cluster9_reference|SC|contig000001	Infernal:1.1	ncRNA	546999	547096	.	+	0	ID=cluster9_reference_00494;inference=COORDINATES:profile:Infernal:1.1;locus_tag=cluster9_reference_00494;product=Glycine
cluster9_reference|SC|contig000001	Prodigal:2.60	CDS	547307	548407	.	+	0	ID=cluster9_reference_00495;eC_number=2.1.2.10,2.1.2.10;gene=gcvT;inference=ab initio prediction:Prodigal:2.60,similar to AA sequence:RefSeq:YP_974614.1,similar to AA sequence:UniProtKB:P27248,protein motif:CLUSTERS:PRK00389,protein motif:Cdd:COG0404,protein motif:TIGRFAMs:TIGR00528,protein motif:Pfam:PF01571.15;locus_tag=cluster9_reference_00495;product=glycine cleavage system aminomethyltransfe…
cluster9_reference|SC|contig000001	Prodigal:2.60	CDS	548569	548955	.	+	0	ID=cluster9_reference_00496;gene=gcvH;inference=ab initio prediction:Prodigal:2.60,similar to AA sequence:RefSeq:YP_002002281.1,similar to AA sequence:UniProtKB:P0A6T9,protein motif:CLUSTERS:PRK01202,protein motif:Cdd:COG0509,protein motif:TIGRFAMs:TIGR00527,protein motif:Pfam:PF01597.13;locus_tag=cluster9_reference_00496;product=glycine cleavage system protein H,Glycine cleavage system H protein…
cluster9_reference|SC|contig000001	Prodigal:2.60	CDS	549107	550354	.	+	0	ID=cluster9_reference_00497;eC_number=1.2.1.70;gene=hemA;inference=ab initio prediction:Prodigal:2.60,similar to AA sequence:RefSeq:YP_208460.1,similar to AA sequence:UniProtKB:P0A6X1,protein motif:CLUSTERS:PRK00045,protein motif:Cdd:COG0373,protein motif:TIGRFAMs:TIGR01035,protein motif:Pfam:PF05201.1;locus_tag=cluster9_reference_00497;product=glutamyl-tRNA reductase,Glutamyl-tRNA reductase,glut…
cluster9_reference|SC|contig000001	Prodigal:2.60	CDS	550682	551203	.	+	0	ID=cluster9_reference_00498;inference=ab initio prediction:Prodigal:2.60,similar to AA sequence:RefSeq:YP_974617.1;locus_tag=cluster9_reference_00498;product=regulatory protein;protein_id=gnl|SC|cluster9_reference_00498
cluster9_reference|SC|contig000001	Prodigal:2.60	CDS	551206	552291	.	+	0	ID=cluster9_reference_00499;inference=ab initio prediction:Prodigal:2.60,similar to AA sequence:RefSeq:YP_004049218.1,protein motif:TIGRFAMs:TIGR04247,protein motif:Pfam:PF05048.7;locus_tag=cluster9_reference_00499;product=periplasmic copper-binding transport system protein,nitrous oxide reductase family maturation protein NosD,Periplasmic copper-binding protein (NosD);protein_id=gnl|SC|cluster9_…
cluster9_reference|SC|contig000001	Prodigal:2.60	CDS	552349	552969	.	+	0	ID=cluster9_reference_00500;eC_number=3.6.3.-;inference=ab initio prediction:Prodigal:2.60,similar to AA sequence:RefSeq:YP_005879104.1,similar to AA sequence:UniProtKB:O07190,protein motif:CLUSTERS:PRK13537,protein motif:Cdd:COG4555,protein motif:TIGRFAMs:TIGR01188,protein motif:Pfam:PF00005.21;locus_tag=cluster9_reference_00500;product=putative ABC transporter ATP-binding protein,Fluoroquinolon…
cluster9_reference|SC|contig000001	Prodigal:2.60	CDS	553108	553602	.	+	0	ID=cluster9_reference_00501;inference=ab initio prediction:Prodigal:2.60,similar to AA sequence:RefSeq:YP_208457.1,protein motif:Pfam:PF05573.6;locus_tag=cluster9_reference_00501;product=dissimilatory nitrous oxide reduction protein%2C lipoprotein,NosL;protein_id=gnl|SC|cluster9_reference_00501
cluster9_reference|SC|contig000001	Prodigal:2.60	CDS	553690	555351	.	-	0	ID=cluster9_reference_00502;eC_number=1.5.5.1,1.5.5.1;inference=ab initio prediction:Prodigal:2.60,similar to AA sequence:RefSeq:YP_208456.1,similar to AA sequence:UniProtKB:Q9HZP5,protein motif:CLUSTERS:PRK10015,protein motif:Cdd:COG3040,protein motif:TIGRFAMs:TIGR02032,protein motif:Pfam:PF05187.7;locus_tag=cluster9_reference_00502;product=electron transfer flavoprotein-ubiquinone oxidoreductas…
cluster9_reference|SC|contig000001	Prodigal:2.60	CDS	555481	556023	.	-	0	ID=cluster9_reference_00503;inference=ab initio prediction:Prodigal:2.60,similar to AA sequence:RefSeq:YP_005879101.1,protein motif:TIGRFAMs:TIGR03796,protein motif:Pfam:PF03412.1;locus_tag=cluster9_reference_00503;product=putative peptidase,NHLM bacteriocin system ABC transporter%2C peptidase/ATP-binding protein,Peptidase C39 family;protein_id=gnl|SC|cluster9_reference_00503
cluster9_reference|SC|contig000001	Prodigal:2.60	CDS	557096	557749	.	-	0	ID=cluster9_reference_00504;inference=ab initio prediction:Prodigal:2.60,similar to AA sequence:RefSeq:YP_001598401.1,protein motif:Cdd:COG3676,protein motif:Pfam:PF12762.1;locus_tag=cluster9_reference_00504;product=insertion element IS1016 transposase,Transposase and inactivated derivatives,ISXO2-like transposase domain;protein_id=gnl|SC|cluster9_reference_00504
cluster9_reference|SC|contig000001	Prodigal:2.60	CDS	563180	563428	.	-	0	ID=cluster9_reference_00505;inference=ab initio prediction:Prodigal:2.60,similar to AA sequence:RefSeq:YP_002000796.1;locus_tag=cluster9_reference_00505;product=putative protein export protein;protein_id=gnl|SC|cluster9_reference_00505
cluster9_reference|SC|contig000001	Prodigal:2.60	CDS	563527	563694	.	-	0	ID=cluster9_reference_00506;inference=ab initio prediction:Prodigal:2.60;locus_tag=cluster9_reference_00506;product=hypothetical protein;protein_id=gnl|SC|cluster9_reference_00506
cluster9_reference|SC|contig000001	Prodigal:2.60	CDS	564738	564899	.	-	0	ID=cluster9_reference_00507;inference=ab initio prediction:Prodigal:2.60,similar to AA sequence:RefSeq:YP_974546.1;locus_tag=cluster9_reference_00507;product=secretion protein;protein_id=gnl|SC|cluster9_reference_00507
cluster9_reference|SC|contig000001	Prodigal:2.60	CDS	564851	565477	.	-	0	ID=cluster9_reference_00508;gene=cvaA;inference=ab initio prediction:Prodigal:2.60,similar to AA sequence:RefSeq:YP_974546.1,similar to AA sequence:UniProtKB:P22519,protein motif:TIGRFAMs:TIGR01843,protein motif:Pfam:PF12700.1;locus_tag=cluster9_reference_00508;product=secretion protein,Colicin V secretion protein CvaA,type I secretion membrane fusion protein%2C HlyD family,HlyD family secretion …
cluster9_reference|SC|contig000001	Prodigal:2.60	CDS	566114	566320	.	-	0	ID=cluster9_reference_00509;inference=ab initio prediction:Prodigal:2.60,similar to AA sequence:RefSeq:YP_974544.1;locus_tag=cluster9_reference_00509;product=lipoprotein;protein_id=gnl|SC|cluster9_reference_00509
cluster9_reference|SC|contig000001	Prodigal:2.60	CDS	566329	567138	.	-	0	ID=cluster9_reference_00510;inference=ab initio prediction:Prodigal:2.60,similar to AA sequence:RefSeq:YP_005900360.1,protein motif:Pfam:PF08007.6;locus_tag=cluster9_reference_00510;product=cupin family protein,Cupin superfamily protein;protein_id=gnl|SC|cluster9_reference_00510
cluster9_reference|SC|contig000001	Prodigal:2.60	CDS	567157	567477	.	-	0	ID=cluster9_reference_00511;inference=ab initio prediction:Prodigal:2.60,similar to AA sequence:RefSeq:YP_005900360.1,protein motif:Pfam:PF08007.6;locus_tag=cluster9_reference_00511;product=cupin family protein,Cupin superfamily protein;protein_id=gnl|SC|cluster9_reference_00511
cluster9_reference|SC|contig000001	Prodigal:2.60	CDS	567839	568120	.	+	0	ID=cluster9_reference_00512;inference=ab initio prediction:Prodigal:2.60,similar to AA sequence:RefSeq:YP_004049282.1,protein motif:CLUSTERS:PRK04214;locus_tag=cluster9_reference_00512;product=ribonuclease BN,ribonuclease BN/unknown domain fusion protein;protein_id=gnl|SC|cluster9_reference_00512
cluster9_reference|SC|contig000001	Prodigal:2.60	CDS	568117	569160	.	+	0	ID=cluster9_reference_00513;eC_number=1.2.1.38,1.2.1.38;gene=argC;inference=ab initio prediction:Prodigal:2.60,similar to AA sequence:RefSeq:YP_207290.1,similar to AA sequence:UniProtKB:Q3K5W5,protein motif:CLUSTERS:PRK00436,protein motif:Cdd:COG0002,protein motif:TIGRFAMs:TIGR01850,protein motif:Pfam:PF01118.18;locus_tag=cluster9_reference_00513;product=N-acetyl-gamma-glutamyl-phosphate reductas…
cluster9_reference|SC|contig000001	Prodigal:2.60	CDS	570263	572305	.	-	0	ID=cluster9_reference_00514;eC_number=3.6.4.12;gene=recG;inference=ab initio prediction:Prodigal:2.60,similar to AA sequence:RefSeq:YP_207289.1,similar to AA sequence:UniProtKB:P24230,protein motif:CLUSTERS:PRK10917,protein motif:Cdd:COG4098,protein motif:TIGRFAMs:TIGR00643,protein motif:Pfam:PF00270.23;locus_tag=cluster9_reference_00514;product=ATP-dependent DNA helicase RecG,ATP-dependent DNA h…
cluster9_reference|SC|contig000001	Prodigal:2.60	CDS	572391	572834	.	-	0	ID=cluster9_reference_00515;gene=secB;inference=ab initio prediction:Prodigal:2.60,similar to AA sequence:RefSeq:YP_207288.1,similar to AA sequence:UniProtKB:Q93TF4,protein motif:CLUSTERS:PRK05751,protein motif:TIGRFAMs:TIGR00809,protein motif:Pfam:PF02556.8;locus_tag=cluster9_reference_00515;product=preprotein translocase subunit SecB,Protein-export protein secB,preprotein translocase subunit Se…
cluster9_reference|SC|contig000001	Prodigal:2.60	CDS	572855	573112	.	-	0	ID=cluster9_reference_00516;gene=grxC;inference=ab initio prediction:Prodigal:2.60,similar to AA sequence:RefSeq:YP_002000785.1,similar to AA sequence:UniProtKB:P0AC62,protein motif:CLUSTERS:PRK10638,protein motif:TIGRFAMs:TIGR02181,protein motif:Pfam:PF00462.18;locus_tag=cluster9_reference_00516;product=putative glutaredoxin,Glutaredoxin-3,glutaredoxin 3,glutaredoxin 3,Glutaredoxin;protein_id=gn…
cluster9_reference|SC|contig000001	Prodigal:2.60	CDS	573326	574819	.	+	0	ID=cluster9_reference_00517;eC_number=3.1.26.-;gene=cafA;inference=ab initio prediction:Prodigal:2.60,similar to AA sequence:RefSeq:NP_274790.1,similar to AA sequence:UniProtKB:P0A9J0,protein motif:CLUSTERS:PRK11712,protein motif:Cdd:COG1530,protein motif:TIGRFAMs:TIGR00757,protein motif:Pfam:PF10150.3;locus_tag=cluster9_reference_00517;product=cytoplasmic axial filament protein,Ribonuclease G,ri…
cluster9_reference|SC|contig000001	Prodigal:2.60	CDS	574854	576104	.	-	0	ID=cluster9_reference_00518;eC_number=2.7.13.3;gene=rssA_1;inference=ab initio prediction:Prodigal:2.60,similar to AA sequence:RefSeq:YP_002000782.1,similar to AA sequence:UniProtKB:Q8GP19,protein motif:CLUSTERS:PRK10337,protein motif:Cdd:COG4191,protein motif:TIGRFAMs:TIGR01386,protein motif:Pfam:PF02518.20;locus_tag=cluster9_reference_00518;product=protein BasS,Swarming motility regulation sens…
cluster9_reference|SC|contig000001	Prodigal:2.60	CDS	576144	576275	.	-	0	ID=cluster9_reference_00519;inference=ab initio prediction:Prodigal:2.60,similar to AA sequence:RefSeq:YP_974535.1;locus_tag=cluster9_reference_00519;product=two-component system response regulator;protein_id=gnl|SC|cluster9_reference_00519
cluster9_reference|SC|contig000001	Prodigal:2.60	CDS	576497	577810	.	-	0	ID=cluster9_reference_00520;gene=citN;inference=ab initio prediction:Prodigal:2.60,similar to AA sequence:RefSeq:YP_974534.1,similar to AA sequence:UniProtKB:P42308,protein motif:Cdd:COG2610,protein motif:TIGRFAMs:TIGR00784,protein motif:Pfam:PF03600.10;locus_tag=cluster9_reference_00520;product=transmembrane transport protein,Citrate transporter,H+/gluconate symporter and related permeases,citra…
cluster9_reference|SC|contig000001	Prodigal:2.60	CDS	578379	578945	.	-	0	ID=cluster9_reference_00521;inference=ab initio prediction:Prodigal:2.60,similar to AA sequence:RefSeq:YP_002000777.1,protein motif:Cdd:COG0431,protein motif:Pfam:PF03358.9;locus_tag=cluster9_reference_00521;product=Oxidoreductase,Predicted flavoprotein,NADPH-dependent FMN reductase;protein_id=gnl|SC|cluster9_reference_00521
cluster9_reference|SC|contig000001	Prodigal:2.60	CDS	578993	580519	.	+	0	ID=cluster9_reference_00522;eC_number=3.4.16.4;gene=pbp3;inference=ab initio prediction:Prodigal:2.60,similar to AA sequence:RefSeq:YP_001598590.1,similar to AA sequence:UniProtKB:P39844,protein motif:CLUSTERS:PRK11113,protein motif:TIGRFAMs:TIGR00666,protein motif:Pfam:PF02113.9;locus_tag=cluster9_reference_00522;product=penicillin-binding protein 3,D-alanyl-D-alanine carboxypeptidase dacC precu…
cluster9_reference|SC|contig000001	Prodigal:2.60	CDS	581203	582372	.	-	0	ID=cluster9_reference_00523;eC_number=2.5.1.6;gene=metK;inference=ab initio prediction:Prodigal:2.60,similar to AA sequence:RefSeq:YP_005888928.1,similar to AA sequence:UniProtKB:Q63YH5,protein motif:CLUSTERS:PRK05250,protein motif:TIGRFAMs:TIGR01034,protein motif:Pfam:PF02773.10;locus_tag=cluster9_reference_00523;product=S-adenosylmethionine synthetase,S-adenosylmethionine synthase,S-adenosylmet…
cluster9_reference|SC|contig000001	Prodigal:2.60	CDS	582718	583614	.	+	0	ID=cluster9_reference_00524;eC_number=2.3.1.-;gene=htrB_2;inference=ab initio prediction:Prodigal:2.60,similar to AA sequence:RefSeq:YP_002000773.1,similar to AA sequence:UniProtKB:P0ACV0,protein motif:CLUSTERS:PRK08905,protein motif:Cdd:COG1560,protein motif:TIGRFAMs:TIGR02207,protein motif:Pfam:PF03279.7;locus_tag=cluster9_reference_00524;product=lipid A biosynthesis lauroyl acyltransferase,Lip…
cluster9_reference|SC|contig000001	Prodigal:2.60	CDS	583658	584722	.	-	0	ID=cluster9_reference_00525;eC_number=3.4.24.57;gene=gcp;inference=ab initio prediction:Prodigal:2.60,similar to AA sequence:RefSeq:YP_207277.1,similar to AA sequence:UniProtKB:P05852,protein motif:CLUSTERS:PRK09604,protein motif:Cdd:COG5624,protein motif:TIGRFAMs:TIGR03723,protein motif:Pfam:PF00814.19;locus_tag=cluster9_reference_00525;product=DNA-binding/iron metalloprotein/AP endonuclease,t(6…
cluster9_reference|SC|contig000001	Prodigal:2.60	CDS	584838	586025	.	-	0	ID=cluster9_reference_00526;gene=ccmF;inference=ab initio prediction:Prodigal:2.60,similar to AA sequence:RefSeq:YP_207276.1,similar to AA sequence:UniProtKB:P33927,protein motif:Cdd:COG4137,protein motif:TIGRFAMs:TIGR03144,protein motif:Pfam:PF01578.14;locus_tag=cluster9_reference_00526;product=cytochrome synthesis protein,Cytochrome c-type biogenesis protein CcmF,ABC-type uncharacterized transp…
cluster9_reference|SC|contig000001	Prodigal:2.60	CDS	586018	588033	.	-	0	ID=cluster9_reference_00527;gene=ccsB;inference=ab initio prediction:Prodigal:2.60,similar to AA sequence:RefSeq:YP_207275.1,similar to AA sequence:UniProtKB:P73912,protein motif:Pfam:PF05140.8;locus_tag=cluster9_reference_00527;product=cytochrome biogenesis protein,Cytochrome c biogenesis protein CcsB,ResB-like family;protein_id=gnl|SC|cluster9_reference_00527
cluster9_reference|SC|contig000001	Prodigal:2.60	CDS	588247	588870	.	-	0	ID=cluster9_reference_00528;gene=cc4;inference=ab initio prediction:Prodigal:2.60,similar to AA sequence:RefSeq:YP_207274.1,similar to AA sequence:UniProtKB:P00106,protein motif:Cdd:COG2010,protein motif:TIGRFAMs:TIGR00782,protein motif:Pfam:PF00034.15;locus_tag=cluster9_reference_00528;product=cytochrome precursor,Cytochrome c4 precursor,Cytochrome c%2C mono- and diheme variants,cytochrome c oxi…
cluster9_reference|SC|contig000001	Prodigal:2.60	CDS	589077	589706	.	+	0	ID=cluster9_reference_00529;gene=engB;inference=ab initio prediction:Prodigal:2.60,similar to AA sequence:RefSeq:YP_003082600.1,similar to AA sequence:UniProtKB:P0A6P7,protein motif:CLUSTERS:PRK00454,protein motif:Cdd:COG3596,protein motif:TIGRFAMs:TIGR03598,protein motif:Pfam:PF01926.17;locus_tag=cluster9_reference_00529;product=ribosome biogenesis GTP-binding protein YsxC,Probable GTP-binding p…
cluster9_reference|SC|contig000001	Prodigal:2.60	CDS	589827	592223	.	-	0	ID=cluster9_reference_00530;gene=mrcA;inference=ab initio prediction:Prodigal:2.60,similar to AA sequence:RefSeq:YP_005888921.1,similar to AA sequence:UniProtKB:O05131,protein motif:CLUSTERS:PRK11636,protein motif:Cdd:COG5009,protein motif:TIGRFAMs:TIGR02074,protein motif:Pfam:PF00912.16;locus_tag=cluster9_reference_00530;product=protein PonA,Penicillin-binding protein 1A,penicillin-binding prote…
cluster9_reference|SC|contig000001	Prodigal:2.60	CDS	592375	593490	.	+	0	ID=cluster9_reference_00531;inference=ab initio prediction:Prodigal:2.60,similar to AA sequence:RefSeq:YP_002000766.1,protein motif:TIGRFAMs:TIGR01175,protein motif:Pfam:PF11104.2;locus_tag=cluster9_reference_00531;product=PilM,type IV pilus assembly protein PilM,Competence protein A;protein_id=gnl|SC|cluster9_reference_00531
cluster9_reference|SC|contig000001	Prodigal:2.60	CDS	593493	594092	.	+	0	ID=cluster9_reference_00532;inference=ab initio prediction:Prodigal:2.60,similar to AA sequence:RefSeq:YP_207270.1,protein motif:Pfam:PF05137.7;locus_tag=cluster9_reference_00532;product=PilN,Fimbrial assembly protein (PilN);protein_id=gnl|SC|cluster9_reference_00532
cluster9_reference|SC|contig000001	Prodigal:2.60	CDS	594093	594740	.	+	0	ID=cluster9_reference_00533;inference=ab initio prediction:Prodigal:2.60,similar to AA sequence:RefSeq:YP_002000764.1,protein motif:Pfam:PF04350.7;locus_tag=cluster9_reference_00533;product=PilO,Pilus assembly protein%2C PilO;protein_id=gnl|SC|cluster9_reference_00533
cluster9_reference|SC|contig000001	Prodigal:2.60	CDS	594758	595303	.	+	0	ID=cluster9_reference_00534;inference=ab initio prediction:Prodigal:2.60,similar to AA sequence:RefSeq:YP_207268.1,protein motif:Pfam:PF04351.7;locus_tag=cluster9_reference_00534;product=PilP protein,Pilus assembly protein%2C PilP;protein_id=gnl|SC|cluster9_reference_00534
cluster9_reference|SC|contig000001	Prodigal:2.60	CDS	595322	597655	.	+	0	ID=cluster9_reference_00535;gene=pilQ;inference=ab initio prediction:Prodigal:2.60,similar to AA sequence:RefSeq:YP_005900384.1,similar to AA sequence:UniProtKB:Q70M91,protein motif:CLUSTERS:PRK13568,protein motif:Cdd:COG4796,protein motif:TIGRFAMs:TIGR02515,protein motif:Pfam:PF00263.15;locus_tag=cluster9_reference_00535;product=type IV pilus secretin PilQ,Type IV pilus biogenesis and competence…
cluster9_reference|SC|contig000001	Prodigal:2.60	CDS	598833	599345	.	+	0	ID=cluster9_reference_00536;eC_number=2.7.1.71;gene=aroK;inference=ab initio prediction:Prodigal:2.60,similar to AA sequence:RefSeq:YP_002000757.1,similar to AA sequence:UniProtKB:P0A6D7,protein motif:CLUSTERS:PRK00131,protein motif:Cdd:COG0128,protein motif:Pfam:PF01202.16;locus_tag=cluster9_reference_00536;product=shikimate kinase,Shikimate kinase 1,shikimate kinase,5-enolpyruvylshikimate-3-pho…
cluster9_reference|SC|contig000001	Prodigal:2.60	CDS	599425	600504	.	+	0	ID=cluster9_reference_00537;eC_number=4.2.3.4,4.2.3.4;gene=aroB;inference=ab initio prediction:Prodigal:2.60,similar to AA sequence:RefSeq:YP_207265.1,similar to AA sequence:UniProtKB:Q9KNV2,protein motif:CLUSTERS:PRK00002,protein motif:Cdd:COG0337,protein motif:TIGRFAMs:TIGR01357,protein motif:Pfam:PF01761.1;locus_tag=cluster9_reference_00537;product=3-dehydroquinate synthase,3-dehydroquinate sy…
cluster9_reference|SC|contig000001	Prodigal:2.60	CDS	601395	602237	.	+	0	ID=cluster9_reference_00538;eC_number=2.4.2.-;inference=ab initio prediction:Prodigal:2.60,similar to AA sequence:RefSeq:YP_005879205.1,protein motif:Cdd:COG0121,protein motif:TIGRFAMs:TIGR03442,protein motif:Pfam:PF00310.1;locus_tag=cluster9_reference_00538;product=putative class-II glutamine amidotransferase,Predicted glutamine amidotransferase,conserved hypothetical protein,Glutamine amidotran…
cluster9_reference|SC|contig000001	Prodigal:2.60	CDS	602266	602730	.	+	0	ID=cluster9_reference_00539;gene=nrdR;inference=ab initio prediction:Prodigal:2.60,similar to AA sequence:RefSeq:YP_001598571.1,similar to AA sequence:UniProtKB:P0A8D0,protein motif:CLUSTERS:PRK00464,protein motif:TIGRFAMs:TIGR00244,protein motif:Pfam:PF03477.10;locus_tag=cluster9_reference_00539;product=transcriptional regulator NrdR,Transcriptional repressor NrdR,transcriptional regulator NrdR,…
cluster9_reference|SC|contig000001	Prodigal:2.60	CDS	602762	603871	.	+	0	ID=cluster9_reference_00540;gene=ribD;inference=ab initio prediction:Prodigal:2.60,similar to AA sequence:RefSeq:YP_207262.1,similar to AA sequence:UniProtKB:P25539,protein motif:CLUSTERS:PRK10786,protein motif:Cdd:COG0117,protein motif:TIGRFAMs:TIGR00326,protein motif:Pfam:PF01872.11;locus_tag=cluster9_reference_00540;product=diaminohydroxyphosphoribosylaminopyrimidine deaminase,Riboflavin biosy…
cluster9_reference|SC|contig000001	Prodigal:2.60	CDS	604066	605487	.	+	0	ID=cluster9_reference_00541;inference=ab initio prediction:Prodigal:2.60,similar to AA sequence:RefSeq:YP_002000750.1,protein motif:Pfam:PF01943.11;locus_tag=cluster9_reference_00541;product=Lipopolysaccharide biosynthesis translocase,Polysaccharide biosynthesis protein;protein_id=gnl|SC|cluster9_reference_00541
cluster9_reference|SC|contig000001	Prodigal:2.60	CDS	605484	606068	.	+	0	ID=cluster9_reference_00542;eC_number=2.4.1.-;inference=ab initio prediction:Prodigal:2.60,similar to AA sequence:RefSeq:YP_005891317.1;locus_tag=cluster9_reference_00542;product=group 1 glycosyl transferase;protein_id=gnl|SC|cluster9_reference_00542
cluster9_reference|SC|contig000001	Prodigal:2.60	CDS	606068	606556	.	+	0	ID=cluster9_reference_00543;eC_number=2.4.1.-;inference=ab initio prediction:Prodigal:2.60,similar to AA sequence:RefSeq:YP_005891317.1,protein motif:TIGRFAMs:TIGR03088,protein motif:Pfam:PF00534.14;locus_tag=cluster9_reference_00543;product=group 1 glycosyl transferase,sugar transferase%2C PEP-CTERM/EpsH1 system associated,Glycosyl transferases group 1;protein_id=gnl|SC|cluster9_reference_00543
cluster9_reference|SC|contig000001	Prodigal:2.60	CDS	606576	607187	.	+	0	ID=cluster9_reference_00544;inference=ab initio prediction:Prodigal:2.60,similar to AA sequence:RefSeq:YP_005893308.1;locus_tag=cluster9_reference_00544;product=Glycosyl transferases group 1 family protein;protein_id=gnl|SC|cluster9_reference_00544
cluster9_reference|SC|contig000001	Prodigal:2.60	CDS	607331	607744	.	+	0	ID=cluster9_reference_00545;inference=ab initio prediction:Prodigal:2.60,similar to AA sequence:RefSeq:YP_005893308.1;locus_tag=cluster9_reference_00545;product=Glycosyl transferases group 1 family protein;protein_id=gnl|SC|cluster9_reference_00545
cluster9_reference|SC|contig000001	Prodigal:2.60	CDS	607737	609314	.	+	0	ID=cluster9_reference_00546;eC_number=6.3.5.5;gene=wcaJ;inference=ab initio prediction:Prodigal:2.60,similar to AA sequence:RefSeq:YP_974509.1,similar to AA sequence:UniProtKB:P71241,protein motif:CLUSTERS:PRK12767,protein motif:Cdd:COG3919,protein motif:TIGRFAMs:TIGR03025,protein motif:Pfam:PF02397.10;locus_tag=cluster9_reference_00546;product=protein Pglb2,Putative colanic biosynthesis UDP-gluc…
cluster9_reference|SC|contig000001	Prodigal:2.60	CDS	609301	609987	.	+	0	ID=cluster9_reference_00547;eC_number=3.-.-.-,3.1.3.5;gene=yjjG;inference=ab initio prediction:Prodigal:2.60,similar to AA sequence:RefSeq:YP_005879210.1,similar to AA sequence:UniProtKB:P0A8Y1,protein motif:CLUSTERS:PRK09449,protein motif:TIGRFAMs:TIGR02253,protein motif:Pfam:PF00702.1;locus_tag=cluster9_reference_00547;product=putative HAD-like hydrolase,Pyrimidine 5'-nucleotidase YjjG,dUMP pho…
cluster9_reference|SC|contig000001	Prodigal:2.60	CDS	610035	610229	.	+	0	ID=cluster9_reference_00548;inference=ab initio prediction:Prodigal:2.60;locus_tag=cluster9_reference_00548;product=hypothetical protein;protein_id=gnl|SC|cluster9_reference_00548
cluster9_reference|SC|contig000001	Prodigal:2.60	CDS	610427	611632	.	+	0	ID=cluster9_reference_00549;eC_number=2.6.1.-;gene=pglC;inference=ab initio prediction:Prodigal:2.60,similar to AA sequence:RefSeq:YP_001598564.1,similar to AA sequence:UniProtKB:Q8G8Y2,protein motif:CLUSTERS:PRK11658,protein motif:Cdd:COG0399,protein motif:TIGRFAMs:TIGR03588,protein motif:Pfam:PF01041.11;locus_tag=cluster9_reference_00549;product=pilin glycosylation protein,L-glutamine:2-deoxy-s…
cluster9_reference|SC|contig000001	Prodigal:2.60	CDS	611680	613590	.	+	0	ID=cluster9_reference_00550;eC_number=5.1.3.2;gene=capD;inference=ab initio prediction:Prodigal:2.60,similar to AA sequence:RefSeq:YP_207256.1,similar to AA sequence:UniProtKB:Q9ZDJ5,protein motif:CLUSTERS:PRK10675,protein motif:TIGRFAMs:TIGR03589,protein motif:Pfam:PF02719.9;locus_tag=cluster9_reference_00550;product=pilin glycosylation protein,UDP-glucose 4-epimerase,UDP-galactose-4-epimerase,U…
cluster9_reference|SC|contig000001	Prodigal:2.60	CDS	613646	614524	.	+	0	ID=cluster9_reference_00551;gene=avtA;inference=ab initio prediction:Prodigal:2.60,similar to AA sequence:RefSeq:YP_001598562.1,protein motif:CLUSTERS:PRK09440,protein motif:Cdd:COG3977,protein motif:Pfam:PF00155.15;locus_tag=cluster9_reference_00551;product=valine--pyruvate transaminase,valine--pyruvate transaminase,Alanine-alpha-ketoisovalerate (or valine-pyruvate) aminotransferase,Aminotransfe…
cluster9_reference|SC|contig000001	Prodigal:2.60	CDS	614576	615412	.	-	0	ID=cluster9_reference_00552;inference=ab initio prediction:Prodigal:2.60,similar to AA sequence:RefSeq:YP_003082582.1,protein motif:CLUSTERS:PRK06361,protein motif:Cdd:COG1387,protein motif:Pfam:PF02811.13;locus_tag=cluster9_reference_00552;product=putative metal-dependent phosphoesterase,hypothetical protein,Histidinol phosphatase and related hydrolases of the PHP family,PHP domain;protein_id=gn…
cluster9_reference|SC|contig000001	Prodigal:2.60	CDS	615810	616013	.	-	0	ID=cluster9_reference_00553;inference=ab initio prediction:Prodigal:2.60;locus_tag=cluster9_reference_00553;product=hypothetical protein;protein_id=gnl|SC|cluster9_reference_00553
cluster9_reference|SC|contig000001	Prodigal:2.60	CDS	615991	616449	.	-	0	ID=cluster9_reference_00554;gene=ybcJ;inference=ab initio prediction:Prodigal:2.60,similar to AA sequence:RefSeq:YP_003082580.1,similar to AA sequence:UniProtKB:P0AAS7,protein motif:CLUSTERS:PRK11507,protein motif:Cdd:COG2501,protein motif:TIGRFAMs:TIGR02988;locus_tag=cluster9_reference_00554;product=putative RNA-binding protein,hypothetical protein,ribosome-associated protein,Uncharacterized con…
cluster9_reference|SC|contig000001	Infernal:1.1	ncRNA	616563	616635	.	+	0	ID=cluster9_reference_00555;inference=COORDINATES:profile:Infernal:1.1;locus_tag=cluster9_reference_00555;product=nse_sRNA
cluster9_reference|SC|contig000001	Prodigal:2.60	CDS	616762	620196	.	+	0	ID=cluster9_reference_00556;eC_number=2.7.7.7,2.7.7.7;gene=dnaE;inference=ab initio prediction:Prodigal:2.60,similar to AA sequence:RefSeq:YP_207251.1,similar to AA sequence:UniProtKB:Q9JXZ2,protein motif:CLUSTERS:PRK05673,protein motif:TIGRFAMs:TIGR00594,protein motif:Pfam:PF07733.6;locus_tag=cluster9_reference_00556;product=DNA polymerase III subunit alpha,DNA polymerase III subunit alpha,DNA p…
cluster9_reference|SC|contig000001	Prodigal:2.60	CDS	620475	623723	.	+	0	ID=cluster9_reference_00557;inference=ab initio prediction:Prodigal:2.60,similar to AA sequence:RefSeq:YP_003082577.1,protein motif:Cdd:COG3513,protein motif:TIGRFAMs:TIGR01865;locus_tag=cluster9_reference_00557;product=putative CRISPR-associated protein,Uncharacterized protein conserved in bacteria,CRISPR-associated protein Cas9/Csn1%2C subtype II/NMEMI;protein_id=gnl|SC|cluster9_reference_00557
cluster9_reference|SC|contig000001	Prodigal:2.60	CDS	623790	624704	.	+	0	ID=cluster9_reference_00558;inference=ab initio prediction:Prodigal:2.60,similar to AA sequence:RefSeq:YP_003082576.1,protein motif:TIGRFAMs:TIGR03639,protein motif:Pfam:PF01867.10;locus_tag=cluster9_reference_00558;product=putative DNA-repair protein,CRISPR-associated endonuclease Cas1%2C subtype II/NMENI,CRISPR associated protein Cas1;protein_id=gnl|SC|cluster9_reference_00558
cluster9_reference|SC|contig000001	Prodigal:2.60	CDS	624715	625023	.	+	0	ID=cluster9_reference_00559;inference=ab initio prediction:Prodigal:2.60,protein motif:TIGRFAMs:TIGR01573,protein motif:Pfam:PF09827.3;locus_tag=cluster9_reference_00559;product=CRISPR-associated endoribonuclease Cas2,CRISPR associated protein Cas2;protein_id=gnl|SC|cluster9_reference_00559
cluster9_reference|SC|contig000001	Infernal:1.1	ncRNA	625087	625122	.	-	0	ID=cluster9_reference_00560;inference=COORDINATES:profile:Infernal:1.1;locus_tag=cluster9_reference_00560;product=CRISPR-DR34
cluster9_reference|SC|contig000001	Infernal:1.1	ncRNA	625153	625188	.	-	0	ID=cluster9_reference_00561;inference=COORDINATES:profile:Infernal:1.1;locus_tag=cluster9_reference_00561;product=CRISPR-DR34
cluster9_reference|SC|contig000001	Infernal:1.1	ncRNA	625219	625254	.	-	0	ID=cluster9_reference_00562;inference=COORDINATES:profile:Infernal:1.1;locus_tag=cluster9_reference_00562;product=CRISPR-DR34
cluster9_reference|SC|contig000001	Infernal:1.1	ncRNA	625285	625320	.	-	0	ID=cluster9_reference_00563;inference=COORDINATES:profile:Infernal:1.1;locus_tag=cluster9_reference_00563;product=CRISPR-DR34
cluster9_reference|SC|contig000001	Infernal:1.1	ncRNA	625351	625386	.	-	0	ID=cluster9_reference_00564;inference=COORDINATES:profile:Infernal:1.1;locus_tag=cluster9_reference_00564;product=CRISPR-DR34
cluster9_reference|SC|contig000001	Infernal:1.1	ncRNA	625417	625452	.	-	0	ID=cluster9_reference_00565;inference=COORDINATES:profile:Infernal:1.1;locus_tag=cluster9_reference_00565;product=CRISPR-DR34
cluster9_reference|SC|contig000001	Infernal:1.1	ncRNA	625483	625518	.	-	0	ID=cluster9_reference_00566;inference=COORDINATES:profile:Infernal:1.1;locus_tag=cluster9_reference_00566;product=CRISPR-DR34
cluster9_reference|SC|contig000001	Infernal:1.1	ncRNA	625556	625591	.	-	0	ID=cluster9_reference_00567;inference=COORDINATES:profile:Infernal:1.1;locus_tag=cluster9_reference_00567;product=CRISPR-DR34
cluster9_reference|SC|contig000001	Prodigal:2.60	CDS	625749	625853	.	-	0	ID=cluster9_reference_00568;inference=ab initio prediction:Prodigal:2.60;locus_tag=cluster9_reference_00568;product=hypothetical protein;protein_id=gnl|SC|cluster9_reference_00568
cluster9_reference|SC|contig000001	Prodigal:2.60	CDS	625878	627299	.	-	0	ID=cluster9_reference_00569;eC_number=3.4.22.-;gene=apxIB_2;inference=ab initio prediction:Prodigal:2.60,similar to AA sequence:RefSeq:YP_005879185.1,similar to AA sequence:UniProtKB:P26760,protein motif:CLUSTERS:PRK11176,protein motif:Cdd:COG2274,protein motif:TIGRFAMs:TIGR03796,protein motif:Pfam:PF00664.17;locus_tag=cluster9_reference_00569;product=putative bacteriocin/pheromone secretion/proc…
cluster9_reference|SC|contig000001	Prodigal:2.60	CDS	627435	627662	.	-	0	ID=cluster9_reference_00570;inference=ab initio prediction:Prodigal:2.60,similar to AA sequence:RefSeq:YP_003082573.1,protein motif:Cdd:COG2274,protein motif:TIGRFAMs:TIGR03796,protein motif:Pfam:PF03412.1;locus_tag=cluster9_reference_00570;product=putative bacteriocin processing protease,ABC-type bacteriocin/lantibiotic exporters%2C contain an N-terminal double-glycine peptidase domain,NHLM bact…
cluster9_reference|SC|contig000001	Prodigal:2.60	CDS	627676	627855	.	-	0	ID=cluster9_reference_00571;inference=ab initio prediction:Prodigal:2.60;locus_tag=cluster9_reference_00571;product=hypothetical protein;protein_id=gnl|SC|cluster9_reference_00571
cluster9_reference|SC|contig000001	Prodigal:2.60	CDS	628236	628412	.	-	0	ID=cluster9_reference_00572;inference=ab initio prediction:Prodigal:2.60;locus_tag=cluster9_reference_00572;product=hypothetical protein;protein_id=gnl|SC|cluster9_reference_00572
cluster9_reference|SC|contig000001	Prodigal:2.60	CDS	628456	628860	.	-	0	ID=cluster9_reference_00573;inference=ab initio prediction:Prodigal:2.60,similar to AA sequence:RefSeq:YP_003082567.1;locus_tag=cluster9_reference_00573;product=putative cupin family protein;protein_id=gnl|SC|cluster9_reference_00573
cluster9_reference|SC|contig000001	Prodigal:2.60	CDS	629227	629697	.	-	0	ID=cluster9_reference_00574;inference=ab initio prediction:Prodigal:2.60;locus_tag=cluster9_reference_00574;product=hypothetical protein;protein_id=gnl|SC|cluster9_reference_00574
cluster9_reference|SC|contig000001	Prodigal:2.60	CDS	630053	630388	.	-	0	ID=cluster9_reference_00575;gene=repE_1;inference=ab initio prediction:Prodigal:2.60,similar to AA sequence:RefSeq:YP_003082565.1,similar to AA sequence:UniProtKB:P03856,protein motif:CLUSTERS:PRK13742,protein motif:Cdd:COG5527,protein motif:Pfam:PF01051.15;locus_tag=cluster9_reference_00575;product=putative initiator RepB protein,hypothetical protein,replication protein,Protein involved in initi…
cluster9_reference|SC|contig000001	Prodigal:2.60	CDS	630783	631715	.	-	0	ID=cluster9_reference_00576;eC_number=3.1.-.-;gene=besA;inference=ab initio prediction:Prodigal:2.60,similar to AA sequence:RefSeq:YP_004049332.1,similar to AA sequence:UniProtKB:O32102,protein motif:Cdd:COG2819,protein motif:Pfam:PF00756.14;locus_tag=cluster9_reference_00576;product=esterase,Ferri-bacillibactin esterase BesA,Predicted hydrolase of the alpha/beta superfamily,Putative esterase;pro…
cluster9_reference|SC|contig000001	Prodigal:2.60	CDS	631785	633902	.	-	0	ID=cluster9_reference_00577;gene=fpvA_2;inference=ab initio prediction:Prodigal:2.60,similar to AA sequence:RefSeq:YP_005879228.1,similar to AA sequence:UniProtKB:P48632,protein motif:CLUSTERS:PRK10003,protein motif:Cdd:COG4773,protein motif:TIGRFAMs:TIGR01783,protein motif:Pfam:PF00593.18;locus_tag=cluster9_reference_00577;product=putative TonB-dependent receptor,Ferripyoverdine receptor precurs…
cluster9_reference|SC|contig000001	Prodigal:2.60	CDS	634062	634721	.	+	0	ID=cluster9_reference_00578;eC_number=3.1.3.18,3.6.1.1;gene=ppaX;inference=ab initio prediction:Prodigal:2.60,similar to AA sequence:RefSeq:YP_207248.1,similar to AA sequence:UniProtKB:Q9JMQ2,protein motif:CLUSTERS:PRK13222,protein motif:TIGRFAMs:TIGR01449,protein motif:Pfam:PF00702.1;locus_tag=cluster9_reference_00578;product=phosphatase,Pyrophosphatase ppaX,phosphoglycolate phosphatase,phosphog…
cluster9_reference|SC|contig000001	Prodigal:2.60	CDS	634809	635777	.	-	0	ID=cluster9_reference_00579;eC_number=1.17.1.2,1.17.1.2;gene=ispH;inference=ab initio prediction:Prodigal:2.60,similar to AA sequence:RefSeq:YP_207247.1,similar to AA sequence:UniProtKB:P62623,protein motif:CLUSTERS:PRK01045,protein motif:TIGRFAMs:TIGR00216,protein motif:Pfam:PF02401.12;locus_tag=cluster9_reference_00579;product=4-hydroxy-3-methylbut-2-enyl diphosphate reductase,4-hydroxy-3-methy…
cluster9_reference|SC|contig000001	Prodigal:2.60	CDS	635806	636303	.	-	0	ID=cluster9_reference_00580;eC_number=3.4.23.36,3.4.23.36;gene=lspA;inference=ab initio prediction:Prodigal:2.60,similar to AA sequence:RefSeq:YP_974495.1,similar to AA sequence:UniProtKB:P00804,protein motif:CLUSTERS:PRK00376,protein motif:TIGRFAMs:TIGR00077,protein motif:Pfam:PF01252.12;locus_tag=cluster9_reference_00580;product=lipoprotein signal peptidase,Lipoprotein signal peptidase,lipoprot…
cluster9_reference|SC|contig000001	Prodigal:2.60	CDS	636776	639565	.	-	0	ID=cluster9_reference_00581;eC_number=6.1.1.5,6.1.1.5;gene=ileS;inference=ab initio prediction:Prodigal:2.60,similar to AA sequence:RefSeq:YP_207244.1,similar to AA sequence:UniProtKB:P00956,protein motif:CLUSTERS:PRK05743,protein motif:Cdd:COG0060,protein motif:TIGRFAMs:TIGR00392,protein motif:Pfam:PF00133.16;locus_tag=cluster9_reference_00581;product=isoleucyl-tRNA synthetase,Isoleucine--tRNA l…
cluster9_reference|SC|contig000001	Prodigal:2.60	CDS	639707	640627	.	-	0	ID=cluster9_reference_00582;eC_number=2.7.1.26;gene=ribF;inference=ab initio prediction:Prodigal:2.60,similar to AA sequence:RefSeq:YP_207243.1,similar to AA sequence:UniProtKB:P0AG40,protein motif:CLUSTERS:PRK05627,protein motif:Cdd:COG0196,protein motif:TIGRFAMs:TIGR00083,protein motif:Pfam:PF06574.6;locus_tag=cluster9_reference_00582;product=bifunctional riboflavin kinase/FMN adenylyltransfera…
cluster9_reference|SC|contig000001	Prodigal:2.60	CDS	641154	642449	.	-	0	ID=cluster9_reference_00583;eC_number=6.1.1.1,6.1.1.1;gene=tyrS;inference=ab initio prediction:Prodigal:2.60,similar to AA sequence:RefSeq:YP_003082557.1,similar to AA sequence:UniProtKB:P0AGJ9,protein motif:CLUSTERS:PRK13354,protein motif:Cdd:COG0162,protein motif:TIGRFAMs:TIGR00234,protein motif:Pfam:PF00579.19;locus_tag=cluster9_reference_00583;product=tyrosyl-tRNA synthetase,Tyrosine--tRNA li…
cluster9_reference|SC|contig000001	Prodigal:2.60	CDS	642512	644383	.	-	0	ID=cluster9_reference_00584;eC_number=6.2.1.3,2.3.1.-;gene=oatA_1;inference=ab initio prediction:Prodigal:2.60,similar to AA sequence:RefSeq:YP_005891300.1,similar to AA sequence:UniProtKB:Q7A3D6,protein motif:Pfam:PF01757.16;locus_tag=cluster9_reference_00584;product=putative LipO-oligosaccharide acyltransferase,O-acetyltransferase OatA,Acyltransferase family;protein_id=gnl|SC|cluster9_reference…
cluster9_reference|SC|contig000001	Prodigal:2.60	CDS	644807	645898	.	-	0	ID=cluster9_reference_00585;gene=engD;inference=ab initio prediction:Prodigal:2.60,similar to AA sequence:RefSeq:YP_207239.1,similar to AA sequence:UniProtKB:P44681,protein motif:CLUSTERS:PRK09601,protein motif:Cdd:COG0012,protein motif:TIGRFAMs:TIGR00092,protein motif:Pfam:PF06071.7;locus_tag=cluster9_reference_00585;product=GTP-dependent nucleic acid-binding protein EngD,GTP-dependent nucleic a…
cluster9_reference|SC|contig000001	Prodigal:2.60	CDS	646014	647690	.	-	0	ID=cluster9_reference_00586;eC_number=6.3.4.3,6.3.4.3;gene=fhs;inference=ab initio prediction:Prodigal:2.60,similar to AA sequence:RefSeq:YP_207238.1,similar to AA sequence:UniProtKB:P21164,protein motif:CLUSTERS:PRK13505,protein motif:Pfam:PF01268.13;locus_tag=cluster9_reference_00586;product=formate--tetrahydrofolate ligase,Formate--tetrahydrofolate ligase,formate--tetrahydrofolate ligase,Forma…
cluster9_reference|SC|contig000001	Prodigal:2.60	CDS	647865	648296	.	+	0	ID=cluster9_reference_00587;inference=ab initio prediction:Prodigal:2.60,similar to AA sequence:RefSeq:YP_004049348.1,protein motif:CLUSTERS:PRK11689,protein motif:Cdd:COG2962,protein motif:TIGRFAMs:TIGR03340,protein motif:Pfam:PF00892.14;locus_tag=cluster9_reference_00587;product=integral membrane protein,aromatic amino acid exporter,Predicted permeases,phosphonate utilization associated putativ…
cluster9_reference|SC|contig000001	Prodigal:2.60	CDS	648541	649236	.	-	0	ID=cluster9_reference_00588;eC_number=2.7.7.24;gene=rmlA2_1;inference=ab initio prediction:Prodigal:2.60,similar to AA sequence:RefSeq:YP_207237.1,similar to AA sequence:UniProtKB:P61887,protein motif:CLUSTERS:PRK15480,protein motif:Cdd:COG4750,protein motif:TIGRFAMs:TIGR03992,protein motif:Pfam:PF00483.17;locus_tag=cluster9_reference_00588;product=sugar-phosphate transferase,Glucose-1-phosphate …
cluster9_reference|SC|contig000001	Prodigal:2.60	CDS	649252	649752	.	-	0	ID=cluster9_reference_00589;eC_number=1.5.1.36;gene=hpaC;inference=ab initio prediction:Prodigal:2.60,similar to AA sequence:RefSeq:YP_207236.1,similar to AA sequence:UniProtKB:Q57501,protein motif:CLUSTERS:PRK15486,protein motif:TIGRFAMs:TIGR02296,protein motif:Pfam:PF01613.12;locus_tag=cluster9_reference_00589;product=flavoprotein oxidoreductase,4-hydroxyphenylacetate 3-monooxygenase reductase …
cluster9_reference|SC|contig000001	Prodigal:2.60	CDS	649867	650307	.	-	0	ID=cluster9_reference_00590;gene=ohrR;inference=ab initio prediction:Prodigal:2.60,similar to AA sequence:RefSeq:YP_002000707.1,similar to AA sequence:UniProtKB:O34777,protein motif:CLUSTERS:PRK03573,protein motif:TIGRFAMs:TIGR02337,protein motif:Pfam:PF01047.16;locus_tag=cluster9_reference_00590;product=putative marR-family transcriptional regulator,Organic hydroperoxide resistance transcription…
cluster9_reference|SC|contig000001	Prodigal:2.60	CDS	650648	651157	.	-	0	ID=cluster9_reference_00591;gene=dsbE;inference=ab initio prediction:Prodigal:2.60,similar to AA sequence:RefSeq:YP_974484.1,similar to AA sequence:UniProtKB:Q9I3N1,protein motif:CLUSTERS:PRK03147,protein motif:TIGRFAMs:TIGR00385,protein motif:Pfam:PF08534.4;locus_tag=cluster9_reference_00591;product=periplasmic thioredoxin,Cytochrome c biogenesis protein CcmG,thiol-disulfide oxidoreductase,perip…
cluster9_reference|SC|contig000001	Aragorn:1.2.36	tRNA	651236	651311	.	-	0	ID=cluster9_reference_00592;inference=COORDINATES:profile:Aragorn:1.2.36;locus_tag=cluster9_reference_00592;product=tRNA-Lys(ttt)
cluster9_reference|SC|contig000001	Prodigal:2.60	CDS	651474	652601	.	+	0	ID=cluster9_reference_00593;gene=minD_1;inference=ab initio prediction:Prodigal:2.60,similar to AA sequence:RefSeq:YP_005883399.1,similar to AA sequence:UniProtKB:Q01464,protein motif:CLUSTERS:PRK11670,protein motif:Cdd:COG2894,protein motif:TIGRFAMs:TIGR01969,protein motif:Pfam:PF10609.3;locus_tag=cluster9_reference_00593;product=putative iron sulfur binding protein%2C Mrp/NBP35 family protein,C…
cluster9_reference|SC|contig000001	Prodigal:2.60	CDS	654068	655201	.	+	0	ID=cluster9_reference_00594;eC_number=6.3.5.5;gene=carA;inference=ab initio prediction:Prodigal:2.60,similar to AA sequence:RefSeq:YP_002000692.1,similar to AA sequence:UniProtKB:P0A6F1,protein motif:CLUSTERS:PRK12564,protein motif:Cdd:COG0505,protein motif:TIGRFAMs:TIGR01368,protein motif:Pfam:PF00988.16;locus_tag=cluster9_reference_00594;product=carbamoyl phosphate synthase small subunit,Carbam…
cluster9_reference|SC|contig000001	Prodigal:2.60	CDS	655443	655736	.	+	0	ID=cluster9_reference_00595;inference=ab initio prediction:Prodigal:2.60,similar to AA sequence:RefSeq:YP_002000691.1,similar to AA sequence:UniProtKB:Q8ZM36,protein motif:Pfam:PF12681.1;locus_tag=cluster9_reference_00595;product=30S ribosomal protein S15,Virulence protein STM3117,Glyoxalase-like domain;protein_id=gnl|SC|cluster9_reference_00595
cluster9_reference|SC|contig000001	Prodigal:2.60	CDS	656178	656573	.	+	0	ID=cluster9_reference_00596;inference=ab initio prediction:Prodigal:2.60,similar to AA sequence:RefSeq:YP_003082545.1,similar to AA sequence:UniProtKB:P44116,protein motif:CLUSTERS:PRK09767,protein motif:Cdd:COG3727,protein motif:Pfam:PF04480.6;locus_tag=cluster9_reference_00596;product=putative endonuclease,hypothetical protein,hypothetical protein,DNA G:T-mismatch repair endonuclease,Protein of…
cluster9_reference|SC|contig000001	Prodigal:2.60	CDS	657363	658004	.	+	0	ID=cluster9_reference_00597;inference=ab initio prediction:Prodigal:2.60;locus_tag=cluster9_reference_00597;product=hypothetical protein;protein_id=gnl|SC|cluster9_reference_00597
cluster9_reference|SC|contig000001	Prodigal:2.60	CDS	658033	661248	.	+	0	ID=cluster9_reference_00598;eC_number=6.3.5.5,6.3.5.5;gene=carB;inference=ab initio prediction:Prodigal:2.60,similar to AA sequence:RefSeq:YP_207227.1,similar to AA sequence:UniProtKB:P00968,protein motif:CLUSTERS:PRK05294,protein motif:Cdd:COG0505,protein motif:TIGRFAMs:TIGR01369,protein motif:Pfam:PF02786.11;locus_tag=cluster9_reference_00598;product=carbamoyl phosphate synthase large subunit,C…
cluster9_reference|SC|contig000001	Prodigal:2.60	CDS	661475	662374	.	-	0	ID=cluster9_reference_00599;gene=dmlR_1;inference=ab initio prediction:Prodigal:2.60,similar to AA sequence:RefSeq:YP_208526.1,similar to AA sequence:UniProtKB:P76250,protein motif:CLUSTERS:PRK10632,protein motif:Cdd:COG3683,protein motif:TIGRFAMs:TIGR03339,protein motif:Pfam:PF03466.14;locus_tag=cluster9_reference_00599;product=LysR family transcriptional regulator,D-malate degradation protein R…
cluster9_reference|SC|contig000001	Prodigal:2.60	CDS	662613	663191	.	+	0	ID=cluster9_reference_00600;gene=mdaB_2;inference=ab initio prediction:Prodigal:2.60,similar to AA sequence:RefSeq:YP_208525.1,similar to AA sequence:UniProtKB:P0AEY5,protein motif:Cdd:COG2249,protein motif:Pfam:PF02525.11;locus_tag=cluster9_reference_00600;product=modulator of drug activity,Modulator of drug activity B,Putative NADPH-quinone reductase (modulator of drug activity B),Flavodoxin-li…
cluster9_reference|SC|contig000001	Prodigal:2.60	CDS	663188	663460	.	-	0	ID=cluster9_reference_00601;inference=ab initio prediction:Prodigal:2.60;locus_tag=cluster9_reference_00601;product=hypothetical protein;protein_id=gnl|SC|cluster9_reference_00601
cluster9_reference|SC|contig000001	Prodigal:2.60	CDS	663678	664718	.	-	0	ID=cluster9_reference_00602;eC_number=5.-.-.-,5.-.-.-;gene=queA;inference=ab initio prediction:Prodigal:2.60,similar to AA sequence:RefSeq:YP_974471.1,similar to AA sequence:UniProtKB:P0A7F9,protein motif:CLUSTERS:PRK00147,protein motif:Cdd:COG0809,protein motif:TIGRFAMs:TIGR00113,protein motif:Pfam:PF02547.9;locus_tag=cluster9_reference_00602;product=S-adenosylmethionine--tRNA ribosyltransferase…
cluster9_reference|SC|contig000001	Prodigal:2.60	CDS	665074	665535	.	+	0	ID=cluster9_reference_00603;eC_number=6.4.1.2;gene=accB;inference=ab initio prediction:Prodigal:2.60,similar to AA sequence:RefSeq:YP_207224.1,similar to AA sequence:UniProtKB:P0ABD8,protein motif:CLUSTERS:PRK06302,protein motif:Cdd:COG0511,protein motif:TIGRFAMs:TIGR00531,protein motif:Pfam:PF00364.16;locus_tag=cluster9_reference_00603;product=acetyl-CoA carboxylase biotin carboxyl carrier prote…
cluster9_reference|SC|contig000001	Prodigal:2.60	CDS	665649	667010	.	+	0	ID=cluster9_reference_00604;eC_number=6.3.4.14,6.3.4.14;gene=accC;inference=ab initio prediction:Prodigal:2.60,similar to AA sequence:RefSeq:YP_207223.1,similar to AA sequence:UniProtKB:P37798,protein motif:CLUSTERS:PRK08591,protein motif:Cdd:COG4770,protein motif:TIGRFAMs:TIGR00514,protein motif:Pfam:PF02786.11;locus_tag=cluster9_reference_00604;product=acetyl-CoA carboxylase%2C biotin carboxyla…
cluster9_reference|SC|contig000001	Prodigal:2.60	CDS	667023	668015	.	+	0	ID=cluster9_reference_00605;eC_number=2.1.1.-;gene=prmA;inference=ab initio prediction:Prodigal:2.60,similar to AA sequence:RefSeq:YP_001598520.1,similar to AA sequence:UniProtKB:P0A8T1,protein motif:CLUSTERS:PRK00517,protein motif:Cdd:COG2264,protein motif:TIGRFAMs:TIGR00406,protein motif:Pfam:PF06325.7;locus_tag=cluster9_reference_00605;product=50S ribosomal protein L11 methyltransferase,Riboso…
cluster9_reference|SC|contig000001	Prodigal:2.60	CDS	668033	668596	.	+	0	ID=cluster9_reference_00606;eC_number=3.1.-.-;gene=orn;inference=ab initio prediction:Prodigal:2.60,similar to AA sequence:RefSeq:YP_003082534.1,similar to AA sequence:UniProtKB:P45340,protein motif:CLUSTERS:PRK05359,protein motif:Pfam:PF00929.18;locus_tag=cluster9_reference_00606;product=oligoribonuclease,Oligoribonuclease,oligoribonuclease,Exonuclease;protein_id=gnl|SC|cluster9_reference_00606
cluster9_reference|SC|contig000001	Prodigal:2.60	CDS	668847	670130	.	-	0	ID=cluster9_reference_00607;eC_number=5.4.3.8,5.4.3.8;gene=hemL;inference=ab initio prediction:Prodigal:2.60,similar to AA sequence:RefSeq:YP_004049370.1,similar to AA sequence:UniProtKB:P23893,protein motif:CLUSTERS:PRK00062,protein motif:Cdd:COG0001,protein motif:TIGRFAMs:TIGR00713,protein motif:Pfam:PF00202.15;locus_tag=cluster9_reference_00607;product=glutamate-1-semialdehyde 2%2C1-aminomutas…
cluster9_reference|SC|contig000001	Prodigal:2.60	CDS	670194	670577	.	-	0	ID=cluster9_reference_00608;inference=ab initio prediction:Prodigal:2.60,similar to AA sequence:RefSeq:YP_003082532.1;locus_tag=cluster9_reference_00608;product=putative secreted protein;protein_id=gnl|SC|cluster9_reference_00608
cluster9_reference|SC|contig000001	Prodigal:2.60	CDS	670963	672291	.	+	0	ID=cluster9_reference_00609;eC_number=2.-.-.-;gene=miaB;inference=ab initio prediction:Prodigal:2.60,similar to AA sequence:RefSeq:YP_207218.1,similar to AA sequence:UniProtKB:P0AEI1,protein motif:CLUSTERS:PRK14325,protein motif:TIGRFAMs:TIGR01574,protein motif:Pfam:PF00919.14;locus_tag=cluster9_reference_00609;product=(dimethylallyl)adenosine tRNA methylthiotransferase,(Dimethylallyl)adenosine t…
cluster9_reference|SC|contig000001	Prodigal:2.60	CDS	672376	674283	.	-	0	ID=cluster9_reference_00610;eC_number=2.2.1.7;gene=dxs;inference=ab initio prediction:Prodigal:2.60,similar to AA sequence:RefSeq:YP_004049373.1,similar to AA sequence:UniProtKB:Q9KGU7,protein motif:CLUSTERS:PRK05444,protein motif:Cdd:COG3958,protein motif:TIGRFAMs:TIGR00204,protein motif:Pfam:PF02779.18;locus_tag=cluster9_reference_00610;product=1-deoxy-D-xylulose-5-phosphate synthase,1-deoxy-D-…
cluster9_reference|SC|contig000001	Prodigal:2.60	CDS	674368	675285	.	-	0	ID=cluster9_reference_00611;gene=xerC;inference=ab initio prediction:Prodigal:2.60,similar to AA sequence:RefSeq:YP_207216.1,similar to AA sequence:UniProtKB:P0A8P6,protein motif:CLUSTERS:PRK00236,protein motif:Cdd:COG4973,protein motif:TIGRFAMs:TIGR02224,protein motif:Pfam:PF00589.16;locus_tag=cluster9_reference_00611;product=site-specific recombinase,Tyrosine recombinase XerC,site-specific tyro…
cluster9_reference|SC|contig000001	Prodigal:2.60	CDS	675479	676543	.	+	0	ID=cluster9_reference_00612;eC_number=4.1.2.13;gene=fda;inference=ab initio prediction:Prodigal:2.60,similar to AA sequence:RefSeq:YP_002000667.1,similar to AA sequence:UniProtKB:Q8YNK2,protein motif:CLUSTERS:PRK09196,protein motif:Cdd:COG0191,protein motif:TIGRFAMs:TIGR01521,protein motif:Pfam:PF01116.14;locus_tag=cluster9_reference_00612;product=fructose-1%2C6-bisphosphate aldolase,Fructose-bis…
cluster9_reference|SC|contig000001	Prodigal:2.60	CDS	676701	677525	.	+	0	ID=cluster9_reference_00613;inference=ab initio prediction:Prodigal:2.60,similar to AA sequence:RefSeq:YP_002342062.1,protein motif:Pfam:PF08794.4;locus_tag=cluster9_reference_00613;product=lipoprotein,Lipoprotein GNA1870 C terminal like;protein_id=gnl|SC|cluster9_reference_00613
cluster9_reference|SC|contig000001	Prodigal:2.60	CDS	677664	678341	.	+	0	ID=cluster9_reference_00614;gene=yeaZ;inference=ab initio prediction:Prodigal:2.60,similar to AA sequence:RefSeq:YP_004049377.1,similar to AA sequence:UniProtKB:P76256,protein motif:CLUSTERS:PRK09604,protein motif:TIGRFAMs:TIGR03725,protein motif:Pfam:PF00814.19;locus_tag=cluster9_reference_00614;product=peptidase,hypothetical protein,UGMP family protein,universal bacterial protein YeaZ,Glycoprot…
cluster9_reference|SC|contig000001	Prodigal:2.60	CDS	678338	678778	.	+	0	ID=cluster9_reference_00615;inference=ab initio prediction:Prodigal:2.60,similar to AA sequence:RefSeq:YP_207212.1,protein motif:CLUSTERS:PRK09491,protein motif:TIGRFAMs:TIGR01575,protein motif:Pfam:PF00583.18;locus_tag=cluster9_reference_00615;product=acetyltransferase,ribosomal-protein-alanine N-acetyltransferase,ribosomal-protein-alanine acetyltransferase,Acetyltransferase (GNAT) family;protei…
cluster9_reference|SC|contig000001	Prodigal:2.60	CDS	678772	679506	.	+	0	ID=cluster9_reference_00616;inference=ab initio prediction:Prodigal:2.60,similar to AA sequence:RefSeq:YP_003082524.1,protein motif:TIGRFAMs:TIGR00758;locus_tag=cluster9_reference_00616;product=putative uracil-DNA glycosylase,uracil-DNA glycosylase%2C family 4;protein_id=gnl|SC|cluster9_reference_00616
cluster9_reference|SC|contig000001	Prodigal:2.60	CDS	679568	680209	.	+	0	ID=cluster9_reference_00617;eC_number=2.4.2.10,2.4.2.10;gene=pyrE;inference=ab initio prediction:Prodigal:2.60,similar to AA sequence:RefSeq:YP_207210.1,similar to AA sequence:UniProtKB:P08870,protein motif:CLUSTERS:PRK00455,protein motif:TIGRFAMs:TIGR00336,protein motif:Pfam:PF00156.21;locus_tag=cluster9_reference_00617;product=orotate phosphoribosyltransferase,Orotate phosphoribosyltransferase,…
cluster9_reference|SC|contig000001	Prodigal:2.60	CDS	680283	680717	.	+	0	ID=cluster9_reference_00618;inference=ab initio prediction:Prodigal:2.60,protein motif:TIGRFAMs:TIGR02098;locus_tag=cluster9_reference_00618;product=MJ0042 family finger-like domain;protein_id=gnl|SC|cluster9_reference_00618
cluster9_reference|SC|contig000001	Prodigal:2.60	CDS	680714	682024	.	+	0	ID=cluster9_reference_00619;eC_number=2.3.1.1,2.3.1.1;gene=argA;inference=ab initio prediction:Prodigal:2.60,similar to AA sequence:RefSeq:YP_207208.1,similar to AA sequence:UniProtKB:P0A6C5,protein motif:CLUSTERS:PRK05279,protein motif:Cdd:COG0548,protein motif:TIGRFAMs:TIGR01890,protein motif:Pfam:PF00696.22;locus_tag=cluster9_reference_00619;product=N-acetylglutamate synthase,Amino-acid acetyl…
cluster9_reference|SC|contig000001	Prodigal:2.60	CDS	682120	684135	.	+	0	ID=cluster9_reference_00620;eC_number=3.4.21.26,3.4.21.26;inference=ab initio prediction:Prodigal:2.60,similar to AA sequence:RefSeq:YP_004049383.1,similar to AA sequence:UniProtKB:Q06903,protein motif:CLUSTERS:PRK10115,protein motif:Pfam:PF00326.1;locus_tag=cluster9_reference_00620;product=prolyl endopeptidase,Prolyl endopeptidase,protease 2,Prolyl oligopeptidase family;protein_id=gnl|SC|cluster…
cluster9_reference|SC|contig000001	Prodigal:2.60	CDS	684249	685205	.	-	0	ID=cluster9_reference_00621;inference=ab initio prediction:Prodigal:2.60,similar to AA sequence:RefSeq:YP_207206.1,protein motif:CLUSTERS:PRK13503,protein motif:Cdd:COG3449,protein motif:TIGRFAMs:TIGR04094,protein motif:Pfam:PF12833.1;locus_tag=cluster9_reference_00621;product=AraC family transcriptional regulator,transcriptional activator RhaS,DNA gyrase inhibitor,YSIRK-targeted surface antigen …
cluster9_reference|SC|contig000001	Prodigal:2.60	CDS	685441	686406	.	+	0	ID=cluster9_reference_00622;gene=fetB2;inference=ab initio prediction:Prodigal:2.60,similar to AA sequence:RefSeq:YP_001598503.1,similar to AA sequence:UniProtKB:P94421,protein motif:CLUSTERS:PRK11411,protein motif:Cdd:COG4607,protein motif:TIGRFAMs:TIGR04281,protein motif:Pfam:PF01497.12;locus_tag=cluster9_reference_00622;product=ferric enterobactin transporter binding protein,Uncharacterized AB…
cluster9_reference|SC|contig000001	Prodigal:2.60	CDS	686950	687273	.	+	0	ID=cluster9_reference_00623;inference=ab initio prediction:Prodigal:2.60,similar to AA sequence:RefSeq:YP_005893249.1,protein motif:Cdd:COG4101,protein motif:Pfam:PF07883.5;locus_tag=cluster9_reference_00623;product=cupin domain-containing protein,Predicted mannose-6-phosphate isomerase,Cupin domain;protein_id=gnl|SC|cluster9_reference_00623
cluster9_reference|SC|contig000001	Prodigal:2.60	CDS	687387	689564	.	+	0	ID=cluster9_reference_00624;gene=fhuE;inference=ab initio prediction:Prodigal:2.60,similar to AA sequence:RefSeq:YP_207202.1,similar to AA sequence:UniProtKB:P16869,protein motif:CLUSTERS:PRK10003,protein motif:Cdd:COG4773,protein motif:TIGRFAMs:TIGR01783,protein motif:Pfam:PF00593.18;locus_tag=cluster9_reference_00624;product=TonB-dependent receptor protein,Outer-membrane receptor for Fe(III)-co…
cluster9_reference|SC|contig000001	Prodigal:2.60	CDS	689981	690304	.	-	0	ID=cluster9_reference_00625;eC_number=2.8.1.1;gene=moeZ;inference=ab initio prediction:Prodigal:2.60,similar to AA sequence:RefSeq:YP_005879273.1,similar to AA sequence:UniProtKB:Q7D5X9,protein motif:CLUSTERS:PRK07878,protein motif:Cdd:COG2210,protein motif:TIGRFAMs:TIGR04271,protein motif:Pfam:PF00581.14;locus_tag=cluster9_reference_00625;product=putative thiosulfate sulfurtransferase,Probable a…
cluster9_reference|SC|contig000001	Prodigal:2.60	CDS	690383	691039	.	-	0	ID=cluster9_reference_00626;eC_number=2.1.1.77;gene=pcm;inference=ab initio prediction:Prodigal:2.60,similar to AA sequence:RefSeq:YP_207200.1,similar to AA sequence:UniProtKB:P0A7A5,protein motif:CLUSTERS:PRK00312,protein motif:Cdd:COG4122,protein motif:TIGRFAMs:TIGR00080,protein motif:Pfam:PF01135.13;locus_tag=cluster9_reference_00626;product=protein-L-isoaspartate O-methyltransferase,Protein-L…
cluster9_reference|SC|contig000001	Prodigal:2.60	CDS	691141	691644	.	-	0	ID=cluster9_reference_00627;eC_number=1.8.4.14;gene=msrC;inference=ab initio prediction:Prodigal:2.60,similar to AA sequence:RefSeq:YP_003082513.1,similar to AA sequence:UniProtKB:P76270,protein motif:Cdd:COG3605;locus_tag=cluster9_reference_00627;product=GAF-domain containing protein,Free methionine-R-sulfoxide reductase,Signal transduction protein containing GAF and PtsI domains;protein_id=gnl|…
cluster9_reference|SC|contig000001	Prodigal:2.60	CDS	691828	692601	.	+	0	ID=cluster9_reference_00628;eC_number=5.3.1.1,5.3.1.1;gene=tpiA;inference=ab initio prediction:Prodigal:2.60,similar to AA sequence:RefSeq:YP_207198.1,similar to AA sequence:UniProtKB:Q6GIL6,protein motif:CLUSTERS:PRK00042,protein motif:TIGRFAMs:TIGR00419,protein motif:Pfam:PF00121.12;locus_tag=cluster9_reference_00628;product=triosephosphate isomerase,Triosephosphate isomerase,triosephosphate is…
cluster9_reference|SC|contig000001	Prodigal:2.60	CDS	692608	692958	.	+	0	ID=cluster9_reference_00629;gene=secG;inference=ab initio prediction:Prodigal:2.60,similar to AA sequence:RefSeq:YP_004049388.1,similar to AA sequence:UniProtKB:P0AG99,protein motif:CLUSTERS:PRK06870,protein motif:TIGRFAMs:TIGR00810,protein motif:Pfam:PF03840.8;locus_tag=cluster9_reference_00629;product=protein-export integral membrane protein,Preprotein translocase band 1 subunit,preprotein tran…
cluster9_reference|SC|contig000001	Aragorn:1.2.36	tRNA	692972	693057	.	+	0	ID=cluster9_reference_00630;inference=COORDINATES:profile:Aragorn:1.2.36;locus_tag=cluster9_reference_00630;product=tRNA-Leu(gag)
cluster9_reference|SC|contig000001	Prodigal:2.60	CDS	693985	694227	.	+	0	ID=cluster9_reference_00631;inference=ab initio prediction:Prodigal:2.60,protein motif:Cdd:COG4737,protein motif:Pfam:PF06296.6;locus_tag=cluster9_reference_00631;product=Uncharacterized protein conserved in bacteria,Protein of unknown function (DUF1044);protein_id=gnl|SC|cluster9_reference_00631
cluster9_reference|SC|contig000001	Prodigal:2.60	CDS	694224	694535	.	+	0	ID=cluster9_reference_00632;inference=ab initio prediction:Prodigal:2.60,similar to AA sequence:RefSeq:YP_002000642.1,protein motif:TIGRFAMs:TIGR03830,protein motif:Pfam:PF01381.16;locus_tag=cluster9_reference_00632;product=Helix-turn-helix family protein,putative zinc finger/helix-turn-helix protein%2C YgiT family,Helix-turn-helix;protein_id=gnl|SC|cluster9_reference_00632
cluster9_reference|SC|contig000001	Prodigal:2.60	CDS	694871	695605	.	-	0	ID=cluster9_reference_00633;eC_number=3.4.24.-,3.4.24.-;gene=yggG;inference=ab initio prediction:Prodigal:2.60,similar to AA sequence:RefSeq:YP_005895136.1,similar to AA sequence:UniProtKB:P25894,protein motif:Cdd:COG4783,protein motif:Pfam:PF01435.12;locus_tag=cluster9_reference_00633;product=peptidase%2C M48 family,Uncharacterized metalloprotease yggG,Putative Zn-dependent protease%2C contains …
cluster9_reference|SC|contig000001	Prodigal:2.60	CDS	696083	696874	.	-	0	ID=cluster9_reference_00634;gene=drg;inference=ab initio prediction:Prodigal:2.60,similar to AA sequence:RefSeq:YP_001598486.1,protein motif:Pfam:PF06044.6;locus_tag=cluster9_reference_00634;product=type II restriction endonuclease,Dam-replacing family;protein_id=gnl|SC|cluster9_reference_00634
cluster9_reference|SC|contig000001	Prodigal:2.60	CDS	697102	699738	.	-	0	ID=cluster9_reference_00635;eC_number=6.1.1.4;gene=leuS;inference=ab initio prediction:Prodigal:2.60,similar to AA sequence:RefSeq:YP_001598485.1,similar to AA sequence:UniProtKB:Q9JXT2,protein motif:CLUSTERS:PRK00390,protein motif:Cdd:COG0495,protein motif:TIGRFAMs:TIGR00396,protein motif:Pfam:PF00133.16;locus_tag=cluster9_reference_00635;product=leucyl-tRNA synthetase,Leucine--tRNA ligase,leucy…
cluster9_reference|SC|contig000001	Prodigal:2.60	CDS	699998	700513	.	+	0	ID=cluster9_reference_00636;gene=mlp;inference=ab initio prediction:Prodigal:2.60,similar to AA sequence:RefSeq:YP_004049396.1,protein motif:Pfam:PF04355.7;locus_tag=cluster9_reference_00636;product=lipoprotein,SmpA / OmlA family;protein_id=gnl|SC|cluster9_reference_00636
cluster9_reference|SC|contig000001	Prodigal:2.60	CDS	700520	700963	.	+	0	ID=cluster9_reference_00637;inference=ab initio prediction:Prodigal:2.60,similar to AA sequence:RefSeq:YP_002000630.1;locus_tag=cluster9_reference_00637;product=Periplasmic protein;protein_id=gnl|SC|cluster9_reference_00637
cluster9_reference|SC|contig000001	Prodigal:2.60	CDS	700960	703116	.	+	0	ID=cluster9_reference_00638;eC_number=2.7.4.1;gene=ppk;inference=ab initio prediction:Prodigal:2.60,similar to AA sequence:RefSeq:YP_002000629.1,similar to AA sequence:UniProtKB:P0A7B1,protein motif:CLUSTERS:PRK05443,protein motif:TIGRFAMs:TIGR03705,protein motif:Pfam:PF02503.11;locus_tag=cluster9_reference_00638;product=polyphosphate kinase,Polyphosphate kinase,polyphosphate kinase,polyphosphate…
cluster9_reference|SC|contig000001	Prodigal:2.60	CDS	703379	704482	.	-	0	ID=cluster9_reference_00639;eC_number=2.7.7.7,2.7.7.7;gene=dnaN;inference=ab initio prediction:Prodigal:2.60,similar to AA sequence:RefSeq:YP_207187.1,similar to AA sequence:UniProtKB:P0A988,protein motif:CLUSTERS:PRK05643,protein motif:TIGRFAMs:TIGR00663,protein motif:Pfam:PF00712.13;locus_tag=cluster9_reference_00639;product=DNA polymerase III subunit beta,DNA polymerase III subunit beta,DNA po…
cluster9_reference|SC|contig000001	Prodigal:2.60	CDS	704717	706273	.	-	0	ID=cluster9_reference_00640;gene=dnaA;inference=ab initio prediction:Prodigal:2.60,similar to AA sequence:RefSeq:YP_207186.1,similar to AA sequence:UniProtKB:P03004,protein motif:CLUSTERS:PRK00149,protein motif:Cdd:COG1484,protein motif:TIGRFAMs:TIGR00362,protein motif:Pfam:PF00308.12;locus_tag=cluster9_reference_00640;product=chromosomal replication initiation protein,Chromosomal replication ini…
cluster9_reference|SC|contig000001	Prodigal:2.60	CDS	706561	706695	.	+	0	ID=cluster9_reference_00641;gene=rpmH;inference=ab initio prediction:Prodigal:2.60,similar to AA sequence:RefSeq:YP_001598478.1,similar to AA sequence:UniProtKB:Q9RSH2,protein motif:CLUSTERS:PRK00399,protein motif:Cdd:COG0230,protein motif:TIGRFAMs:TIGR01030,protein motif:Pfam:PF00468.11;locus_tag=cluster9_reference_00641;product=50S ribosomal protein L34,50S ribosomal protein L34,50S ribosomal p…
cluster9_reference|SC|contig000001	Prodigal:2.60	CDS	706698	707063	.	+	0	ID=cluster9_reference_00642;eC_number=3.1.26.5,3.1.26.5;gene=rnpA;inference=ab initio prediction:Prodigal:2.60,similar to AA sequence:RefSeq:YP_209186.1,similar to AA sequence:UniProtKB:P0A7Y8,protein motif:CLUSTERS:PRK04390,protein motif:TIGRFAMs:TIGR00188,protein motif:Pfam:PF00825.12;locus_tag=cluster9_reference_00642;product=ribonuclease P,Ribonuclease P protein component,ribonuclease P,ribon…
cluster9_reference|SC|contig000001	Prodigal:2.60	CDS	707128	707349	.	+	0	ID=cluster9_reference_00643;gene=yidD;inference=ab initio prediction:Prodigal:2.60,similar to AA sequence:UniProtKB:P0A8C8,protein motif:CLUSTERS:PRK14373,protein motif:TIGRFAMs:TIGR00278,protein motif:Pfam:PF01809.12;locus_tag=cluster9_reference_00643;product=Putative membrane protein insertion efficiency factor,hypothetical protein,conserved hypothetical protein YidD,Domain of unknown function …
cluster9_reference|SC|contig000001	Prodigal:2.60	CDS	707522	709159	.	+	0	ID=cluster9_reference_00644;gene=yidC;inference=ab initio prediction:Prodigal:2.60,similar to AA sequence:RefSeq:YP_209183.1,similar to AA sequence:UniProtKB:P25714,protein motif:CLUSTERS:PRK01318,protein motif:TIGRFAMs:TIGR03593,protein motif:Pfam:PF02096.14;locus_tag=cluster9_reference_00644;product=inner membrane protein translocase component YidC,Oxa1Ec,membrane protein insertase,membrane pro…
cluster9_reference|SC|contig000001	Prodigal:2.60	CDS	709240	709953	.	-	0	ID=cluster9_reference_00645;eC_number=2.1.1.198;gene=rsmI;inference=ab initio prediction:Prodigal:2.60,similar to AA sequence:RefSeq:YP_005879291.1,similar to AA sequence:UniProtKB:P67087,protein motif:CLUSTERS:PRK14994,protein motif:TIGRFAMs:TIGR00096,protein motif:Pfam:PF00590.14;locus_tag=cluster9_reference_00645;product=putative methyltransferase,Ribosomal RNA small subunit methyltransferase …
cluster9_reference|SC|contig000001	Prodigal:2.60	CDS	710012	710602	.	-	0	ID=cluster9_reference_00646;gene=maf;inference=ab initio prediction:Prodigal:2.60,similar to AA sequence:RefSeq:YP_002003281.1,similar to AA sequence:UniProtKB:Q02169,protein motif:CLUSTERS:PRK04425,protein motif:Cdd:COG0424,protein motif:TIGRFAMs:TIGR00172,protein motif:Pfam:PF02545.8;locus_tag=cluster9_reference_00646;product=Maf-like protein,Septum formation protein Maf,Maf-like protein,Nucleo…
cluster9_reference|SC|contig000001	Prodigal:2.60	CDS	710750	711253	.	+	0	ID=cluster9_reference_00647;inference=ab initio prediction:Prodigal:2.60,protein motif:CLUSTERS:PRK11193,protein motif:Pfam:PF02620.11;locus_tag=cluster9_reference_00647;product=hypothetical protein,Uncharacterized ACR%2C COG1399;protein_id=gnl|SC|cluster9_reference_00647
cluster9_reference|SC|contig000001	Prodigal:2.60	CDS	711287	711466	.	+	0	ID=cluster9_reference_00648;gene=rpmF;inference=ab initio prediction:Prodigal:2.60,similar to AA sequence:RefSeq:YP_209178.1,similar to AA sequence:UniProtKB:Q9HZN4,protein motif:CLUSTERS:PRK01110,protein motif:TIGRFAMs:TIGR01031,protein motif:Pfam:PF01783.17;locus_tag=cluster9_reference_00648;product=50S ribosomal protein L32,50S ribosomal protein L32,50S ribosomal protein L32,ribosomal protein …
cluster9_reference|SC|contig000001	Prodigal:2.60	CDS	711794	712321	.	+	0	ID=cluster9_reference_00649;inference=ab initio prediction:Prodigal:2.60,similar to AA sequence:RefSeq:YP_005879295.1,protein motif:CLUSTERS:PRK09177,protein motif:TIGRFAMs:TIGR01203,protein motif:Pfam:PF00156.21;locus_tag=cluster9_reference_00649;product=putative phosphoribosyltransferase,xanthine-guanine phosphoribosyltransferase,hypoxanthine phosphoribosyltransferase,Phosphoribosyl transferase…
cluster9_reference|SC|contig000001	Prodigal:2.60	CDS	712409	713464	.	+	0	ID=cluster9_reference_00650;eC_number=2.3.1.-;gene=plsX;inference=ab initio prediction:Prodigal:2.60,similar to AA sequence:RefSeq:YP_005883458.1,similar to AA sequence:UniProtKB:P27247,protein motif:CLUSTERS:PRK05331,protein motif:Cdd:COG0416,protein motif:TIGRFAMs:TIGR00182,protein motif:Pfam:PF02504.9;locus_tag=cluster9_reference_00650;product=putative glycerol-3-phosphate acyltransferase PlsX…
cluster9_reference|SC|contig000001	Prodigal:2.60	CDS	713886	714302	.	+	0	ID=cluster9_reference_00651;inference=ab initio prediction:Prodigal:2.60;locus_tag=cluster9_reference_00651;product=hypothetical protein;protein_id=gnl|SC|cluster9_reference_00651
cluster9_reference|SC|contig000001	Prodigal:2.60	CDS	714322	714525	.	+	0	ID=cluster9_reference_00652;inference=ab initio prediction:Prodigal:2.60;locus_tag=cluster9_reference_00652;product=hypothetical protein;protein_id=gnl|SC|cluster9_reference_00652
cluster9_reference|SC|contig000001	Prodigal:2.60	CDS	714552	715514	.	+	0	ID=cluster9_reference_00653;eC_number=2.3.1.41,2.3.1.180;gene=fabH;inference=ab initio prediction:Prodigal:2.60,similar to AA sequence:RefSeq:YP_209174.1,similar to AA sequence:UniProtKB:P0A6R0,protein motif:CLUSTERS:PRK09352,protein motif:Cdd:COG0332,protein motif:TIGRFAMs:TIGR00747,protein motif:Pfam:PF08541.1;locus_tag=cluster9_reference_00653;product=3-oxoacyl-ACP synthase,3-oxoacyl-[acyl-car…
cluster9_reference|SC|contig000001	Prodigal:2.60	CDS	715561	715968	.	+	0	ID=cluster9_reference_00654;inference=ab initio prediction:Prodigal:2.60,similar to AA sequence:RefSeq:YP_001598464.1,protein motif:Pfam:PF06961.7;locus_tag=cluster9_reference_00654;product=integral membrane protein,Protein of unknown function (DUF1294);protein_id=gnl|SC|cluster9_reference_00654
cluster9_reference|SC|contig000001	Prodigal:2.60	CDS	716062	716988	.	+	0	ID=cluster9_reference_00655;eC_number=2.3.1.39,2.3.1.39;gene=fabD;inference=ab initio prediction:Prodigal:2.60,similar to AA sequence:RefSeq:YP_209172.1,similar to AA sequence:UniProtKB:P0AAI9,protein motif:Cdd:COG0331,protein motif:TIGRFAMs:TIGR00128,protein motif:Pfam:PF00698.15;locus_tag=cluster9_reference_00655;product=ACP S-malonyltransferase,Malonyl CoA-acyl carrier protein transacylase,(ac…
cluster9_reference|SC|contig000001	Prodigal:2.60	CDS	717126	718991	.	+	0	ID=cluster9_reference_00656;eC_number=3.6.3.-;gene=msbA;inference=ab initio prediction:Prodigal:2.60,similar to AA sequence:RefSeq:YP_001598462.1,similar to AA sequence:UniProtKB:P63359,protein motif:CLUSTERS:PRK11176,protein motif:Cdd:COG2274,protein motif:TIGRFAMs:TIGR02203,protein motif:Pfam:PF00664.17;locus_tag=cluster9_reference_00656;product=putative ABC transporter ATP-binding protein,Lipi…
cluster9_reference|SC|contig000001	Prodigal:2.60	CDS	719091	720656	.	+	0	ID=cluster9_reference_00657;eC_number=6.3.5.2,6.3.5.2;gene=guaA;inference=ab initio prediction:Prodigal:2.60,similar to AA sequence:RefSeq:YP_209170.1,similar to AA sequence:UniProtKB:P04079,protein motif:CLUSTERS:PRK00074,protein motif:Cdd:COG2818,protein motif:TIGRFAMs:TIGR00884,protein motif:Pfam:PF00117.22;locus_tag=cluster9_reference_00657;product=GMP synthase,GMP synthase [glutamine-hydroly…
cluster9_reference|SC|contig000001	Prodigal:2.60	CDS	720718	721464	.	+	0	ID=cluster9_reference_00658;eC_number=1.1.1.100,1.1.1.100;gene=fabG;inference=ab initio prediction:Prodigal:2.60,similar to AA sequence:RefSeq:YP_003082484.1,similar to AA sequence:UniProtKB:Q9KQH7,protein motif:CLUSTERS:PRK05557,protein motif:Cdd:COG3347,protein motif:TIGRFAMs:TIGR01830,protein motif:Pfam:PF00106.19;locus_tag=cluster9_reference_00658;product=3-ketoacyl-ACP reductase,3-oxoacyl-[a…
cluster9_reference|SC|contig000001	Prodigal:2.60	CDS	721656	721892	.	+	0	ID=cluster9_reference_00659;gene=ychJ_1;inference=ab initio prediction:Prodigal:2.60,similar to AA sequence:RefSeq:YP_005894643.1,similar to AA sequence:UniProtKB:P37052,protein motif:CLUSTERS:PRK01752;locus_tag=cluster9_reference_00659;product=SEC-C domain-containing protein,hypothetical protein,hypothetical protein;protein_id=gnl|SC|cluster9_reference_00659
cluster9_reference|SC|contig000001	Prodigal:2.60	CDS	721899	722141	.	+	0	ID=cluster9_reference_00660;gene=ychJ_2;inference=ab initio prediction:Prodigal:2.60,similar to AA sequence:RefSeq:YP_005894643.1,similar to AA sequence:UniProtKB:P37052,protein motif:CLUSTERS:PRK01752,protein motif:Pfam:PF02810.9;locus_tag=cluster9_reference_00660;product=SEC-C domain-containing protein,hypothetical protein,hypothetical protein,SEC-C motif;protein_id=gnl|SC|cluster9_reference_00…
cluster9_reference|SC|contig000001	Prodigal:2.60	CDS	722490	723284	.	-	0	ID=cluster9_reference_00661;eC_number=3.1.3.25;gene=suhB_2;inference=ab initio prediction:Prodigal:2.60,similar to AA sequence:RefSeq:YP_002003264.1,similar to AA sequence:UniProtKB:O33832,protein motif:CLUSTERS:PRK12676,protein motif:TIGRFAMs:TIGR02067,protein motif:Pfam:PF00459.19;locus_tag=cluster9_reference_00661;product=Myo-inositol-1(Or 4)-monophosphatase,Inositol-1-monophosphatase,bifuncti…
cluster9_reference|SC|contig000001	Prodigal:2.60	CDS	723493	724218	.	+	0	ID=cluster9_reference_00662;eC_number=2.1.1.193;gene=rsmE;inference=ab initio prediction:Prodigal:2.60,similar to AA sequence:RefSeq:YP_209166.1,similar to AA sequence:UniProtKB:P0AGL7,protein motif:CLUSTERS:PRK11713,protein motif:TIGRFAMs:TIGR00046,protein motif:Pfam:PF04452.8;locus_tag=cluster9_reference_00662;product=16S ribosomal RNA methyltransferase RsmE,Ribosomal RNA small subunit methyltr…
cluster9_reference|SC|contig000001	Prodigal:2.60	CDS	724939	725781	.	-	0	ID=cluster9_reference_00663;eC_number=2.-.-.-,2.-.-.-;gene=lgtE;inference=ab initio prediction:Prodigal:2.60,similar to AA sequence:RefSeq:YP_005879309.1,similar to AA sequence:UniProtKB:Q03974,protein motif:Pfam:PF01755.11;locus_tag=cluster9_reference_00663;product=lacto-N-neotetraose biosynthesis glycosyl transferase LgtE,Lipooligosaccharide biosynthesis protein lex-1,Glycosyltransferase family…
cluster9_reference|SC|contig000001	Prodigal:2.60	CDS	725823	725918	.	-	0	ID=cluster9_reference_00664;inference=ab initio prediction:Prodigal:2.60,similar to AA sequence:RefSeq:YP_001598453.1;locus_tag=cluster9_reference_00664;product=lacto-N-neotetraose biosynthesis glycosyl transferase-like protein;protein_id=gnl|SC|cluster9_reference_00664
cluster9_reference|SC|contig000001	Prodigal:2.60	CDS	725930	726769	.	-	0	ID=cluster9_reference_00665;eC_number=2.-.-.-;gene=lex1;inference=ab initio prediction:Prodigal:2.60,similar to AA sequence:RefSeq:YP_209163.1,similar to AA sequence:UniProtKB:Q03974,protein motif:Pfam:PF01755.11;locus_tag=cluster9_reference_00665;product=lacto-N-neotetraose biosynthesis glycosyl tranferase,Lipooligosaccharide biosynthesis protein lex-1,Glycosyltransferase family 25 (LPS biosynth…
cluster9_reference|SC|contig000001	Prodigal:2.60	CDS	726811	727854	.	-	0	ID=cluster9_reference_00666;gene=lgtA;inference=ab initio prediction:Prodigal:2.60,similar to AA sequence:RefSeq:YP_005900490.1,similar to AA sequence:UniProtKB:Q8L0V4,protein motif:CLUSTERS:PRK10073,protein motif:Cdd:COG3858,protein motif:TIGRFAMs:TIGR03937,protein motif:Pfam:PF00535.20;locus_tag=cluster9_reference_00666;product=lacto-N-neotetraose biosynthesis glycosyl transferase,Chondroitin p…
cluster9_reference|SC|contig000001	Prodigal:2.60	CDS	727871	729934	.	-	0	ID=cluster9_reference_00667;eC_number=6.1.1.14,6.1.1.14;gene=glyS;inference=ab initio prediction:Prodigal:2.60,similar to AA sequence:RefSeq:YP_209162.1,similar to AA sequence:UniProtKB:P00961,protein motif:CLUSTERS:PRK01233,protein motif:TIGRFAMs:TIGR00211,protein motif:Pfam:PF02092.11;locus_tag=cluster9_reference_00667;product=glycyl-tRNA synthetase subunit beta,Glycine--tRNA ligase beta subuni…
cluster9_reference|SC|contig000001	Prodigal:2.60	CDS	729955	730365	.	-	0	ID=cluster9_reference_00668;inference=ab initio prediction:Prodigal:2.60,protein motif:CLUSTERS:PRK11702,protein motif:Cdd:COG3171,protein motif:Pfam:PF04320.8;locus_tag=cluster9_reference_00668;product=hypothetical protein,Uncharacterized protein conserved in bacteria,Protein with unknown function (DUF469);protein_id=gnl|SC|cluster9_reference_00668
cluster9_reference|SC|contig000001	Prodigal:2.60	CDS	730442	731347	.	-	0	ID=cluster9_reference_00669;eC_number=6.1.1.14,6.1.1.14;gene=glyQ;inference=ab initio prediction:Prodigal:2.60,similar to AA sequence:RefSeq:YP_004049434.1,similar to AA sequence:UniProtKB:P00960,protein motif:CLUSTERS:PRK09348,protein motif:TIGRFAMs:TIGR00388,protein motif:Pfam:PF02091.9;locus_tag=cluster9_reference_00669;product=glycyl-tRNA synthetase subunit alpha,Glycine--tRNA ligase alpha su…
cluster9_reference|SC|contig000001	Prodigal:2.60	CDS	731518	731940	.	-	0	ID=cluster9_reference_00670;eC_number=3.6.3.14;gene=atpC;inference=ab initio prediction:Prodigal:2.60,similar to AA sequence:RefSeq:YP_209160.1,similar to AA sequence:UniProtKB:P0A6E6,protein motif:CLUSTERS:PRK00571,protein motif:Cdd:COG0355,protein motif:TIGRFAMs:TIGR01216,protein motif:Pfam:PF02823.10;locus_tag=cluster9_reference_00670;product=ATP synthase F0F1 subunit epsilon,F-ATPase epsilon …
cluster9_reference|SC|contig000001	Prodigal:2.60	CDS	731951	733348	.	-	0	ID=cluster9_reference_00671;eC_number=3.6.3.14,3.6.3.14;gene=atpD;inference=ab initio prediction:Prodigal:2.60,similar to AA sequence:RefSeq:YP_209159.1,similar to AA sequence:UniProtKB:Q4K3A9,protein motif:CLUSTERS:PRK09280,protein motif:Cdd:COG0055,protein motif:TIGRFAMs:TIGR01039,protein motif:Pfam:PF00006.19;locus_tag=cluster9_reference_00671;product=ATP synthase F0F1 subunit beta,ATP synthas…
cluster9_reference|SC|contig000001	Prodigal:2.60	CDS	733386	734261	.	-	0	ID=cluster9_reference_00672;eC_number=3.6.3.14;gene=atpG;inference=ab initio prediction:Prodigal:2.60,similar to AA sequence:RefSeq:YP_209158.1,similar to AA sequence:UniProtKB:P0ABA6,protein motif:CLUSTERS:PRK05621,protein motif:Cdd:COG0355,protein motif:TIGRFAMs:TIGR01146,protein motif:Pfam:PF00231.13;locus_tag=cluster9_reference_00672;product=ATP synthase F0F1 subunit gamma,F-ATPase gamma subu…
cluster9_reference|SC|contig000001	Prodigal:2.60	CDS	734286	735833	.	-	0	ID=cluster9_reference_00673;eC_number=3.6.3.14,3.6.3.14;gene=atpA;inference=ab initio prediction:Prodigal:2.60,similar to AA sequence:RefSeq:YP_209157.1,similar to AA sequence:UniProtKB:P12985,protein motif:CLUSTERS:PRK09281,protein motif:Cdd:COG0055,protein motif:TIGRFAMs:TIGR00962,protein motif:Pfam:PF00006.19;locus_tag=cluster9_reference_00673;product=ATP synthase F0F1 subunit alpha,ATP syntha…
cluster9_reference|SC|contig000001	Prodigal:2.60	CDS	735844	736377	.	-	0	ID=cluster9_reference_00674;eC_number=3.6.3.14;gene=atpH;inference=ab initio prediction:Prodigal:2.60,similar to AA sequence:RefSeq:YP_209156.1,similar to AA sequence:UniProtKB:Q3K438,protein motif:CLUSTERS:PRK13429,protein motif:Cdd:COG0055,protein motif:TIGRFAMs:TIGR01145,protein motif:Pfam:PF00213.12;locus_tag=cluster9_reference_00674;product=ATP synthase F0F1 subunit delta,F-type ATPase subun…
cluster9_reference|SC|contig000001	Prodigal:2.60	CDS	736382	736852	.	-	0	ID=cluster9_reference_00675;eC_number=3.6.3.14;gene=atpF;inference=ab initio prediction:Prodigal:2.60,similar to AA sequence:RefSeq:YP_209155.1,similar to AA sequence:UniProtKB:P0ABA0,protein motif:CLUSTERS:PRK05759,protein motif:Cdd:COG0055,protein motif:TIGRFAMs:TIGR01144,protein motif:Pfam:PF00430.12;locus_tag=cluster9_reference_00675;product=ATP synthase F0F1 subunit B,F-type ATPase subunit b…
cluster9_reference|SC|contig000001	Prodigal:2.60	CDS	736923	737159	.	-	0	ID=cluster9_reference_00676;eC_number=3.6.3.14;gene=atpE;inference=ab initio prediction:Prodigal:2.60,similar to AA sequence:RefSeq:YP_004049441.1,similar to AA sequence:UniProtKB:P68699,protein motif:CLUSTERS:PRK06876,protein motif:Cdd:COG0055,protein motif:TIGRFAMs:TIGR01260,protein motif:Pfam:PF00137.15;locus_tag=cluster9_reference_00676;product=ATP synthase subunit C,Lipid-binding protein,F0F…
cluster9_reference|SC|contig000001	Prodigal:2.60	CDS	737216	738082	.	-	0	ID=cluster9_reference_00677;eC_number=3.6.3.14;gene=atpB;inference=ab initio prediction:Prodigal:2.60,similar to AA sequence:RefSeq:YP_209153.1,similar to AA sequence:UniProtKB:P0AB98,protein motif:CLUSTERS:PRK05815,protein motif:Cdd:COG0355,protein motif:TIGRFAMs:TIGR01131,protein motif:Pfam:PF00119.14;locus_tag=cluster9_reference_00677;product=ATP synthase F0F1 subunit A,F-ATPase subunit 6,F0F1…
cluster9_reference|SC|contig000001	Prodigal:2.60	CDS	738072	738425	.	-	0	ID=cluster9_reference_00678;inference=ab initio prediction:Prodigal:2.60,similar to AA sequence:RefSeq:YP_209152.1;locus_tag=cluster9_reference_00678;product=ATP synthase I;protein_id=gnl|SC|cluster9_reference_00678
cluster9_reference|SC|contig000001	Prodigal:2.60	CDS	738773	738937	.	+	0	ID=cluster9_reference_00679;inference=ab initio prediction:Prodigal:2.60,similar to AA sequence:RefSeq:YP_005902288.1;locus_tag=cluster9_reference_00679;product=IS1106 transposase;protein_id=gnl|SC|cluster9_reference_00679
cluster9_reference|SC|contig000001	Prodigal:2.60	CDS	738968	739975	.	+	0	ID=cluster9_reference_00680;inference=ab initio prediction:Prodigal:2.60,similar to AA sequence:RefSeq:YP_001598391.1,protein motif:Pfam:PF01609.15;locus_tag=cluster9_reference_00680;product=IS1106A3 transposase,Transposase DDE domain;protein_id=gnl|SC|cluster9_reference_00680
cluster9_reference|SC|contig000001	Prodigal:2.60	CDS	740452	740550	.	-	0	ID=cluster9_reference_00681;inference=ab initio prediction:Prodigal:2.60,similar to AA sequence:RefSeq:YP_005894661.1;locus_tag=cluster9_reference_00681;product=putative lipoprotein;protein_id=gnl|SC|cluster9_reference_00681
cluster9_reference|SC|contig000001	Prodigal:2.60	CDS	740685	741545	.	-	0	ID=cluster9_reference_00682;gene=parB;inference=ab initio prediction:Prodigal:2.60,similar to AA sequence:RefSeq:YP_209150.1,similar to AA sequence:UniProtKB:Q83AH2,protein motif:CLUSTERS:PRK13832,protein motif:TIGRFAMs:TIGR00180,protein motif:Pfam:PF02195.12;locus_tag=cluster9_reference_00682;product=chromosome segregation protein,Probable chromosome-partitioning protein parB,plasmid partitionin…
cluster9_reference|SC|contig000001	Prodigal:2.60	CDS	741703	742272	.	+	0	ID=cluster9_reference_00683;eC_number=4.1.1.-;gene=ubiX;inference=ab initio prediction:Prodigal:2.60,similar to AA sequence:RefSeq:YP_001598434.1,similar to AA sequence:UniProtKB:P94404,protein motif:CLUSTERS:PRK05920,protein motif:Cdd:COG0163,protein motif:TIGRFAMs:TIGR00421,protein motif:Pfam:PF02441.13;locus_tag=cluster9_reference_00683;product=aromatic acid decarboxylase,Phenolic acid decarbo…
cluster9_reference|SC|contig000001	Prodigal:2.60	CDS	742334	743197	.	-	0	ID=cluster9_reference_00684;gene=gna1946;inference=ab initio prediction:Prodigal:2.60,similar to AA sequence:RefSeq:YP_004049446.1,similar to AA sequence:UniProtKB:P28635,protein motif:CLUSTERS:PRK11063,protein motif:TIGRFAMs:TIGR00363,protein motif:Pfam:PF03180.8;locus_tag=cluster9_reference_00684;product=outer membrane lipoprotein GNA1946,D-methionine-binding lipoprotein metQ precursor,DL-methi…
cluster9_reference|SC|contig000001	Prodigal:2.60	CDS	743357	744043	.	-	0	ID=cluster9_reference_00685;gene=metP;inference=ab initio prediction:Prodigal:2.60,similar to AA sequence:RefSeq:YP_209147.1,similar to AA sequence:UniProtKB:O32168,protein motif:CLUSTERS:PRK10782,protein motif:Cdd:COG0581,protein motif:TIGRFAMs:TIGR01097,protein motif:Pfam:PF00528.16;locus_tag=cluster9_reference_00685;product=ABC transporter permease,Methionine import system permease protein Met…
cluster9_reference|SC|contig000001	Prodigal:2.60	CDS	744045	744782	.	-	0	ID=cluster9_reference_00686;eC_number=3.6.3.-;gene=metN;inference=ab initio prediction:Prodigal:2.60,similar to AA sequence:RefSeq:YP_002003236.1,similar to AA sequence:UniProtKB:P30750,protein motif:CLUSTERS:PRK11153,protein motif:Cdd:COG4175,protein motif:TIGRFAMs:TIGR02314,protein motif:Pfam:PF00005.21;locus_tag=cluster9_reference_00686;product=ABC transporter ATP-binding protein,Methionine im…
cluster9_reference|SC|contig000001	Prodigal:2.60	CDS	745312	747159	.	+	0	ID=cluster9_reference_00687;eC_number=4.2.2.-;gene=slt;inference=ab initio prediction:Prodigal:2.60,similar to AA sequence:RefSeq:YP_004049450.1,similar to AA sequence:UniProtKB:P0AGC3,protein motif:CLUSTERS:PRK11619,protein motif:Pfam:PF01464.14;locus_tag=cluster9_reference_00687;product=transglycosylase,Soluble lytic murein transglycosylase precursor,lytic murein transglycosylase,Transglycosyla…
cluster9_reference|SC|contig000001	Prodigal:2.60	CDS	747448	747660	.	+	0	ID=cluster9_reference_00688;gene=rpsU;inference=ab initio prediction:Prodigal:2.60,similar to AA sequence:RefSeq:YP_209143.1,similar to AA sequence:UniProtKB:P66519,protein motif:CLUSTERS:PRK00270,protein motif:TIGRFAMs:TIGR00030,protein motif:Pfam:PF01165.14;locus_tag=cluster9_reference_00688;product=30S ribosomal protein S21,30S ribosomal protein S21,30S ribosomal protein S21,ribosomal protein …
cluster9_reference|SC|contig000001	Prodigal:2.60	CDS	747792	748238	.	+	0	ID=cluster9_reference_00689;gene=yqeY;inference=ab initio prediction:Prodigal:2.60,similar to AA sequence:RefSeq:YP_005894669.1,similar to AA sequence:UniProtKB:P54464,protein motif:Cdd:COG1610,protein motif:Pfam:PF09424.4;locus_tag=cluster9_reference_00689;product=GatB/Yqey domain-containing protein,hypothetical protein,Uncharacterized conserved protein,Yqey-like protein;protein_id=gnl|SC|cluste…
cluster9_reference|SC|contig000001	Prodigal:2.60	CDS	748563	748955	.	-	0	ID=cluster9_reference_00690;gene=regG;inference=ab initio prediction:Prodigal:2.60,similar to AA sequence:RefSeq:YP_975852.1,similar to AA sequence:UniProtKB:P45206,protein motif:CLUSTERS:PRK11798,protein motif:Pfam:PF04386.7;locus_tag=cluster9_reference_00690;product=ClpXP protease specificity-enhancing factor,Stringent starvation protein B homolog,ClpXP protease specificity-enhancing factor,Str…
cluster9_reference|SC|contig000001	Prodigal:2.60	CDS	749027	749632	.	-	0	ID=cluster9_reference_00691;gene=sspA;inference=ab initio prediction:Prodigal:2.60,similar to AA sequence:RefSeq:YP_209139.1,similar to AA sequence:UniProtKB:P0ACA3,protein motif:CLUSTERS:PRK09481,protein motif:Cdd:COG3502,protein motif:TIGRFAMs:TIGR01262,protein motif:Pfam:PF02798.14;locus_tag=cluster9_reference_00691;product=RegF,Stringent starvation protein A,stringent starvation protein A,Unc…
cluster9_reference|SC|contig000001	Prodigal:2.60	CDS	749749	751410	.	-	0	ID=cluster9_reference_00692;inference=ab initio prediction:Prodigal:2.60,similar to AA sequence:RefSeq:YP_001598423.1;locus_tag=cluster9_reference_00692;product=inner membrane protein;protein_id=gnl|SC|cluster9_reference_00692
cluster9_reference|SC|contig000001	Prodigal:2.60	CDS	751556	752185	.	-	0	ID=cluster9_reference_00693;inference=ab initio prediction:Prodigal:2.60,similar to AA sequence:RefSeq:YP_209137.1,protein motif:TIGRFAMs:TIGR00779,protein motif:Pfam:PF03596.7;locus_tag=cluster9_reference_00693;product=cadmium resistance protein,cadmium resistance transporter family protein,Cadmium resistance transporter;protein_id=gnl|SC|cluster9_reference_00693
cluster9_reference|SC|contig000001	Prodigal:2.60	CDS	752500	752715	.	-	0	ID=cluster9_reference_00694;gene=rpmE;inference=ab initio prediction:Prodigal:2.60,similar to AA sequence:RefSeq:YP_002003225.1,similar to AA sequence:UniProtKB:Q03223,protein motif:CLUSTERS:PRK00019,protein motif:Cdd:COG0254,protein motif:TIGRFAMs:TIGR00105,protein motif:Pfam:PF01197.12;locus_tag=cluster9_reference_00694;product=50S ribosomal protein L31,50S ribosomal protein L31,50S ribosomal p…
cluster9_reference|SC|contig000001	Prodigal:2.60	CDS	752953	753327	.	+	0	ID=cluster9_reference_00695;inference=ab initio prediction:Prodigal:2.60,similar to AA sequence:RefSeq:YP_209135.1,protein motif:Cdd:COG0110,protein motif:Pfam:PF00132.18;locus_tag=cluster9_reference_00695;product=acetyltransferase,Acetyltransferase (isoleucine patch superfamily),Bacterial transferase hexapeptide (six repeats);protein_id=gnl|SC|cluster9_reference_00695
cluster9_reference|SC|contig000001	Prodigal:2.60	CDS	753333	753461	.	+	0	ID=cluster9_reference_00696;eC_number=2.3.1.-;inference=ab initio prediction:Prodigal:2.60,similar to AA sequence:RefSeq:YP_002003223.1,similar to AA sequence:UniProtKB:Q7A3E8,protein motif:CLUSTERS:PRK09527,protein motif:Cdd:COG0110,protein motif:TIGRFAMs:TIGR03308;locus_tag=cluster9_reference_00696;product=putative acetyltransferase,Putative acetyltransferase SA2342,galactoside O-acetyltransfer…
cluster9_reference|SC|contig000001	Prodigal:2.60	CDS	753543	754031	.	-	0	ID=cluster9_reference_00697;gene=resA;inference=ab initio prediction:Prodigal:2.60,similar to AA sequence:RefSeq:YP_003082449.1,similar to AA sequence:UniProtKB:P35160,protein motif:CLUSTERS:PRK03147,protein motif:TIGRFAMs:TIGR00385,protein motif:Pfam:PF08534.4;locus_tag=cluster9_reference_00697;product=putative thioredoxin,Thiol-disulfide oxidoreductase resA,thiol-disulfide oxidoreductase,peripl…
cluster9_reference|SC|contig000001	Prodigal:2.60	CDS	754028	754411	.	-	0	ID=cluster9_reference_00698;eC_number=3.1.2.-;gene=fadM;inference=ab initio prediction:Prodigal:2.60,similar to AA sequence:RefSeq:YP_005894676.1,similar to AA sequence:UniProtKB:P77712,protein motif:CLUSTERS:PRK07531,protein motif:Cdd:COG3884,protein motif:TIGRFAMs:TIGR00051,protein motif:Pfam:PF03061.16;locus_tag=cluster9_reference_00698;product=thioesterase family protein,Long-chain acyl-CoA t…
cluster9_reference|SC|contig000001	Prodigal:2.60	CDS	754411	754773	.	-	0	ID=cluster9_reference_00699;inference=ab initio prediction:Prodigal:2.60,similar to AA sequence:RefSeq:YP_002003220.1;locus_tag=cluster9_reference_00699;product=VacJ-like protein;protein_id=gnl|SC|cluster9_reference_00699
cluster9_reference|SC|contig000001	Prodigal:2.60	CDS	754898	755725	.	-	0	ID=cluster9_reference_00700;gene=mlaA;inference=ab initio prediction:Prodigal:2.60,similar to AA sequence:RefSeq:YP_005891189.1,similar to AA sequence:UniProtKB:P43262,protein motif:CLUSTERS:PRK15091,protein motif:Pfam:PF04333.7;locus_tag=cluster9_reference_00700;product=putative VacJ-like protein,Probable phospholipid-binding lipoprotein mlaA precursor,ABC transporter outer membrane lipoprotein,…
cluster9_reference|SC|contig000001	Prodigal:2.60	CDS	755722	756000	.	-	0	ID=cluster9_reference_00701;inference=ab initio prediction:Prodigal:2.60,similar to AA sequence:RefSeq:YP_003082446.1,protein motif:Cdd:COG3113;locus_tag=cluster9_reference_00701;product=NTP binding protein,Predicted NTP binding protein (contains STAS domain);protein_id=gnl|SC|cluster9_reference_00701
cluster9_reference|SC|contig000001	Prodigal:2.60	CDS	756057	756647	.	-	0	ID=cluster9_reference_00702;gene=mlaC;inference=ab initio prediction:Prodigal:2.60,similar to AA sequence:RefSeq:YP_002003218.1,similar to AA sequence:UniProtKB:P0ADV7,protein motif:CLUSTERS:PRK15117,protein motif:TIGRFAMs:TIGR03481,protein motif:Pfam:PF05494.6;locus_tag=cluster9_reference_00702;product=Periplasmic transport protein,Probable phospholipid-binding protein mlaC precursor,ABC transpo…
cluster9_reference|SC|contig000001	Prodigal:2.60	CDS	756684	757178	.	-	0	ID=cluster9_reference_00703;gene=mlaD;inference=ab initio prediction:Prodigal:2.60,similar to AA sequence:RefSeq:YP_004049464.1,similar to AA sequence:UniProtKB:P64604,protein motif:TIGRFAMs:TIGR00996,protein motif:Pfam:PF02470.14;locus_tag=cluster9_reference_00703;product=outer membrane transport protein,Probable phospholipid ABC transporter-binding protein mlaD,virulence factor Mce family prote…
cluster9_reference|SC|contig000001	Prodigal:2.60	CDS	757229	758005	.	-	0	ID=cluster9_reference_00704;gene=mlaE;inference=ab initio prediction:Prodigal:2.60,similar to AA sequence:RefSeq:YP_209127.1,similar to AA sequence:UniProtKB:P64606,protein motif:TIGRFAMs:TIGR00056,protein motif:Pfam:PF02405.10;locus_tag=cluster9_reference_00704;product=ABC transporter inner membrane protein,Probable phospholipid ABC transporter permease protein mlaE,conserved hypothetical protei…
cluster9_reference|SC|contig000001	Prodigal:2.60	CDS	758053	758853	.	-	0	ID=cluster9_reference_00705;inference=ab initio prediction:Prodigal:2.60,similar to AA sequence:RefSeq:YP_209126.1,similar to AA sequence:UniProtKB:P45031,protein motif:CLUSTERS:PRK11831,protein motif:Cdd:COG3842,protein motif:TIGRFAMs:TIGR00968,protein motif:Pfam:PF00005.21;locus_tag=cluster9_reference_00705;product=ABC transporter ATP-binding protein,Uncharacterized ABC transporter ATP-binding …
cluster9_reference|SC|contig000001	Prodigal:2.60	CDS	759026	759943	.	+	0	ID=cluster9_reference_00706;gene=appY;inference=ab initio prediction:Prodigal:2.60,similar to AA sequence:RefSeq:YP_004049467.1,similar to AA sequence:UniProtKB:P05052,protein motif:CLUSTERS:PRK09393,protein motif:Cdd:COG2169,protein motif:TIGRFAMs:TIGR04094,protein motif:Pfam:PF12833.1;locus_tag=cluster9_reference_00706;product=transcriptional regulator,M5 polypeptide,transcriptional activator F…
cluster9_reference|SC|contig000001	Prodigal:2.60	CDS	760203	761645	.	+	0	ID=cluster9_reference_00707;eC_number=1.2.1.22,1.2.1.22;gene=aldA;inference=ab initio prediction:Prodigal:2.60,similar to AA sequence:RefSeq:YP_004049468.1,similar to AA sequence:UniProtKB:P25553,protein motif:CLUSTERS:PRK10090,protein motif:Cdd:COG4230,protein motif:TIGRFAMs:TIGR01780,protein motif:Pfam:PF00171.1;locus_tag=cluster9_reference_00707;product=aldehyde dehydrogenase A,Lactaldehyde de…
cluster9_reference|SC|contig000001	Prodigal:2.60	CDS	762715	765915	.	+	0	ID=cluster9_reference_00708;eC_number=3.4.21.-;gene=ssa1;inference=ab initio prediction:Prodigal:2.60,similar to AA sequence:RefSeq:YP_005900527.1,similar to AA sequence:UniProtKB:P31631,protein motif:Cdd:COG4625,protein motif:TIGRFAMs:TIGR03921,protein motif:Pfam:PF00082.16;locus_tag=cluster9_reference_00708;product=extracellular serine protease precursor,Serotype-specific antigen 1 precursor,Un…
cluster9_reference|SC|contig000001	Prodigal:2.60	CDS	767113	768993	.	+	0	ID=cluster9_reference_00709;eC_number=2.6.1.85;gene=pabB;inference=ab initio prediction:Prodigal:2.60,similar to AA sequence:RefSeq:YP_004049470.1,similar to AA sequence:UniProtKB:P12680,protein motif:CLUSTERS:PRK07508,protein motif:Cdd:COG0147,protein motif:TIGRFAMs:TIGR00553,protein motif:Pfam:PF00425.12;locus_tag=cluster9_reference_00709;product=para-aminobenzoate synthase component I,Para-ami…
cluster9_reference|SC|contig000001	Prodigal:2.60	CDS	769054	770571	.	-	0	ID=cluster9_reference_00710;inference=ab initio prediction:Prodigal:2.60,similar to AA sequence:RefSeq:YP_002341968.1,similar to AA sequence:UniProtKB:Q9K165,protein motif:Pfam:PF04575.7;locus_tag=cluster9_reference_00710;product=hypothetical periplasmic protein,TPR repeat-containing protein NMB0313 precursor,Protein of unknown function (DUF560);protein_id=gnl|SC|cluster9_reference_00710
cluster9_reference|SC|contig000001	Prodigal:2.60	CDS	771887	772972	.	+	0	ID=cluster9_reference_00711;gene=hpuA;inference=ab initio prediction:Prodigal:2.60,similar to AA sequence:RefSeq:YP_005891176.1;locus_tag=cluster9_reference_00711;product=hemoglobin-haptoglobin-utilization protein;protein_id=gnl|SC|cluster9_reference_00711
cluster9_reference|SC|contig000001	Prodigal:2.60	CDS	773000	775426	.	+	0	ID=cluster9_reference_00712;gene=hpuB_1;inference=ab initio prediction:Prodigal:2.60,similar to AA sequence:RefSeq:YP_004049473.1,similar to AA sequence:UniProtKB:Q06987,protein motif:CLUSTERS:PRK13524,protein motif:Cdd:COG4206,protein motif:TIGRFAMs:TIGR01786,protein motif:Pfam:PF00593.18;locus_tag=cluster9_reference_00712;product=hemoglobin-haptoglobin-utilization protein,Transferrin-binding pr…
cluster9_reference|SC|contig000001	Prodigal:2.60	CDS	775459	775905	.	+	0	ID=cluster9_reference_00713;inference=ab initio prediction:Prodigal:2.60,similar to AA sequence:RefSeq:YP_003083102.1;locus_tag=cluster9_reference_00713;product=putative phage associated protein;protein_id=gnl|SC|cluster9_reference_00713
cluster9_reference|SC|contig000001	Prodigal:2.60	CDS	776185	777819	.	-	0	ID=cluster9_reference_00714;gene=groEL;inference=ab initio prediction:Prodigal:2.60,similar to AA sequence:RefSeq:YP_209108.1,similar to AA sequence:UniProtKB:P42385,protein motif:CLUSTERS:PRK12852,protein motif:TIGRFAMs:TIGR02348,protein motif:Pfam:PF00118.18;locus_tag=cluster9_reference_00714;product=molecular chaperone GroEL,hypothetical protein,chaperonin GroEL,chaperonin GroL,TCP-1/cpn60 cha…
cluster9_reference|SC|contig000001	Prodigal:2.60	CDS	777912	778202	.	-	0	ID=cluster9_reference_00715;gene=groES;inference=ab initio prediction:Prodigal:2.60,similar to AA sequence:RefSeq:YP_002003183.1,similar to AA sequence:UniProtKB:P26879,protein motif:CLUSTERS:PRK00364,protein motif:Pfam:PF00166.15;locus_tag=cluster9_reference_00715;product=co-chaperonin GroES,hypothetical protein,co-chaperonin GroES,Chaperonin 10 Kd subunit;protein_id=gnl|SC|cluster9_reference_00…
cluster9_reference|SC|contig000001	Prodigal:2.60	CDS	778431	779084	.	+	0	ID=cluster9_reference_00716;inference=ab initio prediction:Prodigal:2.60,similar to AA sequence:RefSeq:YP_001598401.1,protein motif:Cdd:COG3676,protein motif:Pfam:PF12762.1;locus_tag=cluster9_reference_00716;product=insertion element IS1016 transposase,Transposase and inactivated derivatives,ISXO2-like transposase domain;protein_id=gnl|SC|cluster9_reference_00716
cluster9_reference|SC|contig000001	Prodigal:2.60	CDS	779297	780832	.	+	0	ID=cluster9_reference_00717;inference=ab initio prediction:Prodigal:2.60,similar to AA sequence:RefSeq:YP_001598400.1,protein motif:Cdd:COG0733,protein motif:Pfam:PF00209.12;locus_tag=cluster9_reference_00717;product=sodium-dependent inner membrane transport protein,Na+-dependent transporters of the SNF family,Sodium:neurotransmitter symporter family;protein_id=gnl|SC|cluster9_reference_00717
cluster9_reference|SC|contig000001	Prodigal:2.60	CDS	780829	780921	.	+	0	ID=cluster9_reference_00718;inference=ab initio prediction:Prodigal:2.60;locus_tag=cluster9_reference_00718;product=hypothetical protein;protein_id=gnl|SC|cluster9_reference_00718
cluster9_reference|SC|contig000001	Prodigal:2.60	CDS	780957	782201	.	-	0	ID=cluster9_reference_00719;eC_number=4.1.1.20;gene=lysA;inference=ab initio prediction:Prodigal:2.60,similar to AA sequence:RefSeq:YP_001598399.1,similar to AA sequence:UniProtKB:Q9KVL7,protein motif:CLUSTERS:PRK08961,protein motif:Cdd:COG0019,protein motif:TIGRFAMs:TIGR01048,protein motif:Pfam:PF02784.10;locus_tag=cluster9_reference_00719;product=diaminopimelate decarboxylase,Diaminopimelate de…
cluster9_reference|SC|contig000001	Prodigal:2.60	CDS	782212	782382	.	-	0	ID=cluster9_reference_00720;inference=ab initio prediction:Prodigal:2.60,similar to AA sequence:RefSeq:YP_003082425.1,protein motif:Cdd:COG5567;locus_tag=cluster9_reference_00720;product=putative lipoprotein,Predicted small periplasmic lipoprotein;protein_id=gnl|SC|cluster9_reference_00720
cluster9_reference|SC|contig000001	Prodigal:2.60	CDS	782453	782776	.	+	0	ID=cluster9_reference_00721;gene=cyaY;inference=ab initio prediction:Prodigal:2.60,similar to AA sequence:RefSeq:YP_209113.1,similar to AA sequence:UniProtKB:P27838,protein motif:CLUSTERS:PRK00446,protein motif:TIGRFAMs:TIGR03421,protein motif:Pfam:PF01491.10;locus_tag=cluster9_reference_00721;product=frataxin-like protein,hypothetical protein,frataxin-like protein,iron donor protein CyaY,Frataxi…
cluster9_reference|SC|contig000001	Prodigal:2.60	CDS	782809	783228	.	+	0	ID=cluster9_reference_00722;inference=ab initio prediction:Prodigal:2.60,protein motif:Cdd:COG4316,protein motif:Pfam:PF10008.3;locus_tag=cluster9_reference_00722;product=Uncharacterized protein conserved in bacteria,Uncharacterized protein conserved in bacteria (DUF2251);protein_id=gnl|SC|cluster9_reference_00722
cluster9_reference|SC|contig000001	Prodigal:2.60	CDS	783249	783755	.	+	0	ID=cluster9_reference_00723;eC_number=4.4.1.21;gene=luxS;inference=ab initio prediction:Prodigal:2.60,similar to AA sequence:RefSeq:YP_209115.1,similar to AA sequence:UniProtKB:P45578,protein motif:CLUSTERS:PRK02260,protein motif:Cdd:COG1854,protein motif:Pfam:PF02664.9;locus_tag=cluster9_reference_00723;product=S-ribosylhomocysteinase,S-ribosylhomocysteine lyase,S-ribosylhomocysteinase,LuxS prot…
cluster9_reference|SC|contig000001	Prodigal:2.60	CDS	783901	786693	.	+	0	ID=cluster9_reference_00724;eC_number=2.7.7.7,2.7.7.7;gene=polA_1;inference=ab initio prediction:Prodigal:2.60,similar to AA sequence:RefSeq:YP_005898579.1,similar to AA sequence:UniProtKB:P00582,protein motif:CLUSTERS:PRK05755,protein motif:Cdd:COG0749,protein motif:TIGRFAMs:TIGR00593,protein motif:Pfam:PF00476.14;locus_tag=cluster9_reference_00724;product=DNA polymerase I,DNA polymerase I,DNA p…
cluster9_reference|SC|contig000001	Prodigal:2.60	CDS	787246	787668	.	+	0	ID=cluster9_reference_00725;eC_number=2.7.7.7,2.7.7.7;gene=polA_2;inference=ab initio prediction:Prodigal:2.60,similar to AA sequence:RefSeq:YP_005898579.1,similar to AA sequence:UniProtKB:P00582,protein motif:CLUSTERS:PRK05755,protein motif:Cdd:COG0749,protein motif:TIGRFAMs:TIGR00593,protein motif:Pfam:PF00476.14;locus_tag=cluster9_reference_00725;product=DNA polymerase I,DNA polymerase I,DNA p…
cluster9_reference|SC|contig000001	Prodigal:2.60	CDS	788580	789302	.	+	0	ID=cluster9_reference_00726;inference=ab initio prediction:Prodigal:2.60,protein motif:Pfam:PF02661.12;locus_tag=cluster9_reference_00726;product=Fic/DOC family;protein_id=gnl|SC|cluster9_reference_00726
cluster9_reference|SC|contig000001	Prodigal:2.60	CDS	789412	793788	.	-	0	ID=cluster9_reference_00727;eC_number=3.4.21.72,3.4.21.-;gene=hap;inference=ab initio prediction:Prodigal:2.60,similar to AA sequence:RefSeq:YP_209118.1,similar to AA sequence:UniProtKB:P45387,protein motif:Cdd:COG3468,protein motif:TIGRFAMs:TIGR01414,protein motif:Pfam:PF02395.1;locus_tag=cluster9_reference_00727;product=adhesion and penetration protein,Adhesion and penetration protein autotrans…
cluster9_reference|SC|contig000001	Prodigal:2.60	CDS	793922	794251	.	-	0	ID=cluster9_reference_00728;inference=ab initio prediction:Prodigal:2.60,similar to AA sequence:RefSeq:YP_001598384.1,protein motif:Cdd:COG5346,protein motif:Pfam:PF10097.3;locus_tag=cluster9_reference_00728;product=putative inner membrane protein,Predicted membrane protein,Predicted membrane protein (DUF2335);protein_id=gnl|SC|cluster9_reference_00728
cluster9_reference|SC|contig000001	Prodigal:2.60	CDS	794350	794505	.	-	0	ID=cluster9_reference_00729;inference=ab initio prediction:Prodigal:2.60;locus_tag=cluster9_reference_00729;product=hypothetical protein;protein_id=gnl|SC|cluster9_reference_00729
cluster9_reference|SC|contig000001	Prodigal:2.60	CDS	794636	795982	.	+	0	ID=cluster9_reference_00730;eC_number=3.6.-.-;gene=trmE;inference=ab initio prediction:Prodigal:2.60,similar to AA sequence:RefSeq:YP_209120.1,similar to AA sequence:UniProtKB:P25522,protein motif:CLUSTERS:PRK05291,protein motif:Cdd:COG3596,protein motif:TIGRFAMs:TIGR00450,protein motif:Pfam:PF10396.3;locus_tag=cluster9_reference_00730;product=tRNA modification GTPase TrmE,tRNA modification GTPas…
cluster9_reference|SC|contig000001	Prodigal:2.60	CDS	797307	799469	.	+	0	ID=cluster9_reference_00731;gene=fetA;inference=ab initio prediction:Prodigal:2.60,similar to AA sequence:RefSeq:YP_004049488.1,similar to AA sequence:UniProtKB:P44600,protein motif:Cdd:COG4206,protein motif:TIGRFAMs:TIGR01783,protein motif:Pfam:PF00593.18;locus_tag=cluster9_reference_00731;product=iron-regulated outer membrane protein FetA,Heme/hemopexin utilization protein C precursor,Outer mem…
cluster9_reference|SC|contig000001	Prodigal:2.60	CDS	800167	801132	.	+	0	ID=cluster9_reference_00732;gene=fetB;inference=ab initio prediction:Prodigal:2.60,similar to AA sequence:RefSeq:YP_975892.1,similar to AA sequence:UniProtKB:P94421,protein motif:CLUSTERS:PRK11411,protein motif:Cdd:COG4607,protein motif:TIGRFAMs:TIGR03659,protein motif:Pfam:PF01497.12;locus_tag=cluster9_reference_00732;product=membrane transport solute-binding protein,Uncharacterized ABC transpor…
cluster9_reference|SC|contig000001	Prodigal:2.60	CDS	801403	802371	.	+	0	ID=cluster9_reference_00733;gene=feuB;inference=ab initio prediction:Prodigal:2.60,similar to AA sequence:RefSeq:YP_209104.1,similar to AA sequence:UniProtKB:P40410,protein motif:CLUSTERS:PRK10577,protein motif:Cdd:COG4606,protein motif:TIGRFAMs:TIGR03869,protein motif:Pfam:PF01032.12;locus_tag=cluster9_reference_00733;product=ABC transporter permease%2C enterobactin,Iron-uptake system permease p…
cluster9_reference|SC|contig000001	Prodigal:2.60	CDS	802361	803335	.	+	0	ID=cluster9_reference_00734;gene=yfhA;inference=ab initio prediction:Prodigal:2.60,similar to AA sequence:RefSeq:YP_209103.1,similar to AA sequence:UniProtKB:O31569,protein motif:CLUSTERS:PRK10577,protein motif:Cdd:COG0609,protein motif:TIGRFAMs:TIGR03869,protein motif:Pfam:PF01032.12;locus_tag=cluster9_reference_00734;product=ABC transporter permease%2C enterobactin,Probable siderophore transpor…
cluster9_reference|SC|contig000001	Prodigal:2.60	CDS	803380	804006	.	+	0	ID=cluster9_reference_00735;inference=ab initio prediction:Prodigal:2.60;locus_tag=cluster9_reference_00735;product=hypothetical protein;protein_id=gnl|SC|cluster9_reference_00735
cluster9_reference|SC|contig000001	Prodigal:2.60	CDS	804094	804852	.	+	0	ID=cluster9_reference_00736;gene=yusV;inference=ab initio prediction:Prodigal:2.60,similar to AA sequence:RefSeq:YP_002003175.1,similar to AA sequence:UniProtKB:O32188,protein motif:CLUSTERS:PRK11231,protein motif:Cdd:COG4604,protein motif:TIGRFAMs:TIGR03873,protein motif:Pfam:PF00005.21;locus_tag=cluster9_reference_00736;product=Iron(III) ABC transporter%2C ATP-binding protein,Probable sideropho…
cluster9_reference|SC|contig000001	Prodigal:2.60	CDS	804911	805249	.	-	0	ID=cluster9_reference_00737;gene=glnB;inference=ab initio prediction:Prodigal:2.60,similar to AA sequence:RefSeq:YP_002002594.1,similar to AA sequence:UniProtKB:P11671,protein motif:CLUSTERS:PRK10858,protein motif:Pfam:PF00543.16;locus_tag=cluster9_reference_00737;product=putative nitrogen regulatory protein P-II,Nitrogen regulatory protein P-II,nitrogen regulatory protein P-II 1,Nitrogen regulat…
cluster9_reference|SC|contig000001	Prodigal:2.60	CDS	805713	809675	.	+	0	ID=cluster9_reference_00738;eC_number=6.3.5.3,6.3.5.3;gene=purL;inference=ab initio prediction:Prodigal:2.60,similar to AA sequence:RefSeq:YP_005891149.1,similar to AA sequence:UniProtKB:P15254,protein motif:CLUSTERS:PRK05297,protein motif:Cdd:COG0047,protein motif:TIGRFAMs:TIGR01735,protein motif:Pfam:PF02769.16;locus_tag=cluster9_reference_00738;product=phosphoribosylformylglycinamidine synthas…
cluster9_reference|SC|contig000001	Prodigal:2.60	CDS	809770	810528	.	+	0	ID=cluster9_reference_00739;eC_number=3.1.2.6;gene=golB;inference=ab initio prediction:Prodigal:2.60,similar to AA sequence:RefSeq:YP_001598370.1,similar to AA sequence:UniProtKB:Q8ZRM2,protein motif:CLUSTERS:PRK10241,protein motif:TIGRFAMs:TIGR03413,protein motif:Pfam:PF00753.21;locus_tag=cluster9_reference_00739;product=hydroxyacylglutathione hydrolase,Hydroxyacylglutathione hydrolase,hydroxyac…
cluster9_reference|SC|contig000001	Prodigal:2.60	CDS	810842	815317	.	+	0	ID=cluster9_reference_00740;eC_number=3.4.21.72;gene=iga;inference=ab initio prediction:Prodigal:2.60,similar to AA sequence:RefSeq:YP_003082410.1,similar to AA sequence:UniProtKB:P09790,protein motif:Pfam:PF02395.1;locus_tag=cluster9_reference_00740;product=serine-type peptidase,IgA-specific serine endopeptidase autotransporter precursor,Immunoglobulin A1 protease;protein_id=gnl|SC|cluster9_refe…
cluster9_reference|SC|contig000001	Prodigal:2.60	CDS	815549	817003	.	+	0	ID=cluster9_reference_00741;inference=ab initio prediction:Prodigal:2.60,similar to AA sequence:RefSeq:YP_208260.1,similar to AA sequence:UniProtKB:Q5SMG8,protein motif:Cdd:COG4109,protein motif:TIGRFAMs:TIGR00400,protein motif:Pfam:PF03448.11;locus_tag=cluster9_reference_00741;product=magnesium transporter,Magnesium transporter mgtE,Predicted transcriptional regulator containing CBS domains,magn…
cluster9_reference|SC|contig000001	Prodigal:2.60	CDS	817089	817997	.	-	0	ID=cluster9_reference_00742;gene=hslO;inference=ab initio prediction:Prodigal:2.60,similar to AA sequence:RefSeq:YP_001598368.1,similar to AA sequence:UniProtKB:P0A6Y5,protein motif:CLUSTERS:PRK00114,protein motif:Cdd:COG1866,protein motif:Pfam:PF01430.13;locus_tag=cluster9_reference_00742;product=Hsp33-like chaperonin,Heat shock protein 33,Hsp33-like chaperonin,Phosphoenolpyruvate carboxykinase …
cluster9_reference|SC|contig000001	Prodigal:2.60	CDS	818242	818997	.	+	0	ID=cluster9_reference_00743;eC_number=3.4.-.-;gene=spr;inference=ab initio prediction:Prodigal:2.60,similar to AA sequence:RefSeq:YP_003082407.1,similar to AA sequence:UniProtKB:P0AFV4,protein motif:CLUSTERS:PRK10838,protein motif:Cdd:COG3584,protein motif:TIGRFAMs:TIGR02219,protein motif:Pfam:PF00877.13;locus_tag=cluster9_reference_00743;product=putative lipoprotein,Probable endopeptidase Spr pr…
cluster9_reference|SC|contig000001	Prodigal:2.60	CDS	819016	819234	.	+	0	ID=cluster9_reference_00744;inference=ab initio prediction:Prodigal:2.60;locus_tag=cluster9_reference_00744;product=hypothetical protein;protein_id=gnl|SC|cluster9_reference_00744
cluster9_reference|SC|contig000001	Prodigal:2.60	CDS	819379	819723	.	+	0	ID=cluster9_reference_00745;gene=yohJ;inference=ab initio prediction:Prodigal:2.60,similar to AA sequence:RefSeq:YP_005894720.1,similar to AA sequence:UniProtKB:P60632,protein motif:CLUSTERS:PRK01821,protein motif:Cdd:COG1380,protein motif:Pfam:PF03788.8;locus_tag=cluster9_reference_00745;product=LrgA family protein,hypothetical protein,hypothetical protein,Putative effector of murein hydrolase L…
cluster9_reference|SC|contig000001	Prodigal:2.60	CDS	819723	820415	.	+	0	ID=cluster9_reference_00746;gene=yohK;inference=ab initio prediction:Prodigal:2.60,similar to AA sequence:RefSeq:YP_004049502.1,similar to AA sequence:UniProtKB:P0AD19,protein motif:CLUSTERS:PRK10711,protein motif:TIGRFAMs:TIGR00659,protein motif:Pfam:PF04172.10;locus_tag=cluster9_reference_00746;product=protein LrgB,Inner membrane protein yohK,hypothetical protein,conserved hypothetical protein,…
cluster9_reference|SC|contig000001	Prodigal:2.60	CDS	820482	821702	.	+	0	ID=cluster9_reference_00747;eC_number=2.3.1.1;gene=argJ;inference=ab initio prediction:Prodigal:2.60,similar to AA sequence:RefSeq:YP_208266.1,similar to AA sequence:UniProtKB:Q3K7U0,protein motif:CLUSTERS:PRK05388,protein motif:Cdd:COG1364,protein motif:TIGRFAMs:TIGR00120,protein motif:Pfam:PF01960.12;locus_tag=cluster9_reference_00747;product=bifunctional ornithine acetyltransferase/N-acetylglu…
cluster9_reference|SC|contig000001	Prodigal:2.60	CDS	821866	823275	.	+	0	ID=cluster9_reference_00748;gene=clcA_2;inference=ab initio prediction:Prodigal:2.60,similar to AA sequence:RefSeq:YP_002002607.1,similar to AA sequence:UniProtKB:Q8ZRP8,protein motif:CLUSTERS:PRK05277,protein motif:Pfam:PF00654.14;locus_tag=cluster9_reference_00748;product=Chloride channel protein-related protein,H(+)/Cl(-) exchange transporter ClcA,chloride channel protein,Voltage gated chlorid…
cluster9_reference|SC|contig000001	Prodigal:2.60	CDS	823503	824897	.	+	0	ID=cluster9_reference_00749;gene=hrpA';inference=ab initio prediction:Prodigal:2.60,similar to AA sequence:RefSeq:YP_001598360.1,protein motif:CLUSTERS:PRK11131,protein motif:TIGRFAMs:TIGR01967,protein motif:Pfam:PF00271.25;locus_tag=cluster9_reference_00749;product=ATP-dependent DNA helicase,ATP-dependent RNA helicase HrpA,ATP-dependent helicase HrpA,Helicase conserved C-terminal domain;protein_…
cluster9_reference|SC|contig000001	Prodigal:2.60	CDS	824977	825774	.	+	0	ID=cluster9_reference_00750;inference=ab initio prediction:Prodigal:2.60,protein motif:Pfam:PF06300.6;locus_tag=cluster9_reference_00750;product=Tsp45I type II restriction enzyme;protein_id=gnl|SC|cluster9_reference_00750
cluster9_reference|SC|contig000001	Prodigal:2.60	CDS	825778	826875	.	+	0	ID=cluster9_reference_00751;eC_number=2.1.1.72;gene=mboIIM_2;inference=ab initio prediction:Prodigal:2.60,similar to AA sequence:RefSeq:YP_003083526.1,similar to AA sequence:UniProtKB:P23192,protein motif:CLUSTERS:PRK11524,protein motif:Cdd:COG2189,protein motif:Pfam:PF01555.12;locus_tag=cluster9_reference_00751;product=putative type III DNA modification methylase,Modification methylase MboII,put…
cluster9_reference|SC|contig000001	Prodigal:2.60	CDS	826872	829904	.	+	0	ID=cluster9_reference_00752;inference=ab initio prediction:Prodigal:2.60,similar to AA sequence:RefSeq:YP_005902531.1,protein motif:CLUSTERS:PRK11131,protein motif:TIGRFAMs:TIGR01967,protein motif:Pfam:PF11898.2;locus_tag=cluster9_reference_00752;product=ATP-dependent RNA helicase hrpA,ATP-dependent RNA helicase HrpA,ATP-dependent helicase HrpA,Domain of unknown function (DUF3418);protein_id=gnl|…
cluster9_reference|SC|contig000001	Prodigal:2.60	CDS	829927	830349	.	-	0	ID=cluster9_reference_00753;eC_number=3.1.-.-;gene=vsr;inference=ab initio prediction:Prodigal:2.60,similar to AA sequence:RefSeq:YP_208249.1,similar to AA sequence:UniProtKB:P09184,protein motif:Cdd:COG3727,protein motif:TIGRFAMs:TIGR00632,protein motif:Pfam:PF03852.9;locus_tag=cluster9_reference_00753;product=DNA mismatch endonuclease%2C patch repair protein,Very short patch repair protein,DNA …
cluster9_reference|SC|contig000001	Prodigal:2.60	CDS	830353	831999	.	-	0	ID=cluster9_reference_00754;inference=ab initio prediction:Prodigal:2.60,protein motif:CLUSTERS:PRK14083,protein motif:Cdd:COG0326,protein motif:TIGRFAMs:TIGR02391,protein motif:Pfam:PF09509.4;locus_tag=cluster9_reference_00754;product=HSP90 family protein,Molecular chaperone%2C HSP90 family,conserved hypothetical protein,Protein of unknown function (Hypoth_ymh);protein_id=gnl|SC|cluster9_referen…
cluster9_reference|SC|contig000001	Prodigal:2.60	CDS	832013	833017	.	-	0	ID=cluster9_reference_00755;eC_number=2.1.1.37,2.1.1.37;gene=haeIIIM_1;inference=ab initio prediction:Prodigal:2.60,similar to AA sequence:RefSeq:YP_005879392.1,similar to AA sequence:UniProtKB:P20589,protein motif:TIGRFAMs:TIGR00675,protein motif:Pfam:PF00145.11;locus_tag=cluster9_reference_00755;product=putative cytosine-specific methyltransferase,Modification methylase HaeIII,DNA (cytosine-5-)…
cluster9_reference|SC|contig000001	Prodigal:2.60	CDS	833443	834408	.	+	0	ID=cluster9_reference_00756;inference=ab initio prediction:Prodigal:2.60,similar to AA sequence:RefSeq:YP_001598195.1,protein motif:Cdd:COG2826,protein motif:Pfam:PF00665.20;locus_tag=cluster9_reference_00756;product=transposase for IS1655,Transposase and inactivated derivatives%2C IS30 family,Integrase core domain;protein_id=gnl|SC|cluster9_reference_00756
cluster9_reference|SC|contig000001	Prodigal:2.60	CDS	834684	835751	.	+	0	ID=cluster9_reference_00757;inference=ab initio prediction:Prodigal:2.60,similar to AA sequence:RefSeq:YP_005894186.1,similar to AA sequence:UniProtKB:Q9K0V1,protein motif:Pfam:PF02661.12;locus_tag=cluster9_reference_00757;product=Fic family protein,hypothetical protein,Fic/DOC family;protein_id=gnl|SC|cluster9_reference_00757
cluster9_reference|SC|contig000001	Prodigal:2.60	CDS	835905	836219	.	+	0	ID=cluster9_reference_00758;inference=ab initio prediction:Prodigal:2.60,similar to AA sequence:RefSeq:YP_004047677.1;locus_tag=cluster9_reference_00758;product=membrane protein;protein_id=gnl|SC|cluster9_reference_00758
cluster9_reference|SC|contig000001	Prodigal:2.60	CDS	836394	837608	.	+	0	ID=cluster9_reference_00759;gene=gltS;inference=ab initio prediction:Prodigal:2.60,similar to AA sequence:RefSeq:YP_208919.1,similar to AA sequence:UniProtKB:P0AER8,protein motif:TIGRFAMs:TIGR00210,protein motif:Pfam:PF03616.8;locus_tag=cluster9_reference_00759;product=glutamate permease,Glutamate permease,sodium/glutamate symporter,Sodium/glutamate symporter;protein_id=gnl|SC|cluster9_reference_…
cluster9_reference|SC|contig000001	Prodigal:2.60	CDS	837708	838724	.	+	0	ID=cluster9_reference_00760;inference=ab initio prediction:Prodigal:2.60,similar to AA sequence:RefSeq:YP_002002996.1,protein motif:Cdd:COG3755;locus_tag=cluster9_reference_00760;product=Lipoprotein,Uncharacterized protein conserved in bacteria;protein_id=gnl|SC|cluster9_reference_00760
cluster9_reference|SC|contig000001	Prodigal:2.60	CDS	838735	838932	.	+	0	ID=cluster9_reference_00761;inference=ab initio prediction:Prodigal:2.60;locus_tag=cluster9_reference_00761;product=hypothetical protein;protein_id=gnl|SC|cluster9_reference_00761
cluster9_reference|SC|contig000001	Prodigal:2.60	CDS	839325	839747	.	+	0	ID=cluster9_reference_00762;inference=ab initio prediction:Prodigal:2.60;locus_tag=cluster9_reference_00762;product=hypothetical protein;protein_id=gnl|SC|cluster9_reference_00762
cluster9_reference|SC|contig000001	Prodigal:2.60	CDS	840120	841514	.	-	0	ID=cluster9_reference_00763;inference=ab initio prediction:Prodigal:2.60,similar to AA sequence:RefSeq:YP_001598273.1,similar to AA sequence:UniProtKB:Q9K1M2,protein motif:CLUSTERS:PRK10716,protein motif:Pfam:PF03349.10;locus_tag=cluster9_reference_00763;product=outer membrane protein P1,Putative outer membrane protein NMB0088 precursor,long-chain fatty acid outer membrane transporter,Outer membr…
cluster9_reference|SC|contig000001	Prodigal:2.60	CDS	841829	843301	.	-	0	ID=cluster9_reference_00764;eC_number=2.7.1.40,2.7.1.40;gene=pykA;inference=ab initio prediction:Prodigal:2.60,similar to AA sequence:RefSeq:YP_208914.1,similar to AA sequence:UniProtKB:P21599,protein motif:CLUSTERS:PRK05826,protein motif:TIGRFAMs:TIGR01064,protein motif:Pfam:PF00224.15;locus_tag=cluster9_reference_00764;product=PykA,Pyruvate kinase II,pyruvate kinase,pyruvate kinase,Pyruvate kin…
cluster9_reference|SC|contig000001	Prodigal:2.60	CDS	843561	844061	.	+	0	ID=cluster9_reference_00765;inference=ab initio prediction:Prodigal:2.60,similar to AA sequence:RefSeq:YP_002003011.1,protein motif:Cdd:COG3676,protein motif:Pfam:PF12762.1;locus_tag=cluster9_reference_00765;product=IS1016 transposase,Transposase and inactivated derivatives,ISXO2-like transposase domain;protein_id=gnl|SC|cluster9_reference_00765
cluster9_reference|SC|contig000001	Prodigal:2.60	CDS	844319	844837	.	+	0	ID=cluster9_reference_00766;inference=ab initio prediction:Prodigal:2.60,similar to AA sequence:RefSeq:YP_001600136.1;locus_tag=cluster9_reference_00766;product=integral membrane protein;protein_id=gnl|SC|cluster9_reference_00766
cluster9_reference|SC|contig000001	Prodigal:2.60	CDS	845114	845503	.	-	0	ID=cluster9_reference_00767;inference=ab initio prediction:Prodigal:2.60,similar to AA sequence:RefSeq:YP_001600135.1,protein motif:TIGRFAMs:TIGR03796,protein motif:Pfam:PF03412.1;locus_tag=cluster9_reference_00767;product=bacteriocin resistance protein%2C putative,NHLM bacteriocin system ABC transporter%2C peptidase/ATP-binding protein,Peptidase C39 family;protein_id=gnl|SC|cluster9_reference_00…
cluster9_reference|SC|contig000001	Prodigal:2.60	CDS	845620	845985	.	-	0	ID=cluster9_reference_00768;inference=ab initio prediction:Prodigal:2.60,similar to AA sequence:RefSeq:YP_001600134.1;locus_tag=cluster9_reference_00768;product=integral membrane protein;protein_id=gnl|SC|cluster9_reference_00768
cluster9_reference|SC|contig000001	Prodigal:2.60	CDS	846179	846853	.	-	0	ID=cluster9_reference_00769;inference=ab initio prediction:Prodigal:2.60,similar to AA sequence:RefSeq:YP_004048956.1;locus_tag=cluster9_reference_00769;product=integral membrane protein;protein_id=gnl|SC|cluster9_reference_00769
cluster9_reference|SC|contig000001	Prodigal:2.60	CDS	846980	847138	.	-	0	ID=cluster9_reference_00770;inference=ab initio prediction:Prodigal:2.60,similar to AA sequence:RefSeq:YP_001600132.1;locus_tag=cluster9_reference_00770;product=lipoprotein;protein_id=gnl|SC|cluster9_reference_00770
cluster9_reference|SC|contig000001	Prodigal:2.60	CDS	847135	847977	.	-	0	ID=cluster9_reference_00771;inference=ab initio prediction:Prodigal:2.60,similar to AA sequence:RefSeq:YP_002003014.1,protein motif:CLUSTERS:PRK10146,protein motif:TIGRFAMs:TIGR01575,protein motif:Pfam:PF12112.2;locus_tag=cluster9_reference_00771;product=PhnO-like protein,aminoalkylphosphonic acid N-acetyltransferase,ribosomal-protein-alanine acetyltransferase,Protein of unknown function (DUF3579…
cluster9_reference|SC|contig000001	Prodigal:2.60	CDS	848204	849124	.	+	0	ID=cluster9_reference_00772;eC_number=2.1.3.2,2.1.3.2;gene=pyrB;inference=ab initio prediction:Prodigal:2.60,similar to AA sequence:RefSeq:YP_208909.1,similar to AA sequence:UniProtKB:P0A786,protein motif:CLUSTERS:PRK00856,protein motif:Cdd:COG0540,protein motif:TIGRFAMs:TIGR00670,protein motif:Pfam:PF02729.15;locus_tag=cluster9_reference_00772;product=aspartate carbamoyltransferase,Aspartate car…
cluster9_reference|SC|contig000001	Prodigal:2.60	CDS	849134	849592	.	+	0	ID=cluster9_reference_00773;eC_number=2.1.3.2;gene=pyrI;inference=ab initio prediction:Prodigal:2.60,similar to AA sequence:RefSeq:YP_208908.1,similar to AA sequence:UniProtKB:P0A7F3,protein motif:CLUSTERS:PRK00893,protein motif:TIGRFAMs:TIGR00240,protein motif:Pfam:PF01948.12;locus_tag=cluster9_reference_00773;product=aspartate carbamoyltransferase,Aspartate carbamoyltransferase regulatory chain…
cluster9_reference|SC|contig000001	Prodigal:2.60	CDS	849663	850322	.	+	0	ID=cluster9_reference_00774;inference=ab initio prediction:Prodigal:2.60,similar to AA sequence:RefSeq:YP_005881777.1;locus_tag=cluster9_reference_00774;product=putative inner membrane protein;protein_id=gnl|SC|cluster9_reference_00774
cluster9_reference|SC|contig000001	Prodigal:2.60	CDS	850385	851602	.	-	0	ID=cluster9_reference_00775;inference=ab initio prediction:Prodigal:2.60,similar to AA sequence:RefSeq:YP_005877699.1,protein motif:CLUSTERS:PRK11198,protein motif:Pfam:PF01476.14;locus_tag=cluster9_reference_00775;product=putative peptidoglycan-binding periplasmic protein,LysM domain/BON superfamily protein,LysM domain;protein_id=gnl|SC|cluster9_reference_00775
cluster9_reference|SC|contig000001	Prodigal:2.60	CDS	851786	852289	.	+	0	ID=cluster9_reference_00776;eC_number=3.5.1.88;gene=def;inference=ab initio prediction:Prodigal:2.60,similar to AA sequence:RefSeq:YP_002003021.1,similar to AA sequence:UniProtKB:Q9I7A8,protein motif:CLUSTERS:PRK00150,protein motif:Cdd:COG0242,protein motif:TIGRFAMs:TIGR00079,protein motif:Pfam:PF01327.15;locus_tag=cluster9_reference_00776;product=peptide deformylase,Peptide deformylase,peptide d…
cluster9_reference|SC|contig000001	Prodigal:2.60	CDS	852376	853302	.	+	0	ID=cluster9_reference_00777;eC_number=2.1.2.9,2.1.2.9;gene=fmt;inference=ab initio prediction:Prodigal:2.60,similar to AA sequence:RefSeq:YP_004047691.1,similar to AA sequence:UniProtKB:P23882,protein motif:CLUSTERS:PRK00005,protein motif:Cdd:COG0299,protein motif:TIGRFAMs:TIGR00460,protein motif:Pfam:PF00551.13;locus_tag=cluster9_reference_00777;product=methionyl-tRNA formyltransferase,Methionyl…
cluster9_reference|SC|contig000001	Prodigal:2.60	CDS	853381	854640	.	+	0	ID=cluster9_reference_00778;eC_number=2.1.1.176;gene=rsmB_2;inference=ab initio prediction:Prodigal:2.60,similar to AA sequence:RefSeq:YP_208901.1,similar to AA sequence:UniProtKB:P36929,protein motif:CLUSTERS:PRK10901,protein motif:Cdd:COG0144,protein motif:TIGRFAMs:TIGR00563,protein motif:Pfam:PF01189.11;locus_tag=cluster9_reference_00778;product=16S RNA methyltransferase,Ribosomal RNA small su…
cluster9_reference|SC|contig000001	Prodigal:2.60	CDS	854606	855205	.	+	0	ID=cluster9_reference_00779;inference=ab initio prediction:Prodigal:2.60;locus_tag=cluster9_reference_00779;product=hypothetical protein;protein_id=gnl|SC|cluster9_reference_00779
cluster9_reference|SC|contig000001	Prodigal:2.60	CDS	855205	857325	.	+	0	ID=cluster9_reference_00780;eC_number=2.7.13.3;gene=kinB;inference=ab initio prediction:Prodigal:2.60,similar to AA sequence:RefSeq:YP_208899.1,similar to AA sequence:UniProtKB:O34206,protein motif:CLUSTERS:PRK11360,protein motif:Cdd:COG5000,protein motif:TIGRFAMs:TIGR02966,protein motif:Pfam:PF02518.20;locus_tag=cluster9_reference_00780;product=two-component system sensor kinase,Alginate biosynt…
cluster9_reference|SC|contig000001	Prodigal:2.60	CDS	857318	858595	.	+	0	ID=cluster9_reference_00781;gene=ntrX;inference=ab initio prediction:Prodigal:2.60,similar to AA sequence:RefSeq:YP_003084060.1,similar to AA sequence:UniProtKB:P14375,protein motif:CLUSTERS:PRK11361,protein motif:Cdd:COG3829,protein motif:TIGRFAMs:TIGR01818,protein motif:Pfam:PF00072.18;locus_tag=cluster9_reference_00781;product=nitrogen assimilation regulatory protein NtrX,Transcriptional regul…
cluster9_reference|SC|contig000001	Prodigal:2.60	CDS	858686	859873	.	+	0	ID=cluster9_reference_00782;gene=smf;inference=ab initio prediction:Prodigal:2.60,similar to AA sequence:RefSeq:YP_002003029.1,similar to AA sequence:UniProtKB:P39813,protein motif:CLUSTERS:PRK10736,protein motif:TIGRFAMs:TIGR00732,protein motif:Pfam:PF02481.9;locus_tag=cluster9_reference_00782;product=DprA-like protein,hypothetical protein,hypothetical protein,DNA protecting protein DprA,DNA rec…
cluster9_reference|SC|contig000001	Prodigal:2.60	CDS	859899	860360	.	+	0	ID=cluster9_reference_00783;inference=ab initio prediction:Prodigal:2.60,similar to AA sequence:RefSeq:YP_002003030.1,protein motif:CLUSTERS:PRK03430,protein motif:Cdd:COG2922,protein motif:Pfam:PF04361.7;locus_tag=cluster9_reference_00783;product=Protein smg-like protein,hypothetical protein,Uncharacterized protein conserved in bacteria,Protein of unknown function (DUF494);protein_id=gnl|SC|clus…
cluster9_reference|SC|contig000001	Prodigal:2.60	CDS	860432	862738	.	+	0	ID=cluster9_reference_00784;eC_number=5.99.1.2,5.99.1.2;gene=topA;inference=ab initio prediction:Prodigal:2.60,similar to AA sequence:RefSeq:YP_005881787.1,similar to AA sequence:UniProtKB:Q7A5Y5,protein motif:CLUSTERS:PRK06599,protein motif:Cdd:COG0551,protein motif:TIGRFAMs:TIGR01051,protein motif:Pfam:PF01131.14;locus_tag=cluster9_reference_00784;product=DNA topoisomerase I,DNA topoisomerase 1…
cluster9_reference|SC|contig000001	Prodigal:2.60	CDS	862811	863506	.	-	0	ID=cluster9_reference_00785;inference=ab initio prediction:Prodigal:2.60;locus_tag=cluster9_reference_00785;product=hypothetical protein;protein_id=gnl|SC|cluster9_reference_00785
cluster9_reference|SC|contig000001	Prodigal:2.60	CDS	863526	864077	.	-	0	ID=cluster9_reference_00786;inference=ab initio prediction:Prodigal:2.60,similar to AA sequence:RefSeq:YP_001600114.1;locus_tag=cluster9_reference_00786;product=integral membrane protein;protein_id=gnl|SC|cluster9_reference_00786
cluster9_reference|SC|contig000001	Prodigal:2.60	CDS	864195	864341	.	+	0	ID=cluster9_reference_00787;inference=ab initio prediction:Prodigal:2.60,similar to AA sequence:RefSeq:YP_005892855.1,protein motif:Pfam:PF01381.16;locus_tag=cluster9_reference_00787;product=putative DNA-binding protein,Helix-turn-helix;protein_id=gnl|SC|cluster9_reference_00787
cluster9_reference|SC|contig000001	Prodigal:2.60	CDS	864342	864593	.	+	0	ID=cluster9_reference_00788;inference=ab initio prediction:Prodigal:2.60,similar to AA sequence:RefSeq:YP_005877711.1;locus_tag=cluster9_reference_00788;product=putative DNA-binding protein;protein_id=gnl|SC|cluster9_reference_00788
cluster9_reference|SC|contig000001	Prodigal:2.60	CDS	864682	865251	.	+	0	ID=cluster9_reference_00789;eC_number=2.1.1.171;gene=rsmD;inference=ab initio prediction:Prodigal:2.60,similar to AA sequence:RefSeq:YP_001600112.1,similar to AA sequence:UniProtKB:P0ADX9,protein motif:CLUSTERS:PRK10909,protein motif:Cdd:COG2813,protein motif:TIGRFAMs:TIGR00095,protein motif:Pfam:PF03602.9;locus_tag=cluster9_reference_00789;product=DNA methylase,Ribosomal RNA small subunit methyl…
cluster9_reference|SC|contig000001	Prodigal:2.60	CDS	865374	865625	.	+	0	ID=cluster9_reference_00790;gene=fdx_1;inference=ab initio prediction:Prodigal:2.60,similar to AA sequence:RefSeq:YP_208892.1,similar to AA sequence:UniProtKB:P00208,protein motif:CLUSTERS:PRK07118,protein motif:Cdd:COG2768,protein motif:TIGRFAMs:TIGR01944,protein motif:Pfam:PF00037.21;locus_tag=cluster9_reference_00790;product=ferredoxin,Ferredoxin,ferredoxin,Uncharacterized Fe-S center protein,…
cluster9_reference|SC|contig000001	Aragorn:1.2.36	tRNA	865722	865805	.	+	0	ID=cluster9_reference_00791;inference=COORDINATES:profile:Aragorn:1.2.36;locus_tag=cluster9_reference_00791;product=tRNA-Tyr(gta)
cluster9_reference|SC|contig000001	Aragorn:1.2.36	tRNA	865836	865909	.	+	0	ID=cluster9_reference_00792;inference=COORDINATES:profile:Aragorn:1.2.36;locus_tag=cluster9_reference_00792;product=tRNA-Gly(tcc)
cluster9_reference|SC|contig000001	Aragorn:1.2.36	tRNA	865919	865993	.	+	0	ID=cluster9_reference_00793;inference=COORDINATES:profile:Aragorn:1.2.36;locus_tag=cluster9_reference_00793;product=tRNA-Thr(ggt)
cluster9_reference|SC|contig000001	Prodigal:2.60	CDS	866042	867226	.	+	0	ID=cluster9_reference_00794;eC_number=3.6.5.3;gene=tufA;inference=ab initio prediction:Prodigal:2.60,similar to AA sequence:RefSeq:YP_208875.1,similar to AA sequence:UniProtKB:P64027,protein motif:CLUSTERS:PRK12735,protein motif:Cdd:COG0050,protein motif:TIGRFAMs:TIGR00485,protein motif:Pfam:PF00009.21;locus_tag=cluster9_reference_00794;product=elongation factor Tu,Elongation factor Tu,elongation…
cluster9_reference|SC|contig000001	Aragorn:1.2.36	tRNA	867233	867308	.	+	0	ID=cluster9_reference_00795;inference=COORDINATES:profile:Aragorn:1.2.36;locus_tag=cluster9_reference_00795;product=tRNA-Trp(cca)
cluster9_reference|SC|contig000001	Prodigal:2.60	CDS	867423	867701	.	+	0	ID=cluster9_reference_00796;gene=secE;inference=ab initio prediction:Prodigal:2.60,similar to AA sequence:RefSeq:YP_208890.1,protein motif:CLUSTERS:PRK07597,protein motif:TIGRFAMs:TIGR00964,protein motif:Pfam:PF00584.14;locus_tag=cluster9_reference_00796;product=preprotein translocase subunit SecE,preprotein translocase subunit SecE,preprotein translocase%2C SecE subunit,SecE/Sec61-gamma subunits…
cluster9_reference|SC|contig000001	Prodigal:2.60	CDS	867703	868239	.	+	0	ID=cluster9_reference_00797;gene=nusG;inference=ab initio prediction:Prodigal:2.60,similar to AA sequence:RefSeq:YP_208889.1,similar to AA sequence:UniProtKB:P0AFG0,protein motif:CLUSTERS:PRK05609,protein motif:TIGRFAMs:TIGR00922,protein motif:Pfam:PF02357.13;locus_tag=cluster9_reference_00797;product=transcription antitermination protein NusG,Transcription antitermination protein nusG,transcript…
cluster9_reference|SC|contig000001	Prodigal:2.60	CDS	868340	868774	.	+	0	ID=cluster9_reference_00798;gene=rplK;inference=ab initio prediction:Prodigal:2.60,similar to AA sequence:RefSeq:YP_208888.1,similar to AA sequence:UniProtKB:P0A7J7,protein motif:CLUSTERS:PRK00140,protein motif:TIGRFAMs:TIGR01632,protein motif:Pfam:PF03946.8;locus_tag=cluster9_reference_00798;product=50S ribosomal protein L11,50S ribosomal protein L11,50S ribosomal protein L11,ribosomal protein L…
cluster9_reference|SC|contig000001	Prodigal:2.60	CDS	868774	869469	.	+	0	ID=cluster9_reference_00799;gene=rplA;inference=ab initio prediction:Prodigal:2.60,similar to AA sequence:RefSeq:YP_208887.1,similar to AA sequence:UniProtKB:P0A7L0,protein motif:CLUSTERS:PRK05424,protein motif:TIGRFAMs:TIGR01169,protein motif:Pfam:PF00687.15;locus_tag=cluster9_reference_00799;product=50S ribosomal protein L1,50S ribosomal protein L1,50S ribosomal protein L1,ribosomal protein L1,…
cluster9_reference|SC|contig000001	Prodigal:2.60	CDS	869699	870199	.	+	0	ID=cluster9_reference_00800;gene=rplJ;inference=ab initio prediction:Prodigal:2.60,similar to AA sequence:RefSeq:YP_208886.1,similar to AA sequence:UniProtKB:P42923,protein motif:CLUSTERS:PRK00099,protein motif:Cdd:COG0244,protein motif:Pfam:PF00466.14;locus_tag=cluster9_reference_00800;product=50S ribosomal protein L10,Vegetative protein 300,50S ribosomal protein L10,Ribosomal protein L10,Riboso…
cluster9_reference|SC|contig000001	Prodigal:2.60	CDS	870257	870628	.	+	0	ID=cluster9_reference_00801;gene=rplL;inference=ab initio prediction:Prodigal:2.60,similar to AA sequence:RefSeq:YP_208885.1,similar to AA sequence:UniProtKB:E6MUA0,protein motif:CLUSTERS:PRK00157,protein motif:TIGRFAMs:TIGR00855,protein motif:Pfam:PF00542.13;locus_tag=cluster9_reference_00801;product=50S ribosomal protein L7/L12,50S ribosomal protein L7/L12,50S ribosomal protein L7/L12,ribosomal…
cluster9_reference|SC|contig000001	Prodigal:2.60	CDS	870818	874996	.	+	0	ID=cluster9_reference_00802;eC_number=2.7.7.6,2.7.7.6;gene=rpoB;inference=ab initio prediction:Prodigal:2.60,similar to AA sequence:RefSeq:YP_974254.1,similar to AA sequence:UniProtKB:Q4K526,protein motif:CLUSTERS:PRK00405,protein motif:TIGRFAMs:TIGR02013,protein motif:Pfam:PF00562.22;locus_tag=cluster9_reference_00802;product=DNA-directed RNA polymerase subunit beta,DNA-directed RNA polymerase s…
cluster9_reference|SC|contig000001	Prodigal:2.60	CDS	875153	879328	.	+	0	ID=cluster9_reference_00803;eC_number=2.7.7.6,2.7.7.6;gene=rpoC;inference=ab initio prediction:Prodigal:2.60,similar to AA sequence:RefSeq:YP_208883.1,similar to AA sequence:UniProtKB:P0A8T7,protein motif:CLUSTERS:PRK00566,protein motif:Cdd:COG0086,protein motif:TIGRFAMs:TIGR02386,protein motif:Pfam:PF04997.6;locus_tag=cluster9_reference_00803;product=DNA-directed RNA polymerase subunit beta',DNA…
cluster9_reference|SC|contig000001	Prodigal:2.60	CDS	879442	879567	.	-	0	ID=cluster9_reference_00804;inference=ab initio prediction:Prodigal:2.60;locus_tag=cluster9_reference_00804;product=hypothetical protein;protein_id=gnl|SC|cluster9_reference_00804
cluster9_reference|SC|contig000001	Prodigal:2.60	CDS	879620	879877	.	+	0	ID=cluster9_reference_00805;inference=ab initio prediction:Prodigal:2.60;locus_tag=cluster9_reference_00805;product=hypothetical protein;protein_id=gnl|SC|cluster9_reference_00805
cluster9_reference|SC|contig000001	Prodigal:2.60	CDS	879874	880023	.	+	0	ID=cluster9_reference_00806;inference=ab initio prediction:Prodigal:2.60,similar to AA sequence:RefSeq:YP_002341968.1,protein motif:Pfam:PF04575.7;locus_tag=cluster9_reference_00806;product=hypothetical periplasmic protein,Protein of unknown function (DUF560);protein_id=gnl|SC|cluster9_reference_00806
cluster9_reference|SC|contig000001	Prodigal:2.60	CDS	880202	880573	.	+	0	ID=cluster9_reference_00807;gene=rpsL;inference=ab initio prediction:Prodigal:2.60,similar to AA sequence:RefSeq:YP_208878.1,similar to AA sequence:UniProtKB:P0A7S3,protein motif:CLUSTERS:PRK05163,protein motif:Cdd:COG0048,protein motif:TIGRFAMs:TIGR00981,protein motif:Pfam:PF00164.19;locus_tag=cluster9_reference_00807;product=30S ribosomal protein S12,30S ribosomal protein S12,30S ribosomal prot…
cluster9_reference|SC|contig000001	Prodigal:2.60	CDS	880691	881161	.	+	0	ID=cluster9_reference_00808;gene=rpsG;inference=ab initio prediction:Prodigal:2.60,similar to AA sequence:RefSeq:YP_208877.1,similar to AA sequence:UniProtKB:P02359,protein motif:CLUSTERS:PRK05302,protein motif:Cdd:COG0049,protein motif:TIGRFAMs:TIGR01029,protein motif:Pfam:PF00177.15;locus_tag=cluster9_reference_00808;product=30S ribosomal protein S7,30S ribosomal protein S7,30S ribosomal protei…
cluster9_reference|SC|contig000001	Prodigal:2.60	CDS	881179	883284	.	+	0	ID=cluster9_reference_00809;gene=fusA;inference=ab initio prediction:Prodigal:2.60,similar to AA sequence:RefSeq:YP_208876.1,similar to AA sequence:UniProtKB:Q9K1I8,protein motif:CLUSTERS:PRK00007,protein motif:Cdd:COG0050,protein motif:TIGRFAMs:TIGR00484,protein motif:Pfam:PF00009.21;locus_tag=cluster9_reference_00809;product=elongation factor G,Elongation factor G,elongation factor G,GTPases - …
cluster9_reference|SC|contig000001	Prodigal:2.60	CDS	883708	884019	.	+	0	ID=cluster9_reference_00810;gene=rpsJ;inference=ab initio prediction:Prodigal:2.60,similar to AA sequence:RefSeq:YP_208874.1,similar to AA sequence:UniProtKB:P0A7R5,protein motif:CLUSTERS:PRK00596,protein motif:TIGRFAMs:TIGR01049,protein motif:Pfam:PF00338.16;locus_tag=cluster9_reference_00810;product=30S ribosomal protein S10,30S ribosomal protein S10,30S ribosomal protein S10,ribosomal protein …
cluster9_reference|SC|contig000001	Prodigal:2.60	CDS	884067	884225	.	+	0	ID=cluster9_reference_00811;inference=ab initio prediction:Prodigal:2.60;locus_tag=cluster9_reference_00811;product=hypothetical protein;protein_id=gnl|SC|cluster9_reference_00811
cluster9_reference|SC|contig000001	Prodigal:2.60	CDS	884443	885087	.	+	0	ID=cluster9_reference_00812;gene=rplC;inference=ab initio prediction:Prodigal:2.60,similar to AA sequence:RefSeq:YP_208872.1,similar to AA sequence:UniProtKB:P60438,protein motif:CLUSTERS:PRK00001,protein motif:Cdd:COG0087,protein motif:TIGRFAMs:TIGR03625,protein motif:Pfam:PF00297.16;locus_tag=cluster9_reference_00812;product=50S ribosomal protein L3,50S ribosomal protein L3,50S ribosomal protei…
cluster9_reference|SC|contig000001	Prodigal:2.60	CDS	885087	885707	.	+	0	ID=cluster9_reference_00813;gene=rplD;inference=ab initio prediction:Prodigal:2.60,similar to AA sequence:RefSeq:YP_208871.1,similar to AA sequence:UniProtKB:P60726,protein motif:CLUSTERS:PRK05319,protein motif:TIGRFAMs:TIGR03953,protein motif:Pfam:PF00573.16;locus_tag=cluster9_reference_00813;product=50S ribosomal protein L4,50S ribosomal protein L4,50S ribosomal protein L4,50S ribosomal protein…
cluster9_reference|SC|contig000001	Prodigal:2.60	CDS	885704	886018	.	+	0	ID=cluster9_reference_00814;gene=rplW;inference=ab initio prediction:Prodigal:2.60,similar to AA sequence:RefSeq:YP_208870.1,similar to AA sequence:UniProtKB:Q9K1I6,protein motif:CLUSTERS:PRK05738,protein motif:Cdd:COG0089,protein motif:TIGRFAMs:TIGR03636,protein motif:Pfam:PF00276.14;locus_tag=cluster9_reference_00814;product=50S ribosomal protein L23,50S ribosomal protein L23,50S ribosomal prot…
cluster9_reference|SC|contig000001	Prodigal:2.60	CDS	886024	886857	.	+	0	ID=cluster9_reference_00815;gene=rplB;inference=ab initio prediction:Prodigal:2.60,similar to AA sequence:RefSeq:YP_208869.1,similar to AA sequence:UniProtKB:P60422,protein motif:CLUSTERS:PRK09374,protein motif:Cdd:COG0090,protein motif:TIGRFAMs:TIGR01171,protein motif:Pfam:PF03947.12;locus_tag=cluster9_reference_00815;product=50S ribosomal protein L2,50S ribosomal protein L2,50S ribosomal protei…
cluster9_reference|SC|contig000001	Prodigal:2.60	CDS	886864	887142	.	+	0	ID=cluster9_reference_00816;gene=rpsS;inference=ab initio prediction:Prodigal:2.60,similar to AA sequence:RefSeq:YP_208868.1,similar to AA sequence:UniProtKB:P0A7U3,protein motif:CLUSTERS:PRK00357,protein motif:Cdd:COG0185,protein motif:TIGRFAMs:TIGR01050,protein motif:Pfam:PF00203.15;locus_tag=cluster9_reference_00816;product=30S ribosomal protein S19,30S ribosomal protein S19,30S ribosomal prot…
cluster9_reference|SC|contig000001	Prodigal:2.60	CDS	887151	887480	.	+	0	ID=cluster9_reference_00817;gene=rplV;inference=ab initio prediction:Prodigal:2.60,similar to AA sequence:RefSeq:YP_208867.1,similar to AA sequence:UniProtKB:Q7DDT5,protein motif:CLUSTERS:PRK00565,protein motif:TIGRFAMs:TIGR01044,protein motif:Pfam:PF00237.13;locus_tag=cluster9_reference_00817;product=50S ribosomal protein L22,50S ribosomal protein L22,50S ribosomal protein L22,ribosomal protein …
cluster9_reference|SC|contig000001	Prodigal:2.60	CDS	887490	888182	.	+	0	ID=cluster9_reference_00818;gene=rpsC;inference=ab initio prediction:Prodigal:2.60,similar to AA sequence:RefSeq:YP_004047731.1,similar to AA sequence:UniProtKB:P0A7V3,protein motif:CLUSTERS:PRK00310,protein motif:Cdd:COG4933,protein motif:TIGRFAMs:TIGR01009,protein motif:Pfam:PF00189.14;locus_tag=cluster9_reference_00818;product=30S ribosomal protein S3,30S ribosomal protein S3,30S ribosomal pro…
cluster9_reference|SC|contig000001	Prodigal:2.60	CDS	888112	888579	.	-	0	ID=cluster9_reference_00819;inference=ab initio prediction:Prodigal:2.60;locus_tag=cluster9_reference_00819;product=hypothetical protein;protein_id=gnl|SC|cluster9_reference_00819
cluster9_reference|SC|contig000001	Prodigal:2.60	CDS	888582	888773	.	+	0	ID=cluster9_reference_00820;gene=rpmC;inference=ab initio prediction:Prodigal:2.60,similar to AA sequence:RefSeq:YP_208864.1,similar to AA sequence:UniProtKB:Q9HWE3,protein motif:CLUSTERS:PRK00306,protein motif:Cdd:COG0255,protein motif:TIGRFAMs:TIGR00012,protein motif:Pfam:PF00831.17;locus_tag=cluster9_reference_00820;product=50S ribosomal protein L29,50S ribosomal protein L29,50S ribosomal prot…
cluster9_reference|SC|contig000001	Prodigal:2.60	CDS	888773	889036	.	+	0	ID=cluster9_reference_00821;gene=rpsQ;inference=ab initio prediction:Prodigal:2.60,similar to AA sequence:RefSeq:YP_208863.1,similar to AA sequence:UniProtKB:Q1R616,protein motif:CLUSTERS:PRK05610,protein motif:TIGRFAMs:TIGR03635,protein motif:Pfam:PF00366.14;locus_tag=cluster9_reference_00821;product=30S ribosomal protein S17,30S ribosomal protein S17,30S ribosomal protein S17,30S ribosomal prot…
cluster9_reference|SC|contig000001	Prodigal:2.60	CDS	889258	889626	.	+	0	ID=cluster9_reference_00822;gene=rplN;inference=ab initio prediction:Prodigal:2.60,similar to AA sequence:RefSeq:YP_208862.1,similar to AA sequence:UniProtKB:Q7DDT2,protein motif:CLUSTERS:PRK05483,protein motif:Cdd:COG0093,protein motif:TIGRFAMs:TIGR01067,protein motif:Pfam:PF00238.13;locus_tag=cluster9_reference_00822;product=50S ribosomal protein L14,50S ribosomal protein L14,50S ribosomal prot…
cluster9_reference|SC|contig000001	Prodigal:2.60	CDS	889638	889961	.	+	0	ID=cluster9_reference_00823;gene=rplX;inference=ab initio prediction:Prodigal:2.60,similar to AA sequence:RefSeq:YP_005896938.1,similar to AA sequence:UniProtKB:P60624,protein motif:CLUSTERS:PRK00004,protein motif:TIGRFAMs:TIGR01079,protein motif:Pfam:PF00467.23;locus_tag=cluster9_reference_00823;product=50S ribosomal protein L24,50S ribosomal protein L24,50S ribosomal protein L24,ribosomal prote…
cluster9_reference|SC|contig000001	Prodigal:2.60	CDS	889971	890510	.	+	0	ID=cluster9_reference_00824;gene=rplE;inference=ab initio prediction:Prodigal:2.60,similar to AA sequence:RefSeq:YP_208860.1,similar to AA sequence:UniProtKB:P62399,protein motif:CLUSTERS:PRK00010,protein motif:Cdd:COG0094,protein motif:Pfam:PF00673.15;locus_tag=cluster9_reference_00824;product=50S ribosomal protein L5,50S ribosomal protein L5,50S ribosomal protein L5,Ribosomal protein L5,ribosom…
cluster9_reference|SC|contig000001	Prodigal:2.60	CDS	890513	890818	.	+	0	ID=cluster9_reference_00825;gene=rpsN;inference=ab initio prediction:Prodigal:2.60,similar to AA sequence:RefSeq:YP_208859.1,similar to AA sequence:UniProtKB:P0AG59,protein motif:CLUSTERS:PRK08881,protein motif:Pfam:PF00253.15;locus_tag=cluster9_reference_00825;product=30S ribosomal protein S14,30S ribosomal protein S14,30S ribosomal protein S14,Ribosomal protein S14p/S29e;protein_id=gnl|SC|clust…
cluster9_reference|SC|contig000001	Prodigal:2.60	CDS	890834	891226	.	+	0	ID=cluster9_reference_00826;gene=rpsH;inference=ab initio prediction:Prodigal:2.60,similar to AA sequence:RefSeq:YP_208858.1,similar to AA sequence:UniProtKB:Q3YWV3,protein motif:CLUSTERS:PRK00136,protein motif:Cdd:COG0096,protein motif:Pfam:PF00410.13;locus_tag=cluster9_reference_00826;product=30S ribosomal protein S8,30S ribosomal protein S8,30S ribosomal protein S8,Ribosomal protein S8,Ribosom…
cluster9_reference|SC|contig000001	Prodigal:2.60	CDS	891240	891773	.	+	0	ID=cluster9_reference_00827;gene=rplF;inference=ab initio prediction:Prodigal:2.60,similar to AA sequence:RefSeq:YP_208857.1,similar to AA sequence:UniProtKB:Q9K1I3,protein motif:CLUSTERS:PRK05498,protein motif:TIGRFAMs:TIGR03654,protein motif:Pfam:PF00347.17;locus_tag=cluster9_reference_00827;product=50S ribosomal protein L6,50S ribosomal protein L6,50S ribosomal protein L6,ribosomal protein L6,…
cluster9_reference|SC|contig000001	Prodigal:2.60	CDS	891787	892140	.	+	0	ID=cluster9_reference_00828;gene=rplR;inference=ab initio prediction:Prodigal:2.60,similar to AA sequence:RefSeq:YP_208856.1,similar to AA sequence:UniProtKB:Q6N4U9,protein motif:CLUSTERS:PRK05593,protein motif:TIGRFAMs:TIGR00060,protein motif:Pfam:PF00861.16;locus_tag=cluster9_reference_00828;product=50S ribosomal protein L18,RRP-L18,50S ribosomal protein L18,ribosomal protein L18,Ribosomal L18p…
cluster9_reference|SC|contig000001	Prodigal:2.60	CDS	892159	892677	.	+	0	ID=cluster9_reference_00829;gene=rpsE;inference=ab initio prediction:Prodigal:2.60,similar to AA sequence:RefSeq:YP_208855.1,similar to AA sequence:UniProtKB:P0A7W4,protein motif:CLUSTERS:PRK00550,protein motif:Cdd:COG0098,protein motif:TIGRFAMs:TIGR01021,protein motif:Pfam:PF03719.9;locus_tag=cluster9_reference_00829;product=30S ribosomal protein S5,30S ribosomal protein S5,30S ribosomal protein…
cluster9_reference|SC|contig000001	Prodigal:2.60	CDS	892670	892855	.	+	0	ID=cluster9_reference_00830;gene=rpmD;inference=ab initio prediction:Prodigal:2.60,similar to AA sequence:RefSeq:YP_208854.1,similar to AA sequence:UniProtKB:Q9HWF3,protein motif:CLUSTERS:PRK05611,protein motif:TIGRFAMs:TIGR01308,protein motif:Pfam:PF00327.14;locus_tag=cluster9_reference_00830;product=50S ribosomal protein L30,50S ribosomal protein L30,50S ribosomal protein L30,ribosomal protein …
cluster9_reference|SC|contig000001	Prodigal:2.60	CDS	892857	893291	.	+	0	ID=cluster9_reference_00831;gene=rplO;inference=ab initio prediction:Prodigal:2.60,similar to AA sequence:RefSeq:YP_208853.1,similar to AA sequence:UniProtKB:P02413,protein motif:CLUSTERS:PRK05592,protein motif:TIGRFAMs:TIGR01071,protein motif:Pfam:PF00828.13;locus_tag=cluster9_reference_00831;product=50S ribosomal protein L15,50S ribosomal protein L15,50S ribosomal protein L15,ribosomal protein …
cluster9_reference|SC|contig000001	Prodigal:2.60	CDS	893303	894613	.	+	0	ID=cluster9_reference_00832;gene=secY;inference=ab initio prediction:Prodigal:2.60,similar to AA sequence:RefSeq:YP_208852.1,similar to AA sequence:UniProtKB:P0AGA2,protein motif:CLUSTERS:PRK09204,protein motif:Cdd:COG0201,protein motif:TIGRFAMs:TIGR00967,protein motif:Pfam:PF00344.14;locus_tag=cluster9_reference_00832;product=preprotein translocase subunit SecY,hypothetical protein,preprotein tr…
cluster9_reference|SC|contig000001	Prodigal:2.60	CDS	894618	894836	.	+	0	ID=cluster9_reference_00833;gene=infA;inference=ab initio prediction:Prodigal:2.60,similar to AA sequence:RefSeq:YP_208851.1,similar to AA sequence:UniProtKB:P69222,protein motif:CLUSTERS:PRK00276,protein motif:TIGRFAMs:TIGR00008,protein motif:Pfam:PF01176.13;locus_tag=cluster9_reference_00833;product=translation initiation factor IF-1,Translation initiation factor IF-1,translation initiation fac…
cluster9_reference|SC|contig000001	Prodigal:2.60	CDS	895036	895398	.	+	0	ID=cluster9_reference_00834;gene=rpsM;inference=ab initio prediction:Prodigal:2.60,similar to AA sequence:RefSeq:YP_208850.1,similar to AA sequence:UniProtKB:P0A7S9,protein motif:CLUSTERS:PRK05179,protein motif:Cdd:COG0099,protein motif:TIGRFAMs:TIGR03631,protein motif:Pfam:PF00416.16;locus_tag=cluster9_reference_00834;product=30S ribosomal protein S13,30S ribosomal protein S13,30S ribosomal prot…
cluster9_reference|SC|contig000001	Prodigal:2.60	CDS	895418	895813	.	+	0	ID=cluster9_reference_00835;gene=rpsK;inference=ab initio prediction:Prodigal:2.60,similar to AA sequence:RefSeq:YP_208849.1,similar to AA sequence:UniProtKB:P0A7R9,protein motif:CLUSTERS:PRK05309,protein motif:Cdd:COG0100,protein motif:TIGRFAMs:TIGR03632,protein motif:Pfam:PF00411.13;locus_tag=cluster9_reference_00835;product=30S ribosomal protein S11,30S ribosomal protein S11,30S ribosomal prot…
cluster9_reference|SC|contig000001	Prodigal:2.60	CDS	895833	896453	.	+	0	ID=cluster9_reference_00836;gene=rpsD;inference=ab initio prediction:Prodigal:2.60,similar to AA sequence:RefSeq:YP_208848.1,similar to AA sequence:UniProtKB:P0A7V8,protein motif:CLUSTERS:PRK05327,protein motif:TIGRFAMs:TIGR01017,protein motif:Pfam:PF00163.13;locus_tag=cluster9_reference_00836;product=30S ribosomal protein S4,30S ribosomal protein S4,30S ribosomal protein S4,ribosomal protein S4,…
cluster9_reference|SC|contig000001	Prodigal:2.60	CDS	896479	897465	.	+	0	ID=cluster9_reference_00837;eC_number=2.7.7.6,2.7.7.6;gene=rpoA;inference=ab initio prediction:Prodigal:2.60,similar to AA sequence:RefSeq:YP_208847.1,similar to AA sequence:UniProtKB:Q664U6,protein motif:CLUSTERS:PRK05182,protein motif:Cdd:COG0202,protein motif:TIGRFAMs:TIGR02027,protein motif:Pfam:PF03118.9;locus_tag=cluster9_reference_00837;product=DNA-directed RNA polymerase subunit alpha,DNA…
cluster9_reference|SC|contig000001	Prodigal:2.60	CDS	897489	897857	.	+	0	ID=cluster9_reference_00838;gene=rplQ;inference=ab initio prediction:Prodigal:2.60,similar to AA sequence:RefSeq:YP_208846.1,similar to AA sequence:UniProtKB:P0AG44,protein motif:CLUSTERS:PRK05591,protein motif:Cdd:COG0203,protein motif:TIGRFAMs:TIGR00059,protein motif:Pfam:PF01196.13;locus_tag=cluster9_reference_00838;product=50S ribosomal protein L17,50S ribosomal protein L17,50S ribosomal prot…
cluster9_reference|SC|contig000001	Prodigal:2.60	CDS	897808	897963	.	+	0	ID=cluster9_reference_00839;inference=ab initio prediction:Prodigal:2.60;locus_tag=cluster9_reference_00839;product=hypothetical protein;protein_id=gnl|SC|cluster9_reference_00839
cluster9_reference|SC|contig000001	Prodigal:2.60	CDS	898004	898717	.	+	0	ID=cluster9_reference_00840;gene=minC;inference=ab initio prediction:Prodigal:2.60,similar to AA sequence:RefSeq:YP_001600067.1,similar to AA sequence:UniProtKB:P18196,protein motif:CLUSTERS:PRK04516,protein motif:TIGRFAMs:TIGR01222,protein motif:Pfam:PF03775.10;locus_tag=cluster9_reference_00840;product=septum formation inhibitor,Septum site-determining protein MinC,septum formation inhibitor,se…
cluster9_reference|SC|contig000001	Prodigal:2.60	CDS	898745	899560	.	+	0	ID=cluster9_reference_00841;gene=minD_2;inference=ab initio prediction:Prodigal:2.60,similar to AA sequence:RefSeq:YP_002003081.1,similar to AA sequence:UniProtKB:Q7DDS7,protein motif:CLUSTERS:PRK10818,protein motif:Cdd:COG2894,protein motif:TIGRFAMs:TIGR01968,protein motif:Pfam:PF01656.17;locus_tag=cluster9_reference_00841;product=protein MinD,Cell division inhibitor MinD,cell division inhibitor…
cluster9_reference|SC|contig000001	Prodigal:2.60	CDS	899564	899827	.	+	0	ID=cluster9_reference_00842;gene=minE;inference=ab initio prediction:Prodigal:2.60,similar to AA sequence:RefSeq:YP_208844.1,similar to AA sequence:UniProtKB:P58152,protein motif:CLUSTERS:PRK13989,protein motif:TIGRFAMs:TIGR01215,protein motif:Pfam:PF03776.8;locus_tag=cluster9_reference_00842;product=cell division topological specificity factor MinE,Cell division topological specificity factor,ce…
cluster9_reference|SC|contig000001	Prodigal:2.60	CDS	899831	900751	.	+	0	ID=cluster9_reference_00843;gene=oxyR;inference=ab initio prediction:Prodigal:2.60,similar to AA sequence:RefSeq:YP_208843.1,similar to AA sequence:UniProtKB:P0ACQ4,protein motif:CLUSTERS:PRK11151,protein motif:TIGRFAMs:TIGR03339,protein motif:Pfam:PF03466.14;locus_tag=cluster9_reference_00843;product=LysR family transcriptional regulator,Morphology and auto-aggregation control protein,DNA-bindin…
cluster9_reference|SC|contig000001	Prodigal:2.60	CDS	901081	903918	.	-	0	ID=cluster9_reference_00844;eC_number=6.1.1.9,6.1.1.9;gene=valS;inference=ab initio prediction:Prodigal:2.60,similar to AA sequence:RefSeq:YP_208839.1,similar to AA sequence:UniProtKB:P07118,protein motif:CLUSTERS:PRK05729,protein motif:Cdd:COG0525,protein motif:TIGRFAMs:TIGR00422,protein motif:Pfam:PF00133.16;locus_tag=cluster9_reference_00844;product=valyl-tRNA synthetase,Valine--tRNA ligase,va…
cluster9_reference|SC|contig000001	Prodigal:2.60	CDS	904023	905282	.	-	0	ID=cluster9_reference_00845;eC_number=1.4.99.1,1.4.3.19;gene=thiO;inference=ab initio prediction:Prodigal:2.60,similar to AA sequence:RefSeq:YP_208838.1,similar to AA sequence:UniProtKB:O31616,protein motif:CLUSTERS:PRK00711,protein motif:Cdd:COG0404,protein motif:TIGRFAMs:TIGR02352,protein motif:Pfam:PF01266.18;locus_tag=cluster9_reference_00845;product=D-amino acid dehydrogenase small subunit,G…
cluster9_reference|SC|contig000001	Prodigal:2.60	CDS	905361	906752	.	-	0	ID=cluster9_reference_00846;inference=ab initio prediction:Prodigal:2.60,similar to AA sequence:RefSeq:YP_208837.1,protein motif:Cdd:COG1115,protein motif:TIGRFAMs:TIGR00835,protein motif:Pfam:PF01235.11;locus_tag=cluster9_reference_00846;product=amino-acid transporter,Na+/alanine symporter,amino acid carrier protein,Sodium:alanine symporter family;protein_id=gnl|SC|cluster9_reference_00846
cluster9_reference|SC|contig000001	Prodigal:2.60	CDS	907109	907885	.	-	0	ID=cluster9_reference_00847;eC_number=2.3.1.129,2.3.1.129;gene=lpxA;inference=ab initio prediction:Prodigal:2.60,similar to AA sequence:RefSeq:YP_208836.1,similar to AA sequence:UniProtKB:P0A722,protein motif:CLUSTERS:PRK05289,protein motif:Cdd:COG0110,protein motif:TIGRFAMs:TIGR01852,protein motif:Pfam:PF00132.18;locus_tag=cluster9_reference_00847;product=UDP-N-acetylglucosamine acyltransferase,…
cluster9_reference|SC|contig000001	Prodigal:2.60	CDS	907972	908421	.	-	0	ID=cluster9_reference_00848;eC_number=4.2.1.-;gene=fabZ;inference=ab initio prediction:Prodigal:2.60,similar to AA sequence:RefSeq:YP_208834.1,similar to AA sequence:UniProtKB:P0A6Q6,protein motif:CLUSTERS:PRK00006,protein motif:TIGRFAMs:TIGR01750,protein motif:Pfam:PF07977.7;locus_tag=cluster9_reference_00848;product=(3R)-hydroxymyristoyl-ACP dehydratase,(3R)-hydroxymyristoyl-[acyl-carrier-prote…
cluster9_reference|SC|contig000001	Prodigal:2.60	CDS	908457	909500	.	-	0	ID=cluster9_reference_00849;eC_number=2.3.1.-;gene=lpxD;inference=ab initio prediction:Prodigal:2.60,similar to AA sequence:RefSeq:YP_001600057.1,similar to AA sequence:UniProtKB:Q9HXY6,protein motif:CLUSTERS:PRK00892,protein motif:Cdd:COG0052,protein motif:TIGRFAMs:TIGR01853,protein motif:Pfam:PF00132.18;locus_tag=cluster9_reference_00849;product=UDP-3-O-[3-hydroxymyristoyl] glucosamine N-acyltr…
cluster9_reference|SC|contig000001	Prodigal:2.60	CDS	909533	910033	.	-	0	ID=cluster9_reference_00850;gene=skp;inference=ab initio prediction:Prodigal:2.60,similar to AA sequence:RefSeq:YP_002003097.1,similar to AA sequence:UniProtKB:P0A1Z2,protein motif:CLUSTERS:PRK10780,protein motif:Cdd:COG2825,protein motif:Pfam:PF03938.8;locus_tag=cluster9_reference_00850;product=Outer membrane protein OmpH%2C putative,Outer membrane protein ompH,periplasmic chaperone,Outer membra…
cluster9_reference|SC|contig000001	Prodigal:2.60	CDS	910099	912492	.	-	0	ID=cluster9_reference_00851;gene=omp;inference=ab initio prediction:Prodigal:2.60,similar to AA sequence:RefSeq:YP_005892791.1,similar to AA sequence:UniProtKB:Q9K1H0,protein motif:CLUSTERS:PRK11067,protein motif:Cdd:COG4775,protein motif:TIGRFAMs:TIGR03303,protein motif:Pfam:PF01103.17;locus_tag=cluster9_reference_00851;product=Outer-membrane protein assembly factor Omp85,Outer membrane protein …
cluster9_reference|SC|contig000001	Prodigal:2.60	CDS	912549	913889	.	-	0	ID=cluster9_reference_00852;eC_number=3.4.24.-;gene=rseP;inference=ab initio prediction:Prodigal:2.60,similar to AA sequence:RefSeq:YP_001600054.1,similar to AA sequence:UniProtKB:P0AEH1,protein motif:CLUSTERS:PRK10779,protein motif:Cdd:COG0264,protein motif:TIGRFAMs:TIGR00054,protein motif:Pfam:PF02163.16;locus_tag=cluster9_reference_00852;product=integral membrane protein,Regulator of sigma E p…
cluster9_reference|SC|contig000001	Prodigal:2.60	CDS	913924	915159	.	-	0	ID=cluster9_reference_00853;eC_number=1.1.1.267;gene=dxr;inference=ab initio prediction:Prodigal:2.60,similar to AA sequence:RefSeq:YP_002003100.1,similar to AA sequence:UniProtKB:Q9KGU6,protein motif:CLUSTERS:PRK05447,protein motif:Cdd:COG0264,protein motif:TIGRFAMs:TIGR00243,protein motif:Pfam:PF02670.10;locus_tag=cluster9_reference_00853;product=1-deoxy-D-xylulose 5-phosphate reductoisomerase,…
cluster9_reference|SC|contig000001	Prodigal:2.60	CDS	915164	915961	.	-	0	ID=cluster9_reference_00854;eC_number=2.7.7.41,2.7.7.41;gene=cdsA;inference=ab initio prediction:Prodigal:2.60,similar to AA sequence:RefSeq:YP_208828.1,similar to AA sequence:UniProtKB:P0ABG1,protein motif:CLUSTERS:PRK11624,protein motif:Cdd:COG4589,protein motif:Pfam:PF01148.14;locus_tag=cluster9_reference_00854;product=phosphatidate cytidylyltransferase,Phosphatidate cytidylyltransferase,CDP-d…
cluster9_reference|SC|contig000001	Prodigal:2.60	CDS	915964	916710	.	-	0	ID=cluster9_reference_00855;eC_number=2.5.1.31;gene=uppS;inference=ab initio prediction:Prodigal:2.60,similar to AA sequence:RefSeq:YP_001600051.1,similar to AA sequence:UniProtKB:P60472,protein motif:CLUSTERS:PRK14836,protein motif:Cdd:COG0020,protein motif:TIGRFAMs:TIGR00055,protein motif:Pfam:PF01255.13;locus_tag=cluster9_reference_00855;product=undecaprenyl diphosphate synthase,Undecaprenyl p…
cluster9_reference|SC|contig000001	Prodigal:2.60	CDS	916766	917323	.	-	0	ID=cluster9_reference_00856;gene=frr;inference=ab initio prediction:Prodigal:2.60,similar to AA sequence:RefSeq:YP_002003103.1,similar to AA sequence:UniProtKB:Q8GRF5,protein motif:CLUSTERS:PRK00083,protein motif:Cdd:COG0264,protein motif:TIGRFAMs:TIGR00496,protein motif:Pfam:PF01765.13;locus_tag=cluster9_reference_00856;product=ribosome recycling factor,Ribosome-releasing factor,ribosome recycli…
cluster9_reference|SC|contig000001	Prodigal:2.60	CDS	917504	918631	.	-	0	ID=cluster9_reference_00857;gene=yeeA;inference=ab initio prediction:Prodigal:2.60,similar to AA sequence:RefSeq:YP_001600049.1,similar to AA sequence:UniProtKB:P33011,protein motif:Cdd:COG4129,protein motif:TIGRFAMs:TIGR01667,protein motif:Pfam:PF04632.6;locus_tag=cluster9_reference_00857;product=integral membrane protein,Inner membrane protein yeeA,Predicted membrane protein,integral membrane p…
cluster9_reference|SC|contig000001	Aragorn:1.2.36	tRNA	918701	918776	.	-	0	ID=cluster9_reference_00858;inference=COORDINATES:profile:Aragorn:1.2.36;locus_tag=cluster9_reference_00858;product=tRNA-Thr(cgt)
cluster9_reference|SC|contig000001	Prodigal:2.60	CDS	919035	919520	.	+	0	ID=cluster9_reference_00859;inference=ab initio prediction:Prodigal:2.60,similar to AA sequence:RefSeq:YP_001600048.1;locus_tag=cluster9_reference_00859;product=integral membrane protein;protein_id=gnl|SC|cluster9_reference_00859
cluster9_reference|SC|contig000001	Prodigal:2.60	CDS	919616	920239	.	+	0	ID=cluster9_reference_00860;eC_number=2.1.1.170;gene=gidB;inference=ab initio prediction:Prodigal:2.60,similar to AA sequence:RefSeq:YP_208822.1,similar to AA sequence:UniProtKB:P0A6U5,protein motif:CLUSTERS:PRK00107,protein motif:TIGRFAMs:TIGR00138,protein motif:Pfam:PF02527.9;locus_tag=cluster9_reference_00860;product=16S rRNA methyltransferase GidB,Ribosomal RNA small subunit methyltransferase…
cluster9_reference|SC|contig000001	Prodigal:2.60	CDS	920338	921111	.	+	0	ID=cluster9_reference_00861;gene=soj;inference=ab initio prediction:Prodigal:2.60,similar to AA sequence:RefSeq:YP_208821.1,similar to AA sequence:UniProtKB:P37522,protein motif:CLUSTERS:PRK13869,protein motif:Cdd:COG2894,protein motif:TIGRFAMs:TIGR03453,protein motif:Pfam:PF01656.17;locus_tag=cluster9_reference_00861;product=parA family protein - ATPase,Sporulation initiation inhibitor protein s…
cluster9_reference|SC|contig000001	Prodigal:2.60	CDS	921834	922418	.	-	0	ID=cluster9_reference_00862;eC_number=3.1.26.4;gene=rnhB;inference=ab initio prediction:Prodigal:2.60,similar to AA sequence:RefSeq:YP_002003110.1,similar to AA sequence:UniProtKB:P10442,protein motif:CLUSTERS:PRK00015,protein motif:TIGRFAMs:TIGR00729,protein motif:Pfam:PF01351.12;locus_tag=cluster9_reference_00862;product=ribonuclease HII,Ribonuclease HII,ribonuclease HII,ribonuclease HII,Ribonu…
cluster9_reference|SC|contig000001	Prodigal:2.60	CDS	922486	924381	.	-	0	ID=cluster9_reference_00863;gene=mnmG;inference=ab initio prediction:Prodigal:2.60,similar to AA sequence:RefSeq:YP_002003111.1,similar to AA sequence:UniProtKB:P0A6U3,protein motif:CLUSTERS:PRK05192,protein motif:Cdd:COG5158,protein motif:TIGRFAMs:TIGR00136,protein motif:Pfam:PF01134.16;locus_tag=cluster9_reference_00863;product=tRNA uridine 5-carboxymethylaminomethyl modification protein GidA,G…
cluster9_reference|SC|contig000001	Prodigal:2.60	CDS	924706	926133	.	-	0	ID=cluster9_reference_00864;inference=ab initio prediction:Prodigal:2.60,similar to AA sequence:RefSeq:YP_208818.1,protein motif:Cdd:COG1115,protein motif:TIGRFAMs:TIGR00835,protein motif:Pfam:PF01235.11;locus_tag=cluster9_reference_00864;product=amino-acid transport protein,Na+/alanine symporter,amino acid carrier protein,Sodium:alanine symporter family;protein_id=gnl|SC|cluster9_reference_00864
cluster9_reference|SC|contig000001	Prodigal:2.60	CDS	926293	927282	.	+	0	ID=cluster9_reference_00865;eC_number=1.1.1.262;gene=pdxA;inference=ab initio prediction:Prodigal:2.60,similar to AA sequence:RefSeq:NP_273253.1,similar to AA sequence:UniProtKB:Q9I5U4,protein motif:CLUSTERS:PRK00232,protein motif:TIGRFAMs:TIGR00557,protein motif:Pfam:PF04166.6;locus_tag=cluster9_reference_00865;product=4-hydroxythreonine-4-phosphate dehydrogenase,4-hydroxythreonine-4-phosphate d…
cluster9_reference|SC|contig000001	Prodigal:2.60	CDS	928211	930970	.	-	0	ID=cluster9_reference_00866;eC_number=3.1.26.12;gene=rne;inference=ab initio prediction:Prodigal:2.60,similar to AA sequence:RefSeq:YP_003083981.1,similar to AA sequence:UniProtKB:P21513,protein motif:CLUSTERS:PRK10811,protein motif:Cdd:COG1530,protein motif:TIGRFAMs:TIGR00757,protein motif:Pfam:PF10150.3;locus_tag=cluster9_reference_00866;product=ribonuclease E,Ribonuclease E,ribonuclease E,Ribo…
cluster9_reference|SC|contig000001	Prodigal:2.60	CDS	931463	932455	.	+	0	ID=cluster9_reference_00867;eC_number=4.2.1.70,5.4.99.24;gene=rluC;inference=ab initio prediction:Prodigal:2.60,similar to AA sequence:RefSeq:YP_208814.1,similar to AA sequence:UniProtKB:P0AA39,protein motif:CLUSTERS:PRK11025,protein motif:TIGRFAMs:TIGR00005,protein motif:Pfam:PF00849.16;locus_tag=cluster9_reference_00867;product=protein RluC,Ribosomal large subunit pseudouridine synthase C,23S r…
cluster9_reference|SC|contig000001	Prodigal:2.60	CDS	932503	933675	.	+	0	ID=cluster9_reference_00868;eC_number=2.4.1.182,2.4.1.182;gene=lpxB;inference=ab initio prediction:Prodigal:2.60,similar to AA sequence:RefSeq:YP_208813.1,similar to AA sequence:UniProtKB:P10441,protein motif:CLUSTERS:PRK00025,protein motif:Cdd:COG3952,protein motif:TIGRFAMs:TIGR00215,protein motif:Pfam:PF02684.9;locus_tag=cluster9_reference_00868;product=lipid-A-disaccharide synthase,Lipid-A-dis…
cluster9_reference|SC|contig000001	Prodigal:2.60	CDS	933683	933928	.	+	0	ID=cluster9_reference_00869;inference=ab initio prediction:Prodigal:2.60;locus_tag=cluster9_reference_00869;product=hypothetical protein;protein_id=gnl|SC|cluster9_reference_00869
cluster9_reference|SC|contig000001	Prodigal:2.60	CDS	933930	934340	.	+	0	ID=cluster9_reference_00870;inference=ab initio prediction:Prodigal:2.60;locus_tag=cluster9_reference_00870;product=hypothetical protein;protein_id=gnl|SC|cluster9_reference_00870
cluster9_reference|SC|contig000001	Prodigal:2.60	CDS	934604	935413	.	-	0	ID=cluster9_reference_00871;eC_number=1.3.1.26,1.3.1.26;gene=dapB;inference=ab initio prediction:Prodigal:2.60,similar to AA sequence:RefSeq:YP_208812.1,similar to AA sequence:UniProtKB:Q1IF57,protein motif:CLUSTERS:PRK00048,protein motif:Cdd:COG0289,protein motif:TIGRFAMs:TIGR00036,protein motif:Pfam:PF05173.8;locus_tag=cluster9_reference_00871;product=dihydrodipicolinate reductase,Dihydrodipico…
cluster9_reference|SC|contig000001	Aragorn:1.2.36	tRNA	935609	935701	.	+	0	ID=cluster9_reference_00872;inference=COORDINATES:profile:Aragorn:1.2.36;locus_tag=cluster9_reference_00872;product=tRNA-Lys(ttt)
cluster9_reference|SC|contig000001	Prodigal:2.60	CDS	935827	936453	.	+	0	ID=cluster9_reference_00873;gene=fur;inference=ab initio prediction:Prodigal:2.60,similar to AA sequence:RefSeq:YP_004047799.1,similar to AA sequence:UniProtKB:P37736,protein motif:CLUSTERS:PRK09462,protein motif:Pfam:PF01475.13;locus_tag=cluster9_reference_00873;product=ferric uptake regulation protein,Ferric uptake regulation protein,ferric uptake regulator,Ferric uptake regulator family;protei…
cluster9_reference|SC|contig000001	Prodigal:2.60	CDS	936523	937248	.	+	0	ID=cluster9_reference_00874;eC_number=2.3.2.-,2.3.2.6;gene=aat;inference=ab initio prediction:Prodigal:2.60,similar to AA sequence:RefSeq:YP_004047800.1,similar to AA sequence:UniProtKB:P0A8P1,protein motif:CLUSTERS:PRK00301,protein motif:Cdd:COG2360,protein motif:TIGRFAMs:TIGR00667,protein motif:Pfam:PF03588.8;locus_tag=cluster9_reference_00874;product=leucyl/phenylalanyl-tRNA--protein transfera…
cluster9_reference|SC|contig000001	Prodigal:2.60	CDS	937502	938533	.	-	0	ID=cluster9_reference_00875;eC_number=1.2.1.12,1.2.1.12;gene=gap_1;inference=ab initio prediction:Prodigal:2.60,similar to AA sequence:RefSeq:YP_208807.1,similar to AA sequence:UniProtKB:P00362,protein motif:CLUSTERS:PRK07729,protein motif:Cdd:COG0021,protein motif:TIGRFAMs:TIGR01534,protein motif:Pfam:PF02800.14;locus_tag=cluster9_reference_00875;product=glyceraldehyde-3-phosphate dehydrogenase,…
cluster9_reference|SC|contig000001	Prodigal:2.60	CDS	938733	939572	.	-	0	ID=cluster9_reference_00876;gene=rnfB;inference=ab initio prediction:Prodigal:2.60,similar to AA sequence:RefSeq:YP_208806.1,similar to AA sequence:UniProtKB:P0CZ14,protein motif:CLUSTERS:PRK06991,protein motif:Cdd:COG0167,protein motif:TIGRFAMs:TIGR01944,protein motif:Pfam:PF00037.21;locus_tag=cluster9_reference_00876;product=ferredoxin,Nitrogen fixation protein rnfB,ferredoxin,Dihydroorotate de…
cluster9_reference|SC|contig000001	Prodigal:2.60	CDS	939721	941697	.	+	0	ID=cluster9_reference_00877;gene=kefC;inference=ab initio prediction:Prodigal:2.60,similar to AA sequence:RefSeq:YP_001600025.1,similar to AA sequence:UniProtKB:P03819,protein motif:CLUSTERS:PRK03562,protein motif:Cdd:COG4651,protein motif:TIGRFAMs:TIGR00932,protein motif:Pfam:PF00999.15;locus_tag=cluster9_reference_00877;product=glutathione-regulated potassium-efflux system protein,K(+)/H(+) ant…
cluster9_reference|SC|contig000001	Aragorn:1.2.36	tRNA	941767	941842	.	+	0	ID=cluster9_reference_00878;inference=COORDINATES:profile:Aragorn:1.2.36;locus_tag=cluster9_reference_00878;product=tRNA-Val(tac)
cluster9_reference|SC|contig000001	Aragorn:1.2.36	tRNA	941875	941951	.	+	0	ID=cluster9_reference_00879;inference=COORDINATES:profile:Aragorn:1.2.36;locus_tag=cluster9_reference_00879;product=tRNA-Asp(gtc)
cluster9_reference|SC|contig000001	Aragorn:1.2.36	tRNA	941991	942066	.	+	0	ID=cluster9_reference_00880;inference=COORDINATES:profile:Aragorn:1.2.36;locus_tag=cluster9_reference_00880;product=tRNA-Val(tac)
cluster9_reference|SC|contig000001	Aragorn:1.2.36	tRNA	942099	942175	.	+	0	ID=cluster9_reference_00881;inference=COORDINATES:profile:Aragorn:1.2.36;locus_tag=cluster9_reference_00881;product=tRNA-Asp(gtc)
cluster9_reference|SC|contig000001	Prodigal:2.60	CDS	942302	942499	.	-	0	ID=cluster9_reference_00882;inference=ab initio prediction:Prodigal:2.60;locus_tag=cluster9_reference_00882;product=hypothetical protein;protein_id=gnl|SC|cluster9_reference_00882
cluster9_reference|SC|contig000001	Prodigal:2.60	CDS	942917	944302	.	-	0	ID=cluster9_reference_00883;eC_number=4.3.1.17;gene=sdaA;inference=ab initio prediction:Prodigal:2.60,similar to AA sequence:RefSeq:YP_001600024.1,similar to AA sequence:UniProtKB:P30744,protein motif:CLUSTERS:PRK15040,protein motif:Cdd:COG1760,protein motif:TIGRFAMs:TIGR00720,protein motif:Pfam:PF03313.9;locus_tag=cluster9_reference_00883;product=L-serine dehydratase,L-serine dehydratase 2,L-ser…
cluster9_reference|SC|contig000001	Prodigal:2.60	CDS	944399	946789	.	-	0	ID=cluster9_reference_00884;eC_number=5.99.1.3;gene=gyrB;inference=ab initio prediction:Prodigal:2.60,similar to AA sequence:RefSeq:YP_002003129.1,similar to AA sequence:UniProtKB:P0AES6,protein motif:CLUSTERS:PRK14939,protein motif:Cdd:COG0188,protein motif:TIGRFAMs:TIGR01059,protein motif:Pfam:PF00204.19;locus_tag=cluster9_reference_00884;product=DNA gyrase subunit B,DNA gyrase subunit B,DNA gy…
cluster9_reference|SC|contig000001	Prodigal:2.60	CDS	947058	947930	.	+	0	ID=cluster9_reference_00885;inference=ab initio prediction:Prodigal:2.60,similar to AA sequence:RefSeq:YP_005877799.1,protein motif:Pfam:PF00924.12;locus_tag=cluster9_reference_00885;product=putative Sm-like integral membrane protein,Mechanosensitive ion channel;protein_id=gnl|SC|cluster9_reference_00885
cluster9_reference|SC|contig000001	Prodigal:2.60	CDS	948018	950054	.	+	0	ID=cluster9_reference_00886;eC_number=3.4.24.70;gene=prlC;inference=ab initio prediction:Prodigal:2.60,similar to AA sequence:RefSeq:YP_002003131.1,similar to AA sequence:UniProtKB:P27237,protein motif:CLUSTERS:PRK10911,protein motif:Cdd:COG0339,protein motif:TIGRFAMs:TIGR02289,protein motif:Pfam:PF01432.14;locus_tag=cluster9_reference_00886;product=PrlC protein,Oligopeptidase A,oligopeptidase A,…
cluster9_reference|SC|contig000001	Prodigal:2.60	CDS	950729	951295	.	-	0	ID=cluster9_reference_00887;gene=yebN;inference=ab initio prediction:Prodigal:2.60,similar to AA sequence:RefSeq:YP_004047813.1,similar to AA sequence:UniProtKB:P76264,protein motif:CLUSTERS:PRK11469,protein motif:TIGRFAMs:TIGR02840,protein motif:Pfam:PF02659.9;locus_tag=cluster9_reference_00887;product=integral membrane protein,hypothetical protein,hypothetical protein,putative sporulation prote…
cluster9_reference|SC|contig000001	Prodigal:2.60	CDS	951913	953427	.	-	0	ID=cluster9_reference_00888;eC_number=1.11.1.6,1.11.1.6;gene=katA;inference=ab initio prediction:Prodigal:2.60,similar to AA sequence:RefSeq:YP_208798.1,similar to AA sequence:UniProtKB:P45737,protein motif:CLUSTERS:PRK11249,protein motif:Pfam:PF00199.13;locus_tag=cluster9_reference_00888;product=catalase,Catalase,hydroperoxidase II,Catalase;protein_id=gnl|SC|cluster9_reference_00888
cluster9_reference|SC|contig000001	Prodigal:2.60	CDS	953776	954627	.	+	0	ID=cluster9_reference_00889;gene=rpoN;inference=ab initio prediction:Prodigal:2.60,similar to AA sequence:RefSeq:YP_003083961.1,protein motif:CLUSTERS:PRK05932,protein motif:Cdd:COG1508,protein motif:TIGRFAMs:TIGR02395,protein motif:Pfam:PF04963.7;locus_tag=cluster9_reference_00889;product=RNA polymerase sigma-54 factor,RNA polymerase factor sigma-54,DNA-directed RNA polymerase specialized sigma …
cluster9_reference|SC|contig000001	Prodigal:2.60	CDS	955362	956492	.	-	0	ID=cluster9_reference_00890;eC_number=2.4.1.11;inference=ab initio prediction:Prodigal:2.60,similar to AA sequence:RefSeq:YP_002003141.1,similar to AA sequence:UniProtKB:O53279,protein motif:CLUSTERS:PRK15427,protein motif:TIGRFAMs:TIGR03088,protein motif:Pfam:PF00534.14;locus_tag=cluster9_reference_00890;product=pilin glycosyl transferase A,Glycogen synthase,colanic acid biosynthesis glycosyltra…
cluster9_reference|SC|contig000001	Prodigal:2.60	CDS	956720	956851	.	-	0	ID=cluster9_reference_00891;inference=ab initio prediction:Prodigal:2.60;locus_tag=cluster9_reference_00891;product=hypothetical protein;protein_id=gnl|SC|cluster9_reference_00891
cluster9_reference|SC|contig000001	Prodigal:2.60	CDS	956848	958065	.	-	0	ID=cluster9_reference_00892;gene=yhjX_2;inference=ab initio prediction:Prodigal:2.60,similar to AA sequence:RefSeq:YP_005877803.1,similar to AA sequence:UniProtKB:P37662,protein motif:CLUSTERS:PRK11551,protein motif:Cdd:COG2814,protein motif:TIGRFAMs:TIGR00890,protein motif:Pfam:PF07690.10;locus_tag=cluster9_reference_00892;product=putative transporter,Inner membrane protein yhjX,putative 3-hydro…
cluster9_reference|SC|contig000001	Prodigal:2.60	CDS	958494	959447	.	+	0	ID=cluster9_reference_00893;inference=ab initio prediction:Prodigal:2.60,similar to AA sequence:RefSeq:YP_005877804.1,protein motif:TIGRFAMs:TIGR00841,protein motif:Pfam:PF01758.10;locus_tag=cluster9_reference_00893;product=putative transporter,bile acid transporter,Sodium Bile acid symporter family;protein_id=gnl|SC|cluster9_reference_00893
cluster9_reference|SC|contig000001	Prodigal:2.60	CDS	959689	960936	.	-	0	ID=cluster9_reference_00894;eC_number=2.3.1.41,2.3.1.179;gene=fabF;inference=ab initio prediction:Prodigal:2.60,similar to AA sequence:RefSeq:YP_208796.1,similar to AA sequence:UniProtKB:Q83E37,protein motif:CLUSTERS:PRK07314,protein motif:Cdd:COG4981,protein motif:TIGRFAMs:TIGR03150,protein motif:Pfam:PF00109.20;locus_tag=cluster9_reference_00894;product=3-oxoacyl-ACP synthase,3-oxoacyl-[acyl-ca…
cluster9_reference|SC|contig000001	Prodigal:2.60	CDS	961092	961328	.	-	0	ID=cluster9_reference_00895;gene=acpP;inference=ab initio prediction:Prodigal:2.60,similar to AA sequence:RefSeq:YP_208795.1,similar to AA sequence:UniProtKB:P0A2W3,protein motif:CLUSTERS:PRK00982,protein motif:Cdd:COG0236,protein motif:TIGRFAMs:TIGR00517,protein motif:Pfam:PF00550.19;locus_tag=cluster9_reference_00895;product=acyl carrier protein,Acyl carrier protein,acyl carrier protein,Acyl ca…
cluster9_reference|SC|contig000001	Prodigal:2.60	CDS	961500	962567	.	+	0	ID=cluster9_reference_00896;eC_number=1.3.5.2;gene=pyrD;inference=ab initio prediction:Prodigal:2.60,similar to AA sequence:RefSeq:YP_002003146.1,similar to AA sequence:UniProtKB:P0A7E1,protein motif:CLUSTERS:PRK05286,protein motif:Cdd:COG0167,protein motif:TIGRFAMs:TIGR01036,protein motif:Pfam:PF01180.15;locus_tag=cluster9_reference_00896;product=dihydroorotate dehydrogenase 2,Dihydroorotate deh…
cluster9_reference|SC|contig000001	Prodigal:2.60	CDS	962730	963203	.	+	0	ID=cluster9_reference_00897;inference=ab initio prediction:Prodigal:2.60,protein motif:Cdd:COG4304,protein motif:Pfam:PF10004.3;locus_tag=cluster9_reference_00897;product=Uncharacterized protein conserved in bacteria,Uncharacterized protein conserved in bacteria (DUF2247);protein_id=gnl|SC|cluster9_reference_00897
cluster9_reference|SC|contig000001	Prodigal:2.60	CDS	963340	963543	.	+	0	ID=cluster9_reference_00898;inference=ab initio prediction:Prodigal:2.60;locus_tag=cluster9_reference_00898;product=hypothetical protein;protein_id=gnl|SC|cluster9_reference_00898
cluster9_reference|SC|contig000001	Prodigal:2.60	CDS	963741	966431	.	+	0	ID=cluster9_reference_00899;eC_number=2.7.7.42,2.7.7.42;gene=glnE;inference=ab initio prediction:Prodigal:2.60,similar to AA sequence:RefSeq:YP_208791.1,similar to AA sequence:UniProtKB:P30870,protein motif:CLUSTERS:PRK11072,protein motif:Cdd:COG2844,protein motif:TIGRFAMs:TIGR01693,protein motif:Pfam:PF03710.9;locus_tag=cluster9_reference_00899;product=bifunctional glutamine-synthetase adenylylt…
cluster9_reference|SC|contig000001	Prodigal:2.60	CDS	972059	973033	.	-	0	ID=cluster9_reference_00900;eC_number=3.1.3.11;gene=fbp_1;inference=ab initio prediction:Prodigal:2.60,similar to AA sequence:RefSeq:YP_002001569.1,similar to AA sequence:UniProtKB:P0A993,protein motif:CLUSTERS:PRK09293,protein motif:Pfam:PF00316.14;locus_tag=cluster9_reference_00900;product=fructose-1%2C6-bisphosphatase,Fructose-1%2C6-bisphosphatase class 1,fructose-1%2C6-bisphosphatase,Fructose…
cluster9_reference|SC|contig000001	Prodigal:2.60	CDS	973381	974226	.	-	0	ID=cluster9_reference_00901;inference=ab initio prediction:Prodigal:2.60,similar to AA sequence:RefSeq:YP_003083159.1,similar to AA sequence:UniProtKB:P31777,protein motif:Cdd:COG2961,protein motif:Pfam:PF04378.7;locus_tag=cluster9_reference_00901;product=putative competence protein ComJ,hypothetical protein,Protein involved in catabolism of external DNA,Protein of unknown function (DUF519);prote…
cluster9_reference|SC|contig000001	Prodigal:2.60	CDS	974314	974916	.	-	0	ID=cluster9_reference_00902;eC_number=2.3.1.15;gene=plsY;inference=ab initio prediction:Prodigal:2.60,similar to AA sequence:RefSeq:YP_004048542.1,similar to AA sequence:UniProtKB:P60782,protein motif:CLUSTERS:PRK00220,protein motif:Cdd:COG0344,protein motif:TIGRFAMs:TIGR00023,protein motif:Pfam:PF02660.9;locus_tag=cluster9_reference_00902;product=integral membrane protein,G3P acyltransferase,put…
cluster9_reference|SC|contig000001	Prodigal:2.60	CDS	974972	975328	.	+	0	ID=cluster9_reference_00903;eC_number=4.1.2.25;gene=folB;inference=ab initio prediction:Prodigal:2.60,similar to AA sequence:RefSeq:YP_207971.1,similar to AA sequence:UniProtKB:P0AC16,protein motif:CLUSTERS:PRK11593,protein motif:TIGRFAMs:TIGR00526,protein motif:Pfam:PF02152.12;locus_tag=cluster9_reference_00903;product=dihydroneopterin aldolase,Dihydroneopterin aldolase,bifunctional dihydroneopt…
cluster9_reference|SC|contig000001	Prodigal:2.60	CDS	975362	975898	.	+	0	ID=cluster9_reference_00904;eC_number=3.6.1.13;gene=nudF;inference=ab initio prediction:Prodigal:2.60,similar to AA sequence:RefSeq:YP_002001575.1,similar to AA sequence:UniProtKB:P54570,protein motif:CLUSTERS:PRK11762,protein motif:Cdd:COG2816,protein motif:TIGRFAMs:TIGR00052,protein motif:Pfam:PF00293.1;locus_tag=cluster9_reference_00904;product=ADP-ribose pyrophosphatase,ADP-ribose pyrophospha…
cluster9_reference|SC|contig000001	Prodigal:2.60	CDS	976441	976590	.	+	0	ID=cluster9_reference_00905;inference=ab initio prediction:Prodigal:2.60;locus_tag=cluster9_reference_00905;product=hypothetical protein;protein_id=gnl|SC|cluster9_reference_00905
cluster9_reference|SC|contig000001	Prodigal:2.60	CDS	976742	977089	.	-	0	ID=cluster9_reference_00906;inference=ab initio prediction:Prodigal:2.60;locus_tag=cluster9_reference_00906;product=hypothetical protein;protein_id=gnl|SC|cluster9_reference_00906
cluster9_reference|SC|contig000001	Prodigal:2.60	CDS	977197	977556	.	-	0	ID=cluster9_reference_00907;gene=crcB;inference=ab initio prediction:Prodigal:2.60,similar to AA sequence:RefSeq:YP_005878664.1,similar to AA sequence:UniProtKB:P37002,protein motif:CLUSTERS:PRK14230,protein motif:TIGRFAMs:TIGR00494,protein motif:Pfam:PF02537.9;locus_tag=cluster9_reference_00907;product=putative CrcB-like protein,hypothetical protein,camphor resistance protein CrcB,protein CrcB,C…
cluster9_reference|SC|contig000001	Prodigal:2.60	CDS	977585	978265	.	-	0	ID=cluster9_reference_00908;inference=ab initio prediction:Prodigal:2.60,similar to AA sequence:RefSeq:YP_002001578.1,protein motif:Cdd:COG3235;locus_tag=cluster9_reference_00908;product=membrane protein,Predicted membrane protein;protein_id=gnl|SC|cluster9_reference_00908
cluster9_reference|SC|contig000001	Prodigal:2.60	CDS	978430	981462	.	+	0	ID=cluster9_reference_00909;gene=ftsK_2;inference=ab initio prediction:Prodigal:2.60,similar to AA sequence:RefSeq:YP_005889603.1,similar to AA sequence:UniProtKB:P46889,protein motif:CLUSTERS:PRK10263,protein motif:Cdd:COG1674,protein motif:TIGRFAMs:TIGR03928,protein motif:Pfam:PF01580.12;locus_tag=cluster9_reference_00909;product=putative cell-division protein,DNA translocase FtsK,DNA transloca…
cluster9_reference|SC|contig000001	Prodigal:2.60	CDS	981687	982949	.	-	0	ID=cluster9_reference_00910;eC_number=1.2.1.41,1.2.1.41;gene=proA;inference=ab initio prediction:Prodigal:2.60,similar to AA sequence:RefSeq:YP_207966.1,similar to AA sequence:UniProtKB:Q9WYC9,protein motif:CLUSTERS:PRK00197,protein motif:Cdd:COG0014,protein motif:TIGRFAMs:TIGR00407,protein motif:Pfam:PF00171.1;locus_tag=cluster9_reference_00910;product=gamma-glutamyl phosphate reductase,Gamma-gl…
cluster9_reference|SC|contig000001	Prodigal:2.60	CDS	982962	984071	.	-	0	ID=cluster9_reference_00911;eC_number=2.7.2.11;gene=proB;inference=ab initio prediction:Prodigal:2.60,similar to AA sequence:RefSeq:YP_005889605.1,similar to AA sequence:UniProtKB:P39820,protein motif:CLUSTERS:PRK05429,protein motif:Cdd:COG0014,protein motif:TIGRFAMs:TIGR01027,protein motif:Pfam:PF00696.22;locus_tag=cluster9_reference_00911;product=glutamate 5-kinase,Glutamate 5-kinase 1,gamma-gl…
cluster9_reference|SC|contig000001	Prodigal:2.60	CDS	984316	986109	.	+	0	ID=cluster9_reference_00912;eC_number=2.3.3.13;gene=leuA;inference=ab initio prediction:Prodigal:2.60,similar to AA sequence:RefSeq:YP_002001585.1,similar to AA sequence:UniProtKB:P09151,protein motif:CLUSTERS:PRK00915,protein motif:Cdd:COG0119,protein motif:TIGRFAMs:TIGR00973,protein motif:Pfam:PF00682.13;locus_tag=cluster9_reference_00912;product=2-isopropylmalate synthase,2-isopropylmalate syn…
cluster9_reference|SC|contig000001	Prodigal:2.60	CDS	986309	986971	.	+	0	ID=cluster9_reference_00913;gene=secA_2;inference=ab initio prediction:Prodigal:2.60,similar to AA sequence:RefSeq:YP_005893906.1,similar to AA sequence:UniProtKB:P47994,protein motif:CLUSTERS:PRK10396,protein motif:Cdd:COG3318,protein motif:TIGRFAMs:TIGR02292,protein motif:Pfam:PF03695.7;locus_tag=cluster9_reference_00913;product=yecA family protein,hypothetical protein,hypothetical protein,Pred…
cluster9_reference|SC|contig000001	Prodigal:2.60	CDS	987054	987905	.	-	0	ID=cluster9_reference_00914;eC_number=2.4.99.-;gene=lgt;inference=ab initio prediction:Prodigal:2.60,similar to AA sequence:RefSeq:YP_207963.1,similar to AA sequence:UniProtKB:P60955,protein motif:CLUSTERS:PRK00052,protein motif:TIGRFAMs:TIGR00544,protein motif:Pfam:PF01790.12;locus_tag=cluster9_reference_00914;product=prolipoprotein diacylglyceryl transferase,Prolipoprotein diacylglyceryl transf…
cluster9_reference|SC|contig000001	Prodigal:2.60	CDS	987976	989106	.	-	0	ID=cluster9_reference_00915;inference=ab initio prediction:Prodigal:2.60,similar to AA sequence:RefSeq:YP_004048553.1,protein motif:Pfam:PF00246.1;locus_tag=cluster9_reference_00915;product=carboxypeptidase,Zinc carboxypeptidase;protein_id=gnl|SC|cluster9_reference_00915
cluster9_reference|SC|contig000001	Prodigal:2.60	CDS	989276	990172	.	+	0	ID=cluster9_reference_00916;eC_number=2.7.2.8;gene=argB;inference=ab initio prediction:Prodigal:2.60,similar to AA sequence:RefSeq:YP_207961.1,similar to AA sequence:UniProtKB:Q9HTN2,protein motif:CLUSTERS:PRK00942,protein motif:Cdd:COG0548,protein motif:TIGRFAMs:TIGR00761,protein motif:Pfam:PF00696.22;locus_tag=cluster9_reference_00916;product=acetylglutamate kinase,Acetylglutamate kinase,acetyl…
cluster9_reference|SC|contig000001	Prodigal:2.60	CDS	991301	991471	.	-	0	ID=cluster9_reference_00917;gene=rubA;inference=ab initio prediction:Prodigal:2.60,similar to AA sequence:RefSeq:YP_002001544.1,similar to AA sequence:UniProtKB:P42453,protein motif:CLUSTERS:PRK05452,protein motif:Cdd:COG1773,protein motif:Pfam:PF00301.14;locus_tag=cluster9_reference_00917;product=rebredoxin,Rubredoxin,anaerobic nitric oxide reductase flavorubredoxin,Rubredoxin,Rubredoxin;protein…
cluster9_reference|SC|contig000001	Prodigal:2.60	CDS	991867	992958	.	-	0	ID=cluster9_reference_00918;eC_number=1.3.8.1;inference=ab initio prediction:Prodigal:2.60,similar to AA sequence:RefSeq:YP_004048817.1,similar to AA sequence:UniProtKB:Q06319,protein motif:Pfam:PF02771.10;locus_tag=cluster9_reference_00918;product=acyl-CoA dehydrogenase,Acyl-CoA dehydrogenase%2C short-chain specific,Acyl-CoA dehydrogenase%2C N-terminal domain;protein_id=gnl|SC|cluster9_reference…
cluster9_reference|SC|contig000001	Prodigal:2.60	CDS	993090	993638	.	-	0	ID=cluster9_reference_00919;inference=ab initio prediction:Prodigal:2.60,similar to AA sequence:RefSeq:YP_005883017.1,protein motif:Cdd:COG4950,protein motif:TIGRFAMs:TIGR01926,protein motif:Pfam:PF02627.1;locus_tag=cluster9_reference_00919;product=macrophage infectivity potentiator-related protein,Uncharacterized protein conserved in bacteria,uncharacterized peroxidase-related enzyme,Carboxymuco…
cluster9_reference|SC|contig000001	Prodigal:2.60	CDS	993793	994164	.	-	0	ID=cluster9_reference_00920;inference=ab initio prediction:Prodigal:2.60,similar to AA sequence:RefSeq:YP_005893862.1,protein motif:Pfam:PF10947.2;locus_tag=cluster9_reference_00920;product=putative lipoprotein,Protein of unknown function (DUF2628);protein_id=gnl|SC|cluster9_reference_00920
cluster9_reference|SC|contig000001	Prodigal:2.60	CDS	994459	996150	.	-	0	ID=cluster9_reference_00921;eC_number=1.1.1.28,1.1.1.28;gene=dld;inference=ab initio prediction:Prodigal:2.60,similar to AA sequence:RefSeq:YP_005891788.1,similar to AA sequence:UniProtKB:P06149,protein motif:CLUSTERS:PRK11183,protein motif:TIGRFAMs:TIGR00387,protein motif:Pfam:PF09330.5;locus_tag=cluster9_reference_00921;product=D-lactate dehydrogenase,D-lactate dehydrogenase,D-lactate dehydroge…
cluster9_reference|SC|contig000001	Infernal:1.1	ncRNA	996326	996409	.	-	0	ID=cluster9_reference_00922;inference=COORDINATES:profile:Infernal:1.1;locus_tag=cluster9_reference_00922;product=Bacteria_small_SRP
cluster9_reference|SC|contig000001	Prodigal:2.60	CDS	996588	1000508	.	+	0	ID=cluster9_reference_00923;eC_number=1.-.-.-;inference=ab initio prediction:Prodigal:2.60,similar to AA sequence:RefSeq:YP_002001537.1,similar to AA sequence:UniProtKB:Q50685,protein motif:CLUSTERS:PRK11230,protein motif:Cdd:COG0247,protein motif:TIGRFAMs:TIGR00387,protein motif:Pfam:PF12447.2;locus_tag=cluster9_reference_00923;product=putative oxidoreductase,Uncharacterized FAD-linked oxidoredu…
cluster9_reference|SC|contig000001	Prodigal:2.60	CDS	1000585	1001586	.	+	0	ID=cluster9_reference_00924;eC_number=1.-.-.-;gene=dus_3;inference=ab initio prediction:Prodigal:2.60,similar to AA sequence:RefSeq:YP_002001536.1,similar to AA sequence:UniProtKB:P67717,protein motif:CLUSTERS:PRK10550,protein motif:Cdd:COG0042,protein motif:TIGRFAMs:TIGR00737,protein motif:Pfam:PF01207.11;locus_tag=cluster9_reference_00924;product=tRNA-dihydrouridine synthase C,Probable tRNA-dih…
cluster9_reference|SC|contig000001	Prodigal:2.60	CDS	1003028	1003543	.	-	0	ID=cluster9_reference_00925;inference=ab initio prediction:Prodigal:2.60;locus_tag=cluster9_reference_00925;product=hypothetical protein;protein_id=gnl|SC|cluster9_reference_00925
cluster9_reference|SC|contig000001	Prodigal:2.60	CDS	1003565	1004140	.	-	0	ID=cluster9_reference_00926;inference=ab initio prediction:Prodigal:2.60,similar to AA sequence:RefSeq:YP_005894455.1;locus_tag=cluster9_reference_00926;product=transposase;protein_id=gnl|SC|cluster9_reference_00926
cluster9_reference|SC|contig000001	Prodigal:2.60	CDS	1004556	1004822	.	-	0	ID=cluster9_reference_00927;inference=ab initio prediction:Prodigal:2.60,similar to AA sequence:RefSeq:YP_005882682.1;locus_tag=cluster9_reference_00927;product=putative ubiquitin-activating enzyme E1 family protein;protein_id=gnl|SC|cluster9_reference_00927
cluster9_reference|SC|contig000001	Prodigal:2.60	CDS	1004827	1005495	.	-	0	ID=cluster9_reference_00928;inference=ab initio prediction:Prodigal:2.60,similar to AA sequence:RefSeq:YP_005878653.1,protein motif:TIGRFAMs:TIGR01490,protein motif:Pfam:PF12710.1;locus_tag=cluster9_reference_00928;product=putative hydrolase,HAD hydrolase%2C family IB,haloacid dehalogenase-like hydrolase;protein_id=gnl|SC|cluster9_reference_00928
cluster9_reference|SC|contig000001	Prodigal:2.60	CDS	1005492	1006160	.	-	0	ID=cluster9_reference_00929;gene=hda;inference=ab initio prediction:Prodigal:2.60,similar to AA sequence:RefSeq:YP_001599131.1,similar to AA sequence:UniProtKB:P69931,protein motif:CLUSTERS:PRK08903,protein motif:Cdd:COG1484,protein motif:TIGRFAMs:TIGR03420,protein motif:Pfam:PF00308.12;locus_tag=cluster9_reference_00929;product=DnaA regulatory inactivator Hda,DnaA-homolog protein hda,DnaA regula…
cluster9_reference|SC|contig000001	Prodigal:2.60	CDS	1006265	1007725	.	-	0	ID=cluster9_reference_00930;gene=yddA;inference=ab initio prediction:Prodigal:2.60,similar to AA sequence:RefSeq:YP_004048558.1,similar to AA sequence:UniProtKB:P31826,protein motif:CLUSTERS:PRK11174,protein motif:Cdd:COG2274,protein motif:TIGRFAMs:TIGR00954,protein motif:Pfam:PF06472.9;locus_tag=cluster9_reference_00930;product=ABC transporter ATP-binding protein,CDS102,cysteine/glutathione ABC …
cluster9_reference|SC|contig000001	Prodigal:2.60	CDS	1007691	1008023	.	-	0	ID=cluster9_reference_00931;inference=ab initio prediction:Prodigal:2.60,similar to AA sequence:RefSeq:YP_005897745.1;locus_tag=cluster9_reference_00931;product=ABC transporter%2C permease protein%2C SbmA/BacA family;protein_id=gnl|SC|cluster9_reference_00931
cluster9_reference|SC|contig000001	Prodigal:2.60	CDS	1008466	1009113	.	-	0	ID=cluster9_reference_00932;inference=ab initio prediction:Prodigal:2.60,similar to AA sequence:RefSeq:YP_207956.1,similar to AA sequence:UniProtKB:Q7DDE8,protein motif:Cdd:COG4380,protein motif:Pfam:PF05643.5;locus_tag=cluster9_reference_00932;product=genome-derived Neisseria antigen 1162,Putative lipoprotein NMB1124/NMB1162 precursor,Uncharacterized protein conserved in bacteria,Putative bacter…
cluster9_reference|SC|contig000001	Prodigal:2.60	CDS	1009110	1009478	.	-	0	ID=cluster9_reference_00933;inference=ab initio prediction:Prodigal:2.60,similar to AA sequence:RefSeq:YP_005893936.1;locus_tag=cluster9_reference_00933;product=putative lipoprotein;protein_id=gnl|SC|cluster9_reference_00933
cluster9_reference|SC|contig000001	Prodigal:2.60	CDS	1009488	1010159	.	-	0	ID=cluster9_reference_00934;inference=ab initio prediction:Prodigal:2.60,similar to AA sequence:RefSeq:YP_005878609.1,similar to AA sequence:UniProtKB:Q7DDH4,protein motif:Pfam:PF03783.8;locus_tag=cluster9_reference_00934;product=putative CsgG-like lipoprotein,Putative lipoprotein NMB1126/NMB1164 precursor,Curli production assembly/transport component CsgG;protein_id=gnl|SC|cluster9_reference_009…
cluster9_reference|SC|contig000001	Prodigal:2.60	CDS	1010324	1011043	.	-	0	ID=cluster9_reference_00935;eC_number=1.-.-.-;gene=yciK;inference=ab initio prediction:Prodigal:2.60,similar to AA sequence:RefSeq:YP_002342695.1,similar to AA sequence:UniProtKB:P31808,protein motif:CLUSTERS:PRK08703,protein motif:Cdd:COG3347,protein motif:TIGRFAMs:TIGR01963,protein motif:Pfam:PF00106.19;locus_tag=cluster9_reference_00935;product=short chain dehydrogenase,Uncharacterized oxidore…
cluster9_reference|SC|contig000001	Prodigal:2.60	CDS	1011127	1012440	.	-	0	ID=cluster9_reference_00936;inference=ab initio prediction:Prodigal:2.60,similar to AA sequence:RefSeq:YP_207953.1,protein motif:CLUSTERS:PRK07233,protein motif:Cdd:COG3349,protein motif:TIGRFAMs:TIGR03467,protein motif:Pfam:PF01593.18;locus_tag=cluster9_reference_00936;product=oxidoreductase,hypothetical protein,Uncharacterized conserved protein,squalene-associated FAD-dependent desaturase,Flavi…
[truncated: 36,618 more rows]
