# Supplementary material for: The effect of recombination on the evolution of a population of Neisseria meningitidis
Source: Genome Res. 2021 Jul;31(7):1258–68. doi: 10.1101/gr.264465.120 (PMC8256868; doi:10.1101/gr.264465.120)
Supplement: Supplemental Material [file supp_gr.264465.120_Supplementary_Code_S1.zip › Supplementary_Code_S1/DL13591.gff]

##gff-version 3
##sequence-region DL13591|SC|contig000001 1 2185934
DL13591|SC|contig000001	Prodigal:2.60	CDS	1	1557	.	+	0	ID=DL13591_00001;gene=dnaA;inference=ab initio prediction:Prodigal:2.60,similar to AA sequence:RefSeq:YP_207186.1,similar to AA sequence:UniProtKB:P03004,protein motif:CLUSTERS:PRK00149,protein motif:Cdd:COG1484,protein motif:TIGRFAMs:TIGR00362,protein motif:Pfam:PF00308.12;locus_tag=DL13591_00001;product=chromosomal replication initiation protein,Chromosomal replication initiator protein DnaA,ch…
DL13591|SC|contig000001	Prodigal:2.60	CDS	1636	2739	.	+	0	ID=DL13591_00002;eC_number=2.7.7.7,2.7.7.7;gene=dnaN;inference=ab initio prediction:Prodigal:2.60,similar to AA sequence:RefSeq:YP_207187.1,similar to AA sequence:UniProtKB:P0A988,protein motif:CLUSTERS:PRK05643,protein motif:TIGRFAMs:TIGR00663,protein motif:Pfam:PF00712.13;locus_tag=DL13591_00002;product=DNA polymerase III subunit beta,DNA polymerase III subunit beta,DNA polymerase III subunit b…
DL13591|SC|contig000001	Prodigal:2.60	CDS	3002	5059	.	-	0	ID=DL13591_00003;eC_number=2.7.4.1;gene=ppk;inference=ab initio prediction:Prodigal:2.60,similar to AA sequence:RefSeq:YP_002000629.1,similar to AA sequence:UniProtKB:P0A7B1,protein motif:CLUSTERS:PRK05443,protein motif:TIGRFAMs:TIGR03705,protein motif:Pfam:PF02503.11;locus_tag=DL13591_00003;product=polyphosphate kinase,Polyphosphate kinase,polyphosphate kinase,polyphosphate kinase 1,Polyphosphat…
DL13591|SC|contig000001	Prodigal:2.60	CDS	5228	5671	.	-	0	ID=DL13591_00004;inference=ab initio prediction:Prodigal:2.60,similar to AA sequence:RefSeq:YP_002000630.1;locus_tag=DL13591_00004;product=Periplasmic protein;protein_id=gnl|SC|DL13591_00004
DL13591|SC|contig000001	Prodigal:2.60	CDS	5678	6193	.	-	0	ID=DL13591_00005;gene=mlp;inference=ab initio prediction:Prodigal:2.60,similar to AA sequence:RefSeq:YP_004049396.1,protein motif:Pfam:PF04355.7;locus_tag=DL13591_00005;product=lipoprotein,SmpA / OmlA family;protein_id=gnl|SC|DL13591_00005
DL13591|SC|contig000001	Prodigal:2.60	CDS	6454	9090	.	+	0	ID=DL13591_00006;eC_number=6.1.1.4;gene=leuS;inference=ab initio prediction:Prodigal:2.60,similar to AA sequence:RefSeq:YP_001598485.1,similar to AA sequence:UniProtKB:Q9JXT2,protein motif:CLUSTERS:PRK00390,protein motif:Cdd:COG0495,protein motif:TIGRFAMs:TIGR00396,protein motif:Pfam:PF00133.16;locus_tag=DL13591_00006;product=leucyl-tRNA synthetase,Leucine--tRNA ligase,leucyl-tRNA synthetase,Leuc…
DL13591|SC|contig000001	Prodigal:2.60	CDS	9325	10137	.	+	0	ID=DL13591_00007;eC_number=2.1.1.72,2.1.1.72;gene=dam;inference=ab initio prediction:Prodigal:2.60,similar to AA sequence:RefSeq:YP_003082507.1,similar to AA sequence:UniProtKB:P0AEE8,protein motif:CLUSTERS:PRK10904,protein motif:Cdd:COG0338,protein motif:TIGRFAMs:TIGR00571,protein motif:Pfam:PF02086.9;locus_tag=DL13591_00007;product=putative type II DNA modification methylase,DNA adenine methyla…
DL13591|SC|contig000001	Prodigal:2.60	CDS	10130	10939	.	+	0	ID=DL13591_00008;eC_number=2.1.1.72;gene=dpnA;inference=ab initio prediction:Prodigal:2.60,similar to AA sequence:RefSeq:YP_974441.1,similar to AA sequence:UniProtKB:P09358,protein motif:CLUSTERS:PRK11524,protein motif:Cdd:COG2189,protein motif:Pfam:PF01555.12;locus_tag=DL13591_00008;product=modification methylase DpnIIB,Modification methylase DpnIIB,putative methyltransferase,Adenine specific DN…
DL13591|SC|contig000001	Prodigal:2.60	CDS	10936	11490	.	+	0	ID=DL13591_00009;inference=ab initio prediction:Prodigal:2.60;locus_tag=DL13591_00009;product=hypothetical protein;protein_id=gnl|SC|DL13591_00009
DL13591|SC|contig000001	Prodigal:2.60	CDS	12365	12676	.	-	0	ID=DL13591_00010;inference=ab initio prediction:Prodigal:2.60,similar to AA sequence:RefSeq:YP_002000642.1,protein motif:TIGRFAMs:TIGR03830,protein motif:Pfam:PF01381.16;locus_tag=DL13591_00010;product=Helix-turn-helix family protein,putative zinc finger/helix-turn-helix protein%2C YgiT family,Helix-turn-helix;protein_id=gnl|SC|DL13591_00010
DL13591|SC|contig000001	Prodigal:2.60	CDS	12738	13040	.	-	0	ID=DL13591_00011;inference=ab initio prediction:Prodigal:2.60,protein motif:Cdd:COG4737,protein motif:Pfam:PF06296.6;locus_tag=DL13591_00011;product=Uncharacterized protein conserved in bacteria,Protein of unknown function (DUF1044);protein_id=gnl|SC|DL13591_00011
DL13591|SC|contig000001	Aragorn:1.2.36	tRNA	13856	13941	.	-	0	ID=DL13591_00012;inference=COORDINATES:profile:Aragorn:1.2.36;locus_tag=DL13591_00012;product=tRNA-Leu(gag)
DL13591|SC|contig000001	Prodigal:2.60	CDS	13955	14305	.	-	0	ID=DL13591_00013;gene=secG;inference=ab initio prediction:Prodigal:2.60,similar to AA sequence:RefSeq:YP_004049388.1,similar to AA sequence:UniProtKB:P0AG99,protein motif:CLUSTERS:PRK06870,protein motif:TIGRFAMs:TIGR00810,protein motif:Pfam:PF03840.8;locus_tag=DL13591_00013;product=protein-export integral membrane protein,Preprotein translocase band 1 subunit,preprotein translocase subunit SecG,p…
DL13591|SC|contig000001	Prodigal:2.60	CDS	14312	15085	.	-	0	ID=DL13591_00014;eC_number=5.3.1.1,5.3.1.1;gene=tpiA;inference=ab initio prediction:Prodigal:2.60,similar to AA sequence:RefSeq:YP_207198.1,similar to AA sequence:UniProtKB:Q6GIL6,protein motif:CLUSTERS:PRK00042,protein motif:TIGRFAMs:TIGR00419,protein motif:Pfam:PF00121.12;locus_tag=DL13591_00014;product=triosephosphate isomerase,Triosephosphate isomerase,triosephosphate isomerase,triose-phospha…
DL13591|SC|contig000001	Prodigal:2.60	CDS	15269	15772	.	+	0	ID=DL13591_00015;eC_number=1.8.4.14;gene=msrC;inference=ab initio prediction:Prodigal:2.60,similar to AA sequence:RefSeq:YP_003082513.1,similar to AA sequence:UniProtKB:P76270,protein motif:Cdd:COG3605;locus_tag=DL13591_00015;product=GAF-domain containing protein,Free methionine-R-sulfoxide reductase,Signal transduction protein containing GAF and PtsI domains;protein_id=gnl|SC|DL13591_00015
DL13591|SC|contig000001	Prodigal:2.60	CDS	15874	16530	.	+	0	ID=DL13591_00016;eC_number=2.1.1.77;gene=pcm;inference=ab initio prediction:Prodigal:2.60,similar to AA sequence:RefSeq:YP_207200.1,similar to AA sequence:UniProtKB:P0A7A5,protein motif:CLUSTERS:PRK00312,protein motif:Cdd:COG4122,protein motif:TIGRFAMs:TIGR00080,protein motif:Pfam:PF01135.13;locus_tag=DL13591_00016;product=protein-L-isoaspartate O-methyltransferase,Protein-L-isoaspartate O-methyl…
DL13591|SC|contig000001	Prodigal:2.60	CDS	16609	16932	.	+	0	ID=DL13591_00017;eC_number=2.8.1.1;gene=moeZ;inference=ab initio prediction:Prodigal:2.60,similar to AA sequence:RefSeq:YP_005879273.1,similar to AA sequence:UniProtKB:Q7D5X9,protein motif:CLUSTERS:PRK07878,protein motif:Cdd:COG2210,protein motif:TIGRFAMs:TIGR04271,protein motif:Pfam:PF00581.14;locus_tag=DL13591_00017;product=putative thiosulfate sulfurtransferase,Probable adenylyltransferase/sul…
DL13591|SC|contig000001	Prodigal:2.60	CDS	17373	18338	.	-	0	ID=DL13591_00018;inference=ab initio prediction:Prodigal:2.60,similar to AA sequence:RefSeq:YP_001598195.1,protein motif:Cdd:COG2826,protein motif:Pfam:PF00665.20;locus_tag=DL13591_00018;product=transposase for IS1655,Transposase and inactivated derivatives%2C IS30 family,Integrase core domain;protein_id=gnl|SC|DL13591_00018
DL13591|SC|contig000001	Prodigal:2.60	CDS	18431	20608	.	-	0	ID=DL13591_00019;gene=fhuE;inference=ab initio prediction:Prodigal:2.60,similar to AA sequence:RefSeq:YP_207202.1,similar to AA sequence:UniProtKB:P16869,protein motif:CLUSTERS:PRK10003,protein motif:Cdd:COG4773,protein motif:TIGRFAMs:TIGR01783,protein motif:Pfam:PF00593.18;locus_tag=DL13591_00019;product=TonB-dependent receptor protein,Outer-membrane receptor for Fe(III)-coprogen%2C Fe(III)-ferr…
DL13591|SC|contig000001	Prodigal:2.60	CDS	20722	21045	.	-	0	ID=DL13591_00020;inference=ab initio prediction:Prodigal:2.60,similar to AA sequence:RefSeq:YP_005893249.1,protein motif:Cdd:COG4101,protein motif:Pfam:PF07883.5;locus_tag=DL13591_00020;product=cupin domain-containing protein,Predicted mannose-6-phosphate isomerase,Cupin domain;protein_id=gnl|SC|DL13591_00020
DL13591|SC|contig000001	Prodigal:2.60	CDS	22551	23516	.	-	0	ID=DL13591_00021;gene=fetB2;inference=ab initio prediction:Prodigal:2.60,similar to AA sequence:RefSeq:YP_001598503.1,similar to AA sequence:UniProtKB:P94421,protein motif:CLUSTERS:PRK11411,protein motif:Cdd:COG4607,protein motif:TIGRFAMs:TIGR04281,protein motif:Pfam:PF01497.12;locus_tag=DL13591_00021;product=ferric enterobactin transporter binding protein,Uncharacterized ABC transporter solute-b…
DL13591|SC|contig000001	Prodigal:2.60	CDS	23752	24708	.	+	0	ID=DL13591_00022;inference=ab initio prediction:Prodigal:2.60,similar to AA sequence:RefSeq:YP_207206.1,protein motif:CLUSTERS:PRK13503,protein motif:Cdd:COG3449,protein motif:TIGRFAMs:TIGR04094,protein motif:Pfam:PF12833.1;locus_tag=DL13591_00022;product=AraC family transcriptional regulator,transcriptional activator RhaS,DNA gyrase inhibitor,YSIRK-targeted surface antigen transcriptional regula…
DL13591|SC|contig000001	Prodigal:2.60	CDS	24822	26837	.	-	0	ID=DL13591_00023;eC_number=3.4.21.26,3.4.21.26;inference=ab initio prediction:Prodigal:2.60,similar to AA sequence:RefSeq:YP_004049383.1,similar to AA sequence:UniProtKB:Q06903,protein motif:CLUSTERS:PRK10115,protein motif:Pfam:PF00326.1;locus_tag=DL13591_00023;product=prolyl endopeptidase,Prolyl endopeptidase,protease 2,Prolyl oligopeptidase family;protein_id=gnl|SC|DL13591_00023
DL13591|SC|contig000001	Prodigal:2.60	CDS	27036	28346	.	-	0	ID=DL13591_00024;eC_number=2.3.1.1,2.3.1.1;gene=argA;inference=ab initio prediction:Prodigal:2.60,similar to AA sequence:RefSeq:YP_207208.1,similar to AA sequence:UniProtKB:P0A6C5,protein motif:CLUSTERS:PRK05279,protein motif:Cdd:COG0548,protein motif:TIGRFAMs:TIGR01890,protein motif:Pfam:PF00696.22;locus_tag=DL13591_00024;product=N-acetylglutamate synthase,Amino-acid acetyltransferase,N-acetylgl…
DL13591|SC|contig000001	Prodigal:2.60	CDS	28343	28777	.	-	0	ID=DL13591_00025;inference=ab initio prediction:Prodigal:2.60,protein motif:TIGRFAMs:TIGR02098;locus_tag=DL13591_00025;product=MJ0042 family finger-like domain;protein_id=gnl|SC|DL13591_00025
DL13591|SC|contig000001	Prodigal:2.60	CDS	28851	29492	.	-	0	ID=DL13591_00026;eC_number=2.4.2.10,2.4.2.10;gene=pyrE;inference=ab initio prediction:Prodigal:2.60,similar to AA sequence:RefSeq:YP_207210.1,similar to AA sequence:UniProtKB:P08870,protein motif:CLUSTERS:PRK00455,protein motif:TIGRFAMs:TIGR00336,protein motif:Pfam:PF00156.21;locus_tag=DL13591_00026;product=orotate phosphoribosyltransferase,Orotate phosphoribosyltransferase,orotate phosphoribosyl…
DL13591|SC|contig000001	Prodigal:2.60	CDS	29554	30291	.	-	0	ID=DL13591_00027;inference=ab initio prediction:Prodigal:2.60,similar to AA sequence:RefSeq:YP_003082524.1,protein motif:TIGRFAMs:TIGR00758;locus_tag=DL13591_00027;product=putative uracil-DNA glycosylase,uracil-DNA glycosylase%2C family 4;protein_id=gnl|SC|DL13591_00027
DL13591|SC|contig000001	Prodigal:2.60	CDS	30285	30725	.	-	0	ID=DL13591_00028;inference=ab initio prediction:Prodigal:2.60,similar to AA sequence:RefSeq:YP_207212.1,protein motif:CLUSTERS:PRK09491,protein motif:Cdd:COG3393,protein motif:TIGRFAMs:TIGR01575,protein motif:Pfam:PF00583.18;locus_tag=DL13591_00028;product=acetyltransferase,ribosomal-protein-alanine N-acetyltransferase,Predicted acetyltransferase,ribosomal-protein-alanine acetyltransferase,Acetyl…
DL13591|SC|contig000001	Prodigal:2.60	CDS	30722	31399	.	-	0	ID=DL13591_00029;gene=yeaZ;inference=ab initio prediction:Prodigal:2.60,similar to AA sequence:RefSeq:YP_004049377.1,similar to AA sequence:UniProtKB:P76256,protein motif:CLUSTERS:PRK09604,protein motif:TIGRFAMs:TIGR03725,protein motif:Pfam:PF00814.19;locus_tag=DL13591_00029;product=peptidase,hypothetical protein,UGMP family protein,universal bacterial protein YeaZ,Glycoprotease family;protein_id…
DL13591|SC|contig000001	Prodigal:2.60	CDS	31538	32359	.	-	0	ID=DL13591_00030;inference=ab initio prediction:Prodigal:2.60,similar to AA sequence:RefSeq:YP_005883420.1,protein motif:Pfam:PF08794.4;locus_tag=DL13591_00030;product=putative lipoprotein precursor,Lipoprotein GNA1870 C terminal like;protein_id=gnl|SC|DL13591_00030
DL13591|SC|contig000001	Prodigal:2.60	CDS	32517	33581	.	-	0	ID=DL13591_00031;eC_number=4.1.2.13;gene=fda;inference=ab initio prediction:Prodigal:2.60,similar to AA sequence:RefSeq:YP_002000667.1,similar to AA sequence:UniProtKB:Q8YNK2,protein motif:CLUSTERS:PRK09196,protein motif:Cdd:COG0191,protein motif:TIGRFAMs:TIGR01521,protein motif:Pfam:PF01116.14;locus_tag=DL13591_00031;product=fructose-1%2C6-bisphosphate aldolase,Fructose-bisphosphate aldolase,fru…
DL13591|SC|contig000001	Prodigal:2.60	CDS	33775	34692	.	+	0	ID=DL13591_00032;gene=xerC;inference=ab initio prediction:Prodigal:2.60,similar to AA sequence:RefSeq:YP_207216.1,similar to AA sequence:UniProtKB:P0A8P6,protein motif:CLUSTERS:PRK00236,protein motif:Cdd:COG4973,protein motif:TIGRFAMs:TIGR02224,protein motif:Pfam:PF00589.16;locus_tag=DL13591_00032;product=site-specific recombinase,Tyrosine recombinase XerC,site-specific tyrosine recombinase XerC,…
DL13591|SC|contig000001	Prodigal:2.60	CDS	34777	36684	.	+	0	ID=DL13591_00033;eC_number=2.2.1.7;gene=dxs;inference=ab initio prediction:Prodigal:2.60,similar to AA sequence:RefSeq:YP_004049373.1,similar to AA sequence:UniProtKB:Q9KGU7,protein motif:CLUSTERS:PRK05444,protein motif:Cdd:COG3958,protein motif:TIGRFAMs:TIGR00204,protein motif:Pfam:PF02779.18;locus_tag=DL13591_00033;product=1-deoxy-D-xylulose-5-phosphate synthase,1-deoxy-D-xylulose-5-phosphate s…
DL13591|SC|contig000001	Prodigal:2.60	CDS	36769	38097	.	-	0	ID=DL13591_00034;eC_number=2.-.-.-;gene=miaB;inference=ab initio prediction:Prodigal:2.60,similar to AA sequence:RefSeq:YP_207218.1,similar to AA sequence:UniProtKB:P0AEI1,protein motif:CLUSTERS:PRK14325,protein motif:TIGRFAMs:TIGR01574,protein motif:Pfam:PF00919.14;locus_tag=DL13591_00034;product=(dimethylallyl)adenosine tRNA methylthiotransferase,(Dimethylallyl)adenosine tRNA methylthiotransfer…
DL13591|SC|contig000001	Prodigal:2.60	CDS	38483	38866	.	+	0	ID=DL13591_00035;inference=ab initio prediction:Prodigal:2.60,similar to AA sequence:RefSeq:YP_003082532.1;locus_tag=DL13591_00035;product=putative secreted protein;protein_id=gnl|SC|DL13591_00035
DL13591|SC|contig000001	Prodigal:2.60	CDS	38930	40213	.	+	0	ID=DL13591_00036;eC_number=5.4.3.8,5.4.3.8;gene=hemL;inference=ab initio prediction:Prodigal:2.60,similar to AA sequence:RefSeq:YP_004049370.1,similar to AA sequence:UniProtKB:P23893,protein motif:CLUSTERS:PRK00062,protein motif:Cdd:COG0001,protein motif:TIGRFAMs:TIGR00713,protein motif:Pfam:PF00202.15;locus_tag=DL13591_00036;product=glutamate-1-semialdehyde 2%2C1-aminomutase,Glutamate-1-semialde…
DL13591|SC|contig000001	Prodigal:2.60	CDS	40429	40701	.	-	0	ID=DL13591_00037;inference=ab initio prediction:Prodigal:2.60;locus_tag=DL13591_00037;product=hypothetical protein;protein_id=gnl|SC|DL13591_00037
DL13591|SC|contig000001	Prodigal:2.60	CDS	40712	41275	.	-	0	ID=DL13591_00038;eC_number=3.1.-.-;gene=orn;inference=ab initio prediction:Prodigal:2.60,similar to AA sequence:RefSeq:YP_003082534.1,similar to AA sequence:UniProtKB:P45340,protein motif:CLUSTERS:PRK05359,protein motif:Pfam:PF00929.18;locus_tag=DL13591_00038;product=oligoribonuclease,Oligoribonuclease,oligoribonuclease,Exonuclease;protein_id=gnl|SC|DL13591_00038
DL13591|SC|contig000001	Prodigal:2.60	CDS	41293	42285	.	-	0	ID=DL13591_00039;eC_number=2.1.1.-;gene=prmA;inference=ab initio prediction:Prodigal:2.60,similar to AA sequence:RefSeq:YP_001598520.1,similar to AA sequence:UniProtKB:P0A8T1,protein motif:CLUSTERS:PRK00517,protein motif:Cdd:COG2264,protein motif:TIGRFAMs:TIGR00406,protein motif:Pfam:PF06325.7;locus_tag=DL13591_00039;product=50S ribosomal protein L11 methyltransferase,Ribosomal protein L11 methyl…
DL13591|SC|contig000001	Prodigal:2.60	CDS	42298	43659	.	-	0	ID=DL13591_00040;eC_number=6.3.4.14,6.3.4.14;gene=accC;inference=ab initio prediction:Prodigal:2.60,similar to AA sequence:RefSeq:YP_207223.1,similar to AA sequence:UniProtKB:P37798,protein motif:CLUSTERS:PRK08591,protein motif:Cdd:COG4770,protein motif:TIGRFAMs:TIGR00514,protein motif:Pfam:PF02786.11;locus_tag=DL13591_00040;product=acetyl-CoA carboxylase%2C biotin carboxylase,Biotin carboxylase,…
DL13591|SC|contig000001	Prodigal:2.60	CDS	43773	44225	.	-	0	ID=DL13591_00041;eC_number=6.4.1.2;gene=accB;inference=ab initio prediction:Prodigal:2.60,similar to AA sequence:RefSeq:YP_207224.1,similar to AA sequence:UniProtKB:P0ABD8,protein motif:CLUSTERS:PRK06302,protein motif:Cdd:COG0511,protein motif:TIGRFAMs:TIGR00531,protein motif:Pfam:PF00364.16;locus_tag=DL13591_00041;product=acetyl-CoA carboxylase biotin carboxyl carrier protein subunit,Biotin carb…
DL13591|SC|contig000001	Prodigal:2.60	CDS	44581	45621	.	+	0	ID=DL13591_00042;eC_number=5.-.-.-,5.-.-.-;gene=queA;inference=ab initio prediction:Prodigal:2.60,similar to AA sequence:RefSeq:YP_974471.1,similar to AA sequence:UniProtKB:P0A7F9,protein motif:CLUSTERS:PRK00147,protein motif:Cdd:COG0809,protein motif:TIGRFAMs:TIGR00113,protein motif:Pfam:PF02547.9;locus_tag=DL13591_00042;product=S-adenosylmethionine--tRNA ribosyltransferase-isomerase,S-adenosylm…
DL13591|SC|contig000001	Prodigal:2.60	CDS	46095	46673	.	-	0	ID=DL13591_00043;gene=mdaB_1;inference=ab initio prediction:Prodigal:2.60,similar to AA sequence:RefSeq:YP_208525.1,similar to AA sequence:UniProtKB:P0AEY5,protein motif:Cdd:COG2249,protein motif:Pfam:PF02525.11;locus_tag=DL13591_00043;product=modulator of drug activity,Modulator of drug activity B,Putative NADPH-quinone reductase (modulator of drug activity B),Flavodoxin-like fold;protein_id=gnl…
DL13591|SC|contig000001	Prodigal:2.60	CDS	46912	47811	.	+	0	ID=DL13591_00044;gene=dmlR_1;inference=ab initio prediction:Prodigal:2.60,similar to AA sequence:RefSeq:YP_208526.1,similar to AA sequence:UniProtKB:P76250,protein motif:CLUSTERS:PRK10632,protein motif:Cdd:COG3683,protein motif:TIGRFAMs:TIGR03339,protein motif:Pfam:PF03466.14;locus_tag=DL13591_00044;product=LysR family transcriptional regulator,D-malate degradation protein R,transcriptional regul…
DL13591|SC|contig000001	Prodigal:2.60	CDS	48040	51255	.	-	0	ID=DL13591_00045;eC_number=6.3.5.5,6.3.5.5;gene=carB;inference=ab initio prediction:Prodigal:2.60,similar to AA sequence:RefSeq:YP_207227.1,similar to AA sequence:UniProtKB:P00968,protein motif:CLUSTERS:PRK05294,protein motif:Cdd:COG0505,protein motif:TIGRFAMs:TIGR01369,protein motif:Pfam:PF02786.11;locus_tag=DL13591_00045;product=carbamoyl phosphate synthase large subunit,Carbamoyl-phosphate syn…
DL13591|SC|contig000001	Prodigal:2.60	CDS	51295	51906	.	-	0	ID=DL13591_00046;inference=ab initio prediction:Prodigal:2.60;locus_tag=DL13591_00046;product=hypothetical protein;protein_id=gnl|SC|DL13591_00046
DL13591|SC|contig000001	Prodigal:2.60	CDS	52754	53143	.	-	0	ID=DL13591_00047;inference=ab initio prediction:Prodigal:2.60,similar to AA sequence:RefSeq:YP_003082545.1,similar to AA sequence:UniProtKB:P44116,protein motif:CLUSTERS:PRK09767,protein motif:Pfam:PF04480.6;locus_tag=DL13591_00047;product=putative endonuclease,hypothetical protein,hypothetical protein,Protein of unknown function (DUF559);protein_id=gnl|SC|DL13591_00047
DL13591|SC|contig000001	Prodigal:2.60	CDS	53704	53841	.	-	0	ID=DL13591_00048;inference=ab initio prediction:Prodigal:2.60,similar to AA sequence:RefSeq:YP_003082546.1,similar to AA sequence:UniProtKB:Q8ZM36,protein motif:Pfam:PF00903.19;locus_tag=DL13591_00048;product=putative lactoylglutathione-related protein,Virulence protein STM3117,Glyoxalase/Bleomycin resistance protein/Dioxygenase superfamily;protein_id=gnl|SC|DL13591_00048
DL13591|SC|contig000001	Prodigal:2.60	CDS	53887	55020	.	-	0	ID=DL13591_00049;eC_number=6.3.5.5;gene=carA;inference=ab initio prediction:Prodigal:2.60,similar to AA sequence:RefSeq:YP_002000692.1,similar to AA sequence:UniProtKB:P0A6F1,protein motif:CLUSTERS:PRK12564,protein motif:Cdd:COG0505,protein motif:TIGRFAMs:TIGR01368,protein motif:Pfam:PF00988.16;locus_tag=DL13591_00049;product=carbamoyl phosphate synthase small subunit,Carbamoyl-phosphate synthase…
DL13591|SC|contig000001	Prodigal:2.60	CDS	55328	55567	.	-	0	ID=DL13591_00050;inference=ab initio prediction:Prodigal:2.60;locus_tag=DL13591_00050;product=hypothetical protein;protein_id=gnl|SC|DL13591_00050
DL13591|SC|contig000001	Prodigal:2.60	CDS	55749	58862	.	-	0	ID=DL13591_00051;gene=pilC1;inference=ab initio prediction:Prodigal:2.60,similar to AA sequence:RefSeq:YP_005879244.1,protein motif:Cdd:COG3419,protein motif:Pfam:PF05567.5;locus_tag=DL13591_00051;product=type IV pilus-associated protein PilC1,Tfp pilus assembly protein%2C tip-associated adhesin PilY1,Neisseria PilC protein;protein_id=gnl|SC|DL13591_00051
DL13591|SC|contig000001	Prodigal:2.60	CDS	59188	59658	.	-	0	ID=DL13591_00052;inference=ab initio prediction:Prodigal:2.60;locus_tag=DL13591_00052;product=hypothetical protein;protein_id=gnl|SC|DL13591_00052
DL13591|SC|contig000001	Prodigal:2.60	CDS	60104	61231	.	-	0	ID=DL13591_00053;gene=minD_1;inference=ab initio prediction:Prodigal:2.60,similar to AA sequence:RefSeq:YP_005883399.1,similar to AA sequence:UniProtKB:Q01464,protein motif:CLUSTERS:PRK11670,protein motif:Cdd:COG2894,protein motif:TIGRFAMs:TIGR01969,protein motif:Pfam:PF10609.3;locus_tag=DL13591_00053;product=putative iron sulfur binding protein%2C Mrp/NBP35 family protein,Cell division inhibitor…
DL13591|SC|contig000001	Aragorn:1.2.36	tRNA	61394	61469	.	+	0	ID=DL13591_00054;inference=COORDINATES:profile:Aragorn:1.2.36;locus_tag=DL13591_00054;product=tRNA-Lys(ttt)
DL13591|SC|contig000001	Prodigal:2.60	CDS	61548	62057	.	+	0	ID=DL13591_00055;gene=dsbE;inference=ab initio prediction:Prodigal:2.60,similar to AA sequence:RefSeq:YP_974484.1,similar to AA sequence:UniProtKB:Q9I3N1,protein motif:CLUSTERS:PRK03147,protein motif:TIGRFAMs:TIGR00385,protein motif:Pfam:PF08534.4;locus_tag=DL13591_00055;product=periplasmic thioredoxin,Cytochrome c biogenesis protein CcmG,thiol-disulfide oxidoreductase,periplasmic protein thiol:d…
DL13591|SC|contig000001	Prodigal:2.60	CDS	62400	62840	.	+	0	ID=DL13591_00056;gene=ohrR;inference=ab initio prediction:Prodigal:2.60,similar to AA sequence:RefSeq:YP_002000707.1,similar to AA sequence:UniProtKB:O34777,protein motif:CLUSTERS:PRK03573,protein motif:TIGRFAMs:TIGR02337,protein motif:Pfam:PF01047.16;locus_tag=DL13591_00056;product=putative marR-family transcriptional regulator,Organic hydroperoxide resistance transcriptional regulator,transcrip…
DL13591|SC|contig000001	Prodigal:2.60	CDS	62955	63455	.	+	0	ID=DL13591_00057;eC_number=1.5.1.36;gene=hpaC;inference=ab initio prediction:Prodigal:2.60,similar to AA sequence:RefSeq:YP_207236.1,similar to AA sequence:UniProtKB:Q57501,protein motif:CLUSTERS:PRK15486,protein motif:TIGRFAMs:TIGR02296,protein motif:Pfam:PF01613.12;locus_tag=DL13591_00057;product=flavoprotein oxidoreductase,4-hydroxyphenylacetate 3-monooxygenase reductase component,4-hydroxyphe…
DL13591|SC|contig000001	Prodigal:2.60	CDS	63473	64168	.	+	0	ID=DL13591_00058;eC_number=2.7.7.24;gene=rmlA1;inference=ab initio prediction:Prodigal:2.60,similar to AA sequence:RefSeq:YP_207237.1,similar to AA sequence:UniProtKB:P37744,protein motif:CLUSTERS:PRK15480,protein motif:Cdd:COG4750,protein motif:TIGRFAMs:TIGR03992,protein motif:Pfam:PF00483.17;locus_tag=DL13591_00058;product=sugar-phosphate transferase,Glucose-1-phosphate thymidylyltransferase 1,…
DL13591|SC|contig000001	Prodigal:2.60	CDS	64399	64830	.	-	0	ID=DL13591_00059;inference=ab initio prediction:Prodigal:2.60,similar to AA sequence:RefSeq:YP_004049348.1,protein motif:CLUSTERS:PRK11689,protein motif:Cdd:COG2962,protein motif:TIGRFAMs:TIGR03340,protein motif:Pfam:PF00892.14;locus_tag=DL13591_00059;product=integral membrane protein,aromatic amino acid exporter,Predicted permeases,phosphonate utilization associated putative membrane protein,Eam…
DL13591|SC|contig000001	Prodigal:2.60	CDS	65005	66681	.	+	0	ID=DL13591_00060;eC_number=6.3.4.3,6.3.4.3;gene=fhs;inference=ab initio prediction:Prodigal:2.60,similar to AA sequence:RefSeq:YP_207238.1,similar to AA sequence:UniProtKB:P21164,protein motif:CLUSTERS:PRK13505,protein motif:Pfam:PF01268.13;locus_tag=DL13591_00060;product=formate--tetrahydrofolate ligase,Formate--tetrahydrofolate ligase,formate--tetrahydrofolate ligase,Formate--tetrahydrofolate l…
DL13591|SC|contig000001	Prodigal:2.60	CDS	66794	67885	.	+	0	ID=DL13591_00061;gene=engD;inference=ab initio prediction:Prodigal:2.60,similar to AA sequence:RefSeq:YP_207239.1,similar to AA sequence:UniProtKB:P44681,protein motif:CLUSTERS:PRK09601,protein motif:Cdd:COG0012,protein motif:TIGRFAMs:TIGR00092,protein motif:Pfam:PF06071.7;locus_tag=DL13591_00061;product=GTP-dependent nucleic acid-binding protein EngD,GTP-dependent nucleic acid-binding protein en…
DL13591|SC|contig000001	Prodigal:2.60	CDS	68252	70129	.	+	0	ID=DL13591_00062;eC_number=6.2.1.3,2.3.1.-;gene=oatA_1;inference=ab initio prediction:Prodigal:2.60,similar to AA sequence:RefSeq:YP_005891300.1,similar to AA sequence:UniProtKB:Q7A3D6,protein motif:Pfam:PF01757.16;locus_tag=DL13591_00062;product=putative LipO-oligosaccharide acyltransferase,O-acetyltransferase OatA,Acyltransferase family;protein_id=gnl|SC|DL13591_00062
DL13591|SC|contig000001	Prodigal:2.60	CDS	70192	71487	.	+	0	ID=DL13591_00063;eC_number=6.1.1.1,6.1.1.1;gene=tyrS;inference=ab initio prediction:Prodigal:2.60,similar to AA sequence:RefSeq:YP_003082557.1,similar to AA sequence:UniProtKB:P0AGJ9,protein motif:CLUSTERS:PRK13354,protein motif:Cdd:COG0162,protein motif:TIGRFAMs:TIGR00234,protein motif:Pfam:PF00579.19;locus_tag=DL13591_00063;product=tyrosyl-tRNA synthetase,Tyrosine--tRNA ligase,tyrosyl-tRNA synt…
DL13591|SC|contig000001	Prodigal:2.60	CDS	71786	72706	.	+	0	ID=DL13591_00064;eC_number=2.7.1.26;gene=ribF;inference=ab initio prediction:Prodigal:2.60,similar to AA sequence:RefSeq:YP_207243.1,similar to AA sequence:UniProtKB:P0AG40,protein motif:CLUSTERS:PRK05627,protein motif:Cdd:COG0196,protein motif:TIGRFAMs:TIGR00083,protein motif:Pfam:PF06574.6;locus_tag=DL13591_00064;product=bifunctional riboflavin kinase/FMN adenylyltransferase,Riboflavin biosynth…
DL13591|SC|contig000001	Prodigal:2.60	CDS	72847	75636	.	+	0	ID=DL13591_00065;eC_number=6.1.1.5,6.1.1.5;gene=ileS;inference=ab initio prediction:Prodigal:2.60,similar to AA sequence:RefSeq:YP_207244.1,similar to AA sequence:UniProtKB:P00956,protein motif:CLUSTERS:PRK05743,protein motif:Cdd:COG0060,protein motif:TIGRFAMs:TIGR00392,protein motif:Pfam:PF00133.16;locus_tag=DL13591_00065;product=isoleucyl-tRNA synthetase,Isoleucine--tRNA ligase,isoleucyl-tRNA s…
DL13591|SC|contig000001	Prodigal:2.60	CDS	76685	77182	.	+	0	ID=DL13591_00066;eC_number=3.4.23.36,3.4.23.36;gene=lspA;inference=ab initio prediction:Prodigal:2.60,similar to AA sequence:RefSeq:YP_974495.1,similar to AA sequence:UniProtKB:P00804,protein motif:CLUSTERS:PRK00376,protein motif:TIGRFAMs:TIGR00077,protein motif:Pfam:PF01252.12;locus_tag=DL13591_00066;product=lipoprotein signal peptidase,Lipoprotein signal peptidase,lipoprotein signal peptidase,s…
DL13591|SC|contig000001	Prodigal:2.60	CDS	77211	78179	.	+	0	ID=DL13591_00067;eC_number=1.17.1.2,1.17.1.2;gene=ispH;inference=ab initio prediction:Prodigal:2.60,similar to AA sequence:RefSeq:YP_207247.1,similar to AA sequence:UniProtKB:P62623,protein motif:CLUSTERS:PRK01045,protein motif:TIGRFAMs:TIGR00216,protein motif:Pfam:PF02401.12;locus_tag=DL13591_00067;product=4-hydroxy-3-methylbut-2-enyl diphosphate reductase,4-hydroxy-3-methylbut-2-enyl diphosphat…
DL13591|SC|contig000001	Prodigal:2.60	CDS	78266	78823	.	-	0	ID=DL13591_00068;eC_number=3.6.1.1;gene=ppaX;inference=ab initio prediction:Prodigal:2.60,similar to AA sequence:RefSeq:YP_001598552.1,similar to AA sequence:UniProtKB:Q9JMQ2,protein motif:CLUSTERS:PRK13222,protein motif:TIGRFAMs:TIGR03351,protein motif:Pfam:PF00702.1;locus_tag=DL13591_00068;product=phosphoglycolate phosphatase,Pyrophosphatase ppaX,phosphoglycolate phosphatase,phosphonatase-like …
DL13591|SC|contig000001	Prodigal:2.60	CDS	78927	79934	.	-	0	ID=DL13591_00069;inference=ab initio prediction:Prodigal:2.60,similar to AA sequence:RefSeq:YP_001598391.1,protein motif:Pfam:PF01609.15;locus_tag=DL13591_00069;product=IS1106A3 transposase,Transposase DDE domain;protein_id=gnl|SC|DL13591_00069
DL13591|SC|contig000001	Prodigal:2.60	CDS	80112	80216	.	+	0	ID=DL13591_00070;inference=ab initio prediction:Prodigal:2.60;locus_tag=DL13591_00070;product=hypothetical protein;protein_id=gnl|SC|DL13591_00070
DL13591|SC|contig000001	Infernal:1.1	ncRNA	80374	80409	.	+	0	ID=DL13591_00071;inference=COORDINATES:profile:Infernal:1.1;locus_tag=DL13591_00071;product=CRISPR-DR34
DL13591|SC|contig000001	Infernal:1.1	ncRNA	80440	80475	.	+	0	ID=DL13591_00072;inference=COORDINATES:profile:Infernal:1.1;locus_tag=DL13591_00072;product=CRISPR-DR34
DL13591|SC|contig000001	Infernal:1.1	ncRNA	80506	80541	.	+	0	ID=DL13591_00073;inference=COORDINATES:profile:Infernal:1.1;locus_tag=DL13591_00073;product=CRISPR-DR34
DL13591|SC|contig000001	Infernal:1.1	ncRNA	80572	80609	.	+	0	ID=DL13591_00074;inference=COORDINATES:profile:Infernal:1.1;locus_tag=DL13591_00074;product=CRISPR-DR34
DL13591|SC|contig000001	Infernal:1.1	ncRNA	80637	80672	.	+	0	ID=DL13591_00075;inference=COORDINATES:profile:Infernal:1.1;locus_tag=DL13591_00075;product=CRISPR-DR34
DL13591|SC|contig000001	Infernal:1.1	ncRNA	80703	80738	.	+	0	ID=DL13591_00076;inference=COORDINATES:profile:Infernal:1.1;locus_tag=DL13591_00076;product=CRISPR-DR34
DL13591|SC|contig000001	Infernal:1.1	ncRNA	80769	80804	.	+	0	ID=DL13591_00077;inference=COORDINATES:profile:Infernal:1.1;locus_tag=DL13591_00077;product=CRISPR-DR34
DL13591|SC|contig000001	Infernal:1.1	ncRNA	80835	80870	.	+	0	ID=DL13591_00078;inference=COORDINATES:profile:Infernal:1.1;locus_tag=DL13591_00078;product=CRISPR-DR34
DL13591|SC|contig000001	Infernal:1.1	ncRNA	80901	80936	.	+	0	ID=DL13591_00079;inference=COORDINATES:profile:Infernal:1.1;locus_tag=DL13591_00079;product=CRISPR-DR34
DL13591|SC|contig000001	Infernal:1.1	ncRNA	80967	81002	.	+	0	ID=DL13591_00080;inference=COORDINATES:profile:Infernal:1.1;locus_tag=DL13591_00080;product=CRISPR-DR34
DL13591|SC|contig000001	Infernal:1.1	ncRNA	81033	81068	.	+	0	ID=DL13591_00081;inference=COORDINATES:profile:Infernal:1.1;locus_tag=DL13591_00081;product=CRISPR-DR34
DL13591|SC|contig000001	Infernal:1.1	ncRNA	81099	81134	.	+	0	ID=DL13591_00082;inference=COORDINATES:profile:Infernal:1.1;locus_tag=DL13591_00082;product=CRISPR-DR34
DL13591|SC|contig000001	Infernal:1.1	ncRNA	81165	81200	.	+	0	ID=DL13591_00083;inference=COORDINATES:profile:Infernal:1.1;locus_tag=DL13591_00083;product=CRISPR-DR34
DL13591|SC|contig000001	Infernal:1.1	ncRNA	81231	81266	.	+	0	ID=DL13591_00084;inference=COORDINATES:profile:Infernal:1.1;locus_tag=DL13591_00084;product=CRISPR-DR34
DL13591|SC|contig000001	Infernal:1.1	ncRNA	81297	81332	.	+	0	ID=DL13591_00085;inference=COORDINATES:profile:Infernal:1.1;locus_tag=DL13591_00085;product=CRISPR-DR34
DL13591|SC|contig000001	Prodigal:2.60	CDS	81396	81704	.	-	0	ID=DL13591_00086;inference=ab initio prediction:Prodigal:2.60,protein motif:TIGRFAMs:TIGR01573,protein motif:Pfam:PF09827.3;locus_tag=DL13591_00086;product=CRISPR-associated endoribonuclease Cas2,CRISPR associated protein Cas2;protein_id=gnl|SC|DL13591_00086
DL13591|SC|contig000001	Prodigal:2.60	CDS	81715	82629	.	-	0	ID=DL13591_00087;inference=ab initio prediction:Prodigal:2.60,similar to AA sequence:RefSeq:YP_003082576.1,protein motif:TIGRFAMs:TIGR03639,protein motif:Pfam:PF01867.10;locus_tag=DL13591_00087;product=putative DNA-repair protein,CRISPR-associated endonuclease Cas1%2C subtype II/NMENI,CRISPR associated protein Cas1;protein_id=gnl|SC|DL13591_00087
DL13591|SC|contig000001	Prodigal:2.60	CDS	82695	85943	.	-	0	ID=DL13591_00088;inference=ab initio prediction:Prodigal:2.60,similar to AA sequence:RefSeq:YP_003082577.1,protein motif:Cdd:COG3513,protein motif:TIGRFAMs:TIGR01865;locus_tag=DL13591_00088;product=putative CRISPR-associated protein,Uncharacterized protein conserved in bacteria,CRISPR-associated protein Cas9/Csn1%2C subtype II/NMEMI;protein_id=gnl|SC|DL13591_00088
DL13591|SC|contig000001	Prodigal:2.60	CDS	86221	89655	.	-	0	ID=DL13591_00089;eC_number=2.7.7.7,2.7.7.7;gene=dnaE;inference=ab initio prediction:Prodigal:2.60,similar to AA sequence:RefSeq:YP_207251.1,similar to AA sequence:UniProtKB:Q9JXZ2,protein motif:CLUSTERS:PRK05673,protein motif:TIGRFAMs:TIGR00594,protein motif:Pfam:PF07733.6;locus_tag=DL13591_00089;product=DNA polymerase III subunit alpha,DNA polymerase III subunit alpha,DNA polymerase III subunit …
DL13591|SC|contig000001	Infernal:1.1	ncRNA	89782	89854	.	-	0	ID=DL13591_00090;inference=COORDINATES:profile:Infernal:1.1;locus_tag=DL13591_00090;product=nse_sRNA
DL13591|SC|contig000001	Prodigal:2.60	CDS	89968	90426	.	+	0	ID=DL13591_00091;gene=ybcJ;inference=ab initio prediction:Prodigal:2.60,similar to AA sequence:RefSeq:YP_003082580.1,similar to AA sequence:UniProtKB:P0AAS7,protein motif:CLUSTERS:PRK11507,protein motif:Cdd:COG2501,protein motif:TIGRFAMs:TIGR02988;locus_tag=DL13591_00091;product=putative RNA-binding protein,hypothetical protein,ribosome-associated protein,Uncharacterized conserved protein,S4 doma…
DL13591|SC|contig000001	Prodigal:2.60	CDS	90404	90607	.	+	0	ID=DL13591_00092;inference=ab initio prediction:Prodigal:2.60;locus_tag=DL13591_00092;product=hypothetical protein;protein_id=gnl|SC|DL13591_00092
DL13591|SC|contig000001	Prodigal:2.60	CDS	91003	91839	.	+	0	ID=DL13591_00093;inference=ab initio prediction:Prodigal:2.60,similar to AA sequence:RefSeq:YP_003082582.1,protein motif:CLUSTERS:PRK06361,protein motif:Cdd:COG1387,protein motif:Pfam:PF02811.13;locus_tag=DL13591_00093;product=putative metal-dependent phosphoesterase,hypothetical protein,Histidinol phosphatase and related hydrolases of the PHP family,PHP domain;protein_id=gnl|SC|DL13591_00093
DL13591|SC|contig000001	Prodigal:2.60	CDS	91891	93183	.	-	0	ID=DL13591_00094;eC_number=2.6.1.39;gene=avtA;inference=ab initio prediction:Prodigal:2.60,similar to AA sequence:RefSeq:YP_001598562.1,similar to AA sequence:UniProtKB:Q72LL6,protein motif:CLUSTERS:PRK09440,protein motif:Cdd:COG3977,protein motif:TIGRFAMs:TIGR01140,protein motif:Pfam:PF00155.15;locus_tag=DL13591_00094;product=valine--pyruvate transaminase,2-aminoadipate transaminase,valine--pyru…
DL13591|SC|contig000001	Prodigal:2.60	CDS	93239	95149	.	-	0	ID=DL13591_00095;eC_number=5.1.3.2;gene=capD;inference=ab initio prediction:Prodigal:2.60,similar to AA sequence:RefSeq:YP_207256.1,similar to AA sequence:UniProtKB:Q9ZDJ5,protein motif:CLUSTERS:PRK10675,protein motif:TIGRFAMs:TIGR03589,protein motif:Pfam:PF02719.9;locus_tag=DL13591_00095;product=pilin glycosylation protein,UDP-glucose 4-epimerase,UDP-galactose-4-epimerase,UDP-N-acetylglucosamine…
DL13591|SC|contig000001	Prodigal:2.60	CDS	95197	96372	.	-	0	ID=DL13591_00096;eC_number=2.6.1.-;gene=pglC;inference=ab initio prediction:Prodigal:2.60,similar to AA sequence:RefSeq:YP_001598564.1,similar to AA sequence:UniProtKB:Q8G8Y2,protein motif:CLUSTERS:PRK11658,protein motif:Cdd:COG0399,protein motif:TIGRFAMs:TIGR03588,protein motif:Pfam:PF01041.11;locus_tag=DL13591_00096;product=pilin glycosylation protein,L-glutamine:2-deoxy-scyllo-inosose aminotra…
DL13591|SC|contig000001	Prodigal:2.60	CDS	96496	96690	.	-	0	ID=DL13591_00097;inference=ab initio prediction:Prodigal:2.60;locus_tag=DL13591_00097;product=hypothetical protein;protein_id=gnl|SC|DL13591_00097
DL13591|SC|contig000001	Prodigal:2.60	CDS	96738	97424	.	-	0	ID=DL13591_00098;eC_number=3.-.-.-,3.1.3.5;gene=yjjG;inference=ab initio prediction:Prodigal:2.60,similar to AA sequence:RefSeq:YP_005879210.1,similar to AA sequence:UniProtKB:P0A8Y1,protein motif:CLUSTERS:PRK09449,protein motif:TIGRFAMs:TIGR02253,protein motif:Pfam:PF00702.1;locus_tag=DL13591_00098;product=putative HAD-like hydrolase,Pyrimidine 5'-nucleotidase YjjG,dUMP phosphatase,HAD hydrolase…
DL13591|SC|contig000001	Prodigal:2.60	CDS	97411	98988	.	-	0	ID=DL13591_00099;eC_number=6.3.5.5;gene=wcaJ;inference=ab initio prediction:Prodigal:2.60,similar to AA sequence:RefSeq:YP_974509.1,similar to AA sequence:UniProtKB:P71241,protein motif:CLUSTERS:PRK12767,protein motif:Cdd:COG3919,protein motif:TIGRFAMs:TIGR03025,protein motif:Pfam:PF02397.10;locus_tag=DL13591_00099;product=protein Pglb2,Putative colanic biosynthesis UDP-glucose lipid carrier tran…
DL13591|SC|contig000001	Prodigal:2.60	CDS	98981	100144	.	-	0	ID=DL13591_00100;inference=ab initio prediction:Prodigal:2.60,similar to AA sequence:RefSeq:YP_005893308.1,protein motif:Pfam:PF00534.14;locus_tag=DL13591_00100;product=Glycosyl transferases group 1 family protein,Glycosyl transferases group 1;protein_id=gnl|SC|DL13591_00100
DL13591|SC|contig000001	Prodigal:2.60	CDS	100164	100700	.	-	0	ID=DL13591_00101;eC_number=2.4.1.-,2.4.1.11;inference=ab initio prediction:Prodigal:2.60,similar to AA sequence:RefSeq:YP_005891317.1,similar to AA sequence:UniProtKB:O53279,protein motif:CLUSTERS:PRK15179,protein motif:TIGRFAMs:TIGR03088,protein motif:Pfam:PF00534.14;locus_tag=DL13591_00101;product=group 1 glycosyl transferase,Glycogen synthase,Vi polysaccharide biosynthesis protein TviE,sugar t…
DL13591|SC|contig000001	Prodigal:2.60	CDS	100652	101236	.	-	0	ID=DL13591_00102;eC_number=2.4.1.-;inference=ab initio prediction:Prodigal:2.60,similar to AA sequence:RefSeq:YP_005891317.1;locus_tag=DL13591_00102;product=group 1 glycosyl transferase;protein_id=gnl|SC|DL13591_00102
DL13591|SC|contig000001	Prodigal:2.60	CDS	101233	102651	.	-	0	ID=DL13591_00103;inference=ab initio prediction:Prodigal:2.60,similar to AA sequence:RefSeq:YP_002000750.1,protein motif:Pfam:PF01943.11;locus_tag=DL13591_00103;product=Lipopolysaccharide biosynthesis translocase,Polysaccharide biosynthesis protein;protein_id=gnl|SC|DL13591_00103
DL13591|SC|contig000001	Prodigal:2.60	CDS	102846	103955	.	-	0	ID=DL13591_00104;gene=ribD;inference=ab initio prediction:Prodigal:2.60,similar to AA sequence:RefSeq:YP_207262.1,similar to AA sequence:UniProtKB:P25539,protein motif:CLUSTERS:PRK10786,protein motif:Cdd:COG0117,protein motif:TIGRFAMs:TIGR00326,protein motif:Pfam:PF01872.11;locus_tag=DL13591_00104;product=diaminohydroxyphosphoribosylaminopyrimidine deaminase,Riboflavin biosynthesis protein RibD,b…
DL13591|SC|contig000001	Prodigal:2.60	CDS	103988	104452	.	-	0	ID=DL13591_00105;gene=nrdR;inference=ab initio prediction:Prodigal:2.60,similar to AA sequence:RefSeq:YP_001598571.1,similar to AA sequence:UniProtKB:P0A8D0,protein motif:CLUSTERS:PRK00464,protein motif:TIGRFAMs:TIGR00244,protein motif:Pfam:PF03477.10;locus_tag=DL13591_00105;product=transcriptional regulator NrdR,Transcriptional repressor NrdR,transcriptional regulator NrdR,transcriptional regula…
DL13591|SC|contig000001	Prodigal:2.60	CDS	104481	105323	.	-	0	ID=DL13591_00106;eC_number=2.4.2.-;inference=ab initio prediction:Prodigal:2.60,similar to AA sequence:RefSeq:YP_005879205.1,protein motif:Cdd:COG0121,protein motif:TIGRFAMs:TIGR03442,protein motif:Pfam:PF00310.1;locus_tag=DL13591_00106;product=putative class-II glutamine amidotransferase,Predicted glutamine amidotransferase,conserved hypothetical protein,Glutamine amidotransferases class-II;prot…
DL13591|SC|contig000001	Prodigal:2.60	CDS	106290	107369	.	-	0	ID=DL13591_00107;eC_number=4.2.3.4,4.2.3.4;gene=aroB;inference=ab initio prediction:Prodigal:2.60,similar to AA sequence:RefSeq:YP_207265.1,similar to AA sequence:UniProtKB:Q9KNV2,protein motif:CLUSTERS:PRK00002,protein motif:Cdd:COG0337,protein motif:TIGRFAMs:TIGR01357,protein motif:Pfam:PF01761.1;locus_tag=DL13591_00107;product=3-dehydroquinate synthase,3-dehydroquinate synthase,3-dehydroquinat…
DL13591|SC|contig000001	Prodigal:2.60	CDS	107449	107961	.	-	0	ID=DL13591_00108;eC_number=2.7.1.71;gene=aroK;inference=ab initio prediction:Prodigal:2.60,similar to AA sequence:RefSeq:YP_002000757.1,similar to AA sequence:UniProtKB:P0A6D7,protein motif:CLUSTERS:PRK00131,protein motif:Cdd:COG0128,protein motif:Pfam:PF01202.16;locus_tag=DL13591_00108;product=shikimate kinase,Shikimate kinase 1,shikimate kinase,5-enolpyruvylshikimate-3-phosphate synthase,Shikim…
DL13591|SC|contig000001	Prodigal:2.60	CDS	109139	111424	.	-	0	ID=DL13591_00109;gene=pilQ;inference=ab initio prediction:Prodigal:2.60,similar to AA sequence:RefSeq:YP_005900384.1,similar to AA sequence:UniProtKB:Q70M91,protein motif:CLUSTERS:PRK13568,protein motif:Cdd:COG4796,protein motif:TIGRFAMs:TIGR02515,protein motif:Pfam:PF00263.15;locus_tag=DL13591_00109;product=type IV pilus secretin PilQ,Type IV pilus biogenesis and competence protein pilQ precurso…
DL13591|SC|contig000001	Prodigal:2.60	CDS	111443	111988	.	-	0	ID=DL13591_00110;inference=ab initio prediction:Prodigal:2.60,similar to AA sequence:RefSeq:YP_207268.1,protein motif:Pfam:PF04351.7;locus_tag=DL13591_00110;product=PilP protein,Pilus assembly protein%2C PilP;protein_id=gnl|SC|DL13591_00110
DL13591|SC|contig000001	Prodigal:2.60	CDS	112006	112653	.	-	0	ID=DL13591_00111;inference=ab initio prediction:Prodigal:2.60,similar to AA sequence:RefSeq:YP_002000764.1,protein motif:Pfam:PF04350.7;locus_tag=DL13591_00111;product=PilO,Pilus assembly protein%2C PilO;protein_id=gnl|SC|DL13591_00111
DL13591|SC|contig000001	Prodigal:2.60	CDS	112654	113253	.	-	0	ID=DL13591_00112;inference=ab initio prediction:Prodigal:2.60,similar to AA sequence:RefSeq:YP_207270.1,protein motif:Pfam:PF05137.7;locus_tag=DL13591_00112;product=PilN,Fimbrial assembly protein (PilN);protein_id=gnl|SC|DL13591_00112
DL13591|SC|contig000001	Prodigal:2.60	CDS	113256	114371	.	-	0	ID=DL13591_00113;inference=ab initio prediction:Prodigal:2.60,similar to AA sequence:RefSeq:YP_002000766.1,protein motif:TIGRFAMs:TIGR01175,protein motif:Pfam:PF11104.2;locus_tag=DL13591_00113;product=PilM,type IV pilus assembly protein PilM,Competence protein A;protein_id=gnl|SC|DL13591_00113
DL13591|SC|contig000001	Prodigal:2.60	CDS	114523	116919	.	+	0	ID=DL13591_00114;gene=mrcA;inference=ab initio prediction:Prodigal:2.60,similar to AA sequence:RefSeq:YP_005888921.1,similar to AA sequence:UniProtKB:O05131,protein motif:CLUSTERS:PRK11636,protein motif:Cdd:COG5009,protein motif:TIGRFAMs:TIGR02074,protein motif:Pfam:PF00912.16;locus_tag=DL13591_00114;product=protein PonA,Penicillin-binding protein 1A,penicillin-binding protein 1a,Membrane carboxy…
DL13591|SC|contig000001	Prodigal:2.60	CDS	117040	117669	.	-	0	ID=DL13591_00115;gene=engB;inference=ab initio prediction:Prodigal:2.60,similar to AA sequence:RefSeq:YP_003082600.1,similar to AA sequence:UniProtKB:P0A6P7,protein motif:CLUSTERS:PRK00454,protein motif:Cdd:COG3596,protein motif:TIGRFAMs:TIGR03598,protein motif:Pfam:PF01926.17;locus_tag=DL13591_00115;product=ribosome biogenesis GTP-binding protein YsxC,Probable GTP-binding protein EngB,GTP-bindin…
DL13591|SC|contig000001	Prodigal:2.60	CDS	117876	118499	.	+	0	ID=DL13591_00116;gene=cc4;inference=ab initio prediction:Prodigal:2.60,similar to AA sequence:RefSeq:YP_207274.1,similar to AA sequence:UniProtKB:P00106,protein motif:Cdd:COG2010,protein motif:TIGRFAMs:TIGR00782,protein motif:Pfam:PF00034.15;locus_tag=DL13591_00116;product=cytochrome precursor,Cytochrome c4 precursor,Cytochrome c%2C mono- and diheme variants,cytochrome c oxidase%2C cbb3-type%2C s…
DL13591|SC|contig000001	Prodigal:2.60	CDS	118776	120728	.	+	0	ID=DL13591_00117;gene=ccsB;inference=ab initio prediction:Prodigal:2.60,similar to AA sequence:RefSeq:YP_207275.1,similar to AA sequence:UniProtKB:P73912,protein motif:Pfam:PF05140.8;locus_tag=DL13591_00117;product=cytochrome biogenesis protein,Cytochrome c biogenesis protein CcsB,ResB-like family;protein_id=gnl|SC|DL13591_00117
DL13591|SC|contig000001	Prodigal:2.60	CDS	120721	121908	.	+	0	ID=DL13591_00118;gene=ccmF;inference=ab initio prediction:Prodigal:2.60,similar to AA sequence:RefSeq:YP_207276.1,similar to AA sequence:UniProtKB:P33927,protein motif:Cdd:COG4137,protein motif:TIGRFAMs:TIGR03144,protein motif:Pfam:PF01578.14;locus_tag=DL13591_00118;product=cytochrome synthesis protein,Cytochrome c-type biogenesis protein CcmF,ABC-type uncharacterized transport system%2C permease…
DL13591|SC|contig000001	Prodigal:2.60	CDS	122025	123089	.	+	0	ID=DL13591_00119;eC_number=3.4.24.57;gene=gcp;inference=ab initio prediction:Prodigal:2.60,similar to AA sequence:RefSeq:YP_207277.1,similar to AA sequence:UniProtKB:P05852,protein motif:CLUSTERS:PRK09604,protein motif:Cdd:COG5624,protein motif:TIGRFAMs:TIGR03723,protein motif:Pfam:PF00814.19;locus_tag=DL13591_00119;product=DNA-binding/iron metalloprotein/AP endonuclease,t(6)A37 threonylcarbamoyl…
DL13591|SC|contig000001	Prodigal:2.60	CDS	123133	124029	.	-	0	ID=DL13591_00120;eC_number=2.3.1.-;gene=htrB_1;inference=ab initio prediction:Prodigal:2.60,similar to AA sequence:RefSeq:YP_002000773.1,similar to AA sequence:UniProtKB:P0ACV0,protein motif:CLUSTERS:PRK08905,protein motif:Cdd:COG1560,protein motif:TIGRFAMs:TIGR02207,protein motif:Pfam:PF03279.7;locus_tag=DL13591_00120;product=lipid A biosynthesis lauroyl acyltransferase,Lipid A biosynthesis laur…
DL13591|SC|contig000001	Prodigal:2.60	CDS	124375	125544	.	+	0	ID=DL13591_00121;eC_number=2.5.1.6;gene=metK;inference=ab initio prediction:Prodigal:2.60,similar to AA sequence:RefSeq:YP_005888928.1,similar to AA sequence:UniProtKB:Q63YH5,protein motif:CLUSTERS:PRK05250,protein motif:TIGRFAMs:TIGR01034,protein motif:Pfam:PF02773.10;locus_tag=DL13591_00121;product=S-adenosylmethionine synthetase,S-adenosylmethionine synthase,S-adenosylmethionine synthetase,met…
DL13591|SC|contig000001	Prodigal:2.60	CDS	125793	126275	.	+	0	ID=DL13591_00122;inference=ab initio prediction:Prodigal:2.60,similar to AA sequence:RefSeq:YP_002003011.1,protein motif:Cdd:COG3676,protein motif:Pfam:PF12762.1;locus_tag=DL13591_00122;product=IS1016 transposase,Transposase and inactivated derivatives,ISXO2-like transposase domain;protein_id=gnl|SC|DL13591_00122
DL13591|SC|contig000001	Prodigal:2.60	CDS	126511	128037	.	-	0	ID=DL13591_00123;eC_number=3.4.16.4;gene=pbp3;inference=ab initio prediction:Prodigal:2.60,similar to AA sequence:RefSeq:YP_001598590.1,similar to AA sequence:UniProtKB:P39844,protein motif:CLUSTERS:PRK11113,protein motif:TIGRFAMs:TIGR00666,protein motif:Pfam:PF02113.9;locus_tag=DL13591_00123;product=penicillin-binding protein 3,D-alanyl-D-alanine carboxypeptidase dacC precursor,D-alanyl-D-alanin…
DL13591|SC|contig000001	Prodigal:2.60	CDS	128085	128651	.	+	0	ID=DL13591_00124;inference=ab initio prediction:Prodigal:2.60,similar to AA sequence:RefSeq:YP_002000777.1,protein motif:Cdd:COG0431,protein motif:Pfam:PF03358.9;locus_tag=DL13591_00124;product=Oxidoreductase,Predicted flavoprotein,NADPH-dependent FMN reductase;protein_id=gnl|SC|DL13591_00124
DL13591|SC|contig000001	Prodigal:2.60	CDS	129407	130720	.	+	0	ID=DL13591_00125;gene=citN;inference=ab initio prediction:Prodigal:2.60,similar to AA sequence:RefSeq:YP_974534.1,similar to AA sequence:UniProtKB:P42308,protein motif:Cdd:COG3069,protein motif:TIGRFAMs:TIGR00784,protein motif:Pfam:PF03600.10;locus_tag=DL13591_00125;product=transmembrane transport protein,Citrate transporter,C4-dicarboxylate transporter,citrate transporter,Citrate transporter;pro…
DL13591|SC|contig000001	Prodigal:2.60	CDS	130941	131072	.	+	0	ID=DL13591_00126;inference=ab initio prediction:Prodigal:2.60,similar to AA sequence:RefSeq:YP_974535.1;locus_tag=DL13591_00126;product=two-component system response regulator;protein_id=gnl|SC|DL13591_00126
DL13591|SC|contig000001	Prodigal:2.60	CDS	131072	132361	.	+	0	ID=DL13591_00127;eC_number=2.7.13.3;gene=qseC;inference=ab initio prediction:Prodigal:2.60,similar to AA sequence:RefSeq:YP_002000782.1,similar to AA sequence:UniProtKB:P45336,protein motif:CLUSTERS:PRK10337,protein motif:Cdd:COG4191,protein motif:TIGRFAMs:TIGR01386,protein motif:Pfam:PF02518.20;locus_tag=DL13591_00127;product=protein BasS,Sensor protein qseC,sensor protein QseC,Signal transducti…
DL13591|SC|contig000001	Prodigal:2.60	CDS	132396	133889	.	-	0	ID=DL13591_00128;eC_number=3.1.26.-;gene=cafA;inference=ab initio prediction:Prodigal:2.60,similar to AA sequence:RefSeq:NP_274790.1,similar to AA sequence:UniProtKB:P0A9J0,protein motif:CLUSTERS:PRK11712,protein motif:Cdd:COG1530,protein motif:TIGRFAMs:TIGR00757,protein motif:Pfam:PF10150.3;locus_tag=DL13591_00128;product=cytoplasmic axial filament protein,Ribonuclease G,ribonuclease G,Ribonucle…
DL13591|SC|contig000001	Prodigal:2.60	CDS	134102	134359	.	+	0	ID=DL13591_00129;gene=grxC;inference=ab initio prediction:Prodigal:2.60,similar to AA sequence:RefSeq:YP_002000785.1,similar to AA sequence:UniProtKB:P0AC62,protein motif:CLUSTERS:PRK10638,protein motif:TIGRFAMs:TIGR02181,protein motif:Pfam:PF00462.18;locus_tag=DL13591_00129;product=putative glutaredoxin,Glutaredoxin-3,glutaredoxin 3,glutaredoxin 3,Glutaredoxin;protein_id=gnl|SC|DL13591_00129
DL13591|SC|contig000001	Prodigal:2.60	CDS	134380	134823	.	+	0	ID=DL13591_00130;gene=secB;inference=ab initio prediction:Prodigal:2.60,similar to AA sequence:RefSeq:YP_207288.1,similar to AA sequence:UniProtKB:Q93TF4,protein motif:CLUSTERS:PRK05751,protein motif:TIGRFAMs:TIGR00809,protein motif:Pfam:PF02556.8;locus_tag=DL13591_00130;product=preprotein translocase subunit SecB,Protein-export protein secB,preprotein translocase subunit SecB,protein-export chap…
DL13591|SC|contig000001	Prodigal:2.60	CDS	134909	136951	.	+	0	ID=DL13591_00131;eC_number=3.6.4.12;gene=recG;inference=ab initio prediction:Prodigal:2.60,similar to AA sequence:RefSeq:YP_207289.1,similar to AA sequence:UniProtKB:P24230,protein motif:CLUSTERS:PRK10917,protein motif:Cdd:COG4098,protein motif:TIGRFAMs:TIGR00643,protein motif:Pfam:PF00270.23;locus_tag=DL13591_00131;product=ATP-dependent DNA helicase RecG,ATP-dependent DNA helicase recG,ATP-depen…
DL13591|SC|contig000001	Prodigal:2.60	CDS	138210	139253	.	-	0	ID=DL13591_00132;eC_number=1.2.1.38,1.2.1.38;gene=argC;inference=ab initio prediction:Prodigal:2.60,similar to AA sequence:RefSeq:YP_207290.1,similar to AA sequence:UniProtKB:Q3K5W5,protein motif:CLUSTERS:PRK00436,protein motif:Cdd:COG0002,protein motif:TIGRFAMs:TIGR01850,protein motif:Pfam:PF01118.18;locus_tag=DL13591_00132;product=N-acetyl-gamma-glutamyl-phosphate reductase,N-acetyl-gamma-gluta…
DL13591|SC|contig000001	Prodigal:2.60	CDS	139250	139531	.	-	0	ID=DL13591_00133;inference=ab initio prediction:Prodigal:2.60,similar to AA sequence:RefSeq:YP_004049282.1,protein motif:CLUSTERS:PRK04214;locus_tag=DL13591_00133;product=ribonuclease BN,ribonuclease BN/unknown domain fusion protein;protein_id=gnl|SC|DL13591_00133
DL13591|SC|contig000001	Prodigal:2.60	CDS	139785	140939	.	+	0	ID=DL13591_00134;inference=ab initio prediction:Prodigal:2.60,similar to AA sequence:RefSeq:YP_005900360.1,protein motif:Pfam:PF08007.6;locus_tag=DL13591_00134;product=cupin family protein,Cupin superfamily protein;protein_id=gnl|SC|DL13591_00134
DL13591|SC|contig000001	Prodigal:2.60	CDS	140948	141175	.	+	0	ID=DL13591_00135;inference=ab initio prediction:Prodigal:2.60,similar to AA sequence:RefSeq:YP_974544.1;locus_tag=DL13591_00135;product=lipoprotein;protein_id=gnl|SC|DL13591_00135
DL13591|SC|contig000001	Prodigal:2.60	CDS	141204	141449	.	-	0	ID=DL13591_00136;inference=ab initio prediction:Prodigal:2.60;locus_tag=DL13591_00136;product=hypothetical protein;protein_id=gnl|SC|DL13591_00136
DL13591|SC|contig000001	Prodigal:2.60	CDS	141582	142208	.	+	0	ID=DL13591_00137;gene=cvaA_1;inference=ab initio prediction:Prodigal:2.60,similar to AA sequence:RefSeq:YP_207295.1,similar to AA sequence:UniProtKB:P22519,protein motif:TIGRFAMs:TIGR01843,protein motif:Pfam:PF12700.1;locus_tag=DL13591_00137;product=secretion protein,Colicin V secretion protein CvaA,type I secretion membrane fusion protein%2C HlyD family,HlyD family secretion protein;protein_id=g…
DL13591|SC|contig000001	Prodigal:2.60	CDS	142160	142360	.	+	0	ID=DL13591_00138;inference=ab initio prediction:Prodigal:2.60,similar to AA sequence:RefSeq:YP_974546.1;locus_tag=DL13591_00138;product=secretion protein;protein_id=gnl|SC|DL13591_00138
DL13591|SC|contig000001	Prodigal:2.60	CDS	143123	143290	.	+	0	ID=DL13591_00139;inference=ab initio prediction:Prodigal:2.60;locus_tag=DL13591_00139;product=hypothetical protein;protein_id=gnl|SC|DL13591_00139
DL13591|SC|contig000001	Prodigal:2.60	CDS	143389	143637	.	+	0	ID=DL13591_00140;inference=ab initio prediction:Prodigal:2.60,similar to AA sequence:RefSeq:YP_002000796.1;locus_tag=DL13591_00140;product=putative protein export protein;protein_id=gnl|SC|DL13591_00140
DL13591|SC|contig000001	Prodigal:2.60	CDS	143698	145440	.	+	0	ID=DL13591_00141;gene=hecB;inference=ab initio prediction:Prodigal:2.60,similar to AA sequence:RefSeq:YP_001598605.1,similar to AA sequence:UniProtKB:P35077,protein motif:Cdd:COG4775,protein motif:Pfam:PF03865.7;locus_tag=DL13591_00141;product=hemolysin activation protein HecB,TpsB transporter,Outer membrane protein/protective antigen OMA87,Haemolysin secretion/activation protein ShlB/FhaC/HecB;p…
DL13591|SC|contig000001	Prodigal:2.60	CDS	145549	150039	.	+	0	ID=DL13591_00142;gene=tpsA_1;inference=ab initio prediction:Prodigal:2.60,similar to AA sequence:RefSeq:YP_005891352.1,similar to AA sequence:UniProtKB:P12255,protein motif:Cdd:COG5444,protein motif:TIGRFAMs:TIGR01901,protein motif:Pfam:PF05860.7;locus_tag=DL13591_00142;product=hemagglutinin/hemolysin-related protein TpsA,Filamentous hemagglutinin,Uncharacterized conserved protein,filamentous hem…
DL13591|SC|contig000001	Prodigal:2.60	CDS	150012	150326	.	+	0	ID=DL13591_00143;inference=ab initio prediction:Prodigal:2.60,similar to AA sequence:RefSeq:YP_974555.1,protein motif:Pfam:PF04830.7;locus_tag=DL13591_00143;product=hemagglutinin/hemolysin-like protein,Possible hemagglutinin (DUF637);protein_id=gnl|SC|DL13591_00143
DL13591|SC|contig000001	Prodigal:2.60	CDS	150356	151594	.	+	0	ID=DL13591_00144;gene=tpsA_2;inference=ab initio prediction:Prodigal:2.60,similar to AA sequence:RefSeq:YP_005891352.1,protein motif:Cdd:COG4842,protein motif:Pfam:PF04829.7;locus_tag=DL13591_00144;product=hemagglutinin/hemolysin-related protein TpsA,Uncharacterized protein conserved in bacteria,Possible hemagglutinin (DUF638);protein_id=gnl|SC|DL13591_00144
DL13591|SC|contig000001	Prodigal:2.60	CDS	151599	151982	.	+	0	ID=DL13591_00145;inference=ab initio prediction:Prodigal:2.60;locus_tag=DL13591_00145;product=hypothetical protein;protein_id=gnl|SC|DL13591_00145
DL13591|SC|contig000001	Prodigal:2.60	CDS	152250	154913	.	+	0	ID=DL13591_00146;inference=ab initio prediction:Prodigal:2.60,similar to AA sequence:RefSeq:YP_005883333.1,protein motif:Pfam:PF04830.7;locus_tag=DL13591_00146;product=putative Hemagglutinin/hemolysin-related protein,Possible hemagglutinin (DUF637);protein_id=gnl|SC|DL13591_00146
DL13591|SC|contig000001	Prodigal:2.60	CDS	154929	155360	.	+	0	ID=DL13591_00147;inference=ab initio prediction:Prodigal:2.60;locus_tag=DL13591_00147;product=hypothetical protein;protein_id=gnl|SC|DL13591_00147
DL13591|SC|contig000001	Prodigal:2.60	CDS	155504	157828	.	+	0	ID=DL13591_00148;inference=ab initio prediction:Prodigal:2.60,similar to AA sequence:RefSeq:YP_005883334.1,protein motif:Pfam:PF04830.7;locus_tag=DL13591_00148;product=putative hemagglutinin,Possible hemagglutinin (DUF637);protein_id=gnl|SC|DL13591_00148
DL13591|SC|contig000001	Prodigal:2.60	CDS	157847	158110	.	+	0	ID=DL13591_00149;inference=ab initio prediction:Prodigal:2.60;locus_tag=DL13591_00149;product=hypothetical protein;protein_id=gnl|SC|DL13591_00149
DL13591|SC|contig000001	Prodigal:2.60	CDS	158405	159412	.	-	0	ID=DL13591_00150;inference=ab initio prediction:Prodigal:2.60,similar to AA sequence:RefSeq:YP_001598391.1,protein motif:Pfam:PF01609.15;locus_tag=DL13591_00150;product=IS1106A3 transposase,Transposase DDE domain;protein_id=gnl|SC|DL13591_00150
DL13591|SC|contig000001	Prodigal:2.60	CDS	159479	161365	.	+	0	ID=DL13591_00151;inference=ab initio prediction:Prodigal:2.60,similar to AA sequence:RefSeq:YP_005883333.1,protein motif:Pfam:PF04830.7;locus_tag=DL13591_00151;product=putative Hemagglutinin/hemolysin-related protein,Possible hemagglutinin (DUF637);protein_id=gnl|SC|DL13591_00151
DL13591|SC|contig000001	Prodigal:2.60	CDS	161832	162242	.	+	0	ID=DL13591_00152;inference=ab initio prediction:Prodigal:2.60,protein motif:Cdd:COG3792,protein motif:Pfam:PF04591.6;locus_tag=DL13591_00152;product=Uncharacterized protein conserved in bacteria,Protein of unknown function%2C DUF596;protein_id=gnl|SC|DL13591_00152
DL13591|SC|contig000001	Prodigal:2.60	CDS	162354	162965	.	+	0	ID=DL13591_00153;gene=fhaB;inference=ab initio prediction:Prodigal:2.60,similar to AA sequence:RefSeq:YP_003082624.1;locus_tag=DL13591_00153;product=hemagglutinin/hemolysin-like protein;protein_id=gnl|SC|DL13591_00153
DL13591|SC|contig000001	Prodigal:2.60	CDS	162968	163903	.	+	0	ID=DL13591_00154;inference=ab initio prediction:Prodigal:2.60;locus_tag=DL13591_00154;product=hypothetical protein;protein_id=gnl|SC|DL13591_00154
DL13591|SC|contig000001	Prodigal:2.60	CDS	164250	165257	.	-	0	ID=DL13591_00155;inference=ab initio prediction:Prodigal:2.60,similar to AA sequence:RefSeq:YP_001598391.1,protein motif:Pfam:PF01609.15;locus_tag=DL13591_00155;product=IS1106A3 transposase,Transposase DDE domain;protein_id=gnl|SC|DL13591_00155
DL13591|SC|contig000001	Prodigal:2.60	CDS	165908	166186	.	+	0	ID=DL13591_00156;inference=ab initio prediction:Prodigal:2.60;locus_tag=DL13591_00156;product=hypothetical protein;protein_id=gnl|SC|DL13591_00156
DL13591|SC|contig000001	Prodigal:2.60	CDS	166469	166927	.	+	0	ID=DL13591_00157;inference=ab initio prediction:Prodigal:2.60;locus_tag=DL13591_00157;product=hypothetical protein;protein_id=gnl|SC|DL13591_00157
DL13591|SC|contig000001	Prodigal:2.60	CDS	167139	167420	.	+	0	ID=DL13591_00158;gene=apxIB_1;inference=ab initio prediction:Prodigal:2.60,similar to AA sequence:RefSeq:YP_002000797.1,similar to AA sequence:UniProtKB:P26760,protein motif:CLUSTERS:PRK11176,protein motif:Cdd:COG2274,protein motif:TIGRFAMs:TIGR03797,protein motif:Pfam:PF00005.21;locus_tag=DL13591_00158;product=putative ABC transporter,RTX-I toxin determinant B,lipid transporter ATP-binding/perme…
DL13591|SC|contig000001	Prodigal:2.60	CDS	167441	168697	.	-	0	ID=DL13591_00159;gene=rbn;inference=ab initio prediction:Prodigal:2.60,similar to AA sequence:RefSeq:YP_003082629.1,similar to AA sequence:UniProtKB:P0A8K8,protein motif:CLUSTERS:PRK04214,protein motif:TIGRFAMs:TIGR00765,protein motif:Pfam:PF03631.9;locus_tag=DL13591_00159;product=bifunctional ribonuclease BN/hypothetical protein,hypothetical protein,ribonuclease BN/unknown domain fusion protein,…
DL13591|SC|contig000001	Prodigal:2.60	CDS	169212	169871	.	+	0	ID=DL13591_00160;eC_number=6.3.-.-;gene=queC;inference=ab initio prediction:Prodigal:2.60,similar to AA sequence:RefSeq:YP_207300.1,similar to AA sequence:UniProtKB:O31675,protein motif:CLUSTERS:PRK11106,protein motif:Cdd:COG1606,protein motif:TIGRFAMs:TIGR00364,protein motif:Pfam:PF06508.7;locus_tag=DL13591_00160;product=YbaX,7-cyano-7-deazaguanine synthase,queuosine biosynthesis protein QueC,AT…
DL13591|SC|contig000001	Prodigal:2.60	CDS	169899	170417	.	+	0	ID=DL13591_00161;inference=ab initio prediction:Prodigal:2.60,protein motif:Pfam:PF07566.6;locus_tag=DL13591_00161;product=Domain of Unknown Function (DUF1543);protein_id=gnl|SC|DL13591_00161
DL13591|SC|contig000001	Prodigal:2.60	CDS	170424	170846	.	+	0	ID=DL13591_00162;inference=ab initio prediction:Prodigal:2.60,similar to AA sequence:RefSeq:YP_002000802.1,protein motif:TIGRFAMs:TIGR03367,protein motif:Pfam:PF01242.1;locus_tag=DL13591_00162;product=6-pyruvoyl tetrahydrobiopterin synthase,queuosine biosynthesis protein QueD,6-pyruvoyl tetrahydropterin synthase;protein_id=gnl|SC|DL13591_00162
DL13591|SC|contig000001	Prodigal:2.60	CDS	170955	171311	.	+	0	ID=DL13591_00163;inference=ab initio prediction:Prodigal:2.60;locus_tag=DL13591_00163;product=hypothetical protein;protein_id=gnl|SC|DL13591_00163
DL13591|SC|contig000001	Prodigal:2.60	CDS	171561	171932	.	+	0	ID=DL13591_00164;inference=ab initio prediction:Prodigal:2.60,similar to AA sequence:RefSeq:YP_001598621.1,protein motif:Cdd:COG3759,protein motif:Pfam:PF06993.6;locus_tag=DL13591_00164;product=membrane protein,Predicted membrane protein,Protein of unknown function (DUF1304);protein_id=gnl|SC|DL13591_00164
DL13591|SC|contig000001	Prodigal:2.60	CDS	171929	172567	.	+	0	ID=DL13591_00165;eC_number=4.3.99.-;gene=queE;inference=ab initio prediction:Prodigal:2.60,similar to AA sequence:RefSeq:YP_005893369.1,similar to AA sequence:UniProtKB:P64554,protein motif:Cdd:COG3759,protein motif:TIGRFAMs:TIGR03963,protein motif:Pfam:PF04055.15;locus_tag=DL13591_00165;product=radical SAM domain-containing protein,7-carboxy-7-deazaguanine synthase,Predicted membrane protein,put…
DL13591|SC|contig000001	Aragorn:1.2.36	tRNA	172902	172978	.	-	0	ID=DL13591_00166;inference=COORDINATES:profile:Aragorn:1.2.36;locus_tag=DL13591_00166;product=tRNA-Pro(cgg)
DL13591|SC|contig000001	Prodigal:2.60	CDS	173059	174144	.	-	0	ID=DL13591_00167;eC_number=3.2.1.52,3.2.1.52;gene=nagZ;inference=ab initio prediction:Prodigal:2.60,similar to AA sequence:RefSeq:YP_207305.1,similar to AA sequence:UniProtKB:P75949,protein motif:CLUSTERS:PRK05337,protein motif:Pfam:PF00933.15;locus_tag=DL13591_00167;product=beta-hexosaminidase,Beta-hexosaminidase,beta-hexosaminidase,Glycosyl hydrolase family 3 N terminal domain;protein_id=gnl|SC…
DL13591|SC|contig000001	Prodigal:2.60	CDS	174201	175892	.	-	0	ID=DL13591_00168;gene=mleN;inference=ab initio prediction:Prodigal:2.60,similar to AA sequence:RefSeq:YP_001598624.1,similar to AA sequence:UniProtKB:P54571,protein motif:TIGRFAMs:TIGR00931,protein motif:Pfam:PF03553.8;locus_tag=DL13591_00168;product=integral membrane protein,Malate-2H(+)/Na(+)-lactate antiporter,Na+/H+ antiporter NhaC,Na+/H+ antiporter family;protein_id=gnl|SC|DL13591_00168
DL13591|SC|contig000001	Prodigal:2.60	CDS	175923	177422	.	-	0	ID=DL13591_00169;eC_number=3.4.21.107;gene=mucD;inference=ab initio prediction:Prodigal:2.60,similar to AA sequence:RefSeq:YP_207308.1,similar to AA sequence:UniProtKB:Q4KGQ4,protein motif:CLUSTERS:PRK10942,protein motif:Cdd:COG3975,protein motif:TIGRFAMs:TIGR02037,protein motif:Pfam:PF00089.20;locus_tag=DL13591_00169;product=serine protease,Probable periplasmic serine endoprotease DegP-like prec…
DL13591|SC|contig000001	Prodigal:2.60	CDS	177560	178189	.	-	0	ID=DL13591_00170;eC_number=4.2.99.18;gene=nth;inference=ab initio prediction:Prodigal:2.60,similar to AA sequence:RefSeq:YP_001598627.1,similar to AA sequence:UniProtKB:P0AB83,protein motif:CLUSTERS:PRK10702,protein motif:Cdd:COG0122,protein motif:TIGRFAMs:TIGR01083,protein motif:Pfam:PF00730.1;locus_tag=DL13591_00170;product=endonuclease III,Endonuclease III,endonuclease III,3-methyladenine DNA …
DL13591|SC|contig000001	Prodigal:2.60	CDS	178235	178648	.	-	0	ID=DL13591_00171;gene=yqaA;inference=ab initio prediction:Prodigal:2.60,similar to AA sequence:RefSeq:YP_001598628.1,similar to AA sequence:UniProtKB:P0ADR0,protein motif:Pfam:PF09335.5;locus_tag=DL13591_00171;product=membrane protein,Inner membrane protein yqaA,SNARE associated Golgi protein;protein_id=gnl|SC|DL13591_00171
DL13591|SC|contig000001	Prodigal:2.60	CDS	179239	180462	.	+	0	ID=DL13591_00172;gene=fucP;inference=ab initio prediction:Prodigal:2.60,similar to AA sequence:RefSeq:YP_207312.1,similar to AA sequence:UniProtKB:P11551,protein motif:CLUSTERS:PRK10133,protein motif:TIGRFAMs:TIGR01272,protein motif:Pfam:PF07690.10;locus_tag=DL13591_00172;product=sugar transporter,L-fucose permease,L-fucose transporter,glucose/galactose transporter WARNING,Major Facilitator Super…
DL13591|SC|contig000001	Prodigal:2.60	CDS	180753	182132	.	+	0	ID=DL13591_00173;gene=nhaC;inference=ab initio prediction:Prodigal:2.60,similar to AA sequence:RefSeq:YP_002000815.1,similar to AA sequence:UniProtKB:O07553,protein motif:TIGRFAMs:TIGR00931,protein motif:Pfam:PF03553.8;locus_tag=DL13591_00173;product=NhaC,Sodium/proton antiporter,Na+/H+ antiporter NhaC,Na+/H+ antiporter family;protein_id=gnl|SC|DL13591_00173
DL13591|SC|contig000001	Prodigal:2.60	CDS	182275	183099	.	-	0	ID=DL13591_00174;gene=corC;inference=ab initio prediction:Prodigal:2.60,similar to AA sequence:RefSeq:YP_002000816.1,similar to AA sequence:UniProtKB:P0A2L3,protein motif:CLUSTERS:PRK15094,protein motif:Cdd:COG4535,protein motif:TIGRFAMs:TIGR03520,protein motif:Pfam:PF03471.11;locus_tag=DL13591_00174;product=Magnesium and cobalt transporter,Magnesium and cobalt efflux protein CorC,magnesium/cobal…
DL13591|SC|contig000001	Prodigal:2.60	CDS	183101	183616	.	-	0	ID=DL13591_00175;eC_number=3.4.24.-;inference=ab initio prediction:Prodigal:2.60,similar to AA sequence:RefSeq:YP_005891375.1,similar to AA sequence:UniProtKB:P71335,protein motif:CLUSTERS:PRK13963,protein motif:TIGRFAMs:TIGR00043,protein motif:Pfam:PF02130.11;locus_tag=DL13591_00175;product=putative metalloprotease NMB0538,Probable rRNA maturation factor,unkown domain/putative metalloprotease fu…
DL13591|SC|contig000001	Prodigal:2.60	CDS	183735	184670	.	+	0	ID=DL13591_00176;eC_number=2.5.1.61,2.5.1.61;gene=hemC;inference=ab initio prediction:Prodigal:2.60,similar to AA sequence:RefSeq:YP_004049265.1,similar to AA sequence:UniProtKB:P06983,protein motif:CLUSTERS:PRK00072,protein motif:Cdd:COG0407,protein motif:TIGRFAMs:TIGR00212,protein motif:Pfam:PF01379.14;locus_tag=DL13591_00176;product=porphobilinogen deaminase,Porphobilinogen deaminase,porphobil…
DL13591|SC|contig000001	Prodigal:2.60	CDS	185074	186267	.	-	0	ID=DL13591_00177;eC_number=2.6.1.1;gene=aspC_1;inference=ab initio prediction:Prodigal:2.60,similar to AA sequence:RefSeq:YP_002002338.1,similar to AA sequence:UniProtKB:P00509,protein motif:CLUSTERS:PRK09257,protein motif:Pfam:PF00155.15;locus_tag=DL13591_00177;product=aromatic amino acid aminotransferase,Aspartate aminotransferase,aromatic amino acid aminotransferase,Aminotransferase class I an…
DL13591|SC|contig000001	Prodigal:2.60	CDS	186349	186846	.	-	0	ID=DL13591_00178;inference=ab initio prediction:Prodigal:2.60;locus_tag=DL13591_00178;product=hypothetical protein;protein_id=gnl|SC|DL13591_00178
DL13591|SC|contig000001	Prodigal:2.60	CDS	186962	187165	.	+	0	ID=DL13591_00179;inference=ab initio prediction:Prodigal:2.60,protein motif:Cdd:COG4391,protein motif:Pfam:PF10276.3;locus_tag=DL13591_00179;product=Uncharacterized protein conserved in bacteria,Zinc-finger domain;protein_id=gnl|SC|DL13591_00179
DL13591|SC|contig000001	Prodigal:2.60	CDS	187334	188920	.	-	0	ID=DL13591_00180;gene=lutP;inference=ab initio prediction:Prodigal:2.60,similar to AA sequence:RefSeq:YP_208503.1,similar to AA sequence:UniProtKB:P71067,protein motif:CLUSTERS:PRK10420,protein motif:TIGRFAMs:TIGR00795,protein motif:Pfam:PF02652.8;locus_tag=DL13591_00180;product=L-lactate permease,L-lactate permease,L-lactate permease,transporter%2C lactate permease (LctP) family,L-lactate permea…
DL13591|SC|contig000001	Prodigal:2.60	CDS	189189	189911	.	-	0	ID=DL13591_00181;eC_number=3.6.1.54;gene=lpxH;inference=ab initio prediction:Prodigal:2.60,similar to AA sequence:RefSeq:YP_208502.1,similar to AA sequence:UniProtKB:P43341,protein motif:CLUSTERS:PRK05340,protein motif:Cdd:COG2908,protein motif:TIGRFAMs:TIGR01854,protein motif:Pfam:PF12850.1;locus_tag=DL13591_00181;product=UDP-2%2C3-diacylglucosamine hydrolase,UDP-2%2C3-diacylglucosamine hydrolas…
DL13591|SC|contig000001	Prodigal:2.60	CDS	190161	193646	.	+	0	ID=DL13591_00182;gene=smc;inference=ab initio prediction:Prodigal:2.60,similar to AA sequence:RefSeq:YP_005879136.1,similar to AA sequence:UniProtKB:B8GZ28,protein motif:CLUSTERS:PRK02224,protein motif:Cdd:COG0419,protein motif:TIGRFAMs:TIGR02168,protein motif:Pfam:PF02463.13;locus_tag=DL13591_00182;product=SMC protein,Chromosome partition protein Smc,chromosome segregation protein,ATPase involve…
DL13591|SC|contig000001	Prodigal:2.60	CDS	193811	194857	.	-	0	ID=DL13591_00183;eC_number=1.1.1.1,1.1.1.1;gene=adhA;inference=ab initio prediction:Prodigal:2.60,similar to AA sequence:RefSeq:YP_004049257.1,similar to AA sequence:UniProtKB:P20368,protein motif:CLUSTERS:PRK09422,protein motif:Cdd:COG0115,protein motif:TIGRFAMs:TIGR00692,protein motif:Pfam:PF08240.6;locus_tag=DL13591_00183;product=alcohol dehydrogenase,Alcohol dehydrogenase 1,ethanol-active deh…
DL13591|SC|contig000001	Prodigal:2.60	CDS	195141	195530	.	-	0	ID=DL13591_00184;gene=fimA;inference=ab initio prediction:Prodigal:2.60,similar to AA sequence:RefSeq:YP_002342181.1,similar to AA sequence:UniProtKB:P17823,protein motif:CLUSTERS:PRK10574,protein motif:Cdd:COG4968,protein motif:TIGRFAMs:TIGR02532,protein motif:Pfam:PF07963.6;locus_tag=DL13591_00184;product=pilin,Serogroup C1,putative major pilin subunit,Tfp pilus assembly protein PilE,prepilin-t…
DL13591|SC|contig000001	Prodigal:2.60	CDS	195756	196934	.	+	0	ID=DL13591_00185;gene=macA;inference=ab initio prediction:Prodigal:2.60,similar to AA sequence:RefSeq:YP_208494.1,similar to AA sequence:UniProtKB:P75830,protein motif:CLUSTERS:PRK11578,protein motif:Cdd:COG4770,protein motif:TIGRFAMs:TIGR01730,protein motif:Pfam:PF12700.1;locus_tag=DL13591_00185;product=ABC transporter periplasmic protein,Macrolide-specific efflux protein macA precursor,macrolid…
DL13591|SC|contig000001	Prodigal:2.60	CDS	197000	198934	.	+	0	ID=DL13591_00186;eC_number=3.6.3.-;gene=macB;inference=ab initio prediction:Prodigal:2.60,similar to AA sequence:RefSeq:YP_208493.1,similar to AA sequence:UniProtKB:Q5MK06,protein motif:CLUSTERS:PRK10535,protein motif:Cdd:COG4181,protein motif:TIGRFAMs:TIGR03608,protein motif:Pfam:PF12704.1;locus_tag=DL13591_00186;product=ABC transporter ATP-binding protein,Macrolide export ATP-binding/permease p…
DL13591|SC|contig000001	Prodigal:2.60	CDS	199252	200034	.	-	0	ID=DL13591_00187;gene=dsbC;inference=ab initio prediction:Prodigal:2.60,similar to AA sequence:RefSeq:YP_974590.1,similar to AA sequence:UniProtKB:Q7VU58,protein motif:CLUSTERS:PRK10877,protein motif:Cdd:COG1651,protein motif:Pfam:PF10411.3;locus_tag=DL13591_00187;product=thiol:disulfide interchange protein,Probable thiol:disulfide interchange protein DsbC precursor,protein disulfide isomerase II…
DL13591|SC|contig000001	Prodigal:2.60	CDS	200173	202362	.	+	0	ID=DL13591_00188;eC_number=3.6.4.-;gene=priA;inference=ab initio prediction:Prodigal:2.60,similar to AA sequence:RefSeq:YP_001598648.1,similar to AA sequence:UniProtKB:P17888,protein motif:CLUSTERS:PRK05580,protein motif:Cdd:COG5405,protein motif:TIGRFAMs:TIGR00595,protein motif:Pfam:PF00270.23;locus_tag=DL13591_00188;product=primosome assembly protein PriA,Primosomal protein N',primosome assembl…
DL13591|SC|contig000001	Prodigal:2.60	CDS	202408	203481	.	-	0	ID=DL13591_00189;inference=ab initio prediction:Prodigal:2.60,similar to AA sequence:RefSeq:YP_004049250.1,protein motif:Pfam:PF05940.6;locus_tag=DL13591_00189;product=integral membrane protein,NnrS protein;protein_id=gnl|SC|DL13591_00189
DL13591|SC|contig000001	Prodigal:2.60	CDS	203529	204383	.	-	0	ID=DL13591_00190;inference=ab initio prediction:Prodigal:2.60,similar to AA sequence:RefSeq:YP_005879129.1,protein motif:Pfam:PF01548.11;locus_tag=DL13591_00190;product=IS110 family transposase,Transposase;protein_id=gnl|SC|DL13591_00190
DL13591|SC|contig000001	Prodigal:2.60	CDS	204548	205474	.	-	0	ID=DL13591_00191;inference=ab initio prediction:Prodigal:2.60,similar to AA sequence:RefSeq:YP_001598391.1,protein motif:Pfam:PF01609.15;locus_tag=DL13591_00191;product=IS1106A3 transposase,Transposase DDE domain;protein_id=gnl|SC|DL13591_00191
DL13591|SC|contig000001	Prodigal:2.60	CDS	205653	206660	.	-	0	ID=DL13591_00192;inference=ab initio prediction:Prodigal:2.60,similar to AA sequence:RefSeq:YP_001598391.1,protein motif:Pfam:PF01609.15;locus_tag=DL13591_00192;product=IS1106A3 transposase,Transposase DDE domain;protein_id=gnl|SC|DL13591_00192
DL13591|SC|contig000001	Prodigal:2.60	CDS	206691	206858	.	-	0	ID=DL13591_00193;inference=ab initio prediction:Prodigal:2.60,similar to AA sequence:RefSeq:NP_274608.1;locus_tag=DL13591_00193;product=transposase;protein_id=gnl|SC|DL13591_00193
DL13591|SC|contig000001	Prodigal:2.60	CDS	206881	207558	.	-	0	ID=DL13591_00194;inference=ab initio prediction:Prodigal:2.60,similar to AA sequence:RefSeq:YP_005897674.1,protein motif:Cdd:COG3676,protein motif:Pfam:PF12762.1;locus_tag=DL13591_00194;product=putative insertion element transposase,Transposase and inactivated derivatives,ISXO2-like transposase domain;protein_id=gnl|SC|DL13591_00194
DL13591|SC|contig000001	Prodigal:2.60	CDS	208949	209404	.	-	0	ID=DL13591_00195;inference=ab initio prediction:Prodigal:2.60,protein motif:Cdd:COG3293;locus_tag=DL13591_00195;product=Transposase and inactivated derivatives;protein_id=gnl|SC|DL13591_00195
DL13591|SC|contig000001	Prodigal:2.60	CDS	209489	211417	.	-	0	ID=DL13591_00196;gene=dnaK;inference=ab initio prediction:Prodigal:2.60,similar to AA sequence:RefSeq:YP_208484.1,similar to AA sequence:UniProtKB:Q9K0N4,protein motif:CLUSTERS:PRK00290,protein motif:Cdd:COG4820,protein motif:TIGRFAMs:TIGR02350,protein motif:Pfam:PF00012.14;locus_tag=DL13591_00196;product=molecular chaperone DnaK,Heat shock protein 70,molecular chaperone DnaK,Ethanolamine utiliza…
DL13591|SC|contig000001	Prodigal:2.60	CDS	211625	211897	.	-	0	ID=DL13591_00197;inference=ab initio prediction:Prodigal:2.60,similar to AA sequence:RefSeq:YP_003082658.1;locus_tag=DL13591_00197;product=putative secreted protein;protein_id=gnl|SC|DL13591_00197
DL13591|SC|contig000001	Prodigal:2.60	CDS	212085	212771	.	+	0	ID=DL13591_00198;inference=ab initio prediction:Prodigal:2.60,similar to AA sequence:RefSeq:YP_208482.1,similar to AA sequence:UniProtKB:P44207,protein motif:Pfam:PF00717.17;locus_tag=DL13591_00198;product=transcriptional regulator,Uncharacterized HTH-type transcriptional regulator HI_1476,Peptidase S24-like;protein_id=gnl|SC|DL13591_00198
DL13591|SC|contig000001	Prodigal:2.60	CDS	212903	213241	.	+	0	ID=DL13591_00199;gene=erpA;inference=ab initio prediction:Prodigal:2.60,similar to AA sequence:RefSeq:YP_002002309.1,similar to AA sequence:UniProtKB:P45344,protein motif:CLUSTERS:PRK13623,protein motif:TIGRFAMs:TIGR00049,protein motif:Pfam:PF01521.14;locus_tag=DL13591_00199;product=Putative iron-sulfur cluster insertion protein erpA,Iron-sulfur cluster insertion protein erpA,iron-sulfur cluster …
DL13591|SC|contig000001	Prodigal:2.60	CDS	213401	213865	.	+	0	ID=DL13591_00200;inference=ab initio prediction:Prodigal:2.60;locus_tag=DL13591_00200;product=hypothetical protein;protein_id=gnl|SC|DL13591_00200
DL13591|SC|contig000001	Prodigal:2.60	CDS	213900	215411	.	+	0	ID=DL13591_00201;gene=ubiB;inference=ab initio prediction:Prodigal:2.60,similar to AA sequence:RefSeq:YP_001598659.1,similar to AA sequence:UniProtKB:P0A6A0,protein motif:CLUSTERS:PRK04750,protein motif:TIGRFAMs:TIGR01982,protein motif:Pfam:PF03109.10;locus_tag=DL13591_00201;product=putative ubiquinone biosynthesis protein UbiB,Probable ubiquinone biosynthesis protein UbiB,putative ubiquinone bio…
DL13591|SC|contig000001	Prodigal:2.60	CDS	215768	216586	.	-	0	ID=DL13591_00202;eC_number=2.3.1.30;gene=cysE;inference=ab initio prediction:Prodigal:2.60,similar to AA sequence:RefSeq:YP_002002304.1,similar to AA sequence:UniProtKB:P0A9D4,protein motif:CLUSTERS:PRK11132,protein motif:Cdd:COG0110,protein motif:TIGRFAMs:TIGR01172,protein motif:Pfam:PF06426.8;locus_tag=DL13591_00202;product=protein CysE,Serine acetyltransferase,serine acetyltransferase,Acetyltr…
DL13591|SC|contig000001	Prodigal:2.60	CDS	216770	217348	.	+	0	ID=DL13591_00203;gene=grpE;inference=ab initio prediction:Prodigal:2.60,similar to AA sequence:RefSeq:YP_208478.1,similar to AA sequence:UniProtKB:P09372,protein motif:CLUSTERS:PRK14139,protein motif:Pfam:PF01025.13;locus_tag=DL13591_00203;product=heat shock protein GrpE,Heat shock protein B25.3,heat shock protein GrpE,GrpE;protein_id=gnl|SC|DL13591_00203
DL13591|SC|contig000001	Prodigal:2.60	CDS	217625	217840	.	-	0	ID=DL13591_00204;inference=ab initio prediction:Prodigal:2.60,similar to AA sequence:RefSeq:YP_002002301.1,protein motif:Pfam:PF04400.7;locus_tag=DL13591_00204;product=Periplasmic protein,Protein of unknown function (DUF539);protein_id=gnl|SC|DL13591_00204
DL13591|SC|contig000001	Prodigal:2.60	CDS	217866	218921	.	-	0	ID=DL13591_00205;gene=apbE;inference=ab initio prediction:Prodigal:2.60,similar to AA sequence:RefSeq:YP_005890149.1,similar to AA sequence:UniProtKB:P41780,protein motif:CLUSTERS:PRK10461,protein motif:Pfam:PF02424.9;locus_tag=DL13591_00205;product=ApbE protein,Thiamine biosynthesis lipoprotein ApbE precursor,thiamine biosynthesis lipoprotein ApbE,ApbE family;protein_id=gnl|SC|DL13591_00205
DL13591|SC|contig000001	Prodigal:2.60	CDS	219074	220291	.	-	0	ID=DL13591_00206;eC_number=1.6.5.-;gene=nqrF;inference=ab initio prediction:Prodigal:2.60,similar to AA sequence:RefSeq:YP_208474.1,similar to AA sequence:UniProtKB:Q56584,protein motif:CLUSTERS:PRK05464,protein motif:Cdd:COG4362,protein motif:TIGRFAMs:TIGR01941,protein motif:Pfam:PF00175.15;locus_tag=DL13591_00206;product=Na(+)-translocating NADH-quinone reductase subunit F,Na(+)-translocating N…
DL13591|SC|contig000001	Prodigal:2.60	CDS	220305	220898	.	-	0	ID=DL13591_00207;eC_number=1.6.5.-;gene=nqrE;inference=ab initio prediction:Prodigal:2.60,similar to AA sequence:RefSeq:YP_208473.1,similar to AA sequence:UniProtKB:Q56589,protein motif:CLUSTERS:PRK02830,protein motif:Cdd:COG4657,protein motif:TIGRFAMs:TIGR01940,protein motif:Pfam:PF02508.8;locus_tag=DL13591_00207;product=Na(+)-translocating NADH-quinone reductase subunit E,Na(+)-translocating NA…
DL13591|SC|contig000001	Prodigal:2.60	CDS	220902	221528	.	-	0	ID=DL13591_00208;eC_number=1.6.5.-;gene=nqrD;inference=ab initio prediction:Prodigal:2.60,similar to AA sequence:RefSeq:YP_208472.1,similar to AA sequence:UniProtKB:Q57095,protein motif:CLUSTERS:PRK09292,protein motif:Cdd:COG1347,protein motif:TIGRFAMs:TIGR01939,protein motif:Pfam:PF02508.8;locus_tag=DL13591_00208;product=Na(+)-translocating NADH-quinone reductase subunit D,Na(+)-translocating NA…
DL13591|SC|contig000001	Prodigal:2.60	CDS	221528	222304	.	-	0	ID=DL13591_00209;eC_number=1.6.5.-;gene=nqrC;inference=ab initio prediction:Prodigal:2.60,similar to AA sequence:RefSeq:YP_208471.1,similar to AA sequence:UniProtKB:Q9RFV9,protein motif:CLUSTERS:PRK05346,protein motif:Cdd:COG2869,protein motif:TIGRFAMs:TIGR01938,protein motif:Pfam:PF04205.8;locus_tag=DL13591_00209;product=Na(+)-translocating NADH-quinone reductase subunit C,Na(+)-translocating NA…
DL13591|SC|contig000001	Prodigal:2.60	CDS	222297	223529	.	-	0	ID=DL13591_00210;eC_number=1.6.5.-;gene=nqrB;inference=ab initio prediction:Prodigal:2.60,similar to AA sequence:RefSeq:YP_208470.1,similar to AA sequence:UniProtKB:Q56587,protein motif:CLUSTERS:PRK05349,protein motif:Cdd:COG4658,protein motif:TIGRFAMs:TIGR01937,protein motif:Pfam:PF03116.9;locus_tag=DL13591_00210;product=Na(+)-translocating NADH-quinone reductase subunit B,Na(+)-translocating NA…
DL13591|SC|contig000001	Prodigal:2.60	CDS	223532	224875	.	-	0	ID=DL13591_00211;eC_number=1.6.5.-;gene=nqrA;inference=ab initio prediction:Prodigal:2.60,similar to AA sequence:RefSeq:YP_208469.1,similar to AA sequence:UniProtKB:P43955,protein motif:CLUSTERS:PRK05352,protein motif:Cdd:COG4656,protein motif:TIGRFAMs:TIGR01936,protein motif:Pfam:PF05896.5;locus_tag=DL13591_00211;product=Na(+)-translocating NADH-quinone reductase subunit A,Na(+)-translocating NA…
DL13591|SC|contig000001	Prodigal:2.60	CDS	225223	226644	.	-	0	ID=DL13591_00212;inference=ab initio prediction:Prodigal:2.60,similar to AA sequence:RefSeq:YP_004049228.1,protein motif:Pfam:PF03600.10;locus_tag=DL13591_00212;product=membrane protein,Citrate transporter;protein_id=gnl|SC|DL13591_00212
DL13591|SC|contig000001	Prodigal:2.60	CDS	227002	227361	.	-	0	ID=DL13591_00213;gene=ybaN;inference=ab initio prediction:Prodigal:2.60,similar to AA sequence:RefSeq:YP_002002289.1,similar to AA sequence:UniProtKB:P0AAR5,protein motif:CLUSTERS:PRK10527,protein motif:Pfam:PF04304.7;locus_tag=DL13591_00213;product=Membrane protein,Inner membrane protein ybaN,hypothetical protein,Protein of unknown function (DUF454);protein_id=gnl|SC|DL13591_00213
DL13591|SC|contig000001	Prodigal:2.60	CDS	227358	227954	.	-	0	ID=DL13591_00214;inference=ab initio prediction:Prodigal:2.60,protein motif:Pfam:PF07209.6;locus_tag=DL13591_00214;product=Protein of unknown function (DUF1415);protein_id=gnl|SC|DL13591_00214
DL13591|SC|contig000001	Prodigal:2.60	CDS	228010	228492	.	-	0	ID=DL13591_00215;gene=lrp1;inference=ab initio prediction:Prodigal:2.60,similar to AA sequence:RefSeq:YP_003082677.1,similar to AA sequence:UniProtKB:P0ACJ0,protein motif:CLUSTERS:PRK11169,protein motif:Cdd:COG3398,protein motif:Pfam:PF01037.15;locus_tag=DL13591_00215;product=leucine-responsive regulatory protein,Leucine-responsive regulatory protein,leucine-responsive transcriptional regulator,U…
DL13591|SC|contig000001	Infernal:1.1	ncRNA	228696	228793	.	+	0	ID=DL13591_00216;inference=COORDINATES:profile:Infernal:1.1;locus_tag=DL13591_00216;product=Glycine
DL13591|SC|contig000001	Prodigal:2.60	CDS	229004	230104	.	+	0	ID=DL13591_00217;eC_number=2.1.2.10,2.1.2.10;gene=gcvT;inference=ab initio prediction:Prodigal:2.60,similar to AA sequence:RefSeq:YP_974614.1,similar to AA sequence:UniProtKB:P27248,protein motif:CLUSTERS:PRK00389,protein motif:Cdd:COG0404,protein motif:TIGRFAMs:TIGR00528,protein motif:Pfam:PF01571.15;locus_tag=DL13591_00217;product=glycine cleavage system aminomethyltransferase T,Aminomethyltran…
DL13591|SC|contig000001	Prodigal:2.60	CDS	230266	230652	.	+	0	ID=DL13591_00218;gene=gcvH;inference=ab initio prediction:Prodigal:2.60,similar to AA sequence:RefSeq:YP_002002281.1,similar to AA sequence:UniProtKB:P0A6T9,protein motif:CLUSTERS:PRK01202,protein motif:Cdd:COG0509,protein motif:TIGRFAMs:TIGR00527,protein motif:Pfam:PF01597.13;locus_tag=DL13591_00218;product=glycine cleavage system protein H,Glycine cleavage system H protein,glycine cleavage syst…
DL13591|SC|contig000001	Prodigal:2.60	CDS	230799	232046	.	+	0	ID=DL13591_00219;eC_number=1.2.1.70;gene=hemA;inference=ab initio prediction:Prodigal:2.60,similar to AA sequence:RefSeq:YP_208460.1,similar to AA sequence:UniProtKB:P0A6X1,protein motif:CLUSTERS:PRK00045,protein motif:Cdd:COG0373,protein motif:TIGRFAMs:TIGR01035,protein motif:Pfam:PF05201.1;locus_tag=DL13591_00219;product=glutamyl-tRNA reductase,Glutamyl-tRNA reductase,glutamyl-tRNA reductase,Gl…
DL13591|SC|contig000001	Prodigal:2.60	CDS	232374	232895	.	+	0	ID=DL13591_00220;inference=ab initio prediction:Prodigal:2.60,similar to AA sequence:RefSeq:YP_974617.1;locus_tag=DL13591_00220;product=regulatory protein;protein_id=gnl|SC|DL13591_00220
DL13591|SC|contig000001	Prodigal:2.60	CDS	232964	233983	.	+	0	ID=DL13591_00221;inference=ab initio prediction:Prodigal:2.60,similar to AA sequence:RefSeq:YP_004049218.1,protein motif:TIGRFAMs:TIGR04247,protein motif:Pfam:PF05048.7;locus_tag=DL13591_00221;product=periplasmic copper-binding transport system protein,nitrous oxide reductase family maturation protein NosD,Periplasmic copper-binding protein (NosD);protein_id=gnl|SC|DL13591_00221
DL13591|SC|contig000001	Prodigal:2.60	CDS	234041	234661	.	+	0	ID=DL13591_00222;eC_number=3.6.3.-;inference=ab initio prediction:Prodigal:2.60,similar to AA sequence:RefSeq:YP_005879104.1,similar to AA sequence:UniProtKB:O07190,protein motif:CLUSTERS:PRK13537,protein motif:Cdd:COG4555,protein motif:TIGRFAMs:TIGR01188,protein motif:Pfam:PF00005.21;locus_tag=DL13591_00222;product=putative ABC transporter ATP-binding protein,Fluoroquinolones export ATP-binding …
DL13591|SC|contig000001	Prodigal:2.60	CDS	234878	235372	.	+	0	ID=DL13591_00223;inference=ab initio prediction:Prodigal:2.60,similar to AA sequence:RefSeq:YP_208457.1,protein motif:Pfam:PF05573.6;locus_tag=DL13591_00223;product=dissimilatory nitrous oxide reduction protein%2C lipoprotein,NosL;protein_id=gnl|SC|DL13591_00223
DL13591|SC|contig000001	Prodigal:2.60	CDS	235460	237121	.	-	0	ID=DL13591_00224;eC_number=1.5.5.1,1.5.5.1;inference=ab initio prediction:Prodigal:2.60,similar to AA sequence:RefSeq:YP_208456.1,similar to AA sequence:UniProtKB:Q9HZP5,protein motif:CLUSTERS:PRK10015,protein motif:Cdd:COG3040,protein motif:TIGRFAMs:TIGR02032,protein motif:Pfam:PF05187.7;locus_tag=DL13591_00224;product=electron transfer flavoprotein-ubiquinone oxidoreductase,Electron transfer fl…
DL13591|SC|contig000001	Prodigal:2.60	CDS	237251	237793	.	-	0	ID=DL13591_00225;inference=ab initio prediction:Prodigal:2.60,similar to AA sequence:RefSeq:YP_005879101.1,protein motif:TIGRFAMs:TIGR03796,protein motif:Pfam:PF03412.1;locus_tag=DL13591_00225;product=putative peptidase,NHLM bacteriocin system ABC transporter%2C peptidase/ATP-binding protein,Peptidase C39 family;protein_id=gnl|SC|DL13591_00225
DL13591|SC|contig000001	Prodigal:2.60	CDS	239036	239491	.	-	0	ID=DL13591_00226;inference=ab initio prediction:Prodigal:2.60,protein motif:Cdd:COG3293;locus_tag=DL13591_00226;product=Transposase and inactivated derivatives;protein_id=gnl|SC|DL13591_00226
DL13591|SC|contig000001	Prodigal:2.60	CDS	239861	240538	.	+	0	ID=DL13591_00227;inference=ab initio prediction:Prodigal:2.60,similar to AA sequence:RefSeq:YP_005897674.1,protein motif:Cdd:COG3676,protein motif:Pfam:PF12762.1;locus_tag=DL13591_00227;product=putative insertion element transposase,Transposase and inactivated derivatives,ISXO2-like transposase domain;protein_id=gnl|SC|DL13591_00227
DL13591|SC|contig000001	Prodigal:2.60	CDS	240614	241120	.	+	0	ID=DL13591_00228;inference=ab initio prediction:Prodigal:2.60,similar to AA sequence:RefSeq:YP_002342234.1;locus_tag=DL13591_00228;product=membrane protein;protein_id=gnl|SC|DL13591_00228
DL13591|SC|contig000001	Prodigal:2.60	CDS	241137	244952	.	+	0	ID=DL13591_00229;gene=cya_1;inference=ab initio prediction:Prodigal:2.60,similar to AA sequence:RefSeq:YP_005899479.1,similar to AA sequence:UniProtKB:P15318,protein motif:Cdd:COG4247,protein motif:Pfam:PF00353.13;locus_tag=DL13591_00229;product=Iron-regulated protein frpC,Cyclolysin,3-phytase (myo-inositol-hexaphosphate 3-phosphohydrolase),Hemolysin-type calcium-binding repeat (2 copies);protein…
DL13591|SC|contig000001	Prodigal:2.60	CDS	245232	246146	.	-	0	ID=DL13591_00230;gene=ssaB;inference=ab initio prediction:Prodigal:2.60,similar to AA sequence:RefSeq:YP_207336.1,similar to AA sequence:UniProtKB:P31304,protein motif:CLUSTERS:PRK09545,protein motif:Cdd:COG4531,protein motif:TIGRFAMs:TIGR03772,protein motif:Pfam:PF01297.11;locus_tag=DL13591_00230;product=ABC transporter substrate-binding protein,Saliva-binding protein,high-affinity zinc transpor…
DL13591|SC|contig000001	Prodigal:2.60	CDS	246223	247098	.	-	0	ID=DL13591_00231;gene=mntB;inference=ab initio prediction:Prodigal:2.60,similar to AA sequence:RefSeq:YP_002000846.1,similar to AA sequence:UniProtKB:Q55282,protein motif:CLUSTERS:PRK09543,protein motif:TIGRFAMs:TIGR03770,protein motif:Pfam:PF00950.11;locus_tag=DL13591_00231;product=membrane protein,Manganese transport system membrane protein mntB,high-affinity zinc transporter membrane component…
DL13591|SC|contig000001	Prodigal:2.60	CDS	247134	247889	.	-	0	ID=DL13591_00232;eC_number=3.6.3.-;gene=znuC;inference=ab initio prediction:Prodigal:2.60,similar to AA sequence:RefSeq:YP_001598687.1,similar to AA sequence:UniProtKB:P0A9X1,protein motif:CLUSTERS:PRK15056,protein motif:Cdd:COG3638,protein motif:TIGRFAMs:TIGR03771,protein motif:Pfam:PF00005.21;locus_tag=DL13591_00232;product=ABC transporter ATP-binding protein,Zinc import ATP-binding protein Znu…
DL13591|SC|contig000001	Prodigal:2.60	CDS	248177	248542	.	-	0	ID=DL13591_00233;gene=rplS;inference=ab initio prediction:Prodigal:2.60,similar to AA sequence:RefSeq:YP_207339.1,similar to AA sequence:UniProtKB:Q9K0K5,protein motif:CLUSTERS:PRK05338,protein motif:Cdd:COG0335,protein motif:TIGRFAMs:TIGR01024,protein motif:Pfam:PF01245.14;locus_tag=DL13591_00233;product=50S ribosomal protein L19,50S ribosomal protein L19,50S ribosomal protein L19,Ribosomal prot…
DL13591|SC|contig000001	Prodigal:2.60	CDS	248558	249307	.	-	0	ID=DL13591_00234;eC_number=2.1.1.228;gene=trmD;inference=ab initio prediction:Prodigal:2.60,similar to AA sequence:RefSeq:YP_207340.1,similar to AA sequence:UniProtKB:P43912,protein motif:CLUSTERS:PRK00026,protein motif:Cdd:COG0336,protein motif:TIGRFAMs:TIGR00088,protein motif:Pfam:PF01746.15;locus_tag=DL13591_00234;product=tRNA (guanine-N(1)-)-methyltransferase,tRNA (guanine-N(1)-)-methyltransf…
DL13591|SC|contig000001	Prodigal:2.60	CDS	249307	249816	.	-	0	ID=DL13591_00235;gene=rimM;inference=ab initio prediction:Prodigal:2.60,similar to AA sequence:RefSeq:YP_207341.1,similar to AA sequence:UniProtKB:Q9HXQ0,protein motif:CLUSTERS:PRK00122,protein motif:TIGRFAMs:TIGR02273,protein motif:Pfam:PF01782.12;locus_tag=DL13591_00235;product=16S rRNA-processing protein RimM,Ribosome maturation factor rimM,16S rRNA-processing protein RimM,16S rRNA processing …
DL13591|SC|contig000001	Prodigal:2.60	CDS	249832	250077	.	-	0	ID=DL13591_00236;gene=rpsP;inference=ab initio prediction:Prodigal:2.60,similar to AA sequence:RefSeq:YP_207342.1,similar to AA sequence:UniProtKB:P0A7T3,protein motif:CLUSTERS:PRK00040,protein motif:TIGRFAMs:TIGR00002,protein motif:Pfam:PF00886.13;locus_tag=DL13591_00236;product=30S ribosomal protein S16,30S ribosomal protein S16,30S ribosomal protein S16,ribosomal protein S16,Ribosomal protein …
DL13591|SC|contig000001	Prodigal:2.60	CDS	250122	252548	.	-	0	ID=DL13591_00237;inference=ab initio prediction:Prodigal:2.60,similar to AA sequence:RefSeq:YP_003082697.1,protein motif:Cdd:COG3148,protein motif:TIGRFAMs:TIGR02717,protein motif:Pfam:PF00583.18;locus_tag=DL13591_00237;product=putative N-acetyltransferase,Uncharacterized conserved protein,acetyl coenzyme A synthetase (ADP forming)%2C alpha domain,Acetyltransferase (GNAT) family;protein_id=gnl|SC…
DL13591|SC|contig000001	Prodigal:2.60	CDS	252666	254072	.	-	0	ID=DL13591_00238;eC_number=2.7.13.3;gene=cpxA;inference=ab initio prediction:Prodigal:2.60,similar to AA sequence:RefSeq:YP_207343.1,similar to AA sequence:UniProtKB:P0AE82,protein motif:CLUSTERS:PRK09470,protein motif:Cdd:COG5278,protein motif:TIGRFAMs:TIGR02966,protein motif:Pfam:PF02518.20;locus_tag=DL13591_00238;product=two-component system sensor kinase,Sensor protein CpxA,two-component sens…
DL13591|SC|contig000001	Prodigal:2.60	CDS	254085	254762	.	-	0	ID=DL13591_00239;gene=ompR;inference=ab initio prediction:Prodigal:2.60,similar to AA sequence:RefSeq:YP_207344.1,similar to AA sequence:UniProtKB:P0AA16,protein motif:CLUSTERS:PRK10955,protein motif:Cdd:COG4565,protein motif:TIGRFAMs:TIGR02154,protein motif:Pfam:PF00072.18;locus_tag=DL13591_00239;product=two-component system transcriptional response regulator,Transcriptional regulatory protein O…
DL13591|SC|contig000001	Prodigal:2.60	CDS	254952	256766	.	-	0	ID=DL13591_00240;inference=ab initio prediction:Prodigal:2.60,similar to AA sequence:RefSeq:YP_004049201.1,protein motif:Cdd:COG3307,protein motif:Pfam:PF11846.2;locus_tag=DL13591_00240;product=integral membrane protein,Lipid A core - O-antigen ligase and related enzymes,Domain of unknown function (DUF3366);protein_id=gnl|SC|DL13591_00240
DL13591|SC|contig000001	Prodigal:2.60	CDS	256756	257109	.	-	0	ID=DL13591_00241;inference=ab initio prediction:Prodigal:2.60,similar to AA sequence:RefSeq:YP_004049200.1,protein motif:Cdd:COG3308,protein motif:Pfam:PF09842.3;locus_tag=DL13591_00241;product=membrane protein,Predicted membrane protein,Predicted membrane protein (DUF2069);protein_id=gnl|SC|DL13591_00241
DL13591|SC|contig000001	Prodigal:2.60	CDS	257118	257726	.	-	0	ID=DL13591_00242;gene=yhdE;inference=ab initio prediction:Prodigal:2.60,similar to AA sequence:RefSeq:YP_005893439.1,similar to AA sequence:UniProtKB:P25536,protein motif:CLUSTERS:PRK14367,protein motif:Cdd:COG0424,protein motif:TIGRFAMs:TIGR00172,protein motif:Pfam:PF02545.8;locus_tag=DL13591_00242;product=septum formation protein Maf,Maf-like protein yhdE,Maf-like protein,Nucleotide-binding pro…
DL13591|SC|contig000001	Prodigal:2.60	CDS	257779	258549	.	-	0	ID=DL13591_00243;gene=tatC;inference=ab initio prediction:Prodigal:2.60,similar to AA sequence:RefSeq:YP_207348.1,similar to AA sequence:UniProtKB:P69423,protein motif:CLUSTERS:PRK10921,protein motif:TIGRFAMs:TIGR00945,protein motif:Pfam:PF00902.12;locus_tag=DL13591_00243;product=sec-independent protein translocase component,Sec-independent protein translocase protein TatC,twin-arginine protein t…
DL13591|SC|contig000001	Prodigal:2.60	CDS	258563	259249	.	-	0	ID=DL13591_00244;gene=tatB;inference=ab initio prediction:Prodigal:2.60,similar to AA sequence:RefSeq:YP_207349.1,similar to AA sequence:UniProtKB:P69425,protein motif:CLUSTERS:PRK01919,protein motif:TIGRFAMs:TIGR01410,protein motif:Pfam:PF02416.10;locus_tag=DL13591_00244;product=sec-independent protein translocase component,Sec-independent protein translocase protein TatB,sec-independent translo…
DL13591|SC|contig000001	Prodigal:2.60	CDS	259253	259456	.	-	0	ID=DL13591_00245;gene=tatA;inference=ab initio prediction:Prodigal:2.60,similar to AA sequence:RefSeq:YP_207350.1,similar to AA sequence:UniProtKB:P69428,protein motif:CLUSTERS:PRK02958,protein motif:TIGRFAMs:TIGR01411,protein motif:Pfam:PF02416.10;locus_tag=DL13591_00245;product=twin arginine translocase A,Sec-independent protein translocase protein TatA,twin arginine translocase protein A,twin …
DL13591|SC|contig000001	Prodigal:2.60	CDS	259503	259826	.	-	0	ID=DL13591_00246;gene=hinT;inference=ab initio prediction:Prodigal:2.60,similar to AA sequence:RefSeq:YP_002000863.1,similar to AA sequence:UniProtKB:P0ACE7,protein motif:CLUSTERS:PRK10687,protein motif:Pfam:PF11969.2;locus_tag=DL13591_00246;product=HitA protein,HIT-like protein hinT,purine nucleoside phosphoramidase,Scavenger mRNA decapping enzyme C-term binding;protein_id=gnl|SC|DL13591_00246
DL13591|SC|contig000001	Prodigal:2.60	CDS	259898	260221	.	-	0	ID=DL13591_00247;eC_number=3.6.1.31,3.6.1.31;gene=hisE;inference=ab initio prediction:Prodigal:2.60,similar to AA sequence:RefSeq:YP_207352.1,similar to AA sequence:UniProtKB:Q7P0E6,protein motif:CLUSTERS:PRK00400,protein motif:Cdd:COG0139,protein motif:TIGRFAMs:TIGR03188,protein motif:Pfam:PF01503.11;locus_tag=DL13591_00247;product=phosphoribosyl-ATP pyrophosphatase,Phosphoribosyl-ATP pyrophosph…
DL13591|SC|contig000001	Prodigal:2.60	CDS	260362	261426	.	-	0	ID=DL13591_00248;eC_number=1.1.1.14;gene=gutB;inference=ab initio prediction:Prodigal:2.60,similar to AA sequence:RefSeq:YP_207353.1,similar to AA sequence:UniProtKB:Q06004,protein motif:CLUSTERS:PRK05396,protein motif:TIGRFAMs:TIGR00692,protein motif:Pfam:PF00107.20;locus_tag=DL13591_00248;product=zinc-binding alcohol dehydrogenas,Sorbitol dehydrogenase,L-threonine 3-dehydrogenase,L-threonine 3-…
DL13591|SC|contig000001	Prodigal:2.60	CDS	261789	262946	.	-	0	ID=DL13591_00249;eC_number=3.5.1.-;gene=hdaH;inference=ab initio prediction:Prodigal:2.60,similar to AA sequence:RefSeq:YP_002000941.1,similar to AA sequence:UniProtKB:Q70I53,protein motif:Cdd:COG0123,protein motif:Pfam:PF00850.13;locus_tag=DL13591_00249;product=Histone deacetylase family protein,Histone deacetylase-like amidohydrolase,Deacetylases%2C including yeast histone deacetylase and aceto…
DL13591|SC|contig000001	Prodigal:2.60	CDS	263026	263292	.	+	0	ID=DL13591_00250;gene=yajC;inference=ab initio prediction:Prodigal:2.60,similar to AA sequence:RefSeq:YP_003082710.1,similar to AA sequence:UniProtKB:P0ADZ7,protein motif:CLUSTERS:PRK05585,protein motif:TIGRFAMs:TIGR00739,protein motif:Pfam:PF02699.9;locus_tag=DL13591_00250;product=preprotein translocase subunit YajC,hypothetical protein,preprotein translocase subunit YajC,preprotein translocase%…
DL13591|SC|contig000001	Prodigal:2.60	CDS	263504	265357	.	+	0	ID=DL13591_00251;gene=secD;inference=ab initio prediction:Prodigal:2.60,similar to AA sequence:RefSeq:YP_207356.1,similar to AA sequence:UniProtKB:E9RGS3,protein motif:CLUSTERS:PRK05812,protein motif:TIGRFAMs:TIGR01129,protein motif:Pfam:PF02355.10;locus_tag=DL13591_00251;product=preprotein translocase subunit SecD,hypothetical protein,preprotein translocase subunit SecD,protein-export membrane p…
DL13591|SC|contig000001	Prodigal:2.60	CDS	265361	266296	.	+	0	ID=DL13591_00252;gene=secF;inference=ab initio prediction:Prodigal:2.60,similar to AA sequence:RefSeq:YP_207357.1,similar to AA sequence:UniProtKB:E9RGS4,protein motif:CLUSTERS:PRK13022,protein motif:TIGRFAMs:TIGR00966,protein motif:Pfam:PF02355.10;locus_tag=DL13591_00252;product=preprotein translocase subunit SecF,hypothetical protein,preprotein translocase subunit SecF,protein-export membrane p…
DL13591|SC|contig000001	Infernal:1.1	ncRNA	266476	266575	.	+	0	ID=DL13591_00253;inference=COORDINATES:profile:Infernal:1.1;locus_tag=DL13591_00253;product=S15
DL13591|SC|contig000001	Prodigal:2.60	CDS	267170	268294	.	+	0	ID=DL13591_00254;eC_number=3.6.3.31;gene=potA_1;inference=ab initio prediction:Prodigal:2.60,similar to AA sequence:RefSeq:YP_207359.1,similar to AA sequence:UniProtKB:P69874,protein motif:CLUSTERS:PRK11607,protein motif:Cdd:COG3842,protein motif:TIGRFAMs:TIGR01187,protein motif:Pfam:PF00005.21;locus_tag=DL13591_00254;product=ABC transporter ATP-binding protein%2C polyamine,Spermidine/putrescine …
DL13591|SC|contig000001	Prodigal:2.60	CDS	268310	269275	.	+	0	ID=DL13591_00255;gene=potH;inference=ab initio prediction:Prodigal:2.60,similar to AA sequence:RefSeq:YP_207360.1,similar to AA sequence:UniProtKB:P31135,protein motif:CLUSTERS:PRK10683,protein motif:Cdd:COG3842,protein motif:TIGRFAMs:TIGR03262,protein motif:Pfam:PF00528.16;locus_tag=DL13591_00255;product=ABC transporter permease%2C polyamine,Putrescine transport system permease protein PotH,putr…
DL13591|SC|contig000001	Prodigal:2.60	CDS	269275	270162	.	+	0	ID=DL13591_00256;gene=ydcV;inference=ab initio prediction:Prodigal:2.60,similar to AA sequence:RefSeq:YP_005879069.1,similar to AA sequence:UniProtKB:P0AFR9,protein motif:CLUSTERS:PRK10592,protein motif:Cdd:COG4149,protein motif:TIGRFAMs:TIGR01581,protein motif:Pfam:PF00528.16;locus_tag=DL13591_00256;product=putative spermidine/putrescine transport system permease,Inner membrane ABC transporter p…
DL13591|SC|contig000001	Prodigal:2.60	CDS	270288	271583	.	+	0	ID=DL13591_00257;eC_number=1.4.3.-;gene=puuB;inference=ab initio prediction:Prodigal:2.60,similar to AA sequence:RefSeq:YP_207362.1,similar to AA sequence:UniProtKB:P37906,protein motif:CLUSTERS:PRK01747,protein motif:Cdd:COG0404,protein motif:TIGRFAMs:TIGR03329,protein motif:Pfam:PF01266.18;locus_tag=DL13591_00257;product=oxidoreductase,Gamma-glutamylputrescine oxidoreductase,bifunctional tRNA (…
DL13591|SC|contig000001	Prodigal:2.60	CDS	271828	273132	.	-	0	ID=DL13591_00258;gene=amtB;inference=ab initio prediction:Prodigal:2.60,similar to AA sequence:RefSeq:YP_207363.1,similar to AA sequence:UniProtKB:P69681,protein motif:CLUSTERS:PRK10666,protein motif:Cdd:COG0004,protein motif:TIGRFAMs:TIGR00836,protein motif:Pfam:PF00909.15;locus_tag=DL13591_00258;product=transporter ammonium,Ammonia transporter,ammonium transporter,Ammonia permease,ammonium tran…
DL13591|SC|contig000001	Prodigal:2.60	CDS	274721	275116	.	-	0	ID=DL13591_00259;inference=ab initio prediction:Prodigal:2.60,similar to AA sequence:RefSeq:YP_975824.1,protein motif:Pfam:PF01609.15;locus_tag=DL13591_00259;product=IS1106 transposase (fragment),Transposase DDE domain;protein_id=gnl|SC|DL13591_00259
DL13591|SC|contig000001	Prodigal:2.60	CDS	275992	277251	.	-	0	ID=DL13591_00260;eC_number=3.6.4.-;gene=rho;inference=ab initio prediction:Prodigal:2.60,similar to AA sequence:RefSeq:YP_207364.1,similar to AA sequence:UniProtKB:P0AG30,protein motif:CLUSTERS:PRK09376,protein motif:TIGRFAMs:TIGR00767,protein motif:Pfam:PF00006.19;locus_tag=DL13591_00260;product=transcription termination factor Rho,Transcription termination factor Rho,transcription termination f…
DL13591|SC|contig000001	Prodigal:2.60	CDS	277470	279854	.	-	0	ID=DL13591_00261;eC_number=2.7.9.2;gene=ppsA;inference=ab initio prediction:Prodigal:2.60,similar to AA sequence:RefSeq:YP_001598718.1,similar to AA sequence:UniProtKB:Q9K0I2,protein motif:CLUSTERS:PRK06464,protein motif:Cdd:COG3412,protein motif:TIGRFAMs:TIGR01418,protein motif:Pfam:PF01326.13;locus_tag=DL13591_00261;product=phosphoenolpyruvate synthase,Phosphoenolpyruvate synthase,phosphoenolpy…
DL13591|SC|contig000001	Prodigal:2.60	CDS	280265	281086	.	+	0	ID=DL13591_00262;eC_number=2.7.-.-;gene=ydiA;inference=ab initio prediction:Prodigal:2.60,similar to AA sequence:UniProtKB:P0A8A4,protein motif:CLUSTERS:PRK05339,protein motif:Pfam:PF03618.8;locus_tag=DL13591_00262;product=Putative phosphotransferase ydiA,PEP synthetase regulatory protein,Domain of unknown function (DUF299);protein_id=gnl|SC|DL13591_00262
DL13591|SC|contig000001	Prodigal:2.60	CDS	281325	281987	.	-	0	ID=DL13591_00263;eC_number=3.1.3.18;gene=gph_1;inference=ab initio prediction:Prodigal:2.60,similar to AA sequence:RefSeq:YP_207368.1,similar to AA sequence:UniProtKB:O67359,protein motif:CLUSTERS:PRK13222,protein motif:TIGRFAMs:TIGR01449,protein motif:Pfam:PF00702.1;locus_tag=DL13591_00263;product=phosphatase,Phosphoglycolate phosphatase,phosphoglycolate phosphatase,phosphoglycolate phosphatase%…
DL13591|SC|contig000001	Prodigal:2.60	CDS	282000	282827	.	-	0	ID=DL13591_00264;inference=ab initio prediction:Prodigal:2.60,protein motif:Cdd:COG2833,protein motif:Pfam:PF04305.8;locus_tag=DL13591_00264;product=Uncharacterized protein conserved in bacteria,Protein of unknown function (DUF455);protein_id=gnl|SC|DL13591_00264
DL13591|SC|contig000001	Prodigal:2.60	CDS	283257	283880	.	+	0	ID=DL13591_00265;gene=lolA;inference=ab initio prediction:Prodigal:2.60,similar to AA sequence:RefSeq:YP_002000961.1,similar to AA sequence:UniProtKB:Q9I0M4,protein motif:CLUSTERS:PRK00031,protein motif:Cdd:COG2834,protein motif:TIGRFAMs:TIGR00547,protein motif:Pfam:PF03548.9;locus_tag=DL13591_00265;product=LolA protein,Outer-membrane lipoprotein carrier protein precursor,lipoprotein chaperone,Ou…
DL13591|SC|contig000001	Prodigal:2.60	CDS	284153	285292	.	+	0	ID=DL13591_00266;gene=potF_1;inference=ab initio prediction:Prodigal:2.60,similar to AA sequence:RefSeq:YP_002000963.1,similar to AA sequence:UniProtKB:P31133,protein motif:CLUSTERS:PRK10682,protein motif:Cdd:COG4134,protein motif:Pfam:PF01547.19;locus_tag=DL13591_00266;product=Spermidine/putrescine ABC transporter%2C periplasmic spermidine/putrescine-binding protein,Putrescine-binding periplasmi…
DL13591|SC|contig000001	Prodigal:2.60	CDS	285427	285759	.	+	0	ID=DL13591_00267;eC_number=2.4.-.-;inference=ab initio prediction:Prodigal:2.60,similar to AA sequence:RefSeq:YP_005896247.1,protein motif:CLUSTERS:PRK10073,protein motif:TIGRFAMs:TIGR04283,protein motif:Pfam:PF00535.20;locus_tag=DL13591_00267;product=glycosyltransferase PglE,putative glycosyl transferase,transferase 2%2C rSAM/selenodomain-associated,Glycosyl transferase family 2;protein_id=gnl|S…
DL13591|SC|contig000001	Prodigal:2.60	CDS	285767	286525	.	+	0	ID=DL13591_00268;inference=ab initio prediction:Prodigal:2.60,similar to AA sequence:RefSeq:YP_002000964.1,protein motif:CLUSTERS:PRK10073,protein motif:Pfam:PF00535.20;locus_tag=DL13591_00268;product=putative sugar transferase,putative glycosyl transferase,Glycosyl transferase family 2;protein_id=gnl|SC|DL13591_00268
DL13591|SC|contig000001	Prodigal:2.60	CDS	286566	287096	.	+	0	ID=DL13591_00269;gene=yrdA;inference=ab initio prediction:Prodigal:2.60,similar to AA sequence:RefSeq:YP_003082729.1,similar to AA sequence:UniProtKB:P0A9W9,protein motif:CLUSTERS:PRK13627,protein motif:Cdd:COG0110,protein motif:TIGRFAMs:TIGR02287,protein motif:Pfam:PF00132.18;locus_tag=DL13591_00269;product=putative transferase,hypothetical protein,carnitine operon protein CaiE,Acetyltransferase…
DL13591|SC|contig000001	Prodigal:2.60	CDS	287265	287453	.	-	0	ID=DL13591_00270;inference=ab initio prediction:Prodigal:2.60,similar to AA sequence:RefSeq:YP_005882263.1;locus_tag=DL13591_00270;product=Peptide chain release factor;protein_id=gnl|SC|DL13591_00270
DL13591|SC|contig000001	Prodigal:2.60	CDS	287472	289067	.	-	0	ID=DL13591_00271;gene=prfC;inference=ab initio prediction:Prodigal:2.60,similar to AA sequence:RefSeq:YP_207374.1,similar to AA sequence:UniProtKB:P0A7I4,protein motif:CLUSTERS:PRK00741,protein motif:Cdd:COG0050,protein motif:TIGRFAMs:TIGR00503,protein motif:Pfam:PF00009.21;locus_tag=DL13591_00271;product=peptide chain release factor 3,Peptide chain release factor 3,peptide chain release factor 3…
DL13591|SC|contig000001	Prodigal:2.60	CDS	289174	289569	.	-	0	ID=DL13591_00272;eC_number=3.5.4.19;gene=hisI;inference=ab initio prediction:Prodigal:2.60,similar to AA sequence:RefSeq:YP_207375.1,protein motif:CLUSTERS:PRK00051,protein motif:Cdd:COG0139,protein motif:Pfam:PF01502.12;locus_tag=DL13591_00272;product=phosphoribosyl-AMP cyclohydrolase,phosphoribosyl-AMP cyclohydrolase,Phosphoribosyl-AMP cyclohydrolase,Phosphoribosyl-AMP cyclohydrolase;protein_id…
DL13591|SC|contig000001	Prodigal:2.60	CDS	289600	290367	.	-	0	ID=DL13591_00273;eC_number=4.1.3.-;gene=hisF;inference=ab initio prediction:Prodigal:2.60,similar to AA sequence:RefSeq:YP_207376.1,similar to AA sequence:UniProtKB:Q7SIB9,protein motif:CLUSTERS:PRK02083,protein motif:Cdd:COG0107,protein motif:TIGRFAMs:TIGR00735,protein motif:Pfam:PF00977.15;locus_tag=DL13591_00273;product=imidazole glycerol phosphate synthase subunit HisF,Imidazole glycerol phos…
DL13591|SC|contig000001	Prodigal:2.60	CDS	290380	291117	.	-	0	ID=DL13591_00274;eC_number=5.3.1.16,5.3.1.16;gene=hisA;inference=ab initio prediction:Prodigal:2.60,similar to AA sequence:RefSeq:YP_207377.1,similar to AA sequence:UniProtKB:Q4KJS5,protein motif:CLUSTERS:PRK00748,protein motif:Cdd:COG0106,protein motif:TIGRFAMs:TIGR00007,protein motif:Pfam:PF00977.15;locus_tag=DL13591_00274;product=1-(5-phosphoribosyl)-5-[(5- phosphoribosylamino)methylideneamino…
DL13591|SC|contig000001	Prodigal:2.60	CDS	291150	291788	.	-	0	ID=DL13591_00275;eC_number=2.4.2.-;gene=hisH;inference=ab initio prediction:Prodigal:2.60,similar to AA sequence:RefSeq:YP_207378.1,similar to AA sequence:UniProtKB:Q0P8U2,protein motif:CLUSTERS:PRK13146,protein motif:Cdd:COG0107,protein motif:TIGRFAMs:TIGR01855,protein motif:Pfam:PF00117.22;locus_tag=DL13591_00275;product=imidazole glycerol phosphate synthase subunit HisH,Imidazole glycerol phos…
DL13591|SC|contig000001	Prodigal:2.60	CDS	291919	293421	.	-	0	ID=DL13591_00276;eC_number=2.3.1.8;gene=pta;inference=ab initio prediction:Prodigal:2.60,similar to AA sequence:RefSeq:YP_005889089.1,similar to AA sequence:UniProtKB:Q8ZND6,protein motif:CLUSTERS:PRK05632,protein motif:TIGRFAMs:TIGR00651,protein motif:Pfam:PF01515.13;locus_tag=DL13591_00276;product=putative phosphotransacetylase,Phosphate acetyltransferase,phosphate acetyltransferase,phosphate a…
DL13591|SC|contig000001	Prodigal:2.60	CDS	293606	294664	.	-	0	ID=DL13591_00277;eC_number=3.6.3.30;gene=fbpC;inference=ab initio prediction:Prodigal:2.60,similar to AA sequence:RefSeq:YP_207380.1,similar to AA sequence:UniProtKB:Q5FA19,protein motif:CLUSTERS:PRK09452,protein motif:Cdd:COG3842,protein motif:TIGRFAMs:TIGR03265,protein motif:Pfam:PF00005.21;locus_tag=DL13591_00277;product=ABC transporter ATP-binding protein%2C iron related,Fe(3+) ions import AT…
DL13591|SC|contig000001	Prodigal:2.60	CDS	294685	296214	.	-	0	ID=DL13591_00278;gene=fbpB;inference=ab initio prediction:Prodigal:2.60,similar to AA sequence:RefSeq:YP_001598733.1,protein motif:CLUSTERS:PRK09433,protein motif:Cdd:COG4149,protein motif:TIGRFAMs:TIGR00969,protein motif:Pfam:PF00528.16;locus_tag=DL13591_00278;product=iron(III) ABC transporter permease,thiamine transporter membrane protein,ABC-type molybdate transport system%2C permease componen…
DL13591|SC|contig000001	Prodigal:2.60	CDS	296270	297265	.	-	0	ID=DL13591_00279;gene=fbpA;inference=ab initio prediction:Prodigal:2.60,similar to AA sequence:RefSeq:YP_207382.1,similar to AA sequence:UniProtKB:P0A0Y3,protein motif:CLUSTERS:PRK15046,protein motif:Cdd:COG4143,protein motif:TIGRFAMs:TIGR03261,protein motif:Pfam:PF01547.19;locus_tag=DL13591_00279;product=ABC transporter periplasmic binding protein%2C iron related,Major iron-regulated protein,2-a…
DL13591|SC|contig000001	Prodigal:2.60	CDS	297420	297971	.	+	0	ID=DL13591_00280;inference=ab initio prediction:Prodigal:2.60,similar to AA sequence:RefSeq:YP_005897674.1,protein motif:Cdd:COG3676,protein motif:Pfam:PF12762.1;locus_tag=DL13591_00280;product=putative insertion element transposase,Transposase and inactivated derivatives,ISXO2-like transposase domain;protein_id=gnl|SC|DL13591_00280
DL13591|SC|contig000001	Prodigal:2.60	CDS	298039	298494	.	+	0	ID=DL13591_00281;inference=ab initio prediction:Prodigal:2.60,protein motif:Cdd:COG3293;locus_tag=DL13591_00281;product=Transposase and inactivated derivatives;protein_id=gnl|SC|DL13591_00281
DL13591|SC|contig000001	Prodigal:2.60	CDS	299113	299583	.	-	0	ID=DL13591_00282;inference=ab initio prediction:Prodigal:2.60;locus_tag=DL13591_00282;product=hypothetical protein;protein_id=gnl|SC|DL13591_00282
DL13591|SC|contig000001	Prodigal:2.60	CDS	299640	301016	.	-	0	ID=DL13591_00283;eC_number=4.3.2.1,4.3.2.1;gene=argH;inference=ab initio prediction:Prodigal:2.60,similar to AA sequence:RefSeq:YP_207384.1,similar to AA sequence:UniProtKB:P11447,protein motif:CLUSTERS:PRK00855,protein motif:Cdd:COG0165,protein motif:TIGRFAMs:TIGR00838,protein motif:Pfam:PF00206.1;locus_tag=DL13591_00283;product=argininosuccinate lyase,Argininosuccinate lyase,argininosuccinate l…
DL13591|SC|contig000001	Prodigal:2.60	CDS	301035	301904	.	-	0	ID=DL13591_00284;eC_number=2.7.7.9,2.7.7.9;gene=gtaB;inference=ab initio prediction:Prodigal:2.60,similar to AA sequence:RefSeq:YP_207385.1,similar to AA sequence:UniProtKB:Q7A3J9,protein motif:CLUSTERS:PRK13389,protein motif:Cdd:COG4750,protein motif:TIGRFAMs:TIGR01099,protein motif:Pfam:PF00483.17;locus_tag=DL13591_00284;product=UTP-glucose-1-phosphate uridylyltransferase,UTP--glucose-1-phospha…
DL13591|SC|contig000001	Prodigal:2.60	CDS	301932	302531	.	-	0	ID=DL13591_00285;eC_number=3.6.1.19;inference=ab initio prediction:Prodigal:2.60,similar to AA sequence:RefSeq:YP_005879046.1,similar to AA sequence:UniProtKB:Q83FA3,protein motif:CLUSTERS:PRK00120,protein motif:Cdd:COG0127,protein motif:TIGRFAMs:TIGR00042,protein motif:Pfam:PF01725.10;locus_tag=DL13591_00285;product=putative HAM1-like protein,Non-canonical purine NTP pyrophosphatase,dITP/XTP pyr…
DL13591|SC|contig000001	Prodigal:2.60	CDS	302524	302757	.	-	0	ID=DL13591_00286;inference=ab initio prediction:Prodigal:2.60;locus_tag=DL13591_00286;product=hypothetical protein;protein_id=gnl|SC|DL13591_00286
DL13591|SC|contig000001	Prodigal:2.60	CDS	302865	303398	.	-	0	ID=DL13591_00287;eC_number=3.6.1.1;gene=ppa;inference=ab initio prediction:Prodigal:2.60,similar to AA sequence:RefSeq:YP_002000983.1,similar to AA sequence:UniProtKB:P80507,protein motif:CLUSTERS:PRK01250,protein motif:Cdd:COG0221,protein motif:Pfam:PF00719.13;locus_tag=DL13591_00287;product=inorganic pyrophosphatase,Inorganic pyrophosphatase,inorganic pyrophosphatase,Inorganic pyrophosphatase,I…
DL13591|SC|contig000001	Prodigal:2.60	CDS	303500	303958	.	-	0	ID=DL13591_00288;eC_number=3.6.1.-;gene=ntpA;inference=ab initio prediction:Prodigal:2.60,similar to AA sequence:RefSeq:YP_207389.1,similar to AA sequence:UniProtKB:P0AFC0,protein motif:CLUSTERS:PRK09438,protein motif:Cdd:COG2816,protein motif:Pfam:PF00293.1;locus_tag=DL13591_00288;product=dATP pyrophosphohydrolase,Dihydroneopterin triphosphate pyrophosphatase,dihydroneopterin triphosphate pyroph…
DL13591|SC|contig000001	Aragorn:1.2.36	tRNA	304169	304245	.	+	0	ID=DL13591_00289;inference=COORDINATES:profile:Aragorn:1.2.36;locus_tag=DL13591_00289;product=tRNA-Pro(ggg)
DL13591|SC|contig000001	Prodigal:2.60	CDS	304558	306957	.	+	0	ID=DL13591_00290;inference=ab initio prediction:Prodigal:2.60,similar to AA sequence:RefSeq:YP_005879042.1,protein motif:Pfam:PF06255.7;locus_tag=DL13591_00290;product=putative MafB-related protein,Protein of unknown function (DUF1020);protein_id=gnl|SC|DL13591_00290
DL13591|SC|contig000001	Prodigal:2.60	CDS	306968	307429	.	+	0	ID=DL13591_00291;inference=ab initio prediction:Prodigal:2.60;locus_tag=DL13591_00291;product=hypothetical protein;protein_id=gnl|SC|DL13591_00291
DL13591|SC|contig000001	Prodigal:2.60	CDS	307730	308149	.	+	0	ID=DL13591_00292;inference=ab initio prediction:Prodigal:2.60;locus_tag=DL13591_00292;product=hypothetical protein;protein_id=gnl|SC|DL13591_00292
DL13591|SC|contig000001	Prodigal:2.60	CDS	308307	308549	.	+	0	ID=DL13591_00293;inference=ab initio prediction:Prodigal:2.60;locus_tag=DL13591_00293;product=hypothetical protein;protein_id=gnl|SC|DL13591_00293
DL13591|SC|contig000001	Prodigal:2.60	CDS	308875	309159	.	+	0	ID=DL13591_00294;inference=ab initio prediction:Prodigal:2.60;locus_tag=DL13591_00294;product=hypothetical protein;protein_id=gnl|SC|DL13591_00294
DL13591|SC|contig000001	Prodigal:2.60	CDS	309486	309884	.	+	0	ID=DL13591_00295;inference=ab initio prediction:Prodigal:2.60;locus_tag=DL13591_00295;product=hypothetical protein;protein_id=gnl|SC|DL13591_00295
DL13591|SC|contig000001	Prodigal:2.60	CDS	309985	310374	.	+	0	ID=DL13591_00296;inference=ab initio prediction:Prodigal:2.60;locus_tag=DL13591_00296;product=hypothetical protein;protein_id=gnl|SC|DL13591_00296
DL13591|SC|contig000001	Prodigal:2.60	CDS	310522	310911	.	+	0	ID=DL13591_00297;inference=ab initio prediction:Prodigal:2.60;locus_tag=DL13591_00297;product=hypothetical protein;protein_id=gnl|SC|DL13591_00297
DL13591|SC|contig000001	Prodigal:2.60	CDS	310952	312409	.	-	0	ID=DL13591_00298;gene=trkG;inference=ab initio prediction:Prodigal:2.60,similar to AA sequence:RefSeq:NP_273703.1,similar to AA sequence:UniProtKB:P23849,protein motif:CLUSTERS:PRK10750,protein motif:TIGRFAMs:TIGR00933,protein motif:Pfam:PF02386.10;locus_tag=DL13591_00298;product=bis(5'-nucleosyl)-tetraphosphatase,Trk system potassium uptake protein trkG,potassium transporter,potassium uptake pro…
DL13591|SC|contig000001	Prodigal:2.60	CDS	312424	313254	.	-	0	ID=DL13591_00299;eC_number=3.6.1.41;gene=apaH;inference=ab initio prediction:Prodigal:2.60,similar to AA sequence:RefSeq:YP_001598766.1,similar to AA sequence:UniProtKB:Q83SQ2,protein motif:CLUSTERS:PRK00166,protein motif:Cdd:COG4639,protein motif:TIGRFAMs:TIGR00668,protein motif:Pfam:PF00149.22;locus_tag=DL13591_00299;product=diadenosine tetraphosphatase,Bis(5'-nucleosyl)-tetraphosphatase%2C sym…
DL13591|SC|contig000001	Prodigal:2.60	CDS	313332	313721	.	-	0	ID=DL13591_00300;inference=ab initio prediction:Prodigal:2.60,similar to AA sequence:RefSeq:YP_002000989.1,similar to AA sequence:UniProtKB:P44839,protein motif:CLUSTERS:PRK11401,protein motif:TIGRFAMs:TIGR00004,protein motif:Pfam:PF01042.15;locus_tag=DL13591_00300;product=Ribonuclease%2C putative,RutC family protein HI_0719,putative endoribonuclease L-PSP,putative endoribonuclease L-PSP,Endoribo…
DL13591|SC|contig000001	Prodigal:2.60	CDS	313857	314381	.	-	0	ID=DL13591_00301;inference=ab initio prediction:Prodigal:2.60,similar to AA sequence:RefSeq:YP_207398.1,similar to AA sequence:UniProtKB:Q57201,protein motif:Cdd:COG3637,protein motif:Pfam:PF02462.9;locus_tag=DL13591_00301;product=outer membrane protein,hypothetical protein,Opacity protein and related surface antigens,Opacity family porin protein;protein_id=gnl|SC|DL13591_00301
DL13591|SC|contig000001	Prodigal:2.60	CDS	314966	316141	.	-	0	ID=DL13591_00302;eC_number=1.3.99.22;gene=hemN_1;inference=ab initio prediction:Prodigal:2.60,similar to AA sequence:RefSeq:YP_001598769.1,similar to AA sequence:UniProtKB:P32131,protein motif:CLUSTERS:PRK08898,protein motif:Cdd:COG3721,protein motif:TIGRFAMs:TIGR00539,protein motif:Pfam:PF06969.10;locus_tag=DL13591_00302;product=coproporphyrinogen III oxidase,Oxygen-independent coproporphyrinoge…
DL13591|SC|contig000001	Prodigal:2.60	CDS	316198	318723	.	-	0	ID=DL13591_00303;eC_number=6.5.1.2;gene=ligA_1;inference=ab initio prediction:Prodigal:2.60,similar to AA sequence:RefSeq:YP_001598770.1,similar to AA sequence:UniProtKB:P15042,protein motif:CLUSTERS:PRK07956,protein motif:Cdd:COG2818,protein motif:TIGRFAMs:TIGR00575,protein motif:Pfam:PF01653.1;locus_tag=DL13591_00303;product=DNA ligase,DNA ligase,NAD-dependent DNA ligase LigA,3-methyladenine DN…
DL13591|SC|contig000001	Prodigal:2.60	CDS	318871	320157	.	-	0	ID=DL13591_00304;inference=ab initio prediction:Prodigal:2.60,protein motif:Pfam:PF04354.7;locus_tag=DL13591_00304;product=ZipA%2C C-terminal FtsZ-binding domain;protein_id=gnl|SC|DL13591_00304
DL13591|SC|contig000001	Prodigal:2.60	CDS	320351	320923	.	-	0	ID=DL13591_00305;eC_number=3.5.1.28;gene=ampD;inference=ab initio prediction:Prodigal:2.60,similar to AA sequence:RefSeq:YP_207402.1,similar to AA sequence:UniProtKB:P82974,protein motif:CLUSTERS:PRK11789,protein motif:Pfam:PF01510.19;locus_tag=DL13591_00305;product=N-acetyl-anhydromuranmyl-L-alanine amidase,1%2C6-anhydro-N-acetylmuramyl-L-alanine amidase AmpD,N-acetyl-anhydromuranmyl-L-alanine a…
DL13591|SC|contig000001	Prodigal:2.60	CDS	321007	322002	.	+	0	ID=DL13591_00306;gene=yceG;inference=ab initio prediction:Prodigal:2.60,similar to AA sequence:RefSeq:YP_002000997.1,similar to AA sequence:UniProtKB:P28306,protein motif:CLUSTERS:PRK10270,protein motif:TIGRFAMs:TIGR00247,protein motif:Pfam:PF02618.10;locus_tag=DL13591_00306;product=Periplasmic protein,hypothetical protein,putative aminodeoxychorismate lyase,conserved hypothetical protein%2C YceG…
DL13591|SC|contig000001	Prodigal:2.60	CDS	322062	322682	.	+	0	ID=DL13591_00307;eC_number=2.7.4.9,2.7.4.9;gene=tmk;inference=ab initio prediction:Prodigal:2.60,similar to AA sequence:RefSeq:YP_207404.1,similar to AA sequence:UniProtKB:Q2SWM4,protein motif:CLUSTERS:PRK00698,protein motif:TIGRFAMs:TIGR00041,protein motif:Pfam:PF02223.11;locus_tag=DL13591_00307;product=thymidylate kinase,Thymidylate kinase,thymidylate kinase,thymidylate kinase,Thymidylate kinas…
DL13591|SC|contig000001	Prodigal:2.60	CDS	322904	324184	.	+	0	ID=DL13591_00308;eC_number=1.1.1.38,1.1.1.40;gene=maeB;inference=ab initio prediction:Prodigal:2.60,similar to AA sequence:RefSeq:YP_207405.1,similar to AA sequence:UniProtKB:P76558,protein motif:CLUSTERS:PRK07232,protein motif:Pfam:PF03949.9;locus_tag=DL13591_00308;product=malic enzyme%2C malate dehydrogenase/oxaloacetate-decarboxylating,NADP-dependent malic enzyme,bifunctional malic enzyme oxid…
DL13591|SC|contig000001	Prodigal:2.60	CDS	324731	325765	.	+	0	ID=DL13591_00309;eC_number=2.7.1.130,2.7.1.130;gene=lpxK;inference=ab initio prediction:Prodigal:2.60,similar to AA sequence:RefSeq:YP_005879007.1,similar to AA sequence:UniProtKB:P27300,protein motif:CLUSTERS:PRK00652,protein motif:TIGRFAMs:TIGR00682,protein motif:Pfam:PF02606.8;locus_tag=DL13591_00309;product=tetraacyldisaccharide 4'-kinase (lipid A 4'-kinase),Tetraacyldisaccharide 4'-kinase,te…
DL13591|SC|contig000001	Prodigal:2.60	CDS	325965	326552	.	+	0	ID=DL13591_00310;inference=ab initio prediction:Prodigal:2.60,similar to AA sequence:RefSeq:YP_002001002.1,protein motif:Cdd:COG3184,protein motif:Pfam:PF09832.3;locus_tag=DL13591_00310;product=Periplasmic protein,Uncharacterized protein conserved in bacteria,Uncharacterized protein conserved in bacteria (DUF2059);protein_id=gnl|SC|DL13591_00310
DL13591|SC|contig000001	Prodigal:2.60	CDS	326621	326803	.	+	0	ID=DL13591_00311;eC_number=2.7.1.130;inference=ab initio prediction:Prodigal:2.60,similar to AA sequence:RefSeq:YP_005882311.1,similar to AA sequence:UniProtKB:A1IQS5,protein motif:CLUSTERS:PRK11827,protein motif:Pfam:PF03966.10;locus_tag=DL13591_00311;product=tetraacyldisaccharide 4'-kinase,hypothetical protein,hypothetical protein,Trm112p-like protein;protein_id=gnl|SC|DL13591_00311
DL13591|SC|contig000001	Prodigal:2.60	CDS	326800	327561	.	+	0	ID=DL13591_00312;eC_number=2.7.7.38,2.7.7.38;gene=kdsB;inference=ab initio prediction:Prodigal:2.60,similar to AA sequence:RefSeq:YP_207410.1,similar to AA sequence:UniProtKB:P44490,protein motif:CLUSTERS:PRK05450,protein motif:Cdd:COG3980,protein motif:TIGRFAMs:TIGR00466,protein motif:Pfam:PF02348.13;locus_tag=DL13591_00312;product=3-deoxy-manno-octulosonate cytidylyltransferase,3-deoxy-manno-oc…
DL13591|SC|contig000001	Prodigal:2.60	CDS	327584	327985	.	+	0	ID=DL13591_00313;inference=ab initio prediction:Prodigal:2.60,similar to AA sequence:RefSeq:YP_005881761.1;locus_tag=DL13591_00313;product=outer membrane protein P1;protein_id=gnl|SC|DL13591_00313
DL13591|SC|contig000001	Prodigal:2.60	CDS	327940	328203	.	+	0	ID=DL13591_00314;inference=ab initio prediction:Prodigal:2.60,similar to AA sequence:RefSeq:YP_001598273.1;locus_tag=DL13591_00314;product=outer membrane protein P1;protein_id=gnl|SC|DL13591_00314
DL13591|SC|contig000001	Aragorn:1.2.36	tRNA	328360	328452	.	+	0	ID=DL13591_00315;inference=COORDINATES:profile:Aragorn:1.2.36;locus_tag=DL13591_00315;product=tRNA-Ser(gct)
DL13591|SC|contig000001	Prodigal:2.60	CDS	328755	329540	.	+	0	ID=DL13591_00316;eC_number=4.2.1.20;gene=trpA;inference=ab initio prediction:Prodigal:2.60,similar to AA sequence:RefSeq:YP_002001008.1,similar to AA sequence:UniProtKB:O67502,protein motif:CLUSTERS:PRK13111,protein motif:Cdd:COG0159,protein motif:TIGRFAMs:TIGR00262,protein motif:Pfam:PF00290.14;locus_tag=DL13591_00316;product=tryptophan synthase subunit alpha,Tryptophan synthase alpha chain,tryp…
DL13591|SC|contig000001	Prodigal:2.60	CDS	329577	330449	.	+	0	ID=DL13591_00317;eC_number=6.4.1.2,6.4.1.2;gene=accD;inference=ab initio prediction:Prodigal:2.60,similar to AA sequence:RefSeq:YP_207414.1,similar to AA sequence:UniProtKB:Q9HZA7,protein motif:CLUSTERS:PRK05654,protein motif:Cdd:COG4799,protein motif:TIGRFAMs:TIGR00515,protein motif:Pfam:PF01039.16;locus_tag=DL13591_00317;product=acetyl-CoA carboxylase subunit beta,Acetyl-coenzyme A carboxylase …
DL13591|SC|contig000001	Prodigal:2.60	CDS	330509	331120	.	-	0	ID=DL13591_00318;inference=ab initio prediction:Prodigal:2.60,similar to AA sequence:RefSeq:YP_207415.1,protein motif:Pfam:PF08750.5;locus_tag=DL13591_00318;product=Cnp1,CNP1-like family;protein_id=gnl|SC|DL13591_00318
DL13591|SC|contig000001	Prodigal:2.60	CDS	331229	331453	.	+	0	ID=DL13591_00319;eC_number=2.8.1.-;gene=tusA;inference=ab initio prediction:Prodigal:2.60,similar to AA sequence:RefSeq:YP_005878998.1,similar to AA sequence:UniProtKB:P0A890,protein motif:CLUSTERS:PRK00299,protein motif:Cdd:COG2210,protein motif:TIGRFAMs:TIGR03527,protein motif:Pfam:PF01206.1;locus_tag=DL13591_00319;product=putative SirA-like protein,Sulfurtransferase TusA,sulfur transfer protei…
DL13591|SC|contig000001	Prodigal:2.60	CDS	331816	332850	.	+	0	ID=DL13591_00320;eC_number=3.5.2.3,3.5.2.3;gene=pyrC;inference=ab initio prediction:Prodigal:2.60,similar to AA sequence:RefSeq:YP_207418.1,similar to AA sequence:UniProtKB:P05020,protein motif:CLUSTERS:PRK05451,protein motif:Cdd:COG0418,protein motif:TIGRFAMs:TIGR00856,protein motif:Pfam:PF01979.14;locus_tag=DL13591_00320;product=dihydroorotase,Dihydroorotase,dihydroorotase,Dihydroorotase,dihydr…
DL13591|SC|contig000001	Prodigal:2.60	CDS	333216	333641	.	-	0	ID=DL13591_00321;gene=nusB;inference=ab initio prediction:Prodigal:2.60,similar to AA sequence:RefSeq:YP_207419.1,similar to AA sequence:UniProtKB:Q3K652,protein motif:CLUSTERS:PRK00202,protein motif:TIGRFAMs:TIGR01951,protein motif:Pfam:PF01029.12;locus_tag=DL13591_00321;product=transcription antitermination protein NusB,N utilization substance protein B homolog,transcription antitermination pro…
DL13591|SC|contig000001	Prodigal:2.60	CDS	333719	334195	.	-	0	ID=DL13591_00322;eC_number=2.5.1.9,2.5.1.9;gene=ribH;inference=ab initio prediction:Prodigal:2.60,similar to AA sequence:RefSeq:YP_207420.1,similar to AA sequence:UniProtKB:P61714,protein motif:CLUSTERS:PRK00061,protein motif:Cdd:COG1731,protein motif:TIGRFAMs:TIGR00114,protein motif:Pfam:PF00885.13;locus_tag=DL13591_00322;product=6%2C7-dimethyl-8-ribityllumazine synthase,6%2C7-dimethyl-8-ribityl…
DL13591|SC|contig000001	Prodigal:2.60	CDS	334243	334566	.	-	0	ID=DL13591_00323;inference=ab initio prediction:Prodigal:2.60,protein motif:Pfam:PF09951.3;locus_tag=DL13591_00323;product=Protein of unknown function (DUF2185);protein_id=gnl|SC|DL13591_00323
DL13591|SC|contig000001	Prodigal:2.60	CDS	334733	335452	.	+	0	ID=DL13591_00324;eC_number=3.1.26.3,3.1.26.3;gene=rnc;inference=ab initio prediction:Prodigal:2.60,similar to AA sequence:RefSeq:YP_207422.1,similar to AA sequence:UniProtKB:P0A7Y0,protein motif:CLUSTERS:PRK00102,protein motif:TIGRFAMs:TIGR02191,protein motif:Pfam:PF00636.20;locus_tag=DL13591_00324;product=ribonuclease III,Ribonuclease 3,ribonuclease III,ribonuclease III,RNase3 domain;protein_id=…
DL13591|SC|contig000001	Prodigal:2.60	CDS	335410	336423	.	+	0	ID=DL13591_00325;gene=era;inference=ab initio prediction:Prodigal:2.60,similar to AA sequence:RefSeq:NP_273729.1,similar to AA sequence:UniProtKB:P06616,protein motif:CLUSTERS:PRK00089,protein motif:Cdd:COG3596,protein motif:TIGRFAMs:TIGR00436,protein motif:Pfam:PF01926.17;locus_tag=DL13591_00325;product=GTP-binding protein Era,GTP-binding protein Era,GTPase Era,Predicted GTPase,GTP-binding prote…
DL13591|SC|contig000001	Prodigal:2.60	CDS	338151	338777	.	-	0	ID=DL13591_00326;eC_number=5.3.1.24,5.3.1.24;gene=trpF;inference=ab initio prediction:Prodigal:2.60,similar to AA sequence:RefSeq:YP_005898160.1,similar to AA sequence:UniProtKB:Q56320,protein motif:CLUSTERS:PRK01222,protein motif:Cdd:COG0135,protein motif:Pfam:PF00697.16;locus_tag=DL13591_00326;product=phosphoribosylanthranilate isomerase,N-(5'-phosphoribosyl)anthranilate isomerase,N-(5'-phospho…
DL13591|SC|contig000001	Prodigal:2.60	CDS	338836	339327	.	-	0	ID=DL13591_00327;gene=greB;inference=ab initio prediction:Prodigal:2.60,similar to AA sequence:RefSeq:YP_207425.1,similar to AA sequence:UniProtKB:P30128,protein motif:CLUSTERS:PRK01885,protein motif:Cdd:COG0782,protein motif:TIGRFAMs:TIGR01461,protein motif:Pfam:PF03449.9;locus_tag=DL13591_00327;product=transcription elongation factor GreB,Transcript cleavage factor greB,transcription elongation…
DL13591|SC|contig000001	Prodigal:2.60	CDS	339427	340971	.	-	0	ID=DL13591_00328;eC_number=2.4.2.14,2.4.2.14;gene=purF;inference=ab initio prediction:Prodigal:2.60,similar to AA sequence:RefSeq:YP_207426.1,similar to AA sequence:UniProtKB:P0AG16,protein motif:CLUSTERS:PRK09246,protein motif:Cdd:COG0034,protein motif:TIGRFAMs:TIGR01134,protein motif:Pfam:PF00310.1;locus_tag=DL13591_00328;product=amidophosphoribosyltransferase,Amidophosphoribosyltransferase,ami…
DL13591|SC|contig000001	Prodigal:2.60	CDS	341179	341676	.	-	0	ID=DL13591_00329;gene=cvpA;inference=ab initio prediction:Prodigal:2.60,similar to AA sequence:RefSeq:YP_207427.1,similar to AA sequence:UniProtKB:P08550,protein motif:CLUSTERS:PRK10845,protein motif:Pfam:PF02674.10;locus_tag=DL13591_00329;product=bacteriocin production protein,Pur regulon 18 kDa protein,colicin V production protein,Colicin V production protein;protein_id=gnl|SC|DL13591_00329
DL13591|SC|contig000001	Prodigal:2.60	CDS	341669	342667	.	-	0	ID=DL13591_00330;inference=ab initio prediction:Prodigal:2.60,similar to AA sequence:RefSeq:YP_207428.1,protein motif:TIGRFAMs:TIGR02223,protein motif:Pfam:PF05036.7;locus_tag=DL13591_00330;product=tetrapac protein,cell division protein FtsN,Sporulation related domain;protein_id=gnl|SC|DL13591_00330
DL13591|SC|contig000001	Prodigal:2.60	CDS	342680	343954	.	-	0	ID=DL13591_00331;gene=folC;inference=ab initio prediction:Prodigal:2.60,similar to AA sequence:RefSeq:YP_207429.1,similar to AA sequence:UniProtKB:P08192,protein motif:CLUSTERS:PRK10846,protein motif:Cdd:COG0285,protein motif:TIGRFAMs:TIGR01499,protein motif:Pfam:PF08245.6;locus_tag=DL13591_00331;product=bifunctional folylpolyglutamate synthase/dihydrofolate synthase,Bifunctional protein folC,bif…
DL13591|SC|contig000001	Prodigal:2.60	CDS	343985	344431	.	-	0	ID=DL13591_00332;inference=ab initio prediction:Prodigal:2.60,similar to AA sequence:RefSeq:YP_005893542.1;locus_tag=DL13591_00332;product=putative transcriptional regulator FolI;protein_id=gnl|SC|DL13591_00332
DL13591|SC|contig000001	Prodigal:2.60	CDS	344436	344795	.	-	0	ID=DL13591_00333;inference=ab initio prediction:Prodigal:2.60,similar to AA sequence:RefSeq:YP_002003220.1;locus_tag=DL13591_00333;product=VacJ-like protein;protein_id=gnl|SC|DL13591_00333
DL13591|SC|contig000001	Prodigal:2.60	CDS	344868	345617	.	-	0	ID=DL13591_00334;gene=glnQ;inference=ab initio prediction:Prodigal:2.60,similar to AA sequence:RefSeq:YP_001598805.1,similar to AA sequence:UniProtKB:P10346,protein motif:CLUSTERS:PRK09493,protein motif:Cdd:COG4598,protein motif:TIGRFAMs:TIGR03005,protein motif:Pfam:PF00005.21;locus_tag=DL13591_00334;product=amino acid permease ATP-binding protein,Glutamine transport ATP-binding protein GlnQ,glut…
DL13591|SC|contig000001	Prodigal:2.60	CDS	345769	346548	.	-	0	ID=DL13591_00335;eC_number=2.1.1.182;gene=ksgA;inference=ab initio prediction:Prodigal:2.60,similar to AA sequence:RefSeq:YP_207435.1,similar to AA sequence:UniProtKB:P06992,protein motif:CLUSTERS:PRK00274,protein motif:Cdd:COG0030,protein motif:TIGRFAMs:TIGR00755,protein motif:Pfam:PF00398.14;locus_tag=DL13591_00335;product=dimethyladenosine transferase,Ribosomal RNA small subunit methyltransfer…
DL13591|SC|contig000001	Prodigal:2.60	CDS	346745	347434	.	+	0	ID=DL13591_00336;inference=ab initio prediction:Prodigal:2.60,similar to AA sequence:RefSeq:YP_005878981.1,protein motif:Cdd:COG3663,protein motif:TIGRFAMs:TIGR04274;locus_tag=DL13591_00336;product=putative DNA glycosylase,G:T/U mismatch-specific DNA glycosylase,DNA-deoxyinosine glycosylase;protein_id=gnl|SC|DL13591_00336
DL13591|SC|contig000001	Prodigal:2.60	CDS	347517	348719	.	+	0	ID=DL13591_00337;eC_number=4.2.1.20,4.2.1.20;gene=trpB;inference=ab initio prediction:Prodigal:2.60,similar to AA sequence:RefSeq:YP_207436.1,similar to AA sequence:UniProtKB:Q2KE82,protein motif:CLUSTERS:PRK04346,protein motif:Cdd:COG0159,protein motif:TIGRFAMs:TIGR00263,protein motif:Pfam:PF00291.19;locus_tag=DL13591_00337;product=tryptophan synthase subunit beta,Tryptophan synthase beta chain,…
DL13591|SC|contig000001	Prodigal:2.60	CDS	348898	353586	.	-	0	ID=DL13591_00338;eC_number=3.4.24.13,3.4.21.72;gene=iga_1;inference=ab initio prediction:Prodigal:2.60,similar to AA sequence:RefSeq:YP_207437.1,similar to AA sequence:UniProtKB:P09790,protein motif:Cdd:COG3468,protein motif:TIGRFAMs:TIGR02794,protein motif:Pfam:PF02395.1;locus_tag=DL13591_00338;product=IgA-specific metalloendopeptidase,IgA-specific serine endopeptidase autotransporter precursor,…
DL13591|SC|contig000001	Prodigal:2.60	CDS	354815	355936	.	+	0	ID=DL13591_00339;gene=comA_1;inference=ab initio prediction:Prodigal:2.60,similar to AA sequence:RefSeq:YP_003082806.1,protein motif:CLUSTERS:PRK11539,protein motif:TIGRFAMs:TIGR00361,protein motif:Pfam:PF03772.10;locus_tag=DL13591_00339;product=competence protein ComA,ComEC family competence protein,DNA internalization-related competence protein ComEC/Rec2,Competence protein;protein_id=gnl|SC|DL…
DL13591|SC|contig000001	Prodigal:2.60	CDS	355891	357120	.	+	0	ID=DL13591_00340;gene=comA_2;inference=ab initio prediction:Prodigal:2.60,similar to AA sequence:RefSeq:YP_003082806.1,protein motif:CLUSTERS:PRK11539,protein motif:TIGRFAMs:TIGR00361,protein motif:Pfam:PF03772.10;locus_tag=DL13591_00340;product=competence protein ComA,ComEC family competence protein,DNA internalization-related competence protein ComEC/Rec2,Competence protein;protein_id=gnl|SC|DL…
DL13591|SC|contig000001	Prodigal:2.60	CDS	357178	357981	.	-	0	ID=DL13591_00341;gene=comL;inference=ab initio prediction:Prodigal:2.60,similar to AA sequence:RefSeq:YP_207439.1,similar to AA sequence:UniProtKB:Q9K0B1,protein motif:CLUSTERS:PRK10866,protein motif:Cdd:COG4105,protein motif:TIGRFAMs:TIGR03302;locus_tag=DL13591_00341;product=ComL,Competence lipoprotein ComL precursor,outer membrane biogenesis protein BamD,DNA uptake lipoprotein,outer membrane as…
DL13591|SC|contig000001	Prodigal:2.60	CDS	358034	359104	.	+	0	ID=DL13591_00342;eC_number=5.4.99.23;gene=rluD;inference=ab initio prediction:Prodigal:2.60,similar to AA sequence:RefSeq:YP_001598812.1,similar to AA sequence:UniProtKB:P33643,protein motif:CLUSTERS:PRK11180,protein motif:TIGRFAMs:TIGR00005,protein motif:Pfam:PF00849.16;locus_tag=DL13591_00342;product=ribosomal large subunit pseudouridine synthase D,Ribosomal large subunit pseudouridine synthase…
DL13591|SC|contig000001	Prodigal:2.60	CDS	359257	360204	.	-	0	ID=DL13591_00343;inference=ab initio prediction:Prodigal:2.60,similar to AA sequence:RefSeq:YP_003082809.1,protein motif:TIGRFAMs:TIGR00841,protein motif:Pfam:PF01758.10;locus_tag=DL13591_00343;product=putative transmembrane transport protein,bile acid transporter,Sodium Bile acid symporter family;protein_id=gnl|SC|DL13591_00343
DL13591|SC|contig000001	Prodigal:2.60	CDS	360281	360472	.	-	0	ID=DL13591_00344;inference=ab initio prediction:Prodigal:2.60;locus_tag=DL13591_00344;product=hypothetical protein;protein_id=gnl|SC|DL13591_00344
DL13591|SC|contig000001	Prodigal:2.60	CDS	360763	361542	.	+	0	ID=DL13591_00345;gene=yfiH;inference=ab initio prediction:Prodigal:2.60,similar to AA sequence:UniProtKB:P33644,protein motif:CLUSTERS:PRK10723,protein motif:TIGRFAMs:TIGR00726,protein motif:Pfam:PF02578.9;locus_tag=DL13591_00345;product=Laccase domain protein yfiH,hypothetical protein,uncharacterized protein%2C YfiH family,Multi-copper polyphenol oxidoreductase laccase;protein_id=gnl|SC|DL13591_…
DL13591|SC|contig000001	Prodigal:2.60	CDS	361594	362073	.	+	0	ID=DL13591_00346;gene=lptE;inference=ab initio prediction:Prodigal:2.60,similar to AA sequence:RefSeq:YP_002001054.1,similar to AA sequence:UniProtKB:P0ADC1,protein motif:CLUSTERS:PRK10796,protein motif:Pfam:PF04390.6;locus_tag=DL13591_00346;product=Rare lipoprotein B%2C putative,Rare lipoprotein B,LPS-assembly lipoprotein RlpB,Lipopolysaccharide-assembly;protein_id=gnl|SC|DL13591_00346
DL13591|SC|contig000001	Prodigal:2.60	CDS	362075	363073	.	+	0	ID=DL13591_00347;eC_number=2.7.7.7,2.7.7.7;gene=holA;inference=ab initio prediction:Prodigal:2.60,similar to AA sequence:RefSeq:YP_207444.1,similar to AA sequence:UniProtKB:P28630,protein motif:CLUSTERS:PRK05574,protein motif:TIGRFAMs:TIGR01128,protein motif:Pfam:PF06144.7;locus_tag=DL13591_00347;product=DNA polymerase III subunit delta,DNA polymerase III subunit delta,DNA polymerase III subunit …
DL13591|SC|contig000001	Prodigal:2.60	CDS	363194	363613	.	+	0	ID=DL13591_00348;inference=ab initio prediction:Prodigal:2.60,similar to AA sequence:RefSeq:YP_004049095.1;locus_tag=DL13591_00348;product=membrane protein;protein_id=gnl|SC|DL13591_00348
DL13591|SC|contig000001	Prodigal:2.60	CDS	363638	364204	.	+	0	ID=DL13591_00349;inference=ab initio prediction:Prodigal:2.60,similar to AA sequence:RefSeq:YP_002001057.1,protein motif:Pfam:PF06271.6;locus_tag=DL13591_00349;product=Membrane protein,RDD family;protein_id=gnl|SC|DL13591_00349
DL13591|SC|contig000001	Prodigal:2.60	CDS	364288	365172	.	-	0	ID=DL13591_00350;inference=ab initio prediction:Prodigal:2.60,similar to AA sequence:UniProtKB:P44726,protein motif:CLUSTERS:PRK11820,protein motif:TIGRFAMs:TIGR00255,protein motif:Pfam:PF03755.7;locus_tag=DL13591_00350;product=hypothetical protein,hypothetical protein,conserved hypothetical protein,YicC-like family%2C N-terminal region;protein_id=gnl|SC|DL13591_00350
DL13591|SC|contig000001	Prodigal:2.60	CDS	365656	366519	.	-	0	ID=DL13591_00351;gene=rpoH;inference=ab initio prediction:Prodigal:2.60,similar to AA sequence:RefSeq:YP_207448.1,similar to AA sequence:UniProtKB:P0AGB3,protein motif:CLUSTERS:PRK06596,protein motif:TIGRFAMs:TIGR02392,protein motif:Pfam:PF04545.10;locus_tag=DL13591_00351;product=RNA polymerase factor sigma-32,Heat shock regulatory protein F33.4,RNA polymerase factor sigma-32,alternative sigma fa…
DL13591|SC|contig000001	Prodigal:2.60	CDS	366783	368357	.	-	0	ID=DL13591_00352;eC_number=2.3.1.-;gene=lnt;inference=ab initio prediction:Prodigal:2.60,similar to AA sequence:RefSeq:YP_001598822.1,similar to AA sequence:UniProtKB:P23930,protein motif:CLUSTERS:PRK00302,protein motif:TIGRFAMs:TIGR00546,protein motif:Pfam:PF00795.1;locus_tag=DL13591_00352;product=apolipoprotein N-acyltransferase,Apolipoprotein N-acyltransferase,apolipoprotein N-acyltransferase,…
DL13591|SC|contig000001	Prodigal:2.60	CDS	368390	368776	.	-	0	ID=DL13591_00353;gene=yedI;inference=ab initio prediction:Prodigal:2.60,similar to AA sequence:UniProtKB:P46125,protein motif:CLUSTERS:PRK10062,protein motif:Cdd:COG2354,protein motif:Pfam:PF05661.6;locus_tag=DL13591_00353;product=Inner membrane protein yedI,hypothetical protein,Uncharacterized protein conserved in bacteria,Protein of unknown function (DUF808);protein_id=gnl|SC|DL13591_00353
DL13591|SC|contig000001	Prodigal:2.60	CDS	368830	369129	.	+	0	ID=DL13591_00354;inference=ab initio prediction:Prodigal:2.60;locus_tag=DL13591_00354;product=hypothetical protein;protein_id=gnl|SC|DL13591_00354
DL13591|SC|contig000001	Prodigal:2.60	CDS	369312	369632	.	+	0	ID=DL13591_00355;inference=ab initio prediction:Prodigal:2.60,similar to AA sequence:RefSeq:YP_002001064.1,protein motif:CLUSTERS:PRK05326,protein motif:Cdd:COG3263;locus_tag=DL13591_00355;product=potassium/proton antiporter,potassium/proton antiporter,NhaP-type Na+/H+ and K+/H+ antiporters with a unique C-terminal domain;protein_id=gnl|SC|DL13591_00355
DL13591|SC|contig000001	Prodigal:2.60	CDS	369785	370075	.	+	0	ID=DL13591_00356;inference=ab initio prediction:Prodigal:2.60,similar to AA sequence:RefSeq:YP_002001064.1;locus_tag=DL13591_00356;product=potassium/proton antiporter;protein_id=gnl|SC|DL13591_00356
DL13591|SC|contig000001	Prodigal:2.60	CDS	370138	370539	.	-	0	ID=DL13591_00357;gene=cycA;inference=ab initio prediction:Prodigal:2.60,similar to AA sequence:RefSeq:YP_005882357.1,similar to AA sequence:UniProtKB:Q5SME3,protein motif:CLUSTERS:PRK14486,protein motif:Cdd:COG2010,protein motif:TIGRFAMs:TIGR00782,protein motif:Pfam:PF00034.15;locus_tag=DL13591_00357;product=putative cytochrome C,Cytochrome c552,putative bifunctional cbb3-type cytochrome c oxidas…
DL13591|SC|contig000001	Prodigal:2.60	CDS	370731	371813	.	-	0	ID=DL13591_00358;eC_number=4.99.1.1;gene=hemH;inference=ab initio prediction:Prodigal:2.60,similar to AA sequence:RefSeq:YP_002001066.1,similar to AA sequence:UniProtKB:P23871,protein motif:CLUSTERS:PRK00035,protein motif:Cdd:COG0276,protein motif:TIGRFAMs:TIGR00109,protein motif:Pfam:PF00762.1;locus_tag=DL13591_00358;product=ferrochelatase,Ferrochelatase,ferrochelatase,Protoheme ferro-lyase (fer…
DL13591|SC|contig000001	Prodigal:2.60	CDS	371823	372938	.	-	0	ID=DL13591_00359;eC_number=2.4.2.29,2.4.2.29;gene=tgt;inference=ab initio prediction:Prodigal:2.60,similar to AA sequence:RefSeq:YP_207454.1,similar to AA sequence:UniProtKB:P0A847,protein motif:CLUSTERS:PRK00112,protein motif:TIGRFAMs:TIGR00430,protein motif:Pfam:PF01702.12;locus_tag=DL13591_00359;product=queuine tRNA-ribosyltransferase,Queuine tRNA-ribosyltransferase,queuine tRNA-ribosyltransfe…
DL13591|SC|contig000001	Aragorn:1.2.36	tRNA	373117	373193	.	+	0	ID=DL13591_00360;inference=COORDINATES:profile:Aragorn:1.2.36;locus_tag=DL13591_00360;product=tRNA-Val(gac)
DL13591|SC|contig000001	Prodigal:2.60	CDS	373247	375160	.	+	0	ID=DL13591_00361;eC_number=6.1.1.3;gene=thrS;inference=ab initio prediction:Prodigal:2.60,similar to AA sequence:RefSeq:YP_002001068.1,similar to AA sequence:UniProtKB:P0A8M3,protein motif:CLUSTERS:PRK00413,protein motif:Cdd:COG0442,protein motif:TIGRFAMs:TIGR00418,protein motif:Pfam:PF00587.19;locus_tag=DL13591_00361;product=threonyl-tRNA synthetase,Threonine--tRNA ligase,threonyl-tRNA synthetas…
DL13591|SC|contig000001	Prodigal:2.60	CDS	375295	375699	.	+	0	ID=DL13591_00362;gene=infC;inference=ab initio prediction:Prodigal:2.60,similar to AA sequence:RefSeq:YP_207456.1,similar to AA sequence:UniProtKB:P0A707,protein motif:CLUSTERS:PRK00028,protein motif:Cdd:COG0290,protein motif:TIGRFAMs:TIGR00168,protein motif:Pfam:PF00707.16;locus_tag=DL13591_00362;product=translation initiation factor IF-3,Translation initiation factor IF-3,translation initiation…
DL13591|SC|contig000001	Prodigal:2.60	CDS	375846	376043	.	+	0	ID=DL13591_00363;gene=rpmI;inference=ab initio prediction:Prodigal:2.60,similar to AA sequence:RefSeq:YP_005889168.1,similar to AA sequence:UniProtKB:P0A7Q1,protein motif:CLUSTERS:PRK00172,protein motif:Cdd:COG0291,protein motif:TIGRFAMs:TIGR00001,protein motif:Pfam:PF01632.13;locus_tag=DL13591_00363;product=putative 50S ribosomal protein L35,Ribosomal protein A,50S ribosomal protein L35,Ribosoma…
DL13591|SC|contig000001	Prodigal:2.60	CDS	376056	376415	.	+	0	ID=DL13591_00364;gene=rplT;inference=ab initio prediction:Prodigal:2.60,similar to AA sequence:RefSeq:YP_207458.1,similar to AA sequence:UniProtKB:P0A7L3,protein motif:CLUSTERS:PRK05185,protein motif:TIGRFAMs:TIGR01032,protein motif:Pfam:PF00453.12;locus_tag=DL13591_00364;product=50S ribosomal protein L20,50S ribosomal protein L20,50S ribosomal protein L20,ribosomal protein L20,Ribosomal protein …
DL13591|SC|contig000001	Prodigal:2.60	CDS	376695	377753	.	+	0	ID=DL13591_00365;eC_number=6.1.1.20,6.1.1.20;gene=pheS;inference=ab initio prediction:Prodigal:2.60,similar to AA sequence:RefSeq:YP_005903392.1,similar to AA sequence:UniProtKB:P08312,protein motif:CLUSTERS:PRK00488,protein motif:Cdd:COG0016,protein motif:TIGRFAMs:TIGR00468,protein motif:Pfam:PF01409.14;locus_tag=DL13591_00365;product=phenylalanyl-tRNA synthetase subunit alpha,Phenylalanine--tRN…
DL13591|SC|contig000001	Prodigal:2.60	CDS	377930	378994	.	+	0	ID=DL13591_00366;inference=ab initio prediction:Prodigal:2.60,similar to AA sequence:RefSeq:YP_005878958.1,protein motif:Cdd:COG4938;locus_tag=DL13591_00366;product=putative ATPase,Uncharacterized conserved protein;protein_id=gnl|SC|DL13591_00366
DL13591|SC|contig000001	Prodigal:2.60	CDS	379001	379519	.	+	0	ID=DL13591_00367;inference=ab initio prediction:Prodigal:2.60;locus_tag=DL13591_00367;product=hypothetical protein;protein_id=gnl|SC|DL13591_00367
DL13591|SC|contig000001	Prodigal:2.60	CDS	379555	381918	.	+	0	ID=DL13591_00368;eC_number=6.1.1.20,6.1.1.20;gene=pheT;inference=ab initio prediction:Prodigal:2.60,similar to AA sequence:RefSeq:YP_207463.1,similar to AA sequence:UniProtKB:P07395,protein motif:CLUSTERS:PRK00629,protein motif:Cdd:COG0072,protein motif:TIGRFAMs:TIGR00472,protein motif:Pfam:PF03483.11;locus_tag=DL13591_00368;product=phenylalanyl-tRNA synthetase subunit beta,Phenylalanine--tRNA li…
DL13591|SC|contig000001	Prodigal:2.60	CDS	381992	382294	.	+	0	ID=DL13591_00369;gene=ihfA;inference=ab initio prediction:Prodigal:2.60,similar to AA sequence:RefSeq:YP_207464.1,similar to AA sequence:UniProtKB:Q5PH86,protein motif:CLUSTERS:PRK00285,protein motif:TIGRFAMs:TIGR00987,protein motif:Pfam:PF00216.15;locus_tag=DL13591_00369;product=integration host factor subunit alpha,Integration host factor subunit alpha,integration host factor subunit alpha,inte…
DL13591|SC|contig000001	Prodigal:2.60	CDS	382278	382586	.	+	0	ID=DL13591_00370;inference=ab initio prediction:Prodigal:2.60;locus_tag=DL13591_00370;product=hypothetical protein;protein_id=gnl|SC|DL13591_00370
DL13591|SC|contig000001	Prodigal:2.60	CDS	382916	383401	.	+	0	ID=DL13591_00371;gene=fxsA;inference=ab initio prediction:Prodigal:2.60,similar to AA sequence:RefSeq:YP_207466.1,protein motif:CLUSTERS:PRK11463,protein motif:Cdd:COG3030,protein motif:Pfam:PF04186.7;locus_tag=DL13591_00371;product=FxsA protein,phage T7 F exclusion suppressor FxsA,Protein affecting phage T7 exclusion by the F plasmid,FxsA cytoplasmic membrane protein;protein_id=gnl|SC|DL13591_00…
DL13591|SC|contig000001	Prodigal:2.60	CDS	383661	383900	.	+	0	ID=DL13591_00372;inference=ab initio prediction:Prodigal:2.60;locus_tag=DL13591_00372;product=hypothetical protein;protein_id=gnl|SC|DL13591_00372
DL13591|SC|contig000001	Prodigal:2.60	CDS	384114	385415	.	+	0	ID=DL13591_00373;eC_number=2.6.1.62;gene=bioA;inference=ab initio prediction:Prodigal:2.60,similar to AA sequence:RefSeq:YP_001598841.1,similar to AA sequence:UniProtKB:P12995,protein motif:CLUSTERS:PRK06173,protein motif:Cdd:COG4992,protein motif:TIGRFAMs:TIGR00508,protein motif:Pfam:PF00202.15;locus_tag=DL13591_00373;product=adenosylmethionine-8-amino-7-oxononanoate aminotransferase,Adenosylmet…
DL13591|SC|contig000001	Prodigal:2.60	CDS	385412	386059	.	+	0	ID=DL13591_00374;eC_number=6.3.3.3,6.3.3.3;gene=bioD;inference=ab initio prediction:Prodigal:2.60,similar to AA sequence:RefSeq:YP_003082835.1,similar to AA sequence:UniProtKB:P13000,protein motif:CLUSTERS:PRK00090,protein motif:TIGRFAMs:TIGR00347;locus_tag=DL13591_00374;product=dithiobiotin synthetase,ATP-dependent dethiobiotin synthetase BioD 1,dithiobiotin synthetase,dethiobiotin synthase;prot…
DL13591|SC|contig000001	Prodigal:2.60	CDS	386660	387103	.	+	0	ID=DL13591_00375;inference=ab initio prediction:Prodigal:2.60;locus_tag=DL13591_00375;product=hypothetical protein;protein_id=gnl|SC|DL13591_00375
DL13591|SC|contig000001	Prodigal:2.60	CDS	387551	388036	.	+	0	ID=DL13591_00376;inference=ab initio prediction:Prodigal:2.60,similar to AA sequence:RefSeq:YP_003082836.1,protein motif:CLUSTERS:PRK11655,protein motif:Cdd:COG3161,protein motif:Pfam:PF04345.7;locus_tag=DL13591_00376;product=putative 4-hydroxybenzoate synthetase,chorismate pyruvate lyase,4-hydroxybenzoate synthetase (chorismate lyase),Chorismate lyase;protein_id=gnl|SC|DL13591_00376
DL13591|SC|contig000001	Prodigal:2.60	CDS	388066	388956	.	+	0	ID=DL13591_00377;eC_number=2.5.1.-;gene=ubiA;inference=ab initio prediction:Prodigal:2.60,similar to AA sequence:RefSeq:YP_003082837.1,similar to AA sequence:UniProtKB:P0AGK1,protein motif:CLUSTERS:PRK12848,protein motif:Cdd:COG0109,protein motif:TIGRFAMs:TIGR01474,protein motif:Pfam:PF01040.12;locus_tag=DL13591_00377;product=4-hydroxybenzoate octaprenyltransferase,4-hydroxybenzoate octaprenyltra…
DL13591|SC|contig000001	Prodigal:2.60	CDS	389141	389590	.	+	0	ID=DL13591_00378;eC_number=2.7.1.-;gene=ptsN;inference=ab initio prediction:Prodigal:2.60,similar to AA sequence:RefSeq:YP_207472.1,similar to AA sequence:UniProtKB:P69829,protein motif:CLUSTERS:PRK10896,protein motif:TIGRFAMs:TIGR01419,protein motif:Pfam:PF00359.1;locus_tag=DL13591_00378;product=two-component system transcriptional response regulator,Nitrogen regulatory protein,PTS system sugar …
DL13591|SC|contig000001	Prodigal:2.60	CDS	389592	390554	.	+	0	ID=DL13591_00379;eC_number=2.7.11.-;gene=hprK;inference=ab initio prediction:Prodigal:2.60,similar to AA sequence:RefSeq:YP_207473.1,similar to AA sequence:UniProtKB:Q9S1H5,protein motif:CLUSTERS:PRK05428,protein motif:TIGRFAMs:TIGR00679,protein motif:Pfam:PF07475.1;locus_tag=DL13591_00379;product=HPr kinase/phosphorylase,HPr kinase/phosphorylase,HPr kinase/phosphorylase,HPr(Ser) kinase/phosphata…
DL13591|SC|contig000001	Prodigal:2.60	CDS	390535	391389	.	+	0	ID=DL13591_00380;gene=yhbJ;inference=ab initio prediction:Prodigal:2.60,similar to AA sequence:RefSeq:YP_005893587.1,similar to AA sequence:UniProtKB:P0A894,protein motif:CLUSTERS:PRK05416,protein motif:Cdd:COG1660,protein motif:Pfam:PF03668.9;locus_tag=DL13591_00380;product=ATP-binding protein,hypothetical protein,glmZ(sRNA)-inactivating NTPase,Predicted P-loop-containing kinase,P-loop ATPase pr…
DL13591|SC|contig000001	Prodigal:2.60	CDS	391470	392411	.	+	0	ID=DL13591_00381;gene=rbgA;inference=ab initio prediction:Prodigal:2.60,similar to AA sequence:RefSeq:YP_207475.1,similar to AA sequence:UniProtKB:O31743,protein motif:CLUSTERS:PRK09563,protein motif:Cdd:COG3596,protein motif:TIGRFAMs:TIGR03596,protein motif:Pfam:PF01926.17;locus_tag=DL13591_00381;product=ribosomal biogenesis GTPase,Ribosome biogenesis GTPase A,GTPase YlqF,Predicted GTPase,riboso…
DL13591|SC|contig000001	Prodigal:2.60	CDS	392512	393114	.	+	0	ID=DL13591_00382;gene=scpB;inference=ab initio prediction:Prodigal:2.60,similar to AA sequence:RefSeq:YP_002001091.1,similar to AA sequence:UniProtKB:Q83CP9,protein motif:CLUSTERS:PRK00135,protein motif:TIGRFAMs:TIGR00281,protein motif:Pfam:PF04079.10;locus_tag=DL13591_00382;product=Segregation and condensation protein B,Segregation and condensation protein B homolog,segregation and condensation …
DL13591|SC|contig000001	Prodigal:2.60	CDS	393298	394971	.	+	0	ID=DL13591_00383;gene=recN;inference=ab initio prediction:Prodigal:2.60,similar to AA sequence:RefSeq:YP_005878942.1,similar to AA sequence:UniProtKB:P05824,protein motif:CLUSTERS:PRK10869,protein motif:Cdd:COG0419,protein motif:TIGRFAMs:TIGR00634,protein motif:Pfam:PF02463.13;locus_tag=DL13591_00383;product=DNA repair protein RecN (recombination protein N),Recombination protein N,recombination a…
DL13591|SC|contig000001	Aragorn:1.2.36	tRNA	395081	395157	.	+	0	ID=DL13591_00384;inference=COORDINATES:profile:Aragorn:1.2.36;locus_tag=DL13591_00384;product=tRNA-Arg(acg)
DL13591|SC|contig000001	Aragorn:1.2.36	tRNA	395175	395249	.	+	0	ID=DL13591_00385;inference=COORDINATES:profile:Aragorn:1.2.36;locus_tag=DL13591_00385;product=tRNA-Glu(ttc)
DL13591|SC|contig000001	Prodigal:2.60	CDS	395773	396450	.	+	0	ID=DL13591_00386;inference=ab initio prediction:Prodigal:2.60,similar to AA sequence:RefSeq:YP_005897674.1,protein motif:Cdd:COG3676,protein motif:Pfam:PF12762.1;locus_tag=DL13591_00386;product=putative insertion element transposase,Transposase and inactivated derivatives,ISXO2-like transposase domain;protein_id=gnl|SC|DL13591_00386
DL13591|SC|contig000001	Prodigal:2.60	CDS	396796	398415	.	-	0	ID=DL13591_00387;gene=mnmC;inference=ab initio prediction:Prodigal:2.60,similar to AA sequence:RefSeq:YP_005878940.1,similar to AA sequence:UniProtKB:Q8XCQ7,protein motif:CLUSTERS:PRK01747,protein motif:Cdd:COG4121,protein motif:TIGRFAMs:TIGR03197,protein motif:Pfam:PF01266.18;locus_tag=DL13591_00387;product=putative oxidoreductase,tRNA 5-methylaminomethyl-2-thiouridine biosynthesis bifunctional …
DL13591|SC|contig000001	Prodigal:2.60	CDS	398535	398903	.	+	0	ID=DL13591_00388;inference=ab initio prediction:Prodigal:2.60,protein motif:Cdd:COG3536,protein motif:Pfam:PF06155.6;locus_tag=DL13591_00388;product=Uncharacterized protein conserved in bacteria,Protein of unknown function (DUF971);protein_id=gnl|SC|DL13591_00388
DL13591|SC|contig000001	Prodigal:2.60	CDS	398946	399683	.	+	0	ID=DL13591_00389;eC_number=2.1.1.163;gene=ubiE;inference=ab initio prediction:Prodigal:2.60,similar to AA sequence:RefSeq:YP_207480.1,similar to AA sequence:UniProtKB:P0A887,protein motif:CLUSTERS:PRK00216,protein motif:Cdd:COG4798,protein motif:TIGRFAMs:TIGR01934,protein motif:Pfam:PF01209.12;locus_tag=DL13591_00389;product=ubiquinone/menaquinone biosynthesis methyltransferase,Ubiquinone/menaqui…
DL13591|SC|contig000001	Prodigal:2.60	CDS	399903	400382	.	+	0	ID=DL13591_00390;inference=ab initio prediction:Prodigal:2.60,similar to AA sequence:RefSeq:YP_005893594.1;locus_tag=DL13591_00390;product=putative lipoprotein;protein_id=gnl|SC|DL13591_00390
DL13591|SC|contig000001	Prodigal:2.60	CDS	400509	401003	.	-	0	ID=DL13591_00391;eC_number=2.7.6.3,2.7.6.3;gene=folK;inference=ab initio prediction:Prodigal:2.60,similar to AA sequence:RefSeq:YP_207482.1,similar to AA sequence:UniProtKB:P43777,protein motif:CLUSTERS:PRK14092,protein motif:TIGRFAMs:TIGR01498,protein motif:Pfam:PF01288.14;locus_tag=DL13591_00391;product=2-amino-4-hydroxy-6- hydroxymethyldihydropteridine pyrophosphokinase,2-amino-4-hydroxy-6-hyd…
DL13591|SC|contig000001	Prodigal:2.60	CDS	401013	401387	.	-	0	ID=DL13591_00392;gene=sirB2;inference=ab initio prediction:Prodigal:2.60,similar to AA sequence:RefSeq:YP_002001100.1,similar to AA sequence:UniProtKB:Q46755,protein motif:CLUSTERS:PRK10278,protein motif:Pfam:PF04247.6;locus_tag=DL13591_00392;product=Regulator,hypothetical protein,hypothetical protein,Invasion gene expression up-regulator%2C SirB;protein_id=gnl|SC|DL13591_00392
DL13591|SC|contig000001	Prodigal:2.60	CDS	401441	402007	.	-	0	ID=DL13591_00393;inference=ab initio prediction:Prodigal:2.60,similar to AA sequence:RefSeq:YP_005878934.1,protein motif:Pfam:PF06962.6;locus_tag=DL13591_00393;product=putative rRNA methyltransferase,Putative rRNA methylase;protein_id=gnl|SC|DL13591_00393
DL13591|SC|contig000001	Prodigal:2.60	CDS	402092	402385	.	-	0	ID=DL13591_00394;gene=hfq;inference=ab initio prediction:Prodigal:2.60,similar to AA sequence:RefSeq:YP_001598859.1,similar to AA sequence:UniProtKB:Q9KV11,protein motif:CLUSTERS:PRK00395,protein motif:TIGRFAMs:TIGR02383,protein motif:Pfam:PF01423.16;locus_tag=DL13591_00394;product=host factor-I protein,hypothetical protein,RNA-binding protein Hfq,RNA chaperone Hfq,LSM domain;protein_id=gnl|SC|DL…
DL13591|SC|contig000001	Prodigal:2.60	CDS	402514	403452	.	-	0	ID=DL13591_00395;eC_number=3.4.21.-;gene=pbpG;inference=ab initio prediction:Prodigal:2.60,similar to AA sequence:RefSeq:YP_003082852.1,similar to AA sequence:UniProtKB:P0AFI5,protein motif:CLUSTERS:PRK11669,protein motif:Pfam:PF00768.14;locus_tag=DL13591_00395;product=D-alanyl-D-alanine carboxypeptidase,D-alanyl-D-alanine endopeptidase precursor,D-alanyl-D-alanine endopeptidase,D-alanyl-D-alanin…
DL13591|SC|contig000001	Prodigal:2.60	CDS	403773	404213	.	+	0	ID=DL13591_00396;eC_number=1.11.1.15;gene=bcp;inference=ab initio prediction:Prodigal:2.60,similar to AA sequence:RefSeq:YP_002001106.1,similar to AA sequence:UniProtKB:Q83CY8,protein motif:CLUSTERS:PRK09437,protein motif:TIGRFAMs:TIGR03137,protein motif:Pfam:PF00578.15;locus_tag=DL13591_00396;product=Bacterioferritin comigratory protein,Putative peroxiredoxin bcp,thioredoxin-dependent thiol pero…
DL13591|SC|contig000001	Prodigal:2.60	CDS	404265	405140	.	+	0	ID=DL13591_00397;gene=xerD;inference=ab initio prediction:Prodigal:2.60,similar to AA sequence:RefSeq:YP_002001107.1,similar to AA sequence:UniProtKB:P0A8P8,protein motif:CLUSTERS:PRK00283,protein motif:Cdd:COG4974,protein motif:TIGRFAMs:TIGR02225,protein motif:Pfam:PF00589.16;locus_tag=DL13591_00397;product=XerD protein,Tyrosine recombinase XerD,site-specific tyrosine recombinase XerD,Site-speci…
DL13591|SC|contig000001	Prodigal:2.60	CDS	405312	405512	.	+	0	ID=DL13591_00398;inference=ab initio prediction:Prodigal:2.60,similar to AA sequence:RefSeq:YP_002001108.1,protein motif:Pfam:PF04324.9;locus_tag=DL13591_00398;product=putative ferredoxin,BFD-like [2Fe-2S] binding domain;protein_id=gnl|SC|DL13591_00398
DL13591|SC|contig000001	Prodigal:2.60	CDS	405678	405911	.	+	0	ID=DL13591_00399;inference=ab initio prediction:Prodigal:2.60,similar to AA sequence:RefSeq:YP_002001110.1,protein motif:Pfam:PF05768.8;locus_tag=DL13591_00399;product=Thioredoxin,Glutaredoxin-like domain (DUF836);protein_id=gnl|SC|DL13591_00399
DL13591|SC|contig000001	Prodigal:2.60	CDS	406626	407501	.	-	0	ID=DL13591_00400;eC_number=1.1.1.133;gene=rfbD;inference=ab initio prediction:Prodigal:2.60,similar to AA sequence:RefSeq:NP_273798.1,similar to AA sequence:UniProtKB:P26392,protein motif:CLUSTERS:PRK09987,protein motif:TIGRFAMs:TIGR01214,protein motif:Pfam:PF04321.11;locus_tag=DL13591_00400;product=dTDP-L-rhamnose synthase,dTDP-4-dehydrorhamnose reductase,dTDP-4-dehydrorhamnose reductase,dTDP-4-…
DL13591|SC|contig000001	Prodigal:2.60	CDS	407700	408563	.	+	0	ID=DL13591_00401;eC_number=6.3.2.6,6.3.2.6;gene=purC;inference=ab initio prediction:Prodigal:2.60,similar to AA sequence:RefSeq:YP_974798.1,similar to AA sequence:UniProtKB:A0R4I0,protein motif:CLUSTERS:PRK13961,protein motif:Cdd:COG0152,protein motif:TIGRFAMs:TIGR00081,protein motif:Pfam:PF01259.12;locus_tag=DL13591_00401;product=phosphoribosylaminoimidazole-succinocarboxamide synthase,Phosphori…
DL13591|SC|contig000001	Prodigal:2.60	CDS	408800	410920	.	+	0	ID=DL13591_00402;eC_number=2.7.7.8,2.7.7.8;gene=pnp;inference=ab initio prediction:Prodigal:2.60,similar to AA sequence:RefSeq:YP_974799.1,similar to AA sequence:UniProtKB:Q9K062,protein motif:CLUSTERS:PRK11824,protein motif:Cdd:COG4785,protein motif:TIGRFAMs:TIGR03591,protein motif:Pfam:PF01138.15;locus_tag=DL13591_00402;product=polynucleotide phosphorylase,Polyribonucleotide nucleotidyltransfer…
DL13591|SC|contig000001	Prodigal:2.60	CDS	410993	411661	.	-	0	ID=DL13591_00403;inference=ab initio prediction:Prodigal:2.60,similar to AA sequence:RefSeq:YP_004049045.1,protein motif:Cdd:COG2836;locus_tag=DL13591_00403;product=membrane protein,Uncharacterized conserved protein;protein_id=gnl|SC|DL13591_00403
DL13591|SC|contig000001	Prodigal:2.60	CDS	411675	411971	.	-	0	ID=DL13591_00404;inference=ab initio prediction:Prodigal:2.60,similar to AA sequence:RefSeq:YP_001598871.1;locus_tag=DL13591_00404;product=lipoprotein;protein_id=gnl|SC|DL13591_00404
DL13591|SC|contig000001	Prodigal:2.60	CDS	412109	412960	.	+	0	ID=DL13591_00405;eC_number=5.1.1.7,5.1.1.7;gene=dapF;inference=ab initio prediction:Prodigal:2.60,similar to AA sequence:RefSeq:YP_207495.1,similar to AA sequence:UniProtKB:P44859,protein motif:CLUSTERS:PRK00450,protein motif:Cdd:COG0253,protein motif:TIGRFAMs:TIGR00652,protein motif:Pfam:PF01678.13;locus_tag=DL13591_00405;product=diaminopimelate epimerase,Diaminopimelate epimerase,diaminopimelat…
DL13591|SC|contig000001	Prodigal:2.60	CDS	412957	413562	.	+	0	ID=DL13591_00406;inference=ab initio prediction:Prodigal:2.60,similar to AA sequence:RefSeq:YP_002001118.1;locus_tag=DL13591_00406;product=membrane protein;protein_id=gnl|SC|DL13591_00406
DL13591|SC|contig000001	Prodigal:2.60	CDS	413756	414688	.	+	0	ID=DL13591_00407;eC_number=2.5.1.47,2.5.1.47;gene=cysK;inference=ab initio prediction:Prodigal:2.60,similar to AA sequence:RefSeq:YP_004049041.1,similar to AA sequence:UniProtKB:Q7DDL5,protein motif:CLUSTERS:PRK10717,protein motif:Cdd:COG0031,protein motif:TIGRFAMs:TIGR01139,protein motif:Pfam:PF00291.19;locus_tag=DL13591_00407;product=cysteine synthase,Cysteine synthase,cysteine synthase A,Cyste…
DL13591|SC|contig000001	Prodigal:2.60	CDS	415151	416056	.	+	0	ID=DL13591_00408;inference=ab initio prediction:Prodigal:2.60,similar to AA sequence:RefSeq:YP_004049040.1,protein motif:Cdd:COG5006,protein motif:TIGRFAMs:TIGR00950,protein motif:Pfam:PF00892.14;locus_tag=DL13591_00408;product=integral membrane protein,Predicted permease%2C DMT superfamily,carboxylate/amino acid/amine transporter,EamA-like transporter family;protein_id=gnl|SC|DL13591_00408
DL13591|SC|contig000001	Prodigal:2.60	CDS	416470	417489	.	-	0	ID=DL13591_00409;eC_number=3.4.21.89;gene=lepB;inference=ab initio prediction:Prodigal:2.60,similar to AA sequence:RefSeq:YP_207499.1,similar to AA sequence:UniProtKB:P00803,protein motif:CLUSTERS:PRK10861,protein motif:Cdd:COG4959,protein motif:TIGRFAMs:TIGR02227,protein motif:Pfam:PF00717.17;locus_tag=DL13591_00409;product=signal peptidase I,Signal peptidase I,signal peptidase I,Type IV secreto…
DL13591|SC|contig000001	Prodigal:2.60	CDS	417634	419427	.	-	0	ID=DL13591_00410;eC_number=3.6.5.-;gene=lepA;inference=ab initio prediction:Prodigal:2.60,similar to AA sequence:RefSeq:YP_207500.1,similar to AA sequence:UniProtKB:P60785,protein motif:CLUSTERS:PRK05433,protein motif:Cdd:COG0050,protein motif:TIGRFAMs:TIGR01393,protein motif:Pfam:PF06421.6;locus_tag=DL13591_00410;product=GTP-binding protein LepA,Elongation factor 4,GTP-binding protein LepA,GTPas…
DL13591|SC|contig000001	Prodigal:2.60	CDS	419569	420270	.	-	0	ID=DL13591_00411;eC_number=3.2.2.9;gene=mtnN;inference=ab initio prediction:Prodigal:2.60,similar to AA sequence:RefSeq:YP_002001127.1,similar to AA sequence:UniProtKB:Q9KPI8,protein motif:CLUSTERS:PRK05584,protein motif:TIGRFAMs:TIGR01704,protein motif:Pfam:PF01048.14;locus_tag=DL13591_00411;product=putative nucleoside phosphorylase,5'-methylthioadenosine/S-adenosylhomocysteine nucleosidase,5'-m…
DL13591|SC|contig000001	Prodigal:2.60	CDS	420438	421568	.	+	0	ID=DL13591_00412;gene=pilT_1;inference=ab initio prediction:Prodigal:2.60,similar to AA sequence:RefSeq:YP_002001128.1,similar to AA sequence:UniProtKB:P24559,protein motif:CLUSTERS:PRK10436,protein motif:Cdd:COG2804,protein motif:TIGRFAMs:TIGR01420,protein motif:Pfam:PF00437.14;locus_tag=DL13591_00412;product=Twitching motility protein,Twitching mobility protein,hypothetical protein,Type II secr…
DL13591|SC|contig000001	Prodigal:2.60	CDS	421602	422579	.	+	0	ID=DL13591_00413;eC_number=2.7.7.7,2.7.7.7;gene=dnaX;inference=ab initio prediction:Prodigal:2.60,similar to AA sequence:RefSeq:YP_207503.1,similar to AA sequence:UniProtKB:P06710,protein motif:CLUSTERS:PRK08699,protein motif:TIGRFAMs:TIGR00678;locus_tag=DL13591_00413;product=DNA polymerase III subunit delta',DNA polymerase III subunit tau,DNA polymerase III subunit delta',DNA polymerase III%2C d…
DL13591|SC|contig000001	Prodigal:2.60	CDS	422583	422933	.	+	0	ID=DL13591_00414;inference=ab initio prediction:Prodigal:2.60,similar to AA sequence:RefSeq:YP_207504.1,protein motif:TIGRFAMs:TIGR02266;locus_tag=DL13591_00414;product=type 4 pilus biogenesis protein,Myxococcus xanthus paralogous domain;protein_id=gnl|SC|DL13591_00414
DL13591|SC|contig000001	Prodigal:2.60	CDS	422938	423717	.	+	0	ID=DL13591_00415;eC_number=3.1.21.-;gene=ycfH;inference=ab initio prediction:Prodigal:2.60,similar to AA sequence:RefSeq:YP_002001131.1,similar to AA sequence:UniProtKB:P0AFQ7,protein motif:CLUSTERS:PRK10812,protein motif:Cdd:COG0084,protein motif:TIGRFAMs:TIGR00010,protein motif:Pfam:PF01026.15;locus_tag=DL13591_00415;product=Mg-dependent DNase,Uncharacterized deoxyribonuclease YcfH,putative DNA…
DL13591|SC|contig000001	Prodigal:2.60	CDS	424058	424369	.	+	0	ID=DL13591_00416;gene=grxD;inference=ab initio prediction:Prodigal:2.60,similar to AA sequence:RefSeq:YP_207507.1,similar to AA sequence:UniProtKB:P0AC69,protein motif:CLUSTERS:PRK10824,protein motif:Cdd:COG0424,protein motif:TIGRFAMs:TIGR00365,protein motif:Pfam:PF00462.18;locus_tag=DL13591_00416;product=glutaredoxin-like protein GrlA,Monothiol glutaredoxin,glutaredoxin-4,Nucleotide-binding prot…
DL13591|SC|contig000001	Prodigal:2.60	CDS	424369	424485	.	+	0	ID=DL13591_00417;inference=ab initio prediction:Prodigal:2.60;locus_tag=DL13591_00417;product=hypothetical protein;protein_id=gnl|SC|DL13591_00417
DL13591|SC|contig000001	Prodigal:2.60	CDS	424475	425101	.	+	0	ID=DL13591_00418;eC_number=2.4.2.9,2.4.2.9;gene=upp;inference=ab initio prediction:Prodigal:2.60,similar to AA sequence:RefSeq:YP_207509.1,similar to AA sequence:UniProtKB:P0A8F0,protein motif:CLUSTERS:PRK00129,protein motif:TIGRFAMs:TIGR01091,protein motif:Pfam:PF00156.21;locus_tag=DL13591_00418;product=uracil phosphoribosyltransferase,Uracil phosphoribosyltransferase,uracil phosphoribosyltransf…
DL13591|SC|contig000001	Prodigal:2.60	CDS	425124	425444	.	+	0	ID=DL13591_00419;inference=ab initio prediction:Prodigal:2.60,protein motif:Cdd:COG4390,protein motif:Pfam:PF10084.3;locus_tag=DL13591_00419;product=Uncharacterized protein conserved in bacteria,Uncharacterized protein conserved in bacteria (DUF2322);protein_id=gnl|SC|DL13591_00419
DL13591|SC|contig000001	Prodigal:2.60	CDS	425695	426114	.	+	0	ID=DL13591_00420;inference=ab initio prediction:Prodigal:2.60,similar to AA sequence:RefSeq:YP_001598887.1;locus_tag=DL13591_00420;product=secreted protein;protein_id=gnl|SC|DL13591_00420
DL13591|SC|contig000001	Prodigal:2.60	CDS	426135	426896	.	+	0	ID=DL13591_00421;eC_number=4.2.1.75;gene=hemD;inference=ab initio prediction:Prodigal:2.60,similar to AA sequence:RefSeq:YP_005891603.1,protein motif:CLUSTERS:PRK05928,protein motif:Cdd:COG1587,protein motif:Pfam:PF02602.9;locus_tag=DL13591_00421;product=uroporphyrinogen-III synthase,uroporphyrinogen-III synthase,Uroporphyrinogen-III synthase,Uroporphyrinogen-III synthase HemD;protein_id=gnl|SC|D…
DL13591|SC|contig000001	Prodigal:2.60	CDS	426911	428245	.	+	0	ID=DL13591_00422;eC_number=2.1.1.107;gene=hemX;inference=ab initio prediction:Prodigal:2.60,similar to AA sequence:RefSeq:YP_002001142.1,similar to AA sequence:UniProtKB:P09127,protein motif:CLUSTERS:PRK06975,protein motif:Cdd:COG1587,protein motif:Pfam:PF04375.8;locus_tag=DL13591_00422;product=uroporphyrin-III C-methyltransferase,Putative uroporphyrinogen-III C-methyltransferase,bifunctional uro…
DL13591|SC|contig000001	Prodigal:2.60	CDS	428242	429459	.	+	0	ID=DL13591_00423;inference=ab initio prediction:Prodigal:2.60,similar to AA sequence:RefSeq:YP_004049026.1,protein motif:Cdd:COG3071,protein motif:TIGRFAMs:TIGR00540,protein motif:Pfam:PF07219.7;locus_tag=DL13591_00423;product=HemY protein,Uncharacterized enzyme of heme biosynthesis,heme biosynthesis-associated TPR protein,HemY protein N-terminus;protein_id=gnl|SC|DL13591_00423
DL13591|SC|contig000001	Prodigal:2.60	CDS	429534	430598	.	+	0	ID=DL13591_00424;eC_number=4.1.1.37,4.1.1.37;gene=hemE;inference=ab initio prediction:Prodigal:2.60,similar to AA sequence:RefSeq:YP_207518.1,similar to AA sequence:UniProtKB:Q83PB7,protein motif:CLUSTERS:PRK00115,protein motif:Cdd:COG0407,protein motif:TIGRFAMs:TIGR01464,protein motif:Pfam:PF01208.11;locus_tag=DL13591_00424;product=uroporphyrinogen decarboxylase,Uroporphyrinogen decarboxylase,ur…
DL13591|SC|contig000001	Prodigal:2.60	CDS	430688	432154	.	+	0	ID=DL13591_00425;gene=radA;inference=ab initio prediction:Prodigal:2.60,similar to AA sequence:RefSeq:YP_005898068.1,protein motif:CLUSTERS:PRK11823,protein motif:Cdd:COG0467,protein motif:TIGRFAMs:TIGR00416,protein motif:Pfam:PF06745.7;locus_tag=DL13591_00425;product=DNA repair protein RadA,DNA repair protein RadA,RecA-superfamily ATPases implicated in signal transduction,DNA repair protein RadA…
DL13591|SC|contig000001	Prodigal:2.60	CDS	432431	432910	.	-	0	ID=DL13591_00426;inference=ab initio prediction:Prodigal:2.60,similar to AA sequence:RefSeq:YP_005891608.1,protein motif:Cdd:COG3439,protein motif:Pfam:PF03625.8;locus_tag=DL13591_00426;product=Protein CrcB,Uncharacterized conserved protein,Domain of unknown function DUF302;protein_id=gnl|SC|DL13591_00426
DL13591|SC|contig000001	Prodigal:2.60	CDS	433035	433394	.	-	0	ID=DL13591_00427;eC_number=2.8.1.1;gene=pspE;inference=ab initio prediction:Prodigal:2.60,similar to AA sequence:RefSeq:YP_005882421.1,similar to AA sequence:UniProtKB:P23857,protein motif:CLUSTERS:PRK10287,protein motif:Cdd:COG2210,protein motif:TIGRFAMs:TIGR02981,protein motif:Pfam:PF00581.14;locus_tag=DL13591_00427;product=putative phage shock protein E,Thiosulfate sulfurtransferase PspE precu…
DL13591|SC|contig000001	Prodigal:2.60	CDS	433433	437047	.	-	0	ID=DL13591_00428;eC_number=3.1.11.5,3.1.11.5;gene=recB;inference=ab initio prediction:Prodigal:2.60,similar to AA sequence:RefSeq:YP_004049020.1,similar to AA sequence:UniProtKB:P08394,protein motif:CLUSTERS:PRK10876,protein motif:TIGRFAMs:TIGR00609,protein motif:Pfam:PF00580.15;locus_tag=DL13591_00428;product=exodeoxyribonuclease V subunit beta,Exodeoxyribonuclease V beta chain,exonuclease V sub…
DL13591|SC|contig000001	Prodigal:2.60	CDS	437280	438368	.	-	0	ID=DL13591_00429;eC_number=1.11.1.-;gene=yfeX;inference=ab initio prediction:Prodigal:2.60,similar to AA sequence:RefSeq:YP_005878899.1,similar to AA sequence:UniProtKB:P76536,protein motif:TIGRFAMs:TIGR01413,protein motif:Pfam:PF04261.6;locus_tag=DL13591_00429;product=putative peroxidase,Probable deferrochelatase/peroxidase YfeX,Dyp-type peroxidase family,Dyp-type peroxidase family;protein_id=gn…
DL13591|SC|contig000001	Prodigal:2.60	CDS	438476	439300	.	+	0	ID=DL13591_00430;inference=ab initio prediction:Prodigal:2.60,similar to AA sequence:RefSeq:YP_207528.1,similar to AA sequence:UniProtKB:P45024,protein motif:CLUSTERS:PRK11260,protein motif:TIGRFAMs:TIGR01096,protein motif:Pfam:PF00497.14;locus_tag=DL13591_00430;product=ABC transporter periplasmic binding protein%2C amino acid,Probable amino-acid ABC transporter-binding protein HI_1080 precursor,…
DL13591|SC|contig000001	Prodigal:2.60	CDS	439290	440006	.	+	0	ID=DL13591_00431;gene=tcyB;inference=ab initio prediction:Prodigal:2.60,similar to AA sequence:RefSeq:YP_207529.1,similar to AA sequence:UniProtKB:P42200,protein motif:CLUSTERS:PRK15100,protein motif:Cdd:COG4597,protein motif:TIGRFAMs:TIGR03004,protein motif:Pfam:PF00528.16;locus_tag=DL13591_00431;product=ABC transporter permease%2C amino acid,L-cystine transport system permease protein tcyB,amin…
DL13591|SC|contig000001	Prodigal:2.60	CDS	440016	440771	.	+	0	ID=DL13591_00432;eC_number=3.6.3.-;gene=tcyC;inference=ab initio prediction:Prodigal:2.60,similar to AA sequence:RefSeq:YP_207530.1,similar to AA sequence:UniProtKB:P39456,protein motif:CLUSTERS:PRK11264,protein motif:Cdd:COG4598,protein motif:TIGRFAMs:TIGR03005,protein motif:Pfam:PF00005.21;locus_tag=DL13591_00432;product=ABC transporter ATP-binding protein%2C amino acid,L-cystine import ATP-bin…
DL13591|SC|contig000001	Prodigal:2.60	CDS	440791	442173	.	-	0	ID=DL13591_00433;eC_number=5.4.2.2,5.4.2.2;gene=algC;inference=ab initio prediction:Prodigal:2.60,similar to AA sequence:RefSeq:YP_207531.1,similar to AA sequence:UniProtKB:P26276,protein motif:CLUSTERS:PRK09542,protein motif:TIGRFAMs:TIGR03990,protein motif:Pfam:PF02878.10;locus_tag=DL13591_00433;product=phosphoglucomutase,Phosphomannomutase/phosphoglucomutase,phosphomannomutase/phosphoglucomuta…
DL13591|SC|contig000001	Prodigal:2.60	CDS	442340	442849	.	-	0	ID=DL13591_00434;eC_number=5.2.1.8,5.2.1.8;gene=ppiB;inference=ab initio prediction:Prodigal:2.60,similar to AA sequence:RefSeq:YP_207532.1,similar to AA sequence:UniProtKB:P23869,protein motif:CLUSTERS:PRK10791,protein motif:Pfam:PF00160.15;locus_tag=DL13591_00434;product=peptidyl-prolyl cis-trans isomerase B,Peptidyl-prolyl cis-trans isomerase B,peptidyl-prolyl cis-trans isomerase B (rotamase B…
DL13591|SC|contig000001	Prodigal:2.60	CDS	442968	444383	.	-	0	ID=DL13591_00435;gene=sdcS;inference=ab initio prediction:Prodigal:2.60,similar to AA sequence:RefSeq:YP_001598905.1,similar to AA sequence:UniProtKB:Q7A4P8,protein motif:Cdd:COG0049,protein motif:TIGRFAMs:TIGR00785,protein motif:Pfam:PF00939.13;locus_tag=DL13591_00435;product=NadC family protein,Na(+)/dicarboxylate symporter,Ribosomal protein S7,transporter%2C divalent anion:Na+ symporter (DASS)…
DL13591|SC|contig000001	Prodigal:2.60	CDS	444614	444976	.	-	0	ID=DL13591_00436;inference=ab initio prediction:Prodigal:2.60,similar to AA sequence:RefSeq:YP_005896076.1,protein motif:Cdd:COG5652,protein motif:Pfam:PF04892.6;locus_tag=DL13591_00436;product=VanZ family protein,Predicted integral membrane protein,VanZ like family;protein_id=gnl|SC|DL13591_00436
DL13591|SC|contig000001	Prodigal:2.60	CDS	444973	445179	.	-	0	ID=DL13591_00437;inference=ab initio prediction:Prodigal:2.60,similar to AA sequence:RefSeq:YP_002001162.1;locus_tag=DL13591_00437;product=Putative ring dioxygenase subunit beta;protein_id=gnl|SC|DL13591_00437
DL13591|SC|contig000001	Prodigal:2.60	CDS	445240	445818	.	-	0	ID=DL13591_00438;eC_number=3.1.1.29,3.1.1.29;gene=pth;inference=ab initio prediction:Prodigal:2.60,similar to AA sequence:RefSeq:YP_207535.1,similar to AA sequence:UniProtKB:P0A7D1,protein motif:CLUSTERS:PRK05426,protein motif:Cdd:COG0193,protein motif:TIGRFAMs:TIGR00447,protein motif:Pfam:PF01195.13;locus_tag=DL13591_00438;product=peptidyl-tRNA hydrolase,Peptidyl-tRNA hydrolase,peptidyl-tRNA hyd…
DL13591|SC|contig000001	Prodigal:2.60	CDS	445871	446149	.	-	0	ID=DL13591_00439;inference=ab initio prediction:Prodigal:2.60,similar to AA sequence:RefSeq:YP_002001164.1,similar to AA sequence:UniProtKB:P43994,protein motif:CLUSTERS:PRK01777,protein motif:Pfam:PF03658.8;locus_tag=DL13591_00439;product=Protein rnfH,hypothetical protein,hypothetical protein,Uncharacterised protein family (UPF0125);protein_id=gnl|SC|DL13591_00439
DL13591|SC|contig000001	Prodigal:2.60	CDS	446142	446579	.	-	0	ID=DL13591_00440;gene=ratA;inference=ab initio prediction:Prodigal:2.60,similar to AA sequence:RefSeq:YP_005900029.1,similar to AA sequence:UniProtKB:P0AGL5,protein motif:CLUSTERS:PRK10724,protein motif:Pfam:PF03364.14;locus_tag=DL13591_00440;product=oligoketide cyclase/lipid transport protein,Ribosome association toxin RatA,hypothetical protein,Polyketide cyclase / dehydrase and lipid transport;…
DL13591|SC|contig000001	Prodigal:2.60	CDS	446794	448761	.	-	0	ID=DL13591_00441;eC_number=3.4.24.-;gene=ftsH;inference=ab initio prediction:Prodigal:2.60,similar to AA sequence:RefSeq:YP_002001166.1,similar to AA sequence:UniProtKB:P0AAI3,protein motif:CLUSTERS:PRK10733,protein motif:Cdd:COG5269,protein motif:TIGRFAMs:TIGR01241,protein motif:Pfam:PF01434.12;locus_tag=DL13591_00441;product=cell division protein FtsH,ATP-dependent zinc metalloprotease FtsH,ATP…
DL13591|SC|contig000001	Prodigal:2.60	CDS	448825	449445	.	-	0	ID=DL13591_00442;eC_number=2.1.1.166;gene=rlmE;inference=ab initio prediction:Prodigal:2.60,similar to AA sequence:RefSeq:YP_002001167.1,similar to AA sequence:UniProtKB:P0C0R7,protein motif:CLUSTERS:PRK11188,protein motif:Cdd:COG3269,protein motif:TIGRFAMs:TIGR00438,protein motif:Pfam:PF01728.13;locus_tag=DL13591_00442;product=putative cell division protein,Ribosomal RNA large subunit methyltran…
DL13591|SC|contig000001	Prodigal:2.60	CDS	449555	449839	.	+	0	ID=DL13591_00443;inference=ab initio prediction:Prodigal:2.60,similar to AA sequence:RefSeq:YP_003082899.1,similar to AA sequence:UniProtKB:P71376,protein motif:CLUSTERS:PRK10343,protein motif:TIGRFAMs:TIGR00253,protein motif:Pfam:PF01985.15;locus_tag=DL13591_00443;product=putative RNA-binding protein,RNA-binding protein HI_1333,RNA-binding protein YhbY,putative RNA-binding protein%2C YhbY family…
DL13591|SC|contig000001	Prodigal:2.60	CDS	450022	451023	.	+	0	ID=DL13591_00444;eC_number=4.2.1.24,4.2.1.24;gene=hemB;inference=ab initio prediction:Prodigal:2.60,similar to AA sequence:RefSeq:YP_004049003.1,similar to AA sequence:UniProtKB:Q59643,protein motif:CLUSTERS:PRK09283,protein motif:Cdd:COG0113,protein motif:Pfam:PF00490.15;locus_tag=DL13591_00444;product=delta-aminolevulinic acid dehydratase,Delta-aminolevulinic acid dehydratase,delta-aminolevulin…
DL13591|SC|contig000001	Prodigal:2.60	CDS	451086	452243	.	-	0	ID=DL13591_00445;eC_number=2.5.1.48,4.4.1.8;gene=metC;inference=ab initio prediction:Prodigal:2.60,similar to AA sequence:RefSeq:YP_003082902.1,similar to AA sequence:UniProtKB:A2RM21,protein motif:CLUSTERS:PRK07811,protein motif:Cdd:COG0276,protein motif:TIGRFAMs:TIGR01328,protein motif:Pfam:PF01053.14;locus_tag=DL13591_00445;product=cystathionine gamma-synthase,Cystathionine beta-lyase,cystathi…
DL13591|SC|contig000001	Prodigal:2.60	CDS	452435	453208	.	+	0	ID=DL13591_00446;eC_number=3.5.4.16;gene=folE2;inference=ab initio prediction:Prodigal:2.60,similar to AA sequence:RefSeq:YP_001598914.1,similar to AA sequence:UniProtKB:Q5F9K6,protein motif:CLUSTERS:PRK13674,protein motif:TIGRFAMs:TIGR00294,protein motif:Pfam:PF02649.8;locus_tag=DL13591_00446;product=putative GTP cyclohydrolase,GTP cyclohydrolase folE2,putative GTP cyclohydrolase,conserved hypot…
DL13591|SC|contig000001	Prodigal:2.60	CDS	453220	453393	.	+	0	ID=DL13591_00447;inference=ab initio prediction:Prodigal:2.60;locus_tag=DL13591_00447;product=hypothetical protein;protein_id=gnl|SC|DL13591_00447
DL13591|SC|contig000001	Prodigal:2.60	CDS	453408	454073	.	+	0	ID=DL13591_00448;eC_number=1.-.-.-;inference=ab initio prediction:Prodigal:2.60,similar to AA sequence:RefSeq:YP_207544.1,similar to AA sequence:UniProtKB:Q57431,protein motif:CLUSTERS:PRK11053,protein motif:Pfam:PF00881.18;locus_tag=DL13591_00448;product=oxidoreductase%2C NAD(P)H-flavin,Putative NAD(P)H nitroreductase,dihydropteridine reductase,Nitroreductase family;protein_id=gnl|SC|DL13591_004…
DL13591|SC|contig000001	Prodigal:2.60	CDS	454128	454886	.	-	0	ID=DL13591_00449;eC_number=5.4.99.21;gene=rluF;inference=ab initio prediction:Prodigal:2.60,similar to AA sequence:RefSeq:YP_002001174.1,similar to AA sequence:UniProtKB:P32684,protein motif:CLUSTERS:PRK10475,protein motif:TIGRFAMs:TIGR00093,protein motif:Pfam:PF00849.16;locus_tag=DL13591_00449;product=RNA-binding protein,Ribosomal large subunit pseudouridine synthase F,23S rRNA pseudouridine syn…
DL13591|SC|contig000001	Prodigal:2.60	CDS	454911	455801	.	-	0	ID=DL13591_00450;eC_number=2.7.1.23,2.7.1.23;gene=ppnK;inference=ab initio prediction:Prodigal:2.60,similar to AA sequence:RefSeq:YP_207546.1,similar to AA sequence:UniProtKB:P65774,protein motif:CLUSTERS:PRK04539,protein motif:Cdd:COG0061,protein motif:Pfam:PF01513.15;locus_tag=DL13591_00450;product=inorganic polyphosphate/ATP-NAD kinase,Probable inorganic polyphosphate/ATP-NAD kinase,inorganic …
DL13591|SC|contig000001	Prodigal:2.60	CDS	455821	456387	.	-	0	ID=DL13591_00451;inference=ab initio prediction:Prodigal:2.60,protein motif:Cdd:COG3165;locus_tag=DL13591_00451;product=Uncharacterized protein conserved in bacteria;protein_id=gnl|SC|DL13591_00451
DL13591|SC|contig000001	Prodigal:2.60	CDS	456447	457214	.	-	0	ID=DL13591_00452;gene=yeeZ;inference=ab initio prediction:Prodigal:2.60,similar to AA sequence:UniProtKB:P0AD12;locus_tag=DL13591_00452;product=hypothetical protein;protein_id=gnl|SC|DL13591_00452
DL13591|SC|contig000001	Prodigal:2.60	CDS	457269	457913	.	-	0	ID=DL13591_00453;gene=fadR;inference=ab initio prediction:Prodigal:2.60,similar to AA sequence:RefSeq:YP_207549.1,similar to AA sequence:UniProtKB:P94548,protein motif:CLUSTERS:PRK10668,protein motif:Pfam:PF00440.17;locus_tag=DL13591_00453;product=TetR family transcriptional regulator,Fatty acid metabolism regulator protein,DNA-binding transcriptional repressor AcrR,Bacterial regulatory proteins%…
DL13591|SC|contig000001	Prodigal:2.60	CDS	457931	458971	.	-	0	ID=DL13591_00454;eC_number=1.1.1.158,1.1.1.158;gene=murB;inference=ab initio prediction:Prodigal:2.60,similar to AA sequence:RefSeq:YP_005903476.1,similar to AA sequence:UniProtKB:P08373,protein motif:CLUSTERS:PRK00046,protein motif:Cdd:COG0812,protein motif:TIGRFAMs:TIGR00179,protein motif:Pfam:PF02873.10;locus_tag=DL13591_00454;product=UDP-N-acetylmuramate dehydrogenase,UDP-N-acetylenolpyruvoyl…
DL13591|SC|contig000001	Prodigal:2.60	CDS	459150	460529	.	-	0	ID=DL13591_00455;gene=mdtK;inference=ab initio prediction:Prodigal:2.60,similar to AA sequence:RefSeq:YP_207551.1,similar to AA sequence:UniProtKB:P37340,protein motif:CLUSTERS:PRK01766,protein motif:TIGRFAMs:TIGR00797,protein motif:Pfam:PF01554.12;locus_tag=DL13591_00455;product=multidrug efflux protein,Multidrug-efflux transporter,multidrug efflux protein,MATE efflux family protein,MatE;protein…
DL13591|SC|contig000001	Prodigal:2.60	CDS	460864	462015	.	+	0	ID=DL13591_00456;gene=hisZ;inference=ab initio prediction:Prodigal:2.60,similar to AA sequence:RefSeq:YP_207553.1,similar to AA sequence:UniProtKB:Q9K6Z0,protein motif:CLUSTERS:PRK12421,protein motif:Cdd:COG3705,protein motif:TIGRFAMs:TIGR00443;locus_tag=DL13591_00456;product=ATP phosphoribosyltransferase,ATP phosphoribosyltransferase regulatory subunit,ATP phosphoribosyltransferase regulatory su…
DL13591|SC|contig000001	Prodigal:2.60	CDS	462119	463417	.	+	0	ID=DL13591_00457;eC_number=6.3.4.4,6.3.4.4;gene=purA;inference=ab initio prediction:Prodigal:2.60,similar to AA sequence:RefSeq:YP_207554.1,similar to AA sequence:UniProtKB:Q3KIY4,protein motif:CLUSTERS:PRK01117,protein motif:TIGRFAMs:TIGR00184,protein motif:Pfam:PF00709.15;locus_tag=DL13591_00457;product=adenylosuccinate synthetase,Adenylosuccinate synthetase,adenylosuccinate synthetase,adenylos…
DL13591|SC|contig000001	Prodigal:2.60	CDS	465418	465810	.	+	0	ID=DL13591_00458;inference=ab initio prediction:Prodigal:2.60,similar to AA sequence:RefSeq:YP_005900007.1,protein motif:Pfam:PF05265.7;locus_tag=DL13591_00458;product=NUMOD1 domain protein,Protein of unknown function (DUF723);protein_id=gnl|SC|DL13591_00458
DL13591|SC|contig000001	Prodigal:2.60	CDS	465924	466484	.	+	0	ID=DL13591_00459;inference=ab initio prediction:Prodigal:2.60;locus_tag=DL13591_00459;product=hypothetical protein;protein_id=gnl|SC|DL13591_00459
DL13591|SC|contig000001	Prodigal:2.60	CDS	466785	467624	.	-	0	ID=DL13591_00460;eC_number=3.4.24.-,3.4.24.-;gene=htpX;inference=ab initio prediction:Prodigal:2.60,similar to AA sequence:RefSeq:NP_273864.1,similar to AA sequence:UniProtKB:P23894,protein motif:CLUSTERS:PRK05457,protein motif:Cdd:COG4784,protein motif:Pfam:PF01435.12;locus_tag=DL13591_00460;product=heat shock protein HtpX,Protease HtpX,heat shock protein HtpX,Putative Zn-dependent protease,Pept…
DL13591|SC|contig000001	Prodigal:2.60	CDS	467839	468486	.	+	0	ID=DL13591_00461;eC_number=2.7.4.3,2.7.4.3;gene=adk;inference=ab initio prediction:Prodigal:2.60,similar to AA sequence:RefSeq:YP_207556.1,similar to AA sequence:UniProtKB:Q3KHE3,protein motif:CLUSTERS:PRK00279,protein motif:TIGRFAMs:TIGR01351,protein motif:Pfam:PF00406.16;locus_tag=DL13591_00461;product=adenylate kinase,Adenylate kinase,adenylate kinase,adenylate kinase,Adenylate kinase;protein_…
DL13591|SC|contig000001	Prodigal:2.60	CDS	469012	469752	.	+	0	ID=DL13591_00462;eC_number=4.1.1.23,4.1.1.23;gene=pyrF;inference=ab initio prediction:Prodigal:2.60,similar to AA sequence:RefSeq:YP_207557.1,similar to AA sequence:UniProtKB:Q9KQT7,protein motif:CLUSTERS:PRK00230,protein motif:Cdd:COG0284,protein motif:TIGRFAMs:TIGR01740,protein motif:Pfam:PF00215.18;locus_tag=DL13591_00462;product=orotidine 5'-phosphate decarboxylase,Orotidine 5'-phosphate deca…
DL13591|SC|contig000001	Prodigal:2.60	CDS	469807	470778	.	+	0	ID=DL13591_00463;eC_number=2.7.-.-;gene=rfaE;inference=ab initio prediction:Prodigal:2.60,similar to AA sequence:RefSeq:YP_004048986.1,similar to AA sequence:UniProtKB:P76658,protein motif:CLUSTERS:PRK11316,protein motif:Cdd:COG2870,protein motif:TIGRFAMs:TIGR02198,protein motif:Pfam:PF00294.18;locus_tag=DL13591_00463;product=DP-heptose synthetase,Bifunctional protein hldE,bifunctional heptose 7-…
DL13591|SC|contig000001	Prodigal:2.60	CDS	470815	472050	.	+	0	ID=DL13591_00464;eC_number=2.1.1.37;gene=nmgII;inference=ab initio prediction:Prodigal:2.60,similar to AA sequence:RefSeq:YP_001598934.1,similar to AA sequence:UniProtKB:P15446,protein motif:CLUSTERS:PRK10458,protein motif:TIGRFAMs:TIGR00675,protein motif:Pfam:PF00145.11;locus_tag=DL13591_00464;product=DNA (cytosine-5-)-methyltransferase,Modification methylase HpaII,DNA cytosine methylase,DNA (cy…
DL13591|SC|contig000001	Prodigal:2.60	CDS	472052	473083	.	+	0	ID=DL13591_00465;gene=nmgI;inference=ab initio prediction:Prodigal:2.60,similar to AA sequence:RefSeq:YP_004048984.1;locus_tag=DL13591_00465;product=type II restriction endonuclease;protein_id=gnl|SC|DL13591_00465
DL13591|SC|contig000001	Prodigal:2.60	CDS	473212	474216	.	+	0	ID=DL13591_00466;eC_number=5.1.3.20;gene=hldD;inference=ab initio prediction:Prodigal:2.60,similar to AA sequence:RefSeq:YP_002001190.1,similar to AA sequence:UniProtKB:P67910,protein motif:CLUSTERS:PRK11150,protein motif:TIGRFAMs:TIGR02197,protein motif:Pfam:PF01370.15;locus_tag=DL13591_00466;product=ADP-L-glycero-D-manno-heptose-6-epimerase,ADP-L-glycero-D-manno-heptose-6-epimerase,ADP-L-glycer…
DL13591|SC|contig000001	Prodigal:2.60	CDS	474289	475833	.	+	0	ID=DL13591_00467;eC_number=3.1.21.3,2.1.1.72;inference=ab initio prediction:Prodigal:2.60,similar to AA sequence:RefSeq:YP_207560.1,similar to AA sequence:UniProtKB:Q89Z59,protein motif:CLUSTERS:PRK09328,protein motif:Cdd:COG0286,protein motif:TIGRFAMs:TIGR00497,protein motif:Pfam:PF02384.10;locus_tag=DL13591_00467;product=type I restriction-modification system methyltransferase,Probable type I r…
DL13591|SC|contig000001	Prodigal:2.60	CDS	475830	476840	.	+	0	ID=DL13591_00468;inference=ab initio prediction:Prodigal:2.60,similar to AA sequence:RefSeq:YP_002342457.1,protein motif:Cdd:COG3943;locus_tag=DL13591_00468;product=DNA-binding protein,Virulence protein;protein_id=gnl|SC|DL13591_00468
DL13591|SC|contig000001	Prodigal:2.60	CDS	477006	477497	.	+	0	ID=DL13591_00469;gene=hsdS_1;inference=ab initio prediction:Prodigal:2.60,similar to AA sequence:RefSeq:YP_001598938.1,similar to AA sequence:UniProtKB:Q49434,protein motif:Pfam:PF01420.13;locus_tag=DL13591_00469;product=type I restriction enzyme,Type I restriction enzyme specificity protein MG438,Type I restriction modification DNA specificity domain;protein_id=gnl|SC|DL13591_00469
DL13591|SC|contig000001	Prodigal:2.60	CDS	477909	478586	.	-	0	ID=DL13591_00470;inference=ab initio prediction:Prodigal:2.60,similar to AA sequence:RefSeq:YP_005897674.1,protein motif:Cdd:COG3676,protein motif:Pfam:PF12762.1;locus_tag=DL13591_00470;product=putative insertion element transposase,Transposase and inactivated derivatives,ISXO2-like transposase domain;protein_id=gnl|SC|DL13591_00470
DL13591|SC|contig000001	Prodigal:2.60	CDS	478726	479181	.	+	0	ID=DL13591_00471;inference=ab initio prediction:Prodigal:2.60,protein motif:Cdd:COG3293;locus_tag=DL13591_00471;product=Transposase and inactivated derivatives;protein_id=gnl|SC|DL13591_00471
DL13591|SC|contig000001	Prodigal:2.60	CDS	479474	479821	.	+	0	ID=DL13591_00472;gene=hsdS_2;inference=ab initio prediction:Prodigal:2.60,similar to AA sequence:RefSeq:YP_001598938.1,similar to AA sequence:UniProtKB:P75604,protein motif:Pfam:PF01420.13;locus_tag=DL13591_00472;product=type I restriction enzyme,Type I restriction enzyme specificity protein MPN_089,Type I restriction modification DNA specificity domain;protein_id=gnl|SC|DL13591_00472
DL13591|SC|contig000001	Prodigal:2.60	CDS	479900	482998	.	+	0	ID=DL13591_00473;eC_number=3.1.21.3;gene=hsdR_1;inference=ab initio prediction:Prodigal:2.60,similar to AA sequence:RefSeq:YP_005882460.1,similar to AA sequence:UniProtKB:P10486,protein motif:TIGRFAMs:TIGR00348,protein motif:Pfam:PF12008.2;locus_tag=DL13591_00473;product=putative type I restriction enzyme EcoR124II R protein,Type I restriction enzyme EcoR124II R protein,type I site-specific deoxy…
DL13591|SC|contig000001	Prodigal:2.60	CDS	483038	485329	.	-	0	ID=DL13591_00474;gene=clpA;inference=ab initio prediction:Prodigal:2.60,similar to AA sequence:RefSeq:YP_974859.1,similar to AA sequence:UniProtKB:P0ABH9,protein motif:CLUSTERS:PRK11034,protein motif:Cdd:COG3899,protein motif:TIGRFAMs:TIGR02639,protein motif:Pfam:PF07724.8;locus_tag=DL13591_00474;product=ATP-dependent protease ATP-binding protein,ATP-dependent Clp protease ATP-binding subunit Clp…
DL13591|SC|contig000001	Prodigal:2.60	CDS	485331	485669	.	-	0	ID=DL13591_00475;gene=clpS;inference=ab initio prediction:Prodigal:2.60,similar to AA sequence:RefSeq:YP_001598940.1,similar to AA sequence:UniProtKB:P0A8Q6,protein motif:CLUSTERS:PRK00033,protein motif:Pfam:PF02617.11;locus_tag=DL13591_00475;product=ATP-dependent Clp protease adaptor protein ClpS,ATP-dependent Clp protease adapter protein ClpS,ATP-dependent Clp protease adaptor protein ClpS,ATP-…
DL13591|SC|contig000001	Infernal:1.1	ncRNA	485779	486143	.	+	0	ID=DL13591_00476;inference=COORDINATES:profile:Infernal:1.1;locus_tag=DL13591_00476;product=cspA
DL13591|SC|contig000001	Prodigal:2.60	CDS	486376	487707	.	-	0	ID=DL13591_00477;gene=pmbA;inference=ab initio prediction:Prodigal:2.60,similar to AA sequence:RefSeq:YP_002001202.1,similar to AA sequence:UniProtKB:P0AFK0,protein motif:CLUSTERS:PRK11040,protein motif:Cdd:COG0312,protein motif:Pfam:PF01523.10;locus_tag=DL13591_00477;product=PmbA protein,hypothetical protein,peptidase PmbA,Predicted Zn-dependent proteases and their inactivated homologs,Putative …
DL13591|SC|contig000001	Prodigal:2.60	CDS	487861	488373	.	+	0	ID=DL13591_00478;gene=yjgA;inference=ab initio prediction:Prodigal:2.60,similar to AA sequence:UniProtKB:P0A8X0,protein motif:CLUSTERS:PRK05255,protein motif:Pfam:PF04751.8;locus_tag=DL13591_00478;product=x96 protein,hypothetical protein,Protein of unknown function (DUF615);protein_id=gnl|SC|DL13591_00478
DL13591|SC|contig000001	Prodigal:2.60	CDS	488420	489142	.	+	0	ID=DL13591_00479;inference=ab initio prediction:Prodigal:2.60,similar to AA sequence:RefSeq:YP_002001204.1;locus_tag=DL13591_00479;product=putative thiosulfate sulfur transferase;protein_id=gnl|SC|DL13591_00479
DL13591|SC|contig000001	Prodigal:2.60	CDS	489211	490911	.	+	0	ID=DL13591_00480;eC_number=3.1.-.-;gene=recJ;inference=ab initio prediction:Prodigal:2.60,similar to AA sequence:RefSeq:YP_002001205.1,similar to AA sequence:UniProtKB:P21893,protein motif:CLUSTERS:PRK11070,protein motif:Cdd:COG4199,protein motif:TIGRFAMs:TIGR00644,protein motif:Pfam:PF02272.13;locus_tag=DL13591_00480;product=RecJ,Single-stranded-DNA-specific exonuclease recJ,ssDNA exonuclease Re…
DL13591|SC|contig000001	Prodigal:2.60	CDS	491266	492627	.	+	0	ID=DL13591_00481;eC_number=2.7.7.19,2.7.7.19;gene=pcnB;inference=ab initio prediction:Prodigal:2.60,similar to AA sequence:RefSeq:YP_005891661.1,similar to AA sequence:UniProtKB:P0ABF1,protein motif:CLUSTERS:PRK11623,protein motif:TIGRFAMs:TIGR01942,protein motif:Pfam:PF12626.1;locus_tag=DL13591_00481;product=poly(A) polymerase,Poly(A) polymerase precursor,poly(A) polymerase I,poly(A) polymerase,…
DL13591|SC|contig000001	Prodigal:2.60	CDS	492800	493123	.	+	0	ID=DL13591_00482;inference=ab initio prediction:Prodigal:2.60,similar to AA sequence:RefSeq:YP_002001208.1;locus_tag=DL13591_00482;product=Periplasmic protein;protein_id=gnl|SC|DL13591_00482
DL13591|SC|contig000001	Prodigal:2.60	CDS	493234	494187	.	-	0	ID=DL13591_00483;gene=ybeZ;inference=ab initio prediction:Prodigal:2.60,similar to AA sequence:RefSeq:YP_002001209.1,similar to AA sequence:UniProtKB:P0A9K3,protein motif:CLUSTERS:PRK10536,protein motif:Cdd:COG1875,protein motif:Pfam:PF02562.10;locus_tag=DL13591_00483;product=PhoH-related protein,PhoH-like protein,hypothetical protein,Predicted ATPase related to phosphate starvation-inducible pro…
DL13591|SC|contig000001	Prodigal:2.60	CDS	494326	495411	.	-	0	ID=DL13591_00484;eC_number=2.4.1.57;gene=pimB;inference=ab initio prediction:Prodigal:2.60,similar to AA sequence:RefSeq:YP_005896031.1,similar to AA sequence:UniProtKB:Q8NNK8,protein motif:CLUSTERS:PRK15427,protein motif:Cdd:COG0297,protein motif:TIGRFAMs:TIGR03088,protein motif:Pfam:PF00534.14;locus_tag=DL13591_00484;product=putative glycosyl transferase,GDP-mannose-dependent alpha-(1-6)-phosph…
DL13591|SC|contig000001	Prodigal:2.60	CDS	495417	496094	.	-	0	ID=DL13591_00485;inference=ab initio prediction:Prodigal:2.60,similar to AA sequence:RefSeq:YP_005897674.1,protein motif:Cdd:COG3676,protein motif:Pfam:PF12762.1;locus_tag=DL13591_00485;product=putative insertion element transposase,Transposase and inactivated derivatives,ISXO2-like transposase domain;protein_id=gnl|SC|DL13591_00485
DL13591|SC|contig000001	Prodigal:2.60	CDS	496091	496240	.	-	0	ID=DL13591_00486;inference=ab initio prediction:Prodigal:2.60,similar to AA sequence:RefSeq:YP_002001212.1;locus_tag=DL13591_00486;product=RfaG protein;protein_id=gnl|SC|DL13591_00486
DL13591|SC|contig000001	Prodigal:2.60	CDS	496469	497173	.	+	0	ID=DL13591_00487;inference=ab initio prediction:Prodigal:2.60,protein motif:Cdd:COG3471,protein motif:Pfam:PF04402.8;locus_tag=DL13591_00487;product=Predicted periplasmic/secreted protein,Protein of unknown function (DUF541);protein_id=gnl|SC|DL13591_00487
DL13591|SC|contig000001	Prodigal:2.60	CDS	497237	497803	.	-	0	ID=DL13591_00488;eC_number=3.5.4.13,3.5.4.13;gene=dcd;inference=ab initio prediction:Prodigal:2.60,similar to AA sequence:RefSeq:YP_005882473.1,similar to AA sequence:UniProtKB:Q9HYC9,protein motif:CLUSTERS:PRK00416,protein motif:TIGRFAMs:TIGR02274,protein motif:Pfam:PF00692.13;locus_tag=DL13591_00488;product=deoxycytidine triphosphate deaminase,Deoxycytidine triphosphate deaminase,deoxycytidine …
DL13591|SC|contig000001	Prodigal:2.60	CDS	497869	498285	.	-	0	ID=DL13591_00489;inference=ab initio prediction:Prodigal:2.60,similar to AA sequence:RefSeq:YP_005893678.1,protein motif:Cdd:COG4642,protein motif:Pfam:PF02493.14;locus_tag=DL13591_00489;product=MORN repeat protein,Uncharacterized protein conserved in bacteria,MORN repeat;protein_id=gnl|SC|DL13591_00489
DL13591|SC|contig000001	Prodigal:2.60	CDS	498337	499236	.	-	0	ID=DL13591_00490;gene=rdgC;inference=ab initio prediction:Prodigal:2.60,similar to AA sequence:RefSeq:YP_207578.1,similar to AA sequence:UniProtKB:Q9HYX7,protein motif:CLUSTERS:PRK00321,protein motif:Pfam:PF04381.6;locus_tag=DL13591_00490;product=recombination associated protein,Recombination-associated protein rdgC,recombination associated protein,Putative exonuclease%2C RdgC;protein_id=gnl|SC|D…
DL13591|SC|contig000001	Prodigal:2.60	CDS	499267	500877	.	-	0	ID=DL13591_00491;gene=engA;inference=ab initio prediction:Prodigal:2.60,similar to AA sequence:RefSeq:YP_001598955.1,similar to AA sequence:UniProtKB:P0A6P5,protein motif:CLUSTERS:PRK00093,protein motif:Cdd:COG0283,protein motif:TIGRFAMs:TIGR03594,protein motif:Pfam:PF01926.17;locus_tag=DL13591_00491;product=GTP-binding protein EngA,GTP-binding protein EngA,GTP-binding protein Der,Cytidylate kina…
DL13591|SC|contig000001	Prodigal:2.60	CDS	500878	501507	.	-	0	ID=DL13591_00492;inference=ab initio prediction:Prodigal:2.60,similar to AA sequence:RefSeq:YP_004048964.1,similar to AA sequence:UniProtKB:P43989,protein motif:CLUSTERS:PRK11788,protein motif:Cdd:COG4649,protein motif:Pfam:PF09976.3;locus_tag=DL13591_00492;product=membrane protein,hypothetical protein,tetratricopeptide repeat protein,Uncharacterized protein conserved in bacteria,Uncharacterized …
DL13591|SC|contig000001	Prodigal:2.60	CDS	501508	502803	.	-	0	ID=DL13591_00493;eC_number=6.1.1.21,6.1.1.21;gene=hisS;inference=ab initio prediction:Prodigal:2.60,similar to AA sequence:RefSeq:YP_003082946.1,similar to AA sequence:UniProtKB:O52765,protein motif:CLUSTERS:PRK00037,protein motif:Cdd:COG0124,protein motif:TIGRFAMs:TIGR00442,protein motif:Pfam:PF00587.19;locus_tag=DL13591_00493;product=histidyl-tRNA synthetase,Histidine--tRNA ligase,histidyl-tRNA…
DL13591|SC|contig000001	Prodigal:2.60	CDS	502929	503582	.	-	0	ID=DL13591_00494;eC_number=3.4.-.-;inference=ab initio prediction:Prodigal:2.60,similar to AA sequence:RefSeq:YP_005893683.1,protein motif:TIGRFAMs:TIGR03796,protein motif:Pfam:PF03412.1;locus_tag=DL13591_00494;product=peptidase%2C C39 family,NHLM bacteriocin system ABC transporter%2C peptidase/ATP-binding protein,Peptidase C39 family;protein_id=gnl|SC|DL13591_00494
DL13591|SC|contig000001	Prodigal:2.60	CDS	504569	504727	.	-	0	ID=DL13591_00495;inference=ab initio prediction:Prodigal:2.60;locus_tag=DL13591_00495;product=hypothetical protein;protein_id=gnl|SC|DL13591_00495
DL13591|SC|contig000001	Prodigal:2.60	CDS	504884	505303	.	-	0	ID=DL13591_00496;inference=ab initio prediction:Prodigal:2.60;locus_tag=DL13591_00496;product=hypothetical protein;protein_id=gnl|SC|DL13591_00496
DL13591|SC|contig000001	Prodigal:2.60	CDS	505361	505726	.	-	0	ID=DL13591_00497;inference=ab initio prediction:Prodigal:2.60;locus_tag=DL13591_00497;product=hypothetical protein;protein_id=gnl|SC|DL13591_00497
DL13591|SC|contig000001	Prodigal:2.60	CDS	505708	506253	.	-	0	ID=DL13591_00498;inference=ab initio prediction:Prodigal:2.60,similar to AA sequence:RefSeq:YP_004048956.1;locus_tag=DL13591_00498;product=integral membrane protein;protein_id=gnl|SC|DL13591_00498
DL13591|SC|contig000001	Prodigal:2.60	CDS	506591	507268	.	+	0	ID=DL13591_00499;inference=ab initio prediction:Prodigal:2.60,similar to AA sequence:RefSeq:YP_005897674.1,protein motif:Cdd:COG3676,protein motif:Pfam:PF12762.1;locus_tag=DL13591_00499;product=putative insertion element transposase,Transposase and inactivated derivatives,ISXO2-like transposase domain;protein_id=gnl|SC|DL13591_00499
DL13591|SC|contig000001	Prodigal:2.60	CDS	507706	507996	.	-	0	ID=DL13591_00500;inference=ab initio prediction:Prodigal:2.60;locus_tag=DL13591_00500;product=hypothetical protein;protein_id=gnl|SC|DL13591_00500
DL13591|SC|contig000001	Prodigal:2.60	CDS	508316	508564	.	-	0	ID=DL13591_00501;inference=ab initio prediction:Prodigal:2.60;locus_tag=DL13591_00501;product=hypothetical protein;protein_id=gnl|SC|DL13591_00501
DL13591|SC|contig000001	Prodigal:2.60	CDS	508748	509425	.	-	0	ID=DL13591_00502;inference=ab initio prediction:Prodigal:2.60,similar to AA sequence:RefSeq:YP_005897674.1,protein motif:Cdd:COG3676,protein motif:Pfam:PF12762.1;locus_tag=DL13591_00502;product=putative insertion element transposase,Transposase and inactivated derivatives,ISXO2-like transposase domain;protein_id=gnl|SC|DL13591_00502
DL13591|SC|contig000001	Prodigal:2.60	CDS	509623	510105	.	+	0	ID=DL13591_00503;inference=ab initio prediction:Prodigal:2.60,similar to AA sequence:RefSeq:YP_002003011.1,protein motif:Cdd:COG3676,protein motif:Pfam:PF12762.1;locus_tag=DL13591_00503;product=IS1016 transposase,Transposase and inactivated derivatives,ISXO2-like transposase domain;protein_id=gnl|SC|DL13591_00503
DL13591|SC|contig000001	Prodigal:2.60	CDS	510771	511199	.	-	0	ID=DL13591_00504;inference=ab initio prediction:Prodigal:2.60;locus_tag=DL13591_00504;product=hypothetical protein;protein_id=gnl|SC|DL13591_00504
DL13591|SC|contig000001	Prodigal:2.60	CDS	511276	511719	.	-	0	ID=DL13591_00505;inference=ab initio prediction:Prodigal:2.60,similar to AA sequence:RefSeq:YP_004048956.1;locus_tag=DL13591_00505;product=integral membrane protein;protein_id=gnl|SC|DL13591_00505
DL13591|SC|contig000001	Prodigal:2.60	CDS	511762	512631	.	-	0	ID=DL13591_00506;inference=ab initio prediction:Prodigal:2.60,protein motif:Cdd:COG3203;locus_tag=DL13591_00506;product=Outer membrane protein (porin);protein_id=gnl|SC|DL13591_00506
DL13591|SC|contig000001	Prodigal:2.60	CDS	512795	513718	.	+	0	ID=DL13591_00507;eC_number=5.4.99.28;gene=rluA_1;inference=ab initio prediction:Prodigal:2.60,similar to AA sequence:RefSeq:YP_002001227.1,similar to AA sequence:UniProtKB:P0AA37,protein motif:CLUSTERS:PRK11180,protein motif:TIGRFAMs:TIGR00005,protein motif:Pfam:PF00849.16;locus_tag=DL13591_00507;product=pseudouridine synthase,Ribosomal large subunit pseudouridine synthase A,23S rRNA pseudouridin…
DL13591|SC|contig000001	Prodigal:2.60	CDS	513796	514437	.	-	0	ID=DL13591_00508;inference=ab initio prediction:Prodigal:2.60,similar to AA sequence:RefSeq:YP_005878831.1,protein motif:Cdd:COG0429,protein motif:Pfam:PF12695.1;locus_tag=DL13591_00508;product=putative hydrolase,Predicted hydrolase of the alpha/beta-hydrolase fold,Alpha/beta hydrolase family;protein_id=gnl|SC|DL13591_00508
DL13591|SC|contig000001	Prodigal:2.60	CDS	514492	515283	.	-	0	ID=DL13591_00509;eC_number=2.5.1.16,2.5.1.16;gene=speE;inference=ab initio prediction:Prodigal:2.60,similar to AA sequence:RefSeq:YP_207589.1,similar to AA sequence:UniProtKB:Q9WZC2,protein motif:CLUSTERS:PRK04457,protein motif:Cdd:COG0421,protein motif:TIGRFAMs:TIGR00417,protein motif:Pfam:PF01564.11;locus_tag=DL13591_00509;product=spermidine synthase,Spermidine synthase,spermidine synthase,Sper…
DL13591|SC|contig000001	Aragorn:1.2.36	tRNA	515449	515524	.	+	0	ID=DL13591_00510;inference=COORDINATES:profile:Aragorn:1.2.36;locus_tag=DL13591_00510;product=tRNA-Thr(tgt)
DL13591|SC|contig000001	Aragorn:1.2.36	tRNA	515559	515634	.	+	0	ID=DL13591_00511;inference=COORDINATES:profile:Aragorn:1.2.36;locus_tag=DL13591_00511;product=tRNA-Thr(tgt)
DL13591|SC|contig000001	Prodigal:2.60	CDS	515776	516567	.	+	0	ID=DL13591_00512;eC_number=2.1.2.11,2.1.2.11;gene=panB;inference=ab initio prediction:Prodigal:2.60,similar to AA sequence:RefSeq:YP_207590.1,similar to AA sequence:UniProtKB:Q9JZW6,protein motif:CLUSTERS:PRK00311,protein motif:Cdd:COG0413,protein motif:TIGRFAMs:TIGR00222,protein motif:Pfam:PF02548.9;locus_tag=DL13591_00512;product=3-methyl-2-oxobutanoate hydroxymethyltransferase,3-methyl-2-oxobu…
DL13591|SC|contig000001	Prodigal:2.60	CDS	516690	517526	.	+	0	ID=DL13591_00513;eC_number=6.3.2.1,6.3.2.1;gene=panC;inference=ab initio prediction:Prodigal:2.60,similar to AA sequence:RefSeq:YP_207591.1,similar to AA sequence:UniProtKB:Q2T095,protein motif:CLUSTERS:PRK00380,protein motif:Cdd:COG0414,protein motif:TIGRFAMs:TIGR00018,protein motif:Pfam:PF02569.1;locus_tag=DL13591_00513;product=pantoate--beta-alanine ligase,Pantothenate synthetase,pantoate--bet…
DL13591|SC|contig000001	Prodigal:2.60	CDS	517691	519535	.	+	0	ID=DL13591_00514;inference=ab initio prediction:Prodigal:2.60,protein motif:CLUSTERS:PRK11189,protein motif:Cdd:COG3914,protein motif:TIGRFAMs:TIGR02917,protein motif:Pfam:PF07719.11;locus_tag=DL13591_00514;product=lipoprotein NlpI,Predicted O-linked N-acetylglucosamine transferase%2C SPINDLY family,putative PEP-CTERM system TPR-repeat lipoprotein,Tetratricopeptide repeat;protein_id=gnl|SC|DL1359…
DL13591|SC|contig000001	Prodigal:2.60	CDS	519675	520256	.	+	0	ID=DL13591_00515;gene=lolB;inference=ab initio prediction:Prodigal:2.60,similar to AA sequence:RefSeq:YP_002001234.1,similar to AA sequence:UniProtKB:Q83AQ2,protein motif:CLUSTERS:PRK00022,protein motif:TIGRFAMs:TIGR00548,protein motif:Pfam:PF03550.8;locus_tag=DL13591_00515;product=outer membrane lipoprotein LolB,Outer-membrane lipoprotein lolB precursor,outer membrane lipoprotein LolB,outer memb…
DL13591|SC|contig000001	Prodigal:2.60	CDS	520266	521111	.	+	0	ID=DL13591_00516;eC_number=2.7.1.148;gene=ipk;inference=ab initio prediction:Prodigal:2.60,similar to AA sequence:RefSeq:YP_207593.1,similar to AA sequence:UniProtKB:Q8FI04,protein motif:CLUSTERS:PRK00343,protein motif:TIGRFAMs:TIGR00154,protein motif:Pfam:PF08544.7;locus_tag=DL13591_00516;product=4-diphosphocytidyl-2-C-methyl-D-erythritol kinase,4-diphosphocytidyl-2-C-methyl-D-erythritol kinase,…
DL13591|SC|contig000001	Aragorn:1.2.36	tRNA	521119	521194	.	+	0	ID=DL13591_00517;inference=COORDINATES:profile:Aragorn:1.2.36;locus_tag=DL13591_00517;product=tRNA-Gln(ttg)
DL13591|SC|contig000001	Aragorn:1.2.36	tRNA	521207	521282	.	+	0	ID=DL13591_00518;inference=COORDINATES:profile:Aragorn:1.2.36;locus_tag=DL13591_00518;product=tRNA-Gln(ttg)
DL13591|SC|contig000001	Aragorn:1.2.36	tRNA	521291	521366	.	+	0	ID=DL13591_00519;inference=COORDINATES:profile:Aragorn:1.2.36;locus_tag=DL13591_00519;product=tRNA-Gln(ttg)
DL13591|SC|contig000001	Prodigal:2.60	CDS	521533	522516	.	+	0	ID=DL13591_00520;eC_number=2.7.6.1,2.7.6.1;gene=prs;inference=ab initio prediction:Prodigal:2.60,similar to AA sequence:RefSeq:YP_207594.1,similar to AA sequence:UniProtKB:P65235,protein motif:CLUSTERS:PRK01259,protein motif:TIGRFAMs:TIGR01251,protein motif:Pfam:PF00156.21;locus_tag=DL13591_00520;product=ribose-phosphate pyrophosphokinase,Ribose-phosphate pyrophosphokinase,ribose-phosphate pyroph…
DL13591|SC|contig000001	Prodigal:2.60	CDS	522583	523155	.	+	0	ID=DL13591_00521;gene=rplY;inference=ab initio prediction:Prodigal:2.60,similar to AA sequence:RefSeq:YP_207595.1,similar to AA sequence:UniProtKB:Q3K6W3,protein motif:CLUSTERS:PRK05618,protein motif:TIGRFAMs:TIGR00731,protein motif:Pfam:PF01386.13;locus_tag=DL13591_00521;product=50S ribosomal protein L25,General stress protein CTC,50S ribosomal protein L25/general stress protein Ctc,ribosomal pr…
DL13591|SC|contig000001	Prodigal:2.60	CDS	523280	524449	.	-	0	ID=DL13591_00522;eC_number=3.4.16.4;gene=dacC;inference=ab initio prediction:Prodigal:2.60,similar to AA sequence:RefSeq:YP_002001238.1,similar to AA sequence:UniProtKB:P08506,protein motif:CLUSTERS:PRK11397,protein motif:Pfam:PF00768.14;locus_tag=DL13591_00522;product=Penicillin-binding protein,D-alanyl-D-alanine carboxypeptidase dacC precursor,D-alanyl-D-alanine carboxypeptidase,D-alanyl-D-alan…
DL13591|SC|contig000001	Prodigal:2.60	CDS	524597	526123	.	+	0	ID=DL13591_00523;eC_number=4.3.1.19,4.3.1.19;gene=ilvA;inference=ab initio prediction:Prodigal:2.60,similar to AA sequence:RefSeq:YP_207597.1,similar to AA sequence:UniProtKB:P04968,protein motif:CLUSTERS:PRK09224,protein motif:Cdd:COG1171,protein motif:TIGRFAMs:TIGR01124,protein motif:Pfam:PF00291.19;locus_tag=DL13591_00523;product=threonine dehydratase,L-threonine dehydratase biosynthetic IlvA,…
DL13591|SC|contig000001	Prodigal:2.60	CDS	526180	527253	.	-	0	ID=DL13591_00524;eC_number=3.6.3.25;gene=cysA;inference=ab initio prediction:Prodigal:2.60,similar to AA sequence:RefSeq:YP_207598.1,similar to AA sequence:UniProtKB:P0A4W2,protein motif:CLUSTERS:PRK10851,protein motif:Cdd:COG3842,protein motif:TIGRFAMs:TIGR00968,protein motif:Pfam:PF00005.21;locus_tag=DL13591_00524;product=ABC transporter ATP-binding protein,Sulfate/thiosulfate import ATP-bindin…
DL13591|SC|contig000001	Prodigal:2.60	CDS	527250	528110	.	-	0	ID=DL13591_00525;gene=cysW;inference=ab initio prediction:Prodigal:2.60,similar to AA sequence:RefSeq:YP_005889319.1,similar to AA sequence:UniProtKB:P0AEB0,protein motif:CLUSTERS:PRK11602,protein motif:Cdd:COG4208,protein motif:TIGRFAMs:TIGR02140,protein motif:Pfam:PF00528.16;locus_tag=DL13591_00525;product=putative ABC transporter,Sulfate transport system permease protein CysW,sulfate/thiosulfa…
DL13591|SC|contig000001	Prodigal:2.60	CDS	528362	529198	.	-	0	ID=DL13591_00526;gene=cysU;inference=ab initio prediction:Prodigal:2.60,similar to AA sequence:RefSeq:YP_004048937.1,similar to AA sequence:UniProtKB:P0AEB0,protein motif:CLUSTERS:PRK10971,protein motif:Cdd:COG4149,protein motif:TIGRFAMs:TIGR02139,protein motif:Pfam:PF00528.16;locus_tag=DL13591_00526;product=sulfate permease hypothetical protein,Sulfate transport system permease protein CysW,sulf…
DL13591|SC|contig000001	Prodigal:2.60	CDS	529488	529820	.	+	0	ID=DL13591_00527;inference=ab initio prediction:Prodigal:2.60;locus_tag=DL13591_00527;product=hypothetical protein;protein_id=gnl|SC|DL13591_00527
DL13591|SC|contig000001	Prodigal:2.60	CDS	530152	530661	.	+	0	ID=DL13591_00528;inference=ab initio prediction:Prodigal:2.60,similar to AA sequence:RefSeq:YP_001598985.1,protein motif:Cdd:COG2020,protein motif:Pfam:PF04140.8;locus_tag=DL13591_00528;product=integral membrane protein,Putative protein-S-isoprenylcysteine methyltransferase,Isoprenylcysteine carboxyl methyltransferase (ICMT) family;protein_id=gnl|SC|DL13591_00528
DL13591|SC|contig000001	Prodigal:2.60	CDS	531912	532499	.	-	0	ID=DL13591_00529;eC_number=1.15.1.1;gene=sodB;inference=ab initio prediction:Prodigal:2.60,similar to AA sequence:RefSeq:YP_001598986.1,similar to AA sequence:UniProtKB:P0AGD3,protein motif:CLUSTERS:PRK10543,protein motif:Pfam:PF02777.12;locus_tag=DL13591_00529;product=superoxide dismutase,Superoxide dismutase [Fe],superoxide dismutase,Iron/manganese superoxide dismutases%2C C-terminal domain;pro…
DL13591|SC|contig000001	Prodigal:2.60	CDS	532662	534068	.	+	0	ID=DL13591_00530;eC_number=3.6.1.-,3.6.4.12;gene=dnaB;inference=ab initio prediction:Prodigal:2.60,similar to AA sequence:RefSeq:YP_004048934.1,similar to AA sequence:UniProtKB:P0ACB0,protein motif:CLUSTERS:PRK07004,protein motif:Cdd:COG0305,protein motif:TIGRFAMs:TIGR00665,protein motif:Pfam:PF03796.9;locus_tag=DL13591_00530;product=replicative DNA helicase,Replicative DNA helicase,replicative D…
DL13591|SC|contig000001	Prodigal:2.60	CDS	534377	535045	.	+	0	ID=DL13591_00531;gene=fimT;inference=ab initio prediction:Prodigal:2.60,similar to AA sequence:RefSeq:YP_001598988.1,protein motif:CLUSTERS:PRK10506,protein motif:Cdd:COG4970,protein motif:TIGRFAMs:TIGR01708,protein motif:Pfam:PF12019.2;locus_tag=DL13591_00531;product=fimbrial protein FimT,hypothetical protein,Tfp pilus assembly protein FimT,type II secretion system protein H,Type II transport pr…
DL13591|SC|contig000001	Prodigal:2.60	CDS	535042	535695	.	+	0	ID=DL13591_00532;gene=pilV;inference=ab initio prediction:Prodigal:2.60,similar to AA sequence:RefSeq:YP_001598989.1,protein motif:Cdd:COG4967,protein motif:TIGRFAMs:TIGR02523;locus_tag=DL13591_00532;product=type IV pilus assembly protein PilV,Tfp pilus assembly protein PilV,type IV pilus modification protein PilV;protein_id=gnl|SC|DL13591_00532
DL13591|SC|contig000001	Prodigal:2.60	CDS	535692	536636	.	+	0	ID=DL13591_00533;gene=pilJ;inference=ab initio prediction:Prodigal:2.60,similar to AA sequence:RefSeq:YP_005891708.1,protein motif:Cdd:COG4966;locus_tag=DL13591_00533;product=type IV pilus assembly protein PilW,Tfp pilus assembly protein PilW;protein_id=gnl|SC|DL13591_00533
DL13591|SC|contig000001	Prodigal:2.60	CDS	536615	537208	.	+	0	ID=DL13591_00534;gene=pilK;inference=ab initio prediction:Prodigal:2.60,similar to AA sequence:RefSeq:YP_005878810.1,protein motif:Cdd:COG4726;locus_tag=DL13591_00534;product=type IV pilus biogenesis protein PilK,Tfp pilus assembly protein PilX;protein_id=gnl|SC|DL13591_00534
DL13591|SC|contig000001	Prodigal:2.60	CDS	537213	537686	.	+	0	ID=DL13591_00535;gene=pilX;inference=ab initio prediction:Prodigal:2.60,similar to AA sequence:RefSeq:YP_005878809.1,similar to AA sequence:UniProtKB:P05431,protein motif:CLUSTERS:PRK10574,protein motif:Cdd:COG4968,protein motif:TIGRFAMs:TIGR02532,protein motif:Pfam:PF11530.2;locus_tag=DL13591_00535;product=minor pilin PilX,Pilin,putative major pilin subunit,Tfp pilus assembly protein PilE,prepil…
DL13591|SC|contig000001	Prodigal:2.60	CDS	539466	539978	.	-	0	ID=DL13591_00536;gene=ygaZ;inference=ab initio prediction:Prodigal:2.60,similar to AA sequence:RefSeq:YP_005882514.1,similar to AA sequence:UniProtKB:P76630,protein motif:TIGRFAMs:TIGR00346,protein motif:Pfam:PF03591.8;locus_tag=DL13591_00536;product=AzlC-like protein,Inner membrane protein YgaZ,azaleucine resistance protein AzlC,AzlC protein;protein_id=gnl|SC|DL13591_00536
DL13591|SC|contig000001	Prodigal:2.60	CDS	540090	540542	.	+	0	ID=DL13591_00537;eC_number=3.6.1.23,3.6.1.23;gene=dut;inference=ab initio prediction:Prodigal:2.60,similar to AA sequence:RefSeq:YP_974912.1,similar to AA sequence:UniProtKB:P06968,protein motif:CLUSTERS:PRK00601,protein motif:TIGRFAMs:TIGR00576,protein motif:Pfam:PF00692.13;locus_tag=DL13591_00537;product=deoxyuridine 5'-triphosphate nucleotidohydrolase,Deoxyuridine 5'-triphosphate nucleotidohyd…
DL13591|SC|contig000001	Prodigal:2.60	CDS	540619	541806	.	+	0	ID=DL13591_00538;eC_number=2.6.1.83;gene=dapL;inference=ab initio prediction:Prodigal:2.60,similar to AA sequence:RefSeq:YP_207610.1,similar to AA sequence:UniProtKB:A0LEA5,protein motif:CLUSTERS:PRK09147,protein motif:Cdd:COG3977,protein motif:TIGRFAMs:TIGR03538,protein motif:Pfam:PF00155.15;locus_tag=DL13591_00538;product=succinyldiaminopimelate transaminase,LL-diaminopimelate aminotransferase,…
DL13591|SC|contig000001	Prodigal:2.60	CDS	541969	542748	.	+	0	ID=DL13591_00539;gene=yaaA;inference=ab initio prediction:Prodigal:2.60,similar to AA sequence:UniProtKB:P0A8I3,protein motif:CLUSTERS:PRK02101,protein motif:Pfam:PF03883.8;locus_tag=DL13591_00539;product=hypothetical protein,hypothetical protein,Protein of unknown function (DUF328);protein_id=gnl|SC|DL13591_00539
DL13591|SC|contig000001	Aragorn:1.2.36	tRNA	542831	542921	.	+	0	ID=DL13591_00540;inference=COORDINATES:profile:Aragorn:1.2.36;locus_tag=DL13591_00540;product=tRNA-Ser(tga)
DL13591|SC|contig000001	Aragorn:1.2.36	tRNA	542999	543088	.	+	0	ID=DL13591_00541;inference=COORDINATES:profile:Aragorn:1.2.36;locus_tag=DL13591_00541;product=tRNA-Ser(cga)
DL13591|SC|contig000001	Prodigal:2.60	CDS	543284	544291	.	-	0	ID=DL13591_00542;inference=ab initio prediction:Prodigal:2.60,similar to AA sequence:RefSeq:YP_001598391.1,protein motif:Pfam:PF01609.15;locus_tag=DL13591_00542;product=IS1106A3 transposase,Transposase DDE domain;protein_id=gnl|SC|DL13591_00542
DL13591|SC|contig000001	Prodigal:2.60	CDS	545454	547679	.	-	0	ID=DL13591_00543;eC_number=1.1.1.42;gene=icd;inference=ab initio prediction:Prodigal:2.60,similar to AA sequence:RefSeq:YP_208161.1,similar to AA sequence:UniProtKB:P16100,protein motif:Cdd:COG2838,protein motif:TIGRFAMs:TIGR00178,protein motif:Pfam:PF03971.8;locus_tag=DL13591_00543;product=isocitrate dehydrogenase,Isocitrate dehydrogenase [NADP],Monomeric isocitrate dehydrogenase,isocitrate dehy…
DL13591|SC|contig000001	Prodigal:2.60	CDS	548113	549228	.	+	0	ID=DL13591_00544;eC_number=2.4.99.-;gene=lst;inference=ab initio prediction:Prodigal:2.60,similar to AA sequence:RefSeq:YP_001599001.1,similar to AA sequence:UniProtKB:P72097,protein motif:Pfam:PF07922.5;locus_tag=DL13591_00544;product=CMP-N-acetylneuraminate-beta-galactosamide- alpha-2%2C3-sialyltransferase,CMP-N-acetylneuraminate-beta-galactosamide-alpha-2%2C3-sialyltransferase,Glycosyltransfer…
DL13591|SC|contig000001	Prodigal:2.60	CDS	549392	549850	.	-	0	ID=DL13591_00545;inference=ab initio prediction:Prodigal:2.60,similar to AA sequence:RefSeq:YP_001599002.1,similar to AA sequence:UniProtKB:P00138,protein motif:Cdd:COG3909,protein motif:Pfam:PF01322.14;locus_tag=DL13591_00545;product=C-type cytochrome,Cytochrome c',Cytochrome c556,Cytochrome C';protein_id=gnl|SC|DL13591_00545
DL13591|SC|contig000001	Prodigal:2.60	CDS	549969	550790	.	+	0	ID=DL13591_00546;eC_number=1.1.1.-;gene=ydfG;inference=ab initio prediction:Prodigal:2.60,similar to AA sequence:RefSeq:YP_208158.1,similar to AA sequence:UniProtKB:P39831,protein motif:CLUSTERS:PRK10538,protein motif:Cdd:COG4772,protein motif:TIGRFAMs:TIGR01829,protein motif:Pfam:PF00106.19;locus_tag=DL13591_00546;product=oxidoreductase,NADP-dependent 3-hydroxy acid dehydrogenase YdfG,malonic se…
DL13591|SC|contig000001	Prodigal:2.60	CDS	550841	551287	.	-	0	ID=DL13591_00547;eC_number=3.1.2.-;inference=ab initio prediction:Prodigal:2.60,similar to AA sequence:RefSeq:YP_208157.1,similar to AA sequence:UniProtKB:P44886,protein motif:CLUSTERS:PRK10694,protein motif:Cdd:COG2050,protein motif:Pfam:PF03061.16;locus_tag=DL13591_00547;product=acyl-CoA hydrolase,Uncharacterized acyl-CoA thioester hydrolase HI_0827,acyl-CoA esterase,Uncharacterized protein%2C …
DL13591|SC|contig000001	Prodigal:2.60	CDS	552859	553539	.	-	0	ID=DL13591_00548;gene=piiC_1;inference=ab initio prediction:Prodigal:2.60,similar to AA sequence:RefSeq:YP_005897933.1,similar to AA sequence:UniProtKB:P09888,protein motif:Cdd:COG3637,protein motif:Pfam:PF02462.9;locus_tag=DL13591_00548;product=opacity protein,Outer membrane protein P.IIC precursor,Opacity protein and related surface antigens,Opacity family porin protein;protein_id=gnl|SC|DL1359…
DL13591|SC|contig000001	Prodigal:2.60	CDS	554983	555915	.	+	0	ID=DL13591_00549;eC_number=3.4.11.5,3.4.11.5;gene=pip;inference=ab initio prediction:Prodigal:2.60,similar to AA sequence:RefSeq:YP_974976.1,similar to AA sequence:UniProtKB:P42786,protein motif:CLUSTERS:PRK03592,protein motif:TIGRFAMs:TIGR01249,protein motif:Pfam:PF00561.1;locus_tag=DL13591_00549;product=proline iminopeptidase,Proline iminopeptidase,haloalkane dehalogenase,prolyl aminopeptidase,…
DL13591|SC|contig000001	Prodigal:2.60	CDS	555972	557099	.	-	0	ID=DL13591_00550;inference=ab initio prediction:Prodigal:2.60,similar to AA sequence:RefSeq:YP_004048914.1,similar to AA sequence:UniProtKB:Q9JZR5,protein motif:CLUSTERS:PRK11679;locus_tag=DL13591_00550;product=lipoprotein,hypothetical protein,lipoprotein;protein_id=gnl|SC|DL13591_00550
DL13591|SC|contig000001	Prodigal:2.60	CDS	557177	558052	.	-	0	ID=DL13591_00551;eC_number=4.2.1.52,4.2.1.52;gene=dapA;inference=ab initio prediction:Prodigal:2.60,similar to AA sequence:RefSeq:YP_208050.1,similar to AA sequence:UniProtKB:Q9JZR4,protein motif:CLUSTERS:PRK03170,protein motif:TIGRFAMs:TIGR00674,protein motif:Pfam:PF00701.16;locus_tag=DL13591_00551;product=dihydrodipicolinate synthase,Dihydrodipicolinate synthase,dihydrodipicolinate synthase,dih…
DL13591|SC|contig000001	Prodigal:2.60	CDS	558090	558344	.	+	0	ID=DL13591_00552;inference=ab initio prediction:Prodigal:2.60;locus_tag=DL13591_00552;product=hypothetical protein;protein_id=gnl|SC|DL13591_00552
DL13591|SC|contig000001	Prodigal:2.60	CDS	558359	559606	.	+	0	ID=DL13591_00553;gene=xanQ_1;inference=ab initio prediction:Prodigal:2.60,similar to AA sequence:RefSeq:YP_004048912.1,similar to AA sequence:UniProtKB:P67444,protein motif:CLUSTERS:PRK10720,protein motif:TIGRFAMs:TIGR00801,protein motif:Pfam:PF00860.14;locus_tag=DL13591_00553;product=transmembrane transport protein,Xanthine permease XanQ,uracil transporter,uracil-xanthine permease,Permease famil…
DL13591|SC|contig000001	Prodigal:2.60	CDS	559560	559751	.	+	0	ID=DL13591_00554;gene=xanQ_2;inference=ab initio prediction:Prodigal:2.60,similar to AA sequence:RefSeq:YP_004048912.1,similar to AA sequence:UniProtKB:P67444,protein motif:TIGRFAMs:TIGR03173;locus_tag=DL13591_00554;product=transmembrane transport protein,Xanthine permease XanQ,xanthine permease;protein_id=gnl|SC|DL13591_00554
DL13591|SC|contig000001	Prodigal:2.60	CDS	559813	560565	.	-	0	ID=DL13591_00555;eC_number=2.1.1.34,2.1.1.185;gene=rlmB_1;inference=ab initio prediction:Prodigal:2.60,similar to AA sequence:RefSeq:YP_005883082.1,similar to AA sequence:UniProtKB:P63177,protein motif:CLUSTERS:PRK11181,protein motif:TIGRFAMs:TIGR00186,protein motif:Pfam:PF00588.13;locus_tag=DL13591_00555;product=RNA methyltransferase,23S rRNA (guanosine-2'-O-)-methyltransferase RlmB,23S rRNA (gu…
DL13591|SC|contig000001	Prodigal:2.60	CDS	560631	561119	.	-	0	ID=DL13591_00556;inference=ab initio prediction:Prodigal:2.60,similar to AA sequence:RefSeq:YP_002001480.1,protein motif:Pfam:PF04306.7;locus_tag=DL13591_00556;product=Membrane protein,Protein of unknown function (DUF456);protein_id=gnl|SC|DL13591_00556
DL13591|SC|contig000001	Prodigal:2.60	CDS	561124	561843	.	-	0	ID=DL13591_00557;eC_number=3.5.4.-;gene=tadA;inference=ab initio prediction:Prodigal:2.60,similar to AA sequence:RefSeq:YP_208048.1,similar to AA sequence:UniProtKB:P68398,protein motif:CLUSTERS:PRK10860,protein motif:Cdd:COG0117,protein motif:TIGRFAMs:TIGR00326,protein motif:Pfam:PF00383.1;locus_tag=DL13591_00557;product=cytosine deaminase,tRNA-specific adenosine deaminase,tRNA-specific adenosin…
DL13591|SC|contig000001	Prodigal:2.60	CDS	561847	562788	.	-	0	ID=DL13591_00558;eC_number=2.5.1.75,2.5.1.75;gene=miaA;inference=ab initio prediction:Prodigal:2.60,similar to AA sequence:RefSeq:YP_003083037.1,similar to AA sequence:UniProtKB:P16384,protein motif:CLUSTERS:PRK00091,protein motif:TIGRFAMs:TIGR00174,protein motif:Pfam:PF01715.11;locus_tag=DL13591_00558;product=tRNA delta(2)-isopentenylpyrophosphate transferase,tRNA dimethylallyltransferase,tRNA d…
DL13591|SC|contig000001	Prodigal:2.60	CDS	563142	563420	.	+	0	ID=DL13591_00559;inference=ab initio prediction:Prodigal:2.60,similar to AA sequence:RefSeq:YP_002001484.1;locus_tag=DL13591_00559;product=Membrane protein;protein_id=gnl|SC|DL13591_00559
DL13591|SC|contig000001	Prodigal:2.60	CDS	563433	564590	.	+	0	ID=DL13591_00560;inference=ab initio prediction:Prodigal:2.60,protein motif:Cdd:COG4394,protein motif:TIGRFAMs:TIGR03837,protein motif:Pfam:PF10093.3;locus_tag=DL13591_00560;product=Uncharacterized protein conserved in bacteria,conserved hypothetical protein%2C PP_1857 family,Uncharacterized protein conserved in bacteria (DUF2331);protein_id=gnl|SC|DL13591_00560
DL13591|SC|contig000001	Prodigal:2.60	CDS	564633	565193	.	+	0	ID=DL13591_00561;gene=efp;inference=ab initio prediction:Prodigal:2.60,similar to AA sequence:RefSeq:YP_208043.1,similar to AA sequence:UniProtKB:Q9HZZ2,protein motif:CLUSTERS:PRK00529,protein motif:TIGRFAMs:TIGR00038,protein motif:Pfam:PF09285.5;locus_tag=DL13591_00561;product=elongation factor P,Elongation factor P,elongation factor P,translation elongation factor P,Elongation factor P%2C C-ter…
DL13591|SC|contig000001	Prodigal:2.60	CDS	565243	566079	.	-	0	ID=DL13591_00562;inference=ab initio prediction:Prodigal:2.60,similar to AA sequence:RefSeq:YP_001599019.1;locus_tag=DL13591_00562;product=lipoprotein;protein_id=gnl|SC|DL13591_00562
DL13591|SC|contig000001	Prodigal:2.60	CDS	566196	566777	.	-	0	ID=DL13591_00563;inference=ab initio prediction:Prodigal:2.60,similar to AA sequence:RefSeq:YP_004048902.1,protein motif:CLUSTERS:PRK08317,protein motif:Cdd:COG4976,protein motif:TIGRFAMs:TIGR02081,protein motif:Pfam:PF07021.6;locus_tag=DL13591_00563;product=methionine biosynthesis MetW,hypothetical protein,Predicted methyltransferase (contains TPR repeat),methionine biosynthesis protein MetW,Met…
DL13591|SC|contig000001	Prodigal:2.60	CDS	566774	567913	.	-	0	ID=DL13591_00564;eC_number=2.3.1.31;gene=metX;inference=ab initio prediction:Prodigal:2.60,similar to AA sequence:RefSeq:YP_002001491.1,similar to AA sequence:UniProtKB:Q8F4I0,protein motif:CLUSTERS:PRK00175,protein motif:TIGRFAMs:TIGR01392,protein motif:Pfam:PF00561.1;locus_tag=DL13591_00564;product=homoserine O-acetyltransferase,Homoserine O-acetyltransferase,homoserine O-acetyltransferase,homo…
DL13591|SC|contig000001	Prodigal:2.60	CDS	568063	568263	.	+	0	ID=DL13591_00565;inference=ab initio prediction:Prodigal:2.60,similar to AA sequence:RefSeq:YP_002001492.1;locus_tag=DL13591_00565;product=NADH dehydrogenase I subunit N;protein_id=gnl|SC|DL13591_00565
DL13591|SC|contig000001	Prodigal:2.60	CDS	568475	568600	.	-	0	ID=DL13591_00566;gene=rpmJ;inference=ab initio prediction:Prodigal:2.60,similar to AA sequence:RefSeq:YP_208039.1,similar to AA sequence:UniProtKB:Q2EEQ2,protein motif:CLUSTERS:PRK00831,protein motif:TIGRFAMs:TIGR01022,protein motif:Pfam:PF00444.12;locus_tag=DL13591_00566;product=50S ribosomal protein L36,50S ribosomal protein L36 2,50S ribosomal protein L36,ribosomal protein L36,Ribosomal protei…
DL13591|SC|contig000001	Prodigal:2.60	CDS	568600	568875	.	-	0	ID=DL13591_00567;gene=rpmE2;inference=ab initio prediction:Prodigal:2.60,similar to AA sequence:RefSeq:YP_208038.1,similar to AA sequence:UniProtKB:P0A7N1,protein motif:CLUSTERS:PRK01678,protein motif:Cdd:COG0254,protein motif:TIGRFAMs:TIGR00105,protein motif:Pfam:PF01197.12;locus_tag=DL13591_00567;product=50S ribosomal protein L31,50S ribosomal protein L31 type B,50S ribosomal protein L31 type B…
DL13591|SC|contig000001	Prodigal:2.60	CDS	569075	569953	.	+	0	ID=DL13591_00568;eC_number=1.5.1.20;gene=metF;inference=ab initio prediction:Prodigal:2.60,similar to AA sequence:RefSeq:YP_002001495.1,similar to AA sequence:UniProtKB:Q9JZQ3,protein motif:CLUSTERS:PRK09432,protein motif:TIGRFAMs:TIGR00676,protein motif:Pfam:PF02219.11;locus_tag=DL13591_00568;product=5%2C10-methylenetetrahydrofolate reductase,5%2C10-methylenetetrahydrofolate reductase,5%2C10-met…
DL13591|SC|contig000001	Prodigal:2.60	CDS	570091	572367	.	+	0	ID=DL13591_00569;eC_number=2.1.1.14,2.1.1.14;gene=metE;inference=ab initio prediction:Prodigal:2.60,similar to AA sequence:RefSeq:YP_208036.1,similar to AA sequence:UniProtKB:Q9JZQ2,protein motif:CLUSTERS:PRK05222,protein motif:TIGRFAMs:TIGR01371,protein motif:Pfam:PF01717.12;locus_tag=DL13591_00569;product=5- methyltetrahydropteroyltriglutamate/homocysteine S-methyltransferase,5-methyltetrahydro…
DL13591|SC|contig000001	Prodigal:2.60	CDS	572646	573383	.	+	0	ID=DL13591_00570;eC_number=1.11.1.15;inference=ab initio prediction:Prodigal:2.60,similar to AA sequence:RefSeq:YP_208034.1,similar to AA sequence:UniProtKB:P44758,protein motif:CLUSTERS:PRK10638,protein motif:TIGRFAMs:TIGR02190,protein motif:Pfam:PF08534.4;locus_tag=DL13591_00570;product=peroxiredoxin family protein/glutaredoxin,Hybrid peroxiredoxin hyPrx5,glutaredoxin 3,glutaredoxin-family doma…
DL13591|SC|contig000001	Prodigal:2.60	CDS	573566	575035	.	+	0	ID=DL13591_00571;eC_number=1.8.1.4;gene=pdhD;inference=ab initio prediction:Prodigal:2.60,similar to AA sequence:RefSeq:YP_002001499.1,similar to AA sequence:UniProtKB:P11959,protein motif:CLUSTERS:PRK06292,protein motif:Cdd:COG2210,protein motif:TIGRFAMs:TIGR01350,protein motif:Pfam:PF07992.8;locus_tag=DL13591_00571;product=dihydrolipoamide dehydrogenase,Dihydrolipoyl dehydrogenase,dihydrolipoam…
DL13591|SC|contig000001	Prodigal:2.60	CDS	575314	575691	.	+	0	ID=DL13591_00572;gene=sdhC;inference=ab initio prediction:Prodigal:2.60,similar to AA sequence:RefSeq:YP_005883064.1,similar to AA sequence:UniProtKB:P69054,protein motif:CLUSTERS:PRK09487,protein motif:Cdd:COG2009,protein motif:TIGRFAMs:TIGR02970,protein motif:Pfam:PF01127.16;locus_tag=DL13591_00572;product=putative succinate dehydrogenase cytochrome B subunit,Succinate dehydrogenase cytochrome …
DL13591|SC|contig000001	Prodigal:2.60	CDS	575685	576026	.	+	0	ID=DL13591_00573;gene=sdhD;inference=ab initio prediction:Prodigal:2.60,similar to AA sequence:RefSeq:YP_208030.1,similar to AA sequence:UniProtKB:P51057,protein motif:CLUSTERS:PRK09488,protein motif:TIGRFAMs:TIGR02968,protein motif:Pfam:PF01127.16;locus_tag=DL13591_00573;product=succinate dehydrogenase hydrophobic membrane anchor protein,Succinate dehydrogenase hydrophobic membrane anchor subuni…
DL13591|SC|contig000001	Prodigal:2.60	CDS	576029	577792	.	+	0	ID=DL13591_00574;eC_number=1.3.99.1,1.3.99.1;gene=sdhA;inference=ab initio prediction:Prodigal:2.60,similar to AA sequence:RefSeq:YP_974997.1,similar to AA sequence:UniProtKB:P0AC41,protein motif:CLUSTERS:PRK07057,protein motif:Cdd:COG0029,protein motif:TIGRFAMs:TIGR01816,protein motif:Pfam:PF00890.18;locus_tag=DL13591_00574;product=succinate dehydrogenase flavoprotein subunit,Succinate dehydroge…
DL13591|SC|contig000001	Prodigal:2.60	CDS	577913	578620	.	+	0	ID=DL13591_00575;eC_number=1.3.99.1,1.3.99.1;gene=sdhB;inference=ab initio prediction:Prodigal:2.60,similar to AA sequence:RefSeq:YP_974998.1,similar to AA sequence:UniProtKB:P07014,protein motif:CLUSTERS:PRK12575,protein motif:Cdd:COG0479,protein motif:TIGRFAMs:TIGR00384;locus_tag=DL13591_00575;product=succinate dehydrogenase iron-sulfur subunit,Succinate dehydrogenase iron-sulfur subunit,succin…
DL13591|SC|contig000001	Prodigal:2.60	CDS	578624	578872	.	+	0	ID=DL13591_00576;inference=ab initio prediction:Prodigal:2.60,similar to AA sequence:RefSeq:YP_005899873.1,similar to AA sequence:UniProtKB:Q9KPA2,protein motif:CLUSTERS:PRK10878,protein motif:Pfam:PF03937.10;locus_tag=DL13591_00576;product=TPR repeat protein,hypothetical protein,hypothetical protein,Flavinator of succinate dehydrogenase;protein_id=gnl|SC|DL13591_00576
DL13591|SC|contig000001	Prodigal:2.60	CDS	578984	580267	.	+	0	ID=DL13591_00577;eC_number=2.3.3.1,2.3.3.1;gene=gltA;inference=ab initio prediction:Prodigal:2.60,similar to AA sequence:RefSeq:YP_208026.1,similar to AA sequence:UniProtKB:P0ABH7,protein motif:CLUSTERS:PRK05614,protein motif:TIGRFAMs:TIGR01798,protein motif:Pfam:PF00285.15;locus_tag=DL13591_00577;product=type II citrate synthase,Citrate synthase,type II citrate synthase,citrate (Si)-synthase,Cit…
DL13591|SC|contig000001	Prodigal:2.60	CDS	580472	583300	.	+	0	ID=DL13591_00578;eC_number=1.2.4.2;gene=sucA;inference=ab initio prediction:Prodigal:2.60,similar to AA sequence:RefSeq:YP_002001507.1,similar to AA sequence:UniProtKB:P0AFG3,protein motif:CLUSTERS:PRK09404,protein motif:TIGRFAMs:TIGR00239,protein motif:Pfam:PF02779.18;locus_tag=DL13591_00578;product=2-oxoglutarate dehydrogenase E1,2-oxoglutarate dehydrogenase E1 component,2-oxoglutarate dehydrog…
DL13591|SC|contig000001	Prodigal:2.60	CDS	583400	584581	.	+	0	ID=DL13591_00579;eC_number=2.3.1.61,2.3.1.61;gene=sucB;inference=ab initio prediction:Prodigal:2.60,similar to AA sequence:RefSeq:YP_975002.1,similar to AA sequence:UniProtKB:P0AFG6,protein motif:CLUSTERS:PRK05704,protein motif:Cdd:COG5016,protein motif:TIGRFAMs:TIGR01347,protein motif:Pfam:PF00198.17;locus_tag=DL13591_00579;product=dihydrolipoamide succinyltransferase,Dihydrolipoyllysine-residue…
DL13591|SC|contig000001	Prodigal:2.60	CDS	584946	586379	.	+	0	ID=DL13591_00580;eC_number=1.8.1.4,1.8.1.4;gene=lpd;inference=ab initio prediction:Prodigal:2.60,similar to AA sequence:RefSeq:YP_208023.1,similar to AA sequence:UniProtKB:P14218,protein motif:CLUSTERS:PRK06327,protein motif:Cdd:COG2210,protein motif:TIGRFAMs:TIGR01350,protein motif:Pfam:PF07992.8;locus_tag=DL13591_00580;product=dihydrolipoamide dehydrogenase,Dihydrolipoyl dehydrogenase,dihydroli…
DL13591|SC|contig000001	Prodigal:2.60	CDS	586474	586761	.	+	0	ID=DL13591_00581;inference=ab initio prediction:Prodigal:2.60,similar to AA sequence:RefSeq:YP_004048884.1;locus_tag=DL13591_00581;product=membrane protein;protein_id=gnl|SC|DL13591_00581
DL13591|SC|contig000001	Prodigal:2.60	CDS	586860	588026	.	+	0	ID=DL13591_00582;eC_number=6.2.1.5,6.2.1.5;gene=sucC;inference=ab initio prediction:Prodigal:2.60,similar to AA sequence:RefSeq:YP_208021.1,similar to AA sequence:UniProtKB:Q883Z4,protein motif:CLUSTERS:PRK00696,protein motif:Cdd:COG0045,protein motif:TIGRFAMs:TIGR01016,protein motif:Pfam:PF08442.4;locus_tag=DL13591_00582;product=succinyl-CoA synthetase subunit beta,Succinyl-CoA ligase [ADP-formi…
DL13591|SC|contig000001	Prodigal:2.60	CDS	588037	588927	.	+	0	ID=DL13591_00583;eC_number=6.2.1.5,6.2.1.5;gene=sucD;inference=ab initio prediction:Prodigal:2.60,similar to AA sequence:RefSeq:YP_208020.1,similar to AA sequence:UniProtKB:P0AGE9,protein motif:CLUSTERS:PRK05678,protein motif:Cdd:COG0074,protein motif:TIGRFAMs:TIGR01019,protein motif:Pfam:PF02629.13;locus_tag=DL13591_00583;product=succinyl-CoA synthetase subunit alpha,Succinyl-CoA ligase [ADP-for…
DL13591|SC|contig000001	Prodigal:2.60	CDS	589023	589490	.	-	0	ID=DL13591_00584;inference=ab initio prediction:Prodigal:2.60,similar to AA sequence:RefSeq:YP_003083463.1,protein motif:Cdd:COG1943,protein motif:Pfam:PF01797.10;locus_tag=DL13591_00584;product=putative type I restriction-modification system DNA methylase,Transposase and inactivated derivatives,Transposase IS200 like;protein_id=gnl|SC|DL13591_00584
DL13591|SC|contig000001	Prodigal:2.60	CDS	589891	591093	.	-	0	ID=DL13591_00585;eC_number=2.1.1.37;gene=haeIIIM_1;inference=ab initio prediction:Prodigal:2.60,similar to AA sequence:RefSeq:YP_208922.1,similar to AA sequence:UniProtKB:P20589,protein motif:CLUSTERS:PRK10458,protein motif:TIGRFAMs:TIGR00675,protein motif:Pfam:PF00145.11;locus_tag=DL13591_00585;product=5-methylcytosine methyltransferase,Modification methylase HaeIII,DNA cytosine methylase,DNA (c…
DL13591|SC|contig000001	Prodigal:2.60	CDS	591106	592290	.	-	0	ID=DL13591_00586;inference=ab initio prediction:Prodigal:2.60,protein motif:Cdd:COG3183,protein motif:Pfam:PF01844.17;locus_tag=DL13591_00586;product=Predicted restriction endonuclease,HNH endonuclease;protein_id=gnl|SC|DL13591_00586
DL13591|SC|contig000001	Prodigal:2.60	CDS	592332	595181	.	-	0	ID=DL13591_00587;gene=uvrA;inference=ab initio prediction:Prodigal:2.60,similar to AA sequence:RefSeq:YP_002000934.1,similar to AA sequence:UniProtKB:P0A698,protein motif:CLUSTERS:PRK00349,protein motif:Cdd:COG4987,protein motif:TIGRFAMs:TIGR00630,protein motif:Pfam:PF00005.21;locus_tag=DL13591_00587;product=excinuclease ABC subunit A,Excinuclease ABC subunit A,excinuclease ABC subunit A,ABC-type…
DL13591|SC|contig000001	Prodigal:2.60	CDS	595336	596133	.	+	0	ID=DL13591_00588;inference=ab initio prediction:Prodigal:2.60,similar to AA sequence:RefSeq:YP_001599045.1,protein motif:CLUSTERS:PRK05305,protein motif:TIGRFAMs:TIGR00164,protein motif:Pfam:PF02666.9;locus_tag=DL13591_00588;product=phosphatidylserine decarboxylase,phosphatidylserine decarboxylase,phosphatidylserine decarboxylase homolog,Phosphatidylserine decarboxylase;protein_id=gnl|SC|DL13591_…
DL13591|SC|contig000001	Prodigal:2.60	CDS	597364	599640	.	-	0	ID=DL13591_00589;inference=ab initio prediction:Prodigal:2.60,similar to AA sequence:RefSeq:YP_208276.1,similar to AA sequence:UniProtKB:Q9JZN9,protein motif:CLUSTERS:PRK13524,protein motif:Cdd:COG4206,protein motif:TIGRFAMs:TIGR01785,protein motif:Pfam:PF00593.18;locus_tag=DL13591_00589;product=TonB-dependent receptor protein,Probable TonB-dependent receptor NMB0964 precursor,outer membrane rece…
DL13591|SC|contig000001	Prodigal:2.60	CDS	600062	600652	.	+	0	ID=DL13591_00590;eC_number=4.1.3.27,2.6.1.85;gene=pabA;inference=ab initio prediction:Prodigal:2.60,similar to AA sequence:RefSeq:YP_208275.1,similar to AA sequence:UniProtKB:P00903,protein motif:CLUSTERS:PRK14607,protein motif:Cdd:COG0135,protein motif:TIGRFAMs:TIGR00566,protein motif:Pfam:PF00117.22;locus_tag=DL13591_00590;product=anthranilate synthase component II,Para-aminobenzoate synthase g…
DL13591|SC|contig000001	Prodigal:2.60	CDS	600715	601773	.	+	0	ID=DL13591_00591;eC_number=2.4.2.18;gene=trpD;inference=ab initio prediction:Prodigal:2.60,similar to AA sequence:RefSeq:YP_001599048.1,similar to AA sequence:UniProtKB:A0R048,protein motif:CLUSTERS:PRK00188,protein motif:Cdd:COG0135,protein motif:TIGRFAMs:TIGR01245,protein motif:Pfam:PF00591.15;locus_tag=DL13591_00591;product=anthranilate phosphoribosyltransferase,Anthranilate phosphoribosyltran…
DL13591|SC|contig000001	Prodigal:2.60	CDS	602242	603585	.	+	0	ID=DL13591_00592;inference=ab initio prediction:Prodigal:2.60,similar to AA sequence:RefSeq:YP_005882139.1,protein motif:Pfam:PF02486.13;locus_tag=DL13591_00592;product=putative phage replication initiation protein,Replication initiation factor;protein_id=gnl|SC|DL13591_00592
DL13591|SC|contig000001	Prodigal:2.60	CDS	603630	603920	.	+	0	ID=DL13591_00593;inference=ab initio prediction:Prodigal:2.60,similar to AA sequence:RefSeq:YP_208248.1;locus_tag=DL13591_00593;product=phage associated protein;protein_id=gnl|SC|DL13591_00593
DL13591|SC|contig000001	Prodigal:2.60	CDS	603925	604122	.	+	0	ID=DL13591_00594;inference=ab initio prediction:Prodigal:2.60,similar to AA sequence:RefSeq:YP_208247.1;locus_tag=DL13591_00594;product=phage associated protein;protein_id=gnl|SC|DL13591_00594
DL13591|SC|contig000001	Prodigal:2.60	CDS	604196	604414	.	+	0	ID=DL13591_00595;inference=ab initio prediction:Prodigal:2.60,similar to AA sequence:RefSeq:YP_208222.1;locus_tag=DL13591_00595;product=phage associated protein;protein_id=gnl|SC|DL13591_00595
DL13591|SC|contig000001	Prodigal:2.60	CDS	604421	604699	.	+	0	ID=DL13591_00596;inference=ab initio prediction:Prodigal:2.60,similar to AA sequence:RefSeq:YP_003083078.1;locus_tag=DL13591_00596;product=putative phage associated protein;protein_id=gnl|SC|DL13591_00596
DL13591|SC|contig000001	Prodigal:2.60	CDS	604827	605144	.	+	0	ID=DL13591_00597;inference=ab initio prediction:Prodigal:2.60,similar to AA sequence:RefSeq:YP_208220.1,protein motif:Pfam:PF06575.6;locus_tag=DL13591_00597;product=phage associated protein,Protein of unknown function (DUF1132);protein_id=gnl|SC|DL13591_00597
DL13591|SC|contig000001	Prodigal:2.60	CDS	605128	605523	.	+	0	ID=DL13591_00598;gene=tspB;inference=ab initio prediction:Prodigal:2.60,similar to AA sequence:RefSeq:YP_003083079.1,protein motif:Pfam:PF05616.7;locus_tag=DL13591_00598;product=cell-surface protein%2C truncated,Neisseria meningitidis TspB protein;protein_id=gnl|SC|DL13591_00598
DL13591|SC|contig000001	Prodigal:2.60	CDS	605980	606447	.	+	0	ID=DL13591_00599;gene=mdaB_2;inference=ab initio prediction:Prodigal:2.60,similar to AA sequence:RefSeq:YP_001599058.1,similar to AA sequence:UniProtKB:P0AEY5,protein motif:Cdd:COG2249,protein motif:Pfam:PF02525.11;locus_tag=DL13591_00599;product=modulator of drug activity B,Modulator of drug activity B,Putative NADPH-quinone reductase (modulator of drug activity B),Flavodoxin-like fold;protein_i…
DL13591|SC|contig000001	Prodigal:2.60	CDS	606655	608040	.	-	0	ID=DL13591_00600;eC_number=1.6.1.2,1.6.1.2;gene=pntB;inference=ab initio prediction:Prodigal:2.60,similar to AA sequence:RefSeq:YP_208524.1,similar to AA sequence:UniProtKB:P0AB67,protein motif:CLUSTERS:PRK09444,protein motif:Cdd:COG3288,protein motif:Pfam:PF02233.10;locus_tag=DL13591_00600;product=pyridine nucleotide transhydrogenase,NAD(P) transhydrogenase subunit beta,pyridine nucleotide trans…
DL13591|SC|contig000001	Prodigal:2.60	CDS	608106	608489	.	-	0	ID=DL13591_00601;inference=ab initio prediction:Prodigal:2.60,similar to AA sequence:RefSeq:YP_002002361.1,protein motif:Pfam:PF01124.12;locus_tag=DL13591_00601;product=Membrane protein,MAPEG family;protein_id=gnl|SC|DL13591_00601
DL13591|SC|contig000001	Prodigal:2.60	CDS	608493	610034	.	-	0	ID=DL13591_00602;eC_number=1.6.1.2;gene=pntA;inference=ab initio prediction:Prodigal:2.60,similar to AA sequence:RefSeq:YP_002002360.1,similar to AA sequence:UniProtKB:P07001,protein motif:CLUSTERS:PRK09424,protein motif:Cdd:COG3288,protein motif:TIGRFAMs:TIGR00561,protein motif:Pfam:PF01262.15;locus_tag=DL13591_00602;product=NAD(P) transhydrogenase subunit alpha,NAD(P) transhydrogenase subunit a…
DL13591|SC|contig000001	Prodigal:2.60	CDS	610324	611157	.	+	0	ID=DL13591_00603;eC_number=3.1.3.3;gene=serB;inference=ab initio prediction:Prodigal:2.60,similar to AA sequence:RefSeq:YP_002002358.1,similar to AA sequence:UniProtKB:P0AGB0,protein motif:CLUSTERS:PRK11133,protein motif:Cdd:COG3830,protein motif:TIGRFAMs:TIGR00338,protein motif:Pfam:PF00702.1;locus_tag=DL13591_00603;product=SerB protein,Phosphoserine phosphatase,phosphoserine phosphatase,ACT dom…
DL13591|SC|contig000001	Prodigal:2.60	CDS	611221	612444	.	+	0	ID=DL13591_00604;gene=clcA_1;inference=ab initio prediction:Prodigal:2.60,similar to AA sequence:RefSeq:YP_002002357.1,similar to AA sequence:UniProtKB:Q8ZRP8,protein motif:CLUSTERS:PRK01862,protein motif:Pfam:PF00654.14;locus_tag=DL13591_00604;product=Chloride channel protein-related protein,H(+)/Cl(-) exchange transporter ClcA,putative voltage-gated ClC-type chloride channel ClcB,Voltage gated …
DL13591|SC|contig000001	Prodigal:2.60	CDS	612605	614185	.	+	0	ID=DL13591_00605;eC_number=2.1.2.3;gene=purH;inference=ab initio prediction:Prodigal:2.60,similar to AA sequence:RefSeq:YP_005891771.1,similar to AA sequence:UniProtKB:P15639,protein motif:CLUSTERS:PRK00881,protein motif:Cdd:COG0299,protein motif:TIGRFAMs:TIGR00355,protein motif:Pfam:PF01808.12;locus_tag=DL13591_00605;product=bifunctional purine biosynthesis protein PurH [includes: phosphoribosyl…
DL13591|SC|contig000001	Prodigal:2.60	CDS	614798	615769	.	+	0	ID=DL13591_00606;inference=ab initio prediction:Prodigal:2.60,similar to AA sequence:RefSeq:YP_005879129.1,protein motif:Pfam:PF01548.11;locus_tag=DL13591_00606;product=IS110 family transposase,Transposase;protein_id=gnl|SC|DL13591_00606
DL13591|SC|contig000001	Prodigal:2.60	CDS	615926	616360	.	+	0	ID=DL13591_00607;inference=ab initio prediction:Prodigal:2.60,similar to AA sequence:RefSeq:NP_274021.1,protein motif:Cdd:COG4382,protein motif:Pfam:PF06252.6;locus_tag=DL13591_00607;product=E16-like protein,Mu-like prophage protein gp16,Protein of unknown function (DUF1018);protein_id=gnl|SC|DL13591_00607
DL13591|SC|contig000001	Prodigal:2.60	CDS	616341	616769	.	+	0	ID=DL13591_00608;inference=ab initio prediction:Prodigal:2.60,similar to AA sequence:RefSeq:YP_975031.1,protein motif:Cdd:COG5566,protein motif:Pfam:PF08765.5;locus_tag=DL13591_00608;product=phage related protein,Uncharacterized conserved protein,Mor transcription activator family;protein_id=gnl|SC|DL13591_00608
DL13591|SC|contig000001	Prodigal:2.60	CDS	617077	617619	.	+	0	ID=DL13591_00609;inference=ab initio prediction:Prodigal:2.60,similar to AA sequence:RefSeq:YP_001599067.1,protein motif:Pfam:PF01520.12;locus_tag=DL13591_00609;product=N-acetylmuramoyl-L-alanine amidase,N-acetylmuramoyl-L-alanine amidase;protein_id=gnl|SC|DL13591_00609
DL13591|SC|contig000001	Prodigal:2.60	CDS	617825	617989	.	+	0	ID=DL13591_00610;inference=ab initio prediction:Prodigal:2.60,similar to AA sequence:RefSeq:YP_003083091.1;locus_tag=DL13591_00610;product=phage protein;protein_id=gnl|SC|DL13591_00610
DL13591|SC|contig000001	Prodigal:2.60	CDS	617992	618228	.	+	0	ID=DL13591_00611;inference=ab initio prediction:Prodigal:2.60,similar to AA sequence:RefSeq:YP_003083092.1;locus_tag=DL13591_00611;product=phage protein;protein_id=gnl|SC|DL13591_00611
DL13591|SC|contig000001	Prodigal:2.60	CDS	618200	618619	.	+	0	ID=DL13591_00612;inference=ab initio prediction:Prodigal:2.60,similar to AA sequence:RefSeq:YP_003083093.1;locus_tag=DL13591_00612;product=putative phage associated membrane protein;protein_id=gnl|SC|DL13591_00612
DL13591|SC|contig000001	Prodigal:2.60	CDS	618639	618821	.	+	0	ID=DL13591_00613;inference=ab initio prediction:Prodigal:2.60,similar to AA sequence:RefSeq:YP_003083094.1;locus_tag=DL13591_00613;product=phage protein;protein_id=gnl|SC|DL13591_00613
DL13591|SC|contig000001	Prodigal:2.60	CDS	618866	619036	.	-	0	ID=DL13591_00614;inference=ab initio prediction:Prodigal:2.60,similar to AA sequence:RefSeq:YP_003083095.1,similar to AA sequence:UniProtKB:Q7DDI1,protein motif:Cdd:COG3422,protein motif:Pfam:PF07411.6;locus_tag=DL13591_00614;product=phage protein,hypothetical protein,Uncharacterized conserved protein,Domain of unknown function (DUF1508);protein_id=gnl|SC|DL13591_00614
DL13591|SC|contig000001	Prodigal:2.60	CDS	619049	619267	.	+	0	ID=DL13591_00615;inference=ab initio prediction:Prodigal:2.60,similar to AA sequence:RefSeq:YP_003083096.1;locus_tag=DL13591_00615;product=phage protein;protein_id=gnl|SC|DL13591_00615
DL13591|SC|contig000001	Prodigal:2.60	CDS	619264	619602	.	+	0	ID=DL13591_00616;inference=ab initio prediction:Prodigal:2.60,similar to AA sequence:RefSeq:YP_003083097.1;locus_tag=DL13591_00616;product=phage protein;protein_id=gnl|SC|DL13591_00616
DL13591|SC|contig000001	Prodigal:2.60	CDS	619614	619880	.	+	0	ID=DL13591_00617;inference=ab initio prediction:Prodigal:2.60,similar to AA sequence:RefSeq:YP_003083098.1;locus_tag=DL13591_00617;product=phage protein;protein_id=gnl|SC|DL13591_00617
DL13591|SC|contig000001	Prodigal:2.60	CDS	619877	620074	.	+	0	ID=DL13591_00618;inference=ab initio prediction:Prodigal:2.60,similar to AA sequence:RefSeq:YP_003083099.1;locus_tag=DL13591_00618;product=phage protein;protein_id=gnl|SC|DL13591_00618
DL13591|SC|contig000001	Prodigal:2.60	CDS	620077	620583	.	+	0	ID=DL13591_00619;inference=ab initio prediction:Prodigal:2.60,similar to AA sequence:RefSeq:YP_005878628.1,protein motif:Pfam:PF08822.5;locus_tag=DL13591_00619;product=phage protein,Protein of unknown function (DUF1804);protein_id=gnl|SC|DL13591_00619
DL13591|SC|contig000001	Prodigal:2.60	CDS	620907	621896	.	-	0	ID=DL13591_00620;inference=ab initio prediction:Prodigal:2.60,similar to AA sequence:RefSeq:YP_001598391.1,protein motif:Pfam:PF01609.15;locus_tag=DL13591_00620;product=IS1106A3 transposase,Transposase DDE domain;protein_id=gnl|SC|DL13591_00620
DL13591|SC|contig000001	Prodigal:2.60	CDS	622029	623831	.	-	0	ID=DL13591_00621;inference=ab initio prediction:Prodigal:2.60,similar to AA sequence:RefSeq:YP_005893858.1,protein motif:Cdd:COG3468,protein motif:Pfam:PF03895.9;locus_tag=DL13591_00621;product=hemagglutinin family protein,Type V secretory pathway%2C adhesin AidA,YadA-like C-terminal region;protein_id=gnl|SC|DL13591_00621
DL13591|SC|contig000001	Prodigal:2.60	CDS	623943	624503	.	-	0	ID=DL13591_00622;inference=ab initio prediction:Prodigal:2.60,similar to AA sequence:RefSeq:YP_003083102.1;locus_tag=DL13591_00622;product=putative phage associated protein;protein_id=gnl|SC|DL13591_00622
DL13591|SC|contig000001	Prodigal:2.60	CDS	625737	625907	.	-	0	ID=DL13591_00623;gene=rubA;inference=ab initio prediction:Prodigal:2.60,similar to AA sequence:RefSeq:YP_002001544.1,similar to AA sequence:UniProtKB:P42453,protein motif:CLUSTERS:PRK05452,protein motif:Cdd:COG1773,protein motif:Pfam:PF00301.14;locus_tag=DL13591_00623;product=rebredoxin,Rubredoxin,anaerobic nitric oxide reductase flavorubredoxin,Rubredoxin,Rubredoxin;protein_id=gnl|SC|DL13591_006…
DL13591|SC|contig000001	Prodigal:2.60	CDS	626381	627472	.	-	0	ID=DL13591_00624;eC_number=1.3.8.1;inference=ab initio prediction:Prodigal:2.60,similar to AA sequence:RefSeq:YP_004048817.1,similar to AA sequence:UniProtKB:Q06319,protein motif:TIGRFAMs:TIGR03207,protein motif:Pfam:PF02771.10;locus_tag=DL13591_00624;product=acyl-CoA dehydrogenase,Acyl-CoA dehydrogenase%2C short-chain specific,cyclohexanecarboxyl-CoA dehydrogenase,Acyl-CoA dehydrogenase%2C N-ter…
DL13591|SC|contig000001	Prodigal:2.60	CDS	627606	628154	.	-	0	ID=DL13591_00625;inference=ab initio prediction:Prodigal:2.60,similar to AA sequence:RefSeq:YP_005883017.1,protein motif:Cdd:COG4950,protein motif:TIGRFAMs:TIGR01926,protein motif:Pfam:PF02627.1;locus_tag=DL13591_00625;product=macrophage infectivity potentiator-related protein,Uncharacterized protein conserved in bacteria,uncharacterized peroxidase-related enzyme,Carboxymuconolactone decarboxylas…
DL13591|SC|contig000001	Prodigal:2.60	CDS	628309	628680	.	-	0	ID=DL13591_00626;inference=ab initio prediction:Prodigal:2.60,similar to AA sequence:RefSeq:YP_005893862.1,protein motif:Pfam:PF10947.2;locus_tag=DL13591_00626;product=putative lipoprotein,Protein of unknown function (DUF2628);protein_id=gnl|SC|DL13591_00626
DL13591|SC|contig000001	Prodigal:2.60	CDS	628975	630666	.	-	0	ID=DL13591_00627;eC_number=1.1.1.28,1.1.1.28;gene=dld;inference=ab initio prediction:Prodigal:2.60,similar to AA sequence:RefSeq:YP_005891788.1,similar to AA sequence:UniProtKB:P06149,protein motif:CLUSTERS:PRK11183,protein motif:TIGRFAMs:TIGR00387,protein motif:Pfam:PF09330.5;locus_tag=DL13591_00627;product=D-lactate dehydrogenase,D-lactate dehydrogenase,D-lactate dehydrogenase,glycolate oxidase…
DL13591|SC|contig000001	Infernal:1.1	ncRNA	630834	630930	.	-	0	ID=DL13591_00628;inference=COORDINATES:profile:Infernal:1.1;locus_tag=DL13591_00628;product=Bacteria_small_SRP
DL13591|SC|contig000001	Prodigal:2.60	CDS	631191	635024	.	+	0	ID=DL13591_00629;eC_number=1.-.-.-;inference=ab initio prediction:Prodigal:2.60,similar to AA sequence:RefSeq:YP_002001537.1,similar to AA sequence:UniProtKB:Q50685,protein motif:CLUSTERS:PRK11230,protein motif:Cdd:COG0247,protein motif:TIGRFAMs:TIGR00387,protein motif:Pfam:PF12447.2;locus_tag=DL13591_00629;product=putative oxidoreductase,Uncharacterized FAD-linked oxidoreductase Rv2280,glycolate…
DL13591|SC|contig000001	Prodigal:2.60	CDS	635101	636102	.	+	0	ID=DL13591_00630;eC_number=1.-.-.-;gene=dus_1;inference=ab initio prediction:Prodigal:2.60,similar to AA sequence:RefSeq:YP_002001536.1,similar to AA sequence:UniProtKB:P67717,protein motif:CLUSTERS:PRK10550,protein motif:Cdd:COG0042,protein motif:TIGRFAMs:TIGR00737,protein motif:Pfam:PF01207.11;locus_tag=DL13591_00630;product=tRNA-dihydrouridine synthase C,Probable tRNA-dihydrouridine synthase,t…
DL13591|SC|contig000001	Prodigal:2.60	CDS	636164	636346	.	-	0	ID=DL13591_00631;inference=ab initio prediction:Prodigal:2.60;locus_tag=DL13591_00631;product=hypothetical protein;protein_id=gnl|SC|DL13591_00631
DL13591|SC|contig000001	Prodigal:2.60	CDS	636533	637492	.	+	0	ID=DL13591_00632;inference=ab initio prediction:Prodigal:2.60,similar to AA sequence:RefSeq:YP_001599082.1,protein motif:Pfam:PF01609.15;locus_tag=DL13591_00632;product=IS1106 transposase,Transposase DDE domain;protein_id=gnl|SC|DL13591_00632
DL13591|SC|contig000001	Prodigal:2.60	CDS	637723	637935	.	-	0	ID=DL13591_00633;inference=ab initio prediction:Prodigal:2.60,similar to AA sequence:RefSeq:YP_002001773.1;locus_tag=DL13591_00633;product=putative phage associated protein;protein_id=gnl|SC|DL13591_00633
DL13591|SC|contig000001	Prodigal:2.60	CDS	637947	638228	.	-	0	ID=DL13591_00634;inference=ab initio prediction:Prodigal:2.60,similar to AA sequence:RefSeq:YP_207862.1;locus_tag=DL13591_00634;product=phage associated protein;protein_id=gnl|SC|DL13591_00634
DL13591|SC|contig000001	Prodigal:2.60	CDS	638275	638478	.	-	0	ID=DL13591_00635;inference=ab initio prediction:Prodigal:2.60,similar to AA sequence:RefSeq:YP_207863.1;locus_tag=DL13591_00635;product=phage associated protein;protein_id=gnl|SC|DL13591_00635
DL13591|SC|contig000001	Prodigal:2.60	CDS	638558	639130	.	-	0	ID=DL13591_00636;gene=intA;inference=ab initio prediction:Prodigal:2.60,similar to AA sequence:RefSeq:YP_975050.1,similar to AA sequence:UniProtKB:P32053,protein motif:CLUSTERS:PRK09692,protein motif:Pfam:PF00589.16;locus_tag=DL13591_00636;product=phage integrase,Prophage CP4-57 integrase,integrase,Phage integrase family;protein_id=gnl|SC|DL13591_00636
DL13591|SC|contig000001	Prodigal:2.60	CDS	639442	640317	.	-	0	ID=DL13591_00637;inference=ab initio prediction:Prodigal:2.60,similar to AA sequence:RefSeq:YP_005878695.1,protein motif:Pfam:PF11300.2;locus_tag=DL13591_00637;product=phage protein,Protein of unknown function (DUF3102);protein_id=gnl|SC|DL13591_00637
DL13591|SC|contig000001	Prodigal:2.60	CDS	640362	640652	.	-	0	ID=DL13591_00638;inference=ab initio prediction:Prodigal:2.60,similar to AA sequence:RefSeq:YP_005878694.1,protein motif:Cdd:COG3398;locus_tag=DL13591_00638;product=putative DNA-binding phage protein,Uncharacterized protein conserved in archaea;protein_id=gnl|SC|DL13591_00638
DL13591|SC|contig000001	Prodigal:2.60	CDS	640957	641334	.	+	0	ID=DL13591_00639;inference=ab initio prediction:Prodigal:2.60,similar to AA sequence:RefSeq:YP_005878693.1,protein motif:Pfam:PF12844.1;locus_tag=DL13591_00639;product=putative DNA-binding phage protein,Helix-turn-helix domain;protein_id=gnl|SC|DL13591_00639
DL13591|SC|contig000001	Prodigal:2.60	CDS	641363	641608	.	+	0	ID=DL13591_00640;inference=ab initio prediction:Prodigal:2.60;locus_tag=DL13591_00640;product=hypothetical protein;protein_id=gnl|SC|DL13591_00640
DL13591|SC|contig000001	Prodigal:2.60	CDS	641842	642810	.	+	0	ID=DL13591_00641;inference=ab initio prediction:Prodigal:2.60;locus_tag=DL13591_00641;product=hypothetical protein;protein_id=gnl|SC|DL13591_00641
DL13591|SC|contig000001	Prodigal:2.60	CDS	642807	643289	.	+	0	ID=DL13591_00642;inference=ab initio prediction:Prodigal:2.60;locus_tag=DL13591_00642;product=hypothetical protein;protein_id=gnl|SC|DL13591_00642
DL13591|SC|contig000001	Prodigal:2.60	CDS	643379	643882	.	+	0	ID=DL13591_00643;inference=ab initio prediction:Prodigal:2.60,protein motif:Pfam:PF05838.6;locus_tag=DL13591_00643;product=Predicted lysozyme (DUF847);protein_id=gnl|SC|DL13591_00643
DL13591|SC|contig000001	Prodigal:2.60	CDS	643991	644323	.	+	0	ID=DL13591_00644;inference=ab initio prediction:Prodigal:2.60,similar to AA sequence:RefSeq:YP_003083092.1;locus_tag=DL13591_00644;product=phage protein;protein_id=gnl|SC|DL13591_00644
DL13591|SC|contig000001	Prodigal:2.60	CDS	644320	644730	.	+	0	ID=DL13591_00645;inference=ab initio prediction:Prodigal:2.60,similar to AA sequence:RefSeq:YP_208104.1;locus_tag=DL13591_00645;product=phage associated protein;protein_id=gnl|SC|DL13591_00645
DL13591|SC|contig000001	Prodigal:2.60	CDS	644735	645484	.	+	0	ID=DL13591_00646;inference=ab initio prediction:Prodigal:2.60,similar to AA sequence:RefSeq:YP_001599095.1,protein motif:Pfam:PF00665.20;locus_tag=DL13591_00646;product=transposase,Integrase core domain;protein_id=gnl|SC|DL13591_00646
DL13591|SC|contig000001	Aragorn:1.2.36	tmRNA	645801	646163	.	-	0	ID=DL13591_00647;gene=ssrA;inference=COORDINATES:profile:Aragorn:1.2.36;locus_tag=DL13591_00647;product=transfer-messenger RNA%2C SsrA
DL13591|SC|contig000001	Prodigal:2.60	CDS	646226	646831	.	-	0	ID=DL13591_00648;eC_number=3.1.-.-;gene=smrA;inference=ab initio prediction:Prodigal:2.60,similar to AA sequence:RefSeq:YP_005878684.1,similar to AA sequence:UniProtKB:P76053,protein motif:CLUSTERS:PRK04946,protein motif:Pfam:PF01713.15;locus_tag=DL13591_00648;product=putative Smr-like protein,Probable DNA endonuclease SmrA,hypothetical protein,Smr domain;protein_id=gnl|SC|DL13591_00648
DL13591|SC|contig000001	Prodigal:2.60	CDS	647222	647416	.	-	0	ID=DL13591_00649;inference=ab initio prediction:Prodigal:2.60;locus_tag=DL13591_00649;product=hypothetical protein;protein_id=gnl|SC|DL13591_00649
DL13591|SC|contig000001	Prodigal:2.60	CDS	647413	648468	.	-	0	ID=DL13591_00650;gene=sbp;inference=ab initio prediction:Prodigal:2.60,similar to AA sequence:RefSeq:YP_004048529.1,similar to AA sequence:UniProtKB:P0AG78,protein motif:CLUSTERS:PRK10752,protein motif:Cdd:COG4150,protein motif:TIGRFAMs:TIGR00971,protein motif:Pfam:PF01547.19;locus_tag=DL13591_00650;product=sulfate-binding protein,Sulfate starvation-induced protein 2,sulfate transporter subunit,A…
DL13591|SC|contig000001	Prodigal:2.60	CDS	648574	649056	.	-	0	ID=DL13591_00651;inference=ab initio prediction:Prodigal:2.60,similar to AA sequence:RefSeq:YP_005878682.1,protein motif:Pfam:PF00583.18;locus_tag=DL13591_00651;product=putative acetyltransferase,Acetyltransferase (GNAT) family;protein_id=gnl|SC|DL13591_00651
DL13591|SC|contig000001	Prodigal:2.60	CDS	649103	650239	.	-	0	ID=DL13591_00652;eC_number=4.1.1.21,6.3.4.18;gene=purK;inference=ab initio prediction:Prodigal:2.60,similar to AA sequence:RefSeq:YP_207988.1,similar to AA sequence:UniProtKB:Q7A695,protein motif:CLUSTERS:PRK06019,protein motif:Cdd:COG0026,protein motif:TIGRFAMs:TIGR01161,protein motif:Pfam:PF02222.16;locus_tag=DL13591_00652;product=phosphoribosylaminoimidazole carboxylase ATPase subunit,N5-carbo…
DL13591|SC|contig000001	Prodigal:2.60	CDS	650236	650781	.	-	0	ID=DL13591_00653;inference=ab initio prediction:Prodigal:2.60,protein motif:Cdd:COG4333,protein motif:Pfam:PF07799.6;locus_tag=DL13591_00653;product=Uncharacterized protein conserved in bacteria,Protein of unknown function (DUF1643);protein_id=gnl|SC|DL13591_00653
DL13591|SC|contig000001	Prodigal:2.60	CDS	650778	652400	.	-	0	ID=DL13591_00654;eC_number=4.1.3.27;gene=trpE;inference=ab initio prediction:Prodigal:2.60,similar to AA sequence:RefSeq:YP_001599102.1,similar to AA sequence:UniProtKB:A0QX93,protein motif:CLUSTERS:PRK13565,protein motif:Cdd:COG0147,protein motif:TIGRFAMs:TIGR00564,protein motif:Pfam:PF00425.12;locus_tag=DL13591_00654;product=anthranilate synthase component I,Anthranilate synthase component 1,an…
DL13591|SC|contig000001	Prodigal:2.60	CDS	652364	652729	.	-	0	ID=DL13591_00655;inference=ab initio prediction:Prodigal:2.60;locus_tag=DL13591_00655;product=hypothetical protein;protein_id=gnl|SC|DL13591_00655
DL13591|SC|contig000001	Prodigal:2.60	CDS	652750	654660	.	-	0	ID=DL13591_00656;inference=ab initio prediction:Prodigal:2.60,similar to AA sequence:RefSeq:YP_002001560.1,similar to AA sequence:UniProtKB:O53204,protein motif:CLUSTERS:PRK11147,protein motif:Cdd:COG2909,protein motif:TIGRFAMs:TIGR03719,protein motif:Pfam:PF00005.21;locus_tag=DL13591_00656;product=putative ATP-binding protein,Uncharacterized ABC transporter ATP-binding protein Rv2477c/MT2552,ABC…
DL13591|SC|contig000001	Prodigal:2.60	CDS	654679	655323	.	-	0	ID=DL13591_00657;gene=dedA_1;inference=ab initio prediction:Prodigal:2.60,similar to AA sequence:RefSeq:YP_002001561.1,similar to AA sequence:UniProtKB:P0ABP6,protein motif:CLUSTERS:PRK10847,protein motif:Pfam:PF09335.5;locus_tag=DL13591_00657;product=DedA protein,hypothetical protein,hypothetical protein,SNARE associated Golgi protein;protein_id=gnl|SC|DL13591_00657
DL13591|SC|contig000001	Prodigal:2.60	CDS	655486	656052	.	-	0	ID=DL13591_00658;gene=opcA_1;inference=ab initio prediction:Prodigal:2.60,similar to AA sequence:RefSeq:YP_001599105.1,protein motif:Pfam:PF07239.5;locus_tag=DL13591_00658;product=outer membrane protein,Outer membrane protein OpcA;protein_id=gnl|SC|DL13591_00658
DL13591|SC|contig000001	Prodigal:2.60	CDS	656010	656303	.	-	0	ID=DL13591_00659;gene=opcA_2;inference=ab initio prediction:Prodigal:2.60,similar to AA sequence:RefSeq:YP_001599105.1,protein motif:Pfam:PF07239.5;locus_tag=DL13591_00659;product=outer membrane protein,Outer membrane protein OpcA;protein_id=gnl|SC|DL13591_00659
DL13591|SC|contig000001	Prodigal:2.60	CDS	656892	658004	.	-	0	ID=DL13591_00660;inference=ab initio prediction:Prodigal:2.60,similar to AA sequence:RefSeq:YP_005878368.1,protein motif:Pfam:PF01609.15;locus_tag=DL13591_00660;product=ISNme1 transposase (contains a 35 aa insertion),Transposase DDE domain;protein_id=gnl|SC|DL13591_00660
DL13591|SC|contig000001	Prodigal:2.60	CDS	658132	659382	.	-	0	ID=DL13591_00661;eC_number=2.1.2.1,2.1.2.1;gene=glyA;inference=ab initio prediction:Prodigal:2.60,similar to AA sequence:RefSeq:YP_207979.1,similar to AA sequence:UniProtKB:Q88Q27,protein motif:CLUSTERS:PRK13034,protein motif:Cdd:COG0156,protein motif:TIGRFAMs:TIGR00858,protein motif:Pfam:PF00464.13;locus_tag=DL13591_00661;product=serine hydroxymethyltransferase,Pyridoxal-phosphate-dependent seri…
DL13591|SC|contig000001	Prodigal:2.60	CDS	659863	661638	.	-	0	ID=DL13591_00662;eC_number=2.3.2.2,2.3.2.2;gene=ggt;inference=ab initio prediction:Prodigal:2.60,similar to AA sequence:RefSeq:YP_003083155.1,similar to AA sequence:UniProtKB:P54422,protein motif:CLUSTERS:PRK09615,protein motif:TIGRFAMs:TIGR00066,protein motif:Pfam:PF01019.15;locus_tag=DL13591_00662;product=gamma-glutamyltranspeptidase,Gamma-glutamyltranspeptidase precursor,gamma-glutamyltranspep…
DL13591|SC|contig000001	Prodigal:2.60	CDS	662412	662630	.	+	0	ID=DL13591_00663;inference=ab initio prediction:Prodigal:2.60,protein motif:CLUSTERS:PRK11415,protein motif:Cdd:COG2841,protein motif:Pfam:PF04325.7;locus_tag=DL13591_00663;product=hypothetical protein,Uncharacterized protein conserved in bacteria,Protein of unknown function (DUF465);protein_id=gnl|SC|DL13591_00663
DL13591|SC|contig000001	Prodigal:2.60	CDS	662789	663763	.	-	0	ID=DL13591_00664;eC_number=3.1.3.11;gene=fbp_1;inference=ab initio prediction:Prodigal:2.60,similar to AA sequence:RefSeq:YP_002001569.1,similar to AA sequence:UniProtKB:P0A993,protein motif:CLUSTERS:PRK09293,protein motif:Pfam:PF00316.14;locus_tag=DL13591_00664;product=fructose-1%2C6-bisphosphatase,Fructose-1%2C6-bisphosphatase class 1,fructose-1%2C6-bisphosphatase,Fructose-1-6-bisphosphatase;pr…
DL13591|SC|contig000001	Prodigal:2.60	CDS	664158	665003	.	-	0	ID=DL13591_00665;inference=ab initio prediction:Prodigal:2.60,similar to AA sequence:RefSeq:YP_003083159.1,similar to AA sequence:UniProtKB:P31777,protein motif:Cdd:COG2961,protein motif:Pfam:PF04378.7;locus_tag=DL13591_00665;product=putative competence protein ComJ,hypothetical protein,Protein involved in catabolism of external DNA,Protein of unknown function (DUF519);protein_id=gnl|SC|DL13591_0…
DL13591|SC|contig000001	Prodigal:2.60	CDS	665080	665682	.	-	0	ID=DL13591_00666;eC_number=2.3.1.15;gene=plsY;inference=ab initio prediction:Prodigal:2.60,similar to AA sequence:RefSeq:YP_004048542.1,similar to AA sequence:UniProtKB:P60782,protein motif:CLUSTERS:PRK00220,protein motif:Cdd:COG0344,protein motif:TIGRFAMs:TIGR00023,protein motif:Pfam:PF02660.9;locus_tag=DL13591_00666;product=integral membrane protein,G3P acyltransferase,putative glycerol-3-phosp…
DL13591|SC|contig000001	Prodigal:2.60	CDS	665738	666094	.	+	0	ID=DL13591_00667;eC_number=4.1.2.25;gene=folB;inference=ab initio prediction:Prodigal:2.60,similar to AA sequence:RefSeq:YP_207971.1,similar to AA sequence:UniProtKB:P0AC16,protein motif:CLUSTERS:PRK11593,protein motif:TIGRFAMs:TIGR00526,protein motif:Pfam:PF02152.12;locus_tag=DL13591_00667;product=dihydroneopterin aldolase,Dihydroneopterin aldolase,bifunctional dihydroneopterin aldolase/dihydron…
DL13591|SC|contig000001	Prodigal:2.60	CDS	666128	666664	.	+	0	ID=DL13591_00668;eC_number=3.6.1.13;gene=nudF;inference=ab initio prediction:Prodigal:2.60,similar to AA sequence:RefSeq:YP_002001575.1,similar to AA sequence:UniProtKB:P54570,protein motif:CLUSTERS:PRK11762,protein motif:Cdd:COG2816,protein motif:TIGRFAMs:TIGR00052,protein motif:Pfam:PF00293.1;locus_tag=DL13591_00668;product=ADP-ribose pyrophosphatase,ADP-ribose pyrophosphatase,adenosine nucleot…
DL13591|SC|contig000001	Prodigal:2.60	CDS	667320	667679	.	-	0	ID=DL13591_00669;gene=crcB;inference=ab initio prediction:Prodigal:2.60,similar to AA sequence:RefSeq:YP_005878664.1,similar to AA sequence:UniProtKB:P37002,protein motif:CLUSTERS:PRK14230,protein motif:TIGRFAMs:TIGR00494,protein motif:Pfam:PF02537.9;locus_tag=DL13591_00669;product=putative CrcB-like protein,hypothetical protein,camphor resistance protein CrcB,protein CrcB,CrcB-like protein;prote…
DL13591|SC|contig000001	Prodigal:2.60	CDS	667708	668388	.	-	0	ID=DL13591_00670;inference=ab initio prediction:Prodigal:2.60,similar to AA sequence:RefSeq:YP_002001578.1,protein motif:Cdd:COG3235;locus_tag=DL13591_00670;product=membrane protein,Predicted membrane protein;protein_id=gnl|SC|DL13591_00670
DL13591|SC|contig000001	Prodigal:2.60	CDS	668553	671585	.	+	0	ID=DL13591_00671;gene=ftsK_1;inference=ab initio prediction:Prodigal:2.60,similar to AA sequence:RefSeq:YP_005889603.1,similar to AA sequence:UniProtKB:P46889,protein motif:CLUSTERS:PRK10263,protein motif:Cdd:COG1674,protein motif:TIGRFAMs:TIGR03928,protein motif:Pfam:PF01580.12;locus_tag=DL13591_00671;product=putative cell-division protein,DNA translocase FtsK,DNA translocase FtsK,DNA segregatio…
DL13591|SC|contig000001	Prodigal:2.60	CDS	671810	673072	.	-	0	ID=DL13591_00672;eC_number=1.2.1.41,1.2.1.41;gene=proA;inference=ab initio prediction:Prodigal:2.60,similar to AA sequence:RefSeq:YP_207966.1,similar to AA sequence:UniProtKB:Q9WYC9,protein motif:CLUSTERS:PRK00197,protein motif:Cdd:COG0014,protein motif:TIGRFAMs:TIGR00407,protein motif:Pfam:PF00171.1;locus_tag=DL13591_00672;product=gamma-glutamyl phosphate reductase,Gamma-glutamyl phosphate reduc…
DL13591|SC|contig000001	Prodigal:2.60	CDS	673085	674194	.	-	0	ID=DL13591_00673;eC_number=2.7.2.11;gene=proB;inference=ab initio prediction:Prodigal:2.60,similar to AA sequence:RefSeq:YP_005889605.1,similar to AA sequence:UniProtKB:P39820,protein motif:CLUSTERS:PRK05429,protein motif:Cdd:COG0014,protein motif:TIGRFAMs:TIGR01027,protein motif:Pfam:PF00696.22;locus_tag=DL13591_00673;product=glutamate 5-kinase,Glutamate 5-kinase 1,gamma-glutamyl kinase,Gamma-gl…
DL13591|SC|contig000001	Prodigal:2.60	CDS	674440	676233	.	+	0	ID=DL13591_00674;eC_number=2.3.3.13;gene=leuA;inference=ab initio prediction:Prodigal:2.60,similar to AA sequence:RefSeq:YP_002001585.1,similar to AA sequence:UniProtKB:P09151,protein motif:CLUSTERS:PRK00915,protein motif:Cdd:COG0119,protein motif:TIGRFAMs:TIGR00973,protein motif:Pfam:PF00682.13;locus_tag=DL13591_00674;product=2-isopropylmalate synthase,2-isopropylmalate synthase,2-isopropylmalat…
DL13591|SC|contig000001	Prodigal:2.60	CDS	676328	676984	.	+	0	ID=DL13591_00675;inference=ab initio prediction:Prodigal:2.60,similar to AA sequence:RefSeq:YP_005893906.1,protein motif:CLUSTERS:PRK10396,protein motif:Cdd:COG3318,protein motif:TIGRFAMs:TIGR02292,protein motif:Pfam:PF03695.7;locus_tag=DL13591_00675;product=yecA family protein,hypothetical protein,Predicted metal-binding protein related to the C-terminal domain of SecA,yecA family protein,Unchar…
DL13591|SC|contig000001	Prodigal:2.60	CDS	677074	677925	.	-	0	ID=DL13591_00676;eC_number=2.4.99.-;gene=lgt;inference=ab initio prediction:Prodigal:2.60,similar to AA sequence:RefSeq:YP_207963.1,similar to AA sequence:UniProtKB:P60955,protein motif:CLUSTERS:PRK00052,protein motif:TIGRFAMs:TIGR00544,protein motif:Pfam:PF01790.12;locus_tag=DL13591_00676;product=prolipoprotein diacylglyceryl transferase,Prolipoprotein diacylglyceryl transferase,prolipoprotein d…
DL13591|SC|contig000001	Prodigal:2.60	CDS	677996	679126	.	-	0	ID=DL13591_00677;inference=ab initio prediction:Prodigal:2.60,similar to AA sequence:RefSeq:YP_004048553.1,protein motif:Pfam:PF00246.1;locus_tag=DL13591_00677;product=carboxypeptidase,Zinc carboxypeptidase;protein_id=gnl|SC|DL13591_00677
DL13591|SC|contig000001	Prodigal:2.60	CDS	679296	680192	.	+	0	ID=DL13591_00678;eC_number=2.7.2.8;gene=argB;inference=ab initio prediction:Prodigal:2.60,similar to AA sequence:RefSeq:YP_207961.1,similar to AA sequence:UniProtKB:Q9HTN2,protein motif:CLUSTERS:PRK00942,protein motif:Cdd:COG0548,protein motif:TIGRFAMs:TIGR00761,protein motif:Pfam:PF00696.22;locus_tag=DL13591_00678;product=acetylglutamate kinase,Acetylglutamate kinase,acetylglutamate kinase,Acety…
DL13591|SC|contig000001	Prodigal:2.60	CDS	681289	681537	.	-	0	ID=DL13591_00679;inference=ab initio prediction:Prodigal:2.60,similar to AA sequence:RefSeq:YP_001599129.1;locus_tag=DL13591_00679;product=membrane protein;protein_id=gnl|SC|DL13591_00679
DL13591|SC|contig000001	Prodigal:2.60	CDS	681726	682403	.	+	0	ID=DL13591_00680;inference=ab initio prediction:Prodigal:2.60,similar to AA sequence:RefSeq:YP_005897674.1,protein motif:Cdd:COG3676,protein motif:Pfam:PF12762.1;locus_tag=DL13591_00680;product=putative insertion element transposase,Transposase and inactivated derivatives,ISXO2-like transposase domain;protein_id=gnl|SC|DL13591_00680
DL13591|SC|contig000001	Prodigal:2.60	CDS	682606	682839	.	-	0	ID=DL13591_00681;inference=ab initio prediction:Prodigal:2.60,similar to AA sequence:RefSeq:YP_005882682.1;locus_tag=DL13591_00681;product=putative ubiquitin-activating enzyme E1 family protein;protein_id=gnl|SC|DL13591_00681
DL13591|SC|contig000001	Prodigal:2.60	CDS	682844	683512	.	-	0	ID=DL13591_00682;inference=ab initio prediction:Prodigal:2.60,similar to AA sequence:RefSeq:YP_005878653.1,protein motif:TIGRFAMs:TIGR01490,protein motif:Pfam:PF12710.1;locus_tag=DL13591_00682;product=putative hydrolase,HAD hydrolase%2C family IB,haloacid dehalogenase-like hydrolase;protein_id=gnl|SC|DL13591_00682
DL13591|SC|contig000001	Prodigal:2.60	CDS	683509	684306	.	-	0	ID=DL13591_00683;gene=hda;inference=ab initio prediction:Prodigal:2.60,similar to AA sequence:RefSeq:YP_001599131.1,similar to AA sequence:UniProtKB:P69931,protein motif:CLUSTERS:PRK08903,protein motif:Cdd:COG1484,protein motif:TIGRFAMs:TIGR03420,protein motif:Pfam:PF00308.12;locus_tag=DL13591_00683;product=DnaA regulatory inactivator Hda,DnaA-homolog protein hda,DnaA regulatory inactivator Hda,D…
DL13591|SC|contig000001	Prodigal:2.60	CDS	684281	684898	.	-	0	ID=DL13591_00684;gene=yddA_1;inference=ab initio prediction:Prodigal:2.60,similar to AA sequence:RefSeq:YP_975092.1,similar to AA sequence:UniProtKB:P31826,protein motif:CLUSTERS:PRK11174,protein motif:Cdd:COG4987,protein motif:TIGRFAMs:TIGR00954,protein motif:Pfam:PF00005.21;locus_tag=DL13591_00684;product=ABC transporter ATP-binding protein,CDS102,cysteine/glutathione ABC transporter membrane/A…
DL13591|SC|contig000001	Prodigal:2.60	CDS	685253	686152	.	-	0	ID=DL13591_00685;inference=ab initio prediction:Prodigal:2.60,similar to AA sequence:RefSeq:YP_005878650.1;locus_tag=DL13591_00685;product=putative DNA-binding phage protein;protein_id=gnl|SC|DL13591_00685
DL13591|SC|contig000001	Prodigal:2.60	CDS	686196	686447	.	+	0	ID=DL13591_00686;inference=ab initio prediction:Prodigal:2.60,similar to AA sequence:RefSeq:YP_005878649.1;locus_tag=DL13591_00686;product=putative DNA-binding phage protein;protein_id=gnl|SC|DL13591_00686
DL13591|SC|contig000001	Prodigal:2.60	CDS	686449	688425	.	+	0	ID=DL13591_00687;inference=ab initio prediction:Prodigal:2.60,similar to AA sequence:RefSeq:YP_001599134.1,protein motif:Pfam:PF09299.5;locus_tag=DL13591_00687;product=bacteriophage transposase,Mu transposase%2C C-terminal;protein_id=gnl|SC|DL13591_00687
DL13591|SC|contig000001	Prodigal:2.60	CDS	688461	689375	.	+	0	ID=DL13591_00688;inference=ab initio prediction:Prodigal:2.60,similar to AA sequence:RefSeq:YP_001599136.1;locus_tag=DL13591_00688;product=phage transposase;protein_id=gnl|SC|DL13591_00688
DL13591|SC|contig000001	Prodigal:2.60	CDS	689465	689731	.	+	0	ID=DL13591_00689;inference=ab initio prediction:Prodigal:2.60;locus_tag=DL13591_00689;product=hypothetical protein;protein_id=gnl|SC|DL13591_00689
DL13591|SC|contig000001	Prodigal:2.60	CDS	689724	689843	.	+	0	ID=DL13591_00690;inference=ab initio prediction:Prodigal:2.60;locus_tag=DL13591_00690;product=hypothetical protein;protein_id=gnl|SC|DL13591_00690
DL13591|SC|contig000001	Prodigal:2.60	CDS	689840	690013	.	+	0	ID=DL13591_00691;inference=ab initio prediction:Prodigal:2.60;locus_tag=DL13591_00691;product=hypothetical protein;protein_id=gnl|SC|DL13591_00691
DL13591|SC|contig000001	Prodigal:2.60	CDS	690006	690173	.	+	0	ID=DL13591_00692;inference=ab initio prediction:Prodigal:2.60;locus_tag=DL13591_00692;product=hypothetical protein;protein_id=gnl|SC|DL13591_00692
DL13591|SC|contig000001	Prodigal:2.60	CDS	690158	690259	.	+	0	ID=DL13591_00693;inference=ab initio prediction:Prodigal:2.60;locus_tag=DL13591_00693;product=hypothetical protein;protein_id=gnl|SC|DL13591_00693
DL13591|SC|contig000001	Prodigal:2.60	CDS	690283	690801	.	+	0	ID=DL13591_00694;gene=gam;inference=ab initio prediction:Prodigal:2.60,similar to AA sequence:RefSeq:YP_005878641.1,protein motif:Cdd:COG4396,protein motif:Pfam:PF07352.6;locus_tag=DL13591_00694;product=host-nuclease inhibitor phage protein Gam,Mu-like prophage host-nuclease inhibitor protein Gam,Bacteriophage Mu Gam like protein;protein_id=gnl|SC|DL13591_00694
DL13591|SC|contig000001	Prodigal:2.60	CDS	690962	691177	.	-	0	ID=DL13591_00695;inference=ab initio prediction:Prodigal:2.60;locus_tag=DL13591_00695;product=hypothetical protein;protein_id=gnl|SC|DL13591_00695
DL13591|SC|contig000001	Prodigal:2.60	CDS	691181	691789	.	-	0	ID=DL13591_00696;inference=ab initio prediction:Prodigal:2.60,similar to AA sequence:RefSeq:YP_002342661.1,protein motif:Cdd:COG3561,protein motif:Pfam:PF08346.6;locus_tag=DL13591_00696;product=phage anti-repressor protein,Phage anti-repressor protein,AntA/AntB antirepressor;protein_id=gnl|SC|DL13591_00696
DL13591|SC|contig000001	Prodigal:2.60	CDS	691921	692121	.	-	0	ID=DL13591_00697;inference=ab initio prediction:Prodigal:2.60;locus_tag=DL13591_00697;product=hypothetical protein;protein_id=gnl|SC|DL13591_00697
DL13591|SC|contig000001	Prodigal:2.60	CDS	692322	692507	.	-	0	ID=DL13591_00698;inference=ab initio prediction:Prodigal:2.60,similar to AA sequence:RefSeq:YP_003082985.1;locus_tag=DL13591_00698;product=putative phage associated protein;protein_id=gnl|SC|DL13591_00698
DL13591|SC|contig000001	Prodigal:2.60	CDS	692780	692947	.	-	0	ID=DL13591_00699;inference=ab initio prediction:Prodigal:2.60,similar to AA sequence:RefSeq:YP_003082985.1;locus_tag=DL13591_00699;product=putative phage associated protein;protein_id=gnl|SC|DL13591_00699
DL13591|SC|contig000001	Prodigal:2.60	CDS	693470	693661	.	+	0	ID=DL13591_00700;inference=ab initio prediction:Prodigal:2.60;locus_tag=DL13591_00700;product=hypothetical protein;protein_id=gnl|SC|DL13591_00700
DL13591|SC|contig000001	Prodigal:2.60	CDS	693658	694074	.	+	0	ID=DL13591_00701;inference=ab initio prediction:Prodigal:2.60,similar to AA sequence:RefSeq:YP_001599148.1;locus_tag=DL13591_00701;product=membrane protein;protein_id=gnl|SC|DL13591_00701
DL13591|SC|contig000001	Prodigal:2.60	CDS	694250	694684	.	+	0	ID=DL13591_00702;inference=ab initio prediction:Prodigal:2.60,similar to AA sequence:RefSeq:NP_274021.1,protein motif:Cdd:COG4382,protein motif:Pfam:PF06252.6;locus_tag=DL13591_00702;product=E16-like protein,Mu-like prophage protein gp16,Protein of unknown function (DUF1018);protein_id=gnl|SC|DL13591_00702
DL13591|SC|contig000001	Prodigal:2.60	CDS	694665	695093	.	+	0	ID=DL13591_00703;inference=ab initio prediction:Prodigal:2.60,similar to AA sequence:RefSeq:YP_975031.1,protein motif:Cdd:COG5566,protein motif:Pfam:PF08765.5;locus_tag=DL13591_00703;product=phage related protein,Uncharacterized conserved protein,Mor transcription activator family;protein_id=gnl|SC|DL13591_00703
DL13591|SC|contig000001	Prodigal:2.60	CDS	695401	695943	.	+	0	ID=DL13591_00704;inference=ab initio prediction:Prodigal:2.60,similar to AA sequence:RefSeq:YP_001599067.1,protein motif:Pfam:PF01520.12;locus_tag=DL13591_00704;product=N-acetylmuramoyl-L-alanine amidase,N-acetylmuramoyl-L-alanine amidase;protein_id=gnl|SC|DL13591_00704
DL13591|SC|contig000001	Prodigal:2.60	CDS	696149	696313	.	+	0	ID=DL13591_00705;inference=ab initio prediction:Prodigal:2.60,similar to AA sequence:RefSeq:YP_003083091.1;locus_tag=DL13591_00705;product=phage protein;protein_id=gnl|SC|DL13591_00705
DL13591|SC|contig000001	Prodigal:2.60	CDS	696316	696552	.	+	0	ID=DL13591_00706;inference=ab initio prediction:Prodigal:2.60,similar to AA sequence:RefSeq:YP_003083092.1;locus_tag=DL13591_00706;product=phage protein;protein_id=gnl|SC|DL13591_00706
DL13591|SC|contig000001	Prodigal:2.60	CDS	696524	696943	.	+	0	ID=DL13591_00707;inference=ab initio prediction:Prodigal:2.60,similar to AA sequence:RefSeq:YP_003083093.1;locus_tag=DL13591_00707;product=putative phage associated membrane protein;protein_id=gnl|SC|DL13591_00707
DL13591|SC|contig000001	Prodigal:2.60	CDS	696963	697145	.	+	0	ID=DL13591_00708;inference=ab initio prediction:Prodigal:2.60,similar to AA sequence:RefSeq:YP_003083094.1;locus_tag=DL13591_00708;product=phage protein;protein_id=gnl|SC|DL13591_00708
DL13591|SC|contig000001	Prodigal:2.60	CDS	697190	697360	.	-	0	ID=DL13591_00709;inference=ab initio prediction:Prodigal:2.60,similar to AA sequence:RefSeq:YP_003083095.1,similar to AA sequence:UniProtKB:Q7DDI1,protein motif:Cdd:COG3422,protein motif:Pfam:PF07411.6;locus_tag=DL13591_00709;product=phage protein,hypothetical protein,Uncharacterized conserved protein,Domain of unknown function (DUF1508);protein_id=gnl|SC|DL13591_00709
DL13591|SC|contig000001	Prodigal:2.60	CDS	697373	697591	.	+	0	ID=DL13591_00710;inference=ab initio prediction:Prodigal:2.60,similar to AA sequence:RefSeq:YP_003083096.1;locus_tag=DL13591_00710;product=phage protein;protein_id=gnl|SC|DL13591_00710
DL13591|SC|contig000001	Prodigal:2.60	CDS	697588	697926	.	+	0	ID=DL13591_00711;inference=ab initio prediction:Prodigal:2.60,similar to AA sequence:RefSeq:YP_003083097.1;locus_tag=DL13591_00711;product=phage protein;protein_id=gnl|SC|DL13591_00711
DL13591|SC|contig000001	Prodigal:2.60	CDS	697938	698204	.	+	0	ID=DL13591_00712;inference=ab initio prediction:Prodigal:2.60,similar to AA sequence:RefSeq:YP_003083098.1;locus_tag=DL13591_00712;product=phage protein;protein_id=gnl|SC|DL13591_00712
DL13591|SC|contig000001	Prodigal:2.60	CDS	698201	698398	.	+	0	ID=DL13591_00713;inference=ab initio prediction:Prodigal:2.60,similar to AA sequence:RefSeq:YP_003083099.1;locus_tag=DL13591_00713;product=phage protein;protein_id=gnl|SC|DL13591_00713
DL13591|SC|contig000001	Prodigal:2.60	CDS	698401	698907	.	+	0	ID=DL13591_00714;inference=ab initio prediction:Prodigal:2.60,similar to AA sequence:RefSeq:YP_005878628.1,protein motif:Pfam:PF08822.5;locus_tag=DL13591_00714;product=phage protein,Protein of unknown function (DUF1804);protein_id=gnl|SC|DL13591_00714
DL13591|SC|contig000001	Prodigal:2.60	CDS	698904	699416	.	-	0	ID=DL13591_00715;inference=ab initio prediction:Prodigal:2.60,similar to AA sequence:RefSeq:YP_005878627.1;locus_tag=DL13591_00715;product=phage protein;protein_id=gnl|SC|DL13591_00715
DL13591|SC|contig000001	Prodigal:2.60	CDS	699428	701050	.	+	0	ID=DL13591_00716;inference=ab initio prediction:Prodigal:2.60,similar to AA sequence:RefSeq:YP_005878626.1,protein motif:TIGRFAMs:TIGR01630;locus_tag=DL13591_00716;product=phage protein,phage uncharacterized protein%2C C-terminal domain;protein_id=gnl|SC|DL13591_00716
DL13591|SC|contig000001	Prodigal:2.60	CDS	701050	702618	.	+	0	ID=DL13591_00717;inference=ab initio prediction:Prodigal:2.60,similar to AA sequence:RefSeq:YP_005878625.1,protein motif:Cdd:COG4383,protein motif:Pfam:PF06074.6;locus_tag=DL13591_00717;product=phage protein,Mu-like prophage protein gp29,Protein of unknown function (DUF935);protein_id=gnl|SC|DL13591_00717
DL13591|SC|contig000001	Prodigal:2.60	CDS	702605	703930	.	+	0	ID=DL13591_00718;inference=ab initio prediction:Prodigal:2.60,similar to AA sequence:RefSeq:YP_005878624.1,protein motif:TIGRFAMs:TIGR01641,protein motif:Pfam:PF04233.8;locus_tag=DL13591_00718;product=putative phage head morphogenesis protein,phage head morphogenesis protein%2C SPP1 gp7 family,Phage Mu protein F like protein;protein_id=gnl|SC|DL13591_00718
DL13591|SC|contig000001	Prodigal:2.60	CDS	704058	704474	.	+	0	ID=DL13591_00719;inference=ab initio prediction:Prodigal:2.60,similar to AA sequence:RefSeq:YP_005878623.1,protein motif:Cdd:COG5005,protein motif:TIGRFAMs:TIGR01635,protein motif:Pfam:PF05069.7;locus_tag=DL13591_00719;product=putative phage tail completion protein,Mu-like prophage protein gpG,phage virion morphogenesis protein,Phage virion morphogenesis family;protein_id=gnl|SC|DL13591_00719
DL13591|SC|contig000001	Prodigal:2.60	CDS	704705	705766	.	+	0	ID=DL13591_00720;inference=ab initio prediction:Prodigal:2.60,similar to AA sequence:RefSeq:YP_005897768.1,protein motif:Cdd:COG4388,protein motif:Pfam:PF10123.3;locus_tag=DL13591_00720;product=protein gp32,Mu-like prophage I protein,Mu-like prophage I protein;protein_id=gnl|SC|DL13591_00720
DL13591|SC|contig000001	Prodigal:2.60	CDS	705766	706674	.	+	0	ID=DL13591_00721;inference=ab initio prediction:Prodigal:2.60,similar to AA sequence:RefSeq:YP_005892310.1,protein motif:Cdd:COG4397,protein motif:Pfam:PF10124.3;locus_tag=DL13591_00721;product=putative GpT-like prophage major head subunit protein,Mu-like prophage major head subunit gpT,Mu-like prophage major head subunit gpT;protein_id=gnl|SC|DL13591_00721
DL13591|SC|contig000001	Prodigal:2.60	CDS	706739	707137	.	+	0	ID=DL13591_00722;inference=ab initio prediction:Prodigal:2.60;locus_tag=DL13591_00722;product=hypothetical protein;protein_id=gnl|SC|DL13591_00722
DL13591|SC|contig000001	Prodigal:2.60	CDS	707137	707559	.	+	0	ID=DL13591_00723;inference=ab initio prediction:Prodigal:2.60,similar to AA sequence:RefSeq:YP_003083126.1,protein motif:Cdd:COG4387,protein motif:Pfam:PF07030.6;locus_tag=DL13591_00723;product=phage protein,Mu-like prophage protein gp36,Protein of unknown function (DUF1320);protein_id=gnl|SC|DL13591_00723
DL13591|SC|contig000001	Prodigal:2.60	CDS	707549	708199	.	+	0	ID=DL13591_00724;inference=ab initio prediction:Prodigal:2.60,similar to AA sequence:RefSeq:YP_005892307.1,protein motif:Cdd:COG5003,protein motif:Pfam:PF08873.5;locus_tag=DL13591_00724;product=putative Gp37-like prophage protein,Mu-like prophage protein gp37,Domain of unknown function (DUF1834);protein_id=gnl|SC|DL13591_00724
DL13591|SC|contig000001	Prodigal:2.60	CDS	708196	708393	.	+	0	ID=DL13591_00725;inference=ab initio prediction:Prodigal:2.60;locus_tag=DL13591_00725;product=hypothetical protein;protein_id=gnl|SC|DL13591_00725
DL13591|SC|contig000001	Prodigal:2.60	CDS	708396	709805	.	+	0	ID=DL13591_00726;inference=ab initio prediction:Prodigal:2.60,similar to AA sequence:RefSeq:YP_005897762.1,protein motif:Cdd:COG4386,protein motif:Pfam:PF04984.8;locus_tag=DL13591_00726;product=Bacteriophage Mu tail sheath protein,Mu-like prophage tail sheath protein gpL,Phage tail sheath protein;protein_id=gnl|SC|DL13591_00726
DL13591|SC|contig000001	Prodigal:2.60	CDS	709870	710247	.	+	0	ID=DL13591_00727;inference=ab initio prediction:Prodigal:2.60;locus_tag=DL13591_00727;product=hypothetical protein;protein_id=gnl|SC|DL13591_00727
DL13591|SC|contig000001	Prodigal:2.60	CDS	710251	710616	.	+	0	ID=DL13591_00728;inference=ab initio prediction:Prodigal:2.60;locus_tag=DL13591_00728;product=hypothetical protein;protein_id=gnl|SC|DL13591_00728
DL13591|SC|contig000001	Prodigal:2.60	CDS	710556	710825	.	+	0	ID=DL13591_00729;inference=ab initio prediction:Prodigal:2.60;locus_tag=DL13591_00729;product=hypothetical protein;protein_id=gnl|SC|DL13591_00729
DL13591|SC|contig000001	Prodigal:2.60	CDS	710927	711451	.	-	0	ID=DL13591_00730;inference=ab initio prediction:Prodigal:2.60,similar to AA sequence:RefSeq:YP_005899721.1;locus_tag=DL13591_00730;product=putative lipoprotein;protein_id=gnl|SC|DL13591_00730
DL13591|SC|contig000001	Prodigal:2.60	CDS	711606	713777	.	+	0	ID=DL13591_00731;inference=ab initio prediction:Prodigal:2.60;locus_tag=DL13591_00731;product=hypothetical protein;protein_id=gnl|SC|DL13591_00731
DL13591|SC|contig000001	Prodigal:2.60	CDS	713777	715108	.	+	0	ID=DL13591_00732;inference=ab initio prediction:Prodigal:2.60,similar to AA sequence:RefSeq:YP_005899719.1,protein motif:Cdd:COG4228,protein motif:Pfam:PF07157.6;locus_tag=DL13591_00732;product=putative phage virion protein,Mu-like prophage DNA circulation protein,DNA circulation protein N-terminus;protein_id=gnl|SC|DL13591_00732
DL13591|SC|contig000001	Prodigal:2.60	CDS	715098	716243	.	+	0	ID=DL13591_00733;inference=ab initio prediction:Prodigal:2.60,similar to AA sequence:RefSeq:YP_005878620.1,protein motif:Cdd:COG4379,protein motif:Pfam:PF05954.5;locus_tag=DL13591_00733;product=putative phage tail protein,Mu-like prophage tail protein gpP,Phage late control gene D protein (GPD);protein_id=gnl|SC|DL13591_00733
DL13591|SC|contig000001	Prodigal:2.60	CDS	716240	716908	.	+	0	ID=DL13591_00734;inference=ab initio prediction:Prodigal:2.60,similar to AA sequence:RefSeq:YP_005882709.1,protein motif:Cdd:COG4384,protein motif:TIGRFAMs:TIGR01644,protein motif:Pfam:PF06890.6;locus_tag=DL13591_00734;product=putative baseplate assembly protein V,Mu-like prophage protein gp45,phage baseplate assembly protein V,Bacteriophage Mu Gp45 protein;protein_id=gnl|SC|DL13591_00734
DL13591|SC|contig000001	Prodigal:2.60	CDS	717008	717355	.	+	0	ID=DL13591_00735;inference=ab initio prediction:Prodigal:2.60,similar to AA sequence:RefSeq:YP_005899716.1,protein motif:Pfam:PF07409.6;locus_tag=DL13591_00735;product=Phage protein GP46,Phage protein GP46;protein_id=gnl|SC|DL13591_00735
DL13591|SC|contig000001	Prodigal:2.60	CDS	717369	717812	.	+	0	ID=DL13591_00736;inference=ab initio prediction:Prodigal:2.60,similar to AA sequence:RefSeq:YP_005895804.1,protein motif:Cdd:COG3299,protein motif:Pfam:PF04865.8;locus_tag=DL13591_00736;product=baseplate J-like protein,Uncharacterized homolog of phage Mu protein gp47,Baseplate J-like protein;protein_id=gnl|SC|DL13591_00736
DL13591|SC|contig000001	Prodigal:2.60	CDS	717812	718423	.	+	0	ID=DL13591_00737;inference=ab initio prediction:Prodigal:2.60,similar to AA sequence:RefSeq:YP_005893926.1,protein motif:Cdd:COG3299,protein motif:Pfam:PF04865.8;locus_tag=DL13591_00737;product=Phage-like element PBSX protein xkdT,Uncharacterized homolog of phage Mu protein gp47,Baseplate J-like protein;protein_id=gnl|SC|DL13591_00737
DL13591|SC|contig000001	Prodigal:2.60	CDS	718420	718980	.	+	0	ID=DL13591_00738;inference=ab initio prediction:Prodigal:2.60,similar to AA sequence:RefSeq:YP_005878619.1,protein motif:Pfam:PF10076.3;locus_tag=DL13591_00738;product=phage protein,Uncharacterized protein conserved in bacteria (DUF2313);protein_id=gnl|SC|DL13591_00738
DL13591|SC|contig000001	Prodigal:2.60	CDS	718991	720964	.	+	0	ID=DL13591_00739;inference=ab initio prediction:Prodigal:2.60,similar to AA sequence:RefSeq:YP_005893928.1,protein motif:Pfam:PF07484.6;locus_tag=DL13591_00739;product=putative tail fiber protein,Phage Tail Collar Domain;protein_id=gnl|SC|DL13591_00739
DL13591|SC|contig000001	Prodigal:2.60	CDS	720977	721615	.	+	0	ID=DL13591_00740;inference=ab initio prediction:Prodigal:2.60,similar to AA sequence:RefSeq:YP_003083102.1;locus_tag=DL13591_00740;product=putative phage associated protein;protein_id=gnl|SC|DL13591_00740
DL13591|SC|contig000001	Prodigal:2.60	CDS	721804	722106	.	-	0	ID=DL13591_00741;inference=ab initio prediction:Prodigal:2.60,protein motif:Cdd:COG3514;locus_tag=DL13591_00741;product=Uncharacterized protein conserved in bacteria;protein_id=gnl|SC|DL13591_00741
DL13591|SC|contig000001	Prodigal:2.60	CDS	722078	722365	.	-	0	ID=DL13591_00742;inference=ab initio prediction:Prodigal:2.60,protein motif:Pfam:PF04365.7;locus_tag=DL13591_00742;product=Protein of unknown function (DUF497);protein_id=gnl|SC|DL13591_00742
DL13591|SC|contig000001	Prodigal:2.60	CDS	722445	723050	.	+	0	ID=DL13591_00743;inference=ab initio prediction:Prodigal:2.60,similar to AA sequence:RefSeq:YP_003083140.1;locus_tag=DL13591_00743;product=putative phage fiber-spike protein;protein_id=gnl|SC|DL13591_00743
DL13591|SC|contig000001	Prodigal:2.60	CDS	723029	723325	.	+	0	ID=DL13591_00744;inference=ab initio prediction:Prodigal:2.60,similar to AA sequence:RefSeq:YP_005882718.1;locus_tag=DL13591_00744;product=hhypothetical protein;protein_id=gnl|SC|DL13591_00744
DL13591|SC|contig000001	Prodigal:2.60	CDS	723322	723531	.	+	0	ID=DL13591_00745;inference=ab initio prediction:Prodigal:2.60,similar to AA sequence:RefSeq:YP_005892290.1;locus_tag=DL13591_00745;product=putative N-6adenine-specific DNA methylase;protein_id=gnl|SC|DL13591_00745
DL13591|SC|contig000001	Prodigal:2.60	CDS	723641	724783	.	-	0	ID=DL13591_00746;gene=yddA_2;inference=ab initio prediction:Prodigal:2.60,similar to AA sequence:RefSeq:YP_005897745.1,similar to AA sequence:UniProtKB:P31826,protein motif:CLUSTERS:PRK12369,protein motif:Cdd:COG2274,protein motif:TIGRFAMs:TIGR00954,protein motif:Pfam:PF06472.9;locus_tag=DL13591_00746;product=ABC transporter%2C permease protein%2C SbmA/BacA family,CDS102,putative transporter,ABC-…
DL13591|SC|contig000001	Prodigal:2.60	CDS	725226	725873	.	-	0	ID=DL13591_00747;inference=ab initio prediction:Prodigal:2.60,similar to AA sequence:RefSeq:YP_207956.1,similar to AA sequence:UniProtKB:Q7DDE8,protein motif:Cdd:COG4380,protein motif:Pfam:PF05643.5;locus_tag=DL13591_00747;product=genome-derived Neisseria antigen 1162,Putative lipoprotein NMB1124/NMB1162 precursor,Uncharacterized protein conserved in bacteria,Putative bacterial lipoprotein (DUF79…
DL13591|SC|contig000001	Prodigal:2.60	CDS	725870	726238	.	-	0	ID=DL13591_00748;inference=ab initio prediction:Prodigal:2.60,similar to AA sequence:RefSeq:YP_005893936.1;locus_tag=DL13591_00748;product=putative lipoprotein;protein_id=gnl|SC|DL13591_00748
DL13591|SC|contig000001	Prodigal:2.60	CDS	726248	726919	.	-	0	ID=DL13591_00749;inference=ab initio prediction:Prodigal:2.60,similar to AA sequence:RefSeq:YP_005878609.1,similar to AA sequence:UniProtKB:Q7DDH4,protein motif:Pfam:PF03783.8;locus_tag=DL13591_00749;product=putative CsgG-like lipoprotein,Putative lipoprotein NMB1126/NMB1164 precursor,Curli production assembly/transport component CsgG;protein_id=gnl|SC|DL13591_00749
DL13591|SC|contig000001	Prodigal:2.60	CDS	727084	727803	.	-	0	ID=DL13591_00750;eC_number=1.-.-.-;gene=yciK;inference=ab initio prediction:Prodigal:2.60,similar to AA sequence:RefSeq:YP_002342695.1,similar to AA sequence:UniProtKB:P31808,protein motif:CLUSTERS:PRK08703,protein motif:Cdd:COG3347,protein motif:TIGRFAMs:TIGR01963,protein motif:Pfam:PF00106.19;locus_tag=DL13591_00750;product=short chain dehydrogenase,Uncharacterized oxidoreductase yciK,short cha…
DL13591|SC|contig000001	Prodigal:2.60	CDS	727887	729200	.	-	0	ID=DL13591_00751;inference=ab initio prediction:Prodigal:2.60,similar to AA sequence:RefSeq:YP_207953.1,protein motif:CLUSTERS:PRK07233,protein motif:Cdd:COG3349,protein motif:TIGRFAMs:TIGR03467,protein motif:Pfam:PF01593.18;locus_tag=DL13591_00751;product=oxidoreductase,hypothetical protein,Uncharacterized conserved protein,squalene-associated FAD-dependent desaturase,Flavin containing amine oxi…
DL13591|SC|contig000001	Prodigal:2.60	CDS	729308	729436	.	-	0	ID=DL13591_00752;inference=ab initio prediction:Prodigal:2.60,similar to AA sequence:RefSeq:YP_003083013.1;locus_tag=DL13591_00752;product=putative phage associated membrane protein;protein_id=gnl|SC|DL13591_00752
DL13591|SC|contig000001	Prodigal:2.60	CDS	729598	730470	.	-	0	ID=DL13591_00753;eC_number=2.5.1.96;gene=crtM;inference=ab initio prediction:Prodigal:2.60,similar to AA sequence:RefSeq:YP_207952.1,similar to AA sequence:UniProtKB:A9JQL9,protein motif:TIGRFAMs:TIGR03465,protein motif:Pfam:PF00494.13;locus_tag=DL13591_00753;product=poly-isoprenyl transferase,Dehydrosqualene synthase,squalene synthase HpnD,Squalene/phytoene synthase;protein_id=gnl|SC|DL13591_007…
DL13591|SC|contig000001	Prodigal:2.60	CDS	730641	732503	.	+	0	ID=DL13591_00754;gene=hscA;inference=ab initio prediction:Prodigal:2.60,similar to AA sequence:RefSeq:YP_005882726.1,similar to AA sequence:UniProtKB:P0A6Z1,protein motif:CLUSTERS:PRK05183,protein motif:Cdd:COG4820,protein motif:TIGRFAMs:TIGR01991,protein motif:Pfam:PF00012.14;locus_tag=DL13591_00754;product=chaperone protein HscA,Hsc66,chaperone protein HscA,Ethanolamine utilization protein%2C p…
DL13591|SC|contig000001	Prodigal:2.60	CDS	732579	733226	.	+	0	ID=DL13591_00755;inference=ab initio prediction:Prodigal:2.60,protein motif:Pfam:PF10544.3;locus_tag=DL13591_00755;product=T5orf172 domain;protein_id=gnl|SC|DL13591_00755
DL13591|SC|contig000001	Prodigal:2.60	CDS	733265	734023	.	+	0	ID=DL13591_00756;inference=ab initio prediction:Prodigal:2.60,similar to AA sequence:RefSeq:YP_005893944.1,protein motif:Pfam:PF10077.3;locus_tag=DL13591_00756;product=ankyrin,Uncharacterized protein conserved in bacteria (DUF2314);protein_id=gnl|SC|DL13591_00756
DL13591|SC|contig000001	Prodigal:2.60	CDS	734079	734420	.	+	0	ID=DL13591_00757;gene=fdx_1;inference=ab initio prediction:Prodigal:2.60,similar to AA sequence:RefSeq:YP_207947.1,similar to AA sequence:UniProtKB:P0A9R4,protein motif:CLUSTERS:PRK05464,protein motif:TIGRFAMs:TIGR02007,protein motif:Pfam:PF00111.21;locus_tag=DL13591_00757;product=ferredoxin,2Fe-2S ferredoxin,Na(+)-translocating NADH-quinone reductase subunit F,ferredoxin%2C 2Fe-2S type%2C ISC sy…
DL13591|SC|contig000001	Prodigal:2.60	CDS	734707	735294	.	-	0	ID=DL13591_00758;inference=ab initio prediction:Prodigal:2.60;locus_tag=DL13591_00758;product=hypothetical protein;protein_id=gnl|SC|DL13591_00758
DL13591|SC|contig000001	Prodigal:2.60	CDS	735507	735704	.	+	0	ID=DL13591_00759;gene=iscX;inference=ab initio prediction:Prodigal:2.60,similar to AA sequence:RefSeq:YP_005893947.1,similar to AA sequence:UniProtKB:P0C0L9,protein motif:CLUSTERS:PRK10721,protein motif:TIGRFAMs:TIGR03412,protein motif:Pfam:PF04384.7;locus_tag=DL13591_00759;product=FeS assembly protein IscX,hypothetical protein,hypothetical protein,FeS assembly protein IscX,Protein of unknown fun…
DL13591|SC|contig000001	Prodigal:2.60	CDS	735772	736173	.	-	0	ID=DL13591_00760;gene=hslR;inference=ab initio prediction:Prodigal:2.60,similar to AA sequence:RefSeq:YP_002001613.1,similar to AA sequence:UniProtKB:P0ACG8,protein motif:CLUSTERS:PRK10348,protein motif:Pfam:PF01479.19;locus_tag=DL13591_00760;product=Ribosome-associated heat shock protein Hsp15,Heat shock protein 15,ribosome-associated heat shock protein Hsp15,S4 domain;protein_id=gnl|SC|DL13591_…
DL13591|SC|contig000001	Prodigal:2.60	CDS	736384	737343	.	+	0	ID=DL13591_00761;eC_number=6.4.1.2,6.4.1.2;gene=accA;inference=ab initio prediction:Prodigal:2.60,similar to AA sequence:RefSeq:YP_207944.1,similar to AA sequence:UniProtKB:Q886M7,protein motif:CLUSTERS:PRK05724,protein motif:Cdd:COG4799,protein motif:TIGRFAMs:TIGR00513,protein motif:Pfam:PF03255.8;locus_tag=DL13591_00761;product=acetyl-CoA carboxylase carboxyltransferase subunit alpha,Acetyl-coe…
DL13591|SC|contig000001	Prodigal:2.60	CDS	737411	738721	.	+	0	ID=DL13591_00762;eC_number=6.3.4.-,6.3.4.19;gene=tilS;inference=ab initio prediction:Prodigal:2.60,similar to AA sequence:RefSeq:YP_005891900.1,similar to AA sequence:UniProtKB:P52097,protein motif:CLUSTERS:PRK10660,protein motif:Cdd:COG0037,protein motif:TIGRFAMs:TIGR02432,protein motif:Pfam:PF01171.14;locus_tag=DL13591_00762;product=tRNA(Ile)-lysidine synthetase (tRNA(Ile)-lysidine synthase%3B …
DL13591|SC|contig000001	Prodigal:2.60	CDS	738772	739557	.	+	0	ID=DL13591_00763;eC_number=2.1.1.185;gene=rlmB_2;inference=ab initio prediction:Prodigal:2.60,similar to AA sequence:RefSeq:YP_207942.1,similar to AA sequence:UniProtKB:P63177,protein motif:CLUSTERS:PRK11181,protein motif:TIGRFAMs:TIGR00186,protein motif:Pfam:PF00588.13;locus_tag=DL13591_00763;product=RNA methyltransferase,23S rRNA (guanosine-2'-O-)-methyltransferase RlmB,23S rRNA (guanosine-2'-O…
DL13591|SC|contig000001	Prodigal:2.60	CDS	739567	739764	.	+	0	ID=DL13591_00764;inference=ab initio prediction:Prodigal:2.60;locus_tag=DL13591_00764;product=hypothetical protein;protein_id=gnl|SC|DL13591_00764
DL13591|SC|contig000001	Prodigal:2.60	CDS	740013	740378	.	+	0	ID=DL13591_00765;inference=ab initio prediction:Prodigal:2.60;locus_tag=DL13591_00765;product=hypothetical protein;protein_id=gnl|SC|DL13591_00765
DL13591|SC|contig000001	Prodigal:2.60	CDS	740390	740695	.	+	0	ID=DL13591_00766;inference=ab initio prediction:Prodigal:2.60;locus_tag=DL13591_00766;product=hypothetical protein;protein_id=gnl|SC|DL13591_00766
DL13591|SC|contig000001	Prodigal:2.60	CDS	740757	742133	.	+	0	ID=DL13591_00767;eC_number=6.3.2.8,6.3.2.-;gene=mpl;inference=ab initio prediction:Prodigal:2.60,similar to AA sequence:RefSeq:YP_207939.1,similar to AA sequence:UniProtKB:P37773,protein motif:CLUSTERS:PRK00421,protein motif:Cdd:COG0285,protein motif:TIGRFAMs:TIGR01081,protein motif:Pfam:PF08245.6;locus_tag=DL13591_00767;product=UDP-N-acetylmuramate: L-alanyl-gamma-D-glutamyl-meso-diaminopimelate…
DL13591|SC|contig000001	Prodigal:2.60	CDS	742340	743392	.	+	0	ID=DL13591_00768;eC_number=2.8.1.6;gene=bioB;inference=ab initio prediction:Prodigal:2.60,similar to AA sequence:RefSeq:YP_002001621.1,similar to AA sequence:UniProtKB:P12996,protein motif:CLUSTERS:PRK15108,protein motif:TIGRFAMs:TIGR00433,protein motif:Pfam:PF06968.7;locus_tag=DL13591_00768;product=putative biotin synthase,Biotin synthase,biotin synthase,biotin synthase,Biotin and Thiamin Synthe…
DL13591|SC|contig000001	Prodigal:2.60	CDS	743886	744824	.	+	0	ID=DL13591_00769;inference=ab initio prediction:Prodigal:2.60,protein motif:Pfam:PF09587.4;locus_tag=DL13591_00769;product=Bacterial capsule synthesis protein PGA_cap;protein_id=gnl|SC|DL13591_00769
DL13591|SC|contig000001	Prodigal:2.60	CDS	744750	746609	.	-	0	ID=DL13591_00770;eC_number=4.2.1.9;gene=ilvD_1;inference=ab initio prediction:Prodigal:2.60,similar to AA sequence:RefSeq:YP_001599204.1,similar to AA sequence:UniProtKB:P05791,protein motif:CLUSTERS:PRK12448,protein motif:Cdd:COG0129,protein motif:TIGRFAMs:TIGR00110,protein motif:Pfam:PF00920.15;locus_tag=DL13591_00770;product=dihydroxy-acid dehydratase,Dihydroxy-acid dehydratase,dihydroxy-acid …
DL13591|SC|contig000001	Prodigal:2.60	CDS	746781	748550	.	-	0	ID=DL13591_00771;eC_number=1.8.1.2,1.8.1.2;gene=cysI;inference=ab initio prediction:Prodigal:2.60,similar to AA sequence:RefSeq:YP_004048582.1,similar to AA sequence:UniProtKB:P17846,protein motif:CLUSTERS:PRK13504,protein motif:Cdd:COG0155,protein motif:TIGRFAMs:TIGR02041,protein motif:Pfam:PF01077.16;locus_tag=DL13591_00771;product=sulfite reductase beta subunit,Sulfite reductase [NADPH] hemopr…
DL13591|SC|contig000001	Prodigal:2.60	CDS	748577	750391	.	-	0	ID=DL13591_00772;eC_number=1.8.1.2,1.8.1.2;gene=cysJ;inference=ab initio prediction:Prodigal:2.60,similar to AA sequence:RefSeq:YP_005901757.1,similar to AA sequence:UniProtKB:P38038,protein motif:CLUSTERS:PRK10953,protein motif:Cdd:COG4362,protein motif:TIGRFAMs:TIGR01931,protein motif:Pfam:PF00667.14;locus_tag=DL13591_00772;product=sulfite reductase flavoprotein%2C alpha-component,Sulfite reduc…
DL13591|SC|contig000001	Prodigal:2.60	CDS	750388	751674	.	-	0	ID=DL13591_00773;eC_number=2.7.7.4;gene=cysN;inference=ab initio prediction:Prodigal:2.60,similar to AA sequence:RefSeq:YP_004048584.1,similar to AA sequence:UniProtKB:Q10600,protein motif:CLUSTERS:PRK05506,protein motif:Cdd:COG0529,protein motif:TIGRFAMs:TIGR02034,protein motif:Pfam:PF00009.21;locus_tag=DL13591_00773;product=sulfate adenylate transferase subunit 1,Bifunctional enzyme CysN/CysC,b…
DL13591|SC|contig000001	Prodigal:2.60	CDS	751713	752636	.	-	0	ID=DL13591_00774;eC_number=2.7.7.4,2.7.7.4;gene=cysD;inference=ab initio prediction:Prodigal:2.60,similar to AA sequence:RefSeq:YP_004048585.1,similar to AA sequence:UniProtKB:P65670,protein motif:CLUSTERS:PRK12563,protein motif:Cdd:COG5270,protein motif:TIGRFAMs:TIGR02039,protein motif:Pfam:PF01507.13;locus_tag=DL13591_00774;product=sulfate adenylate transferase subunit 2,Sulfate adenylyltransfe…
DL13591|SC|contig000001	Prodigal:2.60	CDS	752674	753414	.	-	0	ID=DL13591_00775;eC_number=1.8.4.8;gene=cysH;inference=ab initio prediction:Prodigal:2.60,similar to AA sequence:RefSeq:YP_001599209.1,similar to AA sequence:UniProtKB:O05927,protein motif:CLUSTERS:PRK02090,protein motif:Cdd:COG3749,protein motif:TIGRFAMs:TIGR02055,protein motif:Pfam:PF01507.13;locus_tag=DL13591_00775;product=phosphoadenosine phosphosulfate reductase,Phosphoadenosine phosphosulfa…
DL13591|SC|contig000001	Prodigal:2.60	CDS	753425	754876	.	-	0	ID=DL13591_00776;eC_number=1.3.1.76;gene=cysG;inference=ab initio prediction:Prodigal:2.60,similar to AA sequence:RefSeq:YP_005891914.1,similar to AA sequence:UniProtKB:P0AEA8,protein motif:CLUSTERS:PRK10637,protein motif:Cdd:COG0007,protein motif:TIGRFAMs:TIGR01470,protein motif:Pfam:PF00590.14;locus_tag=DL13591_00776;product=siroheme synthase [includes: uroporphyrin-III C-methyltransferase (uro…
DL13591|SC|contig000001	Prodigal:2.60	CDS	755326	755982	.	-	0	ID=DL13591_00777;inference=ab initio prediction:Prodigal:2.60,similar to AA sequence:RefSeq:YP_002001631.1,protein motif:Cdd:COG3658,protein motif:TIGRFAMs:TIGR02125,protein motif:Pfam:PF00033.13;locus_tag=DL13591_00777;product=Nickel-dependent hydrogenase%2C b-type cytochrome subunit,Cytochrome b,Ni/Fe-hydrogenase%2C b-type cytochrome subunit,Cytochrome b(N-terminal)/b6/petB;protein_id=gnl|SC|DL…
DL13591|SC|contig000001	Prodigal:2.60	CDS	756047	756937	.	+	0	ID=DL13591_00778;gene=nnr;inference=ab initio prediction:Prodigal:2.60,similar to AA sequence:RefSeq:YP_003083206.1,similar to AA sequence:UniProtKB:P31806,protein motif:CLUSTERS:PRK10565,protein motif:Cdd:COG0062,protein motif:TIGRFAMs:TIGR00196,protein motif:Pfam:PF01256.11;locus_tag=DL13591_00778;product=putative carbohydrate kinase,Nicotinamide nucleotide repair protein,putative carbohydrate …
DL13591|SC|contig000001	Prodigal:2.60	CDS	757207	759018	.	+	0	ID=DL13591_00779;gene=typA;inference=ab initio prediction:Prodigal:2.60,similar to AA sequence:RefSeq:YP_207929.1,similar to AA sequence:UniProtKB:P32132,protein motif:CLUSTERS:PRK10218,protein motif:Cdd:COG0050,protein motif:TIGRFAMs:TIGR01394,protein motif:Pfam:PF00009.21;locus_tag=DL13591_00779;product=GTP-binding protein,Tyrosine phosphorylated protein A,GTP-binding protein,GTPases - translat…
DL13591|SC|contig000001	Aragorn:1.2.36	tRNA	759582	759672	.	-	0	ID=DL13591_00780;inference=COORDINATES:profile:Aragorn:1.2.36;locus_tag=DL13591_00780;product=tRNA-Ser(gga)
DL13591|SC|contig000001	Aragorn:1.2.36	tRNA	759711	759797	.	-	0	ID=DL13591_00781;inference=COORDINATES:profile:Aragorn:1.2.36;locus_tag=DL13591_00781;product=tRNA-Ser(cag)
DL13591|SC|contig000001	Aragorn:1.2.36	tRNA	759833	759919	.	-	0	ID=DL13591_00782;inference=COORDINATES:profile:Aragorn:1.2.36;locus_tag=DL13591_00782;product=tRNA-Ser(cag)
DL13591|SC|contig000001	Prodigal:2.60	CDS	760008	762383	.	+	0	ID=DL13591_00783;eC_number=3.1.13.1;gene=vacB;inference=ab initio prediction:Prodigal:2.60,similar to AA sequence:RefSeq:YP_001599215.1,similar to AA sequence:UniProtKB:P21499,protein motif:CLUSTERS:PRK11642,protein motif:Cdd:COG4776,protein motif:TIGRFAMs:TIGR02063,protein motif:Pfam:PF00773.13;locus_tag=DL13591_00783;product=ribonuclease,Ribonuclease R,exoribonuclease R,Exoribonuclease II,ribon…
DL13591|SC|contig000001	Prodigal:2.60	CDS	762722	764185	.	-	0	ID=DL13591_00784;eC_number=1.1.1.205;gene=guaB;inference=ab initio prediction:Prodigal:2.60,similar to AA sequence:RefSeq:YP_001599217.1,similar to AA sequence:UniProtKB:P0ADG7,protein motif:CLUSTERS:PRK05567,protein motif:Cdd:COG2905,protein motif:TIGRFAMs:TIGR01302,protein motif:Pfam:PF00478.19;locus_tag=DL13591_00784;product=inosine 5'-monophosphate dehydrogenase,Inosine-5'-monophosphate dehyd…
DL13591|SC|contig000001	Prodigal:2.60	CDS	764326	766884	.	-	0	ID=DL13591_00785;eC_number=2.7.7.59;inference=ab initio prediction:Prodigal:2.60,similar to AA sequence:RefSeq:YP_207924.1,protein motif:CLUSTERS:PRK03059,protein motif:Cdd:COG2844,protein motif:TIGRFAMs:TIGR01693,protein motif:Pfam:PF08335.5;locus_tag=DL13591_00785;product=uridylyltransferase,PII uridylyl-transferase,UTP:GlnB (protein PII) uridylyltransferase,protein-P-II uridylyltransferase,Gln…
DL13591|SC|contig000001	Prodigal:2.60	CDS	766933	767253	.	-	0	ID=DL13591_00786;inference=ab initio prediction:Prodigal:2.60,similar to AA sequence:RefSeq:YP_001599220.1,protein motif:CLUSTERS:PRK09726,protein motif:Pfam:PF01381.16;locus_tag=DL13591_00786;product=transcriptional regulator,antitoxin HipB,Helix-turn-helix;protein_id=gnl|SC|DL13591_00786
DL13591|SC|contig000001	Infernal:1.1	ncRNA	767319	767423	.	-	0	ID=DL13591_00787;inference=COORDINATES:profile:Infernal:1.1;locus_tag=DL13591_00787;product=AniS
DL13591|SC|contig000001	Prodigal:2.60	CDS	767577	768050	.	-	0	ID=DL13591_00788;eC_number=1.16.3.1;gene=bfr;inference=ab initio prediction:Prodigal:2.60,similar to AA sequence:RefSeq:YP_207921.1,similar to AA sequence:UniProtKB:P22759,protein motif:CLUSTERS:PRK10635,protein motif:Cdd:COG2193,protein motif:TIGRFAMs:TIGR00754,protein motif:Pfam:PF00210.18;locus_tag=DL13591_00788;product=BfrB,Bacterioferritin,bacterioferritin,Bacterioferritin (cytochrome b1),ba…
DL13591|SC|contig000001	Prodigal:2.60	CDS	768078	768542	.	-	0	ID=DL13591_00789;eC_number=1.16.3.1;gene=brfA;inference=ab initio prediction:Prodigal:2.60,similar to AA sequence:RefSeq:YP_003083213.1,similar to AA sequence:UniProtKB:Q9HWF9,protein motif:CLUSTERS:PRK10635,protein motif:Cdd:COG2193,protein motif:TIGRFAMs:TIGR00754,protein motif:Pfam:PF00210.18;locus_tag=DL13591_00789;product=bacterioferritin,Bacterioferritin,bacterioferritin,Bacterioferritin (c…
DL13591|SC|contig000001	Prodigal:2.60	CDS	769006	769989	.	-	0	ID=DL13591_00790;eC_number=2.8.1.8;gene=lipA_1;inference=ab initio prediction:Prodigal:2.60,similar to AA sequence:RefSeq:YP_975149.1,similar to AA sequence:UniProtKB:P60716,protein motif:CLUSTERS:PRK05481,protein motif:TIGRFAMs:TIGR00510,protein motif:Pfam:PF04055.15;locus_tag=DL13591_00790;product=lipoyl synthase,Lipoyl synthase,lipoyl synthase,lipoyl synthase,Radical SAM superfamily;protein_id…
DL13591|SC|contig000001	Prodigal:2.60	CDS	769982	770605	.	-	0	ID=DL13591_00791;eC_number=2.3.1.181;gene=lipB_1;inference=ab initio prediction:Prodigal:2.60,similar to AA sequence:RefSeq:YP_002001645.1,similar to AA sequence:UniProtKB:P60720,protein motif:CLUSTERS:PRK14342,protein motif:TIGRFAMs:TIGR00214,protein motif:Pfam:PF03099.13;locus_tag=DL13591_00791;product=lipoate-protein ligase B,Octanoyltransferase,lipoate-protein ligase B,lipoyl(octanoyl) transf…
DL13591|SC|contig000001	Prodigal:2.60	CDS	770607	770882	.	-	0	ID=DL13591_00792;gene=ybeD;inference=ab initio prediction:Prodigal:2.60,similar to AA sequence:UniProtKB:P0A8J4,protein motif:CLUSTERS:PRK02047,protein motif:Cdd:COG2921,protein motif:Pfam:PF04359.8;locus_tag=DL13591_00792;product=hypothetical protein,hypothetical protein,Uncharacterized conserved protein,Protein of unknown function (DUF493);protein_id=gnl|SC|DL13591_00792
DL13591|SC|contig000001	Prodigal:2.60	CDS	771067	772137	.	+	0	ID=DL13591_00793;gene=yhhT;inference=ab initio prediction:Prodigal:2.60,similar to AA sequence:RefSeq:YP_002001648.1,similar to AA sequence:UniProtKB:P0AGM0,protein motif:CLUSTERS:PRK12287,protein motif:TIGRFAMs:TIGR02872,protein motif:Pfam:PF01594.10;locus_tag=DL13591_00793;product=Transporter%2C putative,hypothetical protein,pheromone autoinducer 2 transporter,sporulation integral membrane prot…
DL13591|SC|contig000001	Prodigal:2.60	CDS	772334	773281	.	-	0	ID=DL13591_00794;gene=qmcA;inference=ab initio prediction:Prodigal:2.60,similar to AA sequence:RefSeq:YP_207914.1,similar to AA sequence:UniProtKB:P0AA53,protein motif:CLUSTERS:PRK10930,protein motif:Cdd:COG2268,protein motif:TIGRFAMs:TIGR01933,protein motif:Pfam:PF01145.19;locus_tag=DL13591_00794;product=genome-derived Neisseria antigen 1220,hypothetical protein,FtsH protease regulator HflK,Unch…
DL13591|SC|contig000001	Prodigal:2.60	CDS	773296	773703	.	-	0	ID=DL13591_00795;inference=ab initio prediction:Prodigal:2.60,similar to AA sequence:RefSeq:YP_005893980.1,protein motif:Pfam:PF01957.12;locus_tag=DL13591_00795;product=nodulation efficiency NfeD family protein,NfeD-like C-terminal%2C partner-binding;protein_id=gnl|SC|DL13591_00795
DL13591|SC|contig000001	Prodigal:2.60	CDS	773784	774443	.	+	0	ID=DL13591_00796;eC_number=3.2.2.27;gene=ung;inference=ab initio prediction:Prodigal:2.60,similar to AA sequence:RefSeq:YP_207912.1,similar to AA sequence:UniProtKB:P12295,protein motif:CLUSTERS:PRK05254,protein motif:TIGRFAMs:TIGR00628,protein motif:Pfam:PF03167.13;locus_tag=DL13591_00796;product=uracil-DNA glycosylase,Uracil-DNA glycosylase,uracil-DNA glycosylase,uracil-DNA glycosylase,Uracil D…
DL13591|SC|contig000001	Prodigal:2.60	CDS	774951	775466	.	-	0	ID=DL13591_00797;inference=ab initio prediction:Prodigal:2.60,similar to AA sequence:RefSeq:YP_002001718.1;locus_tag=DL13591_00797;product=Periplasmic protein;protein_id=gnl|SC|DL13591_00797
DL13591|SC|contig000001	Prodigal:2.60	CDS	775932	777854	.	-	0	ID=DL13591_00798;gene=yheS_1;inference=ab initio prediction:Prodigal:2.60,similar to AA sequence:RefSeq:YP_207907.1,similar to AA sequence:UniProtKB:P63389,protein motif:CLUSTERS:PRK10636,protein motif:Cdd:COG4555,protein motif:TIGRFAMs:TIGR03719,protein motif:Pfam:PF00005.21;locus_tag=DL13591_00798;product=ABC transporter ATP-binding protein,Uncharacterized ABC transporter ATP-binding protein Yh…
DL13591|SC|contig000001	Prodigal:2.60	CDS	777931	778326	.	-	0	ID=DL13591_00799;inference=ab initio prediction:Prodigal:2.60,protein motif:Pfam:PF04430.8;locus_tag=DL13591_00799;product=Protein of unknown function (DUF498/DUF598);protein_id=gnl|SC|DL13591_00799
DL13591|SC|contig000001	Prodigal:2.60	CDS	778499	779806	.	+	0	ID=DL13591_00800;eC_number=1.1.1.3;gene=hom;inference=ab initio prediction:Prodigal:2.60,similar to AA sequence:RefSeq:YP_002001722.1,similar to AA sequence:UniProtKB:P08499,protein motif:CLUSTERS:PRK06349,protein motif:Cdd:COG0460,protein motif:Pfam:PF00742.13;locus_tag=DL13591_00800;product=homoserine dehydrogenase,Homoserine dehydrogenase,homoserine dehydrogenase,Homoserine dehydrogenase,Homos…
DL13591|SC|contig000001	Prodigal:2.60	CDS	779799	780233	.	+	0	ID=DL13591_00801;inference=ab initio prediction:Prodigal:2.60,similar to AA sequence:RefSeq:YP_002001723.1;locus_tag=DL13591_00801;product=Membrane protein;protein_id=gnl|SC|DL13591_00801
DL13591|SC|contig000001	Prodigal:2.60	CDS	780292	780561	.	-	0	ID=DL13591_00802;gene=hupB;inference=ab initio prediction:Prodigal:2.60,similar to AA sequence:RefSeq:YP_207903.1,similar to AA sequence:UniProtKB:P05384,protein motif:CLUSTERS:PRK10664,protein motif:TIGRFAMs:TIGR00988,protein motif:Pfam:PF00216.15;locus_tag=DL13591_00802;product=DNA-binding protein Hu,DNA-binding protein HU-beta,transcriptional regulator HU subunit beta,integration host factor%2…
DL13591|SC|contig000001	Prodigal:2.60	CDS	780743	783205	.	-	0	ID=DL13591_00803;eC_number=3.4.21.53,3.4.21.53;gene=lon;inference=ab initio prediction:Prodigal:2.60,similar to AA sequence:RefSeq:YP_003083231.1,similar to AA sequence:UniProtKB:P0A9M0,protein motif:CLUSTERS:PRK10787,protein motif:Cdd:COG1750,protein motif:TIGRFAMs:TIGR00763,protein motif:Pfam:PF05362.1;locus_tag=DL13591_00803;product=ATP-dependent Lon protease,Lon protease,DNA-binding ATP-depen…
DL13591|SC|contig000001	Prodigal:2.60	CDS	783456	784559	.	+	0	ID=DL13591_00804;eC_number=2.1.1.-;gene=prmC_1;inference=ab initio prediction:Prodigal:2.60,similar to AA sequence:RefSeq:YP_005897684.1,similar to AA sequence:UniProtKB:Q9WYV8,protein motif:CLUSTERS:PRK14968,protein motif:Cdd:COG2890,protein motif:TIGRFAMs:TIGR03534,protein motif:Pfam:PF05175.8;locus_tag=DL13591_00804;product=methyltransferase domain protein,Release factor glutamine methyltransf…
DL13591|SC|contig000001	Prodigal:2.60	CDS	784631	786376	.	-	0	ID=DL13591_00805;eC_number=3.1.11.5;gene=recD;inference=ab initio prediction:Prodigal:2.60,similar to AA sequence:RefSeq:YP_002001731.1,similar to AA sequence:UniProtKB:P04993,protein motif:CLUSTERS:PRK10875,protein motif:TIGRFAMs:TIGR01447,protein motif:Pfam:PF01443.12;locus_tag=DL13591_00805;product=recombinase D,Exodeoxyribonuclease V alpha chain,exonuclease V subunit alpha,exodeoxyribonucleas…
DL13591|SC|contig000001	Prodigal:2.60	CDS	786444	787139	.	-	0	ID=DL13591_00806;eC_number=3.6.3.-;gene=lolD;inference=ab initio prediction:Prodigal:2.60,similar to AA sequence:RefSeq:YP_001599247.1,similar to AA sequence:UniProtKB:P75957,protein motif:CLUSTERS:PRK11629,protein motif:Cdd:COG4181,protein motif:TIGRFAMs:TIGR02211,protein motif:Pfam:PF00005.21;locus_tag=DL13591_00806;product=putative lipoprotein releasing factor ATP-binding protein,Lipoprotein-r…
DL13591|SC|contig000001	Prodigal:2.60	CDS	787132	788379	.	-	0	ID=DL13591_00807;gene=lolE;inference=ab initio prediction:Prodigal:2.60,similar to AA sequence:RefSeq:YP_207896.1,similar to AA sequence:UniProtKB:P75958,protein motif:CLUSTERS:PRK11146,protein motif:TIGRFAMs:TIGR02212,protein motif:Pfam:PF02687.15;locus_tag=DL13591_00807;product=lipoprotein releasing system transmembrane protein,Lipoprotein-releasing system transmembrane protein lolE,outer membr…
DL13591|SC|contig000001	Prodigal:2.60	CDS	788584	788862	.	+	0	ID=DL13591_00808;inference=ab initio prediction:Prodigal:2.60;locus_tag=DL13591_00808;product=hypothetical protein;protein_id=gnl|SC|DL13591_00808
DL13591|SC|contig000001	Prodigal:2.60	CDS	788918	789535	.	-	0	ID=DL13591_00809;gene=recR;inference=ab initio prediction:Prodigal:2.60,similar to AA sequence:RefSeq:YP_002001736.1,similar to AA sequence:UniProtKB:Q9ZNA2,protein motif:CLUSTERS:PRK00076,protein motif:Cdd:COG0353,protein motif:TIGRFAMs:TIGR00615,protein motif:Pfam:PF02132.9;locus_tag=DL13591_00809;product=recombination protein RecR,Recombination protein RecR,recombination protein RecR,Recombina…
DL13591|SC|contig000001	Prodigal:2.60	CDS	789602	791140	.	-	0	ID=DL13591_00810;eC_number=5.2.1.8;gene=ppiD;inference=ab initio prediction:Prodigal:2.60,similar to AA sequence:RefSeq:YP_207893.1,similar to AA sequence:UniProtKB:P0ADY1,protein motif:CLUSTERS:PRK10788;locus_tag=DL13591_00810;product=peptidyl-prolyl cis-trans isomerase,Peptidyl-prolyl cis-trans isomerase D,periplasmic folding chaperone;protein_id=gnl|SC|DL13591_00810
DL13591|SC|contig000001	Prodigal:2.60	CDS	791200	791574	.	-	0	ID=DL13591_00811;gene=yffB;inference=ab initio prediction:Prodigal:2.60,similar to AA sequence:RefSeq:YP_005894001.1,similar to AA sequence:UniProtKB:P24178,protein motif:CLUSTERS:PRK10853,protein motif:Cdd:COG3123,protein motif:TIGRFAMs:TIGR01617,protein motif:Pfam:PF03960.9;locus_tag=DL13591_00811;product=ArsC family protein,hypothetical protein,putative reductase,Uncharacterized protein conser…
DL13591|SC|contig000001	Prodigal:2.60	CDS	791724	793352	.	+	0	ID=DL13591_00812;gene=yheS_2;inference=ab initio prediction:Prodigal:2.60,similar to AA sequence:RefSeq:YP_002001739.1,similar to AA sequence:UniProtKB:P63389,protein motif:CLUSTERS:PRK15064,protein motif:Cdd:COG4555,protein motif:TIGRFAMs:TIGR03719,protein motif:Pfam:PF00005.21;locus_tag=DL13591_00812;product=putative ABC-transporter%2C ATP-binding protein,Uncharacterized ABC transporter ATP-bin…
DL13591|SC|contig000001	Prodigal:2.60	CDS	793424	794677	.	+	0	ID=DL13591_00813;eC_number=2.7.7.72;gene=cca;inference=ab initio prediction:Prodigal:2.60,similar to AA sequence:RefSeq:YP_004048640.1,similar to AA sequence:UniProtKB:P06961,protein motif:CLUSTERS:PRK10885,protein motif:Cdd:COG2844,protein motif:TIGRFAMs:TIGR02692,protein motif:Pfam:PF01743.14;locus_tag=DL13591_00813;product=tRNA nucleotidyltransferase,Multifunctional CCA protein,multifunctional…
DL13591|SC|contig000001	Prodigal:2.60	CDS	794900	795208	.	+	0	ID=DL13591_00814;inference=ab initio prediction:Prodigal:2.60;locus_tag=DL13591_00814;product=hypothetical protein;protein_id=gnl|SC|DL13591_00814
DL13591|SC|contig000001	Prodigal:2.60	CDS	795290	796321	.	+	0	ID=DL13591_00815;eC_number=3.1.22.4,3.6.4.12;gene=ruvB;inference=ab initio prediction:Prodigal:2.60,similar to AA sequence:RefSeq:YP_207887.1,similar to AA sequence:UniProtKB:P0A812,protein motif:CLUSTERS:PRK00080,protein motif:Cdd:COG2255,protein motif:TIGRFAMs:TIGR00635,protein motif:Pfam:PF05496.6;locus_tag=DL13591_00815;product=Holliday junction DNA helicase RuvB,Holliday junction ATP-depende…
DL13591|SC|contig000001	Prodigal:2.60	CDS	796344	797072	.	-	0	ID=DL13591_00816;eC_number=5.1.3.1;gene=rpe;inference=ab initio prediction:Prodigal:2.60,similar to AA sequence:RefSeq:YP_001599257.1,similar to AA sequence:UniProtKB:P0AG07,protein motif:CLUSTERS:PRK08883,protein motif:Cdd:COG0036,protein motif:TIGRFAMs:TIGR01163,protein motif:Pfam:PF00834.13;locus_tag=DL13591_00816;product=ribulose-phosphate 3-epimerase,Ribulose-phosphate 3-epimerase,ribulose-p…
DL13591|SC|contig000001	Prodigal:2.60	CDS	797383	797817	.	+	0	ID=DL13591_00817;inference=ab initio prediction:Prodigal:2.60,similar to AA sequence:RefSeq:YP_002001745.1,protein motif:CLUSTERS:PRK10455,protein motif:Cdd:COG3678;locus_tag=DL13591_00817;product=Periplasmic protein,periplasmic protein,P pilus assembly/Cpx signaling pathway%2C periplasmic inhibitor/zinc-resistance associated protein;protein_id=gnl|SC|DL13591_00817
DL13591|SC|contig000001	Prodigal:2.60	CDS	797951	798694	.	-	0	ID=DL13591_00818;inference=ab initio prediction:Prodigal:2.60,protein motif:Cdd:COG2607,protein motif:Pfam:PF05673.7;locus_tag=DL13591_00818;product=Predicted ATPase (AAA+ superfamily),Protein of unknown function (DUF815);protein_id=gnl|SC|DL13591_00818
DL13591|SC|contig000001	Prodigal:2.60	CDS	798702	799406	.	-	0	ID=DL13591_00819;eC_number=2.5.1.9;gene=ribE;inference=ab initio prediction:Prodigal:2.60,similar to AA sequence:RefSeq:YP_002001747.1,similar to AA sequence:UniProtKB:P0AFU8,protein motif:CLUSTERS:PRK09289,protein motif:TIGRFAMs:TIGR00187,protein motif:Pfam:PF00677.11;locus_tag=DL13591_00819;product=riboflavin synthase subunit alpha,Riboflavin synthase alpha chain,riboflavin synthase subunit alp…
DL13591|SC|contig000001	Prodigal:2.60	CDS	799482	800060	.	-	0	ID=DL13591_00820;gene=mobA;inference=ab initio prediction:Prodigal:2.60,similar to AA sequence:RefSeq:YP_003083249.1,similar to AA sequence:UniProtKB:P32173,protein motif:CLUSTERS:PRK00317,protein motif:Cdd:COG2266,protein motif:TIGRFAMs:TIGR02665,protein motif:Pfam:PF12804.1;locus_tag=DL13591_00820;product=putative molybdopterin-guanine dinucleotide biosynthesis protein A,hypothetical protein,mo…
DL13591|SC|contig000001	Prodigal:2.60	CDS	800302	802074	.	+	0	ID=DL13591_00821;eC_number=2.7.3.-,2.7.13.3;gene=narX;inference=ab initio prediction:Prodigal:2.60,similar to AA sequence:RefSeq:YP_005878541.1,similar to AA sequence:UniProtKB:P0AFA2,protein motif:CLUSTERS:PRK10935,protein motif:Cdd:COG3850,protein motif:Pfam:PF07730.7;locus_tag=DL13591_00821;product=putative two-component system sensor protein,Nitrate/nitrite sensor protein narX,nitrate/nitrite…
DL13591|SC|contig000001	Prodigal:2.60	CDS	802071	802727	.	+	0	ID=DL13591_00822;gene=vraR;inference=ab initio prediction:Prodigal:2.60,similar to AA sequence:RefSeq:YP_207879.1,similar to AA sequence:UniProtKB:Q7A4R9,protein motif:CLUSTERS:PRK10651,protein motif:Cdd:COG4566,protein motif:TIGRFAMs:TIGR02875,protein motif:Pfam:PF00072.18;locus_tag=DL13591_00822;product=NarL/NarP,Response regulator protein vraR,transcriptional regulator NarL,Response regulator,…
DL13591|SC|contig000001	Prodigal:2.60	CDS	803201	804235	.	-	0	ID=DL13591_00823;eC_number=6.3.3.1;gene=purM;inference=ab initio prediction:Prodigal:2.60,similar to AA sequence:RefSeq:YP_002002031.1,similar to AA sequence:UniProtKB:Q9KPY6,protein motif:CLUSTERS:PRK05385,protein motif:Cdd:COG0151,protein motif:TIGRFAMs:TIGR00878,protein motif:Pfam:PF02769.16;locus_tag=DL13591_00823;product=phosphoribosylaminoimidazole synthetase,Phosphoribosylformylglycinamidi…
DL13591|SC|contig000001	Aragorn:1.2.36	tRNA	804755	804839	.	-	0	ID=DL13591_00824;inference=COORDINATES:profile:Aragorn:1.2.36;locus_tag=DL13591_00824;product=tRNA-Leu(tag)
DL13591|SC|contig000001	Prodigal:2.60	CDS	804993	805667	.	+	0	ID=DL13591_00825;inference=ab initio prediction:Prodigal:2.60;locus_tag=DL13591_00825;product=hypothetical protein;protein_id=gnl|SC|DL13591_00825
DL13591|SC|contig000001	Prodigal:2.60	CDS	805660	806253	.	+	0	ID=DL13591_00826;eC_number=3.5.4.25;gene=ribA;inference=ab initio prediction:Prodigal:2.60,similar to AA sequence:RefSeq:YP_002002100.1,similar to AA sequence:UniProtKB:P0A7I7,protein motif:CLUSTERS:PRK00393,protein motif:TIGRFAMs:TIGR00505,protein motif:Pfam:PF00925.14;locus_tag=DL13591_00826;product=GTP cyclohydrolase II,GTP cyclohydrolase-2,GTP cyclohydrolase II,GTP cyclohydrolase II,GTP cyclo…
DL13591|SC|contig000001	Prodigal:2.60	CDS	806574	807587	.	+	0	ID=DL13591_00827;eC_number=2.4.1.-,2.4.1.212;gene=hyaD;inference=ab initio prediction:Prodigal:2.60,similar to AA sequence:RefSeq:YP_005901810.1,similar to AA sequence:UniProtKB:Q7BLV3,protein motif:CLUSTERS:PRK10073,protein motif:Cdd:COG3858,protein motif:TIGRFAMs:TIGR03937,protein motif:Pfam:PF00535.20;locus_tag=DL13591_00827;product=glycosyl transferase family protein,Hyaluronan synthase,putat…
DL13591|SC|contig000001	Prodigal:2.60	CDS	807809	809146	.	+	0	ID=DL13591_00828;eC_number=3.5.4.25;gene=ribB;inference=ab initio prediction:Prodigal:2.60,similar to AA sequence:RefSeq:YP_003083258.1,similar to AA sequence:UniProtKB:A5U2B7,protein motif:CLUSTERS:PRK14019,protein motif:TIGRFAMs:TIGR00506,protein motif:Pfam:PF00926.13;locus_tag=DL13591_00828;product=bifunctional 3%2C4-dihydroxy-2-butanone 4-phosphate synthase/GTP cyclohydrolase II-like protein,…
DL13591|SC|contig000001	Prodigal:2.60	CDS	809454	810935	.	-	0	ID=DL13591_00829;eC_number=2.1.1.72;inference=ab initio prediction:Prodigal:2.60,similar to AA sequence:RefSeq:YP_004048655.1,similar to AA sequence:UniProtKB:Q89Z59,protein motif:CLUSTERS:PRK09328,protein motif:Cdd:COG0286,protein motif:TIGRFAMs:TIGR00497,protein motif:Pfam:PF02384.10;locus_tag=DL13591_00829;product=Type I restriction-modification system DNA methylase,Probable type I restriction…
DL13591|SC|contig000001	Prodigal:2.60	CDS	811336	811608	.	-	0	ID=DL13591_00830;inference=ab initio prediction:Prodigal:2.60;locus_tag=DL13591_00830;product=hypothetical protein;protein_id=gnl|SC|DL13591_00830
DL13591|SC|contig000001	Prodigal:2.60	CDS	811595	811807	.	-	0	ID=DL13591_00831;inference=ab initio prediction:Prodigal:2.60,similar to AA sequence:RefSeq:YP_004048655.1;locus_tag=DL13591_00831;product=Type I restriction-modification system DNA methylase;protein_id=gnl|SC|DL13591_00831
DL13591|SC|contig000001	Prodigal:2.60	CDS	811855	813048	.	-	0	ID=DL13591_00832;inference=ab initio prediction:Prodigal:2.60,similar to AA sequence:RefSeq:YP_004048656.1,protein motif:Cdd:COG1708,protein motif:Pfam:PF01420.13;locus_tag=DL13591_00832;product=Type I restriction-modification system DNA methylase,Predicted nucleotidyltransferases,Type I restriction modification DNA specificity domain;protein_id=gnl|SC|DL13591_00832
DL13591|SC|contig000001	Prodigal:2.60	CDS	813175	814179	.	-	0	ID=DL13591_00833;eC_number=3.1.21.3;inference=ab initio prediction:Prodigal:2.60,similar to AA sequence:RefSeq:YP_207833.1;locus_tag=DL13591_00833;product=type I restriction enzyme;protein_id=gnl|SC|DL13591_00833
DL13591|SC|contig000001	Prodigal:2.60	CDS	814558	814830	.	-	0	ID=DL13591_00834;inference=ab initio prediction:Prodigal:2.60;locus_tag=DL13591_00834;product=hypothetical protein;protein_id=gnl|SC|DL13591_00834
DL13591|SC|contig000001	Prodigal:2.60	CDS	814878	816932	.	-	0	ID=DL13591_00835;eC_number=3.1.21.3,3.1.21.3;gene=hsdR_2;inference=ab initio prediction:Prodigal:2.60,similar to AA sequence:RefSeq:YP_207833.1,similar to AA sequence:UniProtKB:Q7A801,protein motif:CLUSTERS:PRK11448,protein motif:Cdd:COG3886,protein motif:TIGRFAMs:TIGR00348,protein motif:Pfam:PF04851.9;locus_tag=DL13591_00835;product=type I restriction enzyme,Type-1 restriction enzyme R protein,t…
DL13591|SC|contig000001	Prodigal:2.60	CDS	817046	818356	.	-	0	ID=DL13591_00836;gene=rarA;inference=ab initio prediction:Prodigal:2.60,similar to AA sequence:RefSeq:YP_207832.1,similar to AA sequence:UniProtKB:P0AAZ4,protein motif:CLUSTERS:PRK13342,protein motif:Cdd:COG2255,protein motif:TIGRFAMs:TIGR02397,protein motif:Pfam:PF12002.2;locus_tag=DL13591_00836;product=recombination factor protein RarA,Replication-associated recombination protein A,recombinatio…
DL13591|SC|contig000001	Prodigal:2.60	CDS	818803	819480	.	+	0	ID=DL13591_00837;inference=ab initio prediction:Prodigal:2.60,similar to AA sequence:RefSeq:YP_005897674.1,protein motif:Cdd:COG3676,protein motif:Pfam:PF12762.1;locus_tag=DL13591_00837;product=putative insertion element transposase,Transposase and inactivated derivatives,ISXO2-like transposase domain;protein_id=gnl|SC|DL13591_00837
DL13591|SC|contig000001	Prodigal:2.60	CDS	819681	819902	.	-	0	ID=DL13591_00838;inference=ab initio prediction:Prodigal:2.60;locus_tag=DL13591_00838;product=hypothetical protein;protein_id=gnl|SC|DL13591_00838
DL13591|SC|contig000001	Prodigal:2.60	CDS	819927	820619	.	+	0	ID=DL13591_00839;inference=ab initio prediction:Prodigal:2.60;locus_tag=DL13591_00839;product=hypothetical protein;protein_id=gnl|SC|DL13591_00839
DL13591|SC|contig000001	Prodigal:2.60	CDS	820891	821805	.	-	0	ID=DL13591_00840;gene=cmpR;inference=ab initio prediction:Prodigal:2.60,similar to AA sequence:RefSeq:YP_975197.1,similar to AA sequence:UniProtKB:Q55459,protein motif:CLUSTERS:PRK09986,protein motif:TIGRFAMs:TIGR03339,protein motif:Pfam:PF00126.21;locus_tag=DL13591_00840;product=LysR family transcriptional regulator,HTH-type transcriptional activator CmpR,DNA-binding transcriptional activator Xa…
DL13591|SC|contig000001	Prodigal:2.60	CDS	822061	823530	.	+	0	ID=DL13591_00841;inference=ab initio prediction:Prodigal:2.60,similar to AA sequence:RefSeq:YP_001599278.1,protein motif:Pfam:PF11840.2;locus_tag=DL13591_00841;product=integral membrane protein,Protein of unknown function (DUF3360);protein_id=gnl|SC|DL13591_00841
DL13591|SC|contig000001	Prodigal:2.60	CDS	823782	824153	.	+	0	ID=DL13591_00842;inference=ab initio prediction:Prodigal:2.60,similar to AA sequence:RefSeq:YP_001599279.1;locus_tag=DL13591_00842;product=lipoprotein;protein_id=gnl|SC|DL13591_00842
DL13591|SC|contig000001	Prodigal:2.60	CDS	824226	825635	.	+	0	ID=DL13591_00843;eC_number=4.2.3.1;gene=thrC;inference=ab initio prediction:Prodigal:2.60,similar to AA sequence:RefSeq:YP_002001842.1,similar to AA sequence:UniProtKB:P23669,protein motif:CLUSTERS:PRK09225,protein motif:TIGRFAMs:TIGR00260,protein motif:Pfam:PF00291.19;locus_tag=DL13591_00843;product=threonine synthase,Threonine synthase,threonine synthase,threonine synthase,Pyridoxal-phosphate d…
DL13591|SC|contig000001	Prodigal:2.60	CDS	825682	826476	.	+	0	ID=DL13591_00844;inference=ab initio prediction:Prodigal:2.60;locus_tag=DL13591_00844;product=hypothetical protein;protein_id=gnl|SC|DL13591_00844
DL13591|SC|contig000001	Prodigal:2.60	CDS	826665	827441	.	+	0	ID=DL13591_00845;eC_number=1.18.1.2,1.18.1.2;gene=fpr_1;inference=ab initio prediction:Prodigal:2.60,similar to AA sequence:RefSeq:YP_207826.1,similar to AA sequence:UniProtKB:Q44532,protein motif:CLUSTERS:PRK10926,protein motif:TIGRFAMs:TIGR02160,protein motif:Pfam:PF00175.15;locus_tag=DL13591_00845;product=ferredoxin-NADP reductase,Ferredoxin--NADP reductase,ferredoxin-NADP reductase,phenylacet…
DL13591|SC|contig000001	Prodigal:2.60	CDS	828111	830582	.	-	0	ID=DL13591_00846;eC_number=3.6.3.-;gene=copA_1;inference=ab initio prediction:Prodigal:2.60,similar to AA sequence:RefSeq:YP_001599284.1,similar to AA sequence:UniProtKB:P32113,protein motif:CLUSTERS:PRK10671,protein motif:Cdd:COG4633,protein motif:TIGRFAMs:TIGR01525,protein motif:Pfam:PF00122.14;locus_tag=DL13591_00846;product=P-type cation-transporting ATPase,Probable copper-importing P-type AT…
DL13591|SC|contig000001	Prodigal:2.60	CDS	830579	831757	.	-	0	ID=DL13591_00847;gene=hflX;inference=ab initio prediction:Prodigal:2.60,similar to AA sequence:RefSeq:YP_002001847.1,similar to AA sequence:UniProtKB:P25519,protein motif:CLUSTERS:PRK11058,protein motif:Cdd:COG3596,protein motif:TIGRFAMs:TIGR03156,protein motif:Pfam:PF01926.17;locus_tag=DL13591_00847;product=GTP-binding protein,GTP-binding protein HflX,GTPase HflX,Predicted GTPase,GTP-binding pro…
DL13591|SC|contig000001	Prodigal:2.60	CDS	831762	833042	.	-	0	ID=DL13591_00848;inference=ab initio prediction:Prodigal:2.60,similar to AA sequence:RefSeq:YP_002001848.1,protein motif:Pfam:PF00188.20;locus_tag=DL13591_00848;product=Periplasmic protein,Cysteine-rich secretory protein family;protein_id=gnl|SC|DL13591_00848
DL13591|SC|contig000001	Prodigal:2.60	CDS	833195	833920	.	-	0	ID=DL13591_00849;inference=ab initio prediction:Prodigal:2.60,similar to AA sequence:UniProtKB:P44068,protein motif:Pfam:PF02677.8;locus_tag=DL13591_00849;product=hypothetical protein,Uncharacterized BCR%2C COG1636;protein_id=gnl|SC|DL13591_00849
DL13591|SC|contig000001	Prodigal:2.60	CDS	833993	834670	.	-	0	ID=DL13591_00850;gene=radC;inference=ab initio prediction:Prodigal:2.60,similar to AA sequence:RefSeq:YP_207820.1,similar to AA sequence:UniProtKB:Q8KES1,protein motif:CLUSTERS:PRK00024,protein motif:TIGRFAMs:TIGR00608,protein motif:Pfam:PF04002.9;locus_tag=DL13591_00850;product=DNA repair protein RadC,hypothetical protein,hypothetical protein,DNA repair protein RadC,Protein of unknown function (…
DL13591|SC|contig000001	Prodigal:2.60	CDS	834793	836142	.	-	0	ID=DL13591_00851;inference=ab initio prediction:Prodigal:2.60,similar to AA sequence:RefSeq:YP_002001851.1,protein motif:Cdd:COG3135,protein motif:TIGRFAMs:TIGR02049,protein motif:Pfam:PF08886.5;locus_tag=DL13591_00851;product=glutamate--cysteine ligase,Uncharacterized protein involved in benzoate metabolism,glutamate--cysteine ligase,Glutamate-cysteine ligase;protein_id=gnl|SC|DL13591_00851
DL13591|SC|contig000001	Prodigal:2.60	CDS	836402	837811	.	+	0	ID=DL13591_00852;eC_number=4.2.1.33,4.2.1.33;gene=leuC;inference=ab initio prediction:Prodigal:2.60,similar to AA sequence:RefSeq:YP_207818.1,similar to AA sequence:UniProtKB:P0A6A6,protein motif:CLUSTERS:PRK05478,protein motif:Cdd:COG0065,protein motif:TIGRFAMs:TIGR00170,protein motif:Pfam:PF00330.14;locus_tag=DL13591_00852;product=isopropylmalate isomerase large subunit,3-isopropylmalate dehydr…
DL13591|SC|contig000001	Prodigal:2.60	CDS	837908	838162	.	+	0	ID=DL13591_00853;inference=ab initio prediction:Prodigal:2.60,similar to AA sequence:RefSeq:YP_975210.1;locus_tag=DL13591_00853;product=lipoprotein;protein_id=gnl|SC|DL13591_00853
DL13591|SC|contig000001	Prodigal:2.60	CDS	838104	838865	.	+	0	ID=DL13591_00854;eC_number=4.2.1.33,4.2.1.33;gene=leuD1;inference=ab initio prediction:Prodigal:2.60,similar to AA sequence:RefSeq:YP_005882819.1,similar to AA sequence:UniProtKB:P04787,protein motif:CLUSTERS:PRK01641,protein motif:Cdd:COG0065,protein motif:TIGRFAMs:TIGR00171,protein motif:Pfam:PF00694.13;locus_tag=DL13591_00854;product=putative 3-isopropylmalate dehydratase small subunit,3-isopr…
DL13591|SC|contig000001	Prodigal:2.60	CDS	839040	839861	.	+	0	ID=DL13591_00855;eC_number=2.1.1.37;gene=banIM_1;inference=ab initio prediction:Prodigal:2.60,similar to AA sequence:RefSeq:YP_207815.1,similar to AA sequence:UniProtKB:P19888,protein motif:CLUSTERS:PRK10458,protein motif:TIGRFAMs:TIGR00675,protein motif:Pfam:PF00145.11;locus_tag=DL13591_00855;product=DNA modification methylase (N.MgoV),Modification methylase BanI,DNA cytosine methylase,DNA (cyto…
DL13591|SC|contig000001	Prodigal:2.60	CDS	839876	840310	.	+	0	ID=DL13591_00856;eC_number=2.1.1.37;gene=banIM_2;inference=ab initio prediction:Prodigal:2.60,similar to AA sequence:RefSeq:YP_207815.1,similar to AA sequence:UniProtKB:P19888,protein motif:TIGRFAMs:TIGR00675,protein motif:Pfam:PF00145.11;locus_tag=DL13591_00856;product=DNA modification methylase (N.MgoV),Modification methylase BanI,DNA (cytosine-5-)-methyltransferase,C-5 cytosine-specific DNA me…
DL13591|SC|contig000001	Prodigal:2.60	CDS	840326	840487	.	+	0	ID=DL13591_00857;inference=ab initio prediction:Prodigal:2.60,similar to AA sequence:RefSeq:YP_207814.1,protein motif:Pfam:PF09564.4;locus_tag=DL13591_00857;product=type II restriction endonuclease NlaIV,NgoBV restriction endonuclease;protein_id=gnl|SC|DL13591_00857
DL13591|SC|contig000001	Prodigal:2.60	CDS	840533	841057	.	+	0	ID=DL13591_00858;inference=ab initio prediction:Prodigal:2.60,similar to AA sequence:RefSeq:YP_207814.1,protein motif:Pfam:PF09564.4;locus_tag=DL13591_00858;product=type II restriction endonuclease NlaIV,NgoBV restriction endonuclease;protein_id=gnl|SC|DL13591_00858
DL13591|SC|contig000001	Prodigal:2.60	CDS	841091	842161	.	+	0	ID=DL13591_00859;eC_number=1.1.1.85,1.1.1.85;gene=leuB;inference=ab initio prediction:Prodigal:2.60,similar to AA sequence:RefSeq:YP_207813.1,similar to AA sequence:UniProtKB:Q4ZUZ4,protein motif:CLUSTERS:PRK00772,protein motif:TIGRFAMs:TIGR00169,protein motif:Pfam:PF00180.14;locus_tag=DL13591_00859;product=3-isopropylmalate dehydrogenase,3-isopropylmalate dehydrogenase,3-isopropylmalate dehydrog…
DL13591|SC|contig000001	Prodigal:2.60	CDS	842324	842887	.	+	0	ID=DL13591_00860;gene=yceI;inference=ab initio prediction:Prodigal:2.60,similar to AA sequence:RefSeq:YP_002001995.1,similar to AA sequence:UniProtKB:P0A8X2,protein motif:CLUSTERS:PRK03757,protein motif:Cdd:COG2353,protein motif:Pfam:PF04264.7;locus_tag=DL13591_00860;product=Periplasmic protein,hypothetical protein,hypothetical protein,Uncharacterized conserved protein,YceI-like domain;protein_id…
DL13591|SC|contig000001	Prodigal:2.60	CDS	843317	844714	.	+	0	ID=DL13591_00861;eC_number=4.3.1.1;gene=aspA;inference=ab initio prediction:Prodigal:2.60,similar to AA sequence:RefSeq:YP_002001997.1,similar to AA sequence:UniProtKB:P0AC38,protein motif:CLUSTERS:PRK12273,protein motif:Cdd:COG0114,protein motif:TIGRFAMs:TIGR00839,protein motif:Pfam:PF00206.1;locus_tag=DL13591_00861;product=aspartate ammonia-lyase,Aspartate ammonia-lyase,aspartate ammonia-lyase,…
DL13591|SC|contig000001	Prodigal:2.60	CDS	844786	845661	.	-	0	ID=DL13591_00862;inference=ab initio prediction:Prodigal:2.60,similar to AA sequence:RefSeq:YP_002002002.1,protein motif:Pfam:PF00892.14;locus_tag=DL13591_00862;product=membrane protein,EamA-like transporter family;protein_id=gnl|SC|DL13591_00862
DL13591|SC|contig000001	Prodigal:2.60	CDS	845663	846385	.	-	0	ID=DL13591_00863;gene=dnaJ_1;inference=ab initio prediction:Prodigal:2.60,similar to AA sequence:RefSeq:YP_003083284.1,similar to AA sequence:UniProtKB:Q6RSN5,protein motif:CLUSTERS:PRK10767,protein motif:Cdd:COG3671,protein motif:TIGRFAMs:TIGR02349,protein motif:Pfam:PF00226.25;locus_tag=DL13591_00863;product=molecuar chaperone DnaJ,Chaperone protein DnaJ,chaperone protein DnaJ,Predicted membran…
DL13591|SC|contig000001	Prodigal:2.60	CDS	846407	846886	.	-	0	ID=DL13591_00864;gene=ybaK;inference=ab initio prediction:Prodigal:2.60,similar to AA sequence:RefSeq:YP_004048680.1,similar to AA sequence:UniProtKB:P0AAR3,protein motif:CLUSTERS:PRK10670,protein motif:Cdd:COG0344,protein motif:TIGRFAMs:TIGR00011,protein motif:Pfam:PF04073.9;locus_tag=DL13591_00864;product=YbaK/prolyl-tRNA synthetase associated domain-containing protein,Cys-tRNA(Pro)/Cys-tRNA(Cy…
DL13591|SC|contig000001	Prodigal:2.60	CDS	846961	847323	.	+	0	ID=DL13591_00865;eC_number=3.5.4.-;gene=yabJ;inference=ab initio prediction:Prodigal:2.60,similar to AA sequence:RefSeq:YP_004048681.1,similar to AA sequence:UniProtKB:P37552,protein motif:TIGRFAMs:TIGR00004,protein motif:Pfam:PF01042.15;locus_tag=DL13591_00865;product=endoribonuclease L-PSP,Enamine/imine deaminase,putative endoribonuclease L-PSP,Endoribonuclease L-PSP;protein_id=gnl|SC|DL13591_0…
DL13591|SC|contig000001	Prodigal:2.60	CDS	847355	848221	.	+	0	ID=DL13591_00866;gene=ygfZ;inference=ab initio prediction:Prodigal:2.60,similar to AA sequence:RefSeq:YP_005878506.1,similar to AA sequence:UniProtKB:P0ADE8,protein motif:CLUSTERS:PRK09559,protein motif:Cdd:COG0404,protein motif:TIGRFAMs:TIGR03317,protein motif:Pfam:PF01571.15;locus_tag=DL13591_00866;product=putative aminomethyl transferase,tRNA-modifying protein ygfZ,putative global regulator,Gl…
DL13591|SC|contig000001	Prodigal:2.60	CDS	848314	849273	.	+	0	ID=DL13591_00867;gene=ttcA;inference=ab initio prediction:Prodigal:2.60,similar to AA sequence:RefSeq:YP_207693.1,similar to AA sequence:UniProtKB:Q9JZJ6,protein motif:CLUSTERS:PRK10696,protein motif:Cdd:COG0037,protein motif:TIGRFAMs:TIGR02432,protein motif:Pfam:PF01171.14;locus_tag=DL13591_00867;product=C32 tRNA thiolase,tRNA 2-thiocytidine biosynthesis protein TtcA,tRNA 2-thiocytidine biosynth…
DL13591|SC|contig000001	Prodigal:2.60	CDS	849512	850066	.	-	0	ID=DL13591_00868;eC_number=5.2.1.8,5.2.1.8;gene=ppiA;inference=ab initio prediction:Prodigal:2.60,similar to AA sequence:RefSeq:YP_207690.1,similar to AA sequence:UniProtKB:P0AFL3,protein motif:CLUSTERS:PRK10903,protein motif:Pfam:PF00160.15;locus_tag=DL13591_00868;product=peptidyl-prolyl cis-trans isomerase A,Peptidyl-prolyl cis-trans isomerase A precursor,peptidyl-prolyl cis-trans isomerase A (…
DL13591|SC|contig000001	Prodigal:2.60	CDS	850131	851057	.	-	0	ID=DL13591_00869;gene=yjiA;inference=ab initio prediction:Prodigal:2.60,similar to AA sequence:RefSeq:YP_002002011.1,similar to AA sequence:UniProtKB:P24203,protein motif:CLUSTERS:PRK11537,protein motif:TIGRFAMs:TIGR02475,protein motif:Pfam:PF02492.13;locus_tag=DL13591_00869;product=CobW-like protein,Uncharacterized GTP-binding protein YjiA,putative GTP-binding protein YjiA,cobalamin biosynthesis…
DL13591|SC|contig000001	Prodigal:2.60	CDS	851045	851521	.	-	0	ID=DL13591_00870;gene=zur;inference=ab initio prediction:Prodigal:2.60,similar to AA sequence:RefSeq:YP_003083291.1,similar to AA sequence:UniProtKB:P0AC51,protein motif:CLUSTERS:PRK11639;locus_tag=DL13591_00870;product=putative cation uptake regulator,Zinc uptake regulation protein,zinc uptake transcriptional repressor;protein_id=gnl|SC|DL13591_00870
DL13591|SC|contig000001	Prodigal:2.60	CDS	851592	852047	.	-	0	ID=DL13591_00871;eC_number=3.1.3.48;gene=yfkJ;inference=ab initio prediction:Prodigal:2.60,similar to AA sequence:RefSeq:YP_002002013.1,similar to AA sequence:UniProtKB:O35016,protein motif:CLUSTERS:PRK11391,protein motif:Cdd:COG0394,protein motif:TIGRFAMs:TIGR02689,protein motif:Pfam:PF01451.15;locus_tag=DL13591_00871;product=Low molecular weight protein tyrosine-phosphatase,Low molecular weight…
DL13591|SC|contig000001	Prodigal:2.60	CDS	852172	853287	.	-	0	ID=DL13591_00872;eC_number=2.7.1.31,2.7.1.31;gene=glxK;inference=ab initio prediction:Prodigal:2.60,similar to AA sequence:RefSeq:YP_005878499.1,similar to AA sequence:UniProtKB:P57098,protein motif:CLUSTERS:PRK09932,protein motif:TIGRFAMs:TIGR00045,protein motif:Pfam:PF02595.9;locus_tag=DL13591_00872;product=glycerate kinase,Glycerate kinase,glycerate kinase II,glycerate kinase,Glycerate kinase …
DL13591|SC|contig000001	Prodigal:2.60	CDS	853401	854498	.	-	0	ID=DL13591_00873;inference=ab initio prediction:Prodigal:2.60;locus_tag=DL13591_00873;product=hypothetical protein;protein_id=gnl|SC|DL13591_00873
DL13591|SC|contig000001	Prodigal:2.60	CDS	854580	856163	.	-	0	ID=DL13591_00874;inference=ab initio prediction:Prodigal:2.60,similar to AA sequence:RefSeq:YP_005895680.1,protein motif:CLUSTERS:PRK00121,protein motif:TIGRFAMs:TIGR00091,protein motif:Pfam:PF10119.3;locus_tag=DL13591_00874;product=methyltransferase domain protein,tRNA (guanine-N(7)-)-methyltransferase,tRNA (guanine-N(7)-)-methyltransferase,Predicted methyltransferase regulatory domain;protein_i…
DL13591|SC|contig000001	Prodigal:2.60	CDS	856311	856523	.	-	0	ID=DL13591_00875;inference=ab initio prediction:Prodigal:2.60,similar to AA sequence:RefSeq:YP_005897644.1,similar to AA sequence:UniProtKB:P43979,protein motif:CLUSTERS:PRK13748,protein motif:Cdd:COG2608,protein motif:TIGRFAMs:TIGR02052,protein motif:Pfam:PF00403.20;locus_tag=DL13591_00875;product=mercuric transport family protein,hypothetical protein,putative mercuric reductase,Copper chaperone…
DL13591|SC|contig000001	Prodigal:2.60	CDS	857152	858588	.	+	0	ID=DL13591_00876;gene=dltB;inference=ab initio prediction:Prodigal:2.60,similar to AA sequence:RefSeq:YP_207684.1,similar to AA sequence:UniProtKB:P39580,protein motif:Cdd:COG5202,protein motif:TIGRFAMs:TIGR04091,protein motif:Pfam:PF03062.13;locus_tag=DL13591_00876;product=alginate O-acetylation - like protein,hypothetical protein,Predicted membrane protein,D-alanyl-lipoteichoic acid biosynthesi…
DL13591|SC|contig000001	Prodigal:2.60	CDS	858599	859582	.	+	0	ID=DL13591_00877;inference=ab initio prediction:Prodigal:2.60,similar to AA sequence:RefSeq:YP_002002024.1,protein motif:Pfam:PF04311.7;locus_tag=DL13591_00877;product=protein PacB,Protein of unknown function (DUF459);protein_id=gnl|SC|DL13591_00877
DL13591|SC|contig000001	Prodigal:2.60	CDS	859579	860772	.	+	0	ID=DL13591_00878;inference=ab initio prediction:Prodigal:2.60,similar to AA sequence:RefSeq:YP_002002025.1,protein motif:Pfam:PF00657.1;locus_tag=DL13591_00878;product=Periplasmic protein,GDSL-like Lipase/Acylhydrolase;protein_id=gnl|SC|DL13591_00878
DL13591|SC|contig000001	Prodigal:2.60	CDS	861033	861998	.	-	0	ID=DL13591_00879;inference=ab initio prediction:Prodigal:2.60,similar to AA sequence:RefSeq:YP_001598195.1,protein motif:Cdd:COG2826,protein motif:Pfam:PF00665.20;locus_tag=DL13591_00879;product=transposase for IS1655,Transposase and inactivated derivatives%2C IS30 family,Integrase core domain;protein_id=gnl|SC|DL13591_00879
DL13591|SC|contig000001	Prodigal:2.60	CDS	862142	863695	.	+	0	ID=DL13591_00880;eC_number=2.3.1.86,6.2.1.3;gene=fadD_1;inference=ab initio prediction:Prodigal:2.60,similar to AA sequence:RefSeq:YP_975236.1,similar to AA sequence:UniProtKB:P69451,protein motif:CLUSTERS:PRK06187,protein motif:Cdd:COG4340,protein motif:TIGRFAMs:TIGR03098,protein motif:Pfam:PF00501.22;locus_tag=DL13591_00880;product=long-chain-fatty-acid--CoA ligase,Long-chain-fatty-acid--CoA li…
DL13591|SC|contig000001	Prodigal:2.60	CDS	863786	865813	.	-	0	ID=DL13591_00881;gene=betP;inference=ab initio prediction:Prodigal:2.60,similar to AA sequence:RefSeq:YP_004048699.1,similar to AA sequence:UniProtKB:P54582,protein motif:CLUSTERS:PRK09928,protein motif:Cdd:COG0237,protein motif:TIGRFAMs:TIGR00842,protein motif:Pfam:PF02028.11;locus_tag=DL13591_00881;product=transmembrane transport protein BCCT family,Glycine betaine transporter BetP,choline tran…
DL13591|SC|contig000001	Prodigal:2.60	CDS	866102	868108	.	+	0	ID=DL13591_00882;inference=ab initio prediction:Prodigal:2.60,similar to AA sequence:RefSeq:YP_207767.1,protein motif:Cdd:COG4389,protein motif:Pfam:PF10136.3;locus_tag=DL13591_00882;product=site-specific recombinase,Site-specific recombinase,Site-specific recombinase;protein_id=gnl|SC|DL13591_00882
DL13591|SC|contig000001	Prodigal:2.60	CDS	868550	869659	.	-	0	ID=DL13591_00883;eC_number=3.2.1.-,4.2.2.-;gene=mltB;inference=ab initio prediction:Prodigal:2.60,similar to AA sequence:RefSeq:YP_005892008.1,similar to AA sequence:UniProtKB:P41052,protein motif:CLUSTERS:PRK10760,protein motif:TIGRFAMs:TIGR02282;locus_tag=DL13591_00883;product=membrane-bound lytic murein transglycosylase B,Membrane-bound lytic murein transglycosylase B precursor,murein hydrolas…
DL13591|SC|contig000001	Prodigal:2.60	CDS	869860	871287	.	-	0	ID=DL13591_00884;inference=ab initio prediction:Prodigal:2.60,similar to AA sequence:RefSeq:YP_207764.1,protein motif:CLUSTERS:PRK12341,protein motif:Pfam:PF00441.1;locus_tag=DL13591_00884;product=oxidoreductase,putative acyl-CoA dehydrogenase,Acyl-CoA dehydrogenase%2C C-terminal domain;protein_id=gnl|SC|DL13591_00884
DL13591|SC|contig000001	Prodigal:2.60	CDS	871472	875635	.	+	0	ID=DL13591_00885;eC_number=3.6.4.-;gene=mfd;inference=ab initio prediction:Prodigal:2.60,similar to AA sequence:RefSeq:YP_005878487.1,similar to AA sequence:UniProtKB:P30958,protein motif:CLUSTERS:PRK10689,protein motif:Cdd:COG4098,protein motif:TIGRFAMs:TIGR00580,protein motif:Pfam:PF02559.10;locus_tag=DL13591_00885;product=transcription-repair coupling factor,Transcription-repair-coupling facto…
DL13591|SC|contig000001	Prodigal:2.60	CDS	875784	876167	.	+	0	ID=DL13591_00886;eC_number=4.1.1.11;gene=panD;inference=ab initio prediction:Prodigal:2.60,similar to AA sequence:RefSeq:YP_001599326.1,similar to AA sequence:UniProtKB:A1KUB3,protein motif:CLUSTERS:PRK05449,protein motif:TIGRFAMs:TIGR00223,protein motif:Pfam:PF02261.1;locus_tag=DL13591_00886;product=aspartate alpha-decarboxylase,Aspartate 1-decarboxylase precursor,aspartate alpha-decarboxylase,a…
DL13591|SC|contig000001	Prodigal:2.60	CDS	876189	877031	.	+	0	ID=DL13591_00887;eC_number=2.5.1.55,2.5.1.55;gene=kdsA;inference=ab initio prediction:Prodigal:2.60,similar to AA sequence:RefSeq:YP_207759.1,similar to AA sequence:UniProtKB:Q9JZ55,protein motif:CLUSTERS:PRK12457,protein motif:Cdd:COG2877,protein motif:TIGRFAMs:TIGR01362,protein motif:Pfam:PF00793.14;locus_tag=DL13591_00887;product=2-dehydro-3-deoxyphosphooctonate aldolase,2-dehydro-3-deoxyphosp…
DL13591|SC|contig000001	Prodigal:2.60	CDS	877046	877486	.	+	0	ID=DL13591_00888;inference=ab initio prediction:Prodigal:2.60;locus_tag=DL13591_00888;product=hypothetical protein;protein_id=gnl|SC|DL13591_00888
DL13591|SC|contig000001	Prodigal:2.60	CDS	877534	878820	.	+	0	ID=DL13591_00889;eC_number=4.2.1.11,4.2.1.11;gene=eno;inference=ab initio prediction:Prodigal:2.60,similar to AA sequence:RefSeq:YP_207757.1,similar to AA sequence:UniProtKB:P37869,protein motif:CLUSTERS:PRK00077,protein motif:Cdd:COG4948,protein motif:TIGRFAMs:TIGR01060,protein motif:Pfam:PF00113.1;locus_tag=DL13591_00889;product=phosphopyruvate hydratase,Enolase,enolase,L-alanine-DL-glutamate e…
DL13591|SC|contig000001	Prodigal:2.60	CDS	878834	879112	.	+	0	ID=DL13591_00890;gene=ftsB;inference=ab initio prediction:Prodigal:2.60,similar to AA sequence:RefSeq:YP_002001924.1,similar to AA sequence:UniProtKB:P0A6S5,protein motif:CLUSTERS:PRK00888,protein motif:Pfam:PF04977.9;locus_tag=DL13591_00890;product=Cell division protein ftsB-like protein,Cell division protein FtsB,cell division protein FtsB,Septum formation initiator;protein_id=gnl|SC|DL13591_00…
DL13591|SC|contig000001	Prodigal:2.60	CDS	879153	879443	.	-	0	ID=DL13591_00891;gene=ycbX;inference=ab initio prediction:Prodigal:2.60,similar to AA sequence:RefSeq:YP_001599331.1,similar to AA sequence:UniProtKB:P75863,protein motif:CLUSTERS:PRK10713,protein motif:Cdd:COG3217,protein motif:Pfam:PF00111.21;locus_tag=DL13591_00891;product=iron-sulfur binding protein,hypothetical protein,2Fe-2S ferredoxin YfaE,Uncharacterized Fe-S protein,2Fe-2S iron-sulfur cl…
DL13591|SC|contig000001	Prodigal:2.60	CDS	879641	880795	.	-	0	ID=DL13591_00892;eC_number=1.17.4.1;gene=nrdB;inference=ab initio prediction:Prodigal:2.60,similar to AA sequence:RefSeq:YP_001599332.1,similar to AA sequence:UniProtKB:P69924,protein motif:CLUSTERS:PRK09101,protein motif:Cdd:COG0208,protein motif:TIGRFAMs:TIGR04171,protein motif:Pfam:PF00268.15;locus_tag=DL13591_00892;product=ribonucleotide-diphosphate reductase subunit beta,Ribonucleoside-dipho…
DL13591|SC|contig000001	Prodigal:2.60	CDS	880835	882022	.	-	0	ID=DL13591_00893;eC_number=3.1.21.4;gene=ecoRIIR;inference=ab initio prediction:Prodigal:2.60,similar to AA sequence:RefSeq:YP_001599333.1,similar to AA sequence:UniProtKB:P14633,protein motif:Pfam:PF09019.5;locus_tag=DL13591_00893;product=type-II restriction endonuclease,Type-2 restriction enzyme EcoRII,EcoRII C terminal;protein_id=gnl|SC|DL13591_00893
DL13591|SC|contig000001	Prodigal:2.60	CDS	882019	883029	.	-	0	ID=DL13591_00894;eC_number=2.1.1.37;gene=hpaIIM;inference=ab initio prediction:Prodigal:2.60,similar to AA sequence:RefSeq:YP_001599334.1,similar to AA sequence:UniProtKB:P15446,protein motif:CLUSTERS:PRK10458,protein motif:TIGRFAMs:TIGR00675,protein motif:Pfam:PF00145.11;locus_tag=DL13591_00894;product=C-5 cytosine-specific DNA-methylase,Modification methylase HpaII,DNA cytosine methylase,DNA (c…
DL13591|SC|contig000001	Prodigal:2.60	CDS	883087	885366	.	-	0	ID=DL13591_00895;eC_number=1.17.4.1;gene=nrdA;inference=ab initio prediction:Prodigal:2.60,similar to AA sequence:RefSeq:YP_002001927.1,similar to AA sequence:UniProtKB:P00452,protein motif:CLUSTERS:PRK09103,protein motif:TIGRFAMs:TIGR02506,protein motif:Pfam:PF02867.1;locus_tag=DL13591_00895;product=ribonucleotide-diphosphate reductase subunit alpha,Ribonucleoside-diphosphate reductase 1 subunit…
DL13591|SC|contig000001	Prodigal:2.60	CDS	885880	886206	.	+	0	ID=DL13591_00896;inference=ab initio prediction:Prodigal:2.60;locus_tag=DL13591_00896;product=hypothetical protein;protein_id=gnl|SC|DL13591_00896
DL13591|SC|contig000001	Prodigal:2.60	CDS	886518	887285	.	-	0	ID=DL13591_00897;eC_number=2.3.1.51,2.3.1.51;gene=plsC_1;inference=ab initio prediction:Prodigal:2.60,similar to AA sequence:RefSeq:YP_207751.1,similar to AA sequence:UniProtKB:P26647,protein motif:CLUSTERS:PRK15018,protein motif:TIGRFAMs:TIGR00530,protein motif:Pfam:PF01553.15;locus_tag=DL13591_00897;product=1-acyl-SN-glycerol-3-phosphate acyltransferase,1-acyl-sn-glycerol-3-phosphate acyltransf…
DL13591|SC|contig000001	Prodigal:2.60	CDS	887373	888200	.	-	0	ID=DL13591_00898;eC_number=3.2.2.23;gene=mutM;inference=ab initio prediction:Prodigal:2.60,similar to AA sequence:RefSeq:YP_002001931.1,similar to AA sequence:UniProtKB:P05523,protein motif:CLUSTERS:PRK01103,protein motif:TIGRFAMs:TIGR00577,protein motif:Pfam:PF06831.8;locus_tag=DL13591_00898;product=formamidopyrimidine-DNA glycosylase,Formamidopyrimidine-DNA glycosylase,formamidopyrimidine/5-for…
DL13591|SC|contig000001	Prodigal:2.60	CDS	888252	888917	.	-	0	ID=DL13591_00899;inference=ab initio prediction:Prodigal:2.60,similar to AA sequence:RefSeq:YP_005878474.1;locus_tag=DL13591_00899;product=putative methyltransferase;protein_id=gnl|SC|DL13591_00899
DL13591|SC|contig000001	Prodigal:2.60	CDS	889096	891072	.	+	0	ID=DL13591_00900;eC_number=4.2.2.-;gene=mltD;inference=ab initio prediction:Prodigal:2.60,similar to AA sequence:RefSeq:YP_207748.1,similar to AA sequence:UniProtKB:P0AEZ7,protein motif:CLUSTERS:PRK10783,protein motif:TIGRFAMs:TIGR02899,protein motif:Pfam:PF01476.14;locus_tag=DL13591_00900;product=murein transglycosylase/nitrite reductase transcriptional regulator,Membrane-bound lytic murein tran…
DL13591|SC|contig000001	Prodigal:2.60	CDS	891140	891832	.	+	0	ID=DL13591_00901;eC_number=5.4.99.19;gene=rsuA;inference=ab initio prediction:Prodigal:2.60,similar to AA sequence:RefSeq:YP_001599342.1,similar to AA sequence:UniProtKB:P0AA43,protein motif:CLUSTERS:PRK10839,protein motif:TIGRFAMs:TIGR00093,protein motif:Pfam:PF00849.16;locus_tag=DL13591_00901;product=ribosomal small subunit pseudouridine synthase A,Ribosomal small subunit pseudouridine synthase…
DL13591|SC|contig000001	Prodigal:2.60	CDS	892686	893777	.	+	0	ID=DL13591_00902;inference=ab initio prediction:Prodigal:2.60,similar to AA sequence:RefSeq:YP_207746.1,protein motif:Cdd:COG0733,protein motif:Pfam:PF00209.12;locus_tag=DL13591_00902;product=sodium-dependent transport protein,Na+-dependent transporters of the SNF family,Sodium:neurotransmitter symporter family;protein_id=gnl|SC|DL13591_00902
DL13591|SC|contig000001	Prodigal:2.60	CDS	894021	894677	.	+	0	ID=DL13591_00903;eC_number=2.7.4.25;gene=cmk;inference=ab initio prediction:Prodigal:2.60,similar to AA sequence:RefSeq:YP_207745.1,similar to AA sequence:UniProtKB:P0A6I0,protein motif:CLUSTERS:PRK11860,protein motif:Cdd:COG0283,protein motif:TIGRFAMs:TIGR00017,protein motif:Pfam:PF02224.12;locus_tag=DL13591_00903;product=cytidylate kinase,Cytidylate kinase,bifunctional 3-phosphoshikimate 1-carb…
DL13591|SC|contig000001	Prodigal:2.60	CDS	894832	896517	.	+	0	ID=DL13591_00904;gene=rpsA;inference=ab initio prediction:Prodigal:2.60,similar to AA sequence:RefSeq:YP_004048724.1,similar to AA sequence:UniProtKB:Q9JZ44,protein motif:CLUSTERS:PRK06299,protein motif:Cdd:COG0283,protein motif:TIGRFAMs:TIGR00717,protein motif:Pfam:PF00575.17;locus_tag=DL13591_00904;product=30S ribosomal protein S1,30S ribosomal protein S1,30S ribosomal protein S1,Cytidylate kin…
DL13591|SC|contig000001	Prodigal:2.60	CDS	896528	896842	.	+	0	ID=DL13591_00905;gene=hip;inference=ab initio prediction:Prodigal:2.60,similar to AA sequence:RefSeq:YP_004048725.1,similar to AA sequence:UniProtKB:P0A6Y1,protein motif:CLUSTERS:PRK00199,protein motif:TIGRFAMs:TIGR00988,protein motif:Pfam:PF00216.15;locus_tag=DL13591_00905;product=integration host factor beta-subunit,Integration host factor subunit beta,integration host factor subunit beta,integ…
DL13591|SC|contig000001	Prodigal:2.60	CDS	897193	897600	.	-	0	ID=DL13591_00906;gene=adhR;inference=ab initio prediction:Prodigal:2.60,similar to AA sequence:RefSeq:YP_207742.1,similar to AA sequence:UniProtKB:O06008,protein motif:CLUSTERS:PRK09514,protein motif:Cdd:COG4978,protein motif:TIGRFAMs:TIGR02043,protein motif:Pfam:PF00376.17;locus_tag=DL13591_00906;product=MerR family transcriptional regulator,HTH-type transcriptional regulator AdhR,zinc-responsiv…
DL13591|SC|contig000001	Prodigal:2.60	CDS	897907	899043	.	+	0	ID=DL13591_00907;eC_number=1.1.1.1,1.1.1.284;gene=adhC;inference=ab initio prediction:Prodigal:2.60,similar to AA sequence:RefSeq:YP_004048727.1,similar to AA sequence:UniProtKB:P25437,protein motif:CLUSTERS:PRK13771,protein motif:Cdd:COG0115,protein motif:TIGRFAMs:TIGR02818,protein motif:Pfam:PF08240.6;locus_tag=DL13591_00907;product=alcohol dehydrogenase,S-(hydroxymethyl)glutathione dehydrogena…
DL13591|SC|contig000001	Prodigal:2.60	CDS	899052	899879	.	+	0	ID=DL13591_00908;eC_number=3.1.2.12;inference=ab initio prediction:Prodigal:2.60,similar to AA sequence:RefSeq:YP_002001943.1,similar to AA sequence:UniProtKB:P44556,protein motif:Cdd:COG2819,protein motif:TIGRFAMs:TIGR02821,protein motif:Pfam:PF00756.14;locus_tag=DL13591_00908;product=putative esterase,S-formylglutathione hydrolase,Predicted hydrolase of the alpha/beta superfamily,S-formylglutat…
DL13591|SC|contig000001	Prodigal:2.60	CDS	900270	901421	.	+	0	ID=DL13591_00909;gene=yhcM;inference=ab initio prediction:Prodigal:2.60,similar to AA sequence:RefSeq:YP_002001944.1,similar to AA sequence:UniProtKB:P64612,protein motif:CLUSTERS:PRK08939,protein motif:Cdd:COG1484,protein motif:Pfam:PF03969.10;locus_tag=DL13591_00909;product=Nucleotide-binding protein,hypothetical protein,primosomal protein DnaI,DNA replication protein,AFG1-like ATPase;protein_i…
DL13591|SC|contig000001	Prodigal:2.60	CDS	901480	901905	.	+	0	ID=DL13591_00910;eC_number=2.7.4.6;gene=ndk;inference=ab initio prediction:Prodigal:2.60,similar to AA sequence:RefSeq:YP_002001945.1,similar to AA sequence:UniProtKB:P15266,protein motif:CLUSTERS:PRK00668,protein motif:Cdd:COG0105,protein motif:Pfam:PF00334.13;locus_tag=DL13591_00910;product=nucleoside diphosphate kinase,Nucleoside diphosphate kinase,mulitfunctional nucleoside diphosphate kinase…
DL13591|SC|contig000001	Prodigal:2.60	CDS	902049	903143	.	+	0	ID=DL13591_00911;eC_number=2.1.1.192;gene=rlmN;inference=ab initio prediction:Prodigal:2.60,similar to AA sequence:RefSeq:YP_005894088.1,similar to AA sequence:UniProtKB:P36979,protein motif:CLUSTERS:PRK11194,protein motif:TIGRFAMs:TIGR00048,protein motif:Pfam:PF04055.15;locus_tag=DL13591_00911;product=radical SAM enzyme%2C Cfr family,Ribosomal RNA large subunit methyltransferase N,ribosomal RNA …
DL13591|SC|contig000001	Prodigal:2.60	CDS	903146	903907	.	+	0	ID=DL13591_00912;inference=ab initio prediction:Prodigal:2.60,similar to AA sequence:RefSeq:YP_975266.1,protein motif:CLUSTERS:PRK10370,protein motif:Cdd:COG3914,protein motif:TIGRFAMs:TIGR02521,protein motif:Pfam:PF00515.22;locus_tag=DL13591_00912;product=lipoprotein,formate-dependent nitrite reductase complex subunit NrfG,Predicted O-linked N-acetylglucosamine transferase%2C SPINDLY family,type…
DL13591|SC|contig000001	Prodigal:2.60	CDS	903923	905188	.	+	0	ID=DL13591_00913;eC_number=1.17.7.1,1.17.7.1;gene=ispG;inference=ab initio prediction:Prodigal:2.60,similar to AA sequence:RefSeq:YP_207736.1,similar to AA sequence:UniProtKB:Q84GJ3,protein motif:CLUSTERS:PRK00366,protein motif:TIGRFAMs:TIGR00612,protein motif:Pfam:PF04551.8;locus_tag=DL13591_00913;product=4-hydroxy-3-methylbut-2-en-1-yl diphosphate synthase,4-hydroxy-3-methylbut-2-en-1-yl diphos…
DL13591|SC|contig000001	Prodigal:2.60	CDS	905245	905859	.	-	0	ID=DL13591_00914;eC_number=3.4.21.92;gene=clpP;inference=ab initio prediction:Prodigal:2.60,similar to AA sequence:RefSeq:YP_002001950.1,similar to AA sequence:UniProtKB:Q3K9W9,protein motif:CLUSTERS:PRK00277,protein motif:TIGRFAMs:TIGR00493,protein motif:Pfam:PF00574.17;locus_tag=DL13591_00914;product=ATP-dependent Clp protease proteolytic subunit,ATP-dependent Clp protease proteolytic subunit,A…
DL13591|SC|contig000001	Prodigal:2.60	CDS	905955	907265	.	-	0	ID=DL13591_00915;eC_number=5.2.1.8;gene=tig;inference=ab initio prediction:Prodigal:2.60,similar to AA sequence:RefSeq:YP_207734.1,similar to AA sequence:UniProtKB:Q9JZ37,protein motif:CLUSTERS:PRK01490,protein motif:Cdd:COG0544,protein motif:TIGRFAMs:TIGR00115,protein motif:Pfam:PF05697.7;locus_tag=DL13591_00915;product=trigger factor,Trigger factor,trigger factor,FKBP-type peptidyl-prolyl cis-t…
DL13591|SC|contig000001	Prodigal:2.60	CDS	907474	909912	.	-	0	ID=DL13591_00916;gene=ftsK_2;inference=ab initio prediction:Prodigal:2.60,similar to AA sequence:RefSeq:YP_002001953.1,similar to AA sequence:UniProtKB:Q9I0M3,protein motif:CLUSTERS:PRK10263,protein motif:Cdd:COG1674,protein motif:TIGRFAMs:TIGR03928,protein motif:Pfam:PF01580.12;locus_tag=DL13591_00916;product=cell division protein FtsK,DNA translocase FtsK,DNA translocase FtsK,DNA segregation AT…
DL13591|SC|contig000001	Prodigal:2.60	CDS	910111	911346	.	+	0	ID=DL13591_00917;gene=pyrP;inference=ab initio prediction:Prodigal:2.60,similar to AA sequence:RefSeq:YP_002001954.1,similar to AA sequence:UniProtKB:P39766,protein motif:CLUSTERS:PRK10720,protein motif:TIGRFAMs:TIGR00801,protein motif:Pfam:PF00860.14;locus_tag=DL13591_00917;product=ABC transporter permease,Uracil transporter,uracil transporter,uracil-xanthine permease,Permease family;protein_id=…
DL13591|SC|contig000001	Prodigal:2.60	CDS	911398	911880	.	-	0	ID=DL13591_00918;inference=ab initio prediction:Prodigal:2.60;locus_tag=DL13591_00918;product=hypothetical protein;protein_id=gnl|SC|DL13591_00918
DL13591|SC|contig000001	Prodigal:2.60	CDS	912463	913209	.	+	0	ID=DL13591_00919;eC_number=2.7.8.24;gene=pcs;inference=ab initio prediction:Prodigal:2.60,similar to AA sequence:RefSeq:YP_207729.1,similar to AA sequence:UniProtKB:Q9KJY8,protein motif:Cdd:COG5050,protein motif:TIGRFAMs:TIGR00473,protein motif:Pfam:PF01066.15;locus_tag=DL13591_00919;product=phosphatidylserine synthase,Phosphatidylcholine synthase,sn-1%2C2-diacylglycerol ethanolamine- and choline…
DL13591|SC|contig000001	Prodigal:2.60	CDS	913210	914016	.	+	0	ID=DL13591_00920;inference=ab initio prediction:Prodigal:2.60,protein motif:Pfam:PF01925.13;locus_tag=DL13591_00920;product=Sulfite exporter TauE/SafE;protein_id=gnl|SC|DL13591_00920
DL13591|SC|contig000001	Prodigal:2.60	CDS	914983	915435	.	-	0	ID=DL13591_00921;gene=rplI;inference=ab initio prediction:Prodigal:2.60,similar to AA sequence:RefSeq:YP_207727.1,similar to AA sequence:UniProtKB:P0A7R1,protein motif:CLUSTERS:PRK00137,protein motif:Cdd:COG0359,protein motif:TIGRFAMs:TIGR00158,protein motif:Pfam:PF03948.8;locus_tag=DL13591_00921;product=50S ribosomal protein L9,50S ribosomal protein L9,50S ribosomal protein L9,Ribosomal protein …
DL13591|SC|contig000001	Prodigal:2.60	CDS	915452	915682	.	-	0	ID=DL13591_00922;gene=rpsR;inference=ab initio prediction:Prodigal:2.60,similar to AA sequence:RefSeq:YP_207726.1,similar to AA sequence:UniProtKB:P0A7T7,protein motif:CLUSTERS:PRK00391,protein motif:Cdd:COG0238,protein motif:TIGRFAMs:TIGR00165,protein motif:Pfam:PF01084.14;locus_tag=DL13591_00922;product=30S ribosomal protein S18,30S ribosomal protein S18,30S ribosomal protein S18,Ribosomal prot…
DL13591|SC|contig000001	Prodigal:2.60	CDS	915992	916360	.	-	0	ID=DL13591_00923;gene=rpsF;inference=ab initio prediction:Prodigal:2.60,similar to AA sequence:RefSeq:YP_207724.1,similar to AA sequence:UniProtKB:P02358,protein motif:CLUSTERS:PRK00453,protein motif:TIGRFAMs:TIGR00166,protein motif:Pfam:PF01250.11;locus_tag=DL13591_00923;product=30S ribosomal protein S6,30S ribosomal protein S6,30S ribosomal protein S6,ribosomal protein S6,Ribosomal protein S6;p…
DL13591|SC|contig000001	Prodigal:2.60	CDS	916516	917466	.	-	0	ID=DL13591_00924;eC_number=1.8.1.9,1.8.1.9;gene=trxB;inference=ab initio prediction:Prodigal:2.60,similar to AA sequence:RefSeq:YP_207723.1,similar to AA sequence:UniProtKB:P0A9P4,protein motif:CLUSTERS:PRK10262,protein motif:Cdd:COG3634,protein motif:TIGRFAMs:TIGR01292,protein motif:Pfam:PF07992.8;locus_tag=DL13591_00924;product=thioredoxin reductase,Thioredoxin reductase,thioredoxin reductase,A…
DL13591|SC|contig000001	Prodigal:2.60	CDS	917605	919767	.	+	0	ID=DL13591_00925;eC_number=3.6.3.-;gene=copA_2;inference=ab initio prediction:Prodigal:2.60,similar to AA sequence:RefSeq:YP_001599370.1,similar to AA sequence:UniProtKB:O32220,protein motif:CLUSTERS:PRK10671,protein motif:Cdd:COG4633,protein motif:TIGRFAMs:TIGR01525,protein motif:Pfam:PF00122.14;locus_tag=DL13591_00925;product=cation transporter E1-E2 family ATPase,Copper-exporting P-type ATPase…
DL13591|SC|contig000001	Prodigal:2.60	CDS	919822	921708	.	+	0	ID=DL13591_00926;gene=uvrC;inference=ab initio prediction:Prodigal:2.60,similar to AA sequence:RefSeq:YP_207721.1,similar to AA sequence:UniProtKB:P0A8G0,protein motif:CLUSTERS:PRK00558,protein motif:Cdd:COG0322,protein motif:TIGRFAMs:TIGR00194,protein motif:Pfam:PF08459.5;locus_tag=DL13591_00926;product=excinuclease ABC subunit C,Excinuclease ABC subunit C,excinuclease ABC subunit C,Nuclease sub…
DL13591|SC|contig000001	Prodigal:2.60	CDS	921982	923385	.	+	0	ID=DL13591_00927;inference=ab initio prediction:Prodigal:2.60,similar to AA sequence:RefSeq:YP_005901898.1,similar to AA sequence:UniProtKB:Q9JZ25,protein motif:Pfam:PF08238.6;locus_tag=DL13591_00927;product=sel1 repeat protein,hypothetical protein,Sel1 repeat;protein_id=gnl|SC|DL13591_00927
DL13591|SC|contig000001	Prodigal:2.60	CDS	923507	924223	.	+	0	ID=DL13591_00928;eC_number=2.1.1.33,2.1.1.33;gene=trmB;inference=ab initio prediction:Prodigal:2.60,similar to AA sequence:RefSeq:YP_207720.1,similar to AA sequence:UniProtKB:P0A8I5,protein motif:CLUSTERS:PRK00121,protein motif:TIGRFAMs:TIGR00091,protein motif:Pfam:PF02390.11;locus_tag=DL13591_00928;product=tRNA (guanine-N(7)-)-methyltransferase,tRNA (guanine-N(7)-)-methyltransferase,tRNA (guanin…
DL13591|SC|contig000001	Prodigal:2.60	CDS	924915	925406	.	-	0	ID=DL13591_00929;inference=ab initio prediction:Prodigal:2.60,similar to AA sequence:RefSeq:YP_003083463.1,protein motif:Cdd:COG1943,protein motif:Pfam:PF01797.10;locus_tag=DL13591_00929;product=putative type I restriction-modification system DNA methylase,Transposase and inactivated derivatives,Transposase IS200 like;protein_id=gnl|SC|DL13591_00929
DL13591|SC|contig000001	Prodigal:2.60	CDS	925811	927079	.	-	0	ID=DL13591_00930;eC_number=2.7.6.5;gene=ywaC;inference=ab initio prediction:Prodigal:2.60,similar to AA sequence:UniProtKB:P39583,protein motif:Cdd:COG0317,protein motif:TIGRFAMs:TIGR00691,protein motif:Pfam:PF04607.11;locus_tag=DL13591_00930;product=GTP pyrophosphokinase ywaC,Guanosine polyphosphate pyrophosphohydrolases/synthetases,RelA/SpoT family protein,Region found in RelA / SpoT proteins;p…
DL13591|SC|contig000001	Prodigal:2.60	CDS	927125	929224	.	-	0	ID=DL13591_00931;gene=uvrB;inference=ab initio prediction:Prodigal:2.60,similar to AA sequence:RefSeq:YP_001599374.1,similar to AA sequence:UniProtKB:P0A8F8,protein motif:CLUSTERS:PRK05298,protein motif:Cdd:COG4098,protein motif:TIGRFAMs:TIGR00631,protein motif:Pfam:PF12344.2;locus_tag=DL13591_00931;product=excinuclease ABC subunit B,Excinuclease ABC subunit B,excinuclease ABC subunit B,Superfami…
DL13591|SC|contig000001	Prodigal:2.60	CDS	929481	930965	.	-	0	ID=DL13591_00932;eC_number=3.4.21.102;gene=ctpB;inference=ab initio prediction:Prodigal:2.60,similar to AA sequence:RefSeq:YP_001599375.1,similar to AA sequence:UniProtKB:O35002,protein motif:CLUSTERS:PRK11186,protein motif:Cdd:COG3975,protein motif:TIGRFAMs:TIGR03900,protein motif:Pfam:PF03572.1;locus_tag=DL13591_00932;product=carboxy-terminal processing protease,Carboxy-terminal processing prot…
DL13591|SC|contig000001	Prodigal:2.60	CDS	931092	932882	.	-	0	ID=DL13591_00933;inference=ab initio prediction:Prodigal:2.60,similar to AA sequence:RefSeq:YP_005878439.1,similar to AA sequence:UniProtKB:Q9JZ20,protein motif:CLUSTERS:PRK11637,protein motif:Cdd:COG4942,protein motif:Pfam:PF01551.1;locus_tag=DL13591_00933;product=putative metallopeptidase,hypothetical protein,AmiB activator,Membrane-bound metallopeptidase,Peptidase family M23;protein_id=gnl|SC|…
DL13591|SC|contig000001	Prodigal:2.60	CDS	933210	933770	.	+	0	ID=DL13591_00934;inference=ab initio prediction:Prodigal:2.60,similar to AA sequence:RefSeq:YP_002001979.1,protein motif:CLUSTERS:PRK10756,protein motif:Cdd:COG3045,protein motif:Pfam:PF05981.6;locus_tag=DL13591_00934;product=CreA protein,hypothetical protein,Uncharacterized protein conserved in bacteria,CreA protein;protein_id=gnl|SC|DL13591_00934
DL13591|SC|contig000001	Prodigal:2.60	CDS	933772	934320	.	+	0	ID=DL13591_00935;inference=ab initio prediction:Prodigal:2.60,similar to AA sequence:UniProtKB:Q8EBZ9,protein motif:CLUSTERS:PRK00228,protein motif:Pfam:PF02622.9;locus_tag=DL13591_00935;product=hypothetical protein,hypothetical protein,Uncharacterized ACR%2C COG1678;protein_id=gnl|SC|DL13591_00935
DL13591|SC|contig000001	Prodigal:2.60	CDS	934313	934768	.	+	0	ID=DL13591_00936;eC_number=3.1.-.-;gene=yqgF;inference=ab initio prediction:Prodigal:2.60,similar to AA sequence:RefSeq:YP_207713.1,similar to AA sequence:UniProtKB:P0A8I1,protein motif:CLUSTERS:PRK00109,protein motif:TIGRFAMs:TIGR00250,protein motif:Pfam:PF03652.9;locus_tag=DL13591_00936;product=Holliday junction resolvase-like protein,Putative Holliday junction resolvase,Holliday junction resol…
DL13591|SC|contig000001	Prodigal:2.60	CDS	934778	935311	.	-	0	ID=DL13591_00937;gene=ycgM;inference=ab initio prediction:Prodigal:2.60,similar to AA sequence:RefSeq:YP_003083355.1,similar to AA sequence:UniProtKB:P76004,protein motif:CLUSTERS:PRK10691,protein motif:Cdd:COG0179,protein motif:TIGRFAMs:TIGR02303,protein motif:Pfam:PF01557.12;locus_tag=DL13591_00937;product=putative hydrolase,hypothetical protein,hypothetical protein,2-keto-4-pentenoate hydratas…
DL13591|SC|contig000001	Prodigal:2.60	CDS	935371	936048	.	-	0	ID=DL13591_00938;inference=ab initio prediction:Prodigal:2.60,similar to AA sequence:RefSeq:YP_005897674.1,protein motif:Cdd:COG3676,protein motif:Pfam:PF12762.1;locus_tag=DL13591_00938;product=putative insertion element transposase,Transposase and inactivated derivatives,ISXO2-like transposase domain;protein_id=gnl|SC|DL13591_00938
DL13591|SC|contig000001	Prodigal:2.60	CDS	936249	937961	.	-	0	ID=DL13591_00939;eC_number=6.1.1.15;gene=proS;inference=ab initio prediction:Prodigal:2.60,similar to AA sequence:RefSeq:YP_002001983.1,similar to AA sequence:UniProtKB:Q3KH16,protein motif:CLUSTERS:PRK09194,protein motif:Cdd:COG0442,protein motif:TIGRFAMs:TIGR00409,protein motif:Pfam:PF00587.19;locus_tag=DL13591_00939;product=prolyl-tRNA synthetase,Proline--tRNA ligase,prolyl-tRNA synthetase,Pro…
DL13591|SC|contig000001	Prodigal:2.60	CDS	938655	941318	.	+	0	ID=DL13591_00940;eC_number=1.2.4.1,1.2.4.1;gene=aceE;inference=ab initio prediction:Prodigal:2.60,similar to AA sequence:RefSeq:YP_207710.1,similar to AA sequence:UniProtKB:P0AFG8,protein motif:CLUSTERS:PRK09405,protein motif:Cdd:COG2609,protein motif:TIGRFAMs:TIGR00759,protein motif:Pfam:PF00456.15;locus_tag=DL13591_00940;product=pyruvate dehydrogenase subunit E1,Pyruvate dehydrogenase E1 compon…
DL13591|SC|contig000001	Prodigal:2.60	CDS	941468	943051	.	+	0	ID=DL13591_00941;eC_number=2.3.1.12,2.3.1.12;gene=aceF;inference=ab initio prediction:Prodigal:2.60,similar to AA sequence:RefSeq:YP_004048762.1,similar to AA sequence:UniProtKB:P06959,protein motif:CLUSTERS:PRK11855,protein motif:Cdd:COG4770,protein motif:TIGRFAMs:TIGR01348,protein motif:Pfam:PF00198.17;locus_tag=DL13591_00941;product=dihydrolipoamide acetyltransferase component of pyruvate dehy…
DL13591|SC|contig000001	Prodigal:2.60	CDS	943128	944915	.	+	0	ID=DL13591_00942;eC_number=1.8.1.4,1.8.1.4;gene=lpdA;inference=ab initio prediction:Prodigal:2.60,similar to AA sequence:RefSeq:YP_005882912.1,similar to AA sequence:UniProtKB:P0A9P0,protein motif:CLUSTERS:PRK06467,protein motif:Cdd:COG2210,protein motif:TIGRFAMs:TIGR01350,protein motif:Pfam:PF07992.8;locus_tag=DL13591_00942;product=dihydrolipoamide dehydrogenase (E3 component of pyruvate and 2-o…
DL13591|SC|contig000001	Prodigal:2.60	CDS	945275	946825	.	-	0	ID=DL13591_00943;inference=ab initio prediction:Prodigal:2.60,similar to AA sequence:RefSeq:YP_004048764.1,protein motif:Pfam:PF06097.5;locus_tag=DL13591_00943;product=secreted protein,Bacterial protein of unknown function (DUF945);protein_id=gnl|SC|DL13591_00943
DL13591|SC|contig000001	Prodigal:2.60	CDS	946949	947419	.	-	0	ID=DL13591_00944;gene=fcuA_1;inference=ab initio prediction:Prodigal:2.60,similar to AA sequence:RefSeq:YP_003083361.1,similar to AA sequence:UniProtKB:Q05202,protein motif:CLUSTERS:PRK14050,protein motif:Cdd:COG4772,protein motif:TIGRFAMs:TIGR01783,protein motif:Pfam:PF00593.18;locus_tag=DL13591_00944;product=putative TonB-dependent ferric siderophore receptor%2C truncated,Ferrichrome receptor F…
DL13591|SC|contig000001	Prodigal:2.60	CDS	947500	949044	.	-	0	ID=DL13591_00945;gene=fcuA_2;inference=ab initio prediction:Prodigal:2.60,similar to AA sequence:RefSeq:YP_004048765.1,similar to AA sequence:UniProtKB:Q05202,protein motif:CLUSTERS:PRK14049,protein motif:Cdd:COG4774,protein motif:TIGRFAMs:TIGR01783;locus_tag=DL13591_00945;product=TonB-dependent receptor,Ferrichrome receptor FcuA precursor,ferrioxamine B receptor precursor protein,Outer membrane …
DL13591|SC|contig000001	Prodigal:2.60	CDS	949314	950099	.	-	0	ID=DL13591_00946;eC_number=3.1.3.25;gene=suhB_1;inference=ab initio prediction:Prodigal:2.60,similar to AA sequence:RefSeq:YP_002001860.1,similar to AA sequence:UniProtKB:P0ADG4,protein motif:CLUSTERS:PRK10757,protein motif:TIGRFAMs:TIGR02067,protein motif:Pfam:PF00459.19;locus_tag=DL13591_00946;product=protein SuhB,Inositol-1-monophosphatase,inositol monophosphatase,histidinol-phosphatase,Inosit…
DL13591|SC|contig000001	Prodigal:2.60	CDS	950343	951158	.	+	0	ID=DL13591_00947;eC_number=2.1.1.200;gene=trmJ;inference=ab initio prediction:Prodigal:2.60,similar to AA sequence:RefSeq:YP_001599389.1,similar to AA sequence:UniProtKB:P0AE01,protein motif:CLUSTERS:PRK15114,protein motif:TIGRFAMs:TIGR00050,protein motif:Pfam:PF00588.13;locus_tag=DL13591_00947;product=tRNA/rRNA methyltransferase,tRNA (cytidine/uridine-2'-O-)-methyltransferase TrmJ,tRNA (cytidine…
DL13591|SC|contig000001	Prodigal:2.60	CDS	951219	952076	.	+	0	ID=DL13591_00948;inference=ab initio prediction:Prodigal:2.60,protein motif:Pfam:PF08907.5;locus_tag=DL13591_00948;product=Domain of unknown function (DUF1853);protein_id=gnl|SC|DL13591_00948
DL13591|SC|contig000001	Prodigal:2.60	CDS	952279	952620	.	+	0	ID=DL13591_00949;inference=ab initio prediction:Prodigal:2.60;locus_tag=DL13591_00949;product=hypothetical protein;protein_id=gnl|SC|DL13591_00949
DL13591|SC|contig000001	Prodigal:2.60	CDS	952968	954224	.	+	0	ID=DL13591_00950;eC_number=2.1.1.176;gene=rsmB_1;inference=ab initio prediction:Prodigal:2.60,similar to AA sequence:RefSeq:YP_001599391.1,similar to AA sequence:UniProtKB:P36929,protein motif:CLUSTERS:PRK14902,protein motif:Cdd:COG0144,protein motif:TIGRFAMs:TIGR00563,protein motif:Pfam:PF01189.11;locus_tag=DL13591_00950;product=SUN-family protein,Ribosomal RNA small subunit methyltransferase B,…
DL13591|SC|contig000001	Prodigal:2.60	CDS	954980	955414	.	+	0	ID=DL13591_00951;inference=ab initio prediction:Prodigal:2.60;locus_tag=DL13591_00951;product=hypothetical protein;protein_id=gnl|SC|DL13591_00951
DL13591|SC|contig000001	Prodigal:2.60	CDS	955462	956805	.	-	0	ID=DL13591_00952;eC_number=1.2.1.16;gene=sad;inference=ab initio prediction:Prodigal:2.60,similar to AA sequence:RefSeq:YP_207804.1,similar to AA sequence:UniProtKB:P76149,protein motif:CLUSTERS:PRK09406,protein motif:Cdd:COG4230,protein motif:TIGRFAMs:TIGR01804,protein motif:Pfam:PF00171.1;locus_tag=DL13591_00952;product=aldehyde dehydrogenase,Succinate semialdehyde dehydrogenase [NAD(P)+] Sad,s…
DL13591|SC|contig000001	Prodigal:2.60	CDS	956810	957463	.	-	0	ID=DL13591_00953;gene=marC;inference=ab initio prediction:Prodigal:2.60,similar to AA sequence:RefSeq:YP_005894126.1,similar to AA sequence:UniProtKB:P0AEY1,protein motif:CLUSTERS:PRK11111,protein motif:TIGRFAMs:TIGR00427,protein motif:Pfam:PF01914.11;locus_tag=DL13591_00953;product=integral membrane protein%2C MarC family,hypothetical protein,hypothetical protein,membrane protein%2C MarC family,…
DL13591|SC|contig000001	Prodigal:2.60	CDS	957614	957904	.	+	0	ID=DL13591_00954;eC_number=6.3.5.-;gene=gatC;inference=ab initio prediction:Prodigal:2.60,similar to AA sequence:RefSeq:YP_975306.1,similar to AA sequence:UniProtKB:O67904,protein motif:CLUSTERS:PRK00034,protein motif:TIGRFAMs:TIGR00135,protein motif:Pfam:PF02686.9;locus_tag=DL13591_00954;product=aspartyl/glutamyl-tRNA amidotransferase subunit C,Glutamyl-tRNA(Gln) amidotransferase subunit C,aspar…
DL13591|SC|contig000001	Prodigal:2.60	CDS	957967	959412	.	+	0	ID=DL13591_00955;eC_number=6.3.5.-;gene=gatA;inference=ab initio prediction:Prodigal:2.60,similar to AA sequence:RefSeq:YP_207801.1,similar to AA sequence:UniProtKB:Q4ZNS7,protein motif:CLUSTERS:PRK00012,protein motif:Cdd:COG1984,protein motif:TIGRFAMs:TIGR00132,protein motif:Pfam:PF01425.15;locus_tag=DL13591_00955;product=aspartyl/glutamyl-tRNA amidotransferase subunit A,Glutamyl-tRNA(Gln) amido…
DL13591|SC|contig000001	Prodigal:2.60	CDS	959409	960341	.	+	0	ID=DL13591_00956;inference=ab initio prediction:Prodigal:2.60,similar to AA sequence:RefSeq:YP_002001871.1,similar to AA sequence:UniProtKB:Q57144,protein motif:Pfam:PF04393.7;locus_tag=DL13591_00956;product=Hypothetical membrane protein,hypothetical protein,Protein of unknown function (DUF535);protein_id=gnl|SC|DL13591_00956
DL13591|SC|contig000001	Prodigal:2.60	CDS	960384	961814	.	+	0	ID=DL13591_00957;eC_number=6.3.5.-;gene=gatB;inference=ab initio prediction:Prodigal:2.60,similar to AA sequence:RefSeq:YP_207799.1,similar to AA sequence:UniProtKB:Q3KI28,protein motif:CLUSTERS:PRK05477,protein motif:TIGRFAMs:TIGR00133,protein motif:Pfam:PF02934.9;locus_tag=DL13591_00957;product=aspartyl/glutamyl-tRNA amidotransferase subunit B,Aspartyl/glutamyl-tRNA(Asn/Gln) amidotransferase su…
DL13591|SC|contig000001	Prodigal:2.60	CDS	961906	962916	.	+	0	ID=DL13591_00958;eC_number=1.17.1.-;gene=ascD;inference=ab initio prediction:Prodigal:2.60,similar to AA sequence:RefSeq:YP_207798.1,similar to AA sequence:UniProtKB:Q66DP5,protein motif:CLUSTERS:PRK07609,protein motif:Cdd:COG3217,protein motif:TIGRFAMs:TIGR01941,protein motif:Pfam:PF00175.15;locus_tag=DL13591_00958;product=iron/sulfur-binding oxidoreductase,CDP-6-deoxy-L-threo-D-glycero-4-hexulo…
DL13591|SC|contig000001	Prodigal:2.60	CDS	963045	963677	.	-	0	ID=DL13591_00959;eC_number=1.4.3.5,1.4.3.5;gene=pdxH;inference=ab initio prediction:Prodigal:2.60,similar to AA sequence:RefSeq:YP_207797.1,similar to AA sequence:UniProtKB:P21159,protein motif:CLUSTERS:PRK05679,protein motif:Cdd:COG0259,protein motif:TIGRFAMs:TIGR00558,protein motif:Pfam:PF01243.14;locus_tag=DL13591_00959;product=pyridoxamine 5'-phosphate oxidase,Pyridoxine/pyridoxamine 5'-phosp…
DL13591|SC|contig000001	Prodigal:2.60	CDS	963908	964957	.	+	0	ID=DL13591_00960;eC_number=5.4.99.22;gene=rluB;inference=ab initio prediction:Prodigal:2.60,similar to AA sequence:RefSeq:YP_002001876.1,similar to AA sequence:UniProtKB:P37765,protein motif:CLUSTERS:PRK10700,protein motif:TIGRFAMs:TIGR00093,protein motif:Pfam:PF00849.16;locus_tag=DL13591_00960;product=pseudouridine synthase,Ribosomal large subunit pseudouridine synthase B,23S rRNA pseudouridylat…
DL13591|SC|contig000001	Prodigal:2.60	CDS	965026	966567	.	-	0	ID=DL13591_00961;gene=yhjX_1;inference=ab initio prediction:Prodigal:2.60,similar to AA sequence:RefSeq:YP_207795.1,similar to AA sequence:UniProtKB:P37662,protein motif:Cdd:COG0131,protein motif:TIGRFAMs:TIGR00890,protein motif:Pfam:PF07690.10;locus_tag=DL13591_00961;product=membrane transporter,Inner membrane protein yhjX,Imidazoleglycerol-phosphate dehydratase,oxalate/formate antiporter family…
DL13591|SC|contig000001	Prodigal:2.60	CDS	967178	968533	.	-	0	ID=DL13591_00962;eC_number=3.1.11.6;gene=xseA;inference=ab initio prediction:Prodigal:2.60,similar to AA sequence:RefSeq:YP_002001879.1,similar to AA sequence:UniProtKB:P04994,protein motif:CLUSTERS:PRK00286,protein motif:TIGRFAMs:TIGR00237,protein motif:Pfam:PF02601.9;locus_tag=DL13591_00962;product=exodeoxyribonuclease VII large subunit,Exodeoxyribonuclease 7 large subunit,exodeoxyribonuclease …
DL13591|SC|contig000001	Prodigal:2.60	CDS	968760	969551	.	+	0	ID=DL13591_00963;eC_number=6.3.1.5;gene=nadE;inference=ab initio prediction:Prodigal:2.60,similar to AA sequence:RefSeq:YP_002001880.1,similar to AA sequence:UniProtKB:Q9PPB0,protein motif:CLUSTERS:PRK13980,protein motif:Cdd:COG0171,protein motif:TIGRFAMs:TIGR00552,protein motif:Pfam:PF02540.11;locus_tag=DL13591_00963;product=putative NH(3)-dependent NAD synthetase,NH(3)-dependent NAD(+) syntheta…
DL13591|SC|contig000001	Prodigal:2.60	CDS	969621	970094	.	-	0	ID=DL13591_00964;gene=dnrN;inference=ab initio prediction:Prodigal:2.60,similar to AA sequence:RefSeq:YP_002001881.1,similar to AA sequence:UniProtKB:D6JLP0,protein motif:CLUSTERS:PRK10992,protein motif:Cdd:COG3945,protein motif:TIGRFAMs:TIGR03652,protein motif:Pfam:PF01814.17;locus_tag=DL13591_00964;product=Regulator of cell morphogenesis and NO signaling,Iron-sulfur cluster repair protein DnrN,…
DL13591|SC|contig000001	Prodigal:2.60	CDS	970396	970728	.	+	0	ID=DL13591_00965;gene=trxA;inference=ab initio prediction:Prodigal:2.60,similar to AA sequence:RefSeq:YP_002001883.1,similar to AA sequence:UniProtKB:P0AA25,protein motif:CLUSTERS:PRK09381,protein motif:Cdd:COG4232,protein motif:TIGRFAMs:TIGR01068,protein motif:Pfam:PF00085.14;locus_tag=DL13591_00965;product=putative thioredoxin I,Thioredoxin-1,thioredoxin,Thiol:disulfide interchange protein,thio…
DL13591|SC|contig000001	Prodigal:2.60	CDS	970781	971728	.	-	0	ID=DL13591_00966;eC_number=2.1.1.173;gene=rlmL_1;inference=ab initio prediction:Prodigal:2.60,similar to AA sequence:RefSeq:YP_005878410.1,similar to AA sequence:UniProtKB:P75864,protein motif:CLUSTERS:PRK11783,protein motif:Cdd:COG3199,protein motif:Pfam:PF10672.3;locus_tag=DL13591_00966;product=putative methyltransferase,Ribosomal RNA large subunit methyltransferase L,23S rRNA m(2)G2445 methylt…
DL13591|SC|contig000001	Prodigal:2.60	CDS	972057	973445	.	+	0	ID=DL13591_00967;eC_number=3.6.4.13;gene=rhlE_1;inference=ab initio prediction:Prodigal:2.60,similar to AA sequence:RefSeq:YP_207789.1,similar to AA sequence:UniProtKB:P25888,protein motif:CLUSTERS:PRK11192,protein motif:Cdd:COG2391,protein motif:TIGRFAMs:TIGR04121,protein motif:Pfam:PF00270.23;locus_tag=DL13591_00967;product=ATP-dependent RNA helicase,ATP-dependent RNA helicase rhlE,ATP-dependen…
DL13591|SC|contig000001	Prodigal:2.60	CDS	973934	974488	.	-	0	ID=DL13591_00968;inference=ab initio prediction:Prodigal:2.60,similar to AA sequence:RefSeq:YP_002001888.1;locus_tag=DL13591_00968;product=Membrane lipoprotein;protein_id=gnl|SC|DL13591_00968
DL13591|SC|contig000001	Prodigal:2.60	CDS	974573	975073	.	-	0	ID=DL13591_00969;inference=ab initio prediction:Prodigal:2.60;locus_tag=DL13591_00969;product=hypothetical protein;protein_id=gnl|SC|DL13591_00969
DL13591|SC|contig000001	Prodigal:2.60	CDS	975477	976670	.	+	0	ID=DL13591_00970;eC_number=2.6.1.11,2.6.1.11;gene=argD;inference=ab initio prediction:Prodigal:2.60,similar to AA sequence:RefSeq:YP_005878407.1,similar to AA sequence:UniProtKB:O30508,protein motif:CLUSTERS:PRK05093,protein motif:Cdd:COG4992,protein motif:TIGRFAMs:TIGR03246,protein motif:Pfam:PF00202.15;locus_tag=DL13591_00970;product=acetylornithine/succinyldiaminopimelate aminotransferase (ACO…
DL13591|SC|contig000001	Prodigal:2.60	CDS	976735	977979	.	-	0	ID=DL13591_00971;gene=clpX;inference=ab initio prediction:Prodigal:2.60,similar to AA sequence:RefSeq:YP_002001893.1,similar to AA sequence:UniProtKB:P0A6H1,protein motif:CLUSTERS:PRK05342,protein motif:Cdd:COG1734,protein motif:TIGRFAMs:TIGR00382,protein motif:Pfam:PF07724.8;locus_tag=DL13591_00971;product=ATP-dependent protease ATP-binding subunit ClpX,ATP-dependent Clp protease ATP-binding sub…
DL13591|SC|contig000001	Prodigal:2.60	CDS	978169	978540	.	+	0	ID=DL13591_00972;gene=rbfA;inference=ab initio prediction:Prodigal:2.60,similar to AA sequence:RefSeq:YP_207783.1,similar to AA sequence:UniProtKB:P65967,protein motif:CLUSTERS:PRK00521,protein motif:TIGRFAMs:TIGR00082,protein motif:Pfam:PF02033.12;locus_tag=DL13591_00972;product=ribosome-binding factor A,Ribosome-binding factor A,ribosome-binding factor A,ribosome-binding factor A,Ribosome-bindi…
DL13591|SC|contig000001	Prodigal:2.60	CDS	978552	979496	.	+	0	ID=DL13591_00973;eC_number=4.2.1.70,5.4.99.25;gene=truB;inference=ab initio prediction:Prodigal:2.60,similar to AA sequence:RefSeq:YP_975325.1,similar to AA sequence:UniProtKB:P60340,protein motif:CLUSTERS:PRK01851,protein motif:Cdd:COG0130,protein motif:TIGRFAMs:TIGR00431,protein motif:Pfam:PF01509.1;locus_tag=DL13591_00973;product=tRNA pseudouridine synthase B,tRNA pseudouridine synthase B,tRNA…
DL13591|SC|contig000001	Prodigal:2.60	CDS	979713	980201	.	+	0	ID=DL13591_00974;inference=ab initio prediction:Prodigal:2.60,similar to AA sequence:RefSeq:YP_005889817.1,protein motif:Pfam:PF12564.2;locus_tag=DL13591_00974;product=restriction modification protein Mod,Type III restriction/modification enzyme methylation subunit;protein_id=gnl|SC|DL13591_00974
DL13591|SC|contig000001	Prodigal:2.60	CDS	980534	981907	.	+	0	ID=DL13591_00975;eC_number=2.1.1.72;gene=mboIIM;inference=ab initio prediction:Prodigal:2.60,similar to AA sequence:RefSeq:YP_975326.1,similar to AA sequence:UniProtKB:P23192,protein motif:CLUSTERS:PRK11524,protein motif:Cdd:COG2189,protein motif:Pfam:PF01555.12;locus_tag=DL13591_00975;product=type III restriction/modification system modification methylase,Modification methylase MboII,putative me…
DL13591|SC|contig000001	Prodigal:2.60	CDS	981897	982391	.	+	0	ID=DL13591_00976;inference=ab initio prediction:Prodigal:2.60,similar to AA sequence:RefSeq:YP_002342905.1,protein motif:Cdd:COG3421,protein motif:Pfam:PF04851.9;locus_tag=DL13591_00976;product=type III restriction/modification system enzyme,Uncharacterized protein conserved in bacteria,Type III restriction enzyme%2C res subunit;protein_id=gnl|SC|DL13591_00976
DL13591|SC|contig000001	Prodigal:2.60	CDS	982388	983353	.	-	0	ID=DL13591_00977;inference=ab initio prediction:Prodigal:2.60,similar to AA sequence:RefSeq:YP_001598195.1,protein motif:Cdd:COG2826,protein motif:Pfam:PF00665.20;locus_tag=DL13591_00977;product=transposase for IS1655,Transposase and inactivated derivatives%2C IS30 family,Integrase core domain;protein_id=gnl|SC|DL13591_00977
DL13591|SC|contig000001	Prodigal:2.60	CDS	983418	985760	.	+	0	ID=DL13591_00978;eC_number=3.1.21.5;inference=ab initio prediction:Prodigal:2.60,similar to AA sequence:RefSeq:YP_005901941.1,protein motif:Cdd:COG3421,protein motif:Pfam:PF04851.9;locus_tag=DL13591_00978;product=type III restriction enzyme%2C res subunit,Uncharacterized protein conserved in bacteria,Type III restriction enzyme%2C res subunit;protein_id=gnl|SC|DL13591_00978
DL13591|SC|contig000001	Prodigal:2.60	CDS	985904	987076	.	-	0	ID=DL13591_00979;eC_number=1.1.2.3,1.1.2.3;gene=lldA;inference=ab initio prediction:Prodigal:2.60,similar to AA sequence:RefSeq:YP_005903957.1,similar to AA sequence:UniProtKB:P33232,protein motif:CLUSTERS:PRK11197,protein motif:Cdd:COG1304,protein motif:TIGRFAMs:TIGR03966,protein motif:Pfam:PF01070.12;locus_tag=DL13591_00979;product=L-lactate dehydrogenase,L-lactate dehydrogenase [cytochrome],L-…
DL13591|SC|contig000001	Prodigal:2.60	CDS	987367	987813	.	+	0	ID=DL13591_00980;gene=iscR;inference=ab initio prediction:Prodigal:2.60,similar to AA sequence:RefSeq:YP_001599421.1,similar to AA sequence:UniProtKB:P0AGK8,protein motif:CLUSTERS:PRK10857,protein motif:TIGRFAMs:TIGR02010,protein motif:Pfam:PF02082.14;locus_tag=DL13591_00980;product=DNA-binding protein,HTH-type transcriptional regulator iscR,DNA-binding transcriptional regulator IscR,iron-sulfur …
DL13591|SC|contig000001	Prodigal:2.60	CDS	987842	989056	.	+	0	ID=DL13591_00981;eC_number=2.8.1.7;gene=iscS;inference=ab initio prediction:Prodigal:2.60,similar to AA sequence:RefSeq:YP_207775.1,similar to AA sequence:UniProtKB:P0A6B7,protein motif:CLUSTERS:PRK14012,protein motif:Cdd:COG3453,protein motif:TIGRFAMs:TIGR02006,protein motif:Pfam:PF00266.1;locus_tag=DL13591_00981;product=cysteine desulfurase,Cysteine desulfurase,cysteine desulfurase,Uncharacteri…
DL13591|SC|contig000001	Prodigal:2.60	CDS	989123	989251	.	+	0	ID=DL13591_00982;inference=ab initio prediction:Prodigal:2.60;locus_tag=DL13591_00982;product=hypothetical protein;protein_id=gnl|SC|DL13591_00982
DL13591|SC|contig000001	Prodigal:2.60	CDS	989317	989703	.	+	0	ID=DL13591_00983;gene=nifU;inference=ab initio prediction:Prodigal:2.60,similar to AA sequence:RefSeq:YP_207773.1,similar to AA sequence:UniProtKB:P0ACD4,protein motif:CLUSTERS:PRK11325,protein motif:TIGRFAMs:TIGR01999,protein motif:Pfam:PF01592.10;locus_tag=DL13591_00983;product=scaffold protein,NifU-like protein,scaffold protein,FeS cluster assembly scaffold IscU,NifU-like N terminal domain;pro…
DL13591|SC|contig000001	Prodigal:2.60	CDS	989790	990110	.	+	0	ID=DL13591_00984;gene=iscA;inference=ab initio prediction:Prodigal:2.60,similar to AA sequence:RefSeq:YP_002001907.1,similar to AA sequence:UniProtKB:P0AAC8,protein motif:CLUSTERS:PRK09502,protein motif:TIGRFAMs:TIGR02011,protein motif:Pfam:PF01521.14;locus_tag=DL13591_00984;product=HesB/YadR/YfhF family protein,Iron-sulfur cluster assembly protein,iron-sulfur cluster assembly protein,iron-sulfur…
DL13591|SC|contig000001	Prodigal:2.60	CDS	990070	990291	.	-	0	ID=DL13591_00985;gene=arfA;inference=ab initio prediction:Prodigal:2.60,similar to AA sequence:UniProtKB:P36675,protein motif:Pfam:PF03889.7;locus_tag=DL13591_00985;product=Alternative ribosome-rescue factor A,Domain of unknown function;protein_id=gnl|SC|DL13591_00985
DL13591|SC|contig000001	Prodigal:2.60	CDS	990373	990873	.	+	0	ID=DL13591_00986;gene=hscB;inference=ab initio prediction:Prodigal:2.60,similar to AA sequence:RefSeq:YP_002001908.1,similar to AA sequence:UniProtKB:Q9KTX9,protein motif:CLUSTERS:PRK03578,protein motif:TIGRFAMs:TIGR00714,protein motif:Pfam:PF07743.7;locus_tag=DL13591_00986;product=chaperone protein HscB,Co-chaperone protein hscB homolog,co-chaperone HscB,Fe-S protein assembly co-chaperone HscB,H…
DL13591|SC|contig000001	Prodigal:2.60	CDS	990971	993721	.	+	0	ID=DL13591_00987;eC_number=5.99.1.3;gene=gyrA;inference=ab initio prediction:Prodigal:2.60,similar to AA sequence:RefSeq:YP_207769.1,similar to AA sequence:UniProtKB:P0AES5,protein motif:CLUSTERS:PRK05560,protein motif:Cdd:COG0188,protein motif:TIGRFAMs:TIGR01063,protein motif:Pfam:PF00521.1;locus_tag=DL13591_00987;product=DNA gyrase subunit A,DNA gyrase subunit A,DNA gyrase subunit A,Type IIA to…
DL13591|SC|contig000001	Prodigal:2.60	CDS	994340	994795	.	+	0	ID=DL13591_00988;inference=ab initio prediction:Prodigal:2.60,similar to AA sequence:RefSeq:YP_338293.1,protein motif:Cdd:COG3415,protein motif:Pfam:PF01710.10;locus_tag=DL13591_00988;product=transposase,Transposase and inactivated derivatives,Transposase;protein_id=gnl|SC|DL13591_00988
DL13591|SC|contig000001	Prodigal:2.60	CDS	995326	995748	.	-	0	ID=DL13591_00989;inference=ab initio prediction:Prodigal:2.60,similar to AA sequence:RefSeq:YP_005889728.1;locus_tag=DL13591_00989;product=putative phage associated protein;protein_id=gnl|SC|DL13591_00989
DL13591|SC|contig000001	Prodigal:2.60	CDS	995891	997537	.	-	0	ID=DL13591_00990;eC_number=5.3.1.9,5.3.1.9;gene=pgi1;inference=ab initio prediction:Prodigal:2.60,similar to AA sequence:RefSeq:YP_004048526.1,similar to AA sequence:UniProtKB:Q9KUY4,protein motif:CLUSTERS:PRK00179,protein motif:Pfam:PF00342.1;locus_tag=DL13591_00990;product=glucose-6-phosphate isomerase,Glucose-6-phosphate isomerase,glucose-6-phosphate isomerase,Phosphoglucose isomerase;protein_…
DL13591|SC|contig000001	Prodigal:2.60	CDS	997658	998506	.	-	0	ID=DL13591_00991;gene=ybbH;inference=ab initio prediction:Prodigal:2.60,similar to AA sequence:RefSeq:YP_002001796.1,similar to AA sequence:UniProtKB:Q45581,protein motif:CLUSTERS:PRK11302,protein motif:Cdd:COG2222,protein motif:TIGRFAMs:TIGR03127,protein motif:Pfam:PF01418.11;locus_tag=DL13591_00991;product=putative RpiR-family transcriptional regulator,Uncharacterized HTH-type transcriptional r…
DL13591|SC|contig000001	Prodigal:2.60	CDS	998556	999542	.	-	0	ID=DL13591_00992;eC_number=2.7.1.2,2.7.1.2;gene=glk;inference=ab initio prediction:Prodigal:2.60,similar to AA sequence:RefSeq:YP_207849.1,similar to AA sequence:UniProtKB:P0A6V8,protein motif:CLUSTERS:PRK00292,protein motif:Cdd:COG0837,protein motif:TIGRFAMs:TIGR00749,protein motif:Pfam:PF02685.10;locus_tag=DL13591_00992;product=glucokinase,Glucokinase,glucokinase,Glucokinase,glucokinase,Glucoki…
DL13591|SC|contig000001	Prodigal:2.60	CDS	999523	1000218	.	-	0	ID=DL13591_00993;eC_number=3.1.1.31;gene=pgl;inference=ab initio prediction:Prodigal:2.60,similar to AA sequence:RefSeq:YP_002001798.1,similar to AA sequence:UniProtKB:P74618,protein motif:CLUSTERS:PRK00443,protein motif:TIGRFAMs:TIGR01198,protein motif:Pfam:PF01182.1;locus_tag=DL13591_00993;product=6-phosphogluconolactonase,6-phosphogluconolactonase,glucosamine-6-phosphate deaminase,6-phosphoglu…
DL13591|SC|contig000001	Prodigal:2.60	CDS	1000498	1001943	.	-	0	ID=DL13591_00994;eC_number=1.1.1.49,1.1.1.49;gene=zwf;inference=ab initio prediction:Prodigal:2.60,similar to AA sequence:RefSeq:YP_005901956.1,similar to AA sequence:UniProtKB:A0QP90,protein motif:CLUSTERS:PRK05722,protein motif:TIGRFAMs:TIGR00871,protein motif:Pfam:PF02781.1;locus_tag=DL13591_00994;product=glucose-6-phosphate dehydrogenase,Glucose-6-phosphate 1-dehydrogenase,glucose-6-phosphate…
DL13591|SC|contig000001	Prodigal:2.60	CDS	1002459	1004294	.	+	0	ID=DL13591_00995;eC_number=4.2.1.12,4.2.1.9;gene=ilvD_2;inference=ab initio prediction:Prodigal:2.60,similar to AA sequence:RefSeq:YP_207846.1,similar to AA sequence:UniProtKB:P51785,protein motif:CLUSTERS:PRK09054,protein motif:Cdd:COG0129,protein motif:TIGRFAMs:TIGR01196,protein motif:Pfam:PF00920.15;locus_tag=DL13591_00995;product=phosphogluconate dehydratase,Dihydroxy-acid dehydratase,phospho…
DL13591|SC|contig000001	Prodigal:2.60	CDS	1004475	1005113	.	+	0	ID=DL13591_00996;eC_number=4.1.2.14;gene=eda;inference=ab initio prediction:Prodigal:2.60,similar to AA sequence:RefSeq:YP_975343.1,similar to AA sequence:UniProtKB:P0A955,protein motif:CLUSTERS:PRK05718,protein motif:TIGRFAMs:TIGR01182,protein motif:Pfam:PF01081.13;locus_tag=DL13591_00996;product=keto-hydroxyglutarate-aldolase/keto-deoxy- phosphogluconate aldolase,KHG/KDPG aldolase,keto-hydroxyg…
DL13591|SC|contig000001	Prodigal:2.60	CDS	1005370	1005975	.	-	0	ID=DL13591_00997;eC_number=1.1.1.103;gene=tdh;inference=ab initio prediction:Prodigal:2.60,similar to AA sequence:RefSeq:YP_002001804.1,similar to AA sequence:UniProtKB:P07913,protein motif:CLUSTERS:PRK05396,protein motif:TIGRFAMs:TIGR00692,protein motif:Pfam:PF00107.20;locus_tag=DL13591_00997;product=alcohol dehydrogenase,L-threonine 3-dehydrogenase,L-threonine 3-dehydrogenase,L-threonine 3-dehy…
DL13591|SC|contig000001	Prodigal:2.60	CDS	1006133	1006315	.	-	0	ID=DL13591_00998;eC_number=1.2.99.4;gene=fdm;inference=ab initio prediction:Prodigal:2.60,similar to AA sequence:RefSeq:YP_002001804.1,similar to AA sequence:UniProtKB:Q52078,protein motif:CLUSTERS:PRK05396;locus_tag=DL13591_00998;product=alcohol dehydrogenase,Formaldehyde dismutase,L-threonine 3-dehydrogenase;protein_id=gnl|SC|DL13591_00998
DL13591|SC|contig000001	Prodigal:2.60	CDS	1006478	1007518	.	+	0	ID=DL13591_00999;eC_number=3.2.2.-;gene=mutY;inference=ab initio prediction:Prodigal:2.60,similar to AA sequence:RefSeq:YP_207842.1,similar to AA sequence:UniProtKB:P17802,protein motif:CLUSTERS:PRK10880,protein motif:Cdd:COG0122,protein motif:TIGRFAMs:TIGR01084,protein motif:Pfam:PF00730.1;locus_tag=DL13591_00999;product=adenine glycosylase,A/G-specific adenine glycosylase,adenine DNA glycosylas…
DL13591|SC|contig000001	Prodigal:2.60	CDS	1007681	1007779	.	+	0	ID=DL13591_01000;inference=ab initio prediction:Prodigal:2.60;locus_tag=DL13591_01000;product=hypothetical protein;protein_id=gnl|SC|DL13591_01000
DL13591|SC|contig000001	Prodigal:2.60	CDS	1007935	1008495	.	+	0	ID=DL13591_01001;eC_number=1.15.1.1;gene=sodC;inference=ab initio prediction:Prodigal:2.60,similar to AA sequence:RefSeq:YP_001599443.1,similar to AA sequence:UniProtKB:Q59623,protein motif:CLUSTERS:PRK15388,protein motif:Pfam:PF00080.14;locus_tag=DL13591_01001;product=superoxide dismutase,Superoxide dismutase [Cu-Zn] precursor,Cu/Zn superoxide dismutase,Copper/zinc superoxide dismutase (SODC);pr…
DL13591|SC|contig000001	Prodigal:2.60	CDS	1008834	1009946	.	-	0	ID=DL13591_01002;inference=ab initio prediction:Prodigal:2.60,similar to AA sequence:RefSeq:YP_005878368.1,protein motif:Pfam:PF01609.15;locus_tag=DL13591_01002;product=ISNme1 transposase (contains a 35 aa insertion),Transposase DDE domain;protein_id=gnl|SC|DL13591_01002
DL13591|SC|contig000001	Prodigal:2.60	CDS	1010170	1012395	.	-	0	ID=DL13591_01003;gene=apxIB_2;inference=ab initio prediction:Prodigal:2.60,similar to AA sequence:RefSeq:YP_001599446.1,similar to AA sequence:UniProtKB:P26760,protein motif:CLUSTERS:PRK11176,protein motif:Cdd:COG2274,protein motif:TIGRFAMs:TIGR01846,protein motif:Pfam:PF00664.17;locus_tag=DL13591_01003;product=ABC transporter family protein,RTX-I toxin determinant B,lipid transporter ATP-binding…
DL13591|SC|contig000001	Prodigal:2.60	CDS	1013082	1013735	.	-	0	ID=DL13591_01004;inference=ab initio prediction:Prodigal:2.60,similar to AA sequence:RefSeq:YP_001598401.1,protein motif:Cdd:COG3676,protein motif:Pfam:PF12762.1;locus_tag=DL13591_01004;product=insertion element IS1016 transposase,Transposase and inactivated derivatives,ISXO2-like transposase domain;protein_id=gnl|SC|DL13591_01004
DL13591|SC|contig000001	Prodigal:2.60	CDS	1013846	1014301	.	+	0	ID=DL13591_01005;inference=ab initio prediction:Prodigal:2.60,protein motif:Cdd:COG3293;locus_tag=DL13591_01005;product=Transposase and inactivated derivatives;protein_id=gnl|SC|DL13591_01005
DL13591|SC|contig000001	Prodigal:2.60	CDS	1014917	1015351	.	+	0	ID=DL13591_01006;inference=ab initio prediction:Prodigal:2.60;locus_tag=DL13591_01006;product=hypothetical protein;protein_id=gnl|SC|DL13591_01006
DL13591|SC|contig000001	Prodigal:2.60	CDS	1015392	1015535	.	+	0	ID=DL13591_01007;inference=ab initio prediction:Prodigal:2.60;locus_tag=DL13591_01007;product=hypothetical protein;protein_id=gnl|SC|DL13591_01007
DL13591|SC|contig000001	Prodigal:2.60	CDS	1015603	1016058	.	+	0	ID=DL13591_01008;inference=ab initio prediction:Prodigal:2.60,protein motif:Cdd:COG3293;locus_tag=DL13591_01008;product=Transposase and inactivated derivatives;protein_id=gnl|SC|DL13591_01008
DL13591|SC|contig000001	Prodigal:2.60	CDS	1016837	1019515	.	+	0	ID=DL13591_01009;gene=cya_2;inference=ab initio prediction:Prodigal:2.60,similar to AA sequence:RefSeq:YP_005895552.1,similar to AA sequence:UniProtKB:P15318,protein motif:Cdd:COG4247,protein motif:Pfam:PF00353.13;locus_tag=DL13591_01009;product=Iron-regulated protein frpC,Cyclolysin,3-phytase (myo-inositol-hexaphosphate 3-phosphohydrolase),Hemolysin-type calcium-binding repeat (2 copies);protein…
DL13591|SC|contig000001	Prodigal:2.60	CDS	1019857	1022460	.	-	0	ID=DL13591_01010;eC_number=3.4.11.2,3.4.11.2;gene=pepN;inference=ab initio prediction:Prodigal:2.60,similar to AA sequence:RefSeq:YP_004048159.1,similar to AA sequence:UniProtKB:P04825,protein motif:CLUSTERS:PRK14015,protein motif:TIGRFAMs:TIGR02414,protein motif:Pfam:PF11940.2;locus_tag=DL13591_01010;product=aminopeptidase N,Aminopeptidase N,aminopeptidase N,aminopeptidase N,Domain of unknown fu…
DL13591|SC|contig000001	Prodigal:2.60	CDS	1022672	1023466	.	-	0	ID=DL13591_01011;inference=ab initio prediction:Prodigal:2.60,similar to AA sequence:RefSeq:YP_005878376.1,protein motif:Cdd:COG3298,protein motif:Pfam:PF10108.3;locus_tag=DL13591_01011;product=putative polynucleotidyl transferase,Predicted 3'-5' exonuclease related to the exonuclease domain of PolB,Predicted 3'-5' exonuclease related to the exonuclease domain of PolB;protein_id=gnl|SC|DL13591_01…
DL13591|SC|contig000001	Prodigal:2.60	CDS	1023583	1023717	.	-	0	ID=DL13591_01012;inference=ab initio prediction:Prodigal:2.60,similar to AA sequence:RefSeq:YP_001599452.1;locus_tag=DL13591_01012;product=DNA-binding protein;protein_id=gnl|SC|DL13591_01012
DL13591|SC|contig000001	Prodigal:2.60	CDS	1024185	1025084	.	-	0	ID=DL13591_01013;eC_number=2.3.1.-;gene=htrB_2;inference=ab initio prediction:Prodigal:2.60,similar to AA sequence:RefSeq:YP_002000831.1,similar to AA sequence:UniProtKB:P0ACV0,protein motif:CLUSTERS:PRK08706,protein motif:Cdd:COG1560,protein motif:TIGRFAMs:TIGR02207,protein motif:Pfam:PF03279.7;locus_tag=DL13591_01013;product=lipid A biosynthesis lauroyl acyltransferase,Lipid A biosynthesis laur…
DL13591|SC|contig000001	Prodigal:2.60	CDS	1025123	1025659	.	-	0	ID=DL13591_01014;eC_number=3.1.22.4;gene=ruvC;inference=ab initio prediction:Prodigal:2.60,similar to AA sequence:RefSeq:YP_002000830.1,similar to AA sequence:UniProtKB:P0A814,protein motif:CLUSTERS:PRK00039,protein motif:TIGRFAMs:TIGR00228,protein motif:Pfam:PF02075.11;locus_tag=DL13591_01014;product=Holliday junction resolvase,Crossover junction endodeoxyribonuclease RuvC,Holliday junction reso…
DL13591|SC|contig000001	Prodigal:2.60	CDS	1025662	1025901	.	-	0	ID=DL13591_01015;gene=fis;inference=ab initio prediction:Prodigal:2.60,similar to AA sequence:RefSeq:YP_004048154.1,similar to AA sequence:UniProtKB:P0A6R3,protein motif:CLUSTERS:PRK01905,protein motif:TIGRFAMs:TIGR01818,protein motif:Pfam:PF02954.13;locus_tag=DL13591_01015;product=factor-for-inversion-stimulation protein,Hin recombinational enhancer-binding protein,DNA-binding protein Fis,nitrog…
DL13591|SC|contig000001	Prodigal:2.60	CDS	1025932	1026942	.	-	0	ID=DL13591_01016;eC_number=1.-.-.-;gene=dus_2;inference=ab initio prediction:Prodigal:2.60,similar to AA sequence:RefSeq:YP_001599456.1,similar to AA sequence:UniProtKB:P67717,protein motif:CLUSTERS:PRK10415,protein motif:Cdd:COG2962,protein motif:TIGRFAMs:TIGR00737,protein motif:Pfam:PF01207.11;locus_tag=DL13591_01016;product=tRNA-dihydrouridine synthase B,Probable tRNA-dihydrouridine synthase,t…
DL13591|SC|contig000001	Prodigal:2.60	CDS	1027309	1028682	.	+	0	ID=DL13591_01017;eC_number=3.6.4.13;gene=rhlE_2;inference=ab initio prediction:Prodigal:2.60,similar to AA sequence:RefSeq:YP_975357.1,similar to AA sequence:UniProtKB:P25888,protein motif:CLUSTERS:PRK10590,protein motif:Cdd:COG2391,protein motif:TIGRFAMs:TIGR01389,protein motif:Pfam:PF00270.23;locus_tag=DL13591_01017;product=ATP-dependent RNA helicase,ATP-dependent RNA helicase rhlE,ATP-dependen…
DL13591|SC|contig000001	Prodigal:2.60	CDS	1028987	1030051	.	+	0	ID=DL13591_01018;inference=ab initio prediction:Prodigal:2.60,similar to AA sequence:RefSeq:YP_005878370.1,protein motif:CLUSTERS:PRK06847,protein motif:TIGRFAMs:TIGR02032,protein motif:Pfam:PF04820.8;locus_tag=DL13591_01018;product=putative dehydrogenase,hypothetical protein,geranylgeranyl reductase family,Tryptophan halogenase;protein_id=gnl|SC|DL13591_01018
DL13591|SC|contig000001	Prodigal:2.60	CDS	1030378	1031505	.	+	0	ID=DL13591_01019;inference=ab initio prediction:Prodigal:2.60,similar to AA sequence:RefSeq:YP_005894186.1,similar to AA sequence:UniProtKB:Q9K0V1,protein motif:Pfam:PF02661.12;locus_tag=DL13591_01019;product=Fic family protein,hypothetical protein,Fic/DOC family;protein_id=gnl|SC|DL13591_01019
DL13591|SC|contig000001	Prodigal:2.60	CDS	1031547	1031663	.	-	0	ID=DL13591_01020;inference=ab initio prediction:Prodigal:2.60;locus_tag=DL13591_01020;product=hypothetical protein;protein_id=gnl|SC|DL13591_01020
DL13591|SC|contig000001	Prodigal:2.60	CDS	1031694	1032413	.	+	0	ID=DL13591_01021;inference=ab initio prediction:Prodigal:2.60,similar to AA sequence:RefSeq:YP_005903993.1;locus_tag=DL13591_01021;product=peptidase domain-containing protein;protein_id=gnl|SC|DL13591_01021
DL13591|SC|contig000001	Prodigal:2.60	CDS	1032417	1032605	.	+	0	ID=DL13591_01022;inference=ab initio prediction:Prodigal:2.60,similar to AA sequence:RefSeq:YP_004048151.1;locus_tag=DL13591_01022;product=FAD-binding protein;protein_id=gnl|SC|DL13591_01022
DL13591|SC|contig000001	Prodigal:2.60	CDS	1032682	1034193	.	-	0	ID=DL13591_01023;eC_number=6.1.1.6,6.1.1.6;gene=lysS;inference=ab initio prediction:Prodigal:2.60,similar to AA sequence:RefSeq:YP_208507.1,similar to AA sequence:UniProtKB:P0A8N3,protein motif:CLUSTERS:PRK00484,protein motif:Cdd:COG0017,protein motif:TIGRFAMs:TIGR00499,protein motif:Pfam:PF00152.14;locus_tag=DL13591_01023;product=lysyl-tRNA synthetase,Lysine--tRNA ligase,lysyl-tRNA synthetase,As…
[truncated: 37,524 more rows]
