# Supplementary material for: The effect of recombination on the evolution of a population of Neisseria meningitidis
Source: Genome Res. 2021 Jul;31(7):1258–68. doi: 10.1101/gr.264465.120 (PMC8256868; doi:10.1101/gr.264465.120)
Supplement: Supplemental Material [file supp_gr.264465.120_Supplementary_Code_S1.zip › Supplementary_Code_S1/DL20404.gff]

##gff-version 3
##sequence-region DL20404|SC|contig000001 1 2168128
DL20404|SC|contig000001	Prodigal:2.60	CDS	199	441	.	+	0	ID=DL20404_00001;inference=ab initio prediction:Prodigal:2.60,similar to AA sequence:RefSeq:YP_002003141.1,protein motif:TIGRFAMs:TIGR03088,protein motif:Pfam:PF00534.14;locus_tag=DL20404_00001;product=pilin glycosyl transferase A,sugar transferase%2C PEP-CTERM/EpsH1 system associated,Glycosyl transferases group 1;protein_id=gnl|SC|DL20404_00001
DL20404|SC|contig000001	Prodigal:2.60	CDS	684	1535	.	-	0	ID=DL20404_00002;gene=rpoN;inference=ab initio prediction:Prodigal:2.60,similar to AA sequence:RefSeq:YP_003083961.1,protein motif:CLUSTERS:PRK05932,protein motif:Cdd:COG1508,protein motif:TIGRFAMs:TIGR02395,protein motif:Pfam:PF04963.7;locus_tag=DL20404_00002;product=RNA polymerase sigma-54 factor,RNA polymerase factor sigma-54,DNA-directed RNA polymerase specialized sigma subunit%2C sigma54 hom…
DL20404|SC|contig000001	Prodigal:2.60	CDS	1883	3397	.	+	0	ID=DL20404_00003;eC_number=1.11.1.6,1.11.1.6;gene=katA;inference=ab initio prediction:Prodigal:2.60,similar to AA sequence:RefSeq:YP_208798.1,similar to AA sequence:UniProtKB:P45737,protein motif:CLUSTERS:PRK11249,protein motif:Pfam:PF00199.13;locus_tag=DL20404_00003;product=catalase,Catalase,hydroperoxidase II,Catalase;protein_id=gnl|SC|DL20404_00003
DL20404|SC|contig000001	Prodigal:2.60	CDS	3930	4178	.	+	0	ID=DL20404_00004;inference=ab initio prediction:Prodigal:2.60;locus_tag=DL20404_00004;product=hypothetical protein;protein_id=gnl|SC|DL20404_00004
DL20404|SC|contig000001	Prodigal:2.60	CDS	4435	4881	.	+	0	ID=DL20404_00005;gene=pilE_1;inference=ab initio prediction:Prodigal:2.60,similar to AA sequence:RefSeq:YP_004047814.1,similar to AA sequence:UniProtKB:P05431,protein motif:CLUSTERS:PRK10574,protein motif:Cdd:COG4969,protein motif:TIGRFAMs:TIGR01710,protein motif:Pfam:PF00114.13;locus_tag=DL20404_00005;product=class II pilin PilE,Pilin,putative major pilin subunit,Tfp pilus assembly protein%2C ma…
DL20404|SC|contig000001	Prodigal:2.60	CDS	5333	5833	.	+	0	ID=DL20404_00006;inference=ab initio prediction:Prodigal:2.60,similar to AA sequence:RefSeq:YP_003083463.1,protein motif:Cdd:COG1943,protein motif:Pfam:PF01797.10;locus_tag=DL20404_00006;product=putative type I restriction-modification system DNA methylase,Transposase and inactivated derivatives,Transposase IS200 like;protein_id=gnl|SC|DL20404_00006
DL20404|SC|contig000001	Prodigal:2.60	CDS	5699	6169	.	-	0	ID=DL20404_00007;inference=ab initio prediction:Prodigal:2.60;locus_tag=DL20404_00007;product=hypothetical protein;protein_id=gnl|SC|DL20404_00007
DL20404|SC|contig000001	Prodigal:2.60	CDS	6297	6863	.	+	0	ID=DL20404_00008;gene=yebN;inference=ab initio prediction:Prodigal:2.60,similar to AA sequence:RefSeq:YP_004047813.1,similar to AA sequence:UniProtKB:P76264,protein motif:CLUSTERS:PRK11469,protein motif:TIGRFAMs:TIGR02840,protein motif:Pfam:PF02659.9;locus_tag=DL20404_00008;product=integral membrane protein,hypothetical protein,hypothetical protein,putative sporulation protein YtaF,Domain of unkn…
DL20404|SC|contig000001	Prodigal:2.60	CDS	7139	9175	.	-	0	ID=DL20404_00009;eC_number=3.4.24.70;gene=prlC;inference=ab initio prediction:Prodigal:2.60,similar to AA sequence:RefSeq:YP_002003131.1,similar to AA sequence:UniProtKB:P27237,protein motif:CLUSTERS:PRK10911,protein motif:Cdd:COG0339,protein motif:TIGRFAMs:TIGR02289,protein motif:Pfam:PF01432.14;locus_tag=DL20404_00009;product=PrlC protein,Oligopeptidase A,oligopeptidase A,Zn-dependent oligopept…
DL20404|SC|contig000001	Prodigal:2.60	CDS	9263	10135	.	-	0	ID=DL20404_00010;inference=ab initio prediction:Prodigal:2.60,similar to AA sequence:RefSeq:YP_005877799.1,protein motif:Pfam:PF00924.12;locus_tag=DL20404_00010;product=putative Sm-like integral membrane protein,Mechanosensitive ion channel;protein_id=gnl|SC|DL20404_00010
DL20404|SC|contig000001	Prodigal:2.60	CDS	10405	12795	.	+	0	ID=DL20404_00011;eC_number=5.99.1.3;gene=gyrB;inference=ab initio prediction:Prodigal:2.60,similar to AA sequence:RefSeq:YP_002003129.1,similar to AA sequence:UniProtKB:P0AES6,protein motif:CLUSTERS:PRK14939,protein motif:Cdd:COG0188,protein motif:TIGRFAMs:TIGR01059,protein motif:Pfam:PF00204.19;locus_tag=DL20404_00011;product=DNA gyrase subunit B,DNA gyrase subunit B,DNA gyrase subunit B,Type II…
DL20404|SC|contig000001	Prodigal:2.60	CDS	13114	13737	.	+	0	ID=DL20404_00012;eC_number=4.3.1.17;gene=sdaA_1;inference=ab initio prediction:Prodigal:2.60,similar to AA sequence:RefSeq:YP_001600024.1,similar to AA sequence:UniProtKB:P30744,protein motif:CLUSTERS:PRK15040,protein motif:Cdd:COG1760,protein motif:TIGRFAMs:TIGR00720,protein motif:Pfam:PF03315.9;locus_tag=DL20404_00012;product=L-serine dehydratase,L-serine dehydratase 2,L-serine dehydratase TdcG…
DL20404|SC|contig000001	Prodigal:2.60	CDS	13738	14433	.	+	0	ID=DL20404_00013;eC_number=4.3.1.17;gene=sdaA_2;inference=ab initio prediction:Prodigal:2.60,similar to AA sequence:RefSeq:YP_001600024.1,similar to AA sequence:UniProtKB:P42630,protein motif:CLUSTERS:PRK15040,protein motif:Cdd:COG1760,protein motif:TIGRFAMs:TIGR00720,protein motif:Pfam:PF03313.9;locus_tag=DL20404_00013;product=L-serine dehydratase,L-serine dehydratase tdcG,L-serine dehydratase T…
DL20404|SC|contig000001	Prodigal:2.60	CDS	14851	15048	.	+	0	ID=DL20404_00014;inference=ab initio prediction:Prodigal:2.60;locus_tag=DL20404_00014;product=hypothetical protein;protein_id=gnl|SC|DL20404_00014
DL20404|SC|contig000001	Aragorn:1.2.36	tRNA	15175	15251	.	-	0	ID=DL20404_00015;inference=COORDINATES:profile:Aragorn:1.2.36;locus_tag=DL20404_00015;product=tRNA-Asp(gtc)
DL20404|SC|contig000001	Aragorn:1.2.36	tRNA	15284	15359	.	-	0	ID=DL20404_00016;inference=COORDINATES:profile:Aragorn:1.2.36;locus_tag=DL20404_00016;product=tRNA-Val(tac)
DL20404|SC|contig000001	Aragorn:1.2.36	tRNA	15399	15475	.	-	0	ID=DL20404_00017;inference=COORDINATES:profile:Aragorn:1.2.36;locus_tag=DL20404_00017;product=tRNA-Asp(gtc)
DL20404|SC|contig000001	Aragorn:1.2.36	tRNA	15508	15583	.	-	0	ID=DL20404_00018;inference=COORDINATES:profile:Aragorn:1.2.36;locus_tag=DL20404_00018;product=tRNA-Val(tac)
DL20404|SC|contig000001	Prodigal:2.60	CDS	15653	17629	.	-	0	ID=DL20404_00019;gene=kefC;inference=ab initio prediction:Prodigal:2.60,similar to AA sequence:RefSeq:YP_001600025.1,similar to AA sequence:UniProtKB:P03819,protein motif:CLUSTERS:PRK03562,protein motif:Cdd:COG4651,protein motif:TIGRFAMs:TIGR00932,protein motif:Pfam:PF00999.15;locus_tag=DL20404_00019;product=glutathione-regulated potassium-efflux system protein,K(+)/H(+) antiporter,glutathione-re…
DL20404|SC|contig000001	Prodigal:2.60	CDS	17778	18617	.	+	0	ID=DL20404_00020;gene=rnfB;inference=ab initio prediction:Prodigal:2.60,similar to AA sequence:RefSeq:YP_208806.1,similar to AA sequence:UniProtKB:P0CZ14,protein motif:CLUSTERS:PRK06991,protein motif:Cdd:COG0167,protein motif:TIGRFAMs:TIGR01944,protein motif:Pfam:PF00037.21;locus_tag=DL20404_00020;product=ferredoxin,Nitrogen fixation protein rnfB,ferredoxin,Dihydroorotate dehydrogenase,electron t…
DL20404|SC|contig000001	Prodigal:2.60	CDS	18816	19847	.	+	0	ID=DL20404_00021;eC_number=1.2.1.12,1.2.1.12;gene=gap_1;inference=ab initio prediction:Prodigal:2.60,similar to AA sequence:RefSeq:YP_208807.1,similar to AA sequence:UniProtKB:P00362,protein motif:CLUSTERS:PRK07729,protein motif:Cdd:COG0021,protein motif:TIGRFAMs:TIGR01534,protein motif:Pfam:PF02800.14;locus_tag=DL20404_00021;product=glyceraldehyde-3-phosphate dehydrogenase,Glyceraldehyde-3-phosp…
DL20404|SC|contig000001	Prodigal:2.60	CDS	20095	20820	.	-	0	ID=DL20404_00022;eC_number=2.3.2.-,2.3.2.6;gene=aat;inference=ab initio prediction:Prodigal:2.60,similar to AA sequence:RefSeq:YP_004047800.1,similar to AA sequence:UniProtKB:P0A8P1,protein motif:CLUSTERS:PRK00301,protein motif:Cdd:COG2360,protein motif:TIGRFAMs:TIGR00667,protein motif:Pfam:PF03588.8;locus_tag=DL20404_00022;product=leucyl/phenylalanyl-tRNA--protein transferase,Leucyl/phenylalanyl…
DL20404|SC|contig000001	Prodigal:2.60	CDS	20890	21324	.	-	0	ID=DL20404_00023;gene=fur;inference=ab initio prediction:Prodigal:2.60,similar to AA sequence:RefSeq:YP_974323.1,similar to AA sequence:UniProtKB:P37736,protein motif:CLUSTERS:PRK09462,protein motif:Pfam:PF01475.13;locus_tag=DL20404_00023;product=ferric uptake regulation protein,Ferric uptake regulation protein,ferric uptake regulator,Ferric uptake regulator family;protein_id=gnl|SC|DL20404_00023
DL20404|SC|contig000001	Prodigal:2.60	CDS	21551	21928	.	+	0	ID=DL20404_00024;gene=smpA;inference=ab initio prediction:Prodigal:2.60,similar to AA sequence:RefSeq:YP_005896629.1,similar to AA sequence:UniProtKB:P0A937,protein motif:CLUSTERS:PRK11548,protein motif:Pfam:PF04355.7;locus_tag=DL20404_00024;product=lipoprotein%2C SmpA/OmlA family,Small protein A precursor,outer membrane biogenesis protein BamE,SmpA / OmlA family;protein_id=gnl|SC|DL20404_00024
DL20404|SC|contig000001	Prodigal:2.60	CDS	21938	22747	.	+	0	ID=DL20404_00025;eC_number=1.3.1.26,1.3.1.26;gene=dapB;inference=ab initio prediction:Prodigal:2.60,similar to AA sequence:RefSeq:YP_208812.1,similar to AA sequence:UniProtKB:Q1IF57,protein motif:CLUSTERS:PRK00048,protein motif:Cdd:COG0289,protein motif:TIGRFAMs:TIGR00036,protein motif:Pfam:PF05173.8;locus_tag=DL20404_00025;product=dihydrodipicolinate reductase,Dihydrodipicolinate reductase,dihyd…
DL20404|SC|contig000001	Prodigal:2.60	CDS	23011	23421	.	-	0	ID=DL20404_00026;inference=ab initio prediction:Prodigal:2.60;locus_tag=DL20404_00026;product=hypothetical protein;protein_id=gnl|SC|DL20404_00026
DL20404|SC|contig000001	Prodigal:2.60	CDS	23644	24033	.	+	0	ID=DL20404_00027;inference=ab initio prediction:Prodigal:2.60,protein motif:Cdd:COG3792;locus_tag=DL20404_00027;product=Uncharacterized protein conserved in bacteria;protein_id=gnl|SC|DL20404_00027
DL20404|SC|contig000001	Prodigal:2.60	CDS	24243	25397	.	-	0	ID=DL20404_00028;eC_number=2.4.1.182,2.4.1.182;gene=lpxB;inference=ab initio prediction:Prodigal:2.60,similar to AA sequence:RefSeq:YP_208813.1,similar to AA sequence:UniProtKB:P10441,protein motif:CLUSTERS:PRK00025,protein motif:Cdd:COG3952,protein motif:TIGRFAMs:TIGR00215,protein motif:Pfam:PF02684.9;locus_tag=DL20404_00028;product=lipid-A-disaccharide synthase,Lipid-A-disaccharide synthase,lip…
DL20404|SC|contig000001	Prodigal:2.60	CDS	25463	26455	.	-	0	ID=DL20404_00029;eC_number=4.2.1.70,5.4.99.24;gene=rluC;inference=ab initio prediction:Prodigal:2.60,similar to AA sequence:RefSeq:YP_208814.1,similar to AA sequence:UniProtKB:P0AA39,protein motif:CLUSTERS:PRK11025,protein motif:TIGRFAMs:TIGR00005,protein motif:Pfam:PF00849.16;locus_tag=DL20404_00029;product=protein RluC,Ribosomal large subunit pseudouridine synthase C,23S rRNA pseudouridylate sy…
DL20404|SC|contig000001	Prodigal:2.60	CDS	26948	29707	.	+	0	ID=DL20404_00030;eC_number=3.1.26.12;gene=rne;inference=ab initio prediction:Prodigal:2.60,similar to AA sequence:RefSeq:YP_003083981.1,similar to AA sequence:UniProtKB:P21513,protein motif:CLUSTERS:PRK10811,protein motif:Cdd:COG1530,protein motif:TIGRFAMs:TIGR00757,protein motif:Pfam:PF10150.3;locus_tag=DL20404_00030;product=ribonuclease E,Ribonuclease E,ribonuclease E,Ribonucleases G and E,ribo…
DL20404|SC|contig000001	Prodigal:2.60	CDS	30788	31777	.	-	0	ID=DL20404_00031;eC_number=1.1.1.262;gene=pdxA;inference=ab initio prediction:Prodigal:2.60,similar to AA sequence:RefSeq:NP_273253.1,similar to AA sequence:UniProtKB:Q9I5U4,protein motif:CLUSTERS:PRK00232,protein motif:TIGRFAMs:TIGR00557,protein motif:Pfam:PF04166.6;locus_tag=DL20404_00031;product=4-hydroxythreonine-4-phosphate dehydrogenase,4-hydroxythreonine-4-phosphate dehydrogenase 1,4-hydro…
DL20404|SC|contig000001	Prodigal:2.60	CDS	31937	33364	.	+	0	ID=DL20404_00032;inference=ab initio prediction:Prodigal:2.60,similar to AA sequence:RefSeq:YP_208818.1,protein motif:Cdd:COG1115,protein motif:TIGRFAMs:TIGR00835,protein motif:Pfam:PF01235.11;locus_tag=DL20404_00032;product=amino-acid transport protein,Na+/alanine symporter,amino acid carrier protein,Sodium:alanine symporter family;protein_id=gnl|SC|DL20404_00032
DL20404|SC|contig000001	Prodigal:2.60	CDS	33639	35534	.	+	0	ID=DL20404_00033;gene=mnmG;inference=ab initio prediction:Prodigal:2.60,similar to AA sequence:RefSeq:YP_002003111.1,similar to AA sequence:UniProtKB:P0A6U3,protein motif:CLUSTERS:PRK05192,protein motif:Cdd:COG5158,protein motif:TIGRFAMs:TIGR00136,protein motif:Pfam:PF01134.16;locus_tag=DL20404_00033;product=tRNA uridine 5-carboxymethylaminomethyl modification protein GidA,Glucose-inhibited divis…
DL20404|SC|contig000001	Prodigal:2.60	CDS	35602	36186	.	+	0	ID=DL20404_00034;eC_number=3.1.26.4;gene=rnhB;inference=ab initio prediction:Prodigal:2.60,similar to AA sequence:RefSeq:YP_002003110.1,similar to AA sequence:UniProtKB:P10442,protein motif:CLUSTERS:PRK00015,protein motif:TIGRFAMs:TIGR00729,protein motif:Pfam:PF01351.12;locus_tag=DL20404_00034;product=ribonuclease HII,Ribonuclease HII,ribonuclease HII,ribonuclease HII,Ribonuclease HII;protein_id=…
DL20404|SC|contig000001	Prodigal:2.60	CDS	36985	37758	.	-	0	ID=DL20404_00035;gene=soj;inference=ab initio prediction:Prodigal:2.60,similar to AA sequence:RefSeq:YP_208821.1,similar to AA sequence:UniProtKB:P37522,protein motif:CLUSTERS:PRK13869,protein motif:Cdd:COG2894,protein motif:TIGRFAMs:TIGR03453,protein motif:Pfam:PF01656.17;locus_tag=DL20404_00035;product=parA family protein - ATPase,Sporulation initiation inhibitor protein soj,plasmid-partitionin…
DL20404|SC|contig000001	Prodigal:2.60	CDS	37857	38480	.	-	0	ID=DL20404_00036;eC_number=2.1.1.170;gene=gidB;inference=ab initio prediction:Prodigal:2.60,similar to AA sequence:RefSeq:YP_208822.1,similar to AA sequence:UniProtKB:P0A6U5,protein motif:CLUSTERS:PRK00107,protein motif:TIGRFAMs:TIGR00138,protein motif:Pfam:PF02527.9;locus_tag=DL20404_00036;product=16S rRNA methyltransferase GidB,Ribosomal RNA small subunit methyltransferase G,16S rRNA methyltran…
DL20404|SC|contig000001	Prodigal:2.60	CDS	38576	39061	.	-	0	ID=DL20404_00037;inference=ab initio prediction:Prodigal:2.60,similar to AA sequence:RefSeq:YP_001600048.1;locus_tag=DL20404_00037;product=integral membrane protein;protein_id=gnl|SC|DL20404_00037
DL20404|SC|contig000001	Aragorn:1.2.36	tRNA	39166	39241	.	+	0	ID=DL20404_00038;inference=COORDINATES:profile:Aragorn:1.2.36;locus_tag=DL20404_00038;product=tRNA-Thr(cgt)
DL20404|SC|contig000001	Prodigal:2.60	CDS	39315	40442	.	+	0	ID=DL20404_00039;gene=yeeA;inference=ab initio prediction:Prodigal:2.60,similar to AA sequence:RefSeq:YP_001600049.1,similar to AA sequence:UniProtKB:P33011,protein motif:Cdd:COG4129,protein motif:TIGRFAMs:TIGR01667,protein motif:Pfam:PF04632.6;locus_tag=DL20404_00039;product=integral membrane protein,Inner membrane protein yeeA,Predicted membrane protein,integral membrane protein%2C YccS/YhfK fa…
DL20404|SC|contig000001	Prodigal:2.60	CDS	40623	41180	.	+	0	ID=DL20404_00040;gene=frr;inference=ab initio prediction:Prodigal:2.60,similar to AA sequence:RefSeq:YP_002003103.1,similar to AA sequence:UniProtKB:Q8GRF5,protein motif:CLUSTERS:PRK00083,protein motif:Cdd:COG0264,protein motif:TIGRFAMs:TIGR00496,protein motif:Pfam:PF01765.13;locus_tag=DL20404_00040;product=ribosome recycling factor,Ribosome-releasing factor,ribosome recycling factor,Translation …
DL20404|SC|contig000001	Prodigal:2.60	CDS	41236	41982	.	+	0	ID=DL20404_00041;eC_number=2.5.1.31;gene=uppS;inference=ab initio prediction:Prodigal:2.60,similar to AA sequence:RefSeq:YP_001600051.1,similar to AA sequence:UniProtKB:P60472,protein motif:CLUSTERS:PRK14836,protein motif:Cdd:COG0020,protein motif:TIGRFAMs:TIGR00055,protein motif:Pfam:PF01255.13;locus_tag=DL20404_00041;product=undecaprenyl diphosphate synthase,Undecaprenyl pyrophosphate synthase,…
DL20404|SC|contig000001	Prodigal:2.60	CDS	41986	42783	.	+	0	ID=DL20404_00042;eC_number=2.7.7.41,2.7.7.41;gene=cdsA;inference=ab initio prediction:Prodigal:2.60,similar to AA sequence:RefSeq:YP_208828.1,similar to AA sequence:UniProtKB:P0ABG1,protein motif:CLUSTERS:PRK11624,protein motif:Cdd:COG4589,protein motif:Pfam:PF01148.14;locus_tag=DL20404_00042;product=phosphatidate cytidylyltransferase,Phosphatidate cytidylyltransferase,CDP-diglyceride synthase,Pr…
DL20404|SC|contig000001	Prodigal:2.60	CDS	42788	44023	.	+	0	ID=DL20404_00043;eC_number=1.1.1.267;gene=dxr;inference=ab initio prediction:Prodigal:2.60,similar to AA sequence:RefSeq:YP_002003100.1,similar to AA sequence:UniProtKB:Q9KGU6,protein motif:CLUSTERS:PRK05447,protein motif:Cdd:COG0264,protein motif:TIGRFAMs:TIGR00243,protein motif:Pfam:PF02670.10;locus_tag=DL20404_00043;product=1-deoxy-D-xylulose 5-phosphate reductoisomerase,1-deoxy-D-xylulose 5-p…
DL20404|SC|contig000001	Prodigal:2.60	CDS	44058	45398	.	+	0	ID=DL20404_00044;eC_number=3.4.24.-;gene=rseP;inference=ab initio prediction:Prodigal:2.60,similar to AA sequence:RefSeq:YP_001600054.1,similar to AA sequence:UniProtKB:P0AEH1,protein motif:CLUSTERS:PRK10779,protein motif:Cdd:COG0264,protein motif:TIGRFAMs:TIGR00054,protein motif:Pfam:PF02163.16;locus_tag=DL20404_00044;product=integral membrane protein,Regulator of sigma E protease,zinc metallope…
DL20404|SC|contig000001	Prodigal:2.60	CDS	45455	47848	.	+	0	ID=DL20404_00045;gene=omp;inference=ab initio prediction:Prodigal:2.60,similar to AA sequence:RefSeq:YP_005892791.1,similar to AA sequence:UniProtKB:Q9K1H0,protein motif:CLUSTERS:PRK11067,protein motif:Cdd:COG4775,protein motif:TIGRFAMs:TIGR03303,protein motif:Pfam:PF01103.17;locus_tag=DL20404_00045;product=Outer-membrane protein assembly factor Omp85,Outer membrane protein omp85 precursor,outer …
DL20404|SC|contig000001	Prodigal:2.60	CDS	47914	48414	.	+	0	ID=DL20404_00046;gene=skp;inference=ab initio prediction:Prodigal:2.60,similar to AA sequence:RefSeq:YP_002003097.1,similar to AA sequence:UniProtKB:P0A1Z2,protein motif:CLUSTERS:PRK10780,protein motif:Cdd:COG2825,protein motif:Pfam:PF03938.8;locus_tag=DL20404_00046;product=Outer membrane protein OmpH%2C putative,Outer membrane protein ompH,periplasmic chaperone,Outer membrane protein,Outer membr…
DL20404|SC|contig000001	Prodigal:2.60	CDS	48447	49493	.	+	0	ID=DL20404_00047;eC_number=2.3.1.-;gene=lpxD;inference=ab initio prediction:Prodigal:2.60,similar to AA sequence:RefSeq:YP_001600057.1,similar to AA sequence:UniProtKB:Q9HXY6,protein motif:CLUSTERS:PRK00892,protein motif:Cdd:COG0052,protein motif:TIGRFAMs:TIGR01853,protein motif:Pfam:PF00132.18;locus_tag=DL20404_00047;product=UDP-3-O-[3-hydroxymyristoyl] glucosamine N-acyltransferase,UDP-3-O-acyl…
DL20404|SC|contig000001	Prodigal:2.60	CDS	49527	49976	.	+	0	ID=DL20404_00048;eC_number=4.2.1.-;gene=fabZ;inference=ab initio prediction:Prodigal:2.60,similar to AA sequence:RefSeq:YP_208834.1,similar to AA sequence:UniProtKB:P0A6Q6,protein motif:CLUSTERS:PRK00006,protein motif:TIGRFAMs:TIGR01750,protein motif:Pfam:PF07977.7;locus_tag=DL20404_00048;product=(3R)-hydroxymyristoyl-ACP dehydratase,(3R)-hydroxymyristoyl-[acyl-carrier-protein] dehydratase,(3R)-h…
DL20404|SC|contig000001	Prodigal:2.60	CDS	50272	50949	.	-	0	ID=DL20404_00049;inference=ab initio prediction:Prodigal:2.60,similar to AA sequence:RefSeq:YP_005897674.1,protein motif:Cdd:COG3676,protein motif:Pfam:PF12762.1;locus_tag=DL20404_00049;product=putative insertion element transposase,Transposase and inactivated derivatives,ISXO2-like transposase domain;protein_id=gnl|SC|DL20404_00049
DL20404|SC|contig000001	Prodigal:2.60	CDS	50974	51615	.	+	0	ID=DL20404_00050;inference=ab initio prediction:Prodigal:2.60,protein motif:Pfam:PF07751.5;locus_tag=DL20404_00050;product=Abi-like protein;protein_id=gnl|SC|DL20404_00050
DL20404|SC|contig000001	Prodigal:2.60	CDS	51658	52434	.	+	0	ID=DL20404_00051;eC_number=2.3.1.129,2.3.1.129;gene=lpxA;inference=ab initio prediction:Prodigal:2.60,similar to AA sequence:RefSeq:YP_208836.1,similar to AA sequence:UniProtKB:P0A722,protein motif:CLUSTERS:PRK05289,protein motif:Cdd:COG0110,protein motif:TIGRFAMs:TIGR01852,protein motif:Pfam:PF00132.18;locus_tag=DL20404_00051;product=UDP-N-acetylglucosamine acyltransferase,Acyl-[acyl-carrier-pro…
DL20404|SC|contig000001	Prodigal:2.60	CDS	52792	54183	.	+	0	ID=DL20404_00052;inference=ab initio prediction:Prodigal:2.60,similar to AA sequence:RefSeq:YP_208837.1,protein motif:Cdd:COG1115,protein motif:TIGRFAMs:TIGR00835,protein motif:Pfam:PF01235.11;locus_tag=DL20404_00052;product=amino-acid transporter,Na+/alanine symporter,amino acid carrier protein,Sodium:alanine symporter family;protein_id=gnl|SC|DL20404_00052
DL20404|SC|contig000001	Prodigal:2.60	CDS	54262	55518	.	+	0	ID=DL20404_00053;eC_number=1.4.99.1,1.4.3.19;gene=thiO;inference=ab initio prediction:Prodigal:2.60,similar to AA sequence:RefSeq:YP_208838.1,similar to AA sequence:UniProtKB:O31616,protein motif:CLUSTERS:PRK00711,protein motif:Cdd:COG0404,protein motif:TIGRFAMs:TIGR02352,protein motif:Pfam:PF01266.18;locus_tag=DL20404_00053;product=D-amino acid dehydrogenase small subunit,Glycine oxidase,D-amino…
DL20404|SC|contig000001	Prodigal:2.60	CDS	55699	56508	.	+	0	ID=DL20404_00054;gene=zupT;inference=ab initio prediction:Prodigal:2.60,similar to AA sequence:RefSeq:YP_005877763.1,similar to AA sequence:UniProtKB:P0A8H3,protein motif:CLUSTERS:PRK04201,protein motif:Pfam:PF02535.16;locus_tag=DL20404_00054;product=zinc transporter ZupT,Zinc transporter ZupT,zinc transporter ZupT,ZIP Zinc transporter;protein_id=gnl|SC|DL20404_00054
DL20404|SC|contig000001	Prodigal:2.60	CDS	56605	59442	.	+	0	ID=DL20404_00055;eC_number=6.1.1.9,6.1.1.9;gene=valS;inference=ab initio prediction:Prodigal:2.60,similar to AA sequence:RefSeq:YP_208839.1,similar to AA sequence:UniProtKB:P07118,protein motif:CLUSTERS:PRK05729,protein motif:Cdd:COG0525,protein motif:TIGRFAMs:TIGR00422,protein motif:Pfam:PF00133.16;locus_tag=DL20404_00055;product=valyl-tRNA synthetase,Valine--tRNA ligase,valyl-tRNA synthetase,Va…
DL20404|SC|contig000001	Prodigal:2.60	CDS	59772	60692	.	-	0	ID=DL20404_00056;gene=oxyR;inference=ab initio prediction:Prodigal:2.60,similar to AA sequence:RefSeq:YP_208843.1,similar to AA sequence:UniProtKB:P0ACQ4,protein motif:CLUSTERS:PRK11151,protein motif:TIGRFAMs:TIGR03339,protein motif:Pfam:PF03466.14;locus_tag=DL20404_00056;product=LysR family transcriptional regulator,Morphology and auto-aggregation control protein,DNA-binding transcriptional regu…
DL20404|SC|contig000001	Prodigal:2.60	CDS	60696	60959	.	-	0	ID=DL20404_00057;gene=minE;inference=ab initio prediction:Prodigal:2.60,similar to AA sequence:RefSeq:YP_208844.1,similar to AA sequence:UniProtKB:P58152,protein motif:CLUSTERS:PRK13989,protein motif:TIGRFAMs:TIGR01215,protein motif:Pfam:PF03776.8;locus_tag=DL20404_00057;product=cell division topological specificity factor MinE,Cell division topological specificity factor,cell division topologica…
DL20404|SC|contig000001	Prodigal:2.60	CDS	60963	61778	.	-	0	ID=DL20404_00058;gene=minD;inference=ab initio prediction:Prodigal:2.60,similar to AA sequence:RefSeq:YP_002003081.1,similar to AA sequence:UniProtKB:Q7DDS7,protein motif:CLUSTERS:PRK10818,protein motif:Cdd:COG2894,protein motif:TIGRFAMs:TIGR01968,protein motif:Pfam:PF01656.17;locus_tag=DL20404_00058;product=protein MinD,Cell division inhibitor MinD,cell division inhibitor MinD,Septum formation i…
DL20404|SC|contig000001	Prodigal:2.60	CDS	61806	62519	.	-	0	ID=DL20404_00059;gene=minC;inference=ab initio prediction:Prodigal:2.60,similar to AA sequence:RefSeq:YP_001600067.1,similar to AA sequence:UniProtKB:P18196,protein motif:CLUSTERS:PRK04516,protein motif:TIGRFAMs:TIGR01222,protein motif:Pfam:PF03775.10;locus_tag=DL20404_00059;product=septum formation inhibitor,Septum site-determining protein MinC,septum formation inhibitor,septum site-determining …
DL20404|SC|contig000001	Prodigal:2.60	CDS	62560	62715	.	-	0	ID=DL20404_00060;inference=ab initio prediction:Prodigal:2.60;locus_tag=DL20404_00060;product=hypothetical protein;protein_id=gnl|SC|DL20404_00060
DL20404|SC|contig000001	Prodigal:2.60	CDS	62666	63034	.	-	0	ID=DL20404_00061;gene=rplQ;inference=ab initio prediction:Prodigal:2.60,similar to AA sequence:RefSeq:YP_208846.1,similar to AA sequence:UniProtKB:P0AG44,protein motif:CLUSTERS:PRK05591,protein motif:Cdd:COG0203,protein motif:TIGRFAMs:TIGR00059,protein motif:Pfam:PF01196.13;locus_tag=DL20404_00061;product=50S ribosomal protein L17,50S ribosomal protein L17,50S ribosomal protein L17,Ribosomal prot…
DL20404|SC|contig000001	Prodigal:2.60	CDS	63058	64044	.	-	0	ID=DL20404_00062;eC_number=2.7.7.6,2.7.7.6;gene=rpoA;inference=ab initio prediction:Prodigal:2.60,similar to AA sequence:RefSeq:YP_208847.1,similar to AA sequence:UniProtKB:Q664U6,protein motif:CLUSTERS:PRK05182,protein motif:Cdd:COG0202,protein motif:TIGRFAMs:TIGR02027,protein motif:Pfam:PF03118.9;locus_tag=DL20404_00062;product=DNA-directed RNA polymerase subunit alpha,DNA-directed RNA polymera…
DL20404|SC|contig000001	Prodigal:2.60	CDS	64070	64690	.	-	0	ID=DL20404_00063;gene=rpsD;inference=ab initio prediction:Prodigal:2.60,similar to AA sequence:RefSeq:YP_208848.1,similar to AA sequence:UniProtKB:P0A7V8,protein motif:CLUSTERS:PRK05327,protein motif:TIGRFAMs:TIGR01017,protein motif:Pfam:PF00163.13;locus_tag=DL20404_00063;product=30S ribosomal protein S4,30S ribosomal protein S4,30S ribosomal protein S4,ribosomal protein S4,Ribosomal protein S4/S…
DL20404|SC|contig000001	Prodigal:2.60	CDS	64710	65105	.	-	0	ID=DL20404_00064;gene=rpsK;inference=ab initio prediction:Prodigal:2.60,similar to AA sequence:RefSeq:YP_208849.1,similar to AA sequence:UniProtKB:P0A7R9,protein motif:CLUSTERS:PRK05309,protein motif:Cdd:COG0100,protein motif:TIGRFAMs:TIGR03632,protein motif:Pfam:PF00411.13;locus_tag=DL20404_00064;product=30S ribosomal protein S11,30S ribosomal protein S11,30S ribosomal protein S11,Ribosomal prot…
DL20404|SC|contig000001	Prodigal:2.60	CDS	65125	65487	.	-	0	ID=DL20404_00065;gene=rpsM;inference=ab initio prediction:Prodigal:2.60,similar to AA sequence:RefSeq:YP_208850.1,similar to AA sequence:UniProtKB:P0A7S9,protein motif:CLUSTERS:PRK05179,protein motif:Cdd:COG0099,protein motif:TIGRFAMs:TIGR03631,protein motif:Pfam:PF00416.16;locus_tag=DL20404_00065;product=30S ribosomal protein S13,30S ribosomal protein S13,30S ribosomal protein S13,Ribosomal prot…
DL20404|SC|contig000001	Prodigal:2.60	CDS	65687	65905	.	-	0	ID=DL20404_00066;gene=infA;inference=ab initio prediction:Prodigal:2.60,similar to AA sequence:RefSeq:YP_208851.1,similar to AA sequence:UniProtKB:P69222,protein motif:CLUSTERS:PRK00276,protein motif:TIGRFAMs:TIGR00008,protein motif:Pfam:PF01176.13;locus_tag=DL20404_00066;product=translation initiation factor IF-1,Translation initiation factor IF-1,translation initiation factor IF-1,translation i…
DL20404|SC|contig000001	Prodigal:2.60	CDS	65910	67034	.	-	0	ID=DL20404_00067;gene=secY;inference=ab initio prediction:Prodigal:2.60,similar to AA sequence:RefSeq:YP_208852.1,similar to AA sequence:UniProtKB:P0AGA2,protein motif:CLUSTERS:PRK09204,protein motif:Cdd:COG0201,protein motif:TIGRFAMs:TIGR00967,protein motif:Pfam:PF00344.14;locus_tag=DL20404_00067;product=preprotein translocase subunit SecY,hypothetical protein,preprotein translocase subunit SecY…
DL20404|SC|contig000001	Prodigal:2.60	CDS	67459	67626	.	-	0	ID=DL20404_00068;inference=ab initio prediction:Prodigal:2.60;locus_tag=DL20404_00068;product=hypothetical protein;protein_id=gnl|SC|DL20404_00068
DL20404|SC|contig000001	Prodigal:2.60	CDS	67668	67853	.	-	0	ID=DL20404_00069;gene=rpmD;inference=ab initio prediction:Prodigal:2.60,similar to AA sequence:RefSeq:YP_208854.1,similar to AA sequence:UniProtKB:Q9HWF3,protein motif:CLUSTERS:PRK05611,protein motif:TIGRFAMs:TIGR01308,protein motif:Pfam:PF00327.14;locus_tag=DL20404_00069;product=50S ribosomal protein L30,50S ribosomal protein L30,50S ribosomal protein L30,ribosomal protein L30,Ribosomal protein …
DL20404|SC|contig000001	Prodigal:2.60	CDS	67846	68364	.	-	0	ID=DL20404_00070;gene=rpsE;inference=ab initio prediction:Prodigal:2.60,similar to AA sequence:RefSeq:YP_208855.1,similar to AA sequence:UniProtKB:P0A7W4,protein motif:CLUSTERS:PRK00550,protein motif:Cdd:COG0098,protein motif:TIGRFAMs:TIGR01021,protein motif:Pfam:PF03719.9;locus_tag=DL20404_00070;product=30S ribosomal protein S5,30S ribosomal protein S5,30S ribosomal protein S5,Ribosomal protein …
DL20404|SC|contig000001	Prodigal:2.60	CDS	68383	68736	.	-	0	ID=DL20404_00071;gene=rplR;inference=ab initio prediction:Prodigal:2.60,similar to AA sequence:RefSeq:YP_208856.1,similar to AA sequence:UniProtKB:Q6N4U9,protein motif:CLUSTERS:PRK05593,protein motif:TIGRFAMs:TIGR00060,protein motif:Pfam:PF00861.16;locus_tag=DL20404_00071;product=50S ribosomal protein L18,RRP-L18,50S ribosomal protein L18,ribosomal protein L18,Ribosomal L18p/L5e family;protein_id…
DL20404|SC|contig000001	Prodigal:2.60	CDS	68750	69283	.	-	0	ID=DL20404_00072;gene=rplF;inference=ab initio prediction:Prodigal:2.60,similar to AA sequence:RefSeq:YP_208857.1,similar to AA sequence:UniProtKB:Q9K1I3,protein motif:CLUSTERS:PRK05498,protein motif:TIGRFAMs:TIGR03654,protein motif:Pfam:PF00347.17;locus_tag=DL20404_00072;product=50S ribosomal protein L6,50S ribosomal protein L6,50S ribosomal protein L6,ribosomal protein L6,Ribosomal protein L6;p…
DL20404|SC|contig000001	Prodigal:2.60	CDS	69297	69689	.	-	0	ID=DL20404_00073;gene=rpsH;inference=ab initio prediction:Prodigal:2.60,similar to AA sequence:RefSeq:YP_208858.1,similar to AA sequence:UniProtKB:Q3YWV3,protein motif:CLUSTERS:PRK00136,protein motif:Cdd:COG0096,protein motif:Pfam:PF00410.13;locus_tag=DL20404_00073;product=30S ribosomal protein S8,30S ribosomal protein S8,30S ribosomal protein S8,Ribosomal protein S8,Ribosomal protein S8;protein_…
DL20404|SC|contig000001	Prodigal:2.60	CDS	69705	70010	.	-	0	ID=DL20404_00074;gene=rpsN;inference=ab initio prediction:Prodigal:2.60,similar to AA sequence:RefSeq:YP_208859.1,similar to AA sequence:UniProtKB:P0AG59,protein motif:CLUSTERS:PRK08881,protein motif:Pfam:PF00253.15;locus_tag=DL20404_00074;product=30S ribosomal protein S14,30S ribosomal protein S14,30S ribosomal protein S14,Ribosomal protein S14p/S29e;protein_id=gnl|SC|DL20404_00074
DL20404|SC|contig000001	Prodigal:2.60	CDS	70013	70552	.	-	0	ID=DL20404_00075;gene=rplE;inference=ab initio prediction:Prodigal:2.60,similar to AA sequence:RefSeq:YP_208860.1,similar to AA sequence:UniProtKB:P62399,protein motif:CLUSTERS:PRK00010,protein motif:Cdd:COG0094,protein motif:Pfam:PF00673.15;locus_tag=DL20404_00075;product=50S ribosomal protein L5,50S ribosomal protein L5,50S ribosomal protein L5,Ribosomal protein L5,ribosomal L5P family C-termin…
DL20404|SC|contig000001	Prodigal:2.60	CDS	70562	70885	.	-	0	ID=DL20404_00076;gene=rplX;inference=ab initio prediction:Prodigal:2.60,similar to AA sequence:RefSeq:YP_005896938.1,similar to AA sequence:UniProtKB:P60624,protein motif:CLUSTERS:PRK00004,protein motif:TIGRFAMs:TIGR01079,protein motif:Pfam:PF00467.23;locus_tag=DL20404_00076;product=50S ribosomal protein L24,50S ribosomal protein L24,50S ribosomal protein L24,ribosomal protein L24,KOW motif;prote…
DL20404|SC|contig000001	Prodigal:2.60	CDS	70897	71265	.	-	0	ID=DL20404_00077;gene=rplN;inference=ab initio prediction:Prodigal:2.60,similar to AA sequence:RefSeq:YP_208862.1,similar to AA sequence:UniProtKB:Q7DDT2,protein motif:CLUSTERS:PRK05483,protein motif:Cdd:COG0093,protein motif:TIGRFAMs:TIGR01067,protein motif:Pfam:PF00238.13;locus_tag=DL20404_00077;product=50S ribosomal protein L14,50S ribosomal protein L14,50S ribosomal protein L14,Ribosomal prot…
DL20404|SC|contig000001	Prodigal:2.60	CDS	71487	71750	.	-	0	ID=DL20404_00078;gene=rpsQ;inference=ab initio prediction:Prodigal:2.60,similar to AA sequence:RefSeq:YP_208863.1,similar to AA sequence:UniProtKB:Q1R616,protein motif:CLUSTERS:PRK05610,protein motif:TIGRFAMs:TIGR03635,protein motif:Pfam:PF00366.14;locus_tag=DL20404_00078;product=30S ribosomal protein S17,30S ribosomal protein S17,30S ribosomal protein S17,30S ribosomal protein S17,Ribosomal prot…
DL20404|SC|contig000001	Prodigal:2.60	CDS	71750	71941	.	-	0	ID=DL20404_00079;gene=rpmC;inference=ab initio prediction:Prodigal:2.60,similar to AA sequence:RefSeq:YP_208864.1,similar to AA sequence:UniProtKB:Q9HWE3,protein motif:CLUSTERS:PRK00306,protein motif:Cdd:COG0255,protein motif:TIGRFAMs:TIGR00012,protein motif:Pfam:PF00831.17;locus_tag=DL20404_00079;product=50S ribosomal protein L29,50S ribosomal protein L29,50S ribosomal protein L29,Ribosomal prot…
DL20404|SC|contig000001	Prodigal:2.60	CDS	71944	72411	.	+	0	ID=DL20404_00080;inference=ab initio prediction:Prodigal:2.60;locus_tag=DL20404_00080;product=hypothetical protein;protein_id=gnl|SC|DL20404_00080
DL20404|SC|contig000001	Prodigal:2.60	CDS	72341	73033	.	-	0	ID=DL20404_00081;gene=rpsC;inference=ab initio prediction:Prodigal:2.60,similar to AA sequence:RefSeq:YP_004047731.1,similar to AA sequence:UniProtKB:P0A7V3,protein motif:CLUSTERS:PRK00310,protein motif:Cdd:COG4933,protein motif:TIGRFAMs:TIGR01009,protein motif:Pfam:PF00189.14;locus_tag=DL20404_00081;product=30S ribosomal protein S3,30S ribosomal protein S3,30S ribosomal protein S3,Uncharacterize…
DL20404|SC|contig000001	Prodigal:2.60	CDS	73043	73372	.	-	0	ID=DL20404_00082;gene=rplV;inference=ab initio prediction:Prodigal:2.60,similar to AA sequence:RefSeq:YP_208867.1,similar to AA sequence:UniProtKB:Q7DDT5,protein motif:CLUSTERS:PRK00565,protein motif:TIGRFAMs:TIGR01044,protein motif:Pfam:PF00237.13;locus_tag=DL20404_00082;product=50S ribosomal protein L22,50S ribosomal protein L22,50S ribosomal protein L22,ribosomal protein L22,Ribosomal protein …
DL20404|SC|contig000001	Prodigal:2.60	CDS	73381	73659	.	-	0	ID=DL20404_00083;gene=rpsS;inference=ab initio prediction:Prodigal:2.60,similar to AA sequence:RefSeq:YP_208868.1,similar to AA sequence:UniProtKB:P0A7U3,protein motif:CLUSTERS:PRK00357,protein motif:Cdd:COG0185,protein motif:TIGRFAMs:TIGR01050,protein motif:Pfam:PF00203.15;locus_tag=DL20404_00083;product=30S ribosomal protein S19,30S ribosomal protein S19,30S ribosomal protein S19,Ribosomal prot…
DL20404|SC|contig000001	Prodigal:2.60	CDS	73666	74499	.	-	0	ID=DL20404_00084;gene=rplB;inference=ab initio prediction:Prodigal:2.60,similar to AA sequence:RefSeq:YP_208869.1,similar to AA sequence:UniProtKB:P60422,protein motif:CLUSTERS:PRK09374,protein motif:Cdd:COG0090,protein motif:TIGRFAMs:TIGR01171,protein motif:Pfam:PF03947.12;locus_tag=DL20404_00084;product=50S ribosomal protein L2,50S ribosomal protein L2,50S ribosomal protein L2,Ribosomal protein…
DL20404|SC|contig000001	Prodigal:2.60	CDS	74505	74819	.	-	0	ID=DL20404_00085;gene=rplW;inference=ab initio prediction:Prodigal:2.60,similar to AA sequence:RefSeq:YP_208870.1,similar to AA sequence:UniProtKB:Q9K1I6,protein motif:CLUSTERS:PRK05738,protein motif:Cdd:COG0089,protein motif:TIGRFAMs:TIGR03636,protein motif:Pfam:PF00276.14;locus_tag=DL20404_00085;product=50S ribosomal protein L23,50S ribosomal protein L23,50S ribosomal protein L23,Ribosomal prot…
DL20404|SC|contig000001	Prodigal:2.60	CDS	74816	75436	.	-	0	ID=DL20404_00086;gene=rplD;inference=ab initio prediction:Prodigal:2.60,similar to AA sequence:RefSeq:YP_208871.1,similar to AA sequence:UniProtKB:P60726,protein motif:CLUSTERS:PRK05319,protein motif:TIGRFAMs:TIGR03953,protein motif:Pfam:PF00573.16;locus_tag=DL20404_00086;product=50S ribosomal protein L4,50S ribosomal protein L4,50S ribosomal protein L4,50S ribosomal protein L4,Ribosomal protein …
DL20404|SC|contig000001	Prodigal:2.60	CDS	75436	76080	.	-	0	ID=DL20404_00087;gene=rplC;inference=ab initio prediction:Prodigal:2.60,similar to AA sequence:RefSeq:YP_208872.1,similar to AA sequence:UniProtKB:P60438,protein motif:CLUSTERS:PRK00001,protein motif:Cdd:COG0087,protein motif:TIGRFAMs:TIGR03625,protein motif:Pfam:PF00297.16;locus_tag=DL20404_00087;product=50S ribosomal protein L3,50S ribosomal protein L3,50S ribosomal protein L3,Ribosomal protein…
DL20404|SC|contig000001	Prodigal:2.60	CDS	76534	76878	.	-	0	ID=DL20404_00088;inference=ab initio prediction:Prodigal:2.60,similar to AA sequence:RefSeq:YP_005893056.1,protein motif:Pfam:PF01609.15;locus_tag=DL20404_00088;product=IS1106 transposase,Transposase DDE domain;protein_id=gnl|SC|DL20404_00088
DL20404|SC|contig000001	Prodigal:2.60	CDS	76832	76963	.	-	0	ID=DL20404_00089;inference=ab initio prediction:Prodigal:2.60,similar to AA sequence:RefSeq:YP_005893055.1;locus_tag=DL20404_00089;product=IS1106 transposase;protein_id=gnl|SC|DL20404_00089
DL20404|SC|contig000001	Prodigal:2.60	CDS	77084	77395	.	-	0	ID=DL20404_00090;gene=rpsJ;inference=ab initio prediction:Prodigal:2.60,similar to AA sequence:RefSeq:YP_208874.1,similar to AA sequence:UniProtKB:P0A7R5,protein motif:CLUSTERS:PRK00596,protein motif:TIGRFAMs:TIGR01049,protein motif:Pfam:PF00338.16;locus_tag=DL20404_00090;product=30S ribosomal protein S10,30S ribosomal protein S10,30S ribosomal protein S10,ribosomal protein S10,Ribosomal protein …
DL20404|SC|contig000001	Prodigal:2.60	CDS	77413	78597	.	-	0	ID=DL20404_00091;eC_number=3.6.5.3;gene=tufA_1;inference=ab initio prediction:Prodigal:2.60,similar to AA sequence:RefSeq:YP_208875.1,similar to AA sequence:UniProtKB:P64027,protein motif:CLUSTERS:PRK12735,protein motif:Cdd:COG0050,protein motif:TIGRFAMs:TIGR00485,protein motif:Pfam:PF00009.21;locus_tag=DL20404_00091;product=elongation factor Tu,Elongation factor Tu,elongation factor Tu,GTPases -…
DL20404|SC|contig000001	Prodigal:2.60	CDS	78685	80790	.	-	0	ID=DL20404_00092;gene=fusA;inference=ab initio prediction:Prodigal:2.60,similar to AA sequence:RefSeq:YP_208876.1,similar to AA sequence:UniProtKB:Q9K1I8,protein motif:CLUSTERS:PRK00007,protein motif:Cdd:COG0050,protein motif:TIGRFAMs:TIGR00484,protein motif:Pfam:PF00009.21;locus_tag=DL20404_00092;product=elongation factor G,Elongation factor G,elongation factor G,GTPases - translation elongation…
DL20404|SC|contig000001	Prodigal:2.60	CDS	80809	81279	.	-	0	ID=DL20404_00093;gene=rpsG;inference=ab initio prediction:Prodigal:2.60,similar to AA sequence:RefSeq:YP_208877.1,similar to AA sequence:UniProtKB:P02359,protein motif:CLUSTERS:PRK05302,protein motif:Cdd:COG0049,protein motif:TIGRFAMs:TIGR01029,protein motif:Pfam:PF00177.15;locus_tag=DL20404_00093;product=30S ribosomal protein S7,30S ribosomal protein S7,30S ribosomal protein S7,Ribosomal protein…
DL20404|SC|contig000001	Prodigal:2.60	CDS	81397	81768	.	-	0	ID=DL20404_00094;gene=rpsL;inference=ab initio prediction:Prodigal:2.60,similar to AA sequence:RefSeq:YP_208878.1,similar to AA sequence:UniProtKB:P0A7S3,protein motif:CLUSTERS:PRK05163,protein motif:Cdd:COG0048,protein motif:TIGRFAMs:TIGR00981,protein motif:Pfam:PF00164.19;locus_tag=DL20404_00094;product=30S ribosomal protein S12,30S ribosomal protein S12,30S ribosomal protein S12,Ribosomal prot…
DL20404|SC|contig000001	Prodigal:2.60	CDS	82026	86201	.	-	0	ID=DL20404_00095;eC_number=2.7.7.6,2.7.7.6;gene=rpoC;inference=ab initio prediction:Prodigal:2.60,similar to AA sequence:RefSeq:YP_208883.1,similar to AA sequence:UniProtKB:P0A8T7,protein motif:CLUSTERS:PRK00566,protein motif:Cdd:COG0086,protein motif:TIGRFAMs:TIGR02386,protein motif:Pfam:PF04997.6;locus_tag=DL20404_00095;product=DNA-directed RNA polymerase subunit beta',DNA-directed RNA polymera…
DL20404|SC|contig000001	Prodigal:2.60	CDS	86358	90536	.	-	0	ID=DL20404_00096;eC_number=2.7.7.6,2.7.7.6;gene=rpoB;inference=ab initio prediction:Prodigal:2.60,similar to AA sequence:RefSeq:YP_974254.1,similar to AA sequence:UniProtKB:Q4K526,protein motif:CLUSTERS:PRK00405,protein motif:TIGRFAMs:TIGR02013,protein motif:Pfam:PF00562.22;locus_tag=DL20404_00096;product=DNA-directed RNA polymerase subunit beta,DNA-directed RNA polymerase subunit beta,DNA-direct…
DL20404|SC|contig000001	Prodigal:2.60	CDS	90727	91098	.	-	0	ID=DL20404_00097;gene=rplL;inference=ab initio prediction:Prodigal:2.60,similar to AA sequence:RefSeq:YP_208885.1,similar to AA sequence:UniProtKB:E6MUA0,protein motif:CLUSTERS:PRK00157,protein motif:TIGRFAMs:TIGR00855,protein motif:Pfam:PF00542.13;locus_tag=DL20404_00097;product=50S ribosomal protein L7/L12,50S ribosomal protein L7/L12,50S ribosomal protein L7/L12,ribosomal protein L7/L12,Riboso…
DL20404|SC|contig000001	Prodigal:2.60	CDS	91156	91656	.	-	0	ID=DL20404_00098;gene=rplJ;inference=ab initio prediction:Prodigal:2.60,similar to AA sequence:RefSeq:YP_208886.1,similar to AA sequence:UniProtKB:P42923,protein motif:CLUSTERS:PRK00099,protein motif:Cdd:COG0244,protein motif:Pfam:PF00466.14;locus_tag=DL20404_00098;product=50S ribosomal protein L10,Vegetative protein 300,50S ribosomal protein L10,Ribosomal protein L10,Ribosomal protein L10;protei…
DL20404|SC|contig000001	Prodigal:2.60	CDS	91886	92581	.	-	0	ID=DL20404_00099;gene=rplA;inference=ab initio prediction:Prodigal:2.60,similar to AA sequence:RefSeq:YP_208887.1,similar to AA sequence:UniProtKB:P0A7L0,protein motif:CLUSTERS:PRK05424,protein motif:TIGRFAMs:TIGR01169,protein motif:Pfam:PF00687.15;locus_tag=DL20404_00099;product=50S ribosomal protein L1,50S ribosomal protein L1,50S ribosomal protein L1,ribosomal protein L1,Ribosomal protein L1p/…
DL20404|SC|contig000001	Prodigal:2.60	CDS	92581	93015	.	-	0	ID=DL20404_00100;gene=rplK;inference=ab initio prediction:Prodigal:2.60,similar to AA sequence:RefSeq:YP_208888.1,similar to AA sequence:UniProtKB:P0A7J7,protein motif:CLUSTERS:PRK00140,protein motif:TIGRFAMs:TIGR01632,protein motif:Pfam:PF03946.8;locus_tag=DL20404_00100;product=50S ribosomal protein L11,50S ribosomal protein L11,50S ribosomal protein L11,ribosomal protein L11,Ribosomal protein L…
DL20404|SC|contig000001	Prodigal:2.60	CDS	93116	93652	.	-	0	ID=DL20404_00101;gene=nusG;inference=ab initio prediction:Prodigal:2.60,similar to AA sequence:RefSeq:YP_208889.1,similar to AA sequence:UniProtKB:P0AFG0,protein motif:CLUSTERS:PRK05609,protein motif:TIGRFAMs:TIGR00922,protein motif:Pfam:PF02357.13;locus_tag=DL20404_00101;product=transcription antitermination protein NusG,Transcription antitermination protein nusG,transcription antitermination pr…
DL20404|SC|contig000001	Prodigal:2.60	CDS	93654	93932	.	-	0	ID=DL20404_00102;gene=secE;inference=ab initio prediction:Prodigal:2.60,similar to AA sequence:RefSeq:YP_208890.1,protein motif:CLUSTERS:PRK07597,protein motif:TIGRFAMs:TIGR00964,protein motif:Pfam:PF00584.14;locus_tag=DL20404_00102;product=preprotein translocase subunit SecE,preprotein translocase subunit SecE,preprotein translocase%2C SecE subunit,SecE/Sec61-gamma subunits of protein translocat…
DL20404|SC|contig000001	Aragorn:1.2.36	tRNA	94047	94122	.	-	0	ID=DL20404_00103;inference=COORDINATES:profile:Aragorn:1.2.36;locus_tag=DL20404_00103;product=tRNA-Trp(cca)
DL20404|SC|contig000001	Prodigal:2.60	CDS	94129	95313	.	-	0	ID=DL20404_00104;eC_number=3.6.5.3;gene=tufA_2;inference=ab initio prediction:Prodigal:2.60,similar to AA sequence:RefSeq:YP_208875.1,similar to AA sequence:UniProtKB:P64027,protein motif:CLUSTERS:PRK12735,protein motif:Cdd:COG0050,protein motif:TIGRFAMs:TIGR00485,protein motif:Pfam:PF00009.21;locus_tag=DL20404_00104;product=elongation factor Tu,Elongation factor Tu,elongation factor Tu,GTPases -…
DL20404|SC|contig000001	Aragorn:1.2.36	tRNA	95362	95436	.	-	0	ID=DL20404_00105;inference=COORDINATES:profile:Aragorn:1.2.36;locus_tag=DL20404_00105;product=tRNA-Thr(ggt)
DL20404|SC|contig000001	Aragorn:1.2.36	tRNA	95446	95519	.	-	0	ID=DL20404_00106;inference=COORDINATES:profile:Aragorn:1.2.36;locus_tag=DL20404_00106;product=tRNA-Gly(tcc)
DL20404|SC|contig000001	Aragorn:1.2.36	tRNA	95550	95633	.	-	0	ID=DL20404_00107;inference=COORDINATES:profile:Aragorn:1.2.36;locus_tag=DL20404_00107;product=tRNA-Tyr(gta)
DL20404|SC|contig000001	Prodigal:2.60	CDS	95730	95981	.	-	0	ID=DL20404_00108;gene=fdx_1;inference=ab initio prediction:Prodigal:2.60,similar to AA sequence:RefSeq:YP_208892.1,similar to AA sequence:UniProtKB:P00208,protein motif:CLUSTERS:PRK07118,protein motif:Cdd:COG2768,protein motif:TIGRFAMs:TIGR01944,protein motif:Pfam:PF00037.21;locus_tag=DL20404_00108;product=ferredoxin,Ferredoxin,ferredoxin,Uncharacterized Fe-S center protein,electron transport com…
DL20404|SC|contig000001	Prodigal:2.60	CDS	96104	96673	.	-	0	ID=DL20404_00109;eC_number=2.1.1.171;gene=rsmD;inference=ab initio prediction:Prodigal:2.60,similar to AA sequence:RefSeq:YP_001600112.1,similar to AA sequence:UniProtKB:P0ADX9,protein motif:CLUSTERS:PRK10909,protein motif:Cdd:COG2813,protein motif:TIGRFAMs:TIGR00095,protein motif:Pfam:PF03602.9;locus_tag=DL20404_00109;product=DNA methylase,Ribosomal RNA small subunit methyltransferase D,16S rRNA…
DL20404|SC|contig000001	Prodigal:2.60	CDS	96762	97139	.	-	0	ID=DL20404_00110;inference=ab initio prediction:Prodigal:2.60,similar to AA sequence:RefSeq:YP_005877711.1,protein motif:Cdd:COG3800,protein motif:TIGRFAMs:TIGR00270,protein motif:Pfam:PF12844.1;locus_tag=DL20404_00110;product=putative DNA-binding protein,Predicted transcriptional regulator,conserved hypothetical protein,Helix-turn-helix domain;protein_id=gnl|SC|DL20404_00110
DL20404|SC|contig000001	Prodigal:2.60	CDS	97830	98525	.	+	0	ID=DL20404_00111;inference=ab initio prediction:Prodigal:2.60;locus_tag=DL20404_00111;product=hypothetical protein;protein_id=gnl|SC|DL20404_00111
DL20404|SC|contig000001	Prodigal:2.60	CDS	98598	100904	.	-	0	ID=DL20404_00112;eC_number=5.99.1.2,5.99.1.2;gene=topA;inference=ab initio prediction:Prodigal:2.60,similar to AA sequence:RefSeq:YP_005881787.1,similar to AA sequence:UniProtKB:Q7A5Y5,protein motif:CLUSTERS:PRK06599,protein motif:Cdd:COG0551,protein motif:TIGRFAMs:TIGR01051,protein motif:Pfam:PF01131.14;locus_tag=DL20404_00112;product=DNA topoisomerase I,DNA topoisomerase 1,DNA topoisomerase I,Z…
DL20404|SC|contig000001	Prodigal:2.60	CDS	100976	101437	.	-	0	ID=DL20404_00113;inference=ab initio prediction:Prodigal:2.60,similar to AA sequence:RefSeq:YP_002003030.1,protein motif:CLUSTERS:PRK03430,protein motif:Cdd:COG2922,protein motif:Pfam:PF04361.7;locus_tag=DL20404_00113;product=Protein smg-like protein,hypothetical protein,Uncharacterized protein conserved in bacteria,Protein of unknown function (DUF494);protein_id=gnl|SC|DL20404_00113
DL20404|SC|contig000001	Prodigal:2.60	CDS	101463	102656	.	-	0	ID=DL20404_00114;gene=smf;inference=ab initio prediction:Prodigal:2.60,similar to AA sequence:RefSeq:YP_974239.1,similar to AA sequence:UniProtKB:P39813,protein motif:CLUSTERS:PRK10736,protein motif:TIGRFAMs:TIGR00732,protein motif:Pfam:PF02481.9;locus_tag=DL20404_00114;product=SMF-family protein,hypothetical protein,hypothetical protein,DNA protecting protein DprA,DNA recombination-mediator prot…
DL20404|SC|contig000001	Prodigal:2.60	CDS	102747	104024	.	-	0	ID=DL20404_00115;gene=ntrX;inference=ab initio prediction:Prodigal:2.60,similar to AA sequence:RefSeq:YP_003084060.1,similar to AA sequence:UniProtKB:P14375,protein motif:CLUSTERS:PRK11361,protein motif:Cdd:COG3829,protein motif:TIGRFAMs:TIGR01818,protein motif:Pfam:PF00072.18;locus_tag=DL20404_00115;product=nitrogen assimilation regulatory protein NtrX,Transcriptional regulatory protein ZraR,ace…
DL20404|SC|contig000001	Prodigal:2.60	CDS	104017	106134	.	-	0	ID=DL20404_00116;eC_number=2.7.13.3;gene=kinB;inference=ab initio prediction:Prodigal:2.60,similar to AA sequence:RefSeq:YP_208899.1,similar to AA sequence:UniProtKB:O34206,protein motif:CLUSTERS:PRK11360,protein motif:Cdd:COG5000,protein motif:TIGRFAMs:TIGR02966,protein motif:Pfam:PF02518.20;locus_tag=DL20404_00116;product=two-component system sensor kinase,Alginate biosynthesis sensor protein k…
DL20404|SC|contig000001	Prodigal:2.60	CDS	106134	106733	.	-	0	ID=DL20404_00117;inference=ab initio prediction:Prodigal:2.60;locus_tag=DL20404_00117;product=hypothetical protein;protein_id=gnl|SC|DL20404_00117
DL20404|SC|contig000001	Prodigal:2.60	CDS	106699	107958	.	-	0	ID=DL20404_00118;eC_number=2.1.1.176;gene=rsmB_1;inference=ab initio prediction:Prodigal:2.60,similar to AA sequence:RefSeq:YP_208901.1,similar to AA sequence:UniProtKB:P36929,protein motif:CLUSTERS:PRK10901,protein motif:Cdd:COG0144,protein motif:TIGRFAMs:TIGR00563,protein motif:Pfam:PF01189.11;locus_tag=DL20404_00118;product=16S RNA methyltransferase,Ribosomal RNA small subunit methyltransferas…
DL20404|SC|contig000001	Prodigal:2.60	CDS	108037	108963	.	-	0	ID=DL20404_00119;eC_number=2.1.2.9,2.1.2.9;gene=fmt;inference=ab initio prediction:Prodigal:2.60,similar to AA sequence:RefSeq:YP_004047691.1,similar to AA sequence:UniProtKB:P23882,protein motif:CLUSTERS:PRK00005,protein motif:Cdd:COG0299,protein motif:TIGRFAMs:TIGR00460,protein motif:Pfam:PF00551.13;locus_tag=DL20404_00119;product=methionyl-tRNA formyltransferase,Methionyl-tRNA formyltransferas…
DL20404|SC|contig000001	Prodigal:2.60	CDS	109050	109553	.	-	0	ID=DL20404_00120;eC_number=3.5.1.88;gene=def;inference=ab initio prediction:Prodigal:2.60,similar to AA sequence:RefSeq:YP_002003021.1,similar to AA sequence:UniProtKB:Q9I7A8,protein motif:CLUSTERS:PRK00150,protein motif:Cdd:COG0242,protein motif:TIGRFAMs:TIGR00079,protein motif:Pfam:PF01327.15;locus_tag=DL20404_00120;product=peptide deformylase,Peptide deformylase,peptide deformylase,N-formylmet…
DL20404|SC|contig000001	Prodigal:2.60	CDS	109737	110954	.	+	0	ID=DL20404_00121;inference=ab initio prediction:Prodigal:2.60,similar to AA sequence:RefSeq:YP_005877699.1,protein motif:CLUSTERS:PRK11198,protein motif:Pfam:PF01476.14;locus_tag=DL20404_00121;product=putative peptidoglycan-binding periplasmic protein,LysM domain/BON superfamily protein,LysM domain;protein_id=gnl|SC|DL20404_00121
DL20404|SC|contig000001	Prodigal:2.60	CDS	111017	111676	.	-	0	ID=DL20404_00122;inference=ab initio prediction:Prodigal:2.60,similar to AA sequence:RefSeq:YP_005881777.1;locus_tag=DL20404_00122;product=putative inner membrane protein;protein_id=gnl|SC|DL20404_00122
DL20404|SC|contig000001	Prodigal:2.60	CDS	111747	112205	.	-	0	ID=DL20404_00123;eC_number=2.1.3.2;gene=pyrI;inference=ab initio prediction:Prodigal:2.60,similar to AA sequence:RefSeq:YP_208908.1,similar to AA sequence:UniProtKB:P0A7F3,protein motif:CLUSTERS:PRK00893,protein motif:TIGRFAMs:TIGR00240,protein motif:Pfam:PF01948.12;locus_tag=DL20404_00123;product=aspartate carbamoyltransferase,Aspartate carbamoyltransferase regulatory chain,aspartate carbamoyltr…
DL20404|SC|contig000001	Prodigal:2.60	CDS	112215	113135	.	-	0	ID=DL20404_00124;eC_number=2.1.3.2,2.1.3.2;gene=pyrB;inference=ab initio prediction:Prodigal:2.60,similar to AA sequence:RefSeq:YP_208909.1,similar to AA sequence:UniProtKB:P0A786,protein motif:CLUSTERS:PRK00856,protein motif:Cdd:COG0540,protein motif:TIGRFAMs:TIGR00670,protein motif:Pfam:PF02729.15;locus_tag=DL20404_00124;product=aspartate carbamoyltransferase,Aspartate carbamoyltransferase cata…
DL20404|SC|contig000001	Prodigal:2.60	CDS	113374	114216	.	+	0	ID=DL20404_00125;inference=ab initio prediction:Prodigal:2.60,similar to AA sequence:RefSeq:YP_002003014.1,protein motif:CLUSTERS:PRK10146,protein motif:Cdd:COG3393,protein motif:TIGRFAMs:TIGR01575,protein motif:Pfam:PF12112.2;locus_tag=DL20404_00125;product=PhnO-like protein,aminoalkylphosphonic acid N-acetyltransferase,Predicted acetyltransferase,ribosomal-protein-alanine acetyltransferase,Prot…
DL20404|SC|contig000001	Prodigal:2.60	CDS	114213	114371	.	+	0	ID=DL20404_00126;inference=ab initio prediction:Prodigal:2.60,similar to AA sequence:RefSeq:YP_001600132.1;locus_tag=DL20404_00126;product=lipoprotein;protein_id=gnl|SC|DL20404_00126
DL20404|SC|contig000001	Prodigal:2.60	CDS	114616	115173	.	+	0	ID=DL20404_00127;inference=ab initio prediction:Prodigal:2.60,similar to AA sequence:RefSeq:YP_004048956.1;locus_tag=DL20404_00127;product=integral membrane protein;protein_id=gnl|SC|DL20404_00127
DL20404|SC|contig000001	Prodigal:2.60	CDS	115479	116171	.	+	0	ID=DL20404_00128;eC_number=3.4.22.-;inference=ab initio prediction:Prodigal:2.60,similar to AA sequence:RefSeq:YP_005892875.1,protein motif:TIGRFAMs:TIGR03796,protein motif:Pfam:PF03412.1;locus_tag=DL20404_00128;product=microcin-H47 secretion/processing ATP-binding protein mchF,NHLM bacteriocin system ABC transporter%2C peptidase/ATP-binding protein,Peptidase C39 family;protein_id=gnl|SC|DL20404_…
DL20404|SC|contig000001	Prodigal:2.60	CDS	116448	116966	.	-	0	ID=DL20404_00129;inference=ab initio prediction:Prodigal:2.60,similar to AA sequence:RefSeq:YP_001600136.1;locus_tag=DL20404_00129;product=integral membrane protein;protein_id=gnl|SC|DL20404_00129
DL20404|SC|contig000001	Prodigal:2.60	CDS	117242	117724	.	-	0	ID=DL20404_00130;inference=ab initio prediction:Prodigal:2.60,similar to AA sequence:RefSeq:YP_002003011.1,protein motif:Cdd:COG3676,protein motif:Pfam:PF12762.1;locus_tag=DL20404_00130;product=IS1016 transposase,Transposase and inactivated derivatives,ISXO2-like transposase domain;protein_id=gnl|SC|DL20404_00130
DL20404|SC|contig000001	Prodigal:2.60	CDS	117804	117950	.	+	0	ID=DL20404_00131;inference=ab initio prediction:Prodigal:2.60;locus_tag=DL20404_00131;product=hypothetical protein;protein_id=gnl|SC|DL20404_00131
DL20404|SC|contig000001	Prodigal:2.60	CDS	118132	119139	.	-	0	ID=DL20404_00132;inference=ab initio prediction:Prodigal:2.60,similar to AA sequence:RefSeq:YP_001598391.1,protein motif:Pfam:PF01609.15;locus_tag=DL20404_00132;product=IS1106A3 transposase,Transposase DDE domain;protein_id=gnl|SC|DL20404_00132
DL20404|SC|contig000001	Prodigal:2.60	CDS	119409	121496	.	-	0	ID=DL20404_00133;gene=apxIB_1;inference=ab initio prediction:Prodigal:2.60,similar to AA sequence:RefSeq:YP_002003008.1,similar to AA sequence:UniProtKB:P26760,protein motif:CLUSTERS:PRK13657,protein motif:Cdd:COG2274,protein motif:TIGRFAMs:TIGR03796,protein motif:Pfam:PF03412.1;locus_tag=DL20404_00133;product=putative protein export protein,RTX-I toxin determinant B,cyclic beta-1%2C2-glucan ABC …
DL20404|SC|contig000001	Prodigal:2.60	CDS	121499	122764	.	-	0	ID=DL20404_00134;gene=cvaA_1;inference=ab initio prediction:Prodigal:2.60,similar to AA sequence:RefSeq:YP_005877688.1,similar to AA sequence:UniProtKB:P22519,protein motif:CLUSTERS:PRK10476,protein motif:TIGRFAMs:TIGR01843,protein motif:Pfam:PF00529.14;locus_tag=DL20404_00134;product=putative bacteriocin/pheromone secretion membrane fusion protein,Colicin V secretion protein CvaA,multidrug resis…
DL20404|SC|contig000001	Prodigal:2.60	CDS	122809	122946	.	-	0	ID=DL20404_00135;inference=ab initio prediction:Prodigal:2.60;locus_tag=DL20404_00135;product=hypothetical protein;protein_id=gnl|SC|DL20404_00135
DL20404|SC|contig000001	Prodigal:2.60	CDS	123206	123394	.	-	0	ID=DL20404_00136;inference=ab initio prediction:Prodigal:2.60;locus_tag=DL20404_00136;product=hypothetical protein;protein_id=gnl|SC|DL20404_00136
DL20404|SC|contig000001	Prodigal:2.60	CDS	123987	124223	.	-	0	ID=DL20404_00137;inference=ab initio prediction:Prodigal:2.60,similar to AA sequence:RefSeq:YP_005877686.1;locus_tag=DL20404_00137;product=putative bacteriocin/pheromone;protein_id=gnl|SC|DL20404_00137
DL20404|SC|contig000001	Prodigal:2.60	CDS	125186	125515	.	-	0	ID=DL20404_00138;inference=ab initio prediction:Prodigal:2.60,similar to AA sequence:RefSeq:YP_002003005.1,protein motif:Cdd:COG3676,protein motif:Pfam:PF12762.1;locus_tag=DL20404_00138;product=IS1016 transposase,Transposase and inactivated derivatives,ISXO2-like transposase domain;protein_id=gnl|SC|DL20404_00138
DL20404|SC|contig000001	Prodigal:2.60	CDS	125776	127248	.	+	0	ID=DL20404_00139;eC_number=2.7.1.40,2.7.1.40;gene=pykA;inference=ab initio prediction:Prodigal:2.60,similar to AA sequence:RefSeq:YP_208914.1,similar to AA sequence:UniProtKB:P21599,protein motif:CLUSTERS:PRK05826,protein motif:TIGRFAMs:TIGR01064,protein motif:Pfam:PF00224.15;locus_tag=DL20404_00139;product=PykA,Pyruvate kinase II,pyruvate kinase,pyruvate kinase,Pyruvate kinase%2C barrel domain;p…
DL20404|SC|contig000001	Prodigal:2.60	CDS	127373	128956	.	+	0	ID=DL20404_00140;inference=ab initio prediction:Prodigal:2.60,similar to AA sequence:RefSeq:YP_001598273.1,similar to AA sequence:UniProtKB:Q9K1M2,protein motif:CLUSTERS:PRK10716,protein motif:Pfam:PF03349.10;locus_tag=DL20404_00140;product=outer membrane protein P1,Putative outer membrane protein NMB0088 precursor,long-chain fatty acid outer membrane transporter,Outer membrane protein transport …
DL20404|SC|contig000001	Prodigal:2.60	CDS	129323	129616	.	-	0	ID=DL20404_00141;inference=ab initio prediction:Prodigal:2.60;locus_tag=DL20404_00141;product=hypothetical protein;protein_id=gnl|SC|DL20404_00141
DL20404|SC|contig000001	Prodigal:2.60	CDS	130140	130337	.	-	0	ID=DL20404_00142;inference=ab initio prediction:Prodigal:2.60;locus_tag=DL20404_00142;product=hypothetical protein;protein_id=gnl|SC|DL20404_00142
DL20404|SC|contig000001	Prodigal:2.60	CDS	130348	131364	.	-	0	ID=DL20404_00143;inference=ab initio prediction:Prodigal:2.60,similar to AA sequence:RefSeq:YP_002002996.1,protein motif:Cdd:COG3755;locus_tag=DL20404_00143;product=Lipoprotein,Uncharacterized protein conserved in bacteria;protein_id=gnl|SC|DL20404_00143
DL20404|SC|contig000001	Prodigal:2.60	CDS	131463	132677	.	-	0	ID=DL20404_00144;gene=gltS;inference=ab initio prediction:Prodigal:2.60,similar to AA sequence:RefSeq:YP_208919.1,similar to AA sequence:UniProtKB:P0AER8,protein motif:TIGRFAMs:TIGR00210,protein motif:Pfam:PF03616.8;locus_tag=DL20404_00144;product=glutamate permease,Glutamate permease,sodium/glutamate symporter,Sodium/glutamate symporter;protein_id=gnl|SC|DL20404_00144
DL20404|SC|contig000001	Prodigal:2.60	CDS	132895	134301	.	-	0	ID=DL20404_00145;inference=ab initio prediction:Prodigal:2.60,similar to AA sequence:RefSeq:YP_005893011.1,similar to AA sequence:UniProtKB:Q9JZ25,protein motif:Pfam:PF08238.6;locus_tag=DL20404_00145;product=sel1/tetratricopeptide repeat protein,hypothetical protein,Sel1 repeat;protein_id=gnl|SC|DL20404_00145
DL20404|SC|contig000001	Prodigal:2.60	CDS	134668	135927	.	-	0	ID=DL20404_00146;gene=lipB_1;inference=ab initio prediction:Prodigal:2.60,similar to AA sequence:RefSeq:YP_001598267.1,protein motif:Pfam:PF05159.8;locus_tag=DL20404_00146;product=capsule polysaccharide modification protein,Capsule polysaccharide biosynthesis protein;protein_id=gnl|SC|DL20404_00146
DL20404|SC|contig000001	Prodigal:2.60	CDS	136064	138112	.	-	0	ID=DL20404_00147;gene=lipA_1;inference=ab initio prediction:Prodigal:2.60,similar to AA sequence:RefSeq:YP_001598266.1,protein motif:Pfam:PF05159.8;locus_tag=DL20404_00147;product=capsule polysaccharide modification protein,Capsule polysaccharide biosynthesis protein;protein_id=gnl|SC|DL20404_00147
DL20404|SC|contig000001	Prodigal:2.60	CDS	138274	138813	.	-	0	ID=DL20404_00148;eC_number=5.1.3.13,5.1.3.13;gene=rfbC_1;inference=ab initio prediction:Prodigal:2.60,similar to AA sequence:RefSeq:YP_005881751.1,similar to AA sequence:UniProtKB:P26394,protein motif:TIGRFAMs:TIGR01221,protein motif:Pfam:PF00908.11;locus_tag=DL20404_00148;product=dTDP-D-glucose 4%2C6-dehydratase,dTDP-4-dehydrorhamnose 3%2C5-epimerase,dTDP-4-dehydrorhamnose 3%2C5-epimerase,dTDP-4…
DL20404|SC|contig000001	Prodigal:2.60	CDS	138868	139737	.	-	0	ID=DL20404_00149;eC_number=2.7.7.24;gene=rfbA_1;inference=ab initio prediction:Prodigal:2.60,similar to AA sequence:RefSeq:YP_001598247.1,similar to AA sequence:UniProtKB:P61887,protein motif:CLUSTERS:PRK15480,protein motif:Cdd:COG4750,protein motif:TIGRFAMs:TIGR01207,protein motif:Pfam:PF00483.17;locus_tag=DL20404_00149;product=glucose-1-phosphate thymidylyltransferase,Glucose-1-phosphate thymid…
DL20404|SC|contig000001	Prodigal:2.60	CDS	139800	140882	.	-	0	ID=DL20404_00150;eC_number=4.2.1.46,4.2.1.46;gene=rfbB1_1;inference=ab initio prediction:Prodigal:2.60,similar to AA sequence:RefSeq:YP_005877661.1,similar to AA sequence:UniProtKB:P27830,protein motif:CLUSTERS:PRK10217,protein motif:TIGRFAMs:TIGR01181,protein motif:Pfam:PF01370.15;locus_tag=DL20404_00150;product=dTDP-glucose 4%2C6-dehydratase,dTDP-glucose 4%2C6-dehydratase 2,dTDP-glucose 4%2C6-d…
DL20404|SC|contig000001	Prodigal:2.60	CDS	140883	141524	.	-	0	ID=DL20404_00151;eC_number=5.1.3.2;gene=galE_1;inference=ab initio prediction:Prodigal:2.60,similar to AA sequence:RefSeq:NP_273141.1,similar to AA sequence:UniProtKB:P09147,protein motif:CLUSTERS:PRK10675,protein motif:TIGRFAMs:TIGR01179,protein motif:Pfam:PF01370.15;locus_tag=DL20404_00151;product=UDP-glucose 4-epimerase%2C truncation,UDP-glucose 4-epimerase,UDP-galactose-4-epimerase,UDP-glucos…
DL20404|SC|contig000001	Prodigal:2.60	CDS	141582	141926	.	-	0	ID=DL20404_00152;inference=ab initio prediction:Prodigal:2.60,similar to AA sequence:RefSeq:NP_273140.1,protein motif:Cdd:COG3392,protein motif:Pfam:PF02086.9;locus_tag=DL20404_00152;product=site-specific DNA methylase%2C truncation,Adenine-specific DNA methylase,D12 class N6 adenine-specific DNA methyltransferase;protein_id=gnl|SC|DL20404_00152
DL20404|SC|contig000001	Prodigal:2.60	CDS	141919	142917	.	-	0	ID=DL20404_00153;eC_number=2.1.1.37;gene=haeIIIM_1;inference=ab initio prediction:Prodigal:2.60,similar to AA sequence:RefSeq:YP_208922.1,similar to AA sequence:UniProtKB:P20589,protein motif:CLUSTERS:PRK10458,protein motif:TIGRFAMs:TIGR00675,protein motif:Pfam:PF00145.11;locus_tag=DL20404_00153;product=5-methylcytosine methyltransferase,Modification methylase HaeIII,DNA cytosine methylase,DNA (c…
DL20404|SC|contig000001	Prodigal:2.60	CDS	142948	145221	.	-	0	ID=DL20404_00154;gene=tex;inference=ab initio prediction:Prodigal:2.60,similar to AA sequence:RefSeq:YP_001598260.1,similar to AA sequence:UniProtKB:P46837,protein motif:CLUSTERS:PRK06676,protein motif:TIGRFAMs:TIGR00717,protein motif:Pfam:PF09371.4;locus_tag=DL20404_00154;product=transcriptional accessory protein Tex,hypothetical protein,30S ribosomal protein S1,ribosomal protein S1,Tex-like pro…
DL20404|SC|contig000001	Prodigal:2.60	CDS	145286	145936	.	-	0	ID=DL20404_00155;gene=ctrD;inference=ab initio prediction:Prodigal:2.60,similar to AA sequence:RefSeq:YP_001598259.1,similar to AA sequence:UniProtKB:P23888,protein motif:CLUSTERS:PRK13546,protein motif:Cdd:COG4152,protein motif:TIGRFAMs:TIGR01188;locus_tag=DL20404_00155;product=capsule polysaccharide export ATP-binding protein,Polysialic acid transport ATP-binding protein KpsT,teichoic acids exp…
DL20404|SC|contig000001	Prodigal:2.60	CDS	145933	146730	.	-	0	ID=DL20404_00156;gene=ctrC;inference=ab initio prediction:Prodigal:2.60,similar to AA sequence:RefSeq:YP_005877671.1,similar to AA sequence:UniProtKB:P23889,protein motif:CLUSTERS:PRK15176,protein motif:TIGRFAMs:TIGR01247,protein motif:Pfam:PF01061.18;locus_tag=DL20404_00156;product=polysialic acid capsule export inner-membrane protein CtrC,Polysialic acid transport protein kpsM,Vi polysaccharide…
DL20404|SC|contig000001	Prodigal:2.60	CDS	146730	147893	.	-	0	ID=DL20404_00157;gene=ctrB;inference=ab initio prediction:Prodigal:2.60,similar to AA sequence:RefSeq:YP_001598257.1,protein motif:CLUSTERS:PRK15178,protein motif:Cdd:COG3524,protein motif:TIGRFAMs:TIGR01010;locus_tag=DL20404_00157;product=capsule polysaccharide export inner-membrane protein,Vi polysaccharide export inner membrane protein VexD,Capsule polysaccharide export protein,polysaccharide …
DL20404|SC|contig000001	Prodigal:2.60	CDS	147908	149083	.	-	0	ID=DL20404_00158;gene=ctrA;inference=ab initio prediction:Prodigal:2.60,similar to AA sequence:RefSeq:YP_001598256.1,protein motif:CLUSTERS:PRK15078,protein motif:TIGRFAMs:TIGR03028,protein motif:Pfam:PF02563.10;locus_tag=DL20404_00158;product=capsule polysaccharide export outer membrane protein,polysaccharide export protein Wza,polysaccharide export protein EpsE,Polysaccharide biosynthesis/expor…
DL20404|SC|contig000001	Prodigal:2.60	CDS	149431	150351	.	+	0	ID=DL20404_00159;gene=synX;inference=ab initio prediction:Prodigal:2.60,similar to AA sequence:RefSeq:YP_001598255.1,similar to AA sequence:UniProtKB:Q47400,protein motif:Cdd:COG0381,protein motif:TIGRFAMs:TIGR03568,protein motif:Pfam:PF02350.13;locus_tag=DL20404_00159;product=polysialic acid capsule biosynthesis protein SynX,Polysialic acid biosynthesis protein P7,UDP-N-acetylglucosamine 2-epime…
DL20404|SC|contig000001	Prodigal:2.60	CDS	150355	151041	.	+	0	ID=DL20404_00160;eC_number=2.7.7.43;gene=siaB;inference=ab initio prediction:Prodigal:2.60,similar to AA sequence:RefSeq:YP_001598254.1,similar to AA sequence:UniProtKB:P0A0Z8,protein motif:CLUSTERS:PRK05450,protein motif:Cdd:COG3980,protein motif:TIGRFAMs:TIGR03584,protein motif:Pfam:PF02348.13;locus_tag=DL20404_00160;product=polysialic acid capsule biosynthesis protein SiaB,N-acylneuraminate cy…
DL20404|SC|contig000001	Prodigal:2.60	CDS	151042	152091	.	+	0	ID=DL20404_00161;gene=siaC;inference=ab initio prediction:Prodigal:2.60,similar to AA sequence:RefSeq:YP_001598253.1,similar to AA sequence:UniProtKB:P39625,protein motif:TIGRFAMs:TIGR03569,protein motif:Pfam:PF03102.8;locus_tag=DL20404_00161;product=polysialic acid capsule biosynthesis protein SiaC,Spore coat polysaccharide biosynthesis protein spsE,N-acetylneuraminate synthase,NeuB family;prote…
DL20404|SC|contig000001	Prodigal:2.60	CDS	152243	155356	.	+	0	ID=DL20404_00162;eC_number=2.4.1.52;gene=tagE;inference=ab initio prediction:Prodigal:2.60,similar to AA sequence:UniProtKB:P13484,protein motif:CLUSTERS:PRK09922,protein motif:TIGRFAMs:TIGR03999,protein motif:Pfam:PF00534.14;locus_tag=DL20404_00162;product=Probable poly(glycerol-phosphate) alpha-glucosyltransferase,UDP-D-galactose:(glucosyl)lipopolysaccharide-1%2C6-D-galactosyltransferase,N-acet…
DL20404|SC|contig000001	Prodigal:2.60	CDS	155437	155589	.	+	0	ID=DL20404_00163;inference=ab initio prediction:Prodigal:2.60;locus_tag=DL20404_00163;product=hypothetical protein;protein_id=gnl|SC|DL20404_00163
DL20404|SC|contig000001	Prodigal:2.60	CDS	155627	156304	.	+	0	ID=DL20404_00164;inference=ab initio prediction:Prodigal:2.60,similar to AA sequence:RefSeq:YP_005897674.1,protein motif:Cdd:COG3676,protein motif:Pfam:PF12762.1;locus_tag=DL20404_00164;product=putative insertion element transposase,Transposase and inactivated derivatives,ISXO2-like transposase domain;protein_id=gnl|SC|DL20404_00164
DL20404|SC|contig000001	Prodigal:2.60	CDS	156354	157523	.	+	0	ID=DL20404_00165;inference=ab initio prediction:Prodigal:2.60;locus_tag=DL20404_00165;product=hypothetical protein;protein_id=gnl|SC|DL20404_00165
DL20404|SC|contig000001	Prodigal:2.60	CDS	157571	158434	.	+	0	ID=DL20404_00166;eC_number=2.7.7.9,2.7.7.9;gene=gtaB_1;inference=ab initio prediction:Prodigal:2.60,similar to AA sequence:RefSeq:YP_207385.1,similar to AA sequence:UniProtKB:Q7A3J9,protein motif:CLUSTERS:PRK13389,protein motif:TIGRFAMs:TIGR01099,protein motif:Pfam:PF00483.17;locus_tag=DL20404_00166;product=UTP-glucose-1-phosphate uridylyltransferase,UTP--glucose-1-phosphate uridylyltransferase,U…
DL20404|SC|contig000001	Prodigal:2.60	CDS	158517	159533	.	+	0	ID=DL20404_00167;eC_number=5.1.3.2,5.1.3.2;gene=galE_2;inference=ab initio prediction:Prodigal:2.60,similar to AA sequence:RefSeq:YP_005892890.1,similar to AA sequence:UniProtKB:P09147,protein motif:CLUSTERS:PRK10675,protein motif:Cdd:COG4276,protein motif:TIGRFAMs:TIGR01179,protein motif:Pfam:PF01370.15;locus_tag=DL20404_00167;product=UDP-glucose 4-epimerase (galactowaldenase%3B UDP-galactose 4-…
DL20404|SC|contig000001	Prodigal:2.60	CDS	159649	160716	.	+	0	ID=DL20404_00168;eC_number=4.2.1.46,4.2.1.46;gene=rfbB1_2;inference=ab initio prediction:Prodigal:2.60,similar to AA sequence:RefSeq:YP_005877661.1,similar to AA sequence:UniProtKB:P27830,protein motif:CLUSTERS:PRK10217,protein motif:TIGRFAMs:TIGR01181,protein motif:Pfam:PF01370.15;locus_tag=DL20404_00168;product=dTDP-glucose 4%2C6-dehydratase,dTDP-glucose 4%2C6-dehydratase 2,dTDP-glucose 4%2C6-d…
DL20404|SC|contig000001	Prodigal:2.60	CDS	160779	161645	.	+	0	ID=DL20404_00169;eC_number=2.7.7.24;gene=rfbA_2;inference=ab initio prediction:Prodigal:2.60,similar to AA sequence:RefSeq:YP_001598247.1,similar to AA sequence:UniProtKB:P61887,protein motif:CLUSTERS:PRK15480,protein motif:Cdd:COG4750,protein motif:TIGRFAMs:TIGR01207,protein motif:Pfam:PF00483.17;locus_tag=DL20404_00169;product=glucose-1-phosphate thymidylyltransferase,Glucose-1-phosphate thymid…
DL20404|SC|contig000001	Prodigal:2.60	CDS	161684	162256	.	+	0	ID=DL20404_00170;eC_number=5.1.3.13,5.1.3.13;gene=rfbC_2;inference=ab initio prediction:Prodigal:2.60,similar to AA sequence:RefSeq:YP_974188.1,similar to AA sequence:UniProtKB:P26394,protein motif:TIGRFAMs:TIGR01221,protein motif:Pfam:PF00908.11;locus_tag=DL20404_00170;product=dTDP-4-dehydrorhamnose 3%2C5-epimerase,dTDP-4-dehydrorhamnose 3%2C5-epimerase,dTDP-4-dehydrorhamnose 3%2C5-epimerase,dTD…
DL20404|SC|contig000001	Prodigal:2.60	CDS	162300	164318	.	-	0	ID=DL20404_00171;inference=ab initio prediction:Prodigal:2.60,similar to AA sequence:RefSeq:YP_002002984.1,protein motif:TIGRFAMs:TIGR00733,protein motif:Pfam:PF03169.9;locus_tag=DL20404_00171;product=membrane protein,oligopeptide transporter%2C OPT family,OPT oligopeptide transporter protein;protein_id=gnl|SC|DL20404_00171
DL20404|SC|contig000001	Prodigal:2.60	CDS	164514	165635	.	-	0	ID=DL20404_00172;gene=dnaJ_1;inference=ab initio prediction:Prodigal:2.60,similar to AA sequence:RefSeq:YP_005881732.1,similar to AA sequence:UniProtKB:P08622,protein motif:CLUSTERS:PRK10767,protein motif:Cdd:COG5407,protein motif:TIGRFAMs:TIGR02349,protein motif:Pfam:PF01556.12;locus_tag=DL20404_00172;product=DnaJ protein,Heat shock protein J,chaperone protein DnaJ,Preprotein translocase subunit…
DL20404|SC|contig000001	Prodigal:2.60	CDS	165904	166203	.	-	0	ID=DL20404_00173;gene=comEA_1;inference=ab initio prediction:Prodigal:2.60,similar to AA sequence:RefSeq:NP_274662.1,similar to AA sequence:UniProtKB:P39694,protein motif:TIGRFAMs:TIGR01259,protein motif:Pfam:PF12836.1;locus_tag=DL20404_00173;product=comE operon protein 1-like protein,ComE operon protein 1,comEA protein,Helix-hairpin-helix motif;protein_id=gnl|SC|DL20404_00173
DL20404|SC|contig000001	RNAmmer:1.2	rRNA	166403	166515	.	-	0	ID=DL20404_00174;inference=COORDINATES:profile:RNAmmer:1.2;locus_tag=DL20404_00174;product=5S ribosomal RNA
DL20404|SC|contig000001	RNAmmer:1.2	rRNA	166614	169503	.	-	0	ID=DL20404_00175;inference=COORDINATES:profile:RNAmmer:1.2;locus_tag=DL20404_00175;product=23S ribosomal RNA
DL20404|SC|contig000001	Aragorn:1.2.36	tRNA	169912	169987	.	-	0	ID=DL20404_00176;inference=COORDINATES:profile:Aragorn:1.2.36;locus_tag=DL20404_00176;product=tRNA-Ala(tgc)
DL20404|SC|contig000001	Aragorn:1.2.36	tRNA	169993	170069	.	-	0	ID=DL20404_00177;inference=COORDINATES:profile:Aragorn:1.2.36;locus_tag=DL20404_00177;product=tRNA-Ile(gat)
DL20404|SC|contig000001	RNAmmer:1.2	rRNA	170175	171703	.	-	0	ID=DL20404_00178;inference=COORDINATES:profile:RNAmmer:1.2;locus_tag=DL20404_00178;product=16S ribosomal RNA
DL20404|SC|contig000001	Prodigal:2.60	CDS	172168	172584	.	-	0	ID=DL20404_00179;gene=dksA;inference=ab initio prediction:Prodigal:2.60,similar to AA sequence:RefSeq:YP_208930.1,similar to AA sequence:UniProtKB:P0ABS1,protein motif:CLUSTERS:PRK10778,protein motif:Cdd:COG1734,protein motif:TIGRFAMs:TIGR02420,protein motif:Pfam:PF01258.11;locus_tag=DL20404_00179;product=DskA protein,DnaK suppressor protein,RNA polymerase-binding transcription factor,DnaK suppre…
DL20404|SC|contig000001	Prodigal:2.60	CDS	172731	173522	.	-	0	ID=DL20404_00180;eC_number=1.5.1.2,1.5.1.2;gene=proC;inference=ab initio prediction:Prodigal:2.60,similar to AA sequence:RefSeq:YP_208931.1,similar to AA sequence:UniProtKB:P22008,protein motif:CLUSTERS:PRK11880,protein motif:Cdd:COG0345,protein motif:TIGRFAMs:TIGR00112,protein motif:Pfam:PF03807.11;locus_tag=DL20404_00180;product=pyrroline-5-carboxylate reductase,Pyrroline-5-carboxylate reductas…
DL20404|SC|contig000001	Prodigal:2.60	CDS	173571	173981	.	-	0	ID=DL20404_00181;inference=ab initio prediction:Prodigal:2.60,similar to AA sequence:RefSeq:YP_005894906.1;locus_tag=DL20404_00181;product=putative lipoprotein;protein_id=gnl|SC|DL20404_00181
DL20404|SC|contig000001	Prodigal:2.60	CDS	173978	174664	.	-	0	ID=DL20404_00182;gene=yggS;inference=ab initio prediction:Prodigal:2.60,similar to AA sequence:UniProtKB:P67080,protein motif:Cdd:COG0325,protein motif:TIGRFAMs:TIGR00044,protein motif:Pfam:PF01168.14;locus_tag=DL20404_00182;product=hypothetical protein,Predicted enzyme with a TIM-barrel fold,pyridoxal phosphate enzyme%2C YggS family,Alanine racemase%2C N-terminal domain;protein_id=gnl|SC|DL20404…
DL20404|SC|contig000001	Prodigal:2.60	CDS	174784	175827	.	+	0	ID=DL20404_00183;gene=pilT_1;inference=ab initio prediction:Prodigal:2.60,similar to AA sequence:RefSeq:YP_208934.1,similar to AA sequence:UniProtKB:P24559,protein motif:CLUSTERS:PRK10436,protein motif:Cdd:COG2804,protein motif:TIGRFAMs:TIGR01420,protein motif:Pfam:PF00437.14;locus_tag=DL20404_00183;product=twitching motility/pilus retraction protein,Twitching mobility protein,hypothetical protei…
DL20404|SC|contig000001	Prodigal:2.60	CDS	175990	177216	.	+	0	ID=DL20404_00184;gene=pilT_2;inference=ab initio prediction:Prodigal:2.60,similar to AA sequence:RefSeq:YP_208935.1,similar to AA sequence:UniProtKB:P24559,protein motif:CLUSTERS:PRK10436,protein motif:Cdd:COG2804,protein motif:TIGRFAMs:TIGR01420,protein motif:Pfam:PF00437.14;locus_tag=DL20404_00184;product=twitching motility - like protein,Twitching mobility protein,hypothetical protein,Type II …
DL20404|SC|contig000001	Prodigal:2.60	CDS	177502	179652	.	+	0	ID=DL20404_00185;gene=yccS;inference=ab initio prediction:Prodigal:2.60,similar to AA sequence:RefSeq:YP_001598233.1,similar to AA sequence:UniProtKB:P75870,protein motif:Cdd:COG4129,protein motif:TIGRFAMs:TIGR01666,protein motif:Pfam:PF12805.1;locus_tag=DL20404_00185;product=integral membrane protein,Inner membrane protein yccS,Predicted membrane protein,TIGR01666 family membrane protein,FUSC-li…
DL20404|SC|contig000001	Prodigal:2.60	CDS	180872	182080	.	+	0	ID=DL20404_00186;inference=ab initio prediction:Prodigal:2.60,similar to AA sequence:RefSeq:YP_005882549.1,protein motif:Pfam:PF02486.13;locus_tag=DL20404_00186;product=phage replication protein,Replication initiation factor;protein_id=gnl|SC|DL20404_00186
DL20404|SC|contig000001	Prodigal:2.60	CDS	182101	182412	.	+	0	ID=DL20404_00187;inference=ab initio prediction:Prodigal:2.60,similar to AA sequence:RefSeq:YP_208224.1;locus_tag=DL20404_00187;product=phage associated protein;protein_id=gnl|SC|DL20404_00187
DL20404|SC|contig000001	Prodigal:2.60	CDS	182416	182616	.	+	0	ID=DL20404_00188;inference=ab initio prediction:Prodigal:2.60,similar to AA sequence:RefSeq:YP_208223.1;locus_tag=DL20404_00188;product=phage associated protein;protein_id=gnl|SC|DL20404_00188
DL20404|SC|contig000001	Prodigal:2.60	CDS	182843	183073	.	+	0	ID=DL20404_00189;inference=ab initio prediction:Prodigal:2.60;locus_tag=DL20404_00189;product=hypothetical protein;protein_id=gnl|SC|DL20404_00189
DL20404|SC|contig000001	Prodigal:2.60	CDS	183101	183403	.	+	0	ID=DL20404_00190;inference=ab initio prediction:Prodigal:2.60,similar to AA sequence:RefSeq:YP_005883091.1;locus_tag=DL20404_00190;product=putative inner membrane protein;protein_id=gnl|SC|DL20404_00190
DL20404|SC|contig000001	Prodigal:2.60	CDS	183519	183800	.	+	0	ID=DL20404_00191;inference=ab initio prediction:Prodigal:2.60;locus_tag=DL20404_00191;product=hypothetical protein;protein_id=gnl|SC|DL20404_00191
DL20404|SC|contig000001	Prodigal:2.60	CDS	183751	185355	.	+	0	ID=DL20404_00192;inference=ab initio prediction:Prodigal:2.60,similar to AA sequence:RefSeq:NP_274555.1,protein motif:Pfam:PF05616.7;locus_tag=DL20404_00192;product=tspB protein,Neisseria meningitidis TspB protein;protein_id=gnl|SC|DL20404_00192
DL20404|SC|contig000001	Prodigal:2.60	CDS	185658	185942	.	+	0	ID=DL20404_00193;inference=ab initio prediction:Prodigal:2.60,similar to AA sequence:RefSeq:YP_208685.1,protein motif:Pfam:PF10734.3;locus_tag=DL20404_00193;product=phage associated protein,Protein of unknown function (DUF2523);protein_id=gnl|SC|DL20404_00193
DL20404|SC|contig000001	Prodigal:2.60	CDS	185943	187130	.	+	0	ID=DL20404_00194;inference=ab initio prediction:Prodigal:2.60,similar to AA sequence:RefSeq:YP_208686.1,protein motif:Cdd:COG4128,protein motif:Pfam:PF05707.6;locus_tag=DL20404_00194;product=phage associated protein,Zonula occludens toxin,Zonular occludens toxin (Zot);protein_id=gnl|SC|DL20404_00194
DL20404|SC|contig000001	Prodigal:2.60	CDS	187345	188301	.	+	0	ID=DL20404_00195;inference=ab initio prediction:Prodigal:2.60,similar to AA sequence:RefSeq:YP_208687.1,protein motif:Pfam:PF02371.10;locus_tag=DL20404_00195;product=invertase related gene 7%2C phage associated protein,Transposase IS116/IS110/IS902 family;protein_id=gnl|SC|DL20404_00195
DL20404|SC|contig000001	Prodigal:2.60	CDS	188823	189107	.	-	0	ID=DL20404_00196;inference=ab initio prediction:Prodigal:2.60,similar to AA sequence:RefSeq:YP_001598230.1,protein motif:CLUSTERS:PRK00329,protein motif:Cdd:COG2827,protein motif:Pfam:PF01541.18;locus_tag=DL20404_00196;product=putative endonuclease,GIY-YIG nuclease superfamily protein,Predicted endonuclease containing a URI domain,GIY-YIG catalytic domain;protein_id=gnl|SC|DL20404_00196
DL20404|SC|contig000001	Prodigal:2.60	CDS	189891	191156	.	-	0	ID=DL20404_00197;gene=ftsY;inference=ab initio prediction:Prodigal:2.60,similar to AA sequence:RefSeq:YP_209079.1,similar to AA sequence:UniProtKB:P14929,protein motif:CLUSTERS:PRK10416,protein motif:Cdd:COG0552,protein motif:TIGRFAMs:TIGR00064,protein motif:Pfam:PF00448.16;locus_tag=DL20404_00197;product=signal recognition particle protein,Cell division protein FtsY homolog,signal recognition pa…
DL20404|SC|contig000001	Prodigal:2.60	CDS	191301	192869	.	+	0	ID=DL20404_00198;gene=msrAB;inference=ab initio prediction:Prodigal:2.60,similar to AA sequence:RefSeq:YP_002002797.1,similar to AA sequence:UniProtKB:Q9JWM8,protein motif:CLUSTERS:PRK14018,protein motif:TIGRFAMs:TIGR00357,protein motif:Pfam:PF01625.1;locus_tag=DL20404_00198;product=trifunctional thioredoxin/methionine sulfoxide reductase A/B protein,Peptide methionine sulfoxide reductase MsrA/Ms…
DL20404|SC|contig000001	Prodigal:2.60	CDS	192971	193456	.	-	0	ID=DL20404_00199;gene=ygaD;inference=ab initio prediction:Prodigal:2.60,similar to AA sequence:RefSeq:YP_002002798.1,similar to AA sequence:UniProtKB:P0A6G3,protein motif:CLUSTERS:PRK03661,protein motif:Cdd:COG1546,protein motif:TIGRFAMs:TIGR00199,protein motif:Pfam:PF02464.11;locus_tag=DL20404_00199;product=Competence/damage-inducible protein CinA C-terminal domain,hypothetical protein,hypotheti…
DL20404|SC|contig000001	Prodigal:2.60	CDS	193483	194331	.	-	0	ID=DL20404_00200;gene=mscS;inference=ab initio prediction:Prodigal:2.60,similar to AA sequence:RefSeq:YP_002002799.1,similar to AA sequence:UniProtKB:P0C0S1,protein motif:CLUSTERS:PRK10334,protein motif:Pfam:PF00924.12;locus_tag=DL20404_00200;product=membrane protein,Small-conductance mechanosensitive channel,mechanosensitive channel MscS,Mechanosensitive ion channel;protein_id=gnl|SC|DL20404_002…
DL20404|SC|contig000001	Prodigal:2.60	CDS	194425	195426	.	-	0	ID=DL20404_00201;gene=thiB;inference=ab initio prediction:Prodigal:2.60,similar to AA sequence:RefSeq:YP_005881715.1,similar to AA sequence:UniProtKB:P31550,protein motif:CLUSTERS:PRK11205,protein motif:Cdd:COG4143,protein motif:TIGRFAMs:TIGR01254,protein motif:Pfam:PF01547.19;locus_tag=DL20404_00201;product=putative solute-binding periplasmic protein,Thiamine-binding periplasmic protein precurso…
DL20404|SC|contig000001	Prodigal:2.60	CDS	195485	196462	.	+	0	ID=DL20404_00202;eC_number=3.8.1.2;gene=hdl IVa;inference=ab initio prediction:Prodigal:2.60,similar to AA sequence:RefSeq:YP_005890554.1,similar to AA sequence:UniProtKB:Q51645,protein motif:CLUSTERS:PRK13222,protein motif:TIGRFAMs:TIGR01993,protein motif:Pfam:PF00702.1;locus_tag=DL20404_00202;product=putative hydrolase,(S)-2-haloacid dehalogenase 4A,phosphoglycolate phosphatase,pyrimidine 5'-nu…
DL20404|SC|contig000001	Prodigal:2.60	CDS	196517	197887	.	+	0	ID=DL20404_00203;gene=glmU;inference=ab initio prediction:Prodigal:2.60,similar to AA sequence:RefSeq:YP_002002803.1,similar to AA sequence:UniProtKB:A4TSJ5,protein motif:CLUSTERS:PRK09451,protein motif:Cdd:COG1661,protein motif:TIGRFAMs:TIGR01173,protein motif:Pfam:PF00132.18;locus_tag=DL20404_00203;product=UDP-N-acetylglucosamine pyrophosphorylase,Bifunctional protein GlmU,bifunctional N-acetyl…
DL20404|SC|contig000001	Prodigal:2.60	CDS	197964	198293	.	+	0	ID=DL20404_00204;gene=phnA;inference=ab initio prediction:Prodigal:2.60,similar to AA sequence:RefSeq:YP_005902713.1,protein motif:CLUSTERS:PRK10220,protein motif:TIGRFAMs:TIGR00686,protein motif:Pfam:PF03831.8;locus_tag=DL20404_00204;product=alkylphosphonate utilization operon protein PhnA,hypothetical protein,putative alkylphosphonate utilization operon protein PhnA,PhnA protein;protein_id=gnl|…
DL20404|SC|contig000001	Prodigal:2.60	CDS	198365	199630	.	-	0	ID=DL20404_00205;eC_number=1.11.1.-;gene=efeB;inference=ab initio prediction:Prodigal:2.60,similar to AA sequence:RefSeq:YP_005877638.1,similar to AA sequence:UniProtKB:Q8XAS4,protein motif:TIGRFAMs:TIGR01412,protein motif:Pfam:PF04261.6;locus_tag=DL20404_00205;product=putative Tat-translocated enzyme,Deferrochelatase/peroxidase EfeB precursor,Tat-translocated enzyme,Dyp-type peroxidase family;pr…
DL20404|SC|contig000001	Prodigal:2.60	CDS	199894	201060	.	-	0	ID=DL20404_00206;inference=ab initio prediction:Prodigal:2.60,similar to AA sequence:RefSeq:YP_004047652.1,similar to AA sequence:UniProtKB:Q9K1P6,protein motif:CLUSTERS:PRK10378,protein motif:Pfam:PF09375.4;locus_tag=DL20404_00206;product=lipoprotein,Efem/EfeO family lipoprotein NMB0035 precursor,inactive ferrous ion transporter periplasmic protein EfeO,Imelysin;protein_id=gnl|SC|DL20404_00206
DL20404|SC|contig000001	Prodigal:2.60	CDS	201057	201896	.	-	0	ID=DL20404_00207;gene=efeU;inference=ab initio prediction:Prodigal:2.60,similar to AA sequence:RefSeq:YP_004047651.1,similar to AA sequence:UniProtKB:Q8XAS8,protein motif:TIGRFAMs:TIGR00145,protein motif:Pfam:PF03239.8;locus_tag=DL20404_00207;product=integral membrane protein,Ferrous iron uptake protein,FTR1 family protein,Iron permease FTR1 family;protein_id=gnl|SC|DL20404_00207
DL20404|SC|contig000001	Prodigal:2.60	CDS	201963	203432	.	+	0	ID=DL20404_00208;eC_number=3.2.1.-,4.2.2.-;gene=mltA;inference=ab initio prediction:Prodigal:2.60,similar to AA sequence:RefSeq:YP_005881708.1,similar to AA sequence:UniProtKB:P0A935,protein motif:CLUSTERS:PRK11162,protein motif:Pfam:PF03562.11;locus_tag=DL20404_00208;product=outer membrane lipoprotein Gna33,Membrane-bound lytic murein transglycosylase A precursor,murein transglycosylase A,MltA s…
DL20404|SC|contig000001	Prodigal:2.60	CDS	204027	204368	.	-	0	ID=DL20404_00209;inference=ab initio prediction:Prodigal:2.60,similar to AA sequence:RefSeq:YP_005898775.1;locus_tag=DL20404_00209;product=putative lipoprotein;protein_id=gnl|SC|DL20404_00209
DL20404|SC|contig000001	Prodigal:2.60	CDS	204647	206485	.	+	0	ID=DL20404_00210;eC_number=2.6.1.16,2.6.1.16;gene=glmS;inference=ab initio prediction:Prodigal:2.60,similar to AA sequence:RefSeq:YP_209065.1,similar to AA sequence:UniProtKB:P17169,protein motif:CLUSTERS:PRK00331,protein motif:Cdd:COG2222,protein motif:TIGRFAMs:TIGR01135,protein motif:Pfam:PF01380.16;locus_tag=DL20404_00210;product=glucosamine--fructose-6-phosphate aminotransferase,Glucosamine--…
DL20404|SC|contig000001	Prodigal:2.60	CDS	206601	208655	.	+	0	ID=DL20404_00211;eC_number=6.1.1.10;gene=metG;inference=ab initio prediction:Prodigal:2.60,similar to AA sequence:RefSeq:YP_001598214.1,similar to AA sequence:UniProtKB:P00959,protein motif:CLUSTERS:PRK00133,protein motif:Cdd:COG0143,protein motif:TIGRFAMs:TIGR00398,protein motif:Pfam:PF09334.5;locus_tag=DL20404_00211;product=methionyl-tRNA synthetase,Methionine--tRNA ligase,methionyl-tRNA synthe…
DL20404|SC|contig000001	Prodigal:2.60	CDS	208729	209682	.	-	0	ID=DL20404_00212;eC_number=1.1.1.29,1.1.1.29;gene=hprA;inference=ab initio prediction:Prodigal:2.60,similar to AA sequence:RefSeq:YP_004047646.1,similar to AA sequence:UniProtKB:Q59516,protein motif:CLUSTERS:PRK06487,protein motif:Cdd:COG1932,protein motif:TIGRFAMs:TIGR01327,protein motif:Pfam:PF02826.13;locus_tag=DL20404_00212;product=glycerate dehydrogenase,Glycerate dehydrogenase,glycerate deh…
DL20404|SC|contig000001	Prodigal:2.60	CDS	209801	210001	.	+	0	ID=DL20404_00213;inference=ab initio prediction:Prodigal:2.60,similar to AA sequence:RefSeq:YP_005896623.1,protein motif:Pfam:PF09834.3;locus_tag=DL20404_00213;product=putative type II DNA modification methylase,Predicted membrane protein (DUF2061);protein_id=gnl|SC|DL20404_00213
DL20404|SC|contig000001	Prodigal:2.60	CDS	210254	210583	.	+	0	ID=DL20404_00214;eC_number=5.2.1.8,5.2.1.8;gene=fbp_1;inference=ab initio prediction:Prodigal:2.60,similar to AA sequence:RefSeq:YP_004047645.1,similar to AA sequence:UniProtKB:P0A0W2,protein motif:CLUSTERS:PRK11570,protein motif:Pfam:PF00254.22;locus_tag=DL20404_00214;product=peptidyl-prolyl cis-trans isomerase,FK506-binding protein,peptidyl-prolyl cis-trans isomerase,FKBP-type peptidyl-prolyl c…
DL20404|SC|contig000001	Prodigal:2.60	CDS	210612	210974	.	+	0	ID=DL20404_00215;gene=pilE_2;inference=ab initio prediction:Prodigal:2.60,similar to AA sequence:RefSeq:YP_005892961.1,similar to AA sequence:UniProtKB:P57039,protein motif:Cdd:COG4969,protein motif:Pfam:PF00114.13;locus_tag=DL20404_00215;product=fimbrial protein,Pilin,Tfp pilus assembly protein%2C major pilin PilA,Pilin (bacterial filament);protein_id=gnl|SC|DL20404_00215
DL20404|SC|contig000001	Prodigal:2.60	CDS	211021	211308	.	+	0	ID=DL20404_00216;gene=pilE_3;inference=ab initio prediction:Prodigal:2.60,similar to AA sequence:RefSeq:YP_005892959.1,similar to AA sequence:UniProtKB:P57039,protein motif:Cdd:COG4969,protein motif:Pfam:PF00114.13;locus_tag=DL20404_00216;product=fimbrial protein P9-2 precursor,Pilin,Tfp pilus assembly protein%2C major pilin PilA,Pilin (bacterial filament);protein_id=gnl|SC|DL20404_00216
DL20404|SC|contig000001	Prodigal:2.60	CDS	212465	213388	.	+	0	ID=DL20404_00217;eC_number=3.5.1.-;gene=lpxC;inference=ab initio prediction:Prodigal:2.60,similar to AA sequence:RefSeq:YP_002002788.1,similar to AA sequence:UniProtKB:P47205,protein motif:CLUSTERS:PRK13186,protein motif:TIGRFAMs:TIGR00325,protein motif:Pfam:PF03331.7;locus_tag=DL20404_00217;product=UDP-3-O-[3-hydroxymyristoyl] N-acetylglucosamine deacetylase,UDP-3-O-[3-hydroxymyristoyl] N-acetyl…
DL20404|SC|contig000001	Prodigal:2.60	CDS	214781	216229	.	+	0	ID=DL20404_00218;eC_number=1.1.1.44,1.1.1.44;gene=yqjI;inference=ab initio prediction:Prodigal:2.60,similar to AA sequence:RefSeq:YP_208939.1,similar to AA sequence:UniProtKB:P80859,protein motif:CLUSTERS:PRK09287,protein motif:Cdd:COG3265,protein motif:TIGRFAMs:TIGR00873,protein motif:Pfam:PF00393.13;locus_tag=DL20404_00218;product=6-phosphogluconate dehydrogenase,6-phosphogluconate dehydrogenas…
DL20404|SC|contig000001	Prodigal:2.60	CDS	216292	217563	.	+	0	ID=DL20404_00219;eC_number=2.4.-.-;gene=waaA;inference=ab initio prediction:Prodigal:2.60,similar to AA sequence:RefSeq:YP_002002963.1,similar to AA sequence:UniProtKB:P44806,protein motif:CLUSTERS:PRK05749,protein motif:Cdd:COG2121,protein motif:Pfam:PF04413.10;locus_tag=DL20404_00219;product=3-deoxy-D-manno-octulosonic-acid transferase,3-deoxy-D-manno-octulosonic-acid transferase,3-deoxy-D-mann…
DL20404|SC|contig000001	Prodigal:2.60	CDS	217604	218053	.	+	0	ID=DL20404_00220;inference=ab initio prediction:Prodigal:2.60,similar to AA sequence:RefSeq:YP_002002962.1,protein motif:Cdd:COG3399;locus_tag=DL20404_00220;product=membrane protein,Uncharacterized protein conserved in bacteria;protein_id=gnl|SC|DL20404_00220
DL20404|SC|contig000001	Prodigal:2.60	CDS	218086	219060	.	+	0	ID=DL20404_00221;gene=alx;inference=ab initio prediction:Prodigal:2.60,similar to AA sequence:RefSeq:YP_004049612.1,similar to AA sequence:UniProtKB:P42601,protein motif:CLUSTERS:PRK14013,protein motif:TIGRFAMs:TIGR03718,protein motif:Pfam:PF03741.10;locus_tag=DL20404_00221;product=transmembrane transport protein,Inner membrane protein alx,hypothetical protein,integral membrane protein%2C TerC fa…
DL20404|SC|contig000001	Aragorn:1.2.36	tRNA	219129	219204	.	+	0	ID=DL20404_00222;inference=COORDINATES:profile:Aragorn:1.2.36;locus_tag=DL20404_00222;product=tRNA-Lys(ttt)
DL20404|SC|contig000001	Prodigal:2.60	CDS	219424	220677	.	+	0	ID=DL20404_00223;eC_number=2.5.1.7,2.5.1.7;gene=murA;inference=ab initio prediction:Prodigal:2.60,similar to AA sequence:RefSeq:YP_208943.1,similar to AA sequence:UniProtKB:P33038,protein motif:CLUSTERS:PRK09369,protein motif:Cdd:COG0040,protein motif:TIGRFAMs:TIGR01072,protein motif:Pfam:PF00275.14;locus_tag=DL20404_00223;product=UDP-N-acetylglucosamine 1-carboxyvinyltransferase,UDP-N-acetylgluc…
DL20404|SC|contig000001	Prodigal:2.60	CDS	220758	221936	.	+	0	ID=DL20404_00224;eC_number=2.7.2.3,2.7.2.3;gene=pgk;inference=ab initio prediction:Prodigal:2.60,similar to AA sequence:RefSeq:YP_208944.1,similar to AA sequence:UniProtKB:Q3K5F2,protein motif:CLUSTERS:PRK00073,protein motif:Cdd:COG0126,protein motif:Pfam:PF00162.13;locus_tag=DL20404_00224;product=phosphoglycerate kinase,Phosphoglycerate kinase,phosphoglycerate kinase,3-phosphoglycerate kinase,Ph…
DL20404|SC|contig000001	Prodigal:2.60	CDS	222003	222251	.	-	0	ID=DL20404_00225;gene=yrbA;inference=ab initio prediction:Prodigal:2.60,similar to AA sequence:RefSeq:YP_001598193.1,similar to AA sequence:UniProtKB:P0A9W6,protein motif:CLUSTERS:PRK11628,protein motif:Cdd:COG5007,protein motif:Pfam:PF01722.12;locus_tag=DL20404_00225;product=BolA/YrbA family protein,hypothetical protein,transcriptional regulator BolA,Predicted transcriptional regulator%2C BolA s…
DL20404|SC|contig000001	Prodigal:2.60	CDS	222342	223259	.	-	0	ID=DL20404_00226;gene=ftsX;inference=ab initio prediction:Prodigal:2.60,similar to AA sequence:RefSeq:YP_002002957.1,similar to AA sequence:UniProtKB:P0AC30,protein motif:CLUSTERS:PRK11026,protein motif:TIGRFAMs:TIGR00439,protein motif:Pfam:PF02687.15;locus_tag=DL20404_00226;product=Cell division protein ftsX-like protein,Cell division protein FtsX,cell division ABC transporter subunit FtsX,putat…
DL20404|SC|contig000001	Prodigal:2.60	CDS	223256	223906	.	-	0	ID=DL20404_00227;gene=ftsE;inference=ab initio prediction:Prodigal:2.60,similar to AA sequence:RefSeq:YP_001598191.1,similar to AA sequence:UniProtKB:P0A9R7,protein motif:CLUSTERS:PRK10908,protein motif:Cdd:COG4181,protein motif:TIGRFAMs:TIGR02673,protein motif:Pfam:PF00005.21;locus_tag=DL20404_00227;product=ABC transporter ATP-binding protein,Cell division ATP-binding protein FtsE,cell division …
DL20404|SC|contig000001	Prodigal:2.60	CDS	224100	224582	.	-	0	ID=DL20404_00228;gene=resA_1;inference=ab initio prediction:Prodigal:2.60,similar to AA sequence:RefSeq:YP_208948.1,similar to AA sequence:UniProtKB:P35160,protein motif:CLUSTERS:PRK03147,protein motif:TIGRFAMs:TIGR00385,protein motif:Pfam:PF08534.4;locus_tag=DL20404_00228;product=thioredoxin,Thiol-disulfide oxidoreductase resA,thiol-disulfide oxidoreductase,periplasmic protein thiol:disulfide ox…
DL20404|SC|contig000001	Prodigal:2.60	CDS	224706	225059	.	+	0	ID=DL20404_00229;gene=yfgD;inference=ab initio prediction:Prodigal:2.60,similar to AA sequence:RefSeq:YP_208949.1,similar to AA sequence:UniProtKB:P76569,protein motif:CLUSTERS:PRK10026,protein motif:Cdd:COG1393,protein motif:TIGRFAMs:TIGR00014,protein motif:Pfam:PF03960.9;locus_tag=DL20404_00229;product=arsenate reductase,hypothetical protein,arsenate reductase,Arsenate reductase and related pro…
DL20404|SC|contig000001	Prodigal:2.60	CDS	225056	225712	.	+	0	ID=DL20404_00230;inference=ab initio prediction:Prodigal:2.60,similar to AA sequence:RefSeq:YP_002002952.1,protein motif:CLUSTERS:PRK10494,protein motif:Pfam:PF02698.11;locus_tag=DL20404_00230;product=Periplasmic protein,hypothetical protein,DUF218 domain;protein_id=gnl|SC|DL20404_00230
DL20404|SC|contig000001	Prodigal:2.60	CDS	225828	227222	.	+	0	ID=DL20404_00231;eC_number=6.1.1.17,6.1.1.17;gene=gltX;inference=ab initio prediction:Prodigal:2.60,similar to AA sequence:RefSeq:YP_003082263.1,similar to AA sequence:UniProtKB:P04805,protein motif:CLUSTERS:PRK01406,protein motif:Cdd:COG0008,protein motif:TIGRFAMs:TIGR00464,protein motif:Pfam:PF00749.15;locus_tag=DL20404_00231;product=glutamyl-tRNA synthetase,Glutamate--tRNA ligase,glutamyl-tRNA…
DL20404|SC|contig000001	Prodigal:2.60	CDS	227297	227638	.	+	0	ID=DL20404_00232;inference=ab initio prediction:Prodigal:2.60,similar to AA sequence:RefSeq:YP_002002950.1;locus_tag=DL20404_00232;product=Putative periplasmic protein;protein_id=gnl|SC|DL20404_00232
DL20404|SC|contig000001	Prodigal:2.60	CDS	227642	228133	.	+	0	ID=DL20404_00233;inference=ab initio prediction:Prodigal:2.60,similar to AA sequence:RefSeq:YP_208953.1,protein motif:Cdd:COG3153,protein motif:Pfam:PF00583.18;locus_tag=DL20404_00233;product=acetyltransferase,Predicted acetyltransferase,Acetyltransferase (GNAT) family;protein_id=gnl|SC|DL20404_00233
DL20404|SC|contig000001	Prodigal:2.60	CDS	228256	230850	.	-	0	ID=DL20404_00234;gene=mutS;inference=ab initio prediction:Prodigal:2.60,similar to AA sequence:RefSeq:YP_208955.1,similar to AA sequence:UniProtKB:P0A1Y0,protein motif:CLUSTERS:PRK05399,protein motif:Cdd:COG0040,protein motif:TIGRFAMs:TIGR01070,protein motif:Pfam:PF00488.15;locus_tag=DL20404_00234;product=DNA mismatch repair protein MutS,DNA mismatch repair protein mutS,DNA mismatch repair protei…
DL20404|SC|contig000001	Prodigal:2.60	CDS	231294	232298	.	+	0	ID=DL20404_00235;eC_number=1.2.1.12;gene=gap_2;inference=ab initio prediction:Prodigal:2.60,similar to AA sequence:RefSeq:YP_002002946.1,similar to AA sequence:UniProtKB:Q59309,protein motif:CLUSTERS:PRK07729,protein motif:Cdd:COG0021,protein motif:TIGRFAMs:TIGR01534,protein motif:Pfam:PF02800.14;locus_tag=DL20404_00235;product=GapC protein,Glyceraldehyde-3-phosphate dehydrogenase,glyceraldehyde-…
DL20404|SC|contig000001	Prodigal:2.60	CDS	232556	233236	.	-	0	ID=DL20404_00236;gene=yaeB;inference=ab initio prediction:Prodigal:2.60,similar to AA sequence:UniProtKB:P28634,protein motif:TIGRFAMs:TIGR00104,protein motif:Pfam:PF01980.10;locus_tag=DL20404_00236;product=hypothetical protein,putative methyltransferase%2C YaeB/AF_0241 family,Uncharacterised protein family UPF0066;protein_id=gnl|SC|DL20404_00236
DL20404|SC|contig000001	Prodigal:2.60	CDS	233351	233761	.	+	0	ID=DL20404_00237;inference=ab initio prediction:Prodigal:2.60,similar to AA sequence:RefSeq:YP_002002943.1;locus_tag=DL20404_00237;product=protein PncA;protein_id=gnl|SC|DL20404_00237
DL20404|SC|contig000001	Prodigal:2.60	CDS	234024	234992	.	+	0	ID=DL20404_00238;eC_number=2.-.-.-;gene=rfaC;inference=ab initio prediction:Prodigal:2.60,similar to AA sequence:RefSeq:YP_004049596.1,similar to AA sequence:UniProtKB:P24173,protein motif:CLUSTERS:PRK10964,protein motif:TIGRFAMs:TIGR02193,protein motif:Pfam:PF01075.11;locus_tag=DL20404_00238;product=lipopolysaccharide heptosyltransferase I,Lipopolysaccharide heptosyltransferase 1,ADP-heptose:LPS…
DL20404|SC|contig000001	Prodigal:2.60	CDS	235218	235967	.	+	0	ID=DL20404_00239;gene=etfB;inference=ab initio prediction:Prodigal:2.60,similar to AA sequence:RefSeq:YP_208960.1,similar to AA sequence:UniProtKB:P38975,protein motif:CLUSTERS:PRK03359,protein motif:Cdd:COG2086,protein motif:Pfam:PF01012.15;locus_tag=DL20404_00239;product=EtfB protein,Electron transfer flavoprotein small subunit,putative electron transfer flavoprotein FixA,Electron transfer flav…
DL20404|SC|contig000001	Prodigal:2.60	CDS	235978	236913	.	+	0	ID=DL20404_00240;gene=etfA;inference=ab initio prediction:Prodigal:2.60,similar to AA sequence:RefSeq:YP_208961.1,similar to AA sequence:UniProtKB:P38974,protein motif:CLUSTERS:PRK11916,protein motif:Cdd:COG2086,protein motif:Pfam:PF00766.13;locus_tag=DL20404_00240;product=EtfA protein,Electron transfer flavoprotein large subunit,electron transfer flavoprotein subunit YdiR,Electron transfer flavo…
DL20404|SC|contig000001	Prodigal:2.60	CDS	236976	237587	.	+	0	ID=DL20404_00241;gene=yigZ;inference=ab initio prediction:Prodigal:2.60,similar to AA sequence:UniProtKB:P27862,protein motif:CLUSTERS:PRK11568,protein motif:TIGRFAMs:TIGR00257,protein motif:Pfam:PF01205.13;locus_tag=DL20404_00241;product=IMPACT family member yigZ,hypothetical protein,uncharacterized protein%2C YigZ family,Uncharacterized protein family UPF0029;protein_id=gnl|SC|DL20404_00241
DL20404|SC|contig000001	Prodigal:2.60	CDS	237639	237956	.	-	0	ID=DL20404_00242;inference=ab initio prediction:Prodigal:2.60;locus_tag=DL20404_00242;product=hypothetical protein;protein_id=gnl|SC|DL20404_00242
DL20404|SC|contig000001	Prodigal:2.60	CDS	238114	239385	.	+	0	ID=DL20404_00243;eC_number=6.3.4.13,6.3.4.13;gene=purD;inference=ab initio prediction:Prodigal:2.60,similar to AA sequence:RefSeq:YP_208963.1,similar to AA sequence:UniProtKB:P15640,protein motif:CLUSTERS:PRK00885,protein motif:Cdd:COG0151,protein motif:TIGRFAMs:TIGR00877,protein motif:Pfam:PF01071.13;locus_tag=DL20404_00243;product=phosphoribosylamine--glycine ligase,Phosphoribosylamine--glycine…
DL20404|SC|contig000001	Prodigal:2.60	CDS	239419	240021	.	+	0	ID=DL20404_00244;gene=rimN;inference=ab initio prediction:Prodigal:2.60,similar to AA sequence:RefSeq:YP_003082277.1,similar to AA sequence:UniProtKB:P45748,protein motif:CLUSTERS:PRK10634,protein motif:Cdd:COG0009,protein motif:TIGRFAMs:TIGR00057,protein motif:Pfam:PF01300.12;locus_tag=DL20404_00244;product=putative translation factor,t(6)A37 threonylcarbamoyladenosine biosynthesis protein RimN,…
DL20404|SC|contig000001	Prodigal:2.60	CDS	240093	240746	.	-	0	ID=DL20404_00245;inference=ab initio prediction:Prodigal:2.60,similar to AA sequence:RefSeq:YP_001598401.1,protein motif:Cdd:COG3676,protein motif:Pfam:PF12762.1;locus_tag=DL20404_00245;product=insertion element IS1016 transposase,Transposase and inactivated derivatives,ISXO2-like transposase domain;protein_id=gnl|SC|DL20404_00245
DL20404|SC|contig000001	Prodigal:2.60	CDS	241290	242255	.	-	0	ID=DL20404_00246;inference=ab initio prediction:Prodigal:2.60,similar to AA sequence:RefSeq:YP_001598195.1,protein motif:Cdd:COG2826,protein motif:Pfam:PF00665.20;locus_tag=DL20404_00246;product=transposase for IS1655,Transposase and inactivated derivatives%2C IS30 family,Integrase core domain;protein_id=gnl|SC|DL20404_00246
DL20404|SC|contig000001	Prodigal:2.60	CDS	242729	243151	.	-	0	ID=DL20404_00247;inference=ab initio prediction:Prodigal:2.60,similar to AA sequence:RefSeq:YP_004049588.1;locus_tag=DL20404_00247;product=lipoprotein;protein_id=gnl|SC|DL20404_00247
DL20404|SC|contig000001	Prodigal:2.60	CDS	243586	244173	.	-	0	ID=DL20404_00248;gene=sigM;inference=ab initio prediction:Prodigal:2.60,similar to AA sequence:RefSeq:YP_208968.1,similar to AA sequence:UniProtKB:O07582,protein motif:CLUSTERS:PRK12532,protein motif:TIGRFAMs:TIGR02943,protein motif:Pfam:PF04542.8;locus_tag=DL20404_00248;product=RNA polymerase sigma factor,RNA polymerase sigma factor sigM,RNA polymerase sigma factor,RNA polymerase sigma-70 factor…
DL20404|SC|contig000001	Prodigal:2.60	CDS	244195	244941	.	-	0	ID=DL20404_00249;inference=ab initio prediction:Prodigal:2.60,protein motif:Cdd:COG3219,protein motif:Pfam:PF09836.3;locus_tag=DL20404_00249;product=Uncharacterized protein conserved in bacteria,Uncharacterized protein conserved in bacteria (DUF2063);protein_id=gnl|SC|DL20404_00249
DL20404|SC|contig000001	Prodigal:2.60	CDS	244931	245773	.	-	0	ID=DL20404_00250;inference=ab initio prediction:Prodigal:2.60,protein motif:CLUSTERS:PRK05409,protein motif:Pfam:PF05114.7;locus_tag=DL20404_00250;product=hypothetical protein,Protein of unknown function (DUF692);protein_id=gnl|SC|DL20404_00250
DL20404|SC|contig000001	Prodigal:2.60	CDS	245889	246197	.	-	0	ID=DL20404_00251;inference=ab initio prediction:Prodigal:2.60,similar to AA sequence:RefSeq:YP_002002929.1,protein motif:Cdd:COG3767;locus_tag=DL20404_00251;product=Periplasmic protein,Uncharacterized low-complexity protein;protein_id=gnl|SC|DL20404_00251
DL20404|SC|contig000001	Prodigal:2.60	CDS	246271	246720	.	-	0	ID=DL20404_00252;inference=ab initio prediction:Prodigal:2.60,similar to AA sequence:RefSeq:YP_002002928.1,protein motif:Pfam:PF07681.6;locus_tag=DL20404_00252;product=membrane protein,DoxX;protein_id=gnl|SC|DL20404_00252
DL20404|SC|contig000001	Prodigal:2.60	CDS	247062	247955	.	+	0	ID=DL20404_00253;gene=rssA;inference=ab initio prediction:Prodigal:2.60,similar to AA sequence:RefSeq:YP_002002927.1,similar to AA sequence:UniProtKB:P0AFR0,protein motif:CLUSTERS:PRK10279,protein motif:Pfam:PF01734.1;locus_tag=DL20404_00253;product=Possible lipoprotein,NTE family protein rssA,hypothetical protein,Patatin-like phospholipase;protein_id=gnl|SC|DL20404_00253
DL20404|SC|contig000001	Prodigal:2.60	CDS	248058	249161	.	+	0	ID=DL20404_00254;gene=prfB;inference=ab initio prediction:Prodigal:2.60,similar to AA sequence:RefSeq:YP_208974.1,similar to AA sequence:UniProtKB:P07012,protein motif:CLUSTERS:PRK00578,protein motif:TIGRFAMs:TIGR00020,protein motif:Pfam:PF00472.14;locus_tag=DL20404_00254;product=peptide chain release factor 2,Peptide chain release factor 2,peptide chain release factor 2,peptide chain release fac…
DL20404|SC|contig000001	Infernal:1.1	ncRNA	249240	249599	.	+	0	ID=DL20404_00255;inference=COORDINATES:profile:Infernal:1.1;locus_tag=DL20404_00255;product=RNaseP_bact_a
DL20404|SC|contig000001	Infernal:1.1	ncRNA	249247	249596	.	+	0	ID=DL20404_00256;inference=COORDINATES:profile:Infernal:1.1;locus_tag=DL20404_00256;product=RNaseP_arch
DL20404|SC|contig000001	Prodigal:2.60	CDS	250071	251528	.	-	0	ID=DL20404_00257;gene=dtpT;inference=ab initio prediction:Prodigal:2.60,similar to AA sequence:RefSeq:YP_208977.1,similar to AA sequence:UniProtKB:P0C2U3,protein motif:CLUSTERS:PRK09584,protein motif:TIGRFAMs:TIGR00924,protein motif:Pfam:PF00854.15;locus_tag=DL20404_00257;product=peptide transporter,Di-/tripeptide transporter,putative tripeptide transporter permease,amino acid/peptide transporter…
DL20404|SC|contig000001	Prodigal:2.60	CDS	252500	256669	.	-	0	ID=DL20404_00258;inference=ab initio prediction:Prodigal:2.60,similar to AA sequence:RefSeq:YP_002002919.1,similar to AA sequence:UniProtKB:Q57523,protein motif:Pfam:PF04357.7;locus_tag=DL20404_00258;product=Periplasmic protein,hypothetical protein,Family of unknown function (DUF490);protein_id=gnl|SC|DL20404_00258
DL20404|SC|contig000001	Prodigal:2.60	CDS	256724	258571	.	-	0	ID=DL20404_00259;inference=ab initio prediction:Prodigal:2.60,similar to AA sequence:RefSeq:YP_005898724.1,similar to AA sequence:UniProtKB:P44038,protein motif:CLUSTERS:PRK11067,protein motif:Cdd:COG4775,protein motif:TIGRFAMs:TIGR03303,protein motif:Pfam:PF01103.17;locus_tag=DL20404_00259;product=outer membrane protein%2C OMP85 family,hypothetical protein,outer membrane protein assembly factor …
DL20404|SC|contig000001	Prodigal:2.60	CDS	258983	260212	.	+	0	ID=DL20404_00260;gene=sstT;inference=ab initio prediction:Prodigal:2.60,similar to AA sequence:RefSeq:YP_208980.1,similar to AA sequence:UniProtKB:P0AGE4,protein motif:CLUSTERS:PRK13628,protein motif:Pfam:PF00375.12;locus_tag=DL20404_00260;product=serine/threonine transporter SstT,Na(+)/serine-threonine symporter,serine/threonine transporter SstT,Sodium:dicarboxylate symporter family;protein_id=g…
DL20404|SC|contig000001	Prodigal:2.60	CDS	260324	261817	.	+	0	ID=DL20404_00261;inference=ab initio prediction:Prodigal:2.60,similar to AA sequence:RefSeq:YP_005891031.1,protein motif:Pfam:PF01298.12;locus_tag=DL20404_00261;product=transferrin-binding protein-like lipoprotein (lipoprotein GNA2132),Transferrin binding protein-like solute binding protein;protein_id=gnl|SC|DL20404_00261
DL20404|SC|contig000001	Prodigal:2.60	CDS	261893	262108	.	-	0	ID=DL20404_00262;inference=ab initio prediction:Prodigal:2.60,similar to AA sequence:RefSeq:YP_002002911.1;locus_tag=DL20404_00262;product=membrane protein;protein_id=gnl|SC|DL20404_00262
DL20404|SC|contig000001	Prodigal:2.60	CDS	262101	262316	.	-	0	ID=DL20404_00263;inference=ab initio prediction:Prodigal:2.60;locus_tag=DL20404_00263;product=hypothetical protein;protein_id=gnl|SC|DL20404_00263
DL20404|SC|contig000001	Prodigal:2.60	CDS	262391	263734	.	-	0	ID=DL20404_00264;eC_number=6.3.4.5;gene=argG;inference=ab initio prediction:Prodigal:2.60,similar to AA sequence:RefSeq:YP_005890654.1,similar to AA sequence:UniProtKB:P0A6E4,protein motif:CLUSTERS:PRK05370,protein motif:Cdd:COG0137,protein motif:TIGRFAMs:TIGR00032,protein motif:Pfam:PF00764.13;locus_tag=DL20404_00264;product=argininosuccinate synthase,Argininosuccinate synthase,argininosuccinate…
DL20404|SC|contig000001	Prodigal:2.60	CDS	263859	264659	.	+	0	ID=DL20404_00265;gene=yfaY;inference=ab initio prediction:Prodigal:2.60,similar to AA sequence:RefSeq:YP_002002907.1,similar to AA sequence:UniProtKB:P77808,protein motif:CLUSTERS:PRK01215,protein motif:Cdd:COG1546,protein motif:TIGRFAMs:TIGR00200,protein motif:Pfam:PF00994.18;locus_tag=DL20404_00265;product=CinA-like protein,CinA-like protein,competence damage-inducible protein A,Uncharacterized…
DL20404|SC|contig000001	Prodigal:2.60	CDS	264699	265685	.	+	0	ID=DL20404_00266;eC_number=3.4.21.-;gene=sppA;inference=ab initio prediction:Prodigal:2.60,similar to AA sequence:RefSeq:YP_208986.1,similar to AA sequence:UniProtKB:P45243,protein motif:CLUSTERS:PRK10949,protein motif:TIGRFAMs:TIGR00706,protein motif:Pfam:PF01343.12;locus_tag=DL20404_00266;product=protease,Protease 4,protease 4,signal peptide peptidase SppA%2C 36K type,Peptidase family S49;prote…
DL20404|SC|contig000001	Prodigal:2.60	CDS	267190	267546	.	-	0	ID=DL20404_00267;inference=ab initio prediction:Prodigal:2.60,similar to AA sequence:RefSeq:YP_005883658.1;locus_tag=DL20404_00267;product=MafB alternative c terminus;protein_id=gnl|SC|DL20404_00267
DL20404|SC|contig000001	Prodigal:2.60	CDS	267551	267745	.	-	0	ID=DL20404_00268;gene=mafB';inference=ab initio prediction:Prodigal:2.60,similar to AA sequence:RefSeq:YP_001600165.1,protein motif:Pfam:PF06255.7;locus_tag=DL20404_00268;product=MAFB alternative C-terminus,Protein of unknown function (DUF1020);protein_id=gnl|SC|DL20404_00268
DL20404|SC|contig000001	Prodigal:2.60	CDS	267811	268023	.	-	0	ID=DL20404_00269;inference=ab initio prediction:Prodigal:2.60;locus_tag=DL20404_00269;product=hypothetical protein;protein_id=gnl|SC|DL20404_00269
DL20404|SC|contig000001	Prodigal:2.60	CDS	268099	268458	.	-	0	ID=DL20404_00270;inference=ab initio prediction:Prodigal:2.60;locus_tag=DL20404_00270;product=hypothetical protein;protein_id=gnl|SC|DL20404_00270
DL20404|SC|contig000001	Prodigal:2.60	CDS	268455	268673	.	-	0	ID=DL20404_00271;inference=ab initio prediction:Prodigal:2.60;locus_tag=DL20404_00271;product=hypothetical protein;protein_id=gnl|SC|DL20404_00271
DL20404|SC|contig000001	Prodigal:2.60	CDS	268694	268900	.	-	0	ID=DL20404_00272;inference=ab initio prediction:Prodigal:2.60;locus_tag=DL20404_00272;product=hypothetical protein;protein_id=gnl|SC|DL20404_00272
DL20404|SC|contig000001	Prodigal:2.60	CDS	268866	269327	.	-	0	ID=DL20404_00273;inference=ab initio prediction:Prodigal:2.60,similar to AA sequence:RefSeq:YP_005883655.1;locus_tag=DL20404_00273;product=mafB related protein;protein_id=gnl|SC|DL20404_00273
DL20404|SC|contig000001	Prodigal:2.60	CDS	269426	269770	.	-	0	ID=DL20404_00274;inference=ab initio prediction:Prodigal:2.60;locus_tag=DL20404_00274;product=hypothetical protein;protein_id=gnl|SC|DL20404_00274
DL20404|SC|contig000001	Prodigal:2.60	CDS	269808	270131	.	-	0	ID=DL20404_00275;inference=ab initio prediction:Prodigal:2.60;locus_tag=DL20404_00275;product=hypothetical protein;protein_id=gnl|SC|DL20404_00275
DL20404|SC|contig000001	Prodigal:2.60	CDS	270134	270364	.	-	0	ID=DL20404_00276;inference=ab initio prediction:Prodigal:2.60,similar to AA sequence:RefSeq:YP_001600158.1;locus_tag=DL20404_00276;product=MafB-like protein;protein_id=gnl|SC|DL20404_00276
DL20404|SC|contig000001	Prodigal:2.60	CDS	270563	271549	.	-	0	ID=DL20404_00277;inference=ab initio prediction:Prodigal:2.60,similar to AA sequence:RefSeq:YP_976009.1,protein motif:Pfam:PF06255.7;locus_tag=DL20404_00277;product=mafb protein (fragment),Protein of unknown function (DUF1020);protein_id=gnl|SC|DL20404_00277
DL20404|SC|contig000001	Prodigal:2.60	CDS	272185	272310	.	-	0	ID=DL20404_00278;inference=ab initio prediction:Prodigal:2.60;locus_tag=DL20404_00278;product=hypothetical protein;protein_id=gnl|SC|DL20404_00278
DL20404|SC|contig000001	Prodigal:2.60	CDS	272551	272757	.	-	0	ID=DL20404_00279;inference=ab initio prediction:Prodigal:2.60;locus_tag=DL20404_00279;product=hypothetical protein;protein_id=gnl|SC|DL20404_00279
DL20404|SC|contig000001	Prodigal:2.60	CDS	273505	273822	.	-	0	ID=DL20404_00280;inference=ab initio prediction:Prodigal:2.60;locus_tag=DL20404_00280;product=hypothetical protein;protein_id=gnl|SC|DL20404_00280
DL20404|SC|contig000001	Prodigal:2.60	CDS	273819	275201	.	-	0	ID=DL20404_00281;gene=mafB;inference=ab initio prediction:Prodigal:2.60,similar to AA sequence:RefSeq:YP_976004.1,protein motif:Pfam:PF06255.7;locus_tag=DL20404_00281;product=adhesin,Protein of unknown function (DUF1020);protein_id=gnl|SC|DL20404_00281
DL20404|SC|contig000001	Prodigal:2.60	CDS	275241	276203	.	-	0	ID=DL20404_00282;gene=mafA1_1;inference=ab initio prediction:Prodigal:2.60,similar to AA sequence:RefSeq:YP_208149.1,similar to AA sequence:UniProtKB:Q9JS44;locus_tag=DL20404_00282;product=MafA adhesin protein,Adhesin mafA precursor;protein_id=gnl|SC|DL20404_00282
DL20404|SC|contig000001	Prodigal:2.60	CDS	276387	277106	.	-	0	ID=DL20404_00283;eC_number=2.7.4.-,2.7.4.22;gene=pyrH;inference=ab initio prediction:Prodigal:2.60,similar to AA sequence:RefSeq:YP_005883653.1,similar to AA sequence:UniProtKB:P65932,protein motif:CLUSTERS:PRK00358,protein motif:Cdd:COG0528,protein motif:TIGRFAMs:TIGR02075,protein motif:Pfam:PF00696.22;locus_tag=DL20404_00283;product=uridylate kinase,Uridylate kinase,uridylate kinase,Uridylate k…
DL20404|SC|contig000001	Prodigal:2.60	CDS	277323	278177	.	-	0	ID=DL20404_00284;gene=tsf;inference=ab initio prediction:Prodigal:2.60,similar to AA sequence:RefSeq:YP_002002893.1,similar to AA sequence:UniProtKB:P0A6P1,protein motif:CLUSTERS:PRK09377,protein motif:Cdd:COG0264,protein motif:TIGRFAMs:TIGR00116,protein motif:Pfam:PF00889.13;locus_tag=DL20404_00284;product=elongation factor Ts,Elongation factor Ts,elongation factor Ts,Translation elongation fact…
DL20404|SC|contig000001	Prodigal:2.60	CDS	278117	278281	.	-	0	ID=DL20404_00285;inference=ab initio prediction:Prodigal:2.60;locus_tag=DL20404_00285;product=hypothetical protein;protein_id=gnl|SC|DL20404_00285
DL20404|SC|contig000001	Prodigal:2.60	CDS	278306	279034	.	-	0	ID=DL20404_00286;gene=rpsB;inference=ab initio prediction:Prodigal:2.60,similar to AA sequence:RefSeq:YP_005891052.1,similar to AA sequence:UniProtKB:P66540,protein motif:CLUSTERS:PRK05299,protein motif:Cdd:COG4775,protein motif:TIGRFAMs:TIGR01011,protein motif:Pfam:PF00318.14;locus_tag=DL20404_00286;product=30S ribosomal protein S2,30S ribosomal protein S2,30S ribosomal protein S2,Outer membrane…
DL20404|SC|contig000001	Prodigal:2.60	CDS	279235	279444	.	-	0	ID=DL20404_00287;inference=ab initio prediction:Prodigal:2.60,similar to AA sequence:RefSeq:YP_002341845.1;locus_tag=DL20404_00287;product=integral membrane protein;protein_id=gnl|SC|DL20404_00287
DL20404|SC|contig000001	Prodigal:2.60	CDS	279522	280103	.	+	0	ID=DL20404_00288;eC_number=6.3.3.2;gene=ygfA;inference=ab initio prediction:Prodigal:2.60,similar to AA sequence:RefSeq:YP_005894815.1,similar to AA sequence:UniProtKB:P0AC28,protein motif:CLUSTERS:PRK10333,protein motif:TIGRFAMs:TIGR02727,protein motif:Pfam:PF01812.14;locus_tag=DL20404_00288;product=5-formyltetrahydrofolate cyclo-ligase,hypothetical protein,5-formyltetrahydrofolate cyclo-ligase …
DL20404|SC|contig000001	Prodigal:2.60	CDS	280164	280754	.	+	0	ID=DL20404_00289;inference=ab initio prediction:Prodigal:2.60,similar to AA sequence:RefSeq:YP_005879472.1;locus_tag=DL20404_00289;product=putative acetyltransferase;protein_id=gnl|SC|DL20404_00289
DL20404|SC|contig000001	Prodigal:2.60	CDS	281291	282757	.	+	0	ID=DL20404_00290;eC_number=1.1.5.4,1.1.5.4;gene=mqo;inference=ab initio prediction:Prodigal:2.60,similar to AA sequence:RefSeq:YP_209000.1,similar to AA sequence:UniProtKB:P33940,protein motif:CLUSTERS:PRK05257,protein motif:TIGRFAMs:TIGR01320,protein motif:Pfam:PF06039.9;locus_tag=DL20404_00290;product=malate:quinone oxidoreductase,Malate:quinone oxidoreductase,malate:quinone oxidoreductase,mala…
DL20404|SC|contig000001	Prodigal:2.60	CDS	282945	283319	.	-	0	ID=DL20404_00291;inference=ab initio prediction:Prodigal:2.60,similar to AA sequence:RefSeq:YP_005883646.1;locus_tag=DL20404_00291;product=putative adhesin complex protein;protein_id=gnl|SC|DL20404_00291
DL20404|SC|contig000001	Prodigal:2.60	CDS	283557	283856	.	-	0	ID=DL20404_00292;inference=ab initio prediction:Prodigal:2.60,protein motif:TIGRFAMs:TIGR03830;locus_tag=DL20404_00292;product=putative zinc finger/helix-turn-helix protein%2C YgiT family;protein_id=gnl|SC|DL20404_00292
DL20404|SC|contig000001	Prodigal:2.60	CDS	284011	284790	.	-	0	ID=DL20404_00293;eC_number=3.4.11.18,3.4.11.18;gene=map;inference=ab initio prediction:Prodigal:2.60,similar to AA sequence:RefSeq:YP_004047861.1,similar to AA sequence:UniProtKB:P0AE18,protein motif:CLUSTERS:PRK05716,protein motif:Cdd:COG0006,protein motif:TIGRFAMs:TIGR00500,protein motif:Pfam:PF00557.1;locus_tag=DL20404_00293;product=methionine aminopeptidase,Methionine aminopeptidase,methionin…
DL20404|SC|contig000001	Prodigal:2.60	CDS	284830	285480	.	-	0	ID=DL20404_00294;eC_number=3.4.24.-;inference=ab initio prediction:Prodigal:2.60,similar to AA sequence:RefSeq:YP_005891060.1;locus_tag=DL20404_00294;product=Zinc metalloprotease zmpB;protein_id=gnl|SC|DL20404_00294
DL20404|SC|contig000001	Prodigal:2.60	CDS	285488	286096	.	-	0	ID=DL20404_00295;inference=ab initio prediction:Prodigal:2.60,similar to AA sequence:RefSeq:YP_002002881.1,protein motif:CLUSTERS:PRK11023,protein motif:Cdd:COG2823,protein motif:Pfam:PF04972.11;locus_tag=DL20404_00295;product=Hemolysin%2C putative,outer membrane lipoprotein,Predicted periplasmic or secreted lipoprotein,BON domain;protein_id=gnl|SC|DL20404_00295
DL20404|SC|contig000001	Prodigal:2.60	CDS	286160	286753	.	-	0	ID=DL20404_00296;eC_number=5.3.1.28;gene=gmhA;inference=ab initio prediction:Prodigal:2.60,similar to AA sequence:RefSeq:YP_209006.1,similar to AA sequence:UniProtKB:Q9HVZ0,protein motif:CLUSTERS:PRK13936,protein motif:Cdd:COG4821,protein motif:TIGRFAMs:TIGR00441,protein motif:Pfam:PF01380.16;locus_tag=DL20404_00296;product=phosphoheptose isomerase,Phosphoheptose isomerase,phosphoheptose isomeras…
DL20404|SC|contig000001	Prodigal:2.60	CDS	286758	287105	.	-	0	ID=DL20404_00297;inference=ab initio prediction:Prodigal:2.60,similar to AA sequence:UniProtKB:Q6NCZ4,protein motif:CLUSTERS:PRK12497,protein motif:TIGRFAMs:TIGR00252,protein motif:Pfam:PF02021.11;locus_tag=DL20404_00297;product=hypothetical protein,hypothetical protein,conserved hypothetical protein,Uncharacterised protein family UPF0102;protein_id=gnl|SC|DL20404_00297
DL20404|SC|contig000001	Prodigal:2.60	CDS	287152	288027	.	+	0	ID=DL20404_00298;eC_number=2.1.1.198;gene=rsmI_1;inference=ab initio prediction:Prodigal:2.60,similar to AA sequence:RefSeq:YP_003082323.1,similar to AA sequence:UniProtKB:P67087,protein motif:CLUSTERS:PRK14994,protein motif:TIGRFAMs:TIGR00096,protein motif:Pfam:PF00590.14;locus_tag=DL20404_00298;product=putative methyltransferase,Ribosomal RNA small subunit methyltransferase I,SAM-dependent 16S …
DL20404|SC|contig000001	Prodigal:2.60	CDS	288062	288415	.	-	0	ID=DL20404_00299;inference=ab initio prediction:Prodigal:2.60,similar to AA sequence:RefSeq:YP_002341857.1,protein motif:CLUSTERS:PRK11513,protein motif:Pfam:PF00033.13;locus_tag=DL20404_00299;product=cytochrome B561,cytochrome b561,Cytochrome b(N-terminal)/b6/petB;protein_id=gnl|SC|DL20404_00299
DL20404|SC|contig000001	Prodigal:2.60	CDS	288531	288731	.	-	0	ID=DL20404_00300;inference=ab initio prediction:Prodigal:2.60,similar to AA sequence:RefSeq:YP_002002877.1;locus_tag=DL20404_00300;product=putative cytochrome B561;protein_id=gnl|SC|DL20404_00300
DL20404|SC|contig000001	Prodigal:2.60	CDS	288972	290126	.	+	0	ID=DL20404_00301;gene=obgE;inference=ab initio prediction:Prodigal:2.60,similar to AA sequence:RefSeq:YP_209010.1,similar to AA sequence:UniProtKB:P42641,protein motif:CLUSTERS:PRK12298,protein motif:Cdd:COG0012,protein motif:TIGRFAMs:TIGR02729,protein motif:Pfam:PF01018.16;locus_tag=DL20404_00301;product=GTPase ObgE,GTP-binding protein Obg,GTPase CgtA,Predicted GTPase%2C probable translation fac…
DL20404|SC|contig000001	Prodigal:2.60	CDS	290209	291258	.	+	0	ID=DL20404_00302;inference=ab initio prediction:Prodigal:2.60,similar to AA sequence:RefSeq:YP_001598276.1,protein motif:CLUSTERS:PRK13539,protein motif:Cdd:COG4637,protein motif:TIGRFAMs:TIGR01166,protein motif:Pfam:PF02463.13;locus_tag=DL20404_00302;product=ATP-binding protein,cytochrome c biogenesis protein CcmA,Predicted ATPase,cobalt ABC transporter%2C ATP-binding protein,RecF/RecN/SMC N ter…
DL20404|SC|contig000001	Prodigal:2.60	CDS	291268	293367	.	+	0	ID=DL20404_00303;eC_number=6.1.1.16;gene=cysS;inference=ab initio prediction:Prodigal:2.60,similar to AA sequence:RefSeq:YP_001598277.1,similar to AA sequence:UniProtKB:Q3KA28,protein motif:CLUSTERS:PRK14535,protein motif:Cdd:COG0215,protein motif:TIGRFAMs:TIGR00435,protein motif:Pfam:PF01406.13;locus_tag=DL20404_00303;product=cysteinyl-tRNA synthetase,Cysteine--tRNA ligase,cysteinyl-tRNA synthet…
DL20404|SC|contig000001	Prodigal:2.60	CDS	293450	294229	.	+	0	ID=DL20404_00304;eC_number=3.1.11.2,3.1.11.2;gene=exoA;inference=ab initio prediction:Prodigal:2.60,similar to AA sequence:RefSeq:YP_209014.1,similar to AA sequence:UniProtKB:P37454,protein motif:CLUSTERS:PRK13911,protein motif:Cdd:COG3021,protein motif:TIGRFAMs:TIGR00633,protein motif:Pfam:PF03372.17;locus_tag=DL20404_00304;product=exodeoxyribonuclease,Exodeoxyribonuclease,exodeoxyribonuclease I…
DL20404|SC|contig000001	Prodigal:2.60	CDS	294216	294560	.	+	0	ID=DL20404_00305;inference=ab initio prediction:Prodigal:2.60,similar to AA sequence:RefSeq:YP_002002870.1;locus_tag=DL20404_00305;product=Putative integral membrane protein;protein_id=gnl|SC|DL20404_00305
DL20404|SC|contig000001	Prodigal:2.60	CDS	294571	295101	.	+	0	ID=DL20404_00306;inference=ab initio prediction:Prodigal:2.60,protein motif:Cdd:COG3545,protein motif:Pfam:PF06821.7;locus_tag=DL20404_00306;product=Predicted esterase of the alpha/beta hydrolase fold,Alpha/Beta hydrolase family of unknown function (DUF1234);protein_id=gnl|SC|DL20404_00306
DL20404|SC|contig000001	Prodigal:2.60	CDS	295194	296309	.	-	0	ID=DL20404_00307;eC_number=1.2.1.11,1.2.1.11;gene=asd;inference=ab initio prediction:Prodigal:2.60,similar to AA sequence:RefSeq:YP_209017.1,similar to AA sequence:UniProtKB:Q51344,protein motif:CLUSTERS:PRK06598,protein motif:Cdd:COG0136,protein motif:TIGRFAMs:TIGR01745,protein motif:Pfam:PF02774.12;locus_tag=DL20404_00307;product=aspartate-semialdehyde dehydrogenase,Aspartate-semialdehyde dehyd…
DL20404|SC|contig000001	Prodigal:2.60	CDS	296485	297066	.	+	0	ID=DL20404_00308;inference=ab initio prediction:Prodigal:2.60,similar to AA sequence:RefSeq:YP_002002867.1,protein motif:Pfam:PF06271.6;locus_tag=DL20404_00308;product=membrane protein,RDD family;protein_id=gnl|SC|DL20404_00308
DL20404|SC|contig000001	Prodigal:2.60	CDS	297128	297982	.	-	0	ID=DL20404_00309;eC_number=3.5.4.9;gene=folD;inference=ab initio prediction:Prodigal:2.60,similar to AA sequence:RefSeq:YP_209019.1,similar to AA sequence:UniProtKB:Q9I2U6,protein motif:CLUSTERS:PRK10792,protein motif:Pfam:PF02882.13;locus_tag=DL20404_00309;product=bifunctional 5%2C10-methylene-tetrahydrofolate dehydrogenase/ 5%2C10-methylene-tetrahydrofolate cyclohydrolase,Bifunctional protein F…
DL20404|SC|contig000001	Aragorn:1.2.36	tRNA	298205	298282	.	+	0	ID=DL20404_00310;inference=COORDINATES:profile:Aragorn:1.2.36;locus_tag=DL20404_00310;product=tRNA-Pro(tgg)
DL20404|SC|contig000001	Aragorn:1.2.36	tRNA	298307	298383	.	+	0	ID=DL20404_00311;inference=COORDINATES:profile:Aragorn:1.2.36;locus_tag=DL20404_00311;product=tRNA-Arg(tct)
DL20404|SC|contig000001	Aragorn:1.2.36	tRNA	298411	298486	.	+	0	ID=DL20404_00312;inference=COORDINATES:profile:Aragorn:1.2.36;locus_tag=DL20404_00312;product=tRNA-His(gtg)
DL20404|SC|contig000001	Prodigal:2.60	CDS	298622	299128	.	+	0	ID=DL20404_00313;gene=hldE;inference=ab initio prediction:Prodigal:2.60,similar to AA sequence:RefSeq:YP_209020.1,similar to AA sequence:UniProtKB:P76658,protein motif:CLUSTERS:PRK11316,protein motif:Cdd:COG2870,protein motif:TIGRFAMs:TIGR02199,protein motif:Pfam:PF01467.1;locus_tag=DL20404_00313;product=transferase,Bifunctional protein hldE,bifunctional heptose 7-phosphate kinase/heptose 1-phosp…
DL20404|SC|contig000001	Prodigal:2.60	CDS	299125	300903	.	+	0	ID=DL20404_00314;eC_number=2.7.1.33;gene=birA;inference=ab initio prediction:Prodigal:2.60,similar to AA sequence:RefSeq:YP_209021.1,similar to AA sequence:UniProtKB:P06709,protein motif:CLUSTERS:PRK13325,protein motif:Cdd:COG4285,protein motif:TIGRFAMs:TIGR00121,protein motif:Pfam:PF03309.8;locus_tag=DL20404_00314;product=bifunctional biotin--[acetyl-CoA-carboxylase] ligase/pantothenate kinase,B…
DL20404|SC|contig000001	Prodigal:2.60	CDS	301016	301840	.	+	0	ID=DL20404_00315;inference=ab initio prediction:Prodigal:2.60,similar to AA sequence:RefSeq:YP_002002862.1;locus_tag=DL20404_00315;product=Periplasmic protein;protein_id=gnl|SC|DL20404_00315
DL20404|SC|contig000001	Infernal:1.1	ncRNA	301859	302018	.	-	0	ID=DL20404_00316;inference=COORDINATES:profile:Infernal:1.1;locus_tag=DL20404_00316;product=NrrF
DL20404|SC|contig000001	Prodigal:2.60	CDS	302603	303391	.	-	0	ID=DL20404_00317;eC_number=2.8.1.10;gene=thiG;inference=ab initio prediction:Prodigal:2.60,similar to AA sequence:RefSeq:YP_002002859.1,similar to AA sequence:UniProtKB:O31618,protein motif:CLUSTERS:PRK00208,protein motif:Cdd:COG0352,protein motif:Pfam:PF05690.8;locus_tag=DL20404_00317;product=thiazole synthase,Thiazole synthase,thiazole synthase,Thiamine monophosphate synthase,Thiazole biosynthe…
DL20404|SC|contig000001	Prodigal:2.60	CDS	303605	303799	.	-	0	ID=DL20404_00318;inference=ab initio prediction:Prodigal:2.60,similar to AA sequence:RefSeq:YP_002002858.1,protein motif:CLUSTERS:PRK06944,protein motif:TIGRFAMs:TIGR01683,protein motif:Pfam:PF02597.14;locus_tag=DL20404_00318;product=Thiamine biosynthesis protein ThiS,sulfur carrier protein ThiS,thiamine biosynthesis protein ThiS,ThiS family;protein_id=gnl|SC|DL20404_00318
DL20404|SC|contig000001	Prodigal:2.60	CDS	304222	304839	.	-	0	ID=DL20404_00319;eC_number=2.5.1.3,2.5.1.3;gene=thiE;inference=ab initio prediction:Prodigal:2.60,similar to AA sequence:RefSeq:YP_209027.1,similar to AA sequence:UniProtKB:P30137,protein motif:CLUSTERS:PRK12290,protein motif:Cdd:COG0352,protein motif:TIGRFAMs:TIGR00693,protein motif:Pfam:PF02581.11;locus_tag=DL20404_00319;product=thiamin-phosphate pyrophosphorylase,Thiamine-phosphate synthase,th…
DL20404|SC|contig000001	Prodigal:2.60	CDS	304860	305960	.	-	0	ID=DL20404_00320;inference=ab initio prediction:Prodigal:2.60,similar to AA sequence:RefSeq:YP_209028.1,protein motif:CLUSTERS:PRK01747,protein motif:Cdd:COG4121,protein motif:TIGRFAMs:TIGR02352,protein motif:Pfam:PF01266.18;locus_tag=DL20404_00320;product=oxidoreductase,bifunctional tRNA (mnm(5)s(2)U34)-methyltransferase/FAD-dependent cmnm(5)s(2)U34 oxidoreductase,Uncharacterized conserved prote…
DL20404|SC|contig000001	Prodigal:2.60	CDS	305957	307180	.	-	0	ID=DL20404_00321;gene=codB;inference=ab initio prediction:Prodigal:2.60,similar to AA sequence:RefSeq:YP_002341874.1,similar to AA sequence:UniProtKB:P0AA82,protein motif:CLUSTERS:PRK11017,protein motif:TIGRFAMs:TIGR02358,protein motif:Pfam:PF02133.9;locus_tag=DL20404_00321;product=permease,Cytosine permease,cytosine permease,putative hydroxymethylpyrimidine transporter CytX,Permease for cytosine…
DL20404|SC|contig000001	Infernal:1.1	ncRNA	307247	307350	.	-	0	ID=DL20404_00322;inference=COORDINATES:profile:Infernal:1.1;locus_tag=DL20404_00322;product=TPP
DL20404|SC|contig000001	Prodigal:2.60	CDS	307528	309012	.	+	0	ID=DL20404_00323;gene=tldD;inference=ab initio prediction:Prodigal:2.60,similar to AA sequence:RefSeq:YP_004047884.1,similar to AA sequence:UniProtKB:P0AGG8,protein motif:CLUSTERS:PRK10735,protein motif:Cdd:COG0312,protein motif:Pfam:PF01523.10;locus_tag=DL20404_00323;product=TLDD protein-like protein,hypothetical protein,protease TldD,Predicted Zn-dependent proteases and their inactivated homolo…
DL20404|SC|contig000001	Prodigal:2.60	CDS	309077	310348	.	+	0	ID=DL20404_00324;eC_number=2.1.1.-,2.1.1.-;gene=prmC_1;inference=ab initio prediction:Prodigal:2.60,similar to AA sequence:RefSeq:YP_005879441.1,similar to AA sequence:UniProtKB:P0ACC1,protein motif:CLUSTERS:PRK14966,protein motif:Cdd:COG2890,protein motif:TIGRFAMs:TIGR03534,protein motif:Pfam:PF05175.8;locus_tag=DL20404_00324;product=putative protein methyltransferase HemK+F6406,Release factor g…
DL20404|SC|contig000001	Prodigal:2.60	CDS	310434	311822	.	+	0	ID=DL20404_00325;inference=ab initio prediction:Prodigal:2.60,similar to AA sequence:RefSeq:YP_004047890.1,protein motif:Cdd:COG2610,protein motif:Pfam:PF03553.8;locus_tag=DL20404_00325;product=integral membrane transport protein,H+/gluconate symporter and related permeases,Na+/H+ antiporter family;protein_id=gnl|SC|DL20404_00325
DL20404|SC|contig000001	Prodigal:2.60	CDS	311823	312047	.	+	0	ID=DL20404_00326;gene=slyX;inference=ab initio prediction:Prodigal:2.60,similar to AA sequence:RefSeq:YP_004047891.1,protein motif:CLUSTERS:PRK04325,protein motif:Pfam:PF04102.6;locus_tag=DL20404_00326;product=SLYX protein,hypothetical protein,SlyX;protein_id=gnl|SC|DL20404_00326
DL20404|SC|contig000001	Prodigal:2.60	CDS	312744	313637	.	-	0	ID=DL20404_00327;eC_number=2.7.7.80;gene=thiF;inference=ab initio prediction:Prodigal:2.60,similar to AA sequence:RefSeq:YP_003082349.1,similar to AA sequence:UniProtKB:P12282,protein motif:CLUSTERS:PRK05690,protein motif:TIGRFAMs:TIGR02355,protein motif:Pfam:PF00899.15;locus_tag=DL20404_00327;product=adenylyltransferase,Molybdopterin-synthase adenylyltransferase,molybdopterin biosynthesis protei…
DL20404|SC|contig000001	Prodigal:2.60	CDS	313680	316382	.	+	0	ID=DL20404_00328;eC_number=4.1.1.31;gene=ppc;inference=ab initio prediction:Prodigal:2.60,similar to AA sequence:RefSeq:YP_002002841.1,similar to AA sequence:UniProtKB:A0QWX4,protein motif:CLUSTERS:PRK00009,protein motif:Pfam:PF00311.11;locus_tag=DL20404_00328;product=phosphoenolpyruvate carboxylase,Phosphoenolpyruvate carboxylase,phosphoenolpyruvate carboxylase,Phosphoenolpyruvate carboxylase;pr…
DL20404|SC|contig000001	Prodigal:2.60	CDS	316505	317494	.	+	0	ID=DL20404_00329;eC_number=1.1.1.8,1.1.1.94;gene=gpsA;inference=ab initio prediction:Prodigal:2.60,similar to AA sequence:RefSeq:YP_209041.1,similar to AA sequence:UniProtKB:Q83BJ0,protein motif:CLUSTERS:PRK00094,protein motif:Cdd:COG0240,protein motif:TIGRFAMs:TIGR03376,protein motif:Pfam:PF01210.17;locus_tag=DL20404_00329;product=NAD(P)H-dependent glycerol-3-phosphate dehydrogenase,Glycerol-3-p…
DL20404|SC|contig000001	Prodigal:2.60	CDS	317549	317878	.	+	0	ID=DL20404_00330;inference=ab initio prediction:Prodigal:2.60,protein motif:Pfam:PF00170.15;locus_tag=DL20404_00330;product=bZIP transcription factor;protein_id=gnl|SC|DL20404_00330
DL20404|SC|contig000001	Prodigal:2.60	CDS	317889	318194	.	+	0	ID=DL20404_00331;gene=zapA;inference=ab initio prediction:Prodigal:2.60,similar to AA sequence:UniProtKB:P0ADS2,protein motif:CLUSTERS:PRK10972,protein motif:Cdd:COG3027,protein motif:Pfam:PF05164.7;locus_tag=DL20404_00331;product=Z ring-associated protein ZapA,Z-ring-associated protein,Uncharacterized protein conserved in bacteria,Cell division protein ZapA;protein_id=gnl|SC|DL20404_00331
DL20404|SC|contig000001	Infernal:1.1	ncRNA	318200	318379	.	+	0	ID=DL20404_00332;inference=COORDINATES:profile:Infernal:1.1;locus_tag=DL20404_00332;product=6S
DL20404|SC|contig000001	Prodigal:2.60	CDS	318557	318988	.	+	0	ID=DL20404_00333;gene=rplM;inference=ab initio prediction:Prodigal:2.60,similar to AA sequence:RefSeq:YP_209044.1,similar to AA sequence:UniProtKB:Q1R6A9,protein motif:CLUSTERS:PRK09216,protein motif:Cdd:COG0102,protein motif:TIGRFAMs:TIGR01066,protein motif:Pfam:PF00572.12;locus_tag=DL20404_00333;product=50S ribosomal protein L13,50S ribosomal protein L13,50S ribosomal protein L13,Ribosomal prot…
DL20404|SC|contig000001	Prodigal:2.60	CDS	318998	319390	.	+	0	ID=DL20404_00334;gene=rpsI;inference=ab initio prediction:Prodigal:2.60,similar to AA sequence:RefSeq:YP_209045.1,similar to AA sequence:UniProtKB:P0A7X3,protein motif:CLUSTERS:PRK00132,protein motif:Cdd:COG0103,protein motif:TIGRFAMs:TIGR03627,protein motif:Pfam:PF00380.13;locus_tag=DL20404_00334;product=30S ribosomal protein S9,30S ribosomal protein S9,30S ribosomal protein S9,Ribosomal protein…
DL20404|SC|contig000001	Prodigal:2.60	CDS	319646	320575	.	-	0	ID=DL20404_00335;gene=metR;inference=ab initio prediction:Prodigal:2.60,similar to AA sequence:RefSeq:YP_003082356.1,similar to AA sequence:UniProtKB:P27111,protein motif:CLUSTERS:PRK15421,protein motif:TIGRFAMs:TIGR03339,protein motif:Pfam:PF03466.14;locus_tag=DL20404_00335;product=transcriptional activator MetR,Cyn operon transcriptional activator,DNA-binding transcriptional regulator MetR,amin…
DL20404|SC|contig000001	Prodigal:2.60	CDS	320706	321455	.	+	0	ID=DL20404_00336;inference=ab initio prediction:Prodigal:2.60,similar to AA sequence:UniProtKB:Q57354,protein motif:CLUSTERS:PRK10799,protein motif:Cdd:COG3323,protein motif:TIGRFAMs:TIGR00486,protein motif:Pfam:PF01784.12;locus_tag=DL20404_00336;product=hypothetical protein,metal-binding protein,Uncharacterized protein conserved in bacteria,dinuclear metal center protein%2C YbgI/SA1388 family,NI…
DL20404|SC|contig000001	Prodigal:2.60	CDS	321578	322159	.	+	0	ID=DL20404_00337;eC_number=1.10.2.2;gene=petA;inference=ab initio prediction:Prodigal:2.60,similar to AA sequence:RefSeq:YP_209049.1,similar to AA sequence:UniProtKB:P23136,protein motif:CLUSTERS:PRK13474,protein motif:TIGRFAMs:TIGR01416,protein motif:Pfam:PF00355.20;locus_tag=DL20404_00337;product=PetA,Ubiquinol-cytochrome c reductase iron-sulfur subunit,cytochrome b6-f complex iron-sulfur subun…
DL20404|SC|contig000001	Prodigal:2.60	CDS	322178	323527	.	+	0	ID=DL20404_00338;eC_number=1.10.2.2;gene=petB;inference=ab initio prediction:Prodigal:2.60,similar to AA sequence:RefSeq:YP_209050.1,similar to AA sequence:UniProtKB:P23134,protein motif:CLUSTERS:PRK03735,protein motif:Pfam:PF00032.11;locus_tag=DL20404_00338;product=cytochrome B,Cytochrome b,cytochrome b6,Cytochrome b(C-terminal)/b6/petD;protein_id=gnl|SC|DL20404_00338
DL20404|SC|contig000001	Prodigal:2.60	CDS	323542	324330	.	+	0	ID=DL20404_00339;gene=petC;inference=ab initio prediction:Prodigal:2.60,similar to AA sequence:RefSeq:YP_005890584.1,similar to AA sequence:UniProtKB:P23135,protein motif:Pfam:PF02167.9;locus_tag=DL20404_00339;product=protein PetC,Cytochrome c1 precursor,Cytochrome C1 family;protein_id=gnl|SC|DL20404_00339
DL20404|SC|contig000001	Prodigal:2.60	CDS	324669	326453	.	+	0	ID=DL20404_00340;gene=rmuC;inference=ab initio prediction:Prodigal:2.60,similar to AA sequence:RefSeq:YP_002002829.1,similar to AA sequence:UniProtKB:P0AG71,protein motif:CLUSTERS:PRK10361,protein motif:TIGRFAMs:TIGR02168,protein motif:Pfam:PF02646.10;locus_tag=DL20404_00340;product=DNA recombination protein rmuC-like protein,DNA recombination protein rmuC,DNA recombination protein RmuC,chromosom…
DL20404|SC|contig000001	Prodigal:2.60	CDS	326660	327292	.	-	0	ID=DL20404_00341;inference=ab initio prediction:Prodigal:2.60,similar to AA sequence:RefSeq:YP_975952.1,similar to AA sequence:UniProtKB:Q5XD24,protein motif:CLUSTERS:PRK10241,protein motif:TIGRFAMs:TIGR03413,protein motif:Pfam:PF00753.21;locus_tag=DL20404_00341;product=hydrolase,hypothetical protein,hydroxyacylglutathione hydrolase,hydroxyacylglutathione hydrolase,Metallo-beta-lactamase superfam…
DL20404|SC|contig000001	Prodigal:2.60	CDS	327384	328208	.	+	0	ID=DL20404_00342;eC_number=6.5.1.1,6.5.1.1;gene=ligA_1;inference=ab initio prediction:Prodigal:2.60,similar to AA sequence:RefSeq:YP_005904522.1,similar to AA sequence:UniProtKB:P44121,protein motif:CLUSTERS:PRK09125,protein motif:TIGRFAMs:TIGR02779,protein motif:Pfam:PF01068.1;locus_tag=DL20404_00342;product=DNA ligase,DNA ligase,DNA ligase,DNA polymerase LigD%2C ligase domain,ATP dependent DNA …
DL20404|SC|contig000001	Prodigal:2.60	CDS	328277	328840	.	+	0	ID=DL20404_00343;eC_number=2.4.2.8;gene=hpt;inference=ab initio prediction:Prodigal:2.60,similar to AA sequence:RefSeq:YP_005890580.1,similar to AA sequence:UniProtKB:O33799,protein motif:CLUSTERS:PRK09162,protein motif:TIGRFAMs:TIGR01203,protein motif:Pfam:PF00156.21;locus_tag=DL20404_00343;product=hypoxanthine-guanine phosphoribosyltransferase,Hypoxanthine phosphoribosyltransferase,hypoxanthine…
DL20404|SC|contig000001	Prodigal:2.60	CDS	328921	329358	.	+	0	ID=DL20404_00344;gene=manX;inference=ab initio prediction:Prodigal:2.60,similar to AA sequence:RefSeq:YP_001598312.1,similar to AA sequence:UniProtKB:Q5XAF5,protein motif:CLUSTERS:PRK15088,protein motif:TIGRFAMs:TIGR00824,protein motif:Pfam:PF03610.10;locus_tag=DL20404_00344;product=PTS system%2C IIAB component,EIIAB-Man,PTS system mannose-specific transporter subunits IIAB,PTS system%2C mannose/…
DL20404|SC|contig000001	Prodigal:2.60	CDS	329427	329696	.	+	0	ID=DL20404_00345;eC_number=2.7.11.-;gene=ptsH;inference=ab initio prediction:Prodigal:2.60,similar to AA sequence:RefSeq:YP_209057.1,similar to AA sequence:UniProtKB:P23534,protein motif:CLUSTERS:PRK13782,protein motif:Cdd:COG3412,protein motif:TIGRFAMs:TIGR01003,protein motif:Pfam:PF00381.13;locus_tag=DL20404_00345;product=protein PtsH,Phosphocarrier protein HPr,phosphocarrier protein Chr,Unchar…
DL20404|SC|contig000001	Prodigal:2.60	CDS	329696	331471	.	+	0	ID=DL20404_00346;eC_number=2.7.3.9,2.7.3.9;gene=ptsI;inference=ab initio prediction:Prodigal:2.60,similar to AA sequence:RefSeq:YP_209058.1,similar to AA sequence:UniProtKB:P08838,protein motif:CLUSTERS:PRK11177,protein motif:Cdd:COG3412,protein motif:TIGRFAMs:TIGR01417,protein motif:Pfam:PF02896.12;locus_tag=DL20404_00346;product=phosphoenolpyruvate-protein phosphotransferase,Phosphoenolpyruvate…
DL20404|SC|contig000001	Prodigal:2.60	CDS	332346	332879	.	+	0	ID=DL20404_00347;inference=ab initio prediction:Prodigal:2.60;locus_tag=DL20404_00347;product=hypothetical protein;protein_id=gnl|SC|DL20404_00347
DL20404|SC|contig000001	Prodigal:2.60	CDS	332746	333684	.	-	0	ID=DL20404_00348;eC_number=3.6.3.31;gene=potA_1;inference=ab initio prediction:Prodigal:2.60,similar to AA sequence:RefSeq:YP_004047971.1,similar to AA sequence:UniProtKB:P69874,protein motif:CLUSTERS:PRK09452,protein motif:Cdd:COG3842,protein motif:TIGRFAMs:TIGR01187,protein motif:Pfam:PF00005.21;locus_tag=DL20404_00348;product=ABC transporter ATP-binding protein,Spermidine/putrescine import ATP…
DL20404|SC|contig000001	Prodigal:2.60	CDS	333693	334265	.	-	0	ID=DL20404_00349;inference=ab initio prediction:Prodigal:2.60,similar to AA sequence:RefSeq:YP_002002821.1;locus_tag=DL20404_00349;product=Thiamin pyrophosphokinase-related protein;protein_id=gnl|SC|DL20404_00349
DL20404|SC|contig000001	Aragorn:1.2.36	tRNA	334749	334825	.	-	0	ID=DL20404_00350;inference=COORDINATES:profile:Aragorn:1.2.36;locus_tag=DL20404_00350;product=tRNA-Met(cat)
DL20404|SC|contig000001	Infernal:1.1	ncRNA	334975	335074	.	+	0	ID=DL20404_00351;inference=COORDINATES:profile:Infernal:1.1;locus_tag=DL20404_00351;product=TPP
DL20404|SC|contig000001	Prodigal:2.60	CDS	335165	337066	.	+	0	ID=DL20404_00352;eC_number=4.1.99.17;gene=thiC;inference=ab initio prediction:Prodigal:2.60,similar to AA sequence:RefSeq:YP_002002820.1,similar to AA sequence:UniProtKB:P30136,protein motif:CLUSTERS:PRK09284,protein motif:Cdd:COG0352,protein motif:TIGRFAMs:TIGR00190,protein motif:Pfam:PF01964.12;locus_tag=DL20404_00352;product=thiamine biosynthesis protein ThiC,Phosphomethylpyrimidine synthase,t…
DL20404|SC|contig000001	Prodigal:2.60	CDS	338808	339890	.	-	0	ID=DL20404_00353;gene=porB;inference=ab initio prediction:Prodigal:2.60,similar to AA sequence:RefSeq:YP_975943.1,similar to AA sequence:UniProtKB:E6MZM0,protein motif:Cdd:COG3203,protein motif:Pfam:PF00267.15;locus_tag=DL20404_00353;product=porin,Porin,Outer membrane protein (porin),Gram-negative porin;protein_id=gnl|SC|DL20404_00353
DL20404|SC|contig000001	Prodigal:2.60	CDS	340723	341046	.	-	0	ID=DL20404_00354;eC_number=3.1.-.-;gene=mazF;inference=ab initio prediction:Prodigal:2.60,similar to AA sequence:RefSeq:YP_003082372.1,similar to AA sequence:UniProtKB:P0AE70,protein motif:CLUSTERS:PRK09907,protein motif:Pfam:PF02452.11;locus_tag=DL20404_00354;product=PemK-like putative growth inhibitor,mRNA interferase MazF,toxin MazF,PemK-like protein;protein_id=gnl|SC|DL20404_00354
DL20404|SC|contig000001	Prodigal:2.60	CDS	341034	341273	.	-	0	ID=DL20404_00355;inference=ab initio prediction:Prodigal:2.60,similar to AA sequence:RefSeq:YP_005879414.1,protein motif:Cdd:COG2336,protein motif:TIGRFAMs:TIGR02609;locus_tag=DL20404_00355;product=putative PemI-like protein,Growth regulator,putative addiction module antidote;protein_id=gnl|SC|DL20404_00355
DL20404|SC|contig000001	Prodigal:2.60	CDS	341396	342193	.	-	0	ID=DL20404_00356;eC_number=5.4.99.12,5.4.99.12;gene=truA;inference=ab initio prediction:Prodigal:2.60,similar to AA sequence:RefSeq:YP_208841.1,similar to AA sequence:UniProtKB:P07649,protein motif:CLUSTERS:PRK00021,protein motif:TIGRFAMs:TIGR00071,protein motif:Pfam:PF01416.14;locus_tag=DL20404_00356;product=tRNA pseudouridine synthase A,tRNA pseudouridine synthase A,tRNA pseudouridine synthase …
DL20404|SC|contig000001	Prodigal:2.60	CDS	343699	344391	.	-	0	ID=DL20404_00357;inference=ab initio prediction:Prodigal:2.60,protein motif:Pfam:PF01863.11;locus_tag=DL20404_00357;product=Protein of unknown function DUF45;protein_id=gnl|SC|DL20404_00357
DL20404|SC|contig000001	Prodigal:2.60	CDS	344388	345131	.	-	0	ID=DL20404_00358;eC_number=2.3.1.51,2.3.1.51;gene=plsC_1;inference=ab initio prediction:Prodigal:2.60,similar to AA sequence:RefSeq:YP_209082.1,similar to AA sequence:UniProtKB:P26647,protein motif:CLUSTERS:PRK08633,protein motif:TIGRFAMs:TIGR00530,protein motif:Pfam:PF01553.15;locus_tag=DL20404_00358;product=1-acyl-SN-glycerol-3-phosphate acyltransferase,1-acyl-sn-glycerol-3-phosphate acyltransf…
DL20404|SC|contig000001	Prodigal:2.60	CDS	345161	345724	.	-	0	ID=DL20404_00359;eC_number=3.1.3.-;gene=gmhB;inference=ab initio prediction:Prodigal:2.60,similar to AA sequence:RefSeq:YP_209083.1,similar to AA sequence:UniProtKB:P63228,protein motif:CLUSTERS:PRK08942,protein motif:Cdd:COG0131,protein motif:TIGRFAMs:TIGR01656,protein motif:Pfam:PF08645.5;locus_tag=DL20404_00359;product=D%2CD-heptose 1%2C7-bisphosphate phosphatase,D%2CD-heptose 1%2C7-bisphospha…
DL20404|SC|contig000001	Prodigal:2.60	CDS	345721	346293	.	-	0	ID=DL20404_00360;eC_number=2.3.1.-;inference=ab initio prediction:Prodigal:2.60,similar to AA sequence:RefSeq:YP_005894751.1,similar to AA sequence:UniProtKB:Q5HCZ5,protein motif:CLUSTERS:PRK09677,protein motif:Cdd:COG0110,protein motif:TIGRFAMs:TIGR03308,protein motif:Pfam:PF00132.18;locus_tag=DL20404_00360;product=putative acetyltransferase,Putative acetyltransferase SACOL2570,putative lipopoly…
DL20404|SC|contig000001	Prodigal:2.60	CDS	346463	348115	.	+	0	ID=DL20404_00361;inference=ab initio prediction:Prodigal:2.60,similar to AA sequence:RefSeq:YP_002003157.1,protein motif:Cdd:COG1368,protein motif:Pfam:PF00884.17;locus_tag=DL20404_00361;product=Putative integral membrane protein,Phosphoglycerol transferase and related proteins%2C alkaline phosphatase superfamily,Sulfatase;protein_id=gnl|SC|DL20404_00361
DL20404|SC|contig000001	Prodigal:2.60	CDS	348182	348787	.	-	0	ID=DL20404_00362;eC_number=2.4.1.246;gene=mfpsA;inference=ab initio prediction:Prodigal:2.60,similar to AA sequence:RefSeq:YP_005890870.1,similar to AA sequence:UniProtKB:A7TZT2,protein motif:Cdd:COG0297,protein motif:TIGRFAMs:TIGR04047,protein motif:Pfam:PF00534.14;locus_tag=DL20404_00362;product=lipooligosaccharide glycosyl transferase G,Mannosylfructose-phosphate synthase,Glycogen synthase,gly…
DL20404|SC|contig000001	Prodigal:2.60	CDS	348775	349344	.	-	0	ID=DL20404_00363;inference=ab initio prediction:Prodigal:2.60,similar to AA sequence:RefSeq:YP_002003159.1;locus_tag=DL20404_00363;product=glucosyl transferase;protein_id=gnl|SC|DL20404_00363
DL20404|SC|contig000001	Prodigal:2.60	CDS	349402	350643	.	-	0	ID=DL20404_00364;gene=mtr;inference=ab initio prediction:Prodigal:2.60,similar to AA sequence:RefSeq:YP_005890871.1,similar to AA sequence:UniProtKB:P0AAD2,protein motif:CLUSTERS:PRK10483,protein motif:TIGRFAMs:TIGR00837,protein motif:Pfam:PF03222.7;locus_tag=DL20404_00364;product=TnaB,Tryptophan permease,tryptophan permease,aromatic amino acid transport protein,Tryptophan/tyrosine permease famil…
DL20404|SC|contig000001	Prodigal:2.60	CDS	350807	351523	.	+	0	ID=DL20404_00365;eC_number=2.1.1.64,2.1.1.64;gene=ubiG;inference=ab initio prediction:Prodigal:2.60,similar to AA sequence:RefSeq:YP_975932.1,similar to AA sequence:UniProtKB:Q4K8M4,protein motif:CLUSTERS:PRK05134,protein motif:Cdd:COG2264,protein motif:TIGRFAMs:TIGR01983,protein motif:Pfam:PF08241.6;locus_tag=DL20404_00365;product=3-demethylubiquinone-9 3-methyltransferase,3-demethylubiquinone-9…
DL20404|SC|contig000001	Prodigal:2.60	CDS	351560	352477	.	+	0	ID=DL20404_00366;eC_number=2.7.1.39,2.7.1.39;gene=thrB;inference=ab initio prediction:Prodigal:2.60,similar to AA sequence:RefSeq:YP_004047980.1,similar to AA sequence:UniProtKB:Q8UHA8,protein motif:CLUSTERS:PRK05231,protein motif:Cdd:COG3178,protein motif:TIGRFAMs:TIGR00938,protein motif:Pfam:PF01636.17;locus_tag=DL20404_00366;product=homoserine kinase,Homoserine kinase,homoserine kinase,Predict…
DL20404|SC|contig000001	Prodigal:2.60	CDS	352816	353334	.	-	0	ID=DL20404_00367;eC_number=2.7.1.12,2.7.1.12;gene=gntK;inference=ab initio prediction:Prodigal:2.60,similar to AA sequence:RefSeq:YP_209089.1,similar to AA sequence:UniProtKB:P46859,protein motif:CLUSTERS:PRK11545,protein motif:Cdd:COG3265,protein motif:TIGRFAMs:TIGR01313;locus_tag=DL20404_00367;product=glucokinase,Thermoresistant gluconokinase,gluconate kinase 1,Gluconate kinase,carbohydrate kin…
DL20404|SC|contig000001	Prodigal:2.60	CDS	353354	354739	.	-	0	ID=DL20404_00368;gene=gntP;inference=ab initio prediction:Prodigal:2.60,similar to AA sequence:RefSeq:YP_001598341.1,similar to AA sequence:UniProtKB:Q46892,protein motif:CLUSTERS:PRK09821,protein motif:Cdd:COG2610,protein motif:TIGRFAMs:TIGR00791,protein motif:Pfam:PF02447.10;locus_tag=DL20404_00368;product=gluconate permease,Inner membrane permease ygbN,putative transporter,H+/gluconate symport…
DL20404|SC|contig000001	Prodigal:2.60	CDS	355130	356671	.	+	0	ID=DL20404_00369;gene=cysW_1;inference=ab initio prediction:Prodigal:2.60,similar to AA sequence:RefSeq:YP_005879404.1,similar to AA sequence:UniProtKB:P0AEB0,protein motif:CLUSTERS:PRK09433,protein motif:Cdd:COG4149,protein motif:TIGRFAMs:TIGR01581,protein motif:Pfam:PF00528.16;locus_tag=DL20404_00369;product=putative transporter,Sulfate transport system permease protein CysW,thiamine transporte…
DL20404|SC|contig000001	Prodigal:2.60	CDS	356700	357299	.	+	0	ID=DL20404_00370;eC_number=4.2.1.-;inference=ab initio prediction:Prodigal:2.60,similar to AA sequence:RefSeq:YP_209092.1,similar to AA sequence:UniProtKB:P64797,protein motif:Cdd:COG0288,protein motif:Pfam:PF00484.13;locus_tag=DL20404_00370;product=carbonic anhydrase,Putative carbonate dehydratase-like protein Rv1284,Carbonic anhydrase,Carbonic anhydrase;protein_id=gnl|SC|DL20404_00370
DL20404|SC|contig000001	Prodigal:2.60	CDS	357296	357901	.	+	0	ID=DL20404_00371;eC_number=2.7.7.18,2.7.7.18;gene=nadD;inference=ab initio prediction:Prodigal:2.60,similar to AA sequence:RefSeq:YP_004047983.1,similar to AA sequence:UniProtKB:P54455,protein motif:CLUSTERS:PRK00071,protein motif:TIGRFAMs:TIGR00482,protein motif:Pfam:PF01467.1;locus_tag=DL20404_00371;product=nicotinate-nucleotide adenylyltransferase,Nicotinate-nucleotide adenylyltransferase,nico…
DL20404|SC|contig000001	Prodigal:2.60	CDS	357960	358346	.	+	0	ID=DL20404_00372;gene=ybeB;inference=ab initio prediction:Prodigal:2.60,similar to AA sequence:UniProtKB:P0AAT6,protein motif:CLUSTERS:PRK11538,protein motif:TIGRFAMs:TIGR00090,protein motif:Pfam:PF02410.9;locus_tag=DL20404_00372;product=hypothetical protein,ribosome-associated protein,iojap-like ribosome-associated protein,Domain of unknown function DUF143;protein_id=gnl|SC|DL20404_00372
DL20404|SC|contig000001	Prodigal:2.60	CDS	358364	358870	.	+	0	ID=DL20404_00373;eC_number=2.1.1.177;gene=rlmH;inference=ab initio prediction:Prodigal:2.60,similar to AA sequence:RefSeq:YP_003082387.1,similar to AA sequence:UniProtKB:P0A8I8,protein motif:CLUSTERS:PRK00103,protein motif:Cdd:COG1576,protein motif:TIGRFAMs:TIGR00246,protein motif:Pfam:PF02590.11;locus_tag=DL20404_00373;product=rRNA large subunit methyltransferase,Ribosomal RNA large subunit meth…
DL20404|SC|contig000001	Prodigal:2.60	CDS	358945	359211	.	+	0	ID=DL20404_00374;inference=ab initio prediction:Prodigal:2.60,similar to AA sequence:RefSeq:YP_004047986.1,similar to AA sequence:UniProtKB:P44048,protein motif:CLUSTERS:PRK05408,protein motif:Cdd:COG2924,protein motif:Pfam:PF04362.8;locus_tag=DL20404_00374;product=Fe(2+)-trafficking protein,Probable Fe(2+)-trafficking protein,oxidative damage protection protein,Fe-S cluster protector protein,Bac…
DL20404|SC|contig000001	Prodigal:2.60	CDS	359368	360051	.	+	0	ID=DL20404_00375;gene=yccA;inference=ab initio prediction:Prodigal:2.60,similar to AA sequence:RefSeq:YP_004047987.1,similar to AA sequence:UniProtKB:P0AAC6,protein motif:CLUSTERS:PRK10447,protein motif:Pfam:PF01027.14;locus_tag=DL20404_00375;product=integral membrane protein,Modulator of FtsH protease YccA,HflBKC-binding inner membrane protein,Inhibitor of apoptosis-promoting Bax1;protein_id=gnl…
DL20404|SC|contig000001	Prodigal:2.60	CDS	360175	360687	.	+	0	ID=DL20404_00376;eC_number=2.7.7.3;gene=coaD;inference=ab initio prediction:Prodigal:2.60,similar to AA sequence:RefSeq:YP_001598349.1,similar to AA sequence:UniProtKB:Q831P9,protein motif:CLUSTERS:PRK00168,protein motif:Cdd:COG3172,protein motif:TIGRFAMs:TIGR01510,protein motif:Pfam:PF01467.1;locus_tag=DL20404_00376;product=phosphopantetheine adenylyltransferase,Phosphopantetheine adenylyltransf…
DL20404|SC|contig000001	Prodigal:2.60	CDS	360723	361376	.	+	0	ID=DL20404_00377;eC_number=5.4.99.26;gene=truC;inference=ab initio prediction:Prodigal:2.60,similar to AA sequence:RefSeq:YP_001598350.1,similar to AA sequence:UniProtKB:P0AA41,protein motif:CLUSTERS:PRK11112,protein motif:TIGRFAMs:TIGR01621,protein motif:Pfam:PF00849.16;locus_tag=DL20404_00377;product=putative psedouridine synthase,tRNA pseudouridine synthase C,tRNA pseudouridine synthase C,pseu…
DL20404|SC|contig000001	RNAmmer:1.2	rRNA	361661	363189	.	+	0	ID=DL20404_00378;inference=COORDINATES:profile:RNAmmer:1.2;locus_tag=DL20404_00378;product=16S ribosomal RNA
DL20404|SC|contig000001	Aragorn:1.2.36	tRNA	363295	363371	.	+	0	ID=DL20404_00379;inference=COORDINATES:profile:Aragorn:1.2.36;locus_tag=DL20404_00379;product=tRNA-Ile(gat)
DL20404|SC|contig000001	Aragorn:1.2.36	tRNA	363377	363452	.	+	0	ID=DL20404_00380;inference=COORDINATES:profile:Aragorn:1.2.36;locus_tag=DL20404_00380;product=tRNA-Ala(tgc)
DL20404|SC|contig000001	RNAmmer:1.2	rRNA	363828	366717	.	+	0	ID=DL20404_00381;inference=COORDINATES:profile:RNAmmer:1.2;locus_tag=DL20404_00381;product=23S ribosomal RNA
DL20404|SC|contig000001	RNAmmer:1.2	rRNA	366816	366928	.	+	0	ID=DL20404_00382;inference=COORDINATES:profile:RNAmmer:1.2;locus_tag=DL20404_00382;product=5S ribosomal RNA
DL20404|SC|contig000001	Prodigal:2.60	CDS	367128	367427	.	+	0	ID=DL20404_00383;gene=comEA_2;inference=ab initio prediction:Prodigal:2.60,similar to AA sequence:RefSeq:YP_005890029.1,similar to AA sequence:UniProtKB:P39694,protein motif:TIGRFAMs:TIGR01259,protein motif:Pfam:PF12836.1;locus_tag=DL20404_00383;product=ComE1,ComE operon protein 1,comEA protein,Helix-hairpin-helix motif;protein_id=gnl|SC|DL20404_00383
DL20404|SC|contig000001	Prodigal:2.60	CDS	367515	367964	.	+	0	ID=DL20404_00384;gene=pilE1;inference=ab initio prediction:Prodigal:2.60,similar to AA sequence:RefSeq:YP_004049511.1,similar to AA sequence:UniProtKB:P02974,protein motif:CLUSTERS:PRK10574,protein motif:Cdd:COG4968,protein motif:TIGRFAMs:TIGR01710;locus_tag=DL20404_00384;product=pilin,Pilin,putative major pilin subunit,Tfp pilus assembly protein PilE,type II secretion system protein G;protein_id…
DL20404|SC|contig000001	Prodigal:2.60	CDS	368125	368448	.	-	0	ID=DL20404_00385;inference=ab initio prediction:Prodigal:2.60;locus_tag=DL20404_00385;product=hypothetical protein;protein_id=gnl|SC|DL20404_00385
DL20404|SC|contig000001	Prodigal:2.60	CDS	368661	369155	.	+	0	ID=DL20404_00386;inference=ab initio prediction:Prodigal:2.60,similar to AA sequence:RefSeq:YP_005902535.1,protein motif:Pfam:PF05598.5;locus_tag=DL20404_00386;product=IS1106 transposase,Transposase domain (DUF772);protein_id=gnl|SC|DL20404_00386
DL20404|SC|contig000001	Prodigal:2.60	CDS	369037	370002	.	-	0	ID=DL20404_00387;inference=ab initio prediction:Prodigal:2.60,similar to AA sequence:RefSeq:YP_001598195.1,protein motif:Cdd:COG2826,protein motif:Pfam:PF00665.20;locus_tag=DL20404_00387;product=transposase for IS1655,Transposase and inactivated derivatives%2C IS30 family,Integrase core domain;protein_id=gnl|SC|DL20404_00387
DL20404|SC|contig000001	Prodigal:2.60	CDS	370674	371678	.	+	0	ID=DL20404_00388;eC_number=2.1.1.37,2.1.1.37;gene=haeIIIM_2;inference=ab initio prediction:Prodigal:2.60,similar to AA sequence:RefSeq:YP_005879392.1,similar to AA sequence:UniProtKB:P20589,protein motif:TIGRFAMs:TIGR00675,protein motif:Pfam:PF00145.11;locus_tag=DL20404_00388;product=putative cytosine-specific methyltransferase,Modification methylase HaeIII,DNA (cytosine-5-)-methyltransferase,C-5…
DL20404|SC|contig000001	Prodigal:2.60	CDS	371692	373338	.	+	0	ID=DL20404_00389;inference=ab initio prediction:Prodigal:2.60,protein motif:CLUSTERS:PRK14083,protein motif:Cdd:COG0326,protein motif:TIGRFAMs:TIGR02391,protein motif:Pfam:PF09509.4;locus_tag=DL20404_00389;product=HSP90 family protein,Molecular chaperone%2C HSP90 family,conserved hypothetical protein,Protein of unknown function (Hypoth_ymh);protein_id=gnl|SC|DL20404_00389
DL20404|SC|contig000001	Prodigal:2.60	CDS	373342	373764	.	+	0	ID=DL20404_00390;eC_number=3.1.-.-;gene=vsr;inference=ab initio prediction:Prodigal:2.60,similar to AA sequence:RefSeq:YP_208249.1,similar to AA sequence:UniProtKB:P09184,protein motif:Cdd:COG3727,protein motif:TIGRFAMs:TIGR00632,protein motif:Pfam:PF03852.9;locus_tag=DL20404_00390;product=DNA mismatch endonuclease%2C patch repair protein,Very short patch repair protein,DNA G:T-mismatch repair en…
DL20404|SC|contig000001	Prodigal:2.60	CDS	373787	377050	.	-	0	ID=DL20404_00391;inference=ab initio prediction:Prodigal:2.60,similar to AA sequence:RefSeq:YP_003082397.1,protein motif:CLUSTERS:PRK11131,protein motif:TIGRFAMs:TIGR01967,protein motif:Pfam:PF11898.2;locus_tag=DL20404_00391;product=ATP-dependent helicase,ATP-dependent RNA helicase HrpA,ATP-dependent helicase HrpA,Domain of unknown function (DUF3418);protein_id=gnl|SC|DL20404_00391
DL20404|SC|contig000001	Prodigal:2.60	CDS	377152	378726	.	-	0	ID=DL20404_00392;eC_number=3.1.6.-,2.7.-.-;gene=eptB;inference=ab initio prediction:Prodigal:2.60,similar to AA sequence:RefSeq:YP_005898606.1,similar to AA sequence:UniProtKB:P37661,protein motif:CLUSTERS:PRK11560,protein motif:Cdd:COG2194,protein motif:Pfam:PF00884.17;locus_tag=DL20404_00392;product=sulfatase,Phosphoethanolamine transferase eptB,phosphoethanolamine transferase,Predicted membran…
DL20404|SC|contig000001	Prodigal:2.60	CDS	378907	380034	.	-	0	ID=DL20404_00393;inference=ab initio prediction:Prodigal:2.60;locus_tag=DL20404_00393;product=hypothetical protein;protein_id=gnl|SC|DL20404_00393
DL20404|SC|contig000001	Prodigal:2.60	CDS	380135	381526	.	-	0	ID=DL20404_00394;gene=hrpA';inference=ab initio prediction:Prodigal:2.60,similar to AA sequence:RefSeq:YP_001598360.1,protein motif:CLUSTERS:PRK11131,protein motif:TIGRFAMs:TIGR01967,protein motif:Pfam:PF00271.25;locus_tag=DL20404_00394;product=ATP-dependent DNA helicase,ATP-dependent RNA helicase HrpA,ATP-dependent helicase HrpA,Helicase conserved C-terminal domain;protein_id=gnl|SC|DL20404_00394
DL20404|SC|contig000001	Prodigal:2.60	CDS	381715	383124	.	-	0	ID=DL20404_00395;gene=clcA_1;inference=ab initio prediction:Prodigal:2.60,similar to AA sequence:RefSeq:YP_002002607.1,similar to AA sequence:UniProtKB:Q8ZRP8,protein motif:CLUSTERS:PRK05277,protein motif:Pfam:PF00654.14;locus_tag=DL20404_00395;product=Chloride channel protein-related protein,H(+)/Cl(-) exchange transporter ClcA,chloride channel protein,Voltage gated chloride channel;protein_id=g…
DL20404|SC|contig000001	Prodigal:2.60	CDS	383184	384404	.	-	0	ID=DL20404_00396;eC_number=2.3.1.1;gene=argJ;inference=ab initio prediction:Prodigal:2.60,similar to AA sequence:RefSeq:YP_208266.1,similar to AA sequence:UniProtKB:Q3K7U0,protein motif:CLUSTERS:PRK05388,protein motif:Cdd:COG1364,protein motif:TIGRFAMs:TIGR00120,protein motif:Pfam:PF01960.12;locus_tag=DL20404_00396;product=bifunctional ornithine acetyltransferase/N-acetylglutamate synthase,Argini…
DL20404|SC|contig000001	Prodigal:2.60	CDS	384471	385163	.	-	0	ID=DL20404_00397;gene=yohK;inference=ab initio prediction:Prodigal:2.60,similar to AA sequence:RefSeq:YP_004049502.1,similar to AA sequence:UniProtKB:P0AD19,protein motif:CLUSTERS:PRK10711,protein motif:TIGRFAMs:TIGR00659,protein motif:Pfam:PF04172.10;locus_tag=DL20404_00397;product=protein LrgB,Inner membrane protein yohK,hypothetical protein,conserved hypothetical protein,LrgB-like family;prote…
DL20404|SC|contig000001	Prodigal:2.60	CDS	385163	385507	.	-	0	ID=DL20404_00398;gene=yohJ;inference=ab initio prediction:Prodigal:2.60,similar to AA sequence:RefSeq:YP_005894720.1,similar to AA sequence:UniProtKB:P60632,protein motif:CLUSTERS:PRK01821,protein motif:Cdd:COG1380,protein motif:Pfam:PF03788.8;locus_tag=DL20404_00398;product=LrgA family protein,hypothetical protein,hypothetical protein,Putative effector of murein hydrolase LrgA,LrgA family;protei…
DL20404|SC|contig000001	Prodigal:2.60	CDS	385652	385870	.	-	0	ID=DL20404_00399;inference=ab initio prediction:Prodigal:2.60;locus_tag=DL20404_00399;product=hypothetical protein;protein_id=gnl|SC|DL20404_00399
DL20404|SC|contig000001	Prodigal:2.60	CDS	385889	386644	.	-	0	ID=DL20404_00400;eC_number=3.4.-.-;gene=spr;inference=ab initio prediction:Prodigal:2.60,similar to AA sequence:RefSeq:YP_003082407.1,similar to AA sequence:UniProtKB:P0AFV4,protein motif:CLUSTERS:PRK10838,protein motif:Cdd:COG3584,protein motif:TIGRFAMs:TIGR02219,protein motif:Pfam:PF00877.13;locus_tag=DL20404_00400;product=putative lipoprotein,Probable endopeptidase Spr precursor,outer membrane…
DL20404|SC|contig000001	Prodigal:2.60	CDS	386889	387797	.	+	0	ID=DL20404_00401;gene=hslO;inference=ab initio prediction:Prodigal:2.60,similar to AA sequence:RefSeq:YP_001598368.1,similar to AA sequence:UniProtKB:P0A6Y5,protein motif:CLUSTERS:PRK00114,protein motif:Cdd:COG1866,protein motif:Pfam:PF01430.13;locus_tag=DL20404_00401;product=Hsp33-like chaperonin,Heat shock protein 33,Hsp33-like chaperonin,Phosphoenolpyruvate carboxykinase (ATP),Hsp33 protein;pr…
DL20404|SC|contig000001	Prodigal:2.60	CDS	387883	389337	.	-	0	ID=DL20404_00402;inference=ab initio prediction:Prodigal:2.60,similar to AA sequence:RefSeq:YP_208260.1,similar to AA sequence:UniProtKB:Q5SMG8,protein motif:Cdd:COG4109,protein motif:TIGRFAMs:TIGR00400,protein motif:Pfam:PF03448.11;locus_tag=DL20404_00402;product=magnesium transporter,Magnesium transporter mgtE,Predicted transcriptional regulator containing CBS domains,magnesium transporter,MgtE…
DL20404|SC|contig000001	Prodigal:2.60	CDS	389569	390750	.	-	0	ID=DL20404_00403;eC_number=3.4.21.-;gene=hap_1;inference=ab initio prediction:Prodigal:2.60,similar to AA sequence:RefSeq:NP_274990.1,similar to AA sequence:UniProtKB:P45387;locus_tag=DL20404_00403;product=serine-type peptidase,Adhesion and penetration protein autotransporter precursor;protein_id=gnl|SC|DL20404_00403
DL20404|SC|contig000001	Prodigal:2.60	CDS	390929	394045	.	-	0	ID=DL20404_00404;eC_number=3.4.21.72;gene=iga_1;inference=ab initio prediction:Prodigal:2.60,similar to AA sequence:RefSeq:YP_003082410.1,similar to AA sequence:UniProtKB:P09790,protein motif:Cdd:COG3468,protein motif:Pfam:PF02395.1;locus_tag=DL20404_00404;product=serine-type peptidase,IgA-specific serine endopeptidase autotransporter precursor,Type V secretory pathway%2C adhesin AidA,Immunoglobu…
DL20404|SC|contig000001	Prodigal:2.60	CDS	394359	395117	.	-	0	ID=DL20404_00405;eC_number=3.1.2.6;gene=golB;inference=ab initio prediction:Prodigal:2.60,similar to AA sequence:RefSeq:YP_001598370.1,similar to AA sequence:UniProtKB:Q8ZRM2,protein motif:CLUSTERS:PRK10241,protein motif:TIGRFAMs:TIGR03413,protein motif:Pfam:PF00753.21;locus_tag=DL20404_00405;product=hydroxyacylglutathione hydrolase,Hydroxyacylglutathione hydrolase,hydroxyacylglutathione hydrolas…
DL20404|SC|contig000001	Prodigal:2.60	CDS	395212	399174	.	-	0	ID=DL20404_00406;eC_number=6.3.5.3,6.3.5.3;gene=purL;inference=ab initio prediction:Prodigal:2.60,similar to AA sequence:RefSeq:YP_005891149.1,similar to AA sequence:UniProtKB:P15254,protein motif:CLUSTERS:PRK05297,protein motif:Cdd:COG0047,protein motif:TIGRFAMs:TIGR01735,protein motif:Pfam:PF02769.16;locus_tag=DL20404_00406;product=phosphoribosylformylglycinamidine synthase,Phosphoribosylformyl…
DL20404|SC|contig000001	Prodigal:2.60	CDS	399325	399663	.	+	0	ID=DL20404_00407;gene=glnB;inference=ab initio prediction:Prodigal:2.60,similar to AA sequence:RefSeq:YP_002002594.1,similar to AA sequence:UniProtKB:P11671,protein motif:CLUSTERS:PRK10858,protein motif:Pfam:PF00543.16;locus_tag=DL20404_00407;product=putative nitrogen regulatory protein P-II,Nitrogen regulatory protein P-II,nitrogen regulatory protein P-II 1,Nitrogen regulatory protein P-II;prote…
DL20404|SC|contig000001	Prodigal:2.60	CDS	399729	400946	.	-	0	ID=DL20404_00408;gene=nadA_1;inference=ab initio prediction:Prodigal:2.60,similar to AA sequence:RefSeq:YP_005879376.1,similar to AA sequence:UniProtKB:P10858,protein motif:TIGRFAMs:TIGR02168,protein motif:Pfam:PF03895.9;locus_tag=DL20404_00408;product=NadA autotransporter,Adhesin yadA precursor,chromosome segregation protein SMC,YadA-like C-terminal region;protein_id=gnl|SC|DL20404_00408
DL20404|SC|contig000001	Prodigal:2.60	CDS	401238	401996	.	-	0	ID=DL20404_00409;eC_number=3.6.3.34;gene=yusV;inference=ab initio prediction:Prodigal:2.60,similar to AA sequence:RefSeq:YP_005895033.1,similar to AA sequence:UniProtKB:O32188,protein motif:CLUSTERS:PRK11231,protein motif:Cdd:COG4604,protein motif:TIGRFAMs:TIGR03873,protein motif:Pfam:PF00005.21;locus_tag=DL20404_00409;product=iron chelate ABC transporter%2C ATP-binding protein,Probable sideropho…
DL20404|SC|contig000001	Prodigal:2.60	CDS	402079	402705	.	-	0	ID=DL20404_00410;inference=ab initio prediction:Prodigal:2.60;locus_tag=DL20404_00410;product=hypothetical protein;protein_id=gnl|SC|DL20404_00410
DL20404|SC|contig000001	Prodigal:2.60	CDS	402750	403724	.	-	0	ID=DL20404_00411;gene=yfhA;inference=ab initio prediction:Prodigal:2.60,similar to AA sequence:RefSeq:YP_209103.1,similar to AA sequence:UniProtKB:O31569,protein motif:CLUSTERS:PRK10577,protein motif:Cdd:COG0609,protein motif:TIGRFAMs:TIGR03869,protein motif:Pfam:PF01032.12;locus_tag=DL20404_00411;product=ABC transporter permease%2C enterobactin,Probable siderophore transport system permease prot…
DL20404|SC|contig000001	Prodigal:2.60	CDS	403714	404682	.	-	0	ID=DL20404_00412;gene=feuB;inference=ab initio prediction:Prodigal:2.60,similar to AA sequence:RefSeq:YP_209104.1,similar to AA sequence:UniProtKB:P40410,protein motif:CLUSTERS:PRK10577,protein motif:Cdd:COG4606,protein motif:TIGRFAMs:TIGR03869,protein motif:Pfam:PF01032.12;locus_tag=DL20404_00412;product=ABC transporter permease%2C enterobactin,Iron-uptake system permease protein FeuB,iron-hydro…
DL20404|SC|contig000001	Prodigal:2.60	CDS	404900	405811	.	-	0	ID=DL20404_00413;gene=fetB;inference=ab initio prediction:Prodigal:2.60,similar to AA sequence:RefSeq:YP_975892.1,similar to AA sequence:UniProtKB:P94421,protein motif:CLUSTERS:PRK11411,protein motif:Cdd:COG4607,protein motif:TIGRFAMs:TIGR03659,protein motif:Pfam:PF01497.12;locus_tag=DL20404_00413;product=membrane transport solute-binding protein,Uncharacterized ABC transporter solute-binding pro…
DL20404|SC|contig000001	Prodigal:2.60	CDS	406528	408669	.	-	0	ID=DL20404_00414;gene=hxuC;inference=ab initio prediction:Prodigal:2.60,similar to AA sequence:RefSeq:YP_002003182.1,similar to AA sequence:UniProtKB:P44600,protein motif:Cdd:COG4206,protein motif:TIGRFAMs:TIGR01783,protein motif:Pfam:PF00593.18;locus_tag=DL20404_00414;product=FetA,Heme/hemopexin utilization protein C precursor,Outer membrane cobalamin receptor protein,TonB-dependent siderophore …
DL20404|SC|contig000001	Prodigal:2.60	CDS	409431	409577	.	+	0	ID=DL20404_00415;inference=ab initio prediction:Prodigal:2.60,similar to AA sequence:RefSeq:YP_001598642.1;locus_tag=DL20404_00415;product=transposase;protein_id=gnl|SC|DL20404_00415
DL20404|SC|contig000001	Prodigal:2.60	CDS	410770	412116	.	-	0	ID=DL20404_00416;eC_number=3.6.-.-;gene=trmE;inference=ab initio prediction:Prodigal:2.60,similar to AA sequence:RefSeq:YP_209120.1,similar to AA sequence:UniProtKB:P25522,protein motif:CLUSTERS:PRK05291,protein motif:Cdd:COG3596,protein motif:TIGRFAMs:TIGR00450,protein motif:Pfam:PF10396.3;locus_tag=DL20404_00416;product=tRNA modification GTPase TrmE,tRNA modification GTPase MnmE,tRNA modificati…
DL20404|SC|contig000001	Prodigal:2.60	CDS	412247	412402	.	+	0	ID=DL20404_00417;inference=ab initio prediction:Prodigal:2.60;locus_tag=DL20404_00417;product=hypothetical protein;protein_id=gnl|SC|DL20404_00417
DL20404|SC|contig000001	Prodigal:2.60	CDS	412399	412830	.	+	0	ID=DL20404_00418;inference=ab initio prediction:Prodigal:2.60,similar to AA sequence:RefSeq:YP_001598384.1,protein motif:Cdd:COG5346,protein motif:Pfam:PF10097.3;locus_tag=DL20404_00418;product=putative inner membrane protein,Predicted membrane protein,Predicted membrane protein (DUF2335);protein_id=gnl|SC|DL20404_00418
DL20404|SC|contig000001	Prodigal:2.60	CDS	412964	417328	.	+	0	ID=DL20404_00419;eC_number=3.4.21.72,3.4.21.-;gene=hap_2;inference=ab initio prediction:Prodigal:2.60,similar to AA sequence:RefSeq:YP_209118.1,similar to AA sequence:UniProtKB:P45387,protein motif:Cdd:COG3468,protein motif:TIGRFAMs:TIGR01414,protein motif:Pfam:PF02395.1;locus_tag=DL20404_00419;product=adhesion and penetration protein,Adhesion and penetration protein autotransporter precursor,Typ…
DL20404|SC|contig000001	Prodigal:2.60	CDS	417437	418159	.	-	0	ID=DL20404_00420;inference=ab initio prediction:Prodigal:2.60,protein motif:Pfam:PF02661.12;locus_tag=DL20404_00420;product=Fic/DOC family;protein_id=gnl|SC|DL20404_00420
DL20404|SC|contig000001	Prodigal:2.60	CDS	419505	422297	.	-	0	ID=DL20404_00421;eC_number=2.7.7.7,2.7.7.7;gene=polA;inference=ab initio prediction:Prodigal:2.60,similar to AA sequence:RefSeq:YP_005898579.1,similar to AA sequence:UniProtKB:P00582,protein motif:CLUSTERS:PRK05755,protein motif:Cdd:COG0749,protein motif:TIGRFAMs:TIGR00593,protein motif:Pfam:PF00476.14;locus_tag=DL20404_00421;product=DNA polymerase I,DNA polymerase I,DNA polymerase I,DNA polymera…
DL20404|SC|contig000001	Prodigal:2.60	CDS	422443	422949	.	-	0	ID=DL20404_00422;eC_number=4.4.1.21;gene=luxS;inference=ab initio prediction:Prodigal:2.60,similar to AA sequence:RefSeq:YP_209115.1,similar to AA sequence:UniProtKB:P44007,protein motif:CLUSTERS:PRK02260,protein motif:Cdd:COG1854,protein motif:Pfam:PF02664.9;locus_tag=DL20404_00422;product=S-ribosylhomocysteinase,S-ribosylhomocysteine lyase,S-ribosylhomocysteinase,LuxS protein involved in autoin…
DL20404|SC|contig000001	Prodigal:2.60	CDS	422971	423390	.	-	0	ID=DL20404_00423;inference=ab initio prediction:Prodigal:2.60,protein motif:Cdd:COG4316,protein motif:Pfam:PF10008.3;locus_tag=DL20404_00423;product=Uncharacterized protein conserved in bacteria,Uncharacterized protein conserved in bacteria (DUF2251);protein_id=gnl|SC|DL20404_00423
DL20404|SC|contig000001	Prodigal:2.60	CDS	423421	423744	.	-	0	ID=DL20404_00424;gene=cyaY;inference=ab initio prediction:Prodigal:2.60,similar to AA sequence:RefSeq:YP_209113.1,similar to AA sequence:UniProtKB:P27838,protein motif:CLUSTERS:PRK00446,protein motif:TIGRFAMs:TIGR03421,protein motif:Pfam:PF01491.10;locus_tag=DL20404_00424;product=frataxin-like protein,hypothetical protein,frataxin-like protein,iron donor protein CyaY,Frataxin-like domain;protein_…
DL20404|SC|contig000001	Prodigal:2.60	CDS	423815	423985	.	+	0	ID=DL20404_00425;inference=ab initio prediction:Prodigal:2.60,similar to AA sequence:RefSeq:YP_003082425.1,protein motif:Cdd:COG5567;locus_tag=DL20404_00425;product=putative lipoprotein,Predicted small periplasmic lipoprotein;protein_id=gnl|SC|DL20404_00425
DL20404|SC|contig000001	Prodigal:2.60	CDS	423996	425240	.	+	0	ID=DL20404_00426;eC_number=4.1.1.20;gene=lysA;inference=ab initio prediction:Prodigal:2.60,similar to AA sequence:RefSeq:YP_001598399.1,similar to AA sequence:UniProtKB:Q9KVL7,protein motif:CLUSTERS:PRK08961,protein motif:Cdd:COG0019,protein motif:TIGRFAMs:TIGR01048,protein motif:Pfam:PF02784.10;locus_tag=DL20404_00426;product=diaminopimelate decarboxylase,Diaminopimelate decarboxylase,bifunction…
DL20404|SC|contig000001	Prodigal:2.60	CDS	425276	425368	.	-	0	ID=DL20404_00427;inference=ab initio prediction:Prodigal:2.60;locus_tag=DL20404_00427;product=hypothetical protein;protein_id=gnl|SC|DL20404_00427
DL20404|SC|contig000001	Prodigal:2.60	CDS	425365	426900	.	-	0	ID=DL20404_00428;inference=ab initio prediction:Prodigal:2.60,similar to AA sequence:RefSeq:YP_001598400.1,protein motif:Cdd:COG0733,protein motif:Pfam:PF00209.12;locus_tag=DL20404_00428;product=sodium-dependent inner membrane transport protein,Na+-dependent transporters of the SNF family,Sodium:neurotransmitter symporter family;protein_id=gnl|SC|DL20404_00428
DL20404|SC|contig000001	Prodigal:2.60	CDS	427113	427622	.	-	0	ID=DL20404_00429;inference=ab initio prediction:Prodigal:2.60,similar to AA sequence:RefSeq:YP_005878490.1,protein motif:Cdd:COG3676,protein motif:Pfam:PF12762.1;locus_tag=DL20404_00429;product=IS1016 group transposase,Transposase and inactivated derivatives,ISXO2-like transposase domain;protein_id=gnl|SC|DL20404_00429
DL20404|SC|contig000001	Prodigal:2.60	CDS	427994	428284	.	+	0	ID=DL20404_00430;gene=groES;inference=ab initio prediction:Prodigal:2.60,similar to AA sequence:RefSeq:YP_002003183.1,similar to AA sequence:UniProtKB:P31295,protein motif:CLUSTERS:PRK00364,protein motif:Pfam:PF00166.15;locus_tag=DL20404_00430;product=co-chaperonin GroES,hypothetical protein,co-chaperonin GroES,Chaperonin 10 Kd subunit;protein_id=gnl|SC|DL20404_00430
DL20404|SC|contig000001	Prodigal:2.60	CDS	428377	430011	.	+	0	ID=DL20404_00431;gene=groEL;inference=ab initio prediction:Prodigal:2.60,similar to AA sequence:RefSeq:YP_209108.1,similar to AA sequence:UniProtKB:P42385,protein motif:CLUSTERS:PRK12852,protein motif:TIGRFAMs:TIGR02348,protein motif:Pfam:PF00118.18;locus_tag=DL20404_00431;product=molecular chaperone GroEL,hypothetical protein,chaperonin GroEL,chaperonin GroL,TCP-1/cpn60 chaperonin family;protein…
DL20404|SC|contig000001	Prodigal:2.60	CDS	430599	433031	.	-	0	ID=DL20404_00432;gene=hpuB_1;inference=ab initio prediction:Prodigal:2.60,similar to AA sequence:RefSeq:YP_004049473.1,similar to AA sequence:UniProtKB:Q06987,protein motif:CLUSTERS:PRK13524,protein motif:Cdd:COG4206,protein motif:TIGRFAMs:TIGR01786,protein motif:Pfam:PF00593.18;locus_tag=DL20404_00432;product=hemoglobin-haptoglobin-utilization protein,Transferrin-binding protein 1 precursor,oute…
DL20404|SC|contig000001	Prodigal:2.60	CDS	433062	434090	.	-	0	ID=DL20404_00433;gene=hpuA;inference=ab initio prediction:Prodigal:2.60,similar to AA sequence:RefSeq:YP_004049472.1;locus_tag=DL20404_00433;product=hemoglobin-haptoglobin-utilization protein;protein_id=gnl|SC|DL20404_00433
DL20404|SC|contig000001	Prodigal:2.60	CDS	434922	436439	.	+	0	ID=DL20404_00434;inference=ab initio prediction:Prodigal:2.60,similar to AA sequence:RefSeq:YP_002341968.1,similar to AA sequence:UniProtKB:Q9K165,protein motif:Pfam:PF04575.7;locus_tag=DL20404_00434;product=hypothetical periplasmic protein,TPR repeat-containing protein NMB0313 precursor,Protein of unknown function (DUF560);protein_id=gnl|SC|DL20404_00434
DL20404|SC|contig000001	Prodigal:2.60	CDS	436498	438279	.	-	0	ID=DL20404_00435;eC_number=2.6.1.85;gene=pabB;inference=ab initio prediction:Prodigal:2.60,similar to AA sequence:RefSeq:YP_975872.1,similar to AA sequence:UniProtKB:P12679,protein motif:CLUSTERS:PRK07508,protein motif:Cdd:COG0147,protein motif:TIGRFAMs:TIGR00553,protein motif:Pfam:PF00425.12;locus_tag=DL20404_00435;product=para-aminobenzoate synthase component I,Para-aminobenzoate synthase compo…
DL20404|SC|contig000001	Prodigal:2.60	CDS	439489	442692	.	-	0	ID=DL20404_00436;eC_number=3.4.21.-;gene=ssa1;inference=ab initio prediction:Prodigal:2.60,similar to AA sequence:RefSeq:YP_005900527.1,similar to AA sequence:UniProtKB:P31631,protein motif:Cdd:COG4625,protein motif:TIGRFAMs:TIGR03921,protein motif:Pfam:PF00082.16;locus_tag=DL20404_00436;product=extracellular serine protease precursor,Serotype-specific antigen 1 precursor,Uncharacterized protein …
DL20404|SC|contig000001	Prodigal:2.60	CDS	443892	445334	.	-	0	ID=DL20404_00437;eC_number=1.2.1.22,1.2.1.22;gene=aldA;inference=ab initio prediction:Prodigal:2.60,similar to AA sequence:RefSeq:YP_004049468.1,similar to AA sequence:UniProtKB:P25553,protein motif:CLUSTERS:PRK10090,protein motif:Cdd:COG4230,protein motif:TIGRFAMs:TIGR01780,protein motif:Pfam:PF00171.1;locus_tag=DL20404_00437;product=aldehyde dehydrogenase A,Lactaldehyde dehydrogenase,aldehyde d…
DL20404|SC|contig000001	Prodigal:2.60	CDS	445578	445967	.	-	0	ID=DL20404_00438;inference=ab initio prediction:Prodigal:2.60;locus_tag=DL20404_00438;product=hypothetical protein;protein_id=gnl|SC|DL20404_00438
DL20404|SC|contig000001	Prodigal:2.60	CDS	446164	447093	.	-	0	ID=DL20404_00439;inference=ab initio prediction:Prodigal:2.60,similar to AA sequence:RefSeq:YP_004049467.1,protein motif:CLUSTERS:PRK09393,protein motif:Cdd:COG2169,protein motif:Pfam:PF12833.1;locus_tag=DL20404_00439;product=transcriptional regulator,transcriptional activator FtrA,Adenosine deaminase,Helix-turn-helix domain;protein_id=gnl|SC|DL20404_00439
DL20404|SC|contig000001	Prodigal:2.60	CDS	447266	448066	.	+	0	ID=DL20404_00440;inference=ab initio prediction:Prodigal:2.60,similar to AA sequence:RefSeq:YP_209126.1,similar to AA sequence:UniProtKB:P45031,protein motif:CLUSTERS:PRK11831,protein motif:Cdd:COG3842,protein motif:TIGRFAMs:TIGR00968,protein motif:Pfam:PF00005.21;locus_tag=DL20404_00440;product=ABC transporter ATP-binding protein,Uncharacterized ABC transporter ATP-binding protein HI_1087,putati…
DL20404|SC|contig000001	Prodigal:2.60	CDS	448115	448891	.	+	0	ID=DL20404_00441;gene=mlaE;inference=ab initio prediction:Prodigal:2.60,similar to AA sequence:RefSeq:YP_209127.1,similar to AA sequence:UniProtKB:P64606,protein motif:TIGRFAMs:TIGR00056,protein motif:Pfam:PF02405.10;locus_tag=DL20404_00441;product=ABC transporter inner membrane protein,Probable phospholipid ABC transporter permease protein mlaE,conserved hypothetical protein,Domain of unknown fu…
DL20404|SC|contig000001	Prodigal:2.60	CDS	448942	449436	.	+	0	ID=DL20404_00442;gene=mlaD;inference=ab initio prediction:Prodigal:2.60,similar to AA sequence:RefSeq:YP_004049464.1,similar to AA sequence:UniProtKB:P64604,protein motif:TIGRFAMs:TIGR00996,protein motif:Pfam:PF02470.14;locus_tag=DL20404_00442;product=outer membrane transport protein,Probable phospholipid ABC transporter-binding protein mlaD,virulence factor Mce family protein,mce related protein…
DL20404|SC|contig000001	Prodigal:2.60	CDS	449473	450063	.	+	0	ID=DL20404_00443;gene=mlaC;inference=ab initio prediction:Prodigal:2.60,similar to AA sequence:RefSeq:YP_002003218.1,similar to AA sequence:UniProtKB:P0ADV7,protein motif:CLUSTERS:PRK15117,protein motif:TIGRFAMs:TIGR03481,protein motif:Pfam:PF05494.6;locus_tag=DL20404_00443;product=Periplasmic transport protein,Probable phospholipid-binding protein mlaC precursor,ABC transporter periplasmic bindi…
DL20404|SC|contig000001	Prodigal:2.60	CDS	450120	450398	.	+	0	ID=DL20404_00444;inference=ab initio prediction:Prodigal:2.60,similar to AA sequence:RefSeq:YP_003082446.1,protein motif:Cdd:COG3113;locus_tag=DL20404_00444;product=NTP binding protein,Predicted NTP binding protein (contains STAS domain);protein_id=gnl|SC|DL20404_00444
DL20404|SC|contig000001	Prodigal:2.60	CDS	450395	451222	.	+	0	ID=DL20404_00445;gene=mlaA;inference=ab initio prediction:Prodigal:2.60,similar to AA sequence:RefSeq:YP_005891189.1,similar to AA sequence:UniProtKB:P43262,protein motif:CLUSTERS:PRK15091,protein motif:Pfam:PF04333.7;locus_tag=DL20404_00445;product=putative VacJ-like protein,Probable phospholipid-binding lipoprotein mlaA precursor,ABC transporter outer membrane lipoprotein,VacJ like lipoprotein;…
DL20404|SC|contig000001	Prodigal:2.60	CDS	451347	451709	.	+	0	ID=DL20404_00446;inference=ab initio prediction:Prodigal:2.60,similar to AA sequence:RefSeq:YP_002003220.1;locus_tag=DL20404_00446;product=VacJ-like protein;protein_id=gnl|SC|DL20404_00446
DL20404|SC|contig000001	Prodigal:2.60	CDS	451709	452092	.	+	0	ID=DL20404_00447;eC_number=3.1.2.-;gene=fadM;inference=ab initio prediction:Prodigal:2.60,similar to AA sequence:RefSeq:YP_005894676.1,similar to AA sequence:UniProtKB:P77712,protein motif:CLUSTERS:PRK07531,protein motif:Cdd:COG3884,protein motif:TIGRFAMs:TIGR00051,protein motif:Pfam:PF03061.16;locus_tag=DL20404_00447;product=thioesterase family protein,Long-chain acyl-CoA thioesterase FadM,bifun…
DL20404|SC|contig000001	Prodigal:2.60	CDS	452089	452577	.	+	0	ID=DL20404_00448;gene=resA_2;inference=ab initio prediction:Prodigal:2.60,similar to AA sequence:RefSeq:YP_003082449.1,similar to AA sequence:UniProtKB:P35160,protein motif:CLUSTERS:PRK03147,protein motif:TIGRFAMs:TIGR00385,protein motif:Pfam:PF08534.4;locus_tag=DL20404_00448;product=putative thioredoxin,Thiol-disulfide oxidoreductase resA,thiol-disulfide oxidoreductase,periplasmic protein thiol:…
DL20404|SC|contig000001	Prodigal:2.60	CDS	452795	453175	.	-	0	ID=DL20404_00449;inference=ab initio prediction:Prodigal:2.60,similar to AA sequence:RefSeq:YP_209135.1,protein motif:Cdd:COG0110,protein motif:Pfam:PF00132.18;locus_tag=DL20404_00449;product=acetyltransferase,Acetyltransferase (isoleucine patch superfamily),Bacterial transferase hexapeptide (six repeats);protein_id=gnl|SC|DL20404_00449
DL20404|SC|contig000001	Prodigal:2.60	CDS	453413	453628	.	+	0	ID=DL20404_00450;gene=rpmE;inference=ab initio prediction:Prodigal:2.60,similar to AA sequence:RefSeq:YP_002003225.1,similar to AA sequence:UniProtKB:Q03223,protein motif:CLUSTERS:PRK00019,protein motif:Cdd:COG0254,protein motif:TIGRFAMs:TIGR00105,protein motif:Pfam:PF01197.12;locus_tag=DL20404_00450;product=50S ribosomal protein L31,50S ribosomal protein L31,50S ribosomal protein L31,Ribosomal p…
DL20404|SC|contig000001	Prodigal:2.60	CDS	453943	454572	.	+	0	ID=DL20404_00451;inference=ab initio prediction:Prodigal:2.60,similar to AA sequence:RefSeq:YP_209137.1,protein motif:TIGRFAMs:TIGR00779,protein motif:Pfam:PF03596.7;locus_tag=DL20404_00451;product=cadmium resistance protein,cadmium resistance transporter family protein,Cadmium resistance transporter;protein_id=gnl|SC|DL20404_00451
DL20404|SC|contig000001	Prodigal:2.60	CDS	454718	456379	.	+	0	ID=DL20404_00452;inference=ab initio prediction:Prodigal:2.60,similar to AA sequence:RefSeq:YP_001598423.1;locus_tag=DL20404_00452;product=inner membrane protein;protein_id=gnl|SC|DL20404_00452
DL20404|SC|contig000001	Prodigal:2.60	CDS	456649	457254	.	+	0	ID=DL20404_00453;gene=sspA;inference=ab initio prediction:Prodigal:2.60,similar to AA sequence:RefSeq:YP_209139.1,similar to AA sequence:UniProtKB:P0ACA3,protein motif:CLUSTERS:PRK09481,protein motif:Cdd:COG3502,protein motif:TIGRFAMs:TIGR01262,protein motif:Pfam:PF02798.14;locus_tag=DL20404_00453;product=RegF,Stringent starvation protein A,stringent starvation protein A,Uncharacterized protein c…
DL20404|SC|contig000001	Prodigal:2.60	CDS	457326	457718	.	+	0	ID=DL20404_00454;gene=regG;inference=ab initio prediction:Prodigal:2.60,similar to AA sequence:RefSeq:YP_975852.1,similar to AA sequence:UniProtKB:P45206,protein motif:CLUSTERS:PRK11798,protein motif:Pfam:PF04386.7;locus_tag=DL20404_00454;product=ClpXP protease specificity-enhancing factor,Stringent starvation protein B homolog,ClpXP protease specificity-enhancing factor,Stringent starvation prot…
DL20404|SC|contig000001	Prodigal:2.60	CDS	457917	458363	.	-	0	ID=DL20404_00455;gene=yqeY;inference=ab initio prediction:Prodigal:2.60,similar to AA sequence:RefSeq:YP_005894669.1,similar to AA sequence:UniProtKB:P54464,protein motif:Cdd:COG1610,protein motif:Pfam:PF09424.4;locus_tag=DL20404_00455;product=GatB/Yqey domain-containing protein,hypothetical protein,Uncharacterized conserved protein,Yqey-like protein;protein_id=gnl|SC|DL20404_00455
DL20404|SC|contig000001	Prodigal:2.60	CDS	458495	458707	.	-	0	ID=DL20404_00456;gene=rpsU;inference=ab initio prediction:Prodigal:2.60,similar to AA sequence:RefSeq:YP_209143.1,similar to AA sequence:UniProtKB:P66519,protein motif:CLUSTERS:PRK00270,protein motif:TIGRFAMs:TIGR00030,protein motif:Pfam:PF01165.14;locus_tag=DL20404_00456;product=30S ribosomal protein S21,30S ribosomal protein S21,30S ribosomal protein S21,ribosomal protein S21,Ribosomal protein …
DL20404|SC|contig000001	Prodigal:2.60	CDS	458996	460843	.	-	0	ID=DL20404_00457;eC_number=4.2.2.-;gene=slt;inference=ab initio prediction:Prodigal:2.60,similar to AA sequence:RefSeq:YP_004049450.1,similar to AA sequence:UniProtKB:P0AGC3,protein motif:CLUSTERS:PRK11619,protein motif:Pfam:PF01464.14;locus_tag=DL20404_00457;product=transglycosylase,Soluble lytic murein transglycosylase precursor,lytic murein transglycosylase,Transglycosylase SLT domain;protein_…
DL20404|SC|contig000001	Prodigal:2.60	CDS	461220	461957	.	+	0	ID=DL20404_00458;eC_number=3.6.3.-;gene=metN;inference=ab initio prediction:Prodigal:2.60,similar to AA sequence:RefSeq:YP_002003236.1,similar to AA sequence:UniProtKB:O32169,protein motif:CLUSTERS:PRK11153,protein motif:Cdd:COG4175,protein motif:TIGRFAMs:TIGR02314,protein motif:Pfam:PF00005.21;locus_tag=DL20404_00458;product=ABC transporter ATP-binding protein,Methionine import ATP-binding prote…
DL20404|SC|contig000001	Prodigal:2.60	CDS	461959	462645	.	+	0	ID=DL20404_00459;gene=metP;inference=ab initio prediction:Prodigal:2.60,similar to AA sequence:RefSeq:YP_209147.1,similar to AA sequence:UniProtKB:O32168,protein motif:CLUSTERS:PRK10782,protein motif:Cdd:COG3639,protein motif:TIGRFAMs:TIGR01097,protein motif:Pfam:PF00528.16;locus_tag=DL20404_00459;product=ABC transporter permease,Methionine import system permease protein MetP,DL-methionine transp…
DL20404|SC|contig000001	Prodigal:2.60	CDS	462804	463667	.	+	0	ID=DL20404_00460;gene=gna1946;inference=ab initio prediction:Prodigal:2.60,similar to AA sequence:RefSeq:YP_004049446.1,similar to AA sequence:UniProtKB:P28635,protein motif:CLUSTERS:PRK11063,protein motif:TIGRFAMs:TIGR00363,protein motif:Pfam:PF03180.8;locus_tag=DL20404_00460;product=outer membrane lipoprotein GNA1946,D-methionine-binding lipoprotein metQ precursor,DL-methionine transporter subs…
DL20404|SC|contig000001	Prodigal:2.60	CDS	463729	464298	.	-	0	ID=DL20404_00461;eC_number=4.1.1.-;gene=ubiX;inference=ab initio prediction:Prodigal:2.60,similar to AA sequence:RefSeq:YP_001598434.1,similar to AA sequence:UniProtKB:P94404,protein motif:CLUSTERS:PRK05920,protein motif:Cdd:COG0163,protein motif:TIGRFAMs:TIGR00421,protein motif:Pfam:PF02441.13;locus_tag=DL20404_00461;product=aromatic acid decarboxylase,Phenolic acid decarboxylase subunit B,aroma…
DL20404|SC|contig000001	Prodigal:2.60	CDS	464457	465317	.	+	0	ID=DL20404_00462;gene=parB;inference=ab initio prediction:Prodigal:2.60,similar to AA sequence:RefSeq:YP_209150.1,similar to AA sequence:UniProtKB:Q83AH2,protein motif:CLUSTERS:PRK13832,protein motif:TIGRFAMs:TIGR00180,protein motif:Pfam:PF02195.12;locus_tag=DL20404_00462;product=chromosome segregation protein,Probable chromosome-partitioning protein parB,plasmid partitioning protein,ParB/RepB/Sp…
DL20404|SC|contig000001	Prodigal:2.60	CDS	465452	465790	.	+	0	ID=DL20404_00463;inference=ab initio prediction:Prodigal:2.60,similar to AA sequence:RefSeq:YP_005894661.1;locus_tag=DL20404_00463;product=putative lipoprotein;protein_id=gnl|SC|DL20404_00463
DL20404|SC|contig000001	Prodigal:2.60	CDS	466158	466511	.	+	0	ID=DL20404_00464;inference=ab initio prediction:Prodigal:2.60,similar to AA sequence:RefSeq:YP_209152.1;locus_tag=DL20404_00464;product=ATP synthase I;protein_id=gnl|SC|DL20404_00464
DL20404|SC|contig000001	Prodigal:2.60	CDS	466501	467367	.	+	0	ID=DL20404_00465;eC_number=3.6.3.14;gene=atpB;inference=ab initio prediction:Prodigal:2.60,similar to AA sequence:RefSeq:YP_209153.1,similar to AA sequence:UniProtKB:P0AB98,protein motif:CLUSTERS:PRK05815,protein motif:Cdd:COG0355,protein motif:TIGRFAMs:TIGR01131,protein motif:Pfam:PF00119.14;locus_tag=DL20404_00465;product=ATP synthase F0F1 subunit A,F-ATPase subunit 6,F0F1 ATP synthase subunit …
DL20404|SC|contig000001	Prodigal:2.60	CDS	467424	467660	.	+	0	ID=DL20404_00466;eC_number=3.6.3.14;gene=atpE;inference=ab initio prediction:Prodigal:2.60,similar to AA sequence:RefSeq:YP_004049441.1,similar to AA sequence:UniProtKB:P68699,protein motif:CLUSTERS:PRK06876,protein motif:Cdd:COG0055,protein motif:TIGRFAMs:TIGR01260,protein motif:Pfam:PF00137.15;locus_tag=DL20404_00466;product=ATP synthase subunit C,Lipid-binding protein,F0F1 ATP synthase subunit…
DL20404|SC|contig000001	Prodigal:2.60	CDS	467731	468201	.	+	0	ID=DL20404_00467;eC_number=3.6.3.14;gene=atpF;inference=ab initio prediction:Prodigal:2.60,similar to AA sequence:RefSeq:YP_209155.1,similar to AA sequence:UniProtKB:P0ABA0,protein motif:CLUSTERS:PRK05759,protein motif:Cdd:COG0055,protein motif:TIGRFAMs:TIGR01144,protein motif:Pfam:PF00430.12;locus_tag=DL20404_00467;product=ATP synthase F0F1 subunit B,F-type ATPase subunit b,F0F1 ATP synthase sub…
DL20404|SC|contig000001	Prodigal:2.60	CDS	468206	468739	.	+	0	ID=DL20404_00468;eC_number=3.6.3.14;gene=atpH;inference=ab initio prediction:Prodigal:2.60,similar to AA sequence:RefSeq:YP_209156.1,similar to AA sequence:UniProtKB:Q3K438,protein motif:CLUSTERS:PRK13429,protein motif:Cdd:COG0055,protein motif:TIGRFAMs:TIGR01145,protein motif:Pfam:PF00213.12;locus_tag=DL20404_00468;product=ATP synthase F0F1 subunit delta,F-type ATPase subunit delta,F0F1 ATP synt…
DL20404|SC|contig000001	Prodigal:2.60	CDS	468750	470297	.	+	0	ID=DL20404_00469;eC_number=3.6.3.14,3.6.3.14;gene=atpA;inference=ab initio prediction:Prodigal:2.60,similar to AA sequence:RefSeq:YP_209157.1,similar to AA sequence:UniProtKB:P12985,protein motif:CLUSTERS:PRK09281,protein motif:Cdd:COG0055,protein motif:TIGRFAMs:TIGR00962,protein motif:Pfam:PF00006.19;locus_tag=DL20404_00469;product=ATP synthase F0F1 subunit alpha,ATP synthase subunit alpha,F0F1 …
DL20404|SC|contig000001	Prodigal:2.60	CDS	470322	471197	.	+	0	ID=DL20404_00470;eC_number=3.6.3.14;gene=atpG;inference=ab initio prediction:Prodigal:2.60,similar to AA sequence:RefSeq:YP_209158.1,similar to AA sequence:UniProtKB:P0ABA6,protein motif:CLUSTERS:PRK05621,protein motif:Cdd:COG0355,protein motif:TIGRFAMs:TIGR01146,protein motif:Pfam:PF00231.13;locus_tag=DL20404_00470;product=ATP synthase F0F1 subunit gamma,F-ATPase gamma subunit,F0F1 ATP synthase …
DL20404|SC|contig000001	Prodigal:2.60	CDS	471235	472632	.	+	0	ID=DL20404_00471;eC_number=3.6.3.14,3.6.3.14;gene=atpD;inference=ab initio prediction:Prodigal:2.60,similar to AA sequence:RefSeq:YP_209159.1,similar to AA sequence:UniProtKB:Q4K3A9,protein motif:CLUSTERS:PRK09280,protein motif:Cdd:COG0055,protein motif:TIGRFAMs:TIGR01039,protein motif:Pfam:PF00006.19;locus_tag=DL20404_00471;product=ATP synthase F0F1 subunit beta,ATP synthase subunit beta,F0F1 AT…
DL20404|SC|contig000001	Prodigal:2.60	CDS	472643	473065	.	+	0	ID=DL20404_00472;eC_number=3.6.3.14;gene=atpC;inference=ab initio prediction:Prodigal:2.60,similar to AA sequence:RefSeq:YP_209160.1,similar to AA sequence:UniProtKB:P0A6E6,protein motif:CLUSTERS:PRK00571,protein motif:Cdd:COG0355,protein motif:TIGRFAMs:TIGR01216,protein motif:Pfam:PF02823.10;locus_tag=DL20404_00472;product=ATP synthase F0F1 subunit epsilon,F-ATPase epsilon subunit,F0F1 ATP synth…
DL20404|SC|contig000001	Prodigal:2.60	CDS	473470	474375	.	+	0	ID=DL20404_00473;eC_number=6.1.1.14,6.1.1.14;gene=glyQ;inference=ab initio prediction:Prodigal:2.60,similar to AA sequence:RefSeq:YP_004049434.1,similar to AA sequence:UniProtKB:P00960,protein motif:CLUSTERS:PRK09348,protein motif:TIGRFAMs:TIGR00388,protein motif:Pfam:PF02091.9;locus_tag=DL20404_00473;product=glycyl-tRNA synthetase subunit alpha,Glycine--tRNA ligase alpha subunit,glycyl-tRNA synt…
DL20404|SC|contig000001	Prodigal:2.60	CDS	474452	474862	.	+	0	ID=DL20404_00474;inference=ab initio prediction:Prodigal:2.60,protein motif:CLUSTERS:PRK11702,protein motif:Cdd:COG3171,protein motif:Pfam:PF04320.8;locus_tag=DL20404_00474;product=hypothetical protein,Uncharacterized protein conserved in bacteria,Protein with unknown function (DUF469);protein_id=gnl|SC|DL20404_00474
DL20404|SC|contig000001	Prodigal:2.60	CDS	474883	476946	.	+	0	ID=DL20404_00475;eC_number=6.1.1.14,6.1.1.14;gene=glyS;inference=ab initio prediction:Prodigal:2.60,similar to AA sequence:RefSeq:YP_209162.1,similar to AA sequence:UniProtKB:P00961,protein motif:CLUSTERS:PRK01233,protein motif:TIGRFAMs:TIGR00211,protein motif:Pfam:PF02092.11;locus_tag=DL20404_00475;product=glycyl-tRNA synthetase subunit beta,Glycine--tRNA ligase beta subunit,glycyl-tRNA syntheta…
DL20404|SC|contig000001	Prodigal:2.60	CDS	476963	478009	.	+	0	ID=DL20404_00476;gene=lgtA;inference=ab initio prediction:Prodigal:2.60,similar to AA sequence:RefSeq:YP_005900490.1,similar to AA sequence:UniProtKB:Q8L0V4,protein motif:CLUSTERS:PRK10073,protein motif:Cdd:COG3858,protein motif:TIGRFAMs:TIGR03937,protein motif:Pfam:PF00535.20;locus_tag=DL20404_00476;product=lacto-N-neotetraose biosynthesis glycosyl transferase,Chondroitin polymerase,putative gly…
DL20404|SC|contig000001	Prodigal:2.60	CDS	478051	478878	.	+	0	ID=DL20404_00477;eC_number=2.-.-.-;gene=lgtB;inference=ab initio prediction:Prodigal:2.60,similar to AA sequence:RefSeq:YP_003082478.1,similar to AA sequence:UniProtKB:Q03974,protein motif:Pfam:PF01755.11;locus_tag=DL20404_00477;product=lacto-N-neotetraose biosynthesis glycosyl transferase,Lipooligosaccharide biosynthesis protein lex-1,Glycosyltransferase family 25 (LPS biosynthesis protein);prot…
DL20404|SC|contig000001	Prodigal:2.60	CDS	478890	478985	.	+	0	ID=DL20404_00478;inference=ab initio prediction:Prodigal:2.60,similar to AA sequence:RefSeq:YP_001598453.1;locus_tag=DL20404_00478;product=lacto-N-neotetraose biosynthesis glycosyl transferase-like protein;protein_id=gnl|SC|DL20404_00478
DL20404|SC|contig000001	Prodigal:2.60	CDS	479027	479869	.	+	0	ID=DL20404_00479;eC_number=2.-.-.-,2.-.-.-;gene=lgtE;inference=ab initio prediction:Prodigal:2.60,similar to AA sequence:RefSeq:YP_005879309.1,similar to AA sequence:UniProtKB:Q03974,protein motif:Pfam:PF01755.11;locus_tag=DL20404_00479;product=lacto-N-neotetraose biosynthesis glycosyl transferase LgtE,Lipooligosaccharide biosynthesis protein lex-1,Glycosyltransferase family 25 (LPS biosynthesis …
DL20404|SC|contig000001	Prodigal:2.60	CDS	481950	482675	.	-	0	ID=DL20404_00480;eC_number=2.1.1.193;gene=rsmE;inference=ab initio prediction:Prodigal:2.60,similar to AA sequence:RefSeq:YP_209166.1,similar to AA sequence:UniProtKB:P44627,protein motif:CLUSTERS:PRK11713,protein motif:TIGRFAMs:TIGR00046,protein motif:Pfam:PF04452.8;locus_tag=DL20404_00480;product=16S ribosomal RNA methyltransferase RsmE,Ribosomal RNA small subunit methyltransferase E,16S riboso…
DL20404|SC|contig000001	Prodigal:2.60	CDS	482884	483678	.	+	0	ID=DL20404_00481;eC_number=3.1.3.25;gene=suhB_1;inference=ab initio prediction:Prodigal:2.60,similar to AA sequence:RefSeq:YP_002003264.1,similar to AA sequence:UniProtKB:O33832,protein motif:CLUSTERS:PRK12676,protein motif:TIGRFAMs:TIGR02067,protein motif:Pfam:PF00459.19;locus_tag=DL20404_00481;product=Myo-inositol-1(Or 4)-monophosphatase,Inositol-1-monophosphatase,bifunctional inositol-1 monoph…
DL20404|SC|contig000001	Prodigal:2.60	CDS	483896	484171	.	-	0	ID=DL20404_00482;gene=ychJ;inference=ab initio prediction:Prodigal:2.60,similar to AA sequence:RefSeq:YP_005894643.1,similar to AA sequence:UniProtKB:P37052,protein motif:CLUSTERS:PRK01752,protein motif:Pfam:PF02810.9;locus_tag=DL20404_00482;product=SEC-C domain-containing protein,hypothetical protein,hypothetical protein,SEC-C motif;protein_id=gnl|SC|DL20404_00482
DL20404|SC|contig000001	Prodigal:2.60	CDS	484628	485212	.	-	0	ID=DL20404_00483;inference=ab initio prediction:Prodigal:2.60,similar to AA sequence:RefSeq:YP_975824.1,protein motif:Pfam:PF01609.15;locus_tag=DL20404_00483;product=IS1106 transposase (fragment),Transposase DDE domain;protein_id=gnl|SC|DL20404_00483
DL20404|SC|contig000001	Prodigal:2.60	CDS	485317	486618	.	-	0	ID=DL20404_00484;eC_number=4.1.99.3,4.1.99.3;gene=phr;inference=ab initio prediction:Prodigal:2.60,similar to AA sequence:RefSeq:YP_004049518.1,similar to AA sequence:UniProtKB:Q9KNA8,protein motif:CLUSTERS:PRK10674,protein motif:TIGRFAMs:TIGR03556,protein motif:Pfam:PF03441.8;locus_tag=DL20404_00484;product=deoxyribodopyrimidine photolyase,Deoxyribodipyrimidine photo-lyase,deoxyribodipyrimidine …
DL20404|SC|contig000001	Prodigal:2.60	CDS	486608	487519	.	-	0	ID=DL20404_00485;gene=dmlR_1;inference=ab initio prediction:Prodigal:2.60,similar to AA sequence:RefSeq:YP_208739.1,similar to AA sequence:UniProtKB:P76250,protein motif:CLUSTERS:PRK14997,protein motif:Cdd:COG3683,protein motif:TIGRFAMs:TIGR03418,protein motif:Pfam:PF03466.14;locus_tag=DL20404_00485;product=LysR family transcriptional regulator,D-malate degradation protein R,LysR family transcrip…
DL20404|SC|contig000001	Prodigal:2.60	CDS	487627	488025	.	+	0	ID=DL20404_00486;gene=yphA;inference=ab initio prediction:Prodigal:2.60,similar to AA sequence:RefSeq:YP_005894639.1,similar to AA sequence:UniProtKB:P0AD47,protein motif:Pfam:PF07681.6;locus_tag=DL20404_00486;product=DoxX family protein,Inner membrane protein yphA,DoxX;protein_id=gnl|SC|DL20404_00486
DL20404|SC|contig000001	Prodigal:2.60	CDS	488074	488679	.	+	0	ID=DL20404_00487;inference=ab initio prediction:Prodigal:2.60,similar to AA sequence:RefSeq:YP_005877878.1,protein motif:Pfam:PF00881.18;locus_tag=DL20404_00487;product=putative oxidoreductase,Nitroreductase family;protein_id=gnl|SC|DL20404_00487
DL20404|SC|contig000001	Prodigal:2.60	CDS	488865	490976	.	+	0	ID=DL20404_00488;gene=fiu;inference=ab initio prediction:Prodigal:2.60,similar to AA sequence:RefSeq:YP_005877879.1,similar to AA sequence:UniProtKB:P75780,protein motif:CLUSTERS:PRK09840,protein motif:Cdd:COG4774,protein motif:TIGRFAMs:TIGR01783,protein motif:Pfam:PF00593.18;locus_tag=DL20404_00488;product=putative TonB-dependent receptor,TonB-dependent receptor Fiu,catecholate siderophore recep…
DL20404|SC|contig000001	Prodigal:2.60	CDS	491179	491838	.	+	0	ID=DL20404_00489;inference=ab initio prediction:Prodigal:2.60,protein motif:Pfam:PF01936.12;locus_tag=DL20404_00489;product=NYN domain;protein_id=gnl|SC|DL20404_00489
DL20404|SC|contig000001	Prodigal:2.60	CDS	492009	492704	.	+	0	ID=DL20404_00490;gene=dsbA2;inference=ab initio prediction:Prodigal:2.60,similar to AA sequence:RefSeq:YP_001599943.1,similar to AA sequence:UniProtKB:Q7W2Q0,protein motif:CLUSTERS:PRK10954,protein motif:Cdd:COG1934,protein motif:Pfam:PF01323.14;locus_tag=DL20404_00490;product=thiol:disulfide interchange protein DsbA,Thiol:disulfide interchange protein DsbA precursor,periplasmic protein disulfide…
DL20404|SC|contig000001	Prodigal:2.60	CDS	493035	494405	.	-	0	ID=DL20404_00491;gene=ffh;inference=ab initio prediction:Prodigal:2.60,similar to AA sequence:RefSeq:YP_208733.1,similar to AA sequence:UniProtKB:P0AGD7,protein motif:CLUSTERS:PRK10867,protein motif:Cdd:COG0552,protein motif:TIGRFAMs:TIGR00959,protein motif:Pfam:PF00448.16;locus_tag=DL20404_00491;product=signal recognition particle protein,p48,signal recognition particle protein,Signal recognitio…
DL20404|SC|contig000001	Prodigal:2.60	CDS	494625	495431	.	+	0	ID=DL20404_00492;gene=ypjD;inference=ab initio prediction:Prodigal:2.60,similar to AA sequence:RefSeq:YP_002002722.1,similar to AA sequence:UniProtKB:P64432,protein motif:Cdd:COG4137,protein motif:TIGRFAMs:TIGR03144,protein motif:Pfam:PF01578.14;locus_tag=DL20404_00492;product=CcsA-like protein,Inner membrane protein ypjD,ABC-type uncharacterized transport system%2C permease component,cytochrome …
DL20404|SC|contig000001	RNAmmer:1.2	rRNA	495895	497423	.	+	0	ID=DL20404_00493;inference=COORDINATES:profile:RNAmmer:1.2;locus_tag=DL20404_00493;product=16S ribosomal RNA
DL20404|SC|contig000001	Aragorn:1.2.36	tRNA	497529	497605	.	+	0	ID=DL20404_00494;inference=COORDINATES:profile:Aragorn:1.2.36;locus_tag=DL20404_00494;product=tRNA-Ile(gat)
DL20404|SC|contig000001	Aragorn:1.2.36	tRNA	497611	497686	.	+	0	ID=DL20404_00495;inference=COORDINATES:profile:Aragorn:1.2.36;locus_tag=DL20404_00495;product=tRNA-Ala(tgc)
DL20404|SC|contig000001	RNAmmer:1.2	rRNA	498095	500984	.	+	0	ID=DL20404_00496;inference=COORDINATES:profile:RNAmmer:1.2;locus_tag=DL20404_00496;product=23S ribosomal RNA
DL20404|SC|contig000001	RNAmmer:1.2	rRNA	501083	501195	.	+	0	ID=DL20404_00497;inference=COORDINATES:profile:RNAmmer:1.2;locus_tag=DL20404_00497;product=5S ribosomal RNA
DL20404|SC|contig000001	Prodigal:2.60	CDS	501395	501694	.	+	0	ID=DL20404_00498;gene=comEA_3;inference=ab initio prediction:Prodigal:2.60,similar to AA sequence:RefSeq:YP_005890029.1,similar to AA sequence:UniProtKB:P39694,protein motif:TIGRFAMs:TIGR01259,protein motif:Pfam:PF12836.1;locus_tag=DL20404_00498;product=ComE1,ComE operon protein 1,comEA protein,Helix-hairpin-helix motif;protein_id=gnl|SC|DL20404_00498
DL20404|SC|contig000001	Prodigal:2.60	CDS	502244	502450	.	+	0	ID=DL20404_00499;inference=ab initio prediction:Prodigal:2.60;locus_tag=DL20404_00499;product=hypothetical protein;protein_id=gnl|SC|DL20404_00499
DL20404|SC|contig000001	Prodigal:2.60	CDS	502570	503223	.	+	0	ID=DL20404_00500;inference=ab initio prediction:Prodigal:2.60,similar to AA sequence:RefSeq:YP_001598401.1,protein motif:Cdd:COG3676,protein motif:Pfam:PF12762.1;locus_tag=DL20404_00500;product=insertion element IS1016 transposase,Transposase and inactivated derivatives,ISXO2-like transposase domain;protein_id=gnl|SC|DL20404_00500
DL20404|SC|contig000001	Prodigal:2.60	CDS	503579	503836	.	-	0	ID=DL20404_00501;inference=ab initio prediction:Prodigal:2.60,similar to AA sequence:RefSeq:YP_207981.1,protein motif:Pfam:PF07239.5;locus_tag=DL20404_00501;product=OpcA,Outer membrane protein OpcA;protein_id=gnl|SC|DL20404_00501
DL20404|SC|contig000001	Prodigal:2.60	CDS	504103	504294	.	+	0	ID=DL20404_00502;inference=ab initio prediction:Prodigal:2.60;locus_tag=DL20404_00502;product=hypothetical protein;protein_id=gnl|SC|DL20404_00502
DL20404|SC|contig000001	Prodigal:2.60	CDS	504503	505558	.	+	0	ID=DL20404_00503;eC_number=2.5.1.54,2.5.1.54;gene=aroG;inference=ab initio prediction:Prodigal:2.60,similar to AA sequence:RefSeq:YP_208731.1,similar to AA sequence:UniProtKB:P0AB91,protein motif:CLUSTERS:PRK09261,protein motif:TIGRFAMs:TIGR00034,protein motif:Pfam:PF00793.14;locus_tag=DL20404_00503;product=phospho-2-dehydro-3-deoxyheptonate aldolase,Phospho-2-dehydro-3-deoxyheptonate aldolase%2C…
DL20404|SC|contig000001	Prodigal:2.60	CDS	505626	506114	.	+	0	ID=DL20404_00504;eC_number=1.5.1.3;gene=folA;inference=ab initio prediction:Prodigal:2.60,similar to AA sequence:RefSeq:YP_005890476.1,similar to AA sequence:UniProtKB:P04174,protein motif:CLUSTERS:PRK10769,protein motif:Pfam:PF00186.13;locus_tag=DL20404_00504;product=protein FolA,Dihydrofolate reductase,dihydrofolate reductase,Dihydrofolate reductase;protein_id=gnl|SC|DL20404_00504
DL20404|SC|contig000001	Prodigal:2.60	CDS	506464	506940	.	-	0	ID=DL20404_00505;inference=ab initio prediction:Prodigal:2.60,similar to AA sequence:RefSeq:YP_005877888.1,protein motif:Cdd:COG2954,protein motif:Pfam:PF01928.15;locus_tag=DL20404_00505;product=putative adenylate cyclase,Uncharacterized protein conserved in bacteria,CYTH domain;protein_id=gnl|SC|DL20404_00505
DL20404|SC|contig000001	Prodigal:2.60	CDS	506952	507380	.	-	0	ID=DL20404_00506;inference=ab initio prediction:Prodigal:2.60,similar to AA sequence:RefSeq:YP_002343424.1,protein motif:Cdd:COG1981,protein motif:TIGRFAMs:TIGR00701,protein motif:Pfam:PF03653.7;locus_tag=DL20404_00506;product=conserved hypothetical inner membrane protein,Predicted membrane protein,conserved hypothetical protein,Uncharacterised protein family (UPF0093);protein_id=gnl|SC|DL20404_0…
DL20404|SC|contig000001	Prodigal:2.60	CDS	507492	507737	.	+	0	ID=DL20404_00507;inference=ab initio prediction:Prodigal:2.60;locus_tag=DL20404_00507;product=hypothetical protein;protein_id=gnl|SC|DL20404_00507
DL20404|SC|contig000001	Prodigal:2.60	CDS	509157	511016	.	+	0	ID=DL20404_00508;gene=vapA;inference=ab initio prediction:Prodigal:2.60,similar to AA sequence:RefSeq:YP_003083873.1,similar to AA sequence:UniProtKB:Q03155,protein motif:CLUSTERS:PRK14849,protein motif:Cdd:COG3468,protein motif:TIGRFAMs:TIGR01414,protein motif:Pfam:PF03797.13;locus_tag=DL20404_00508;product=Aida-related Type V secretory pathway adhesin,AIDA-I autotransporter precursor,putative l…
DL20404|SC|contig000001	Prodigal:2.60	CDS	511291	512724	.	+	0	ID=DL20404_00509;inference=ab initio prediction:Prodigal:2.60,similar to AA sequence:RefSeq:YP_208725.1,similar to AA sequence:UniProtKB:Q9K165,protein motif:Cdd:COG3914,protein motif:Pfam:PF04575.7;locus_tag=DL20404_00509;product=outer membrane protein OmpU,TPR repeat-containing protein NMB0313 precursor,Predicted O-linked N-acetylglucosamine transferase%2C SPINDLY family,Protein of unknown func…
DL20404|SC|contig000001	Prodigal:2.60	CDS	512925	513893	.	-	0	ID=DL20404_00510;inference=ab initio prediction:Prodigal:2.60,protein motif:Cdd:COG4255;locus_tag=DL20404_00510;product=Uncharacterized protein conserved in bacteria;protein_id=gnl|SC|DL20404_00510
DL20404|SC|contig000001	Prodigal:2.60	CDS	513970	515262	.	+	0	ID=DL20404_00511;eC_number=3.4.24.75;inference=ab initio prediction:Prodigal:2.60,similar to AA sequence:RefSeq:YP_004048002.1,similar to AA sequence:UniProtKB:O05156,protein motif:CLUSTERS:PRK11649,protein motif:Cdd:COG4942,protein motif:Pfam:PF01551.1;locus_tag=DL20404_00511;product=peptidase,Glycyl-glycine endopeptidase ALE-1 precursor,putative peptidase,Membrane-bound metallopeptidase,Peptida…
DL20404|SC|contig000001	Prodigal:2.60	CDS	515765	516451	.	-	0	ID=DL20404_00512;gene=yhhQ;inference=ab initio prediction:Prodigal:2.60,similar to AA sequence:UniProtKB:P37619,protein motif:CLUSTERS:PRK11212,protein motif:TIGRFAMs:TIGR00697,protein motif:Pfam:PF02592.9;locus_tag=DL20404_00512;product=Inner membrane protein yhhQ,hypothetical protein,conserved hypothetical integral membrane protein,Uncharacterized ACR%2C YhhQ family COG1738;protein_id=gnl|SC|DL…
DL20404|SC|contig000001	Prodigal:2.60	CDS	516526	516999	.	-	0	ID=DL20404_00513;eC_number=1.7.1.13;gene=queF;inference=ab initio prediction:Prodigal:2.60,similar to AA sequence:RefSeq:YP_208721.1,similar to AA sequence:UniProtKB:O31678,protein motif:CLUSTERS:PRK13258,protein motif:Cdd:COG2904,protein motif:TIGRFAMs:TIGR03139,protein motif:Pfam:PF01227.16;locus_tag=DL20404_00513;product=7-cyano-7-deazaguanine reductase,NADPH-dependent 7-cyano-7-deazaguanine r…
DL20404|SC|contig000001	Infernal:1.1	ncRNA	517003	517047	.	-	0	ID=DL20404_00514;inference=COORDINATES:profile:Infernal:1.1;locus_tag=DL20404_00514;product=PreQ1
DL20404|SC|contig000001	Prodigal:2.60	CDS	517276	518448	.	+	0	ID=DL20404_00515;gene=emrA;inference=ab initio prediction:Prodigal:2.60,similar to AA sequence:RefSeq:YP_975789.1,similar to AA sequence:UniProtKB:P0AFV0,protein motif:CLUSTERS:PRK15136,protein motif:Cdd:COG4770,protein motif:TIGRFAMs:TIGR00998,protein motif:Pfam:PF00529.14;locus_tag=DL20404_00515;product=multidrug resistance translocase,Inner membrane protein yibH,multidrug efflux system protein…
DL20404|SC|contig000001	Prodigal:2.60	CDS	518472	519998	.	+	0	ID=DL20404_00516;gene=emrB;inference=ab initio prediction:Prodigal:2.60,similar to AA sequence:RefSeq:YP_004048006.1,similar to AA sequence:UniProtKB:P0AEJ0,protein motif:CLUSTERS:PRK10504,protein motif:Cdd:COG2814,protein motif:TIGRFAMs:TIGR00711,protein motif:Pfam:PF07690.10;locus_tag=DL20404_00516;product=multidrug resistance translocase,Multidrug resistance protein B,putative transporter,Arab…
DL20404|SC|contig000001	Prodigal:2.60	CDS	520248	520481	.	+	0	ID=DL20404_00517;gene=rpmB;inference=ab initio prediction:Prodigal:2.60,similar to AA sequence:RefSeq:YP_208717.1,similar to AA sequence:UniProtKB:P0A7M2,protein motif:CLUSTERS:PRK00359,protein motif:Cdd:COG0227,protein motif:TIGRFAMs:TIGR00009,protein motif:Pfam:PF00830.13;locus_tag=DL20404_00517;product=50S ribosomal protein L28,50S ribosomal protein L28,50S ribosomal protein L28,Ribosomal prot…
DL20404|SC|contig000001	Prodigal:2.60	CDS	520513	520668	.	+	0	ID=DL20404_00518;gene=rpmG;inference=ab initio prediction:Prodigal:2.60,similar to AA sequence:RefSeq:YP_208716.1,similar to AA sequence:UniProtKB:P0A7N9,protein motif:CLUSTERS:PRK00595,protein motif:Cdd:COG0267,protein motif:TIGRFAMs:TIGR01023,protein motif:Pfam:PF00471.14;locus_tag=DL20404_00518;product=50S ribosomal protein L33,50S ribosomal protein L33,50S ribosomal protein L33,Ribosomal prot…
DL20404|SC|contig000001	Prodigal:2.60	CDS	520939	522123	.	-	0	ID=DL20404_00519;eC_number=1.14.13.-;gene=ubiH;inference=ab initio prediction:Prodigal:2.60,similar to AA sequence:RefSeq:YP_004048009.1,similar to AA sequence:UniProtKB:P25534,protein motif:CLUSTERS:PRK09126,protein motif:TIGRFAMs:TIGR01988,protein motif:Pfam:PF01494.13;locus_tag=DL20404_00519;product=monooxygenase,2-octaprenyl-6-methoxyphenol hydroxylase,hypothetical protein,ubiquinone biosynth…
DL20404|SC|contig000001	Prodigal:2.60	CDS	522358	522630	.	-	0	ID=DL20404_00520;gene=rpmA;inference=ab initio prediction:Prodigal:2.60,similar to AA sequence:RefSeq:YP_208714.1,similar to AA sequence:UniProtKB:Q9HVL7,protein motif:CLUSTERS:PRK05435,protein motif:Cdd:COG0211,protein motif:TIGRFAMs:TIGR00062,protein motif:Pfam:PF01016.13;locus_tag=DL20404_00520;product=50S ribosomal protein L27,50S ribosomal protein L27,50S ribosomal protein L27,Ribosomal prot…
DL20404|SC|contig000001	Prodigal:2.60	CDS	522655	522963	.	-	0	ID=DL20404_00521;gene=rplU;inference=ab initio prediction:Prodigal:2.60,similar to AA sequence:RefSeq:YP_002002689.1,similar to AA sequence:UniProtKB:P0AG48,protein motif:CLUSTERS:PRK05573,protein motif:TIGRFAMs:TIGR00061,protein motif:Pfam:PF00829.15;locus_tag=DL20404_00521;product=50S ribosomal protein L21,50S ribosomal protein L21,50S ribosomal protein L21,ribosomal protein L21,Ribosomal proka…
DL20404|SC|contig000001	Prodigal:2.60	CDS	523187	524161	.	+	0	ID=DL20404_00522;eC_number=2.5.1.90;gene=ispB;inference=ab initio prediction:Prodigal:2.60,similar to AA sequence:RefSeq:YP_208712.1,similar to AA sequence:UniProtKB:P0AD57,protein motif:CLUSTERS:PRK10888,protein motif:Cdd:COG0142,protein motif:TIGRFAMs:TIGR02748,protein motif:Pfam:PF00348.11;locus_tag=DL20404_00522;product=IspB protein,Octaprenyl-diphosphate synthase,octaprenyl diphosphate synth…
DL20404|SC|contig000001	Prodigal:2.60	CDS	524166	524612	.	+	0	ID=DL20404_00523;inference=ab initio prediction:Prodigal:2.60,protein motif:Pfam:PF04284.7;locus_tag=DL20404_00523;product=Protein of unknown function (DUF441);protein_id=gnl|SC|DL20404_00523
DL20404|SC|contig000001	Aragorn:1.2.36	tRNA	524632	524703	.	+	0	ID=DL20404_00524;inference=COORDINATES:profile:Aragorn:1.2.36;locus_tag=DL20404_00524;product=tRNA-Arg(cct)
DL20404|SC|contig000001	Prodigal:2.60	CDS	525104	526780	.	+	0	ID=DL20404_00525;gene=epsE;inference=ab initio prediction:Prodigal:2.60,similar to AA sequence:RefSeq:YP_208710.1,similar to AA sequence:UniProtKB:P37093,protein motif:CLUSTERS:PRK10436,protein motif:Cdd:COG2804,protein motif:TIGRFAMs:TIGR02538,protein motif:Pfam:PF00437.14;locus_tag=DL20404_00525;product=PilF,Type II traffic warden ATPase,hypothetical protein,Type II secretory pathway%2C ATPase …
DL20404|SC|contig000001	Prodigal:2.60	CDS	526865	527074	.	-	0	ID=DL20404_00526;gene=yacG;inference=ab initio prediction:Prodigal:2.60,similar to AA sequence:RefSeq:YP_005894608.1,similar to AA sequence:UniProtKB:P0A8H8,protein motif:CLUSTERS:PRK00418,protein motif:Pfam:PF03884.8;locus_tag=DL20404_00526;product=zinc-binding protein YacG,DNA gyrase inhibitor YacG,DNA gyrase inhibitor,Domain of unknown function (DUF329);protein_id=gnl|SC|DL20404_00526
DL20404|SC|contig000001	Prodigal:2.60	CDS	527067	527699	.	-	0	ID=DL20404_00527;eC_number=2.7.1.24;gene=coaE;inference=ab initio prediction:Prodigal:2.60,similar to AA sequence:RefSeq:YP_002002683.1,similar to AA sequence:UniProtKB:P44920,protein motif:CLUSTERS:PRK00081,protein motif:Cdd:COG0237,protein motif:TIGRFAMs:TIGR00152,protein motif:Pfam:PF01121.14;locus_tag=DL20404_00527;product=dephospho-CoA kinase,Dephospho-CoA kinase,dephospho-CoA kinase,Dephosp…
DL20404|SC|contig000001	Prodigal:2.60	CDS	527701	528561	.	-	0	ID=DL20404_00528;gene=outO;inference=ab initio prediction:Prodigal:2.60,similar to AA sequence:RefSeq:YP_208707.1,similar to AA sequence:UniProtKB:P31712,protein motif:Cdd:COG4960,protein motif:Pfam:PF06750.7;locus_tag=DL20404_00528;product=protein PilD,Pectic enzymes secretion protein outO,Flp pilus assembly protein%2C protease CpaA,Bacterial Peptidase A24 N-terminal domain;protein_id=gnl|SC|DL2…
DL20404|SC|contig000001	Prodigal:2.60	CDS	528635	529867	.	-	0	ID=DL20404_00529;gene=epsF;inference=ab initio prediction:Prodigal:2.60,similar to AA sequence:RefSeq:YP_208706.1,similar to AA sequence:UniProtKB:P45780,protein motif:CLUSTERS:PRK10573,protein motif:Cdd:COG4965,protein motif:TIGRFAMs:TIGR02120,protein motif:Pfam:PF00482.17;locus_tag=DL20404_00529;product=PilG,Cholera toxin secretion protein epsF,type IV pilin biogenesis protein,Flp pilus assembl…
DL20404|SC|contig000001	Prodigal:2.60	CDS	530377	532020	.	+	0	ID=DL20404_00530;eC_number=5.3.1.9,5.3.1.9;gene=pgi2;inference=ab initio prediction:Prodigal:2.60,similar to AA sequence:RefSeq:YP_004048020.1,similar to AA sequence:UniProtKB:P0A6T1,protein motif:CLUSTERS:PRK00179,protein motif:Pfam:PF00342.1;locus_tag=DL20404_00530;product=glucose-6-phosphate isomerase,Glucose-6-phosphate isomerase,glucose-6-phosphate isomerase,Phosphoglucose isomerase;protein_…
DL20404|SC|contig000001	Prodigal:2.60	CDS	532230	533051	.	+	0	ID=DL20404_00531;eC_number=2.3.1.117,2.3.1.117;gene=dapD;inference=ab initio prediction:Prodigal:2.60,similar to AA sequence:RefSeq:YP_208704.1,similar to AA sequence:UniProtKB:P56220,protein motif:CLUSTERS:PRK11830,protein motif:Cdd:COG2171,protein motif:TIGRFAMs:TIGR00965,protein motif:Pfam:PF00132.18;locus_tag=DL20404_00531;product=2%2C3%2C4%2C5-tetrahydropyridine-2%2C6-carboxylate N-succinylt…
DL20404|SC|contig000001	Prodigal:2.60	CDS	533206	533991	.	+	0	ID=DL20404_00532;eC_number=1.3.1.10,1.3.1.9;gene=fabI;inference=ab initio prediction:Prodigal:2.60,similar to AA sequence:RefSeq:YP_208703.1,similar to AA sequence:UniProtKB:Q9K151,protein motif:CLUSTERS:PRK08690,protein motif:Cdd:COG3347,protein motif:TIGRFAMs:TIGR01830,protein motif:Pfam:PF00106.19;locus_tag=DL20404_00532;product=enoyl-ACP reductase,Enoyl-[acyl-carrier-protein] reductase [NADH]…
DL20404|SC|contig000001	Prodigal:2.60	CDS	534177	535175	.	-	0	ID=DL20404_00533;eC_number=2.6.1.42;gene=ilvE;inference=ab initio prediction:Prodigal:2.60,similar to AA sequence:RefSeq:YP_004048023.1,similar to AA sequence:UniProtKB:P39576,protein motif:CLUSTERS:PRK13357,protein motif:Cdd:COG0115,protein motif:TIGRFAMs:TIGR01123,protein motif:Pfam:PF01063.13;locus_tag=DL20404_00533;product=branched-chain amino acid aminotransferase,Branched-chain-amino-acid a…
DL20404|SC|contig000001	Prodigal:2.60	CDS	535485	535799	.	+	0	ID=DL20404_00534;inference=ab initio prediction:Prodigal:2.60,protein motif:Cdd:COG5416,protein motif:Pfam:PF06305.5;locus_tag=DL20404_00534;product=Uncharacterized integral membrane protein,Protein of unknown function (DUF1049);protein_id=gnl|SC|DL20404_00534
DL20404|SC|contig000001	Prodigal:2.60	CDS	535810	536979	.	+	0	ID=DL20404_00535;inference=ab initio prediction:Prodigal:2.60,similar to AA sequence:RefSeq:YP_002002674.1,protein motif:CLUSTERS:PRK11788,protein motif:Cdd:COG4783,protein motif:TIGRFAMs:TIGR02917;locus_tag=DL20404_00535;product=tetratricopeptide repeat protein,tetratricopeptide repeat protein,Putative Zn-dependent protease%2C contains TPR repeats,putative PEP-CTERM system TPR-repeat lipoprotein…
DL20404|SC|contig000001	Prodigal:2.60	CDS	537026	537442	.	+	0	ID=DL20404_00536;eC_number=4.4.1.5;gene=gloA;inference=ab initio prediction:Prodigal:2.60,similar to AA sequence:RefSeq:YP_001599902.1,similar to AA sequence:UniProtKB:P0AC81,protein motif:CLUSTERS:PRK10291,protein motif:Cdd:COG3324,protein motif:TIGRFAMs:TIGR00068,protein motif:Pfam:PF00903.19;locus_tag=DL20404_00536;product=lactoylglutathione lyase,Lactoylglutathione lyase,glyoxalase I,Predicte…
DL20404|SC|contig000001	Prodigal:2.60	CDS	537614	540109	.	-	0	ID=DL20404_00537;gene=tspA;inference=ab initio prediction:Prodigal:2.60,similar to AA sequence:RefSeq:YP_005892643.1,protein motif:Cdd:COG3170,protein motif:TIGRFAMs:TIGR03504,protein motif:Pfam:PF01476.14;locus_tag=DL20404_00537;product=TspA protein,Tfp pilus assembly protein FimV,FimV C-terminal domain,LysM domain;protein_id=gnl|SC|DL20404_00537
DL20404|SC|contig000001	Prodigal:2.60	CDS	540348	540878	.	+	0	ID=DL20404_00538;gene=ispZ;inference=ab initio prediction:Prodigal:2.60,similar to AA sequence:RefSeq:YP_001599900.1,similar to AA sequence:UniProtKB:P0A710,protein motif:CLUSTERS:PRK00259,protein motif:TIGRFAMs:TIGR00997,protein motif:Pfam:PF04279.9;locus_tag=DL20404_00538;product=intracellular septation protein A,Probable intracellular septation protein A,intracellular septation protein A,intra…
DL20404|SC|contig000001	Prodigal:2.60	CDS	540881	541171	.	+	0	ID=DL20404_00539;inference=ab initio prediction:Prodigal:2.60,similar to AA sequence:RefSeq:YP_005904453.1,similar to AA sequence:UniProtKB:P44887,protein motif:CLUSTERS:PRK11370,protein motif:Pfam:PF03795.8;locus_tag=DL20404_00539;product=YCII domain protein,hypothetical protein,YciI-like protein,YCII-related domain;protein_id=gnl|SC|DL20404_00539
DL20404|SC|contig000001	Prodigal:2.60	CDS	541171	541449	.	+	0	ID=DL20404_00540;gene=bolA;inference=ab initio prediction:Prodigal:2.60,similar to AA sequence:RefSeq:YP_002002667.1,similar to AA sequence:UniProtKB:P0ABE2,protein motif:CLUSTERS:PRK11628,protein motif:Cdd:COG5007,protein motif:Pfam:PF01722.12;locus_tag=DL20404_00540;product=BolA/YrbA family protein,hypothetical protein,transcriptional regulator BolA,Predicted transcriptional regulator%2C BolA s…
DL20404|SC|contig000001	Prodigal:2.60	CDS	541498	542364	.	+	0	ID=DL20404_00541;eC_number=5.2.1.8;gene=cbf2;inference=ab initio prediction:Prodigal:2.60,similar to AA sequence:RefSeq:YP_002002666.1,similar to AA sequence:UniProtKB:Q0PAS1,protein motif:CLUSTERS:PRK00059,protein motif:Pfam:PF00639.15;locus_tag=DL20404_00541;product=Cell-binding factor%2C putative,Putative peptidyl-prolyl cis-trans isomerase Cbf2 precursor,peptidylprolyl isomerase,PPIC-type PPI…
DL20404|SC|contig000001	Prodigal:2.60	CDS	542435	543193	.	+	0	ID=DL20404_00542;inference=ab initio prediction:Prodigal:2.60,similar to AA sequence:RefSeq:YP_003083839.1;locus_tag=DL20404_00542;product=putative peptidyl-prolyl isomerasen;protein_id=gnl|SC|DL20404_00542
DL20404|SC|contig000001	Prodigal:2.60	CDS	543267	543758	.	+	0	ID=DL20404_00543;eC_number=3.1.-.-;gene=dtd;inference=ab initio prediction:Prodigal:2.60,similar to AA sequence:RefSeq:YP_208693.1,similar to AA sequence:UniProtKB:O66742,protein motif:CLUSTERS:PRK05273,protein motif:TIGRFAMs:TIGR00256,protein motif:Pfam:PF02580.1;locus_tag=DL20404_00543;product=D-tyrosyl-tRNA(Tyr) deacylase,D-tyrosyl-tRNA(Tyr) deacylase,D-tyrosyl-tRNA(Tyr) deacylase,D-tyrosyl-tR…
DL20404|SC|contig000001	Prodigal:2.60	CDS	543789	544799	.	+	0	ID=DL20404_00544;eC_number=1.-.-.-;gene=dus_1;inference=ab initio prediction:Prodigal:2.60,similar to AA sequence:RefSeq:YP_208652.1,similar to AA sequence:UniProtKB:P67717,protein motif:CLUSTERS:PRK11815,protein motif:Cdd:COG0042,protein motif:TIGRFAMs:TIGR00742,protein motif:Pfam:PF01207.11;locus_tag=DL20404_00544;product=tRNA-dihydrouridine synthase A,Probable tRNA-dihydrouridine synthase,tRNA…
DL20404|SC|contig000001	Prodigal:2.60	CDS	544869	545756	.	-	0	ID=DL20404_00545;eC_number=6.1.1.-;gene=gluQ;inference=ab initio prediction:Prodigal:2.60,similar to AA sequence:RefSeq:YP_208651.1,similar to AA sequence:UniProtKB:P27305,protein motif:CLUSTERS:PRK05710,protein motif:Cdd:COG0008,protein motif:TIGRFAMs:TIGR03838,protein motif:Pfam:PF00749.15;locus_tag=DL20404_00545;product=glutamyl-Q tRNA(Asp) synthetase,Glutamyl-Q tRNA(Asp) synthetase,glutamyl-Q…
DL20404|SC|contig000001	Prodigal:2.60	CDS	545773	546063	.	-	0	ID=DL20404_00546;inference=ab initio prediction:Prodigal:2.60;locus_tag=DL20404_00546;product=hypothetical protein;protein_id=gnl|SC|DL20404_00546
DL20404|SC|contig000001	Prodigal:2.60	CDS	546217	547272	.	-	0	ID=DL20404_00547;eC_number=2.2.1.2,2.2.1.2;gene=tal;inference=ab initio prediction:Prodigal:2.60,similar to AA sequence:RefSeq:YP_208650.1,similar to AA sequence:UniProtKB:Q5F6E9,protein motif:CLUSTERS:PRK03343,protein motif:Cdd:COG0176,protein motif:TIGRFAMs:TIGR00876,protein motif:Pfam:PF00923.13;locus_tag=DL20404_00547;product=transaldolase,Transaldolase,transaldolase,Transaldolase,transaldola…
DL20404|SC|contig000001	Prodigal:2.60	CDS	547369	548343	.	+	0	ID=DL20404_00548;eC_number=5.3.1.13;gene=kdsD;inference=ab initio prediction:Prodigal:2.60,similar to AA sequence:RefSeq:YP_208649.1,similar to AA sequence:UniProtKB:P45395,protein motif:CLUSTERS:PRK10892,protein motif:Cdd:COG2905,protein motif:TIGRFAMs:TIGR00393,protein motif:Pfam:PF01380.16;locus_tag=DL20404_00548;product=KpsF,Arabinose 5-phosphate isomerase KdsD,D-arabinose 5-phosphate isomera…
DL20404|SC|contig000001	Prodigal:2.60	CDS	548408	548944	.	+	0	ID=DL20404_00549;eC_number=3.1.3.45;gene=kdsC;inference=ab initio prediction:Prodigal:2.60,similar to AA sequence:RefSeq:YP_002002536.1,similar to AA sequence:UniProtKB:P67653,protein motif:CLUSTERS:PRK09484,protein motif:TIGRFAMs:TIGR01670,protein motif:Pfam:PF00702.1;locus_tag=DL20404_00549;product=3-deoxy-D-manno-octulosonate 8-phosphate phosphatase,3-deoxy-D-manno-octulosonate 8-phosphate pho…
DL20404|SC|contig000001	Prodigal:2.60	CDS	548941	549522	.	+	0	ID=DL20404_00550;inference=ab initio prediction:Prodigal:2.60,protein motif:Cdd:COG3117,protein motif:Pfam:PF06835.7;locus_tag=DL20404_00550;product=Uncharacterized protein conserved in bacteria,Lipopolysaccharide-assembly%2C LptC-related;protein_id=gnl|SC|DL20404_00550
DL20404|SC|contig000001	Prodigal:2.60	CDS	549503	550033	.	+	0	ID=DL20404_00551;gene=lptA;inference=ab initio prediction:Prodigal:2.60,similar to AA sequence:RefSeq:YP_005894584.1,similar to AA sequence:UniProtKB:P45074,protein motif:CLUSTERS:PRK10894,protein motif:Cdd:COG1934,protein motif:TIGRFAMs:TIGR03002,protein motif:Pfam:PF03968.8;locus_tag=DL20404_00551;product=lipopolysaccharide ABC transporter%2C periplasmic lipopolysaccharide-binding protein,Lipop…
DL20404|SC|contig000001	Prodigal:2.60	CDS	550107	550841	.	+	0	ID=DL20404_00552;eC_number=3.6.3.-;gene=lptB;inference=ab initio prediction:Prodigal:2.60,similar to AA sequence:RefSeq:YP_005877933.1,similar to AA sequence:UniProtKB:P45073,protein motif:CLUSTERS:PRK10895,protein motif:Cdd:COG1934,protein motif:TIGRFAMs:TIGR03410,protein motif:Pfam:PF00005.21;locus_tag=DL20404_00552;product=putative ABC transporter ATP-binding protein,Lipopolysaccharide export …
DL20404|SC|contig000001	Aragorn:1.2.36	tRNA	551032	551107	.	+	0	ID=DL20404_00553;inference=COORDINATES:profile:Aragorn:1.2.36;locus_tag=DL20404_00553;product=tRNA-Phe(gaa)
DL20404|SC|contig000001	Prodigal:2.60	CDS	551310	552011	.	-	0	ID=DL20404_00554;gene=mtgA;inference=ab initio prediction:Prodigal:2.60,similar to AA sequence:RefSeq:YP_208643.1,similar to AA sequence:UniProtKB:P40750,protein motif:CLUSTERS:PRK00056,protein motif:Cdd:COG5009,protein motif:TIGRFAMs:TIGR02070,protein motif:Pfam:PF00912.16;locus_tag=DL20404_00554;product=monofunctional biosynthetic peptidoglycan transglycosylase,Penicillin-binding protein 4 prec…
DL20404|SC|contig000001	Prodigal:2.60	CDS	552013	552822	.	-	0	ID=DL20404_00555;eC_number=1.1.1.25;gene=aroE;inference=ab initio prediction:Prodigal:2.60,similar to AA sequence:RefSeq:YP_002002530.1,similar to AA sequence:UniProtKB:P15770,protein motif:CLUSTERS:PRK00258,protein motif:Cdd:COG0128,protein motif:TIGRFAMs:TIGR00507,protein motif:Pfam:PF08501.5;locus_tag=DL20404_00555;product=putative shikimate dehydrogenase,Shikimate dehydrogenase,shikimate 5-de…
DL20404|SC|contig000001	Prodigal:2.60	CDS	552993	553370	.	+	0	ID=DL20404_00556;inference=ab initio prediction:Prodigal:2.60,similar to AA sequence:RefSeq:YP_004049588.1;locus_tag=DL20404_00556;product=lipoprotein;protein_id=gnl|SC|DL20404_00556
DL20404|SC|contig000001	Prodigal:2.60	CDS	553644	555062	.	+	0	ID=DL20404_00557;eC_number=6.3.1.2;gene=glnA;inference=ab initio prediction:Prodigal:2.60,similar to AA sequence:RefSeq:YP_002002529.1,similar to AA sequence:UniProtKB:P0A9C5,protein motif:CLUSTERS:PRK09469,protein motif:Cdd:COG2159,protein motif:TIGRFAMs:TIGR00653,protein motif:Pfam:PF00120.18;locus_tag=DL20404_00557;product=protein GlnA,Glutamine synthetase,glutamine synthetase,Predicted metal-…
DL20404|SC|contig000001	Prodigal:2.60	CDS	555264	556499	.	+	0	ID=DL20404_00558;gene=ampG;inference=ab initio prediction:Prodigal:2.60,similar to AA sequence:RefSeq:YP_002002528.1,similar to AA sequence:UniProtKB:P0AE16,protein motif:CLUSTERS:PRK11902,protein motif:TIGRFAMs:TIGR00901,protein motif:Pfam:PF07690.10;locus_tag=DL20404_00558;product=AmpG protein,hypothetical protein,muropeptide transporter,AmpG-like permease,Major Facilitator Superfamily;protein_…
DL20404|SC|contig000001	Prodigal:2.60	CDS	556496	556771	.	+	0	ID=DL20404_00559;inference=ab initio prediction:Prodigal:2.60,similar to AA sequence:RefSeq:YP_003083824.1,similar to AA sequence:UniProtKB:Q830S9,protein motif:CLUSTERS:PRK00329,protein motif:Cdd:COG2827,protein motif:Pfam:PF01541.18;locus_tag=DL20404_00559;product=putative endonuclease,hypothetical protein,GIY-YIG nuclease superfamily protein,Predicted endonuclease containing a URI domain,GIY-Y…
DL20404|SC|contig000001	Prodigal:2.60	CDS	557246	557950	.	+	0	ID=DL20404_00560;inference=ab initio prediction:Prodigal:2.60,similar to AA sequence:RefSeq:YP_005894577.1,protein motif:Pfam:PF06901.6;locus_tag=DL20404_00560;product=FrpC operon protein,RTX iron-regulated protein FrpC;protein_id=gnl|SC|DL20404_00560
DL20404|SC|contig000001	Prodigal:2.60	CDS	557967	558242	.	+	0	ID=DL20404_00561;gene=frpC_1;inference=ab initio prediction:Prodigal:2.60,similar to AA sequence:RefSeq:YP_001599879.1;locus_tag=DL20404_00561;product=iron-regulated protein FrpC;protein_id=gnl|SC|DL20404_00561
DL20404|SC|contig000001	Prodigal:2.60	CDS	558329	559462	.	-	0	ID=DL20404_00562;inference=ab initio prediction:Prodigal:2.60;locus_tag=DL20404_00562;product=hypothetical protein;protein_id=gnl|SC|DL20404_00562
DL20404|SC|contig000001	Prodigal:2.60	CDS	559582	560076	.	-	0	ID=DL20404_00563;inference=ab initio prediction:Prodigal:2.60;locus_tag=DL20404_00563;product=hypothetical protein;protein_id=gnl|SC|DL20404_00563
DL20404|SC|contig000001	Prodigal:2.60	CDS	560160	560537	.	-	0	ID=DL20404_00564;inference=ab initio prediction:Prodigal:2.60,similar to AA sequence:RefSeq:YP_005882024.1;locus_tag=DL20404_00564;product=MafB alternative C terminus;protein_id=gnl|SC|DL20404_00564
DL20404|SC|contig000001	Prodigal:2.60	CDS	560606	561061	.	-	0	ID=DL20404_00565;inference=ab initio prediction:Prodigal:2.60;locus_tag=DL20404_00565;product=hypothetical protein;protein_id=gnl|SC|DL20404_00565
DL20404|SC|contig000001	Prodigal:2.60	CDS	561267	561410	.	+	0	ID=DL20404_00566;inference=ab initio prediction:Prodigal:2.60;locus_tag=DL20404_00566;product=hypothetical protein;protein_id=gnl|SC|DL20404_00566
DL20404|SC|contig000001	Prodigal:2.60	CDS	561563	561940	.	-	0	ID=DL20404_00567;inference=ab initio prediction:Prodigal:2.60,similar to AA sequence:RefSeq:YP_005882024.1;locus_tag=DL20404_00567;product=MafB alternative C terminus;protein_id=gnl|SC|DL20404_00567
DL20404|SC|contig000001	Prodigal:2.60	CDS	561962	562369	.	-	0	ID=DL20404_00568;inference=ab initio prediction:Prodigal:2.60,similar to AA sequence:RefSeq:YP_005882024.1;locus_tag=DL20404_00568;product=MafB alternative C terminus;protein_id=gnl|SC|DL20404_00568
DL20404|SC|contig000001	Prodigal:2.60	CDS	562375	563052	.	-	0	ID=DL20404_00569;inference=ab initio prediction:Prodigal:2.60,similar to AA sequence:RefSeq:YP_208626.1,protein motif:Pfam:PF07591.5;locus_tag=DL20404_00569;product=MafB-like adhesin,Protein of unknown function (DUF1557);protein_id=gnl|SC|DL20404_00569
DL20404|SC|contig000001	Prodigal:2.60	CDS	563201	563431	.	-	0	ID=DL20404_00570;inference=ab initio prediction:Prodigal:2.60;locus_tag=DL20404_00570;product=hypothetical protein;protein_id=gnl|SC|DL20404_00570
DL20404|SC|contig000001	Prodigal:2.60	CDS	563446	564942	.	-	0	ID=DL20404_00571;inference=ab initio prediction:Prodigal:2.60,similar to AA sequence:RefSeq:YP_004048060.1,protein motif:Pfam:PF06255.7;locus_tag=DL20404_00571;product=MafB2 adhesin,Protein of unknown function (DUF1020);protein_id=gnl|SC|DL20404_00571
DL20404|SC|contig000001	Prodigal:2.60	CDS	564946	565887	.	-	0	ID=DL20404_00572;gene=mafA1_2;inference=ab initio prediction:Prodigal:2.60,similar to AA sequence:RefSeq:YP_208453.1,similar to AA sequence:UniProtKB:Q9JS44;locus_tag=DL20404_00572;product=MafA-like protein,Adhesin mafA precursor;protein_id=gnl|SC|DL20404_00572
DL20404|SC|contig000001	Prodigal:2.60	CDS	566006	567106	.	-	0	ID=DL20404_00573;eC_number=2.7.1.170;gene=anmK;inference=ab initio prediction:Prodigal:2.60,similar to AA sequence:RefSeq:YP_208624.1,similar to AA sequence:UniProtKB:Q9I5Q5,protein motif:CLUSTERS:PRK09585,protein motif:Pfam:PF03702.8;locus_tag=DL20404_00573;product=anhydro-N-acetylmuramic acid kinase,Anhydro-N-acetylmuramic acid kinase,anhydro-N-acetylmuramic acid kinase,Uncharacterised protein …
DL20404|SC|contig000001	Prodigal:2.60	CDS	567431	569005	.	+	0	ID=DL20404_00574;gene=cysP;inference=ab initio prediction:Prodigal:2.60,similar to AA sequence:RefSeq:YP_208622.1,similar to AA sequence:UniProtKB:O34734,protein motif:Pfam:PF01384.14;locus_tag=DL20404_00574;product=transporter,Sulfate permease CysP,Phosphate transporter family;protein_id=gnl|SC|DL20404_00574
DL20404|SC|contig000001	Prodigal:2.60	CDS	569358	570779	.	-	0	ID=DL20404_00575;eC_number=1.3.99.22;gene=hemN_1;inference=ab initio prediction:Prodigal:2.60,similar to AA sequence:RefSeq:YP_005882035.1,similar to AA sequence:UniProtKB:P32131,protein motif:CLUSTERS:PRK09249,protein motif:Cdd:COG3721,protein motif:TIGRFAMs:TIGR00538,protein motif:Pfam:PF06969.10;locus_tag=DL20404_00575;product=oxygen-independent coproporphyrinogen III oxidase,Oxygen-independen…
DL20404|SC|contig000001	Prodigal:2.60	CDS	570984	571718	.	+	0	ID=DL20404_00576;gene=fnr;inference=ab initio prediction:Prodigal:2.60,similar to AA sequence:RefSeq:YP_001599862.1,similar to AA sequence:UniProtKB:P0A9E5,protein motif:CLUSTERS:PRK11161,protein motif:TIGRFAMs:TIGR03697,protein motif:Pfam:PF00027.23;locus_tag=DL20404_00576;product=Fnr family transcriptional regulator,Fumarate and nitrate reduction regulatory protein,fumarate/nitrate reduction tr…
DL20404|SC|contig000001	Prodigal:2.60	CDS	571831	572781	.	-	0	ID=DL20404_00577;gene=cysB;inference=ab initio prediction:Prodigal:2.60,similar to AA sequence:RefSeq:YP_208619.1,similar to AA sequence:UniProtKB:P45600,protein motif:CLUSTERS:PRK12682,protein motif:TIGRFAMs:TIGR03339,protein motif:Pfam:PF03466.14;locus_tag=DL20404_00577;product=transcriptional regulator CysB-like protein,Cys regulon transcriptional activator,transcriptional regulator CysB-like …
DL20404|SC|contig000001	Prodigal:2.60	CDS	573145	573867	.	+	0	ID=DL20404_00578;gene=rmpM;inference=ab initio prediction:Prodigal:2.60,similar to AA sequence:RefSeq:YP_005897148.1,similar to AA sequence:UniProtKB:P0A0V2,protein motif:CLUSTERS:PRK10808,protein motif:Cdd:COG2885,protein motif:TIGRFAMs:TIGR02802,protein motif:Pfam:PF00691.14;locus_tag=DL20404_00578;product=ompA family protein,Outer membrane protein class 4 precursor,outer membrane protein A,Out…
DL20404|SC|contig000001	Prodigal:2.60	CDS	574688	575644	.	+	0	ID=DL20404_00579;eC_number=2.7.4.16,2.7.4.16;gene=thiL;inference=ab initio prediction:Prodigal:2.60,similar to AA sequence:RefSeq:YP_208616.1,similar to AA sequence:UniProtKB:P55881,protein motif:CLUSTERS:PRK05731,protein motif:Cdd:COG0309,protein motif:TIGRFAMs:TIGR01379,protein motif:Pfam:PF00586.18;locus_tag=DL20404_00579;product=thiamine monophosphate kinase,Thiamine-monophosphate kinase,thia…
DL20404|SC|contig000001	Prodigal:2.60	CDS	575637	576122	.	+	0	ID=DL20404_00580;eC_number=3.1.3.27;gene=pgpA;inference=ab initio prediction:Prodigal:2.60,similar to AA sequence:RefSeq:YP_002002497.1,similar to AA sequence:UniProtKB:P18200,protein motif:CLUSTERS:PRK11068,protein motif:Pfam:PF04608.7;locus_tag=DL20404_00580;product=phosphatidylglycerophosphatase A,Phosphatidylglycerophosphatase A,phosphatidylglycerophosphatase A,Phosphatidylglycerophosphatase …
DL20404|SC|contig000001	Prodigal:2.60	CDS	576182	577858	.	-	0	ID=DL20404_00581;inference=ab initio prediction:Prodigal:2.60,similar to AA sequence:RefSeq:YP_208614.1,similar to AA sequence:UniProtKB:P45127,protein motif:CLUSTERS:PRK11819,protein motif:Cdd:COG2909,protein motif:TIGRFAMs:TIGR03719,protein motif:Pfam:PF00005.21;locus_tag=DL20404_00581;product=ABC transporter ATP-binding protein,Uncharacterized ABC transporter ATP-binding protein HI_1252,putati…
DL20404|SC|contig000001	Prodigal:2.60	CDS	578246	579601	.	+	0	ID=DL20404_00582;inference=ab initio prediction:Prodigal:2.60,similar to AA sequence:RefSeq:YP_004048071.1,protein motif:TIGRFAMs:TIGR01301,protein motif:Pfam:PF07690.10;locus_tag=DL20404_00582;product=integral membrane transport protein,sucrose/H+ symporter,Major Facilitator Superfamily;protein_id=gnl|SC|DL20404_00582
DL20404|SC|contig000001	Prodigal:2.60	CDS	579605	580687	.	+	0	ID=DL20404_00583;eC_number=5.1.3.3,5.1.3.3;gene=galM;inference=ab initio prediction:Prodigal:2.60,similar to AA sequence:RefSeq:YP_975720.1,similar to AA sequence:UniProtKB:P05149,protein motif:CLUSTERS:PRK11055,protein motif:TIGRFAMs:TIGR02636,protein motif:Pfam:PF01263.1;locus_tag=DL20404_00583;product=aldose 1-epimerase,Aldose 1-epimerase precursor,galactose-1-epimerase,galactose mutarotase,Al…
DL20404|SC|contig000001	Prodigal:2.60	CDS	580921	583179	.	+	0	ID=DL20404_00584;eC_number=2.4.1.8,2.4.1.230;gene=mapA;inference=ab initio prediction:Prodigal:2.60,similar to AA sequence:RefSeq:YP_004048072.1,similar to AA sequence:UniProtKB:Q8L163,protein motif:CLUSTERS:PRK13807,protein motif:Cdd:COG1554,protein motif:Pfam:PF03632.9;locus_tag=DL20404_00584;product=maltose phosphorylase,Kojibiose phosphorylase,maltose phosphorylase,Trehalose and maltose hydro…
DL20404|SC|contig000001	Prodigal:2.60	CDS	583192	583857	.	+	0	ID=DL20404_00585;eC_number=5.4.2.6,5.4.2.6;gene=pgm2;inference=ab initio prediction:Prodigal:2.60,similar to AA sequence:RefSeq:YP_004048073.1,similar to AA sequence:UniProtKB:P71447,protein motif:CLUSTERS:PRK10826,protein motif:TIGRFAMs:TIGR01990,protein motif:Pfam:PF00702.1;locus_tag=DL20404_00585;product=beta-phosphoglucomutase,Beta-phosphoglucomutase,2-deoxyglucose-6-phosphatase,beta-phosphog…
DL20404|SC|contig000001	Prodigal:2.60	CDS	584067	585074	.	-	0	ID=DL20404_00586;inference=ab initio prediction:Prodigal:2.60,similar to AA sequence:RefSeq:YP_005878368.1,protein motif:Pfam:PF01609.15;locus_tag=DL20404_00586;product=ISNme1 transposase (contains a 35 aa insertion),Transposase DDE domain;protein_id=gnl|SC|DL20404_00586
DL20404|SC|contig000001	Prodigal:2.60	CDS	585317	586123	.	-	0	ID=DL20404_00587;inference=ab initio prediction:Prodigal:2.60,similar to AA sequence:RefSeq:YP_001598391.1,protein motif:Pfam:PF01609.15;locus_tag=DL20404_00587;product=IS1106A3 transposase,Transposase DDE domain;protein_id=gnl|SC|DL20404_00587
DL20404|SC|contig000001	Prodigal:2.60	CDS	586306	587814	.	-	0	ID=DL20404_00588;eC_number=1.4.3.16;gene=nadB;inference=ab initio prediction:Prodigal:2.60,similar to AA sequence:RefSeq:YP_002002486.1,similar to AA sequence:UniProtKB:P10902,protein motif:CLUSTERS:PRK09077,protein motif:Cdd:COG0029,protein motif:TIGRFAMs:TIGR00551,protein motif:Pfam:PF00890.18;locus_tag=DL20404_00588;product=NadB protein,L-aspartate oxidase,L-aspartate oxidase,Aspartate oxidase…
DL20404|SC|contig000001	Prodigal:2.60	CDS	588020	589132	.	-	0	ID=DL20404_00589;eC_number=2.5.1.72;gene=nadA_2;inference=ab initio prediction:Prodigal:2.60,similar to AA sequence:RefSeq:YP_002002485.1,similar to AA sequence:UniProtKB:P11458,protein motif:CLUSTERS:PRK09375,protein motif:TIGRFAMs:TIGR00550,protein motif:Pfam:PF02445.10;locus_tag=DL20404_00589;product=quinolinate synthetase,Quinolinate synthase A,quinolinate synthetase,quinolinate synthetase co…
DL20404|SC|contig000001	Prodigal:2.60	CDS	589439	590377	.	+	0	ID=DL20404_00590;inference=ab initio prediction:Prodigal:2.60,similar to AA sequence:RefSeq:YP_004048076.1,protein motif:Cdd:COG4111;locus_tag=DL20404_00590;product=cytoplasmic membrane protein,Uncharacterized conserved protein;protein_id=gnl|SC|DL20404_00590
DL20404|SC|contig000001	Prodigal:2.60	CDS	590452	591333	.	+	0	ID=DL20404_00591;eC_number=2.4.2.19;gene=nadC;inference=ab initio prediction:Prodigal:2.60,similar to AA sequence:RefSeq:YP_002002483.1,similar to AA sequence:UniProtKB:P39666,protein motif:CLUSTERS:PRK06106,protein motif:Cdd:COG0029,protein motif:TIGRFAMs:TIGR00078,protein motif:Pfam:PF01729.13;locus_tag=DL20404_00591;product=putative nicotinate-nucleotide pyrophosphorylase,Probable nicotinate-n…
DL20404|SC|contig000001	Prodigal:2.60	CDS	591801	592082	.	+	0	ID=DL20404_00592;gene=ygaV;inference=ab initio prediction:Prodigal:2.60,similar to AA sequence:RefSeq:YP_001599848.1,similar to AA sequence:UniProtKB:P77295,protein motif:Cdd:COG3398,protein motif:Pfam:PF01022.14;locus_tag=DL20404_00592;product=ArsR family transcriptional regulator,Probable HTH-type transcriptional regulator ygaV,Uncharacterized protein conserved in archaea,Bacterial regulatory p…
DL20404|SC|contig000001	Prodigal:2.60	CDS	592142	592912	.	+	0	ID=DL20404_00593;eC_number=3.1.11.2,3.1.11.2;gene=xthA;inference=ab initio prediction:Prodigal:2.60,similar to AA sequence:RefSeq:YP_208606.1,similar to AA sequence:UniProtKB:P09030,protein motif:CLUSTERS:PRK11756,protein motif:Cdd:COG3021,protein motif:TIGRFAMs:TIGR00195,protein motif:Pfam:PF03372.17;locus_tag=DL20404_00593;product=exodeoxyribonuclease III,Exodeoxyribonuclease III,exonuclease II…
DL20404|SC|contig000001	Prodigal:2.60	CDS	593866	594435	.	+	0	ID=DL20404_00594;inference=ab initio prediction:Prodigal:2.60,similar to AA sequence:RefSeq:YP_005896452.1,protein motif:Pfam:PF02371.10;locus_tag=DL20404_00594;product=ISCc2%2C transposase,Transposase IS116/IS110/IS902 family;protein_id=gnl|SC|DL20404_00594
DL20404|SC|contig000001	Prodigal:2.60	CDS	595437	599042	.	-	0	ID=DL20404_00595;eC_number=1.5.1.12;gene=putA;inference=ab initio prediction:Prodigal:2.60,similar to AA sequence:RefSeq:YP_004048081.1,similar to AA sequence:UniProtKB:P09546,protein motif:CLUSTERS:PRK11905,protein motif:Cdd:COG4230,protein motif:TIGRFAMs:TIGR01238,protein motif:Pfam:PF00171.1;locus_tag=DL20404_00595;product=proline dehydrogenase,Bifunctional protein putA,bifunctional proline de…
DL20404|SC|contig000001	Prodigal:2.60	CDS	599291	600817	.	-	0	ID=DL20404_00596;gene=putP;inference=ab initio prediction:Prodigal:2.60,similar to AA sequence:RefSeq:YP_004048082.1,similar to AA sequence:UniProtKB:P07117,protein motif:CLUSTERS:PRK15419,protein motif:Cdd:COG4145,protein motif:TIGRFAMs:TIGR02121,protein motif:Pfam:PF00474.11;locus_tag=DL20404_00596;product=sodium/proline symporter,Propionate transporter,proline:sodium symporter PutP,Na+/panthot…
DL20404|SC|contig000001	Prodigal:2.60	CDS	601300	601620	.	+	0	ID=DL20404_00597;gene=yqiC;inference=ab initio prediction:Prodigal:2.60,similar to AA sequence:UniProtKB:Q46868,protein motif:Cdd:COG2960,protein motif:Pfam:PF04380.7;locus_tag=DL20404_00597;product=hypothetical protein,Uncharacterized protein conserved in bacteria,Membrane fusogenic activity;protein_id=gnl|SC|DL20404_00597
DL20404|SC|contig000001	Prodigal:2.60	CDS	601634	603130	.	+	0	ID=DL20404_00598;gene=comM;inference=ab initio prediction:Prodigal:2.60,similar to AA sequence:RefSeq:YP_002002465.1,similar to AA sequence:UniProtKB:P45049,protein motif:CLUSTERS:PRK09862,protein motif:Cdd:COG1239,protein motif:TIGRFAMs:TIGR00368,protein motif:Pfam:PF01078.15;locus_tag=DL20404_00598;product=Competence protein ComM,Competence protein ComM,putative ATP-dependent protease,Mg-chelat…
DL20404|SC|contig000001	Prodigal:2.60	CDS	603236	604081	.	+	0	ID=DL20404_00599;inference=ab initio prediction:Prodigal:2.60,similar to AA sequence:RefSeq:YP_005877972.1,protein motif:TIGRFAMs:TIGR02223,protein motif:Pfam:PF05036.7;locus_tag=DL20404_00599;product=putative cell division protein FtsN,cell division protein FtsN,Sporulation related domain;protein_id=gnl|SC|DL20404_00599
DL20404|SC|contig000001	Prodigal:2.60	CDS	604084	604728	.	+	0	ID=DL20404_00600;eC_number=5.3.4.1;gene=dsbA_1;inference=ab initio prediction:Prodigal:2.60,similar to AA sequence:RefSeq:YP_208596.1,similar to AA sequence:UniProtKB:P0C2B2,protein motif:CLUSTERS:PRK10954,protein motif:Cdd:COG1934,protein motif:Pfam:PF01323.14;locus_tag=DL20404_00600;product=DsbA family thiol:disulfide interchange protein,Thiol:disulfide interchange protein DsbA precursor,peripl…
DL20404|SC|contig000001	Prodigal:2.60	CDS	604761	605582	.	+	0	ID=DL20404_00601;eC_number=3.6.1.27;gene=uppP;inference=ab initio prediction:Prodigal:2.60,similar to AA sequence:RefSeq:YP_208595.1,similar to AA sequence:UniProtKB:P60932,protein motif:CLUSTERS:PRK00281,protein motif:TIGRFAMs:TIGR00753,protein motif:Pfam:PF02673.12;locus_tag=DL20404_00601;product=undecaprenyl pyrophosphate phosphatase,Undecaprenyl-diphosphatase,undecaprenyl pyrophosphate phosph…
DL20404|SC|contig000001	Aragorn:1.2.36	tRNA	605864	605939	.	-	0	ID=DL20404_00602;inference=COORDINATES:profile:Aragorn:1.2.36;locus_tag=DL20404_00602;product=tRNA-Ala(ggc)
DL20404|SC|contig000001	Aragorn:1.2.36	tRNA	605947	606023	.	-	0	ID=DL20404_00603;inference=COORDINATES:profile:Aragorn:1.2.36;locus_tag=DL20404_00603;product=tRNA-Met(cat)
DL20404|SC|contig000001	Prodigal:2.60	CDS	606155	607303	.	-	0	ID=DL20404_00604;inference=ab initio prediction:Prodigal:2.60,protein motif:Pfam:PF02636.11;locus_tag=DL20404_00604;product=Uncharacterized ACR%2C COG1565;protein_id=gnl|SC|DL20404_00604
DL20404|SC|contig000001	Prodigal:2.60	CDS	607651	608106	.	+	0	ID=DL20404_00605;gene=mraZ;inference=ab initio prediction:Prodigal:2.60,similar to AA sequence:RefSeq:YP_001599837.1,similar to AA sequence:UniProtKB:P65439,protein motif:CLUSTERS:PRK00326,protein motif:TIGRFAMs:TIGR00242,protein motif:Pfam:PF02381.12;locus_tag=DL20404_00605;product=cell division protein MraZ,hypothetical protein,cell division protein MraZ,protein MraZ,MraZ protein;protein_id=gnl…
DL20404|SC|contig000001	Prodigal:2.60	CDS	608103	609089	.	+	0	ID=DL20404_00606;eC_number=2.1.1.-,2.1.1.199;gene=mraW;inference=ab initio prediction:Prodigal:2.60,similar to AA sequence:RefSeq:YP_005877977.1,similar to AA sequence:UniProtKB:P60390,protein motif:CLUSTERS:PRK00050,protein motif:TIGRFAMs:TIGR00006,protein motif:Pfam:PF01795.13;locus_tag=DL20404_00606;product=S-adenosyl-methyltransferase MraW,Ribosomal RNA small subunit methyltransferase H,16S r…
DL20404|SC|contig000001	Prodigal:2.60	CDS	609086	609349	.	+	0	ID=DL20404_00607;inference=ab initio prediction:Prodigal:2.60,similar to AA sequence:RefSeq:YP_001599835.1,protein motif:Cdd:COG3116,protein motif:TIGRFAMs:TIGR02209,protein motif:Pfam:PF04999.7;locus_tag=DL20404_00607;product=cell division protein FtsL-related protein,Cell division protein,cell division protein FtsL,Cell division protein FtsL;protein_id=gnl|SC|DL20404_00607
DL20404|SC|contig000001	Prodigal:2.60	CDS	609410	611155	.	+	0	ID=DL20404_00608;gene=penA;inference=ab initio prediction:Prodigal:2.60,similar to AA sequence:RefSeq:YP_002002457.1,similar to AA sequence:UniProtKB:P08149,protein motif:CLUSTERS:PRK15105,protein motif:Cdd:COG5009,protein motif:TIGRFAMs:TIGR02214,protein motif:Pfam:PF00905.16;locus_tag=DL20404_00608;product=penicillin-binding protein 2,Penicillin-binding protein 2,peptidoglycan synthase FtsI,Mem…
DL20404|SC|contig000001	Prodigal:2.60	CDS	611180	612658	.	+	0	ID=DL20404_00609;eC_number=6.3.2.13,6.3.2.13;gene=murE;inference=ab initio prediction:Prodigal:2.60,similar to AA sequence:RefSeq:YP_208589.1,similar to AA sequence:UniProtKB:P22188,protein motif:CLUSTERS:PRK00139,protein motif:Cdd:COG0285,protein motif:TIGRFAMs:TIGR01085,protein motif:Pfam:PF08245.6;locus_tag=DL20404_00609;product=UDP-N-acetylmuramoylalanyl-D-glutamate--2%2C 6-diaminopimelate li…
DL20404|SC|contig000001	Prodigal:2.60	CDS	612681	614327	.	+	0	ID=DL20404_00610;eC_number=2.7.-.-;gene=dca;inference=ab initio prediction:Prodigal:2.60,similar to AA sequence:RefSeq:YP_005877981.1,similar to AA sequence:UniProtKB:P75785,protein motif:CLUSTERS:PRK10649,protein motif:Cdd:COG2194,protein motif:Pfam:PF00884.17;locus_tag=DL20404_00610;product=division cluster competence-associated protein,Putative phosphoethanolamine transferase ybiP,hypothetical…
DL20404|SC|contig000001	Prodigal:2.60	CDS	614453	615811	.	+	0	ID=DL20404_00611;eC_number=6.3.2.10;gene=murF;inference=ab initio prediction:Prodigal:2.60,similar to AA sequence:RefSeq:YP_975695.1,similar to AA sequence:UniProtKB:P11880,protein motif:CLUSTERS:PRK11929,protein motif:Cdd:COG0285,protein motif:TIGRFAMs:TIGR01143,protein motif:Pfam:PF08245.6;locus_tag=DL20404_00611;product=UDP-MurNAc-pentapeptide synthetase,UDP-N-acetylmuramoyl-tripeptide--D-alan…
DL20404|SC|contig000001	Prodigal:2.60	CDS	615814	615990	.	+	0	ID=DL20404_00612;inference=ab initio prediction:Prodigal:2.60,similar to AA sequence:RefSeq:YP_002002452.1;locus_tag=DL20404_00612;product=Periplasmic protein;protein_id=gnl|SC|DL20404_00612
DL20404|SC|contig000001	Prodigal:2.60	CDS	616237	617319	.	+	0	ID=DL20404_00613;eC_number=2.7.8.13,2.7.8.13;gene=mraY;inference=ab initio prediction:Prodigal:2.60,similar to AA sequence:RefSeq:YP_208585.1,similar to AA sequence:UniProtKB:P0A6W3,protein motif:CLUSTERS:PRK00108,protein motif:TIGRFAMs:TIGR00445,protein motif:Pfam:PF00953.15;locus_tag=DL20404_00613;product=phospho-N-acetylmuramoyl-pentapeptide- transferase,Phospho-N-acetylmuramoyl-pentapeptide-t…
DL20404|SC|contig000001	Prodigal:2.60	CDS	617434	617706	.	+	0	ID=DL20404_00614;inference=ab initio prediction:Prodigal:2.60,similar to AA sequence:RefSeq:YP_005896435.1,protein motif:Pfam:PF08238.6;locus_tag=DL20404_00614;product=Sel1 repeat family protein,Sel1 repeat;protein_id=gnl|SC|DL20404_00614
DL20404|SC|contig000001	Prodigal:2.60	CDS	617796	619133	.	+	0	ID=DL20404_00615;eC_number=6.3.2.9,6.3.2.9;gene=murD;inference=ab initio prediction:Prodigal:2.60,similar to AA sequence:RefSeq:YP_208583.1,similar to AA sequence:UniProtKB:Q9HVZ9,protein motif:CLUSTERS:PRK04308,protein motif:Cdd:COG0285,protein motif:TIGRFAMs:TIGR01087,protein motif:Pfam:PF08245.6;locus_tag=DL20404_00615;product=UDP-N-acetylmuramoyl-L-alanyl-D-glutamate synthetase,UDP-N-acetylmu…
DL20404|SC|contig000001	Prodigal:2.60	CDS	619259	620584	.	+	0	ID=DL20404_00616;gene=ftsW;inference=ab initio prediction:Prodigal:2.60,similar to AA sequence:RefSeq:YP_002002448.1,similar to AA sequence:UniProtKB:P0ABG4,protein motif:CLUSTERS:PRK10774,protein motif:TIGRFAMs:TIGR02614,protein motif:Pfam:PF01098.13;locus_tag=DL20404_00616;product=FtsW,Cell division protein FtsW,cell division protein FtsW,cell division protein FtsW,Cell cycle protein;protein_id…
DL20404|SC|contig000001	Prodigal:2.60	CDS	620588	621655	.	+	0	ID=DL20404_00617;eC_number=2.4.1.227;gene=murG;inference=ab initio prediction:Prodigal:2.60,similar to AA sequence:RefSeq:YP_208581.1,similar to AA sequence:UniProtKB:P17443,protein motif:CLUSTERS:PRK00726,protein motif:Cdd:COG4671,protein motif:TIGRFAMs:TIGR01133,protein motif:Pfam:PF04101.10;locus_tag=DL20404_00617;product=undecaprenyldiphospho-muramoylpentapeptide beta-N-acetylglucosaminyltran…
DL20404|SC|contig000001	Prodigal:2.60	CDS	621809	623218	.	+	0	ID=DL20404_00618;eC_number=6.3.2.8,6.3.2.8;gene=murC;inference=ab initio prediction:Prodigal:2.60,similar to AA sequence:RefSeq:YP_003083766.1,similar to AA sequence:UniProtKB:Q3K745,protein motif:CLUSTERS:PRK00421,protein motif:Cdd:COG0285,protein motif:TIGRFAMs:TIGR01082,protein motif:Pfam:PF08245.6;locus_tag=DL20404_00618;product=UDP-N-acetylmuramate--L-alanine ligase,UDP-N-acetylmuramate--L-a…
DL20404|SC|contig000001	Prodigal:2.60	CDS	623331	624245	.	+	0	ID=DL20404_00619;eC_number=6.3.2.4,6.3.2.4;gene=ddl;inference=ab initio prediction:Prodigal:2.60,similar to AA sequence:RefSeq:YP_208579.1,similar to AA sequence:UniProtKB:P07862,protein motif:CLUSTERS:PRK01372,protein motif:Cdd:COG0189,protein motif:TIGRFAMs:TIGR01205,protein motif:Pfam:PF07478.7;locus_tag=DL20404_00619;product=D-alanine--D-alanine ligase,D-alanine--D-alanine ligase B,D-alanine-…
DL20404|SC|contig000001	Prodigal:2.60	CDS	624235	624963	.	+	0	ID=DL20404_00620;gene=ftsQ;inference=ab initio prediction:Prodigal:2.60,similar to AA sequence:RefSeq:YP_002002444.1,similar to AA sequence:UniProtKB:P06136,protein motif:CLUSTERS:PRK10775,protein motif:Pfam:PF03799.9;locus_tag=DL20404_00620;product=protein FtsQ,Cell division protein FtsQ,cell division protein FtsQ,Cell division protein FtsQ;protein_id=gnl|SC|DL20404_00620
DL20404|SC|contig000001	Prodigal:2.60	CDS	625049	626293	.	+	0	ID=DL20404_00621;gene=ftsA;inference=ab initio prediction:Prodigal:2.60,similar to AA sequence:RefSeq:YP_002002443.1,similar to AA sequence:UniProtKB:Q9K0X8,protein motif:CLUSTERS:PRK09472,protein motif:Cdd:COG4820,protein motif:TIGRFAMs:TIGR01174,protein motif:Pfam:PF02491.14;locus_tag=DL20404_00621;product=protein FtsA,Cell division protein FtsA,cell division protein FtsA,Ethanolamine utilizati…
DL20404|SC|contig000001	Prodigal:2.60	CDS	626412	627590	.	+	0	ID=DL20404_00622;gene=ftsZ;inference=ab initio prediction:Prodigal:2.60,similar to AA sequence:RefSeq:YP_004048106.1,similar to AA sequence:UniProtKB:P77817,protein motif:CLUSTERS:PRK09330,protein motif:Cdd:COG0206,protein motif:TIGRFAMs:TIGR00065,protein motif:Pfam:PF00091.19;locus_tag=DL20404_00622;product=cell division protein,Cell division protein FtsZ,cell division protein FtsZ,Cell division…
DL20404|SC|contig000001	Prodigal:2.60	CDS	627729	629039	.	+	0	ID=DL20404_00623;gene=purP;inference=ab initio prediction:Prodigal:2.60,similar to AA sequence:RefSeq:YP_004048107.1,similar to AA sequence:UniProtKB:P31466,protein motif:Cdd:COG2252,protein motif:Pfam:PF00860.14;locus_tag=DL20404_00623;product=permease,Probable adenine permease PurP,Permeases,Permease family;protein_id=gnl|SC|DL20404_00623
DL20404|SC|contig000001	Prodigal:2.60	CDS	629665	630540	.	+	0	ID=DL20404_00624;eC_number=4.1.3.30,4.1.3.30;gene=prpB;inference=ab initio prediction:Prodigal:2.60,similar to AA sequence:RefSeq:YP_208574.1,similar to AA sequence:UniProtKB:P77541,protein motif:CLUSTERS:PRK11320,protein motif:Cdd:COG2224,protein motif:TIGRFAMs:TIGR02317,protein motif:Pfam:PF00463.15;locus_tag=DL20404_00624;product=2-methylisocitrate lyase,Methylisocitrate lyase,2-methylisocitra…
DL20404|SC|contig000001	Prodigal:2.60	CDS	630626	631780	.	+	0	ID=DL20404_00625;eC_number=2.3.3.5;gene=prpC;inference=ab initio prediction:Prodigal:2.60,similar to AA sequence:RefSeq:YP_001599817.1,similar to AA sequence:UniProtKB:P31660,protein motif:CLUSTERS:PRK12351,protein motif:TIGRFAMs:TIGR01800,protein motif:Pfam:PF00285.15;locus_tag=DL20404_00625;product=methylcitrate synthase,2-methylcitrate synthase,methylcitrate synthase,2-methylcitrate synthase/c…
DL20404|SC|contig000001	Prodigal:2.60	CDS	631873	632595	.	+	0	ID=DL20404_00626;eC_number=3.4.13.-,3.4.13.22;gene=vanX;inference=ab initio prediction:Prodigal:2.60,similar to AA sequence:RefSeq:YP_005882084.1,similar to AA sequence:UniProtKB:P74268,protein motif:CLUSTERS:PRK10178,protein motif:Pfam:PF01427.11;locus_tag=DL20404_00626;product=putative D-alanyl-d-alanine dipeptidase,D-alanyl-D-alanine dipeptidase,D-alanyl-D-alanine dipeptidase,D-ala-D-ala dipep…
DL20404|SC|contig000001	Prodigal:2.60	CDS	632621	633826	.	+	0	ID=DL20404_00627;inference=ab initio prediction:Prodigal:2.60,protein motif:Cdd:COG5505,protein motif:Pfam:PF05684.6;locus_tag=DL20404_00627;product=Predicted integral membrane protein,Protein of unknown function (DUF819);protein_id=gnl|SC|DL20404_00627
DL20404|SC|contig000001	Prodigal:2.60	CDS	633929	636535	.	+	0	ID=DL20404_00628;eC_number=4.2.1.3;gene=acnA;inference=ab initio prediction:Prodigal:2.60,similar to AA sequence:RefSeq:YP_001599816.1,similar to AA sequence:UniProtKB:P25516,protein motif:CLUSTERS:PRK12881,protein motif:Cdd:COG0065,protein motif:TIGRFAMs:TIGR02333,protein motif:Pfam:PF00330.14;locus_tag=DL20404_00628;product=aconitate hydratase,Aconitate hydratase 1,aconitate hydratase,3-isoprop…
DL20404|SC|contig000001	Prodigal:2.60	CDS	636888	638057	.	+	0	ID=DL20404_00629;eC_number=5.3.3.6;gene=prpF;inference=ab initio prediction:Prodigal:2.60,similar to AA sequence:RefSeq:YP_001599815.1,similar to AA sequence:UniProtKB:Q0QLE6,protein motif:TIGRFAMs:TIGR02334,protein motif:Pfam:PF04303.7;locus_tag=DL20404_00629;product=putative AcnD-accessory protein PrpF,3-methylitaconate isomerase,probable AcnD-accessory protein PrpF,PrpF protein;protein_id=gnl|…
DL20404|SC|contig000001	Prodigal:2.60	CDS	638472	639671	.	+	0	ID=DL20404_00630;eC_number=2.7.2.1;gene=ackA_1;inference=ab initio prediction:Prodigal:2.60,similar to AA sequence:RefSeq:YP_002002432.1,similar to AA sequence:UniProtKB:Q9WYB1,protein motif:CLUSTERS:PRK00180,protein motif:Cdd:COG0282,protein motif:TIGRFAMs:TIGR00016,protein motif:Pfam:PF00871.11;locus_tag=DL20404_00630;product=acetate kinase,Acetate kinase,acetate kinase A/propionate kinase 2,Ac…
DL20404|SC|contig000001	Prodigal:2.60	CDS	639778	640398	.	+	0	ID=DL20404_00631;gene=yciO;inference=ab initio prediction:Prodigal:2.60,similar to AA sequence:RefSeq:YP_003083753.1,similar to AA sequence:UniProtKB:P0AFR4,protein motif:CLUSTERS:PRK11630,protein motif:Cdd:COG0009,protein motif:TIGRFAMs:TIGR00057,protein motif:Pfam:PF01300.12;locus_tag=DL20404_00631;product=putative translation factor,hypothetical protein,hypothetical protein,Putative translatio…
DL20404|SC|contig000001	Prodigal:2.60	CDS	640525	640968	.	-	0	ID=DL20404_00632;gene=nsrR;inference=ab initio prediction:Prodigal:2.60,similar to AA sequence:RefSeq:YP_004048109.1,similar to AA sequence:UniProtKB:P0AF63,protein motif:CLUSTERS:PRK11014,protein motif:TIGRFAMs:TIGR00738,protein motif:Pfam:PF02082.14;locus_tag=DL20404_00632;product=transcriptional regulator,HTH-type transcriptional repressor NsrR,transcriptional repressor NsrR,Rrf2 family protei…
DL20404|SC|contig000001	Prodigal:2.60	CDS	641142	641510	.	+	0	ID=DL20404_00633;inference=ab initio prediction:Prodigal:2.60,protein motif:Cdd:COG5592;locus_tag=DL20404_00633;product=Uncharacterized conserved protein;protein_id=gnl|SC|DL20404_00633
DL20404|SC|contig000001	Prodigal:2.60	CDS	641555	642709	.	+	0	ID=DL20404_00634;inference=ab initio prediction:Prodigal:2.60,similar to AA sequence:RefSeq:YP_004048111.1,protein motif:Pfam:PF05940.6;locus_tag=DL20404_00634;product=integral membrane protein NnrS,NnrS protein;protein_id=gnl|SC|DL20404_00634
DL20404|SC|contig000001	Prodigal:2.60	CDS	642766	643638	.	-	0	ID=DL20404_00635;eC_number=1.3.1.12,1.3.1.43;gene=tyrC;inference=ab initio prediction:Prodigal:2.60,similar to AA sequence:RefSeq:YP_208565.1,similar to AA sequence:UniProtKB:Q04983,protein motif:CLUSTERS:PRK14806,protein motif:Cdd:COG0287,protein motif:Pfam:PF02153.11;locus_tag=DL20404_00635;product=oxidoreductase,Arogenate dehydrogenase,bifunctional cyclohexadienyl dehydrogenase/ 3-phosphoshiki…
DL20404|SC|contig000001	Prodigal:2.60	CDS	643723	644535	.	+	0	ID=DL20404_00636;eC_number=3.5.5.1,3.5.1.100;gene=ramA;inference=ab initio prediction:Prodigal:2.60,similar to AA sequence:RefSeq:YP_003083748.1,similar to AA sequence:UniProtKB:Q75SP7,protein motif:CLUSTERS:PRK10438,protein motif:Cdd:COG0171,protein motif:TIGRFAMs:TIGR03381,protein motif:Pfam:PF00795.1;locus_tag=DL20404_00636;product=putative nitrilase,(R)-stereoselective amidase,C-N hydrolase f…
DL20404|SC|contig000001	Prodigal:2.60	CDS	644725	644895	.	-	0	ID=DL20404_00637;inference=ab initio prediction:Prodigal:2.60;locus_tag=DL20404_00637;product=hypothetical protein;protein_id=gnl|SC|DL20404_00637
DL20404|SC|contig000001	Prodigal:2.60	CDS	646228	646926	.	-	0	ID=DL20404_00638;gene=piiC_1;inference=ab initio prediction:Prodigal:2.60,similar to AA sequence:RefSeq:YP_005899280.1,similar to AA sequence:UniProtKB:P09888,protein motif:Cdd:COG3637,protein motif:Pfam:PF02462.9;locus_tag=DL20404_00638;product=opacity protein,Outer membrane protein P.IIC precursor,Opacity protein and related surface antigens,Opacity family porin protein;protein_id=gnl|SC|DL2040…
DL20404|SC|contig000001	Prodigal:2.60	CDS	647448	648404	.	-	0	ID=DL20404_00639;inference=ab initio prediction:Prodigal:2.60,similar to AA sequence:RefSeq:YP_208687.1,protein motif:Pfam:PF02371.10;locus_tag=DL20404_00639;product=invertase related gene 7%2C phage associated protein,Transposase IS116/IS110/IS902 family;protein_id=gnl|SC|DL20404_00639
DL20404|SC|contig000001	Prodigal:2.60	CDS	648619	649806	.	-	0	ID=DL20404_00640;inference=ab initio prediction:Prodigal:2.60,similar to AA sequence:RefSeq:YP_208686.1,protein motif:Cdd:COG4128,protein motif:Pfam:PF05707.6;locus_tag=DL20404_00640;product=phage associated protein,Zonula occludens toxin,Zonular occludens toxin (Zot);protein_id=gnl|SC|DL20404_00640
DL20404|SC|contig000001	Prodigal:2.60	CDS	649807	650091	.	-	0	ID=DL20404_00641;inference=ab initio prediction:Prodigal:2.60,similar to AA sequence:RefSeq:YP_208685.1,protein motif:Pfam:PF10734.3;locus_tag=DL20404_00641;product=phage associated protein,Protein of unknown function (DUF2523);protein_id=gnl|SC|DL20404_00641
DL20404|SC|contig000001	Prodigal:2.60	CDS	650394	651944	.	-	0	ID=DL20404_00642;inference=ab initio prediction:Prodigal:2.60,similar to AA sequence:RefSeq:YP_975665.1,protein motif:Pfam:PF05616.7;locus_tag=DL20404_00642;product=TspB protein,Neisseria meningitidis TspB protein;protein_id=gnl|SC|DL20404_00642
DL20404|SC|contig000001	Prodigal:2.60	CDS	651883	652203	.	-	0	ID=DL20404_00643;inference=ab initio prediction:Prodigal:2.60,similar to AA sequence:RefSeq:YP_208220.1,protein motif:Pfam:PF06575.6;locus_tag=DL20404_00643;product=phage associated protein,Protein of unknown function (DUF1132);protein_id=gnl|SC|DL20404_00643
DL20404|SC|contig000001	Prodigal:2.60	CDS	652322	652621	.	-	0	ID=DL20404_00644;inference=ab initio prediction:Prodigal:2.60,similar to AA sequence:RefSeq:YP_005883091.1;locus_tag=DL20404_00644;product=putative inner membrane protein;protein_id=gnl|SC|DL20404_00644
DL20404|SC|contig000001	Prodigal:2.60	CDS	652649	652879	.	-	0	ID=DL20404_00645;inference=ab initio prediction:Prodigal:2.60;locus_tag=DL20404_00645;product=hypothetical protein;protein_id=gnl|SC|DL20404_00645
DL20404|SC|contig000001	Prodigal:2.60	CDS	653106	653306	.	-	0	ID=DL20404_00646;inference=ab initio prediction:Prodigal:2.60,similar to AA sequence:RefSeq:YP_208223.1;locus_tag=DL20404_00646;product=phage associated protein;protein_id=gnl|SC|DL20404_00646
DL20404|SC|contig000001	Prodigal:2.60	CDS	653310	653621	.	-	0	ID=DL20404_00647;inference=ab initio prediction:Prodigal:2.60,similar to AA sequence:RefSeq:YP_208224.1;locus_tag=DL20404_00647;product=phage associated protein;protein_id=gnl|SC|DL20404_00647
DL20404|SC|contig000001	Prodigal:2.60	CDS	653642	654850	.	-	0	ID=DL20404_00648;inference=ab initio prediction:Prodigal:2.60,similar to AA sequence:RefSeq:YP_005882549.1,protein motif:Pfam:PF02486.13;locus_tag=DL20404_00648;product=phage replication protein,Replication initiation factor;protein_id=gnl|SC|DL20404_00648
DL20404|SC|contig000001	Prodigal:2.60	CDS	656588	657442	.	+	0	ID=DL20404_00649;inference=ab initio prediction:Prodigal:2.60,similar to AA sequence:RefSeq:YP_005892489.1,similar to AA sequence:UniProtKB:B0B8F4,protein motif:CLUSTERS:PRK11453,protein motif:Cdd:COG5006,protein motif:TIGRFAMs:TIGR00950,protein motif:Pfam:PF00892.14;locus_tag=DL20404_00649;product=transporter,S-adenosylmethionine/S-adenosylhomocysteine transporter,O-acetylserine/cysteine export …
DL20404|SC|contig000001	Prodigal:2.60	CDS	657962	659194	.	+	0	ID=DL20404_00650;gene=bcr;inference=ab initio prediction:Prodigal:2.60,similar to AA sequence:RefSeq:YP_004048116.1,similar to AA sequence:UniProtKB:P28246,protein motif:CLUSTERS:PRK11102,protein motif:Cdd:COG2814,protein motif:TIGRFAMs:TIGR00710,protein motif:Pfam:PF07690.10;locus_tag=DL20404_00650;product=integral membrane efflux protein,Sulfonamide resistance protein,bicyclomycin/multidrug eff…
DL20404|SC|contig000001	Prodigal:2.60	CDS	659272	660360	.	+	0	ID=DL20404_00651;eC_number=5.4.99.5;gene=pheA;inference=ab initio prediction:Prodigal:2.60,similar to AA sequence:RefSeq:YP_975656.1,similar to AA sequence:UniProtKB:P0A9J8,protein motif:CLUSTERS:PRK11898,protein motif:Cdd:COG0287,protein motif:TIGRFAMs:TIGR01807,protein motif:Pfam:PF00800.12;locus_tag=DL20404_00651;product=chorismate mutase,P-protein,prephenate dehydratase,Prephenate dehydrogena…
DL20404|SC|contig000001	Prodigal:2.60	CDS	660391	661185	.	+	0	ID=DL20404_00652;gene=recO;inference=ab initio prediction:Prodigal:2.60,similar to AA sequence:RefSeq:YP_001599800.1,similar to AA sequence:UniProtKB:P0A7H3,protein motif:CLUSTERS:PRK00085,protein motif:TIGRFAMs:TIGR00613,protein motif:Pfam:PF02565.9;locus_tag=DL20404_00652;product=DNA repair protein (recombination protein o),Recombination protein O,DNA repair protein RecO,DNA repair protein RecO…
DL20404|SC|contig000001	Prodigal:2.60	CDS	661209	661937	.	+	0	ID=DL20404_00653;eC_number=2.6.99.2;gene=pdxJ;inference=ab initio prediction:Prodigal:2.60,similar to AA sequence:RefSeq:YP_002002415.1,similar to AA sequence:UniProtKB:P0A794,protein motif:CLUSTERS:PRK05265,protein motif:TIGRFAMs:TIGR00559,protein motif:Pfam:PF03740.7;locus_tag=DL20404_00653;product=pyridoxine 5'-phosphate synthase,Pyridoxine 5'-phosphate synthase,pyridoxine 5'-phosphate synthas…
DL20404|SC|contig000001	Prodigal:2.60	CDS	662575	663021	.	+	0	ID=DL20404_00654;inference=ab initio prediction:Prodigal:2.60,similar to AA sequence:RefSeq:YP_003083743.1;locus_tag=DL20404_00654;product=putative taurine catabolism dioxygenase TauD;protein_id=gnl|SC|DL20404_00654
DL20404|SC|contig000001	Prodigal:2.60	CDS	663031	663798	.	+	0	ID=DL20404_00655;inference=ab initio prediction:Prodigal:2.60,similar to AA sequence:RefSeq:YP_003083742.1,protein motif:Pfam:PF01925.13;locus_tag=DL20404_00655;product=putative permease,Sulfite exporter TauE/SafE;protein_id=gnl|SC|DL20404_00655
DL20404|SC|contig000001	Prodigal:2.60	CDS	663998	664375	.	+	0	ID=DL20404_00656;eC_number=2.7.8.7,2.7.8.7;gene=acpS;inference=ab initio prediction:Prodigal:2.60,similar to AA sequence:RefSeq:YP_208557.1,similar to AA sequence:UniProtKB:Q9KPB6,protein motif:CLUSTERS:PRK00070,protein motif:Cdd:COG4982,protein motif:TIGRFAMs:TIGR00516,protein motif:Pfam:PF01648.14;locus_tag=DL20404_00656;product=4'-phosphopantetheinyl transferase,Holo-[acyl-carrier-protein] syn…
DL20404|SC|contig000001	Prodigal:2.60	CDS	664457	665266	.	+	0	ID=DL20404_00657;eC_number=3.6.1.-;gene=nudG;inference=ab initio prediction:Prodigal:2.60,similar to AA sequence:RefSeq:YP_208556.1,similar to AA sequence:UniProtKB:P77788,protein motif:CLUSTERS:PRK08999,protein motif:TIGRFAMs:TIGR00586,protein motif:Pfam:PF00293.1;locus_tag=DL20404_00657;product=NTP pyrophosphohydrolase,CTP pyrophosphohydrolase,hypothetical protein,mutator mutT protein,NUDIX dom…
DL20404|SC|contig000001	Prodigal:2.60	CDS	665259	665681	.	+	0	ID=DL20404_00658;inference=ab initio prediction:Prodigal:2.60,similar to AA sequence:RefSeq:YP_004048122.1;locus_tag=DL20404_00658;product=secreted protein;protein_id=gnl|SC|DL20404_00658
DL20404|SC|contig000001	Prodigal:2.60	CDS	665730	666872	.	+	0	ID=DL20404_00659;eC_number=2.1.1.173;gene=rlmL_1;inference=ab initio prediction:Prodigal:2.60,similar to AA sequence:RefSeq:YP_005878019.1,similar to AA sequence:UniProtKB:P75864,protein motif:CLUSTERS:PRK11783,protein motif:Pfam:PF01170.12;locus_tag=DL20404_00659;product=putative methylase,Ribosomal RNA large subunit methyltransferase L,23S rRNA m(2)G2445 methyltransferase,Putative RNA methylase…
DL20404|SC|contig000001	Prodigal:2.60	CDS	667173	667994	.	-	0	ID=DL20404_00660;inference=ab initio prediction:Prodigal:2.60,similar to AA sequence:RefSeq:YP_003083737.1,protein motif:Pfam:PF02661.12;locus_tag=DL20404_00660;product=cell division protein,Fic/DOC family;protein_id=gnl|SC|DL20404_00660
DL20404|SC|contig000001	Prodigal:2.60	CDS	668058	669308	.	-	0	ID=DL20404_00661;eC_number=3.5.1.28,3.5.1.28;gene=amiC;inference=ab initio prediction:Prodigal:2.60,similar to AA sequence:RefSeq:YP_003083736.1,similar to AA sequence:UniProtKB:Q9K0V3,protein motif:CLUSTERS:PRK10319,protein motif:TIGRFAMs:TIGR02883,protein motif:Pfam:PF01520.12;locus_tag=DL20404_00661;product=N-acetylmuramoyl-L-alanine amidase,N-acetylmuramoyl-L-alanine amidase AmiC precursor,N-…
DL20404|SC|contig000001	Prodigal:2.60	CDS	669305	669766	.	-	0	ID=DL20404_00662;inference=ab initio prediction:Prodigal:2.60,similar to AA sequence:RefSeq:YP_005878022.1,similar to AA sequence:UniProtKB:P44492,protein motif:CLUSTERS:PRK10646,protein motif:TIGRFAMs:TIGR00150,protein motif:Pfam:PF02367.11;locus_tag=DL20404_00662;product=putative ATPase,hypothetical protein,ADP-binding protein,ATPase%2C YjeE family,Uncharacterised P-loop hydrolase UPF0079;prote…
DL20404|SC|contig000001	Prodigal:2.60	CDS	669956	670768	.	+	0	ID=DL20404_00663;eC_number=5.1.1.3,5.1.1.3;gene=glr;inference=ab initio prediction:Prodigal:2.60,similar to AA sequence:RefSeq:YP_003083734.1,similar to AA sequence:UniProtKB:P94556,protein motif:CLUSTERS:PRK00865,protein motif:Cdd:COG0127,protein motif:TIGRFAMs:TIGR00067,protein motif:Pfam:PF01177.16;locus_tag=DL20404_00663;product=glutamate racemase,Glutamate racemase 1,glutamate racemase,Xanth…
DL20404|SC|contig000001	Prodigal:2.60	CDS	671539	672216	.	-	0	ID=DL20404_00664;inference=ab initio prediction:Prodigal:2.60,similar to AA sequence:RefSeq:YP_005897674.1,protein motif:Cdd:COG3676,protein motif:Pfam:PF12762.1;locus_tag=DL20404_00664;product=putative insertion element transposase,Transposase and inactivated derivatives,ISXO2-like transposase domain;protein_id=gnl|SC|DL20404_00664
DL20404|SC|contig000001	Prodigal:2.60	CDS	672569	673678	.	-	0	ID=DL20404_00665;inference=ab initio prediction:Prodigal:2.60,similar to AA sequence:RefSeq:YP_005894186.1,similar to AA sequence:UniProtKB:Q9K0V1,protein motif:Pfam:PF02661.12;locus_tag=DL20404_00665;product=Fic family protein,hypothetical protein,Fic/DOC family;protein_id=gnl|SC|DL20404_00665
DL20404|SC|contig000001	Prodigal:2.60	CDS	673836	673997	.	-	0	ID=DL20404_00666;inference=ab initio prediction:Prodigal:2.60;locus_tag=DL20404_00666;product=hypothetical protein;protein_id=gnl|SC|DL20404_00666
DL20404|SC|contig000001	Prodigal:2.60	CDS	675761	677560	.	+	0	ID=DL20404_00667;gene=tbpB;inference=ab initio prediction:Prodigal:2.60,similar to AA sequence:RefSeq:YP_975643.1,similar to AA sequence:UniProtKB:Q06988,protein motif:Pfam:PF01298.12;locus_tag=DL20404_00667;product=transferrin-binding protein B,Transferrin-binding protein 2 precursor,Transferrin binding protein-like solute binding protein;protein_id=gnl|SC|DL20404_00667
DL20404|SC|contig000001	Prodigal:2.60	CDS	677647	680373	.	+	0	ID=DL20404_00668;gene=tbpA;inference=ab initio prediction:Prodigal:2.60,similar to AA sequence:RefSeq:YP_975642.1,similar to AA sequence:UniProtKB:Q06987,protein motif:CLUSTERS:PRK13524,protein motif:Cdd:COG4206,protein motif:TIGRFAMs:TIGR01776,protein motif:Pfam:PF00593.18;locus_tag=DL20404_00668;product=transferrin-binding protein A,Transferrin-binding protein 1 precursor,outer membrane recepto…
DL20404|SC|contig000001	Prodigal:2.60	CDS	681646	682788	.	-	0	ID=DL20404_00669;gene=potD-1;inference=ab initio prediction:Prodigal:2.60,similar to AA sequence:RefSeq:NP_273509.1,similar to AA sequence:UniProtKB:P31133,protein motif:CLUSTERS:PRK10682,protein motif:Cdd:COG4134;locus_tag=DL20404_00669;product=spermidine/putrescine ABC transporter substrate-binding protein,Putrescine-binding periplasmic protein precursor,putrescine transporter subunit: periplas…
DL20404|SC|contig000001	Prodigal:2.60	CDS	683091	683354	.	+	0	ID=DL20404_00670;gene=rpsT;inference=ab initio prediction:Prodigal:2.60,similar to AA sequence:RefSeq:YP_208543.1,similar to AA sequence:UniProtKB:Q9HVM1,protein motif:CLUSTERS:PRK00239,protein motif:Cdd:COG0268,protein motif:TIGRFAMs:TIGR00029,protein motif:Pfam:PF01649.12;locus_tag=DL20404_00670;product=30S ribosomal protein S20,30S ribosomal protein S20,30S ribosomal protein S20,Ribosomal prot…
DL20404|SC|contig000001	Prodigal:2.60	CDS	683856	684662	.	+	0	ID=DL20404_00671;eC_number=3.1.1.32;inference=ab initio prediction:Prodigal:2.60,similar to AA sequence:RefSeq:YP_002343284.1,similar to AA sequence:UniProtKB:Q9K0U7,protein motif:CLUSTERS:PRK10763,protein motif:Pfam:PF02253.9;locus_tag=DL20404_00671;product=phopholipase,Putative phospholipase A1 precursor,phospholipase A,Phospholipase A1;protein_id=gnl|SC|DL20404_00671
DL20404|SC|contig000001	Prodigal:2.60	CDS	684805	685506	.	+	0	ID=DL20404_00672;inference=ab initio prediction:Prodigal:2.60,similar to AA sequence:RefSeq:YP_002343283.1,protein motif:Cdd:COG2928,protein motif:Pfam:PF04367.7;locus_tag=DL20404_00672;product=integral membrane protein,Uncharacterized conserved protein,Protein of unknown function (DUF502);protein_id=gnl|SC|DL20404_00672
DL20404|SC|contig000001	Prodigal:2.60	CDS	685564	687372	.	+	0	ID=DL20404_00673;eC_number=6.1.1.12;gene=aspS;inference=ab initio prediction:Prodigal:2.60,similar to AA sequence:RefSeq:YP_002002386.1,similar to AA sequence:UniProtKB:P21889,protein motif:CLUSTERS:PRK00476,protein motif:Cdd:COG0017,protein motif:TIGRFAMs:TIGR00459,protein motif:Pfam:PF00152.14;locus_tag=DL20404_00673;product=aspartyl-tRNA synthetase,Aspartate--tRNA ligase,aspartyl-tRNA syntheta…
DL20404|SC|contig000001	Prodigal:2.60	CDS	687523	687807	.	+	0	ID=DL20404_00674;inference=ab initio prediction:Prodigal:2.60,similar to AA sequence:RefSeq:YP_002002385.1;locus_tag=DL20404_00674;product=Hypothetical periplasmic protein;protein_id=gnl|SC|DL20404_00674
DL20404|SC|contig000001	Prodigal:2.60	CDS	687974	689866	.	+	0	ID=DL20404_00675;eC_number=4.1.1.19,4.1.1.19;gene=speA;inference=ab initio prediction:Prodigal:2.60,similar to AA sequence:RefSeq:YP_208537.1,similar to AA sequence:UniProtKB:P21170,protein motif:CLUSTERS:PRK05354,protein motif:Cdd:COG0019,protein motif:TIGRFAMs:TIGR01273,protein motif:Pfam:PF02784.10;locus_tag=DL20404_00675;product=arginine decarboxylase,Biosynthetic arginine decarboxylase,argin…
DL20404|SC|contig000001	Prodigal:2.60	CDS	689965	690888	.	+	0	ID=DL20404_00676;eC_number=3.5.3.11,3.5.3.11;gene=speB;inference=ab initio prediction:Prodigal:2.60,similar to AA sequence:RefSeq:YP_208536.1,similar to AA sequence:UniProtKB:P60651,protein motif:CLUSTERS:PRK02190,protein motif:Cdd:COG0010,protein motif:TIGRFAMs:TIGR01230,protein motif:Pfam:PF00491.15;locus_tag=DL20404_00676;product=agmatinase,Agmatinase,agmatinase,Arginase/agmatinase/formimionog…
DL20404|SC|contig000001	Prodigal:2.60	CDS	691086	692552	.	+	0	ID=DL20404_00677;gene=ybhI;inference=ab initio prediction:Prodigal:2.60,similar to AA sequence:RefSeq:YP_002002382.1,similar to AA sequence:UniProtKB:P75763,protein motif:TIGRFAMs:TIGR00785,protein motif:Pfam:PF00939.13;locus_tag=DL20404_00677;product=C4-dicarboxylate transporter,Inner membrane protein ybhI,transporter%2C divalent anion:Na+ symporter (DASS) family,Sodium:sulfate symporter transme…
DL20404|SC|contig000001	Prodigal:2.60	CDS	692759	693793	.	-	0	ID=DL20404_00678;eC_number=2.-.-.-;gene=ynhG;inference=ab initio prediction:Prodigal:2.60,similar to AA sequence:RefSeq:YP_005894475.1,similar to AA sequence:UniProtKB:P76193,protein motif:CLUSTERS:PRK10190,protein motif:Pfam:PF03734.8;locus_tag=DL20404_00678;product=ErfK/YbiS/YcfS/YnhG family protein,Probable L%2CD-transpeptidase YnhG precursor,L%2CD-transpeptidase,L%2CD-transpeptidase catalytic…
DL20404|SC|contig000001	Prodigal:2.60	CDS	694058	695200	.	+	0	ID=DL20404_00679;eC_number=2.3.1.47,2.3.1.47;gene=bioF;inference=ab initio prediction:Prodigal:2.60,similar to AA sequence:RefSeq:YP_208533.1,similar to AA sequence:UniProtKB:P53556,protein motif:CLUSTERS:PRK05958,protein motif:Cdd:COG0156,protein motif:TIGRFAMs:TIGR00858,protein motif:Pfam:PF00155.15;locus_tag=DL20404_00679;product=8-amino-7-oxononanoate synthase,8-amino-7-oxononanoate synthase,…
DL20404|SC|contig000001	Prodigal:2.60	CDS	695210	695857	.	+	0	ID=DL20404_00680;inference=ab initio prediction:Prodigal:2.60,similar to AA sequence:RefSeq:YP_002002377.1,protein motif:Cdd:COG2830,protein motif:Pfam:PF04301.7;locus_tag=DL20404_00680;product=Dithiobiotin synthetase,Uncharacterized protein conserved in bacteria,Protein of unknown function (DUF452);protein_id=gnl|SC|DL20404_00680
DL20404|SC|contig000001	Prodigal:2.60	CDS	695845	696627	.	+	0	ID=DL20404_00681;gene=bioC;inference=ab initio prediction:Prodigal:2.60,similar to AA sequence:RefSeq:YP_001599772.1,protein motif:CLUSTERS:PRK10258,protein motif:Cdd:COG2830,protein motif:TIGRFAMs:TIGR02072,protein motif:Pfam:PF08241.6;locus_tag=DL20404_00681;product=biotin synthesis protein BioC%2C putative,biotin biosynthesis protein BioC,Uncharacterized protein conserved in bacteria,biotin bi…
DL20404|SC|contig000001	Prodigal:2.60	CDS	696847	698283	.	+	0	ID=DL20404_00682;inference=ab initio prediction:Prodigal:2.60,protein motif:Cdd:COG3170;locus_tag=DL20404_00682;product=Tfp pilus assembly protein FimV;protein_id=gnl|SC|DL20404_00682
DL20404|SC|contig000001	Prodigal:2.60	CDS	698286	699383	.	+	0	ID=DL20404_00683;inference=ab initio prediction:Prodigal:2.60;locus_tag=DL20404_00683;product=hypothetical protein;protein_id=gnl|SC|DL20404_00683
DL20404|SC|contig000001	Prodigal:2.60	CDS	699395	699931	.	+	0	ID=DL20404_00684;gene=mglA;inference=ab initio prediction:Prodigal:2.60,similar to AA sequence:RefSeq:YP_004048139.1,similar to AA sequence:UniProtKB:Q1DB04,protein motif:TIGRFAMs:TIGR00231,protein motif:Pfam:PF03029.11;locus_tag=DL20404_00684;product=ATP-binding protein,Mutual gliding-motility protein MglA,small GTP-binding protein domain,Conserved hypothetical ATP binding protein;protein_id=gnl…
DL20404|SC|contig000001	Prodigal:2.60	CDS	699933	700577	.	+	0	ID=DL20404_00685;inference=ab initio prediction:Prodigal:2.60;locus_tag=DL20404_00685;product=hypothetical protein;protein_id=gnl|SC|DL20404_00685
DL20404|SC|contig000001	Prodigal:2.60	CDS	700600	700959	.	+	0	ID=DL20404_00686;inference=ab initio prediction:Prodigal:2.60,similar to AA sequence:RefSeq:YP_005894467.1,protein motif:Pfam:PF03259.11;locus_tag=DL20404_00686;product=roadblock/LC7 domain protein,Roadblock/LC7 domain;protein_id=gnl|SC|DL20404_00686
DL20404|SC|contig000001	Aragorn:1.2.36	tRNA	701052	701127	.	+	0	ID=DL20404_00687;inference=COORDINATES:profile:Aragorn:1.2.36;locus_tag=DL20404_00687;product=tRNA-Asn(gtt)
DL20404|SC|contig000001	Prodigal:2.60	CDS	701626	702021	.	-	0	ID=DL20404_00688;gene=tspB;inference=ab initio prediction:Prodigal:2.60,similar to AA sequence:RefSeq:YP_003083079.1,protein motif:Pfam:PF05616.7;locus_tag=DL20404_00688;product=cell-surface protein%2C truncated,Neisseria meningitidis TspB protein;protein_id=gnl|SC|DL20404_00688
DL20404|SC|contig000001	Prodigal:2.60	CDS	702005	702322	.	-	0	ID=DL20404_00689;inference=ab initio prediction:Prodigal:2.60,similar to AA sequence:RefSeq:YP_208220.1,protein motif:Pfam:PF06575.6;locus_tag=DL20404_00689;product=phage associated protein,Protein of unknown function (DUF1132);protein_id=gnl|SC|DL20404_00689
DL20404|SC|contig000001	Prodigal:2.60	CDS	702450	702728	.	-	0	ID=DL20404_00690;inference=ab initio prediction:Prodigal:2.60,similar to AA sequence:RefSeq:YP_003083078.1;locus_tag=DL20404_00690;product=putative phage associated protein;protein_id=gnl|SC|DL20404_00690
DL20404|SC|contig000001	Prodigal:2.60	CDS	702735	702953	.	-	0	ID=DL20404_00691;inference=ab initio prediction:Prodigal:2.60,similar to AA sequence:RefSeq:YP_208222.1;locus_tag=DL20404_00691;product=phage associated protein;protein_id=gnl|SC|DL20404_00691
DL20404|SC|contig000001	Prodigal:2.60	CDS	703027	703224	.	-	0	ID=DL20404_00692;inference=ab initio prediction:Prodigal:2.60,similar to AA sequence:RefSeq:YP_208247.1;locus_tag=DL20404_00692;product=phage associated protein;protein_id=gnl|SC|DL20404_00692
DL20404|SC|contig000001	Prodigal:2.60	CDS	703229	703519	.	-	0	ID=DL20404_00693;inference=ab initio prediction:Prodigal:2.60,similar to AA sequence:RefSeq:YP_208248.1;locus_tag=DL20404_00693;product=phage associated protein;protein_id=gnl|SC|DL20404_00693
DL20404|SC|contig000001	Prodigal:2.60	CDS	703564	704565	.	-	0	ID=DL20404_00694;inference=ab initio prediction:Prodigal:2.60,similar to AA sequence:RefSeq:YP_005882139.1,protein motif:Pfam:PF02486.13;locus_tag=DL20404_00694;product=putative phage replication initiation protein,Replication initiation factor;protein_id=gnl|SC|DL20404_00694
DL20404|SC|contig000001	Prodigal:2.60	CDS	704991	705503	.	-	0	ID=DL20404_00695;inference=ab initio prediction:Prodigal:2.60;locus_tag=DL20404_00695;product=hypothetical protein;protein_id=gnl|SC|DL20404_00695
DL20404|SC|contig000001	Prodigal:2.60	CDS	705494	705847	.	-	0	ID=DL20404_00696;inference=ab initio prediction:Prodigal:2.60;locus_tag=DL20404_00696;product=hypothetical protein;protein_id=gnl|SC|DL20404_00696
DL20404|SC|contig000001	Prodigal:2.60	CDS	706083	707510	.	+	0	ID=DL20404_00697;gene=natD;inference=ab initio prediction:Prodigal:2.60,similar to AA sequence:RefSeq:YP_001599757.1,similar to AA sequence:UniProtKB:P09986,protein motif:TIGRFAMs:TIGR01843,protein motif:Pfam:PF00529.14;locus_tag=DL20404_00697;product=periplasmic type I secretion system protein,Hemolysin secretion protein D%2C chromosomal,type I secretion membrane fusion protein%2C HlyD family,Hl…
DL20404|SC|contig000001	Prodigal:2.60	CDS	707597	708982	.	+	0	ID=DL20404_00698;gene=natC;inference=ab initio prediction:Prodigal:2.60,similar to AA sequence:RefSeq:YP_001599756.1,similar to AA sequence:UniProtKB:P02930,protein motif:CLUSTERS:PRK09465,protein motif:TIGRFAMs:TIGR01844,protein motif:Pfam:PF02321.12;locus_tag=DL20404_00698;product=periplasmic type I secretion system protein,Outer membrane protein tolC precursor,outer membrane channel protein,ty…
DL20404|SC|contig000001	Prodigal:2.60	CDS	709376	709831	.	+	0	ID=DL20404_00699;inference=ab initio prediction:Prodigal:2.60;locus_tag=DL20404_00699;product=hypothetical protein;protein_id=gnl|SC|DL20404_00699
DL20404|SC|contig000001	Prodigal:2.60	CDS	710276	712489	.	-	0	ID=DL20404_00700;eC_number=2.7.6.5;gene=relA;inference=ab initio prediction:Prodigal:2.60,similar to AA sequence:RefSeq:YP_001599754.1,similar to AA sequence:UniProtKB:P0AG20,protein motif:CLUSTERS:PRK10872,protein motif:Cdd:COG0317,protein motif:TIGRFAMs:TIGR00691,protein motif:Pfam:PF04607.11;locus_tag=DL20404_00700;product=GTP pyrophosphokinase,GTP pyrophosphokinase,(p)ppGpp synthetase I/GTP p…
DL20404|SC|contig000001	Prodigal:2.60	CDS	712817	713458	.	+	0	ID=DL20404_00701;gene=grxB;inference=ab initio prediction:Prodigal:2.60,similar to AA sequence:RefSeq:YP_001599753.1,similar to AA sequence:UniProtKB:P0AC59,protein motif:CLUSTERS:PRK10387,protein motif:TIGRFAMs:TIGR02182,protein motif:Pfam:PF04399.7;locus_tag=DL20404_00701;product=glutaredoxin,Glutaredoxin-2,glutaredoxin 2,glutaredoxin%2C GrxB family,Glutaredoxin 2%2C C terminal domain;protein_i…
DL20404|SC|contig000001	Prodigal:2.60	CDS	713795	714301	.	+	0	ID=DL20404_00702;inference=ab initio prediction:Prodigal:2.60,similar to AA sequence:RefSeq:YP_002342232.1;locus_tag=DL20404_00702;product=membrane protein;protein_id=gnl|SC|DL20404_00702
DL20404|SC|contig000001	Prodigal:2.60	CDS	714437	715237	.	+	0	ID=DL20404_00703;gene=czcD;inference=ab initio prediction:Prodigal:2.60,similar to AA sequence:RefSeq:YP_005878099.1,similar to AA sequence:UniProtKB:O07084,protein motif:CLUSTERS:PRK03557,protein motif:Cdd:COG0053,protein motif:TIGRFAMs:TIGR01297,protein motif:Pfam:PF01545.15;locus_tag=DL20404_00703;product=putative heavy metal transport protein,Cadmium%2C cobalt and zinc/H(+)-K(+) antiporter,zi…
DL20404|SC|contig000001	Prodigal:2.60	CDS	715689	716327	.	-	0	ID=DL20404_00704;inference=ab initio prediction:Prodigal:2.60,similar to AA sequence:RefSeq:YP_005878101.1,protein motif:Cdd:COG1994,protein motif:Pfam:PF02163.16;locus_tag=DL20404_00704;product=putative metallopeptidase,Zn-dependent proteases,Peptidase family M50;protein_id=gnl|SC|DL20404_00704
DL20404|SC|contig000001	Prodigal:2.60	CDS	716582	717418	.	+	0	ID=DL20404_00705;inference=ab initio prediction:Prodigal:2.60,similar to AA sequence:RefSeq:YP_208439.1,protein motif:TIGRFAMs:TIGR01352,protein motif:Pfam:PF03544.8;locus_tag=DL20404_00705;product=TonB,TonB family C-terminal domain,Gram-negative bacterial tonB protein;protein_id=gnl|SC|DL20404_00705
DL20404|SC|contig000001	Prodigal:2.60	CDS	717484	718146	.	+	0	ID=DL20404_00706;gene=exbB;inference=ab initio prediction:Prodigal:2.60,similar to AA sequence:RefSeq:YP_208438.1,similar to AA sequence:UniProtKB:P0ABU7,protein motif:CLUSTERS:PRK10414,protein motif:Cdd:COG5306,protein motif:TIGRFAMs:TIGR02796,protein motif:Pfam:PF01618.10;locus_tag=DL20404_00706;product=ExbB oriteub,Biopolymer transport protein exbB,biopolymer transport protein ExbB,Uncharacter…
DL20404|SC|contig000001	Prodigal:2.60	CDS	718149	718583	.	+	0	ID=DL20404_00707;gene=exbD;inference=ab initio prediction:Prodigal:2.60,similar to AA sequence:RefSeq:YP_002002239.1,similar to AA sequence:UniProtKB:P0ABV2,protein motif:CLUSTERS:PRK11267,protein motif:TIGRFAMs:TIGR02801,protein motif:Pfam:PF02472.10;locus_tag=DL20404_00707;product=ExbD protein,Biopolymer transport protein exbD,biopolymer transport protein ExbD,protein TolR,Biopolymer transport …
DL20404|SC|contig000001	Prodigal:2.60	CDS	719270	719698	.	-	0	ID=DL20404_00708;inference=ab initio prediction:Prodigal:2.60,protein motif:Cdd:COG3453,protein motif:TIGRFAMs:TIGR01244,protein motif:Pfam:PF04273.7;locus_tag=DL20404_00708;product=Uncharacterized protein conserved in bacteria,conserved hypothetical protein,Putative phosphatase (DUF442);protein_id=gnl|SC|DL20404_00708
DL20404|SC|contig000001	Prodigal:2.60	CDS	719763	721511	.	-	0	ID=DL20404_00709;inference=ab initio prediction:Prodigal:2.60,similar to AA sequence:RefSeq:YP_004048173.1,protein motif:Cdd:COG3975,protein motif:Pfam:PF05299.6;locus_tag=DL20404_00709;product=peptidase M61,Predicted protease with the C-terminal PDZ domain,M61 glycyl aminopeptidase;protein_id=gnl|SC|DL20404_00709
DL20404|SC|contig000001	Prodigal:2.60	CDS	721838	723271	.	+	0	ID=DL20404_00710;eC_number=1.9.3.1;inference=ab initio prediction:Prodigal:2.60,similar to AA sequence:RefSeq:YP_208434.1,protein motif:CLUSTERS:PRK14488,protein motif:Cdd:COG3278,protein motif:TIGRFAMs:TIGR00780,protein motif:Pfam:PF00115.14;locus_tag=DL20404_00710;product=cbb3-type cytochrome c oxidase subunit I,cbb3-type cytochrome c oxidase subunit I,Cbb3-type cytochrome oxidase%2C subunit 1,…
DL20404|SC|contig000001	Prodigal:2.60	CDS	723298	723909	.	+	0	ID=DL20404_00711;eC_number=1.9.3.1;inference=ab initio prediction:Prodigal:2.60,similar to AA sequence:RefSeq:YP_208433.1,protein motif:CLUSTERS:PRK14487,protein motif:TIGRFAMs:TIGR00781,protein motif:Pfam:PF02433.9;locus_tag=DL20404_00711;product=cbb3-type cytochrome c oxidase subunit II,cbb3-type cytochrome c oxidase subunit II,cytochrome c oxidase%2C cbb3-type%2C subunit II,Cytochrome C oxidas…
DL20404|SC|contig000001	Prodigal:2.60	CDS	723914	724084	.	+	0	ID=DL20404_00712;inference=ab initio prediction:Prodigal:2.60,similar to AA sequence:RefSeq:YP_002002233.1,protein motif:Cdd:COG4736,protein motif:Pfam:PF05545.5;locus_tag=DL20404_00712;product=Cb-type cytochrome c oxidase subunit IV,Cbb3-type cytochrome oxidase%2C subunit 3,Cbb3-type cytochrome oxidase component FixQ;protein_id=gnl|SC|DL20404_00712
DL20404|SC|contig000001	Prodigal:2.60	CDS	724108	725205	.	+	0	ID=DL20404_00713;eC_number=1.9.3.1;gene=ccoP2;inference=ab initio prediction:Prodigal:2.60,similar to AA sequence:RefSeq:YP_004048177.1,similar to AA sequence:UniProtKB:Q8KS19,protein motif:CLUSTERS:PRK14486,protein motif:Cdd:COG2010,protein motif:TIGRFAMs:TIGR00782,protein motif:Pfam:PF00034.15;locus_tag=DL20404_00713;product=cytochrome C oxidase%2C subunit III,Cytochrome c oxidase subunit III,p…
DL20404|SC|contig000001	Prodigal:2.60	CDS	725641	727050	.	+	0	ID=DL20404_00714;inference=ab initio prediction:Prodigal:2.60,similar to AA sequence:RefSeq:YP_002002230.1,protein motif:Cdd:COG3182;locus_tag=DL20404_00714;product=membrane protein,Uncharacterized iron-regulated membrane protein;protein_id=gnl|SC|DL20404_00714
DL20404|SC|contig000001	Prodigal:2.60	CDS	727151	730360	.	+	0	ID=DL20404_00715;eC_number=3.1.11.5;gene=recC;inference=ab initio prediction:Prodigal:2.60,similar to AA sequence:RefSeq:YP_002002228.1,similar to AA sequence:UniProtKB:P07648,protein motif:CLUSTERS:PRK11069,protein motif:Cdd:COG1330,protein motif:TIGRFAMs:TIGR01450,protein motif:Pfam:PF04257.8;locus_tag=DL20404_00715;product=putative exodeoxyribonuclease V,Exodeoxyribonuclease V gamma chain,exon…
DL20404|SC|contig000001	Prodigal:2.60	CDS	730430	731998	.	-	0	ID=DL20404_00716;gene=abgT;inference=ab initio prediction:Prodigal:2.60,similar to AA sequence:RefSeq:YP_002002227.1,similar to AA sequence:UniProtKB:P46133,protein motif:CLUSTERS:PRK11339,protein motif:Cdd:COG2978,protein motif:TIGRFAMs:TIGR00819,protein motif:Pfam:PF03806.7;locus_tag=DL20404_00716;product=antibiotic resistance efflux pump component,Aminobenzoyl-glutamate transport protein,putat…
DL20404|SC|contig000001	Prodigal:2.60	CDS	732332	732544	.	+	0	ID=DL20404_00717;inference=ab initio prediction:Prodigal:2.60;locus_tag=DL20404_00717;product=hypothetical protein;protein_id=gnl|SC|DL20404_00717
DL20404|SC|contig000001	Prodigal:2.60	CDS	732823	733455	.	-	0	ID=DL20404_00718;gene=acrR;inference=ab initio prediction:Prodigal:2.60,similar to AA sequence:RefSeq:YP_208426.1,similar to AA sequence:UniProtKB:P0ACS9,protein motif:CLUSTERS:PRK10668,protein motif:TIGRFAMs:TIGR03968,protein motif:Pfam:PF00440.17;locus_tag=DL20404_00718;product=mtrCDE transcriptional repressor,Potential acrAB operon repressor,DNA-binding transcriptional repressor AcrR,mycofacto…
DL20404|SC|contig000001	Prodigal:2.60	CDS	733863	735101	.	+	0	ID=DL20404_00719;gene=mexA;inference=ab initio prediction:Prodigal:2.60,similar to AA sequence:RefSeq:YP_208425.1,similar to AA sequence:UniProtKB:P52477,protein motif:CLUSTERS:PRK15030,protein motif:TIGRFAMs:TIGR01730,protein motif:Pfam:PF00529.14;locus_tag=DL20404_00719;product=antibiotic resistance efflux pump component,Multidrug resistance protein mexA precursor,multidrug efflux system transp…
DL20404|SC|contig000001	Prodigal:2.60	CDS	735113	738316	.	+	0	ID=DL20404_00720;gene=mexB;inference=ab initio prediction:Prodigal:2.60,similar to AA sequence:RefSeq:YP_208424.1,similar to AA sequence:UniProtKB:P52002,protein motif:CLUSTERS:PRK09577,protein motif:TIGRFAMs:TIGR00915,protein motif:Pfam:PF00873.13;locus_tag=DL20404_00720;product=antibiotic resistance efflux pump component,Multidrug-efflux transporter MexB,multidrug efflux protein,RND transporter…
DL20404|SC|contig000001	Prodigal:2.60	CDS	738371	739774	.	+	0	ID=DL20404_00721;gene=mtrE;inference=ab initio prediction:Prodigal:2.60,similar to AA sequence:RefSeq:YP_004048184.1,similar to AA sequence:UniProtKB:Q51487,protein motif:CLUSTERS:PRK09837,protein motif:TIGRFAMs:TIGR01845,protein motif:Pfam:PF02321.12;locus_tag=DL20404_00721;product=outer membrane efflux protein,Outer membrane protein oprM precursor,copper/silver efflux system outer membrane prot…
DL20404|SC|contig000001	Prodigal:2.60	CDS	740142	740369	.	-	0	ID=DL20404_00722;gene=glcA;inference=ab initio prediction:Prodigal:2.60,similar to AA sequence:RefSeq:YP_001599730.1,similar to AA sequence:UniProtKB:Q46839,protein motif:CLUSTERS:PRK10420,protein motif:TIGRFAMs:TIGR00795,protein motif:Pfam:PF02652.8;locus_tag=DL20404_00722;product=L-lactate permease-like protein,Glycolate permease glcA,L-lactate permease,transporter%2C lactate permease (LctP) fa…
DL20404|SC|contig000001	Prodigal:2.60	CDS	740976	741755	.	+	0	ID=DL20404_00723;gene=pdhR;inference=ab initio prediction:Prodigal:2.60,similar to AA sequence:RefSeq:YP_002002218.1,similar to AA sequence:UniProtKB:P0ACL9,protein motif:CLUSTERS:PRK09464,protein motif:Cdd:COG1802,protein motif:TIGRFAMs:TIGR02325,protein motif:Pfam:PF07729.6;locus_tag=DL20404_00723;product=GntR family transcriptional regulator,Pyruvate dehydrogenase complex repressor,transcripti…
DL20404|SC|contig000001	Prodigal:2.60	CDS	741941	742198	.	-	0	ID=DL20404_00724;inference=ab initio prediction:Prodigal:2.60,similar to AA sequence:RefSeq:YP_001599728.1;locus_tag=DL20404_00724;product=histone acetyltransferase HPA2;protein_id=gnl|SC|DL20404_00724
DL20404|SC|contig000001	Prodigal:2.60	CDS	742242	742610	.	-	0	ID=DL20404_00725;inference=ab initio prediction:Prodigal:2.60;locus_tag=DL20404_00725;product=hypothetical protein;protein_id=gnl|SC|DL20404_00725
DL20404|SC|contig000001	Prodigal:2.60	CDS	742758	744092	.	-	0	ID=DL20404_00726;eC_number=1.4.1.4,1.4.1.4;gene=gdhA;inference=ab initio prediction:Prodigal:2.60,similar to AA sequence:RefSeq:YP_208418.1,similar to AA sequence:UniProtKB:P00370,protein motif:CLUSTERS:PRK09414,protein motif:Pfam:PF00208.15;locus_tag=DL20404_00726;product=glutamate dehydrogenase,NADP-specific glutamate dehydrogenase,glutamate dehydrogenase,Glutamate/Leucine/Phenylalanine/Valine …
DL20404|SC|contig000001	Prodigal:2.60	CDS	744476	745270	.	+	0	ID=DL20404_00727;eC_number=2.1.1.45;gene=thyA;inference=ab initio prediction:Prodigal:2.60,similar to AA sequence:RefSeq:YP_002002215.1,similar to AA sequence:UniProtKB:P67042,protein motif:CLUSTERS:PRK01827,protein motif:TIGRFAMs:TIGR03284,protein motif:Pfam:PF00303.13;locus_tag=DL20404_00727;product=thymidylate synthase,Thymidylate synthase,thymidylate synthase,thymidylate synthase,Thymidylate …
DL20404|SC|contig000001	Prodigal:2.60	CDS	745279	745560	.	+	0	ID=DL20404_00728;inference=ab initio prediction:Prodigal:2.60,similar to AA sequence:RefSeq:YP_002343235.1;locus_tag=DL20404_00728;product=hypothetical periplasmic protein;protein_id=gnl|SC|DL20404_00728
DL20404|SC|contig000001	Prodigal:2.60	CDS	745541	745939	.	+	0	ID=DL20404_00729;inference=ab initio prediction:Prodigal:2.60,similar to AA sequence:RefSeq:YP_002343235.1,protein motif:Pfam:PF02424.9;locus_tag=DL20404_00729;product=hypothetical periplasmic protein,ApbE family;protein_id=gnl|SC|DL20404_00729
DL20404|SC|contig000001	Prodigal:2.60	CDS	746111	747448	.	-	0	ID=DL20404_00730;inference=ab initio prediction:Prodigal:2.60,similar to AA sequence:RefSeq:YP_005890079.1,protein motif:Cdd:COG0733,protein motif:Pfam:PF00209.12;locus_tag=DL20404_00730;product=putative sodium dependent ion transport protein,Na+-dependent transporters of the SNF family,Sodium:neurotransmitter symporter family;protein_id=gnl|SC|DL20404_00730
DL20404|SC|contig000001	Prodigal:2.60	CDS	747835	748899	.	-	0	ID=DL20404_00731;eC_number=2.4.1.250;gene=mshA_1;inference=ab initio prediction:Prodigal:2.60,similar to AA sequence:RefSeq:YP_208415.1,similar to AA sequence:UniProtKB:A0QQZ8,protein motif:CLUSTERS:PRK15427,protein motif:Cdd:COG4641,protein motif:TIGRFAMs:TIGR03088,protein motif:Pfam:PF00534.14;locus_tag=DL20404_00731;product=RfaK,D-inositol-3-phosphate glycosyltransferase,colanic acid biosynthe…
DL20404|SC|contig000001	Prodigal:2.60	CDS	748900	749658	.	-	0	ID=DL20404_00732;eC_number=2.4.1.-;gene=lgtF;inference=ab initio prediction:Prodigal:2.60,similar to AA sequence:RefSeq:YP_004048194.1,similar to AA sequence:UniProtKB:O31986,protein motif:CLUSTERS:PRK13915,protein motif:Cdd:COG3858,protein motif:TIGRFAMs:TIGR04283,protein motif:Pfam:PF00535.20;locus_tag=DL20404_00732;product=beta-1%2C4-glucosyltransferase,SPBc2 prophage-derived glycosyltransfera…
DL20404|SC|contig000001	Aragorn:1.2.36	tRNA	749733	749808	.	-	0	ID=DL20404_00733;inference=COORDINATES:profile:Aragorn:1.2.36;locus_tag=DL20404_00733;product=tRNA-Met(cat)
DL20404|SC|contig000001	Prodigal:2.60	CDS	749862	750245	.	-	0	ID=DL20404_00734;eC_number=2.3.1.41,2.3.1.179;gene=fabF-2_1;inference=ab initio prediction:Prodigal:2.60,similar to AA sequence:RefSeq:NP_274707.1,similar to AA sequence:UniProtKB:P73283,protein motif:CLUSTERS:PRK09185,protein motif:TIGRFAMs:TIGR03150,protein motif:Pfam:PF02801.16;locus_tag=DL20404_00734;product=3-oxoacyl-ACP synthase,3-oxoacyl-[acyl-carrier-protein] synthase 2,3-oxoacyl-(acyl ca…
DL20404|SC|contig000001	Prodigal:2.60	CDS	750273	750998	.	-	0	ID=DL20404_00735;eC_number=2.3.1.41,2.3.1.179;gene=fabF-2_2;inference=ab initio prediction:Prodigal:2.60,similar to AA sequence:RefSeq:NP_274707.1,similar to AA sequence:UniProtKB:P73283,protein motif:CLUSTERS:PRK09116,protein motif:Cdd:COG4981,protein motif:TIGRFAMs:TIGR03150,protein motif:Pfam:PF00109.20;locus_tag=DL20404_00735;product=3-oxoacyl-ACP synthase,3-oxoacyl-[acyl-carrier-protein] syn…
DL20404|SC|contig000001	Prodigal:2.60	CDS	750943	751554	.	-	0	ID=DL20404_00736;inference=ab initio prediction:Prodigal:2.60,similar to AA sequence:RefSeq:YP_005878490.1,protein motif:Cdd:COG3676,protein motif:Pfam:PF12762.1;locus_tag=DL20404_00736;product=IS1016 group transposase,Transposase and inactivated derivatives,ISXO2-like transposase domain;protein_id=gnl|SC|DL20404_00736
DL20404|SC|contig000001	Prodigal:2.60	CDS	751741	752163	.	+	0	ID=DL20404_00737;inference=ab initio prediction:Prodigal:2.60;locus_tag=DL20404_00737;product=hypothetical protein;protein_id=gnl|SC|DL20404_00737
DL20404|SC|contig000001	Prodigal:2.60	CDS	752461	752895	.	+	0	ID=DL20404_00738;inference=ab initio prediction:Prodigal:2.60,similar to AA sequence:RefSeq:YP_004048211.1,protein motif:Cdd:COG4648;locus_tag=DL20404_00738;product=integral membrane protein,Predicted membrane protein;protein_id=gnl|SC|DL20404_00738
DL20404|SC|contig000001	Prodigal:2.60	CDS	752902	753417	.	+	0	ID=DL20404_00739;inference=ab initio prediction:Prodigal:2.60,protein motif:Cdd:COG4899,protein motif:Pfam:PF09965.3;locus_tag=DL20404_00739;product=Uncharacterized protein conserved in bacteria,Uncharacterized protein conserved in bacteria (DUF2199);protein_id=gnl|SC|DL20404_00739
DL20404|SC|contig000001	Prodigal:2.60	CDS	753437	754915	.	+	0	ID=DL20404_00740;eC_number=4.1.1.-,4.1.1.-;gene=ubiD;inference=ab initio prediction:Prodigal:2.60,similar to AA sequence:RefSeq:YP_005883267.1,similar to AA sequence:UniProtKB:P0AAB4,protein motif:CLUSTERS:PRK10922,protein motif:Cdd:COG0043,protein motif:TIGRFAMs:TIGR00148,protein motif:Pfam:PF01977.10;locus_tag=DL20404_00740;product=3-octaprenyl-4-hydroxybenzoate carboxy-lyase,3-octaprenyl-4-hyd…
DL20404|SC|contig000001	Prodigal:2.60	CDS	754980	757094	.	-	0	ID=DL20404_00741;inference=ab initio prediction:Prodigal:2.60,similar to AA sequence:RefSeq:YP_005878134.1,protein motif:CLUSTERS:PRK10833,protein motif:Cdd:COG2982,protein motif:Pfam:PF05170.8;locus_tag=DL20404_00741;product=putative AsmA-like protein,putative assembly protein,Uncharacterized protein involved in outer membrane biogenesis,AsmA family;protein_id=gnl|SC|DL20404_00741
DL20404|SC|contig000001	Prodigal:2.60	CDS	757369	758220	.	+	0	ID=DL20404_00742;eC_number=2.5.1.15,2.5.1.15;gene=dhpS;inference=ab initio prediction:Prodigal:2.60,similar to AA sequence:RefSeq:YP_004048215.1,similar to AA sequence:UniProtKB:P0AC13,protein motif:CLUSTERS:PRK11613,protein motif:TIGRFAMs:TIGR01496,protein motif:Pfam:PF00809.16;locus_tag=DL20404_00742;product=dihydropteroate synthase,Dihydropteroate synthase,dihydropteroate synthase,dihydroptero…
DL20404|SC|contig000001	Prodigal:2.60	CDS	758350	759684	.	+	0	ID=DL20404_00743;eC_number=5.4.2.2,5.4.2.10;gene=glmM;inference=ab initio prediction:Prodigal:2.60,similar to AA sequence:RefSeq:YP_208403.1,similar to AA sequence:UniProtKB:P31120,protein motif:CLUSTERS:PRK10887,protein motif:Cdd:COG0121,protein motif:TIGRFAMs:TIGR01455,protein motif:Pfam:PF02878.10;locus_tag=DL20404_00743;product=phosphoglucosamine mutase,Phosphoglucosamine mutase,phosphoglucos…
DL20404|SC|contig000001	Prodigal:2.60	CDS	759873	760556	.	+	0	ID=DL20404_00744;gene=dedA_1;inference=ab initio prediction:Prodigal:2.60,similar to AA sequence:RefSeq:YP_002343221.1,similar to AA sequence:UniProtKB:P0ABP6,protein motif:CLUSTERS:PRK10847,protein motif:Pfam:PF09335.5;locus_tag=DL20404_00744;product=DedA-family integral membrane protein,hypothetical protein,hypothetical protein,SNARE associated Golgi protein;protein_id=gnl|SC|DL20404_00744
DL20404|SC|contig000001	Prodigal:2.60	CDS	760623	761612	.	+	0	ID=DL20404_00745;eC_number=3.5.1.1;gene=ans;inference=ab initio prediction:Prodigal:2.60,similar to AA sequence:RefSeq:YP_001599708.1,similar to AA sequence:UniProtKB:P0A962,protein motif:CLUSTERS:PRK09461,protein motif:TIGRFAMs:TIGR00519,protein motif:Pfam:PF00710.14;locus_tag=DL20404_00745;product=L-asparaginase,L-asparaginase 1,cytoplasmic asparaginase I,L-asparaginase%2C type I,Asparaginase;p…
DL20404|SC|contig000001	Prodigal:2.60	CDS	761652	762497	.	+	0	ID=DL20404_00746;eC_number=3.1.21.-;gene=yjjV;inference=ab initio prediction:Prodigal:2.60,similar to AA sequence:RefSeq:YP_003083664.1,similar to AA sequence:UniProtKB:P39408,protein motif:CLUSTERS:PRK11449,protein motif:Cdd:COG0084,protein motif:TIGRFAMs:TIGR00010,protein motif:Pfam:PF01026.15;locus_tag=DL20404_00746;product=putative deoxyribonuclease,Uncharacterized deoxyribonuclease YjjV,puta…
DL20404|SC|contig000001	Prodigal:2.60	CDS	762604	763680	.	+	0	ID=DL20404_00747;gene=prfA;inference=ab initio prediction:Prodigal:2.60,similar to AA sequence:RefSeq:YP_208399.1,similar to AA sequence:UniProtKB:P0A7I0,protein motif:CLUSTERS:PRK00591,protein motif:TIGRFAMs:TIGR00019,protein motif:Pfam:PF00472.14;locus_tag=DL20404_00747;product=peptide chain release factor 1,Peptide chain release factor 1,peptide chain release factor 1,peptide chain release fac…
DL20404|SC|contig000001	Prodigal:2.60	CDS	763805	764803	.	+	0	ID=DL20404_00748;eC_number=1.1.1.28;gene=ldhA;inference=ab initio prediction:Prodigal:2.60,similar to AA sequence:RefSeq:YP_002002186.1,similar to AA sequence:UniProtKB:P52643,protein motif:CLUSTERS:PRK13581,protein motif:Cdd:COG1932,protein motif:TIGRFAMs:TIGR01327,protein motif:Pfam:PF02826.13;locus_tag=DL20404_00748;product=D-lactate dehydrogenase,D-lactate dehydrogenase,D-3-phosphoglycerate d…
DL20404|SC|contig000001	Prodigal:2.60	CDS	764876	766171	.	-	0	ID=DL20404_00749;eC_number=6.1.1.11,6.1.1.11;gene=serS;inference=ab initio prediction:Prodigal:2.60,similar to AA sequence:RefSeq:YP_208397.1,similar to AA sequence:UniProtKB:Q3KA84,protein motif:CLUSTERS:PRK05431,protein motif:Cdd:COG0442,protein motif:TIGRFAMs:TIGR00414,protein motif:Pfam:PF00587.19;locus_tag=DL20404_00749;product=seryl-tRNA synthetase,Serine--tRNA ligase,seryl-tRNA synthetase,…
DL20404|SC|contig000001	Prodigal:2.60	CDS	766252	766860	.	+	0	ID=DL20404_00750;eC_number=3.6.1.-;gene=rppH;inference=ab initio prediction:Prodigal:2.60,similar to AA sequence:RefSeq:YP_208396.1,similar to AA sequence:UniProtKB:P0A776,protein motif:CLUSTERS:PRK00714,protein motif:TIGRFAMs:TIGR00586,protein motif:Pfam:PF00293.1;locus_tag=DL20404_00750;product=dinucleoside polyphosphate hydrolase,RNA pyrophosphohydrolase,RNA pyrophosphohydrolase,mutator mutT p…
DL20404|SC|contig000001	Prodigal:2.60	CDS	766927	768912	.	+	0	ID=DL20404_00751;eC_number=5.99.1.-;gene=parE;inference=ab initio prediction:Prodigal:2.60,similar to AA sequence:RefSeq:YP_208395.1,similar to AA sequence:UniProtKB:P20083,protein motif:CLUSTERS:PRK05559,protein motif:Cdd:COG0188,protein motif:TIGRFAMs:TIGR01055,protein motif:Pfam:PF00204.19;locus_tag=DL20404_00751;product=DNA topoisomerase IV subunit B,DNA topoisomerase 4 subunit B,DNA topoisom…
DL20404|SC|contig000001	Prodigal:2.60	CDS	768986	769411	.	-	0	ID=DL20404_00752;inference=ab initio prediction:Prodigal:2.60,protein motif:Pfam:PF04352.7;locus_tag=DL20404_00752;product=ProQ/FINO family;protein_id=gnl|SC|DL20404_00752
DL20404|SC|contig000001	Prodigal:2.60	CDS	769502	770602	.	-	0	ID=DL20404_00753;eC_number=4.2.3.5,4.2.3.5;gene=aroC;inference=ab initio prediction:Prodigal:2.60,similar to AA sequence:RefSeq:YP_208393.1,similar to AA sequence:UniProtKB:Q3KFJ1,protein motif:CLUSTERS:PRK05382,protein motif:Cdd:COG0082,protein motif:TIGRFAMs:TIGR00033,protein motif:Pfam:PF01264.15;locus_tag=DL20404_00753;product=chorismate synthase,Chorismate synthase,chorismate synthase,Choris…
DL20404|SC|contig000001	Prodigal:2.60	CDS	770745	771848	.	+	0	ID=DL20404_00754;eC_number=2.1.1.35,2.1.1.35;gene=trmA;inference=ab initio prediction:Prodigal:2.60,similar to AA sequence:RefSeq:YP_004048228.1,similar to AA sequence:UniProtKB:P23003,protein motif:CLUSTERS:PRK05031,protein motif:TIGRFAMs:TIGR02143,protein motif:Pfam:PF05958.5;locus_tag=DL20404_00754;product=tRNA (uracil-5-)-methyltransferase,tRNA (uracil(54)-C(5))-methyltransferase,tRNA (uracil…
DL20404|SC|contig000001	Prodigal:2.60	CDS	771854	773047	.	+	0	ID=DL20404_00755;eC_number=2.6.1.57,2.6.1.57;gene=tyrB;inference=ab initio prediction:Prodigal:2.60,similar to AA sequence:RefSeq:YP_208391.1,similar to AA sequence:UniProtKB:P04693,protein motif:CLUSTERS:PRK09257,protein motif:TIGRFAMs:TIGR01264,protein motif:Pfam:PF00155.15;locus_tag=DL20404_00755;product=aromatic amino acid aminotransferase,Aromatic-amino-acid aminotransferase,aromatic amino a…
DL20404|SC|contig000001	Aragorn:1.2.36	tRNA	773112	773187	.	-	0	ID=DL20404_00756;inference=COORDINATES:profile:Aragorn:1.2.36;locus_tag=DL20404_00756;product=tRNA-Arg(ccg)
DL20404|SC|contig000001	Prodigal:2.60	CDS	773472	774311	.	+	0	ID=DL20404_00757;inference=ab initio prediction:Prodigal:2.60,similar to AA sequence:RefSeq:YP_208390.1,similar to AA sequence:UniProtKB:P00123,protein motif:CLUSTERS:PRK13697,protein motif:Cdd:COG3245,protein motif:TIGRFAMs:TIGR00782,protein motif:Pfam:PF00034.15;locus_tag=DL20404_00757;product=cytochrome,Cytochrome c555,cytochrome c6,Cytochrome c5,cytochrome c oxidase%2C cbb3-type%2C subunit II…
DL20404|SC|contig000001	Prodigal:2.60	CDS	774776	777628	.	-	0	ID=DL20404_00758;eC_number=1.4.4.2,1.4.4.2;gene=gcvP;inference=ab initio prediction:Prodigal:2.60,similar to AA sequence:RefSeq:YP_208388.1,similar to AA sequence:UniProtKB:P33195,protein motif:CLUSTERS:PRK05367,protein motif:TIGRFAMs:TIGR00461,protein motif:Pfam:PF02347.10;locus_tag=DL20404_00758;product=glycine dehydrogenase,Glycine dehydrogenase [decarboxylating],glycine dehydrogenase,glycine …
DL20404|SC|contig000001	Prodigal:2.60	CDS	777659	778018	.	-	0	ID=DL20404_00759;inference=ab initio prediction:Prodigal:2.60,similar to AA sequence:RefSeq:YP_003083652.1;locus_tag=DL20404_00759;product=putative integral membrane protein;protein_id=gnl|SC|DL20404_00759
DL20404|SC|contig000001	Prodigal:2.60	CDS	778189	778812	.	-	0	ID=DL20404_00760;eC_number=3.1.2.-;gene=tesA;inference=ab initio prediction:Prodigal:2.60,similar to AA sequence:RefSeq:YP_002002172.1,similar to AA sequence:UniProtKB:P0ADA1,protein motif:CLUSTERS:PRK10528,protein motif:Pfam:PF00657.1;locus_tag=DL20404_00760;product=GDSL lipase family protein,Acyl-CoA thioesterase I precursor,multifunctional acyl-CoA thioesterase I and protease I and lysophospho…
DL20404|SC|contig000001	Prodigal:2.60	CDS	778820	779371	.	-	0	ID=DL20404_00761;eC_number=3.2.2.20;gene=tag;inference=ab initio prediction:Prodigal:2.60,similar to AA sequence:RefSeq:YP_208385.1,similar to AA sequence:UniProtKB:P05100,protein motif:CLUSTERS:PRK10353,protein motif:Cdd:COG2818,protein motif:TIGRFAMs:TIGR00624,protein motif:Pfam:PF03352.7;locus_tag=DL20404_00761;product=DNA-3-methyladenineglycosylase I,DNA-3-methyladenine glycosylase 1,3-methyl…
DL20404|SC|contig000001	Prodigal:2.60	CDS	779375	779893	.	-	0	ID=DL20404_00762;inference=ab initio prediction:Prodigal:2.60,similar to AA sequence:RefSeq:YP_002002170.1,protein motif:Cdd:COG3218,protein motif:Pfam:PF03886.7;locus_tag=DL20404_00762;product=Lipoprotein,ABC-type uncharacterized transport system%2C auxiliary component,Protein of unknown function (DUF330);protein_id=gnl|SC|DL20404_00762
DL20404|SC|contig000001	Prodigal:2.60	CDS	779893	781533	.	-	0	ID=DL20404_00763;gene=pqiB;inference=ab initio prediction:Prodigal:2.60,similar to AA sequence:RefSeq:YP_003083647.1,similar to AA sequence:UniProtKB:P44288,protein motif:CLUSTERS:PRK10807,protein motif:TIGRFAMs:TIGR00996,protein motif:Pfam:PF02470.14;locus_tag=DL20404_00763;product=Paraquat-inducible protein B,hypothetical protein,paraquat-inducible protein B,virulence factor Mce family protein,…
DL20404|SC|contig000001	Prodigal:2.60	CDS	781526	782986	.	-	0	ID=DL20404_00764;gene=yebS;inference=ab initio prediction:Prodigal:2.60,similar to AA sequence:RefSeq:NP_274675.1,similar to AA sequence:UniProtKB:P0AD03,protein motif:CLUSTERS:PRK15103,protein motif:Cdd:COG2995,protein motif:TIGRFAMs:TIGR00155,protein motif:Pfam:PF04403.7;locus_tag=DL20404_00764;product=PqiA family protein,Inner membrane protein yebS,paraquat-inducible membrane protein A,Unchara…
DL20404|SC|contig000001	Prodigal:2.60	CDS	783324	783953	.	+	0	ID=DL20404_00765;inference=ab initio prediction:Prodigal:2.60,similar to AA sequence:RefSeq:YP_002002166.1,protein motif:Cdd:COG3230,protein motif:Pfam:PF01126.14;locus_tag=DL20404_00765;product=Haem utilisation protein,Heme oxygenase,Heme oxygenase;protein_id=gnl|SC|DL20404_00765
DL20404|SC|contig000001	Prodigal:2.60	CDS	784128	786506	.	+	0	ID=DL20404_00766;gene=hpuB_2;inference=ab initio prediction:Prodigal:2.60,similar to AA sequence:RefSeq:YP_005878159.1,similar to AA sequence:UniProtKB:P44809,protein motif:CLUSTERS:PRK10064,protein motif:Cdd:COG4206,protein motif:TIGRFAMs:TIGR01786,protein motif:Pfam:PF00593.18;locus_tag=DL20404_00766;product=hemoglobin-haptoglobin utilization protein B,Probable hemoglobin and hemoglobin-haptogl…
DL20404|SC|contig000001	Prodigal:2.60	CDS	786878	787123	.	+	0	ID=DL20404_00767;inference=ab initio prediction:Prodigal:2.60,similar to AA sequence:RefSeq:YP_005894394.1,protein motif:Cdd:COG4118,protein motif:TIGRFAMs:TIGR01552,protein motif:Pfam:PF12910.1;locus_tag=DL20404_00767;product=prevent-host-death family protein,Antitoxin of toxin-antitoxin stability system,prevent-host-death family protein,Antitoxin of toxin-antitoxin stability system N-terminal;p…
DL20404|SC|contig000001	Prodigal:2.60	CDS	787120	787506	.	+	0	ID=DL20404_00768;inference=ab initio prediction:Prodigal:2.60,similar to AA sequence:RefSeq:YP_005902200.1,protein motif:Pfam:PF01850.15;locus_tag=DL20404_00768;product=PIN domain-containing protein,PIN domain;protein_id=gnl|SC|DL20404_00768
DL20404|SC|contig000001	Prodigal:2.60	CDS	788111	788587	.	-	0	ID=DL20404_00769;inference=ab initio prediction:Prodigal:2.60;locus_tag=DL20404_00769;product=hypothetical protein;protein_id=gnl|SC|DL20404_00769
DL20404|SC|contig000001	Prodigal:2.60	CDS	788721	790076	.	-	0	ID=DL20404_00770;eC_number=3.4.-.-;gene=yhbU;inference=ab initio prediction:Prodigal:2.60,similar to AA sequence:RefSeq:YP_208378.1,similar to AA sequence:UniProtKB:P45527,protein motif:CLUSTERS:PRK15452,protein motif:Cdd:COG0826,protein motif:Pfam:PF01136.13;locus_tag=DL20404_00770;product=protease,Uncharacterized protease yhbU precursor,putative protease,Collagenase and related proteases,Peptid…
DL20404|SC|contig000001	Prodigal:2.60	CDS	790401	791189	.	+	0	ID=DL20404_00771;eC_number=3.-.-.-;inference=ab initio prediction:Prodigal:2.60,similar to AA sequence:RefSeq:YP_005899253.1,similar to AA sequence:UniProtKB:Q5XAQ1,protein motif:CLUSTERS:PRK10513,protein motif:Cdd:COG3830,protein motif:TIGRFAMs:TIGR00099,protein motif:Pfam:PF08282.6;locus_tag=DL20404_00771;product=HAD hydrolase,Putative bifunctional phosphatase/peptidyl-prolyl cis-trans isomeras…
DL20404|SC|contig000001	Prodigal:2.60	CDS	791235	791801	.	-	0	ID=DL20404_00772;eC_number=2.4.2.7,2.4.2.7;gene=apt;inference=ab initio prediction:Prodigal:2.60,similar to AA sequence:RefSeq:YP_208375.1,similar to AA sequence:UniProtKB:P69503,protein motif:CLUSTERS:PRK02304,protein motif:Cdd:COG0302,protein motif:TIGRFAMs:TIGR01090,protein motif:Pfam:PF00156.21;locus_tag=DL20404_00772;product=adenine phosphoribosyltransferase,Adenine phosphoribosyltransferase…
DL20404|SC|contig000001	Prodigal:2.60	CDS	791962	792579	.	+	0	ID=DL20404_00773;eC_number=2.7.4.8;gene=gmk;inference=ab initio prediction:Prodigal:2.60,similar to AA sequence:RefSeq:YP_002002156.1,similar to AA sequence:UniProtKB:P60546,protein motif:CLUSTERS:PRK00300,protein motif:Cdd:COG0194,protein motif:TIGRFAMs:TIGR03263,protein motif:Pfam:PF00625.15;locus_tag=DL20404_00773;product=guanylate kinase,Guanylate kinase,guanylate kinase,Guanylate kinase,guan…
DL20404|SC|contig000001	Prodigal:2.60	CDS	792638	792844	.	+	0	ID=DL20404_00774;eC_number=2.7.7.6;gene=rpoZ;inference=ab initio prediction:Prodigal:2.60,similar to AA sequence:RefSeq:YP_002002155.1,similar to AA sequence:UniProtKB:P0A800,protein motif:CLUSTERS:PRK00392,protein motif:TIGRFAMs:TIGR00690,protein motif:Pfam:PF01192.16;locus_tag=DL20404_00774;product=DNA-directed RNA polymerase subunit omega,DNA-directed RNA polymerase subunit omega,DNA-directed …
DL20404|SC|contig000001	Prodigal:2.60	CDS	792937	795093	.	+	0	ID=DL20404_00775;eC_number=3.1.7.2;gene=spoT;inference=ab initio prediction:Prodigal:2.60,similar to AA sequence:RefSeq:YP_005883232.1,similar to AA sequence:UniProtKB:P0AG24,protein motif:CLUSTERS:PRK11092,protein motif:Cdd:COG0317,protein motif:TIGRFAMs:TIGR00691,protein motif:Pfam:PF04607.11;locus_tag=DL20404_00775;product=guanosine-3'%2C5'-bis(diphosphate) 3'- pyrophosphohydrolase,Bifunctiona…
DL20404|SC|contig000001	Prodigal:2.60	CDS	795160	796344	.	-	0	ID=DL20404_00776;gene=coaBC;inference=ab initio prediction:Prodigal:2.60,similar to AA sequence:RefSeq:YP_004048251.1,similar to AA sequence:UniProtKB:P0ABQ0,protein motif:CLUSTERS:PRK05579,protein motif:Cdd:COG0452,protein motif:TIGRFAMs:TIGR00521,protein motif:Pfam:PF04127.9;locus_tag=DL20404_00776;product=flavoprotein,DNA/pantothenate metabolism flavoprotein,bifunctional phosphopantothenoylcys…
DL20404|SC|contig000001	RNAmmer:1.2	rRNA	796878	798406	.	+	0	ID=DL20404_00777;inference=COORDINATES:profile:RNAmmer:1.2;locus_tag=DL20404_00777;product=16S ribosomal RNA
DL20404|SC|contig000001	Aragorn:1.2.36	tRNA	798512	798588	.	+	0	ID=DL20404_00778;inference=COORDINATES:profile:Aragorn:1.2.36;locus_tag=DL20404_00778;product=tRNA-Ile(gat)
DL20404|SC|contig000001	Aragorn:1.2.36	tRNA	798594	798669	.	+	0	ID=DL20404_00779;inference=COORDINATES:profile:Aragorn:1.2.36;locus_tag=DL20404_00779;product=tRNA-Ala(tgc)
DL20404|SC|contig000001	RNAmmer:1.2	rRNA	799078	801967	.	+	0	ID=DL20404_00780;inference=COORDINATES:profile:RNAmmer:1.2;locus_tag=DL20404_00780;product=23S ribosomal RNA
DL20404|SC|contig000001	RNAmmer:1.2	rRNA	802066	802178	.	+	0	ID=DL20404_00781;inference=COORDINATES:profile:RNAmmer:1.2;locus_tag=DL20404_00781;product=5S ribosomal RNA
DL20404|SC|contig000001	Prodigal:2.60	CDS	802378	802677	.	+	0	ID=DL20404_00782;gene=comE1;inference=ab initio prediction:Prodigal:2.60,similar to AA sequence:RefSeq:YP_005877656.1,similar to AA sequence:UniProtKB:P39694,protein motif:TIGRFAMs:TIGR01259,protein motif:Pfam:PF12836.1;locus_tag=DL20404_00782;product=DNA-binding competence protein ComE1,ComE operon protein 1,comEA protein,Helix-hairpin-helix motif;protein_id=gnl|SC|DL20404_00782
DL20404|SC|contig000001	Prodigal:2.60	CDS	802608	803228	.	-	0	ID=DL20404_00783;inference=ab initio prediction:Prodigal:2.60,similar to AA sequence:RefSeq:YP_005894384.1,protein motif:Pfam:PF04586.11;locus_tag=DL20404_00783;product=Caudovirus prohead protease%2C putative,Caudovirus prohead protease;protein_id=gnl|SC|DL20404_00783
DL20404|SC|contig000001	Prodigal:2.60	CDS	803340	803933	.	-	0	ID=DL20404_00784;inference=ab initio prediction:Prodigal:2.60,similar to AA sequence:RefSeq:YP_207646.1;locus_tag=DL20404_00784;product=phage associated protein;protein_id=gnl|SC|DL20404_00784
DL20404|SC|contig000001	Prodigal:2.60	CDS	804066	804977	.	+	0	ID=DL20404_00785;eC_number=2.1.1.-;gene=prmB;inference=ab initio prediction:Prodigal:2.60,similar to AA sequence:RefSeq:YP_208366.1,similar to AA sequence:UniProtKB:P39199,protein motif:CLUSTERS:PRK11805,protein motif:Cdd:COG2890,protein motif:TIGRFAMs:TIGR03533,protein motif:Pfam:PF05175.8;locus_tag=DL20404_00785;product=N5-glutamine S-adenosyl-L-methionine-dependent methyltransferase,50S riboso…
DL20404|SC|contig000001	Prodigal:2.60	CDS	805258	805995	.	+	0	ID=DL20404_00786;inference=ab initio prediction:Prodigal:2.60,similar to AA sequence:RefSeq:YP_002002144.1,protein motif:Pfam:PF07661.7;locus_tag=DL20404_00786;product=Periplasmic protein,MORN repeat variant;protein_id=gnl|SC|DL20404_00786
DL20404|SC|contig000001	Prodigal:2.60	CDS	806121	806393	.	+	0	ID=DL20404_00787;inference=ab initio prediction:Prodigal:2.60,similar to AA sequence:RefSeq:YP_005894380.1,similar to AA sequence:UniProtKB:P67382,protein motif:CLUSTERS:PRK00194,protein motif:Cdd:COG3830,protein motif:Pfam:PF01842.19;locus_tag=DL20404_00787;product=ACT domain-containing protein,hypothetical protein,hypothetical protein,ACT domain-containing protein,ACT domain;protein_id=gnl|SC|D…
DL20404|SC|contig000001	Prodigal:2.60	CDS	806409	807764	.	+	0	ID=DL20404_00788;inference=ab initio prediction:Prodigal:2.60,similar to AA sequence:UniProtKB:Q97ST4,protein motif:CLUSTERS:PRK05313,protein motif:Cdd:COG2848,protein motif:Pfam:PF05167.6;locus_tag=DL20404_00788;product=hypothetical protein,hypothetical protein,Uncharacterized conserved protein,Uncharacterized ACR (DUF711);protein_id=gnl|SC|DL20404_00788
DL20404|SC|contig000001	Prodigal:2.60	CDS	807828	808886	.	-	0	ID=DL20404_00789;eC_number=5.1.1.1;gene=alr;inference=ab initio prediction:Prodigal:2.60,similar to AA sequence:RefSeq:YP_001599667.1,similar to AA sequence:UniProtKB:Q9HTQ2,protein motif:CLUSTERS:PRK03646,protein motif:Cdd:COG3274,protein motif:TIGRFAMs:TIGR00492,protein motif:Pfam:PF01168.14;locus_tag=DL20404_00789;product=alanine racemase,Alanine racemase%2C catabolic,alanine racemase,Uncharac…
DL20404|SC|contig000001	Prodigal:2.60	CDS	809211	809675	.	+	0	ID=DL20404_00790;gene=lrp;inference=ab initio prediction:Prodigal:2.60,similar to AA sequence:RefSeq:YP_002002138.1,similar to AA sequence:UniProtKB:P0ACJ0,protein motif:CLUSTERS:PRK11169,protein motif:Pfam:PF01037.15;locus_tag=DL20404_00790;product=putative AsnC-family transcriptional regulator,Leucine-responsive regulatory protein,leucine-responsive transcriptional regulator,AsnC family;protein…
DL20404|SC|contig000001	Prodigal:2.60	CDS	810265	810921	.	+	0	ID=DL20404_00791;gene=dsbB;inference=ab initio prediction:Prodigal:2.60,similar to AA sequence:RefSeq:YP_001599665.1,protein motif:CLUSTERS:PRK04388,protein motif:Pfam:PF02600.10;locus_tag=DL20404_00791;product=disulfide bond formation protein DsbB,disulfide bond formation protein B,Disulfide bond formation protein DsbB;protein_id=gnl|SC|DL20404_00791
DL20404|SC|contig000001	Prodigal:2.60	CDS	810980	811708	.	-	0	ID=DL20404_00792;gene=pmpR;inference=ab initio prediction:Prodigal:2.60,similar to AA sequence:UniProtKB:Q51423,protein motif:CLUSTERS:PRK00110,protein motif:TIGRFAMs:TIGR01033,protein motif:Pfam:PF01709.14;locus_tag=DL20404_00792;product=Transcriptional regulatory protein PmpR,hypothetical protein,DNA-binding regulatory protein%2C YebC/PmpR family,Domain of unknown function DUF28;protein_id=gnl|…
DL20404|SC|contig000001	Prodigal:2.60	CDS	812035	813453	.	+	0	ID=DL20404_00793;inference=ab initio prediction:Prodigal:2.60,similar to AA sequence:RefSeq:YP_208356.1,protein motif:Cdd:COG1115,protein motif:TIGRFAMs:TIGR00835,protein motif:Pfam:PF01235.11;locus_tag=DL20404_00793;product=amino-acid transporter sodium/alanine symporter,Na+/alanine symporter,amino acid carrier protein,Sodium:alanine symporter family;protein_id=gnl|SC|DL20404_00793
DL20404|SC|contig000001	Prodigal:2.60	CDS	813517	814143	.	-	0	ID=DL20404_00794;gene=yqfA;inference=ab initio prediction:Prodigal:2.60,similar to AA sequence:RefSeq:YP_002002131.1,similar to AA sequence:UniProtKB:P67153,protein motif:CLUSTERS:PRK15087,protein motif:Cdd:COG1272,protein motif:TIGRFAMs:TIGR01065,protein motif:Pfam:PF03006.14;locus_tag=DL20404_00794;product=Hemolysin%2C putative,hypothetical protein,hemolysin,Predicted membrane protein%2C hemoly…
DL20404|SC|contig000001	Prodigal:2.60	CDS	814286	815626	.	+	0	ID=DL20404_00795;inference=ab initio prediction:Prodigal:2.60,similar to AA sequence:RefSeq:YP_003083621.1,similar to AA sequence:UniProtKB:Q9JYD0,protein motif:Pfam:PF11067.2;locus_tag=DL20404_00795;product=putative inner membrane protein,Uncharacterized membrane protein NMB1645,Protein of unknown function (DUF2868);protein_id=gnl|SC|DL20404_00795
DL20404|SC|contig000001	Prodigal:2.60	CDS	815700	817094	.	+	0	ID=DL20404_00796;inference=ab initio prediction:Prodigal:2.60,similar to AA sequence:RefSeq:YP_001599660.1,protein motif:Cdd:COG3596,protein motif:TIGRFAMs:TIGR00231,protein motif:Pfam:PF11981.2;locus_tag=DL20404_00796;product=integral membrane protein,Predicted GTPase,small GTP-binding protein domain,Domain of unknown function (DUF3482);protein_id=gnl|SC|DL20404_00796
DL20404|SC|contig000001	Prodigal:2.60	CDS	817306	820194	.	-	0	ID=DL20404_00797;gene=infB;inference=ab initio prediction:Prodigal:2.60,similar to AA sequence:RefSeq:YP_004048265.1,similar to AA sequence:UniProtKB:P0A705,protein motif:CLUSTERS:PRK05306,protein motif:Cdd:COG0073,protein motif:TIGRFAMs:TIGR00487,protein motif:Pfam:PF11987.2;locus_tag=DL20404_00797;product=initiation factor IF2,Translation initiation factor IF-2,translation initiation factor IF-…
DL20404|SC|contig000001	Prodigal:2.60	CDS	820206	821708	.	-	0	ID=DL20404_00798;gene=nusA;inference=ab initio prediction:Prodigal:2.60,similar to AA sequence:RefSeq:YP_975527.1,similar to AA sequence:UniProtKB:P0AFF6,protein motif:CLUSTERS:PRK09202,protein motif:Cdd:COG0195,protein motif:TIGRFAMs:TIGR01953,protein motif:Pfam:PF08529.5;locus_tag=DL20404_00798;product=transcription elongation factor NusA,N utilization substance protein A,transcription elongati…
DL20404|SC|contig000001	Prodigal:2.60	CDS	821736	822167	.	-	0	ID=DL20404_00799;gene=rimP;inference=ab initio prediction:Prodigal:2.60,similar to AA sequence:UniProtKB:P0A8A8,protein motif:CLUSTERS:PRK00092,protein motif:Pfam:PF02576.11;locus_tag=DL20404_00799;product=Ribosome maturation factor RimP,ribosome maturation protein RimP,Uncharacterised BCR%2C YhbC family COG0779;protein_id=gnl|SC|DL20404_00799
DL20404|SC|contig000001	Prodigal:2.60	CDS	822532	823638	.	+	0	ID=DL20404_00800;eC_number=2.6.1.52;gene=serC;inference=ab initio prediction:Prodigal:2.60,similar to AA sequence:RefSeq:YP_001599656.1,similar to AA sequence:UniProtKB:Q59196,protein motif:CLUSTERS:PRK05355,protein motif:Cdd:COG1932,protein motif:TIGRFAMs:TIGR01364,protein motif:Pfam:PF00266.1;locus_tag=DL20404_00800;product=phosphoserine aminotransferase,Phosphoserine aminotransferase,3-phospho…
DL20404|SC|contig000001	Prodigal:2.60	CDS	824041	825675	.	+	0	ID=DL20404_00801;eC_number=2.7.-.-;gene=eptA;inference=ab initio prediction:Prodigal:2.60,similar to AA sequence:RefSeq:YP_005890006.1,similar to AA sequence:UniProtKB:P36555,protein motif:CLUSTERS:PRK11598,protein motif:Cdd:COG2194,protein motif:Pfam:PF00884.17;locus_tag=DL20404_00801;product=YhbX/YhjW/YijP/YjdB family protein,Phosphoethanolamine transferase eptA,putative metal dependent hydrola…
DL20404|SC|contig000001	Prodigal:2.60	CDS	825751	826308	.	+	0	ID=DL20404_00802;eC_number=1.-.-.-;gene=ydjA;inference=ab initio prediction:Prodigal:2.60,similar to AA sequence:RefSeq:YP_004048270.1,similar to AA sequence:UniProtKB:P0ACY1,protein motif:CLUSTERS:PRK10828,protein motif:TIGRFAMs:TIGR02476,protein motif:Pfam:PF00881.18;locus_tag=DL20404_00802;product=nitroreductase,Putative NAD(P)H nitroreductase ydjA,putative oxidoreductase,5%2C6-dimethylbenzimi…
DL20404|SC|contig000001	Prodigal:2.60	CDS	826326	826535	.	+	0	ID=DL20404_00803;inference=ab initio prediction:Prodigal:2.60;locus_tag=DL20404_00803;product=hypothetical protein;protein_id=gnl|SC|DL20404_00803
DL20404|SC|contig000001	Prodigal:2.60	CDS	826509	827300	.	-	0	ID=DL20404_00804;gene=opaD_1;inference=ab initio prediction:Prodigal:2.60,similar to AA sequence:RefSeq:YP_005891720.1,similar to AA sequence:UniProtKB:P09888,protein motif:Cdd:COG3637,protein motif:Pfam:PF02462.9;locus_tag=DL20404_00804;product=Opacity protein opA58,Outer membrane protein P.IIC precursor,Opacity protein and related surface antigens,Opacity family porin protein;protein_id=gnl|SC|…
DL20404|SC|contig000001	Prodigal:2.60	CDS	828444	829199	.	-	0	ID=DL20404_00805;eC_number=2.7.11.1;gene=pkn1;inference=ab initio prediction:Prodigal:2.60,similar to AA sequence:UniProtKB:O84147,protein motif:TIGRFAMs:TIGR03440,protein motif:Pfam:PF03781.10;locus_tag=DL20404_00805;product=Serine/threonine-protein kinase pkn1,aerobic sulfatase maturase family protein,Formylglycine-generating sulfatase enzyme;protein_id=gnl|SC|DL20404_00805
DL20404|SC|contig000001	Prodigal:2.60	CDS	829324	830496	.	-	0	ID=DL20404_00806;eC_number=1.7.2.1,1.7.2.1;gene=aniA;inference=ab initio prediction:Prodigal:2.60,similar to AA sequence:RefSeq:YP_208345.1,similar to AA sequence:UniProtKB:Q02219,protein motif:CLUSTERS:PRK10965,protein motif:Cdd:COG4263,protein motif:TIGRFAMs:TIGR02376,protein motif:Pfam:PF07732.9;locus_tag=DL20404_00806;product=nitrite reductase,Copper-containing nitrite reductase precursor,mul…
DL20404|SC|contig000001	Prodigal:2.60	CDS	830870	833125	.	+	0	ID=DL20404_00807;eC_number=1.7.2.5,1.7.2.5;gene=nor;inference=ab initio prediction:Prodigal:2.60,similar to AA sequence:RefSeq:YP_004048273.1,similar to AA sequence:UniProtKB:P98008,protein motif:Cdd:COG3256,protein motif:Pfam:PF00115.14;locus_tag=DL20404_00807;product=nitric oxide reductase,Nitric oxide reductase subunit B,Nitric oxide reductase large subunit,Cytochrome C and Quinol oxidase poly…
DL20404|SC|contig000001	Prodigal:2.60	CDS	833304	833837	.	+	0	ID=DL20404_00808;gene=gpxA;inference=ab initio prediction:Prodigal:2.60,similar to AA sequence:RefSeq:YP_001599646.1,similar to AA sequence:UniProtKB:P99097,protein motif:CLUSTERS:PRK10606,protein motif:TIGRFAMs:TIGR02540,protein motif:Pfam:PF00255.13;locus_tag=DL20404_00808;product=glutathione peroxidase,Glutathione peroxidase homolog BsaA,putative glutathione peroxidase,putative glutathione per…
DL20404|SC|contig000001	Prodigal:2.60	CDS	833900	835084	.	-	0	ID=DL20404_00809;eC_number=3.4.17.13,3.4.17.13;gene=ldcA;inference=ab initio prediction:Prodigal:2.60,similar to AA sequence:RefSeq:YP_005892288.1,similar to AA sequence:UniProtKB:P76008,protein motif:CLUSTERS:PRK11253,protein motif:Pfam:PF02016.9;locus_tag=DL20404_00809;product=putative muramoyltetrapeptide carboxypeptidase (LD-carboxypeptidase A),Murein tetrapeptide carboxypeptidase,L%2CD-carbo…
DL20404|SC|contig000001	Prodigal:2.60	CDS	835124	835528	.	-	0	ID=DL20404_00810;inference=ab initio prediction:Prodigal:2.60,similar to AA sequence:RefSeq:YP_003083607.1,protein motif:Pfam:PF01230.1;locus_tag=DL20404_00810;product=putative HIT domain protein,HIT domain;protein_id=gnl|SC|DL20404_00810
DL20404|SC|contig000001	Prodigal:2.60	CDS	837102	837626	.	-	0	ID=DL20404_00811;eC_number=3.1.26.4;gene=rnhA;inference=ab initio prediction:Prodigal:2.60,similar to AA sequence:RefSeq:YP_002002645.1,similar to AA sequence:UniProtKB:P0A7Y4,protein motif:CLUSTERS:PRK00203,protein motif:Cdd:COG3341,protein motif:Pfam:PF00075.18;locus_tag=DL20404_00811;product=ribonuclease H,Ribonuclease HI,ribonuclease H,Predicted double-stranded RNA/RNA-DNA hybrid binding prot…
DL20404|SC|contig000001	Prodigal:2.60	CDS	837652	838044	.	+	0	ID=DL20404_00812;eC_number=2.1.1.-;gene=tehB;inference=ab initio prediction:Prodigal:2.60,similar to AA sequence:RefSeq:YP_208239.1,similar to AA sequence:UniProtKB:P45134,protein motif:CLUSTERS:PRK12335,protein motif:Cdd:COG3615,protein motif:TIGRFAMs:TIGR00477,protein motif:Pfam:PF09313.5;locus_tag=DL20404_00812;product=tellurite resistance protein TehB,Tellurite resistance protein TehB homolog…
DL20404|SC|contig000001	Prodigal:2.60	CDS	838191	838601	.	-	0	ID=DL20404_00813;inference=ab initio prediction:Prodigal:2.60,similar to AA sequence:RefSeq:YP_005894356.1,protein motif:Pfam:PF01609.15;locus_tag=DL20404_00813;product=transposase IS4 family,Transposase DDE domain;protein_id=gnl|SC|DL20404_00813
DL20404|SC|contig000001	Prodigal:2.60	CDS	839021	839326	.	-	0	ID=DL20404_00814;inference=ab initio prediction:Prodigal:2.60,similar to AA sequence:RefSeq:YP_005902535.1,protein motif:Pfam:PF05598.5;locus_tag=DL20404_00814;product=IS1106 transposase,Transposase domain (DUF772);protein_id=gnl|SC|DL20404_00814
DL20404|SC|contig000001	Prodigal:2.60	CDS	839770	840576	.	+	0	ID=DL20404_00815;eC_number=2.7.1.49;gene=thiD;inference=ab initio prediction:Prodigal:2.60,similar to AA sequence:RefSeq:YP_002002643.1,similar to AA sequence:UniProtKB:O31620,protein motif:CLUSTERS:PRK06427,protein motif:Cdd:COG0352,protein motif:TIGRFAMs:TIGR00097,protein motif:Pfam:PF08543.6;locus_tag=DL20404_00815;product=phosphomethylpyrimidine kinase,Hydroxymethylpyrimidine/phosphomethylpyr…
DL20404|SC|contig000001	Aragorn:1.2.36	tRNA	841176	841251	.	-	0	ID=DL20404_00816;inference=COORDINATES:profile:Aragorn:1.2.36;locus_tag=DL20404_00816;product=tRNA-Glu(ttc)
DL20404|SC|contig000001	Prodigal:2.60	CDS	841707	842594	.	+	0	ID=DL20404_00817;inference=ab initio prediction:Prodigal:2.60,similar to AA sequence:RefSeq:YP_001598195.1,protein motif:Cdd:COG2826,protein motif:Pfam:PF00665.20;locus_tag=DL20404_00817;product=transposase for IS1655,Transposase and inactivated derivatives%2C IS30 family,Integrase core domain;protein_id=gnl|SC|DL20404_00817
DL20404|SC|contig000001	Prodigal:2.60	CDS	842927	844339	.	-	0	ID=DL20404_00818;gene=trkA;inference=ab initio prediction:Prodigal:2.60,similar to AA sequence:RefSeq:YP_001599637.1,similar to AA sequence:UniProtKB:P0AGI8,protein motif:CLUSTERS:PRK09496,protein motif:Cdd:COG4651,protein motif:Pfam:PF02254.12;locus_tag=DL20404_00818;product=potassium transporter peripheral membrane protein,Trk system potassium uptake protein trkA,potassium transporter periphera…
DL20404|SC|contig000001	Prodigal:2.60	CDS	844437	845960	.	-	0	ID=DL20404_00819;eC_number=4.2.1.2,4.2.1.2;gene=fumA;inference=ab initio prediction:Prodigal:2.60,similar to AA sequence:RefSeq:YP_975511.1,similar to AA sequence:UniProtKB:P14407,protein motif:CLUSTERS:PRK06246,protein motif:Cdd:COG1838,protein motif:TIGRFAMs:TIGR00722,protein motif:Pfam:PF05681.8;locus_tag=DL20404_00819;product=fumarate hydratase,Fumarate hydratase class I%2C anaerobic,fumarate…
DL20404|SC|contig000001	Prodigal:2.60	CDS	846267	847073	.	-	0	ID=DL20404_00820;gene=artI;inference=ab initio prediction:Prodigal:2.60,similar to AA sequence:RefSeq:YP_208231.1,similar to AA sequence:UniProtKB:P30859,protein motif:CLUSTERS:PRK15007,protein motif:TIGRFAMs:TIGR01096,protein motif:Pfam:PF00497.14;locus_tag=DL20404_00820;product=ABC transporter periplasmic histidine-binding protein precursor,Putative ABC transporter arginine-binding protein 2 pr…
DL20404|SC|contig000001	Prodigal:2.60	CDS	847125	847376	.	-	0	ID=DL20404_00821;inference=ab initio prediction:Prodigal:2.60;locus_tag=DL20404_00821;product=hypothetical protein;protein_id=gnl|SC|DL20404_00821
DL20404|SC|contig000001	Prodigal:2.60	CDS	847476	848237	.	+	0	ID=DL20404_00822;inference=ab initio prediction:Prodigal:2.60;locus_tag=DL20404_00822;product=hypothetical protein;protein_id=gnl|SC|DL20404_00822
DL20404|SC|contig000001	Prodigal:2.60	CDS	848535	849704	.	+	0	ID=DL20404_00823;eC_number=2.5.1.-;gene=metZ;inference=ab initio prediction:Prodigal:2.60,similar to AA sequence:RefSeq:YP_005890414.1,similar to AA sequence:UniProtKB:P55218,protein motif:CLUSTERS:PRK08133,protein motif:Cdd:COG0276,protein motif:TIGRFAMs:TIGR01325,protein motif:Pfam:PF01053.14;locus_tag=DL20404_00823;product=putative O-succinylhomoserine sulfhydrolase,O-succinylhomoserine sulfhy…
DL20404|SC|contig000001	Prodigal:2.60	CDS	849790	849996	.	+	0	ID=DL20404_00824;inference=ab initio prediction:Prodigal:2.60,protein motif:Pfam:PF10981.2;locus_tag=DL20404_00824;product=Protein of unknown function (DUF2788);protein_id=gnl|SC|DL20404_00824
DL20404|SC|contig000001	Prodigal:2.60	CDS	851445	852197	.	-	0	ID=DL20404_00825;eC_number=2.1.1.-;gene=rsmJ;inference=ab initio prediction:Prodigal:2.60,similar to AA sequence:UniProtKB:P72077,protein motif:CLUSTERS:PRK10742,protein motif:Pfam:PF04445.7;locus_tag=DL20404_00825;product=Ribosomal RNA small subunit methyltransferase J,putative methyltransferase,Protein of unknown function (DUF548);protein_id=gnl|SC|DL20404_00825
DL20404|SC|contig000001	Prodigal:2.60	CDS	852301	852768	.	-	0	ID=DL20404_00826;gene=regA;inference=ab initio prediction:Prodigal:2.60,similar to AA sequence:RefSeq:YP_001599629.1,similar to AA sequence:UniProtKB:Q53228,protein motif:CLUSTERS:PRK11361,protein motif:Cdd:COG4565,protein motif:TIGRFAMs:TIGR01818,protein motif:Pfam:PF00072.18;locus_tag=DL20404_00826;product=two component response regulator,Response regulator prrA,acetoacetate metabolism regulato…
DL20404|SC|contig000001	Prodigal:2.60	CDS	852820	854337	.	-	0	ID=DL20404_00827;eC_number=2.7.3.-,2.7.13.3;gene=kinA;inference=ab initio prediction:Prodigal:2.60,similar to AA sequence:RefSeq:YP_005902149.1,similar to AA sequence:UniProtKB:P16497,protein motif:CLUSTERS:PRK11360,protein motif:Cdd:COG4191,protein motif:TIGRFAMs:TIGR02966,protein motif:Pfam:PF00512.19;locus_tag=DL20404_00827;product=sensor histidine kinase,Sporulation kinase A,sensory histidine…
DL20404|SC|contig000001	Prodigal:2.60	CDS	854358	856655	.	-	0	ID=DL20404_00828;eC_number=5.99.1.-;gene=parC;inference=ab initio prediction:Prodigal:2.60,similar to AA sequence:RefSeq:YP_208330.1,similar to AA sequence:UniProtKB:P0AFI2,protein motif:CLUSTERS:PRK05561,protein motif:Cdd:COG0188,protein motif:TIGRFAMs:TIGR01062,protein motif:Pfam:PF00521.1;locus_tag=DL20404_00828;product=DNA topoisomerase IV subunit A,DNA topoisomerase 4 subunit A,DNA topoisome…
DL20404|SC|contig000001	Prodigal:2.60	CDS	856958	857641	.	+	0	ID=DL20404_00829;eC_number=5.4.2.1,5.4.2.1;gene=gpmA;inference=ab initio prediction:Prodigal:2.60,similar to AA sequence:RefSeq:YP_208329.1,similar to AA sequence:UniProtKB:Q5XB88,protein motif:CLUSTERS:PRK14118,protein motif:TIGRFAMs:TIGR01258,protein motif:Pfam:PF00300.1;locus_tag=DL20404_00829;product=phosphoglyceromutase,2%2C3-bisphosphoglycerate-dependent phosphoglycerate mutase,phosphoglyce…
DL20404|SC|contig000001	Prodigal:2.60	CDS	857715	858659	.	-	0	ID=DL20404_00830;gene=tehA;inference=ab initio prediction:Prodigal:2.60,similar to AA sequence:RefSeq:YP_005878213.1,similar to AA sequence:UniProtKB:P25396,protein motif:CLUSTERS:PRK10764,protein motif:TIGRFAMs:TIGR00816,protein motif:Pfam:PF03595.11;locus_tag=DL20404_00830;product=putative tellurite resistance protein TehA,Tellurite resistance protein tehA,potassium-tellurite ethidium and profl…
DL20404|SC|contig000001	Prodigal:2.60	CDS	858836	859285	.	+	0	ID=DL20404_00831;inference=ab initio prediction:Prodigal:2.60,similar to AA sequence:RefSeq:YP_005879129.1,protein motif:Pfam:PF01548.11;locus_tag=DL20404_00831;product=IS110 family transposase,Transposase;protein_id=gnl|SC|DL20404_00831
DL20404|SC|contig000001	Prodigal:2.60	CDS	859352	859792	.	+	0	ID=DL20404_00832;inference=ab initio prediction:Prodigal:2.60,similar to AA sequence:RefSeq:YP_005894339.1,protein motif:Pfam:PF02371.10;locus_tag=DL20404_00832;product=putative transposase,Transposase IS116/IS110/IS902 family;protein_id=gnl|SC|DL20404_00832
DL20404|SC|contig000001	Prodigal:2.60	CDS	859866	860582	.	-	0	ID=DL20404_00833;inference=ab initio prediction:Prodigal:2.60,similar to AA sequence:RefSeq:YP_001600178.1,protein motif:Pfam:PF01609.15;locus_tag=DL20404_00833;product=IS1106A3 transposase,Transposase DDE domain;protein_id=gnl|SC|DL20404_00833
DL20404|SC|contig000001	Prodigal:2.60	CDS	860709	861026	.	-	0	ID=DL20404_00834;inference=ab initio prediction:Prodigal:2.60,similar to AA sequence:RefSeq:YP_005900601.1,protein motif:Pfam:PF05598.5;locus_tag=DL20404_00834;product=IS1106 transposase,Transposase domain (DUF772);protein_id=gnl|SC|DL20404_00834
DL20404|SC|contig000001	Prodigal:2.60	CDS	861657	862808	.	+	0	ID=DL20404_00835;eC_number=2.1.1.37,2.1.1.37;gene=bspRIM;inference=ab initio prediction:Prodigal:2.60,similar to AA sequence:RefSeq:YP_005878214.1,similar to AA sequence:UniProtKB:P13906,protein motif:CLUSTERS:PRK10458,protein motif:TIGRFAMs:TIGR00675,protein motif:Pfam:PF00145.11;locus_tag=DL20404_00835;product=putative modification methylase (cytosine-specific methyltransferase),Modification me…
DL20404|SC|contig000001	Prodigal:2.60	CDS	862862	863884	.	+	0	ID=DL20404_00836;inference=ab initio prediction:Prodigal:2.60,similar to AA sequence:RefSeq:YP_003083586.1;locus_tag=DL20404_00836;product=putative type II restriction endonuclease;protein_id=gnl|SC|DL20404_00836
DL20404|SC|contig000001	Prodigal:2.60	CDS	863973	866630	.	-	0	ID=DL20404_00837;eC_number=6.1.1.7;gene=alaS;inference=ab initio prediction:Prodigal:2.60,similar to AA sequence:RefSeq:YP_005889010.1,similar to AA sequence:UniProtKB:P00957,protein motif:CLUSTERS:PRK00252,protein motif:Cdd:COG0013,protein motif:TIGRFAMs:TIGR00344,protein motif:Pfam:PF01411.13;locus_tag=DL20404_00837;product=alanyl-tRNA synthetase,Alanine--tRNA ligase,alanyl-tRNA synthetase,Alan…
DL20404|SC|contig000001	Prodigal:2.60	CDS	866802	867932	.	+	0	ID=DL20404_00838;gene=potF_1;inference=ab initio prediction:Prodigal:2.60,similar to AA sequence:RefSeq:YP_208324.1,similar to AA sequence:UniProtKB:P31133,protein motif:CLUSTERS:PRK10682,protein motif:Cdd:COG4134,protein motif:Pfam:PF01547.19;locus_tag=DL20404_00838;product=ABC transporter periplasmic binding protein%2C polyamine,Putrescine-binding periplasmic protein precursor,putrescine transp…
DL20404|SC|contig000001	Prodigal:2.60	CDS	867973	868836	.	-	0	ID=DL20404_00839;inference=ab initio prediction:Prodigal:2.60,protein motif:Cdd:COG5006,protein motif:TIGRFAMs:TIGR00950,protein motif:Pfam:PF00892.14;locus_tag=DL20404_00839;product=Predicted permease%2C DMT superfamily,carboxylate/amino acid/amine transporter,EamA-like transporter family;protein_id=gnl|SC|DL20404_00839
DL20404|SC|contig000001	Prodigal:2.60	CDS	869022	869510	.	+	0	ID=DL20404_00840;inference=ab initio prediction:Prodigal:2.60,similar to AA sequence:RefSeq:NP_274598.2;locus_tag=DL20404_00840;product=lipoprotein;protein_id=gnl|SC|DL20404_00840
DL20404|SC|contig000001	Prodigal:2.60	CDS	869664	870476	.	-	0	ID=DL20404_00841;gene=mtrA;inference=ab initio prediction:Prodigal:2.60,similar to AA sequence:RefSeq:YP_001599618.1,protein motif:CLUSTERS:PRK09393,protein motif:Cdd:COG2169,protein motif:Pfam:PF12852.1;locus_tag=DL20404_00841;product=AraC family transcription regulator,transcriptional activator FtrA,Adenosine deaminase,Cupin;protein_id=gnl|SC|DL20404_00841
DL20404|SC|contig000001	Prodigal:2.60	CDS	870605	870940	.	+	0	ID=DL20404_00842;eC_number=4.1.1.44;inference=ab initio prediction:Prodigal:2.60,similar to AA sequence:RefSeq:YP_005894329.1,protein motif:TIGRFAMs:TIGR00778,protein motif:Pfam:PF02627.1;locus_tag=DL20404_00842;product=4-carboxymuconolactone decarboxylase,alkylhydroperoxidase AhpD family core domain,Carboxymuconolactone decarboxylase family;protein_id=gnl|SC|DL20404_00842
DL20404|SC|contig000001	Prodigal:2.60	CDS	871271	871573	.	+	0	ID=DL20404_00843;inference=ab initio prediction:Prodigal:2.60;locus_tag=DL20404_00843;product=hypothetical protein;protein_id=gnl|SC|DL20404_00843
DL20404|SC|contig000001	Prodigal:2.60	CDS	871800	872363	.	+	0	ID=DL20404_00844;eC_number=2.7.8.5;gene=pgsA;inference=ab initio prediction:Prodigal:2.60,similar to AA sequence:RefSeq:YP_001599615.1,similar to AA sequence:UniProtKB:P0ABF8,protein motif:CLUSTERS:PRK10832,protein motif:TIGRFAMs:TIGR00560,protein motif:Pfam:PF01066.15;locus_tag=DL20404_00844;product=CDP-diacylglycerol--glycerol-3-phosphate 3-phosphatidyltransferase,CDP-diacylglycerol--glycerol-3…
DL20404|SC|contig000001	Aragorn:1.2.36	tRNA	872443	872518	.	+	0	ID=DL20404_00845;inference=COORDINATES:profile:Aragorn:1.2.36;locus_tag=DL20404_00845;product=tRNA-Gly(gcc)
DL20404|SC|contig000001	Aragorn:1.2.36	tRNA	872544	872619	.	+	0	ID=DL20404_00846;inference=COORDINATES:profile:Aragorn:1.2.36;locus_tag=DL20404_00846;product=tRNA-Gly(gcc)
DL20404|SC|contig000001	Aragorn:1.2.36	tRNA	872643	872718	.	+	0	ID=DL20404_00847;inference=COORDINATES:profile:Aragorn:1.2.36;locus_tag=DL20404_00847;product=tRNA-Gly(gcc)
DL20404|SC|contig000001	Aragorn:1.2.36	tRNA	872740	872815	.	+	0	ID=DL20404_00848;inference=COORDINATES:profile:Aragorn:1.2.36;locus_tag=DL20404_00848;product=tRNA-Gly(gcc)
DL20404|SC|contig000001	Aragorn:1.2.36	tRNA	872841	872914	.	+	0	ID=DL20404_00849;inference=COORDINATES:profile:Aragorn:1.2.36;locus_tag=DL20404_00849;product=tRNA-Cys(gca)
DL20404|SC|contig000001	Aragorn:1.2.36	tRNA	873017	873106	.	+	0	ID=DL20404_00850;inference=COORDINATES:profile:Aragorn:1.2.36;locus_tag=DL20404_00850;product=tRNA-Leu(taa)
DL20404|SC|contig000001	Prodigal:2.60	CDS	873162	874262	.	+	0	ID=DL20404_00851;eC_number=3.4.21.-;gene=sohB;inference=ab initio prediction:Prodigal:2.60,similar to AA sequence:RefSeq:YP_002000886.1,similar to AA sequence:UniProtKB:P0AG14,protein motif:CLUSTERS:PRK11778,protein motif:TIGRFAMs:TIGR00706,protein motif:Pfam:PF08496.4;locus_tag=DL20404_00851;product=putative periplasmic protease,Probable protease sohB,putative inner membrane peptidase,signal pep…
DL20404|SC|contig000001	Prodigal:2.60	CDS	874313	875176	.	-	0	ID=DL20404_00852;inference=ab initio prediction:Prodigal:2.60,similar to AA sequence:RefSeq:YP_001599613.1;locus_tag=DL20404_00852;product=integral membrane protein;protein_id=gnl|SC|DL20404_00852
DL20404|SC|contig000001	Prodigal:2.60	CDS	875444	876448	.	-	0	ID=DL20404_00853;inference=ab initio prediction:Prodigal:2.60,similar to AA sequence:RefSeq:YP_001598391.1,protein motif:Pfam:PF01609.15;locus_tag=DL20404_00853;product=IS1106A3 transposase,Transposase DDE domain;protein_id=gnl|SC|DL20404_00853
DL20404|SC|contig000001	Prodigal:2.60	CDS	876479	876841	.	-	0	ID=DL20404_00854;gene=sarZ;inference=ab initio prediction:Prodigal:2.60,similar to AA sequence:RefSeq:YP_975487.1,similar to AA sequence:UniProtKB:Q2FVN3,protein motif:TIGRFAMs:TIGR02337,protein motif:Pfam:PF01047.16;locus_tag=DL20404_00854;product=transcriptional regulator,Staphylococcal accessory regulator Z,homoprotocatechuate degradation operon regulator%2C HpaR,MarR family;protein_id=gnl|SC|…
DL20404|SC|contig000001	Prodigal:2.60	CDS	877119	877988	.	-	0	ID=DL20404_00855;eC_number=1.1.1.291;gene=Hgd;inference=ab initio prediction:Prodigal:2.60,similar to AA sequence:RefSeq:YP_002000889.1,similar to AA sequence:UniProtKB:Q0QLF5,protein motif:CLUSTERS:PRK11559,protein motif:Cdd:COG3395,protein motif:TIGRFAMs:TIGR01505,protein motif:Pfam:PF03446.9;locus_tag=DL20404_00855;product=3-hydroxyacid dehydrogenase,2-(hydroxymethyl)glutarate dehydrogenase,ta…
DL20404|SC|contig000001	Prodigal:2.60	CDS	878083	879000	.	-	0	ID=DL20404_00856;eC_number=4.2.1.19;gene=hisB;inference=ab initio prediction:Prodigal:2.60,similar to AA sequence:RefSeq:YP_005878226.1,similar to AA sequence:UniProtKB:P06987,protein motif:CLUSTERS:PRK00951,protein motif:Cdd:COG0131,protein motif:Pfam:PF00475.12;locus_tag=DL20404_00856;product=imidazoleglycerol-phosphate dehydratase (IGPD),Histidine biosynthesis bifunctional protein hisB,imidazo…
DL20404|SC|contig000001	Prodigal:2.60	CDS	878997	880094	.	-	0	ID=DL20404_00857;eC_number=2.6.1.9;gene=hisC;inference=ab initio prediction:Prodigal:2.60,similar to AA sequence:RefSeq:YP_001599609.1,similar to AA sequence:UniProtKB:Q46WL3,protein motif:CLUSTERS:PRK04870,protein motif:Cdd:COG0141,protein motif:TIGRFAMs:TIGR01141,protein motif:Pfam:PF00155.15;locus_tag=DL20404_00857;product=histidinol-phosphate aminotransferase,Histidinol-phosphate aminotransfe…
DL20404|SC|contig000001	Prodigal:2.60	CDS	880140	881429	.	-	0	ID=DL20404_00858;eC_number=1.1.1.23,1.1.1.23;gene=hisD;inference=ab initio prediction:Prodigal:2.60,similar to AA sequence:RefSeq:YP_208311.1,similar to AA sequence:UniProtKB:Q4KI73,protein motif:CLUSTERS:PRK00877,protein motif:Cdd:COG0141,protein motif:TIGRFAMs:TIGR00069,protein motif:Pfam:PF00815.14;locus_tag=DL20404_00858;product=histidinol dehydrogenase,Histidinol dehydrogenase,bifunctional h…
DL20404|SC|contig000001	Prodigal:2.60	CDS	881426	882325	.	-	0	ID=DL20404_00859;inference=ab initio prediction:Prodigal:2.60;locus_tag=DL20404_00859;product=hypothetical protein;protein_id=gnl|SC|DL20404_00859
DL20404|SC|contig000001	Prodigal:2.60	CDS	882429	883082	.	-	0	ID=DL20404_00860;eC_number=2.4.2.17;gene=hisG;inference=ab initio prediction:Prodigal:2.60,similar to AA sequence:RefSeq:YP_002000894.1,similar to AA sequence:UniProtKB:O34520,protein motif:CLUSTERS:PRK01686,protein motif:Cdd:COG0040,protein motif:TIGRFAMs:TIGR00070,protein motif:Pfam:PF01634.12;locus_tag=DL20404_00860;product=ATP phosphoribosyltransferase,ATP phosphoribosyltransferase,ATP phosph…
DL20404|SC|contig000001	Prodigal:2.60	CDS	883161	883814	.	-	0	ID=DL20404_00861;gene=ypmQ;inference=ab initio prediction:Prodigal:2.60,similar to AA sequence:RefSeq:YP_005883163.1,similar to AA sequence:UniProtKB:P54178,protein motif:CLUSTERS:PRK03147,protein motif:Pfam:PF02630.8;locus_tag=DL20404_00861;product=putative lipoprotein,BsSco,thiol-disulfide oxidoreductase,SCO1/SenC;protein_id=gnl|SC|DL20404_00861
DL20404|SC|contig000001	Aragorn:1.2.36	tRNA	884091	884175	.	+	0	ID=DL20404_00862;inference=COORDINATES:profile:Aragorn:1.2.36;locus_tag=DL20404_00862;product=tRNA-Leu(caa)
DL20404|SC|contig000001	Prodigal:2.60	CDS	884935	886662	.	+	0	ID=DL20404_00863;eC_number=2.2.1.6,2.2.1.6;gene=ilvI;inference=ab initio prediction:Prodigal:2.60,similar to AA sequence:RefSeq:YP_208307.1,similar to AA sequence:UniProtKB:P00893,protein motif:CLUSTERS:PRK06965,protein motif:Cdd:COG3960,protein motif:TIGRFAMs:TIGR00118,protein motif:Pfam:PF02776.12;locus_tag=DL20404_00863;product=IlvI,Acetolactate synthase isozyme 3 large subunit,acetolactate sy…
DL20404|SC|contig000001	Prodigal:2.60	CDS	886673	887164	.	+	0	ID=DL20404_00864;eC_number=2.2.1.6,2.2.1.6;gene=ilvH;inference=ab initio prediction:Prodigal:2.60,similar to AA sequence:RefSeq:YP_208306.1,similar to AA sequence:UniProtKB:P00894,protein motif:CLUSTERS:PRK11895,protein motif:Cdd:COG3978,protein motif:TIGRFAMs:TIGR00119,protein motif:Pfam:PF10369.3;locus_tag=DL20404_00864;product=acetolactate synthase 3 regulatory subunit,Acetolactate synthase is…
DL20404|SC|contig000001	Prodigal:2.60	CDS	887231	887524	.	+	0	ID=DL20404_00865;eC_number=1.14.14.1,1.-.-.-;gene=ycnE;inference=ab initio prediction:Prodigal:2.60,similar to AA sequence:RefSeq:YP_005894313.1,similar to AA sequence:UniProtKB:P94425,protein motif:CLUSTERS:PRK10486,protein motif:Pfam:PF03992.10;locus_tag=DL20404_00865;product=antibiotic biosynthesis monooxygenase family protein,Putative monooxygenase ycnE,autoinducer-2 (AI-2) modifying protein …
DL20404|SC|contig000001	Prodigal:2.60	CDS	887604	888617	.	+	0	ID=DL20404_00866;eC_number=1.1.1.86;gene=ilvC;inference=ab initio prediction:Prodigal:2.60,similar to AA sequence:RefSeq:YP_002000901.1,similar to AA sequence:UniProtKB:Q9HVA2,protein motif:CLUSTERS:PRK05479,protein motif:TIGRFAMs:TIGR00465,protein motif:Pfam:PF07991.6;locus_tag=DL20404_00866;product=ketol-acid reductoisomerase,Ketol-acid reductoisomerase,ketol-acid reductoisomerase,ketol-acid re…
DL20404|SC|contig000001	Prodigal:2.60	CDS	888841	889836	.	-	0	ID=DL20404_00867;eC_number=2.1.3.3,2.1.3.3;gene=arcB;inference=ab initio prediction:Prodigal:2.60,similar to AA sequence:RefSeq:YP_208303.1,similar to AA sequence:UniProtKB:Q88P53,protein motif:CLUSTERS:PRK02102,protein motif:Cdd:COG0078,protein motif:TIGRFAMs:TIGR00658,protein motif:Pfam:PF00185.1;locus_tag=DL20404_00867;product=ornithine carbamoyltransferase,Ornithine carbamoyltransferase%2C ca…
DL20404|SC|contig000001	Prodigal:2.60	CDS	889978	892563	.	-	0	ID=DL20404_00868;eC_number=4.2.1.3,4.2.1.3;gene=acnB;inference=ab initio prediction:Prodigal:2.60,similar to AA sequence:RefSeq:YP_208302.1,similar to AA sequence:UniProtKB:P36683,protein motif:CLUSTERS:PRK09238,protein motif:Cdd:COG0065,protein motif:TIGRFAMs:TIGR00117,protein motif:Pfam:PF06434.7;locus_tag=DL20404_00868;product=bifunctional aconitate hydratase 2/2-methylisocitrate dehydratase,A…
DL20404|SC|contig000001	Prodigal:2.60	CDS	892874	893944	.	-	0	ID=DL20404_00869;gene=lptG;inference=ab initio prediction:Prodigal:2.60,similar to AA sequence:RefSeq:YP_003083547.1,similar to AA sequence:UniProtKB:P0ADC6,protein motif:CLUSTERS:PRK15071,protein motif:Cdd:COG0795,protein motif:Pfam:PF03739.8;locus_tag=DL20404_00869;product=putative permease,Lipopolysaccharide export system permease protein lptG,lipopolysaccharide ABC transporter permease,Predic…
DL20404|SC|contig000001	Prodigal:2.60	CDS	893941	895056	.	-	0	ID=DL20404_00870;gene=lptF;inference=ab initio prediction:Prodigal:2.60,similar to AA sequence:RefSeq:YP_005904125.1,similar to AA sequence:UniProtKB:P0AF98,protein motif:CLUSTERS:PRK15120,protein motif:Cdd:COG0795,protein motif:Pfam:PF03739.8;locus_tag=DL20404_00870;product=putative permease%2C YjgP/YjgQ family,Lipopolysaccharide export system permease protein lptF,lipopolysaccharide ABC transpo…
DL20404|SC|contig000001	Prodigal:2.60	CDS	895226	896632	.	+	0	ID=DL20404_00871;eC_number=3.4.11.1,3.4.11.1;gene=pepA;inference=ab initio prediction:Prodigal:2.60,similar to AA sequence:RefSeq:YP_208298.1,similar to AA sequence:UniProtKB:O86436,protein motif:CLUSTERS:PRK00913,protein motif:Pfam:PF00883.15;locus_tag=DL20404_00871;product=AmpA,Cytosol aminopeptidase,multifunctional aminopeptidase A,Cytosol aminopeptidase family%2C catalytic domain;protein_id=g…
DL20404|SC|contig000001	Prodigal:2.60	CDS	896695	897135	.	+	0	ID=DL20404_00872;inference=ab initio prediction:Prodigal:2.60,similar to AA sequence:RefSeq:YP_002000909.1,protein motif:CLUSTERS:PRK05728,protein motif:Pfam:PF04364.7;locus_tag=DL20404_00872;product=HolC protein,DNA polymerase III subunit chi,DNA polymerase III chi subunit%2C HolC;protein_id=gnl|SC|DL20404_00872
DL20404|SC|contig000001	Prodigal:2.60	CDS	897394	898200	.	+	0	ID=DL20404_00873;eC_number=5.2.1.8;gene=fkpA;inference=ab initio prediction:Prodigal:2.60,similar to AA sequence:RefSeq:YP_001599594.1,similar to AA sequence:UniProtKB:Q9JYI8,protein motif:CLUSTERS:PRK10902,protein motif:Cdd:COG0390,protein motif:TIGRFAMs:TIGR03516,protein motif:Pfam:PF01346.12;locus_tag=DL20404_00873;product=peptidyl-prolyl isomerase,Probable FKBP-type peptidyl-prolyl cis-trans …
DL20404|SC|contig000001	Prodigal:2.60	CDS	898211	898933	.	+	0	ID=DL20404_00874;eC_number=2.1.2.2;gene=purN;inference=ab initio prediction:Prodigal:2.60,similar to AA sequence:RefSeq:YP_002000911.1,similar to AA sequence:UniProtKB:P08179,protein motif:CLUSTERS:PRK05647,protein motif:Cdd:COG0299,protein motif:TIGRFAMs:TIGR00639,protein motif:Pfam:PF00551.13;locus_tag=DL20404_00874;product=putative phosphoribosylglycinamidetransformylase,Phosphoribosylglycinam…
DL20404|SC|contig000001	Prodigal:2.60	CDS	898952	899620	.	+	0	ID=DL20404_00875;inference=ab initio prediction:Prodigal:2.60,protein motif:Pfam:PF11306.2;locus_tag=DL20404_00875;product=Protein of unknown function (DUF3108);protein_id=gnl|SC|DL20404_00875
DL20404|SC|contig000001	Prodigal:2.60	CDS	899738	900160	.	+	0	ID=DL20404_00876;gene=yhfA;inference=ab initio prediction:Prodigal:2.60,similar to AA sequence:RefSeq:YP_005878256.1,similar to AA sequence:UniProtKB:P0ADX1,protein motif:CLUSTERS:PRK10738,protein motif:Pfam:PF02566.13;locus_tag=DL20404_00876;product=putative OsmC-like protein,hypothetical protein,hypothetical protein,OsmC-like protein;protein_id=gnl|SC|DL20404_00876
DL20404|SC|contig000001	Prodigal:2.60	CDS	900729	901445	.	+	0	ID=DL20404_00877;inference=ab initio prediction:Prodigal:2.60,similar to AA sequence:RefSeq:YP_208292.1,protein motif:CLUSTERS:PRK11534,protein motif:Cdd:COG1802,protein motif:TIGRFAMs:TIGR03338,protein motif:Pfam:PF07729.6;locus_tag=DL20404_00877;product=GntR family transcriptional regulator,DNA-binding transcriptional regulator CsiR,Transcriptional regulators,phosphonate utilization associated …
DL20404|SC|contig000001	Prodigal:2.60	CDS	901594	902496	.	+	0	ID=DL20404_00878;inference=ab initio prediction:Prodigal:2.60,protein motif:Pfam:PF03956.7;locus_tag=DL20404_00878;product=Membrane protein of unknown function (DUF340);protein_id=gnl|SC|DL20404_00878
DL20404|SC|contig000001	Prodigal:2.60	CDS	902539	903312	.	+	0	ID=DL20404_00879;gene=glpR;inference=ab initio prediction:Prodigal:2.60,similar to AA sequence:RefSeq:YP_208290.1,similar to AA sequence:UniProtKB:P0ACL0,protein motif:CLUSTERS:PRK10906,protein motif:Cdd:COG3444,protein motif:Pfam:PF00455.16;locus_tag=DL20404_00879;product=DeoR family transcriptional regulator,Glycerol-3-phosphate regulon repressor,DNA-binding transcriptional repressor GlpR,Phosp…
DL20404|SC|contig000001	Prodigal:2.60	CDS	903391	905112	.	+	0	ID=DL20404_00880;eC_number=6.1.1.18,6.1.1.18;gene=glnS;inference=ab initio prediction:Prodigal:2.60,similar to AA sequence:RefSeq:YP_208289.1,similar to AA sequence:UniProtKB:P00962,protein motif:CLUSTERS:PRK05347,protein motif:Cdd:COG0008,protein motif:TIGRFAMs:TIGR00440,protein motif:Pfam:PF00749.15;locus_tag=DL20404_00880;product=glutaminyl-tRNA synthetase,Glutamine--tRNA ligase,glutaminyl-tRN…
DL20404|SC|contig000001	Prodigal:2.60	CDS	905205	906161	.	+	0	ID=DL20404_00881;eC_number=6.3.2.3,6.3.2.3;gene=gshB;inference=ab initio prediction:Prodigal:2.60,similar to AA sequence:RefSeq:YP_208288.1,similar to AA sequence:UniProtKB:P04425,protein motif:CLUSTERS:PRK05246,protein motif:Cdd:COG0189,protein motif:TIGRFAMs:TIGR01380,protein motif:Pfam:PF02955.10;locus_tag=DL20404_00881;product=glutathione synthetase,Glutathione synthetase,glutathione syntheta…
DL20404|SC|contig000001	Prodigal:2.60	CDS	906473	906856	.	+	0	ID=DL20404_00882;eC_number=2.7.1.107,2.7.1.107;gene=dgkA;inference=ab initio prediction:Prodigal:2.60,similar to AA sequence:RefSeq:YP_208287.1,similar to AA sequence:UniProtKB:P0ABN1,protein motif:Pfam:PF01219.13;locus_tag=DL20404_00882;product=diacylglycerol kinase,Diacylglycerol kinase,Prokaryotic diacylglycerol kinase;protein_id=gnl|SC|DL20404_00882
DL20404|SC|contig000001	Prodigal:2.60	CDS	906971	907444	.	+	0	ID=DL20404_00883;inference=ab initio prediction:Prodigal:2.60,protein motif:Cdd:COG4549,protein motif:Pfam:PF04314.7;locus_tag=DL20404_00883;product=Uncharacterized protein conserved in bacteria,Protein of unknown function (DUF461);protein_id=gnl|SC|DL20404_00883
DL20404|SC|contig000001	Prodigal:2.60	CDS	907570	908673	.	+	0	ID=DL20404_00884;eC_number=2.1.1.61,2.8.1.-;gene=mnmA;inference=ab initio prediction:Prodigal:2.60,similar to AA sequence:RefSeq:YP_208285.1,similar to AA sequence:UniProtKB:P25745,protein motif:CLUSTERS:PRK00143,protein motif:Cdd:COG0037,protein motif:TIGRFAMs:TIGR00420,protein motif:Pfam:PF03054.1;locus_tag=DL20404_00884;product=tRNA-specific 2-thiouridylase MnmA,tRNA-specific 2-thiouridylase m…
DL20404|SC|contig000001	Prodigal:2.60	CDS	908744	910414	.	+	0	ID=DL20404_00885;eC_number=6.2.1.3,6.2.1.3;gene=fadD_1;inference=ab initio prediction:Prodigal:2.60,similar to AA sequence:RefSeq:YP_005883139.1,similar to AA sequence:UniProtKB:P69451,protein motif:CLUSTERS:PRK07059,protein motif:Cdd:COG1879,protein motif:TIGRFAMs:TIGR03205,protein motif:Pfam:PF00501.22;locus_tag=DL20404_00885;product=long-chain-fatty-acid--CoA-ligase,Long-chain-fatty-acid--CoA …
DL20404|SC|contig000001	Prodigal:2.60	CDS	910526	912160	.	+	0	ID=DL20404_00886;eC_number=6.3.4.2,6.3.4.2;gene=pyrG;inference=ab initio prediction:Prodigal:2.60,similar to AA sequence:RefSeq:YP_208283.1,similar to AA sequence:UniProtKB:Q886M5,protein motif:CLUSTERS:PRK05380,protein motif:TIGRFAMs:TIGR00337,protein motif:Pfam:PF06418.8;locus_tag=DL20404_00886;product=CTP synthetase,CTP synthase,CTP synthetase,CTP synthase,CTP synthase N-terminus;protein_id=gn…
DL20404|SC|contig000001	Prodigal:2.60	CDS	912409	912693	.	+	0	ID=DL20404_00887;inference=ab initio prediction:Prodigal:2.60,similar to AA sequence:RefSeq:YP_005902535.1,protein motif:Pfam:PF05598.5;locus_tag=DL20404_00887;product=IS1106 transposase,Transposase domain (DUF772);protein_id=gnl|SC|DL20404_00887
DL20404|SC|contig000001	Prodigal:2.60	CDS	915800	917983	.	+	0	ID=DL20404_00888;gene=lbpB;inference=ab initio prediction:Prodigal:2.60,similar to AA sequence:RefSeq:YP_975454.1,similar to AA sequence:UniProtKB:Q06988,protein motif:Pfam:PF01298.12;locus_tag=DL20404_00888;product=lactoferrin-binding protein,Transferrin-binding protein 2 precursor,Transferrin binding protein-like solute binding protein;protein_id=gnl|SC|DL20404_00888
DL20404|SC|contig000001	Prodigal:2.60	CDS	917980	920811	.	+	0	ID=DL20404_00889;gene=lbpA;inference=ab initio prediction:Prodigal:2.60,similar to AA sequence:RefSeq:YP_004049117.1,similar to AA sequence:UniProtKB:Q06987,protein motif:CLUSTERS:PRK13524,protein motif:Cdd:COG4206,protein motif:TIGRFAMs:TIGR01776,protein motif:Pfam:PF00593.18;locus_tag=DL20404_00889;product=lactoferrin binding protein A,Transferrin-binding protein 1 precursor,outer membrane rece…
DL20404|SC|contig000001	Prodigal:2.60	CDS	922464	922802	.	-	0	ID=DL20404_00890;inference=ab initio prediction:Prodigal:2.60,similar to AA sequence:RefSeq:YP_975824.1,protein motif:Pfam:PF01609.15;locus_tag=DL20404_00890;product=IS1106 transposase (fragment),Transposase DDE domain;protein_id=gnl|SC|DL20404_00890
DL20404|SC|contig000001	Prodigal:2.60	CDS	922827	923075	.	+	0	ID=DL20404_00891;inference=ab initio prediction:Prodigal:2.60;locus_tag=DL20404_00891;product=hypothetical protein;protein_id=gnl|SC|DL20404_00891
DL20404|SC|contig000001	Prodigal:2.60	CDS	922980	923438	.	-	0	ID=DL20404_00892;inference=ab initio prediction:Prodigal:2.60,similar to AA sequence:RefSeq:YP_001598391.1,protein motif:Pfam:PF05598.5;locus_tag=DL20404_00892;product=IS1106A3 transposase,Transposase domain (DUF772);protein_id=gnl|SC|DL20404_00892
DL20404|SC|contig000001	Prodigal:2.60	CDS	923606	925534	.	-	0	ID=DL20404_00893;gene=rpoD;inference=ab initio prediction:Prodigal:2.60,similar to AA sequence:RefSeq:YP_975452.1,similar to AA sequence:UniProtKB:P00579,protein motif:CLUSTERS:PRK05658,protein motif:TIGRFAMs:TIGR02393,protein motif:Pfam:PF04546.7;locus_tag=DL20404_00893;product=RNA polymerase sigma factor RpoD,Sigma-70,RNA polymerase sigma factor RpoD,RNA polymerase sigma factor RpoD,Sigma-70%2C…
DL20404|SC|contig000001	Prodigal:2.60	CDS	925722	927494	.	-	0	ID=DL20404_00894;eC_number=2.7.7.-;gene=dnaG;inference=ab initio prediction:Prodigal:2.60,similar to AA sequence:RefSeq:YP_002001416.1,similar to AA sequence:UniProtKB:P0ABS5,protein motif:CLUSTERS:PRK05667,protein motif:Cdd:COG0358,protein motif:TIGRFAMs:TIGR01391,protein motif:Pfam:PF08275.5;locus_tag=DL20404_00894;product=DNA primase,DNA primase,DNA primase,DNA primase (bacterial type),DNA pri…
DL20404|SC|contig000001	Prodigal:2.60	CDS	927640	930390	.	-	0	ID=DL20404_00895;gene=secA_1;inference=ab initio prediction:Prodigal:2.60,similar to AA sequence:RefSeq:YP_208092.1,similar to AA sequence:UniProtKB:P10408,protein motif:CLUSTERS:PRK12904,protein motif:Cdd:COG3318,protein motif:TIGRFAMs:TIGR00963,protein motif:Pfam:PF07517.8;locus_tag=DL20404_00895;product=preprotein translocase subunit SecA,hypothetical protein,preprotein translocase subunit Sec…
DL20404|SC|contig000001	Prodigal:2.60	CDS	930521	930943	.	+	0	ID=DL20404_00896;inference=ab initio prediction:Prodigal:2.60,protein motif:Pfam:PF05258.6;locus_tag=DL20404_00896;product=Protein of unknown function (DUF721);protein_id=gnl|SC|DL20404_00896
DL20404|SC|contig000001	Prodigal:2.60	CDS	931224	931775	.	+	0	ID=DL20404_00897;inference=ab initio prediction:Prodigal:2.60,similar to AA sequence:RefSeq:YP_002001420.1,similar to AA sequence:UniProtKB:P07211,protein motif:Cdd:COG3241,protein motif:TIGRFAMs:TIGR02695,protein motif:Pfam:PF00127.14;locus_tag=DL20404_00897;product=outer membrane protein,Outer membrane protein H.8 precursor,Azurin,azurin,Copper binding proteins%2C plastocyanin/azurin family;pro…
DL20404|SC|contig000001	Prodigal:2.60	CDS	931870	932379	.	+	0	ID=DL20404_00898;inference=ab initio prediction:Prodigal:2.60,similar to AA sequence:RefSeq:YP_005894281.1,protein motif:Cdd:COG3945;locus_tag=DL20404_00898;product=hemerythrin HHE cation binding domain protein,Uncharacterized conserved protein;protein_id=gnl|SC|DL20404_00898
DL20404|SC|contig000001	Prodigal:2.60	CDS	932413	933033	.	+	0	ID=DL20404_00899;inference=ab initio prediction:Prodigal:2.60,protein motif:Pfam:PF10786.3;locus_tag=DL20404_00899;product=Glucose-6-phosphate 1-dehydrogenase (EC 1.1.1.49);protein_id=gnl|SC|DL20404_00899
DL20404|SC|contig000001	Prodigal:2.60	CDS	933146	934291	.	+	0	ID=DL20404_00900;eC_number=3.5.1.18;gene=dapE;inference=ab initio prediction:Prodigal:2.60,similar to AA sequence:RefSeq:YP_002001423.1,similar to AA sequence:UniProtKB:Q9JYL2,protein motif:CLUSTERS:PRK13009,protein motif:Cdd:COG1473,protein motif:TIGRFAMs:TIGR01246,protein motif:Pfam:PF01546.22;locus_tag=DL20404_00900;product=succinyl-diaminopimelate desuccinylase,Succinyl-diaminopimelate desucc…
DL20404|SC|contig000001	Prodigal:2.60	CDS	935031	935555	.	-	0	ID=DL20404_00901;gene=ybcL;inference=ab initio prediction:Prodigal:2.60,similar to AA sequence:RefSeq:YP_002343023.1,similar to AA sequence:UniProtKB:P77368,protein motif:CLUSTERS:PRK09818,protein motif:Cdd:COG1881,protein motif:TIGRFAMs:TIGR00481,protein motif:Pfam:PF01161.14;locus_tag=DL20404_00901;product=hypothetical outer membrane protein,hypothetical protein,putative kinase inhibitor,Phosph…
DL20404|SC|contig000001	Prodigal:2.60	CDS	935866	936618	.	+	0	ID=DL20404_00902;eC_number=2.1.1.63;gene=adaB;inference=ab initio prediction:Prodigal:2.60,similar to AA sequence:RefSeq:YP_208085.1,similar to AA sequence:UniProtKB:P19220,protein motif:CLUSTERS:PRK00901,protein motif:Cdd:COG0350,protein motif:TIGRFAMs:TIGR00589,protein motif:Pfam:PF01035.1;locus_tag=DL20404_00902;product=methylated-DNA--protein-cysteine methyltransferase,Methylated-DNA--protein…
DL20404|SC|contig000001	Aragorn:1.2.36	tRNA	936809	936884	.	+	0	ID=DL20404_00903;inference=COORDINATES:profile:Aragorn:1.2.36;locus_tag=DL20404_00903;product=tRNA-Asn(gtt)
DL20404|SC|contig000001	Prodigal:2.60	CDS	937201	938211	.	+	0	ID=DL20404_00904;eC_number=2.-.-.-;gene=rfaF;inference=ab initio prediction:Prodigal:2.60,similar to AA sequence:RefSeq:YP_208084.1,similar to AA sequence:UniProtKB:P37692,protein motif:CLUSTERS:PRK10916,protein motif:Cdd:COG2870,protein motif:TIGRFAMs:TIGR02195,protein motif:Pfam:PF01075.11;locus_tag=DL20404_00904;product=ADP-heptose--LPS heptosyltransferase II,ADP-heptose--LPS heptosyltransfera…
DL20404|SC|contig000001	Prodigal:2.60	CDS	938266	938712	.	+	0	ID=DL20404_00905;gene=smpB;inference=ab initio prediction:Prodigal:2.60,similar to AA sequence:RefSeq:YP_208083.1,similar to AA sequence:UniProtKB:P0A832,protein motif:CLUSTERS:PRK05422,protein motif:TIGRFAMs:TIGR00086,protein motif:Pfam:PF01668.12;locus_tag=DL20404_00905;product=SsrA-binding protein,Small protein B,SsrA-binding protein,SsrA-binding protein,SmpB protein;protein_id=gnl|SC|DL20404_…
DL20404|SC|contig000001	Prodigal:2.60	CDS	939185	941128	.	+	0	ID=DL20404_00906;gene=icsA;inference=ab initio prediction:Prodigal:2.60,similar to AA sequence:RefSeq:YP_975441.1,similar to AA sequence:UniProtKB:Q7BCK4,protein motif:CLUSTERS:PRK14849,protein motif:Cdd:COG3468,protein motif:TIGRFAMs:TIGR01414,protein motif:Pfam:PF03797.13;locus_tag=DL20404_00906;product=virulence associated protein,Outer membrane protein IcsA autotransporter precursor,putative …
DL20404|SC|contig000001	Prodigal:2.60	CDS	941309	942676	.	-	0	ID=DL20404_00907;eC_number=1.-.-.-;inference=ab initio prediction:Prodigal:2.60,similar to AA sequence:RefSeq:YP_002001433.1,similar to AA sequence:UniProtKB:Q50685,protein motif:CLUSTERS:PRK11230,protein motif:Cdd:COG0247,protein motif:TIGRFAMs:TIGR00387,protein motif:Pfam:PF02913.13;locus_tag=DL20404_00907;product=Oxidoreductase%2C putative,Uncharacterized FAD-linked oxidoreductase Rv2280,glyco…
DL20404|SC|contig000001	Prodigal:2.60	CDS	942786	943037	.	-	0	ID=DL20404_00908;inference=ab initio prediction:Prodigal:2.60,similar to AA sequence:RefSeq:YP_005878282.1;locus_tag=DL20404_00908;product=outer-membrane lipoprotein;protein_id=gnl|SC|DL20404_00908
DL20404|SC|contig000001	Prodigal:2.60	CDS	943510	943992	.	+	0	ID=DL20404_00909;eC_number=5.2.1.8;gene=slyD;inference=ab initio prediction:Prodigal:2.60,similar to AA sequence:RefSeq:YP_002001436.1,similar to AA sequence:UniProtKB:Q9KNX6,protein motif:CLUSTERS:PRK10737,protein motif:Pfam:PF00254.22;locus_tag=DL20404_00909;product=putative peptidyl-prolyl cis-trans isomerase,FKBP-type peptidyl-prolyl cis-trans isomerase slyD,FKBP-type peptidyl-prolyl cis-tran…
DL20404|SC|contig000001	Prodigal:2.60	CDS	944079	944891	.	+	0	ID=DL20404_00910;inference=ab initio prediction:Prodigal:2.60,similar to AA sequence:RefSeq:YP_002343015.1,protein motif:TIGRFAMs:TIGR03464,protein motif:Pfam:PF00494.13;locus_tag=DL20404_00910;product=transferase,squalene synthase HpnC,Squalene/phytoene synthase;protein_id=gnl|SC|DL20404_00910
DL20404|SC|contig000001	Prodigal:2.60	CDS	944962	945432	.	-	0	ID=DL20404_00911;inference=ab initio prediction:Prodigal:2.60,protein motif:Pfam:PF08897.5;locus_tag=DL20404_00911;product=Domain of unknown function (DUF1841);protein_id=gnl|SC|DL20404_00911
DL20404|SC|contig000001	Prodigal:2.60	CDS	945559	947364	.	+	0	ID=DL20404_00912;eC_number=1.8.1.8,1.8.1.8;gene=dipZ;inference=ab initio prediction:Prodigal:2.60,similar to AA sequence:RefSeq:YP_208076.1,similar to AA sequence:UniProtKB:Q9JYM0,protein motif:CLUSTERS:PRK00293,protein motif:Cdd:COG4232,protein motif:TIGRFAMs:TIGR01068,protein motif:Pfam:PF11412.2;locus_tag=DL20404_00912;product=thiol:disulfide interchange protein,Thiol:disulfide interchange pro…
DL20404|SC|contig000001	Prodigal:2.60	CDS	947880	949076	.	-	0	ID=DL20404_00913;eC_number=2.7.2.1;gene=ackA_2;inference=ab initio prediction:Prodigal:2.60,similar to AA sequence:RefSeq:YP_208075.1,similar to AA sequence:UniProtKB:P0A6A3,protein motif:CLUSTERS:PRK00180,protein motif:Cdd:COG0282,protein motif:TIGRFAMs:TIGR00016,protein motif:Pfam:PF00871.11;locus_tag=DL20404_00913;product=acetate kinase,Acetate kinase,acetate kinase A/propionate kinase 2,Aceta…
DL20404|SC|contig000001	Prodigal:2.60	CDS	949427	949726	.	+	0	ID=DL20404_00914;inference=ab initio prediction:Prodigal:2.60;locus_tag=DL20404_00914;product=hypothetical protein;protein_id=gnl|SC|DL20404_00914
DL20404|SC|contig000001	Prodigal:2.60	CDS	949726	949911	.	+	0	ID=DL20404_00915;gene=fixS;inference=ab initio prediction:Prodigal:2.60,similar to AA sequence:RefSeq:YP_003083503.1,protein motif:Cdd:COG3197,protein motif:TIGRFAMs:TIGR00847,protein motif:Pfam:PF03597.9;locus_tag=DL20404_00915;product=putative nitrogen fixation protein FixS,Uncharacterized protein%2C possibly involved in nitrogen fixation,cytochrome oxidase maturation protein%2C cbb3-type,Cytoc…
DL20404|SC|contig000001	Prodigal:2.60	CDS	949901	951211	.	+	0	ID=DL20404_00916;gene=lplT;inference=ab initio prediction:Prodigal:2.60,similar to AA sequence:RefSeq:YP_005899392.1,similar to AA sequence:UniProtKB:P39196,protein motif:CLUSTERS:PRK06814,protein motif:TIGRFAMs:TIGR00900,protein motif:Pfam:PF07690.10;locus_tag=DL20404_00916;product=major facilitator family transporter,Lysophospholipid transporter lplT,acylglycerophosphoethanolamine acyltransfera…
DL20404|SC|contig000001	Prodigal:2.60	CDS	951342	952103	.	+	0	ID=DL20404_00917;eC_number=2.7.7.7,2.7.7.7;gene=dnaQ;inference=ab initio prediction:Prodigal:2.60,similar to AA sequence:RefSeq:YP_975430.1,similar to AA sequence:UniProtKB:P03007,protein motif:CLUSTERS:PRK05711,protein motif:TIGRFAMs:TIGR01406,protein motif:Pfam:PF00929.18;locus_tag=DL20404_00917;product=DNA polymerase III subunit epsilon,DNA polymerase III subunit epsilon,DNA polymerase III sub…
DL20404|SC|contig000001	Prodigal:2.60	CDS	952100	952789	.	+	0	ID=DL20404_00918;eC_number=2.7.7.60;gene=ispD;inference=ab initio prediction:Prodigal:2.60,similar to AA sequence:RefSeq:YP_208070.1,similar to AA sequence:UniProtKB:Q5F829,protein motif:CLUSTERS:PRK00155,protein motif:Cdd:COG0245,protein motif:TIGRFAMs:TIGR00453,protein motif:Pfam:PF01128.13;locus_tag=DL20404_00918;product=2-C-methyl-D-erythritol 4-phosphate cytidylyltransferase,2-C-methyl-D-ery…
DL20404|SC|contig000001	Prodigal:2.60	CDS	952821	953303	.	+	0	ID=DL20404_00919;eC_number=4.6.1.12;gene=ispF;inference=ab initio prediction:Prodigal:2.60,similar to AA sequence:RefSeq:YP_002001450.1,similar to AA sequence:UniProtKB:Q63T71,protein motif:CLUSTERS:PRK00084,protein motif:Cdd:COG0245,protein motif:TIGRFAMs:TIGR00151,protein motif:Pfam:PF02542.10;locus_tag=DL20404_00919;product=2-C-methyl-D-erythritol 2%2C4-cyclodiphosphate synthase,2-C-methyl-D-e…
DL20404|SC|contig000001	Prodigal:2.60	CDS	953380	954051	.	+	0	ID=DL20404_00920;eC_number=5.3.1.6,5.3.1.6;gene=rpiA;inference=ab initio prediction:Prodigal:2.60,similar to AA sequence:RefSeq:YP_208068.1,similar to AA sequence:UniProtKB:P0A7Z0,protein motif:CLUSTERS:PRK00702,protein motif:Cdd:COG0120,protein motif:TIGRFAMs:TIGR00021,protein motif:Pfam:PF06026.8;locus_tag=DL20404_00920;product=ribose-5-phosphate isomerase A,Ribose-5-phosphate isomerase A,ribos…
DL20404|SC|contig000001	Prodigal:2.60	CDS	954120	954791	.	+	0	ID=DL20404_00921;eC_number=3.1.31.1;gene=nucH;inference=ab initio prediction:Prodigal:2.60,similar to AA sequence:RefSeq:YP_004048390.1,similar to AA sequence:UniProtKB:P43270,protein motif:Pfam:PF00565.11;locus_tag=DL20404_00921;product=nuclease,Thermonuclease precursor,Staphylococcal nuclease homologue;protein_id=gnl|SC|DL20404_00921
DL20404|SC|contig000001	Prodigal:2.60	CDS	954970	955716	.	+	0	ID=DL20404_00922;gene=glnP;inference=ab initio prediction:Prodigal:2.60,similar to AA sequence:RefSeq:YP_208066.1,similar to AA sequence:UniProtKB:P0AEQ6,protein motif:CLUSTERS:PRK15100,protein motif:Cdd:COG4597,protein motif:TIGRFAMs:TIGR03003,protein motif:Pfam:PF00528.16;locus_tag=DL20404_00922;product=ABC transporter permease%2C amino acid,Glutamine transport system permease protein glnP,amin…
DL20404|SC|contig000001	Prodigal:2.60	CDS	956654	958072	.	-	0	ID=DL20404_00923;inference=ab initio prediction:Prodigal:2.60,protein motif:Cdd:COG1368,protein motif:Pfam:PF00884.17;locus_tag=DL20404_00923;product=Phosphoglycerol transferase and related proteins%2C alkaline phosphatase superfamily,Sulfatase;protein_id=gnl|SC|DL20404_00923
DL20404|SC|contig000001	Prodigal:2.60	CDS	958627	960345	.	-	0	ID=DL20404_00924;eC_number=6.1.1.19;gene=argS;inference=ab initio prediction:Prodigal:2.60,similar to AA sequence:RefSeq:YP_001599537.1,similar to AA sequence:UniProtKB:A6TB43,protein motif:CLUSTERS:PRK01611,protein motif:Cdd:COG0018,protein motif:TIGRFAMs:TIGR00456,protein motif:Pfam:PF00750.13;locus_tag=DL20404_00924;product=arginyl-tRNA synthetase,Arginine--tRNA ligase,arginyl-tRNA synthetase,…
DL20404|SC|contig000001	Prodigal:2.60	CDS	960437	961645	.	-	0	ID=DL20404_00925;eC_number=2.4.2.11,2.4.2.11;gene=pncB2;inference=ab initio prediction:Prodigal:2.60,similar to AA sequence:RefSeq:YP_208063.1,similar to AA sequence:UniProtKB:Q9HW26,protein motif:CLUSTERS:PRK05321,protein motif:TIGRFAMs:TIGR01514,protein motif:Pfam:PF04095.10;locus_tag=DL20404_00925;product=nicotinate phosphoribosyltransferase,Nicotinate phosphoribosyltransferase 2,nicotinate ph…
DL20404|SC|contig000001	Prodigal:2.60	CDS	961686	962540	.	-	0	ID=DL20404_00926;gene=scpA;inference=ab initio prediction:Prodigal:2.60,similar to AA sequence:RefSeq:YP_002001459.1,similar to AA sequence:UniProtKB:P35154,protein motif:CLUSTERS:PRK00104,protein motif:Pfam:PF02616.8;locus_tag=DL20404_00926;product=segregation and condensation protein A,Segregation and condensation protein A,segregation and condensation protein A,ScpA/B protein;protein_id=gnl|SC…
DL20404|SC|contig000001	Prodigal:2.60	CDS	962785	963561	.	-	0	ID=DL20404_00927;eC_number=2.7.7.80;gene=moeB;inference=ab initio prediction:Prodigal:2.60,similar to AA sequence:RefSeq:YP_002001461.1,similar to AA sequence:UniProtKB:P12282,protein motif:CLUSTERS:PRK15116,protein motif:TIGRFAMs:TIGR02354,protein motif:Pfam:PF00899.15;locus_tag=DL20404_00927;product=HesA/MoeB/ThiF family protein,Molybdopterin-synthase adenylyltransferase,sulfur acceptor protein…
DL20404|SC|contig000001	Prodigal:2.60	CDS	963778	964242	.	+	0	ID=DL20404_00928;inference=ab initio prediction:Prodigal:2.60,similar to AA sequence:RefSeq:YP_003083490.1,similar to AA sequence:UniProtKB:O06153,protein motif:CLUSTERS:PRK11175,protein motif:Pfam:PF00582.20;locus_tag=DL20404_00928;product=putative universal stress protein,Universal stress protein Rv1636/MT1672,universal stress protein UspE,Universal stress protein family;protein_id=gnl|SC|DL204…
DL20404|SC|contig000001	Prodigal:2.60	CDS	964324	965052	.	+	0	ID=DL20404_00929;eC_number=2.7.7.56;gene=rph;inference=ab initio prediction:Prodigal:2.60,similar to AA sequence:RefSeq:YP_208059.1,similar to AA sequence:UniProtKB:P50597,protein motif:CLUSTERS:PRK00173,protein motif:Cdd:COG0127,protein motif:TIGRFAMs:TIGR01966,protein motif:Pfam:PF01138.15;locus_tag=DL20404_00929;product=ribonuclease PH,Ribonuclease PH,ribonuclease PH,Xanthosine triphosphate py…
DL20404|SC|contig000001	Prodigal:2.60	CDS	965254	966471	.	+	0	ID=DL20404_00930;eC_number=2.7.2.4,2.7.2.4;gene=lysC;inference=ab initio prediction:Prodigal:2.60,similar to AA sequence:RefSeq:YP_208057.1,similar to AA sequence:UniProtKB:P26512,protein motif:CLUSTERS:PRK06635,protein motif:Cdd:COG0460,protein motif:TIGRFAMs:TIGR00657,protein motif:Pfam:PF00696.22;locus_tag=DL20404_00930;product=aspartate kinase,Aspartokinase,aspartate kinase,Homoserine dehydro…
DL20404|SC|contig000001	Prodigal:2.60	CDS	967964	970729	.	-	0	ID=DL20404_00931;inference=ab initio prediction:Prodigal:2.60,similar to AA sequence:RefSeq:YP_208054.1,similar to AA sequence:UniProtKB:Q7DDB6,protein motif:Cdd:COG4771,protein motif:TIGRFAMs:TIGR01786,protein motif:Pfam:PF00593.18;locus_tag=DL20404_00931;product=TonB-dependent receptor protein,Probable TonB-dependent receptor NMB1497 precursor,Outer membrane receptor for ferrienterochelin and c…
DL20404|SC|contig000001	Prodigal:2.60	CDS	971904	972098	.	-	0	ID=DL20404_00932;inference=ab initio prediction:Prodigal:2.60,protein motif:Cdd:COG2879,protein motif:Pfam:PF04328.7;locus_tag=DL20404_00932;product=Uncharacterized small protein,Protein of unknown function (DUF466);protein_id=gnl|SC|DL20404_00932
DL20404|SC|contig000001	Prodigal:2.60	CDS	972088	974169	.	-	0	ID=DL20404_00933;gene=cstA;inference=ab initio prediction:Prodigal:2.60,similar to AA sequence:RefSeq:YP_002001341.1,similar to AA sequence:UniProtKB:P15078,protein motif:CLUSTERS:PRK15015,protein motif:Cdd:COG1966,protein motif:Pfam:PF02554.8;locus_tag=DL20404_00933;product=protein CstA,Carbon starvation protein A,carbon starvation protein A,Carbon starvation protein%2C predicted membrane protei…
DL20404|SC|contig000001	Prodigal:2.60	CDS	974645	975025	.	+	0	ID=DL20404_00934;inference=ab initio prediction:Prodigal:2.60,similar to AA sequence:RefSeq:YP_004048405.1,protein motif:Pfam:PF09864.3;locus_tag=DL20404_00934;product=lipoprotein,Membrane-bound lysozyme-inhibitor of c-type lysozyme;protein_id=gnl|SC|DL20404_00934
DL20404|SC|contig000001	Prodigal:2.60	CDS	975158	975580	.	-	0	ID=DL20404_00935;inference=ab initio prediction:Prodigal:2.60,protein motif:Pfam:PF07262.5;locus_tag=DL20404_00935;product=Protein of unknown function (DUF1436);protein_id=gnl|SC|DL20404_00935
DL20404|SC|contig000001	Prodigal:2.60	CDS	976128	977561	.	+	0	ID=DL20404_00936;eC_number=1.2.1.79;gene=gabD;inference=ab initio prediction:Prodigal:2.60,similar to AA sequence:RefSeq:YP_002001345.1,similar to AA sequence:UniProtKB:P25526,protein motif:CLUSTERS:PRK11241,protein motif:Cdd:COG4230,protein motif:TIGRFAMs:TIGR01780,protein motif:Pfam:PF00171.1;locus_tag=DL20404_00936;product=putative succinate-semialdehyde dehydrogenase,Succinate-semialdehyde de…
DL20404|SC|contig000001	Prodigal:2.60	CDS	977670	978458	.	+	0	ID=DL20404_00937;inference=ab initio prediction:Prodigal:2.60,similar to AA sequence:RefSeq:YP_003083482.1;locus_tag=DL20404_00937;product=putative fimbrial assembly protein;protein_id=gnl|SC|DL20404_00937
DL20404|SC|contig000001	Prodigal:2.60	CDS	978826	980382	.	+	0	ID=DL20404_00938;gene=yoaE;inference=ab initio prediction:Prodigal:2.60,similar to AA sequence:RefSeq:YP_005894243.1,similar to AA sequence:UniProtKB:P0AEC0,protein motif:CLUSTERS:PRK15094,protein motif:Cdd:COG4536,protein motif:TIGRFAMs:TIGR03520,protein motif:Pfam:PF03741.10;locus_tag=DL20404_00938;product=membrane protein%2C TerC family/CBS domain/transporter associated domain protein,hypothet…
DL20404|SC|contig000001	Prodigal:2.60	CDS	980399	981145	.	+	0	ID=DL20404_00939;eC_number=3.1.3.5;gene=surE;inference=ab initio prediction:Prodigal:2.60,similar to AA sequence:RefSeq:YP_001599521.1,similar to AA sequence:UniProtKB:Q9KI21,protein motif:CLUSTERS:PRK00346,protein motif:TIGRFAMs:TIGR00087,protein motif:Pfam:PF01975.11;locus_tag=DL20404_00939;product=stationary phase survival protein SurE,5'-nucleotidase surE,5'(3')-nucleotidase/polyphosphatase,5…
DL20404|SC|contig000001	Prodigal:2.60	CDS	981401	982648	.	+	0	ID=DL20404_00940;gene=nlpD;inference=ab initio prediction:Prodigal:2.60,similar to AA sequence:RefSeq:YP_001599520.1,similar to AA sequence:UniProtKB:P0ADA3,protein motif:CLUSTERS:PRK10871,protein motif:Cdd:COG4942,protein motif:TIGRFAMs:TIGR02899,protein motif:Pfam:PF01551.1;locus_tag=DL20404_00940;product=lipoprotein NlpD%2C putative,Murein hydrolase activator NlpD precursor,lipoprotein NlpD,Me…
DL20404|SC|contig000001	Prodigal:2.60	CDS	983009	983491	.	-	0	ID=DL20404_00941;eC_number=3.1.2.-;inference=ab initio prediction:Prodigal:2.60,similar to AA sequence:RefSeq:YP_208138.1,similar to AA sequence:UniProtKB:P44886,protein motif:CLUSTERS:PRK10694,protein motif:Pfam:PF03061.16;locus_tag=DL20404_00941;product=acyl-CoA hydrolase,Uncharacterized acyl-CoA thioester hydrolase HI_0827,acyl-CoA esterase,Thioesterase superfamily;protein_id=gnl|SC|DL20404_00…
DL20404|SC|contig000001	Prodigal:2.60	CDS	983644	983805	.	-	0	ID=DL20404_00942;inference=ab initio prediction:Prodigal:2.60,similar to AA sequence:RefSeq:YP_005878317.1;locus_tag=DL20404_00942;product=membrane protein;protein_id=gnl|SC|DL20404_00942
DL20404|SC|contig000001	Prodigal:2.60	CDS	983879	984376	.	-	0	ID=DL20404_00943;gene=recX;inference=ab initio prediction:Prodigal:2.60,similar to AA sequence:RefSeq:YP_003083476.1,similar to AA sequence:UniProtKB:Q8P9X1,protein motif:CLUSTERS:PRK00117,protein motif:Cdd:COG2137,protein motif:Pfam:PF02631.10;locus_tag=DL20404_00943;product=recombination regulator RecX,Regulatory protein recX,recombination regulator RecX,Uncharacterized protein conserved in bac…
DL20404|SC|contig000001	Prodigal:2.60	CDS	984413	985123	.	-	0	ID=DL20404_00944;eC_number=3.1.3.18,3.1.3.18;gene=gph_1;inference=ab initio prediction:Prodigal:2.60,similar to AA sequence:RefSeq:YP_005882573.1,similar to AA sequence:UniProtKB:P32662,protein motif:CLUSTERS:PRK13222,protein motif:TIGRFAMs:TIGR01449,protein motif:Pfam:PF00702.1;locus_tag=DL20404_00944;product=phosphoglycolate phosphatase,Phosphoglycolate phosphatase,phosphoglycolate phosphatase,…
DL20404|SC|contig000001	Prodigal:2.60	CDS	985530	986795	.	+	0	ID=DL20404_00945;eC_number=1.4.1.2,1.4.1.2;gene=rocG;inference=ab initio prediction:Prodigal:2.60,similar to AA sequence:RefSeq:YP_005894237.1,similar to AA sequence:UniProtKB:P39633,protein motif:CLUSTERS:PRK09414,protein motif:Cdd:COG2902,protein motif:Pfam:PF00208.15;locus_tag=DL20404_00945;product=glutamate dehydrogenase,NAD-specific glutamate dehydrogenase,glutamate dehydrogenase,NAD-specifi…
DL20404|SC|contig000001	Prodigal:2.60	CDS	986853	987659	.	-	0	ID=DL20404_00946;inference=ab initio prediction:Prodigal:2.60,similar to AA sequence:RefSeq:YP_003083472.1,similar to AA sequence:UniProtKB:P44196,protein motif:Pfam:PF10670.3;locus_tag=DL20404_00946;product=ABC transporter substrate-binding protein,hypothetical protein,Nickel uptake substrate-specific transmembrane region;protein_id=gnl|SC|DL20404_00946
DL20404|SC|contig000001	Prodigal:2.60	CDS	988004	988213	.	+	0	ID=DL20404_00947;eC_number=5.3.2.-;inference=ab initio prediction:Prodigal:2.60,similar to AA sequence:RefSeq:YP_002001362.1,similar to AA sequence:UniProtKB:O25581,protein motif:CLUSTERS:PRK01964,protein motif:TIGRFAMs:TIGR00013,protein motif:Pfam:PF01361.1;locus_tag=DL20404_00947;product=4-oxalocrotonate tautomerase,Probable tautomerase HP_0924,4-oxalocrotonate tautomerase,4-oxalocrotonate taut…
DL20404|SC|contig000001	Prodigal:2.60	CDS	988302	989516	.	+	0	ID=DL20404_00948;eC_number=2.6.1.2,2.6.1.1;inference=ab initio prediction:Prodigal:2.60,similar to AA sequence:RefSeq:YP_208131.1,similar to AA sequence:UniProtKB:P23034,protein motif:CLUSTERS:PRK09265,protein motif:Cdd:COG3977,protein motif:TIGRFAMs:TIGR01265,protein motif:Pfam:PF00155.15;locus_tag=DL20404_00948;product=aminotransferase,Aspartate aminotransferase,aminotransferase AlaT,Alanine-al…
DL20404|SC|contig000001	Prodigal:2.60	CDS	989603	992182	.	-	0	ID=DL20404_00949;gene=clpB;inference=ab initio prediction:Prodigal:2.60,similar to AA sequence:RefSeq:YP_208130.1,similar to AA sequence:UniProtKB:P63284,protein motif:CLUSTERS:PRK10865,protein motif:Cdd:COG3899,protein motif:TIGRFAMs:TIGR03346,protein motif:Pfam:PF07724.8;locus_tag=DL20404_00949;product=ClpB protein,Heat shock protein F84.1,protein disaggregation chaperone,Predicted ATPase,ATP-d…
DL20404|SC|contig000001	Prodigal:2.60	CDS	992443	993453	.	+	0	ID=DL20404_00950;eC_number=6.1.1.2,6.1.1.2;gene=trpS;inference=ab initio prediction:Prodigal:2.60,similar to AA sequence:RefSeq:YP_208129.1,similar to AA sequence:UniProtKB:Q9PIB4,protein motif:CLUSTERS:PRK12284,protein motif:Cdd:COG0180,protein motif:TIGRFAMs:TIGR00233,protein motif:Pfam:PF00579.19;locus_tag=DL20404_00950;product=tryptophanyl-tRNA synthetase,Tryptophan--tRNA ligase,tryptophanyl-…
DL20404|SC|contig000001	Prodigal:2.60	CDS	993459	993800	.	+	0	ID=DL20404_00951;inference=ab initio prediction:Prodigal:2.60;locus_tag=DL20404_00951;product=hypothetical protein;protein_id=gnl|SC|DL20404_00951
DL20404|SC|contig000001	Prodigal:2.60	CDS	994120	994485	.	+	0	ID=DL20404_00952;inference=ab initio prediction:Prodigal:2.60,similar to AA sequence:RefSeq:YP_005897465.1;locus_tag=DL20404_00952;product=putative lipoprotein;protein_id=gnl|SC|DL20404_00952
DL20404|SC|contig000001	Prodigal:2.60	CDS	994694	996202	.	-	0	ID=DL20404_00953;eC_number=3.6.1.11;gene=ppx;inference=ab initio prediction:Prodigal:2.60,similar to AA sequence:RefSeq:YP_208125.1,similar to AA sequence:UniProtKB:P0AFL6,protein motif:CLUSTERS:PRK11031,protein motif:TIGRFAMs:TIGR03706,protein motif:Pfam:PF02541.10;locus_tag=DL20404_00953;product=exopolyphosphatase,Exopolyphosphatase,guanosine pentaphosphate phosphohydrolase,exopolyphosphatase,P…
DL20404|SC|contig000001	Prodigal:2.60	CDS	996319	997050	.	-	0	ID=DL20404_00954;inference=ab initio prediction:Prodigal:2.60,similar to AA sequence:RefSeq:YP_002341968.1,similar to AA sequence:UniProtKB:Q9K165,protein motif:Pfam:PF04575.7;locus_tag=DL20404_00954;product=hypothetical periplasmic protein,TPR repeat-containing protein NMB0313 precursor,Protein of unknown function (DUF560);protein_id=gnl|SC|DL20404_00954
DL20404|SC|contig000001	Prodigal:2.60	CDS	998196	998870	.	+	0	ID=DL20404_00955;gene=piiC_2;inference=ab initio prediction:Prodigal:2.60,similar to AA sequence:RefSeq:YP_005894227.1,similar to AA sequence:UniProtKB:P09888,protein motif:Cdd:COG3637,protein motif:Pfam:PF02462.9;locus_tag=DL20404_00955;product=opacity protein,Outer membrane protein P.IIC precursor,Opacity protein and related surface antigens,Opacity family porin protein;protein_id=gnl|SC|DL2040…
DL20404|SC|contig000001	Prodigal:2.60	CDS	999832	999969	.	+	0	ID=DL20404_00956;inference=ab initio prediction:Prodigal:2.60;locus_tag=DL20404_00956;product=hypothetical protein;protein_id=gnl|SC|DL20404_00956
DL20404|SC|contig000001	Prodigal:2.60	CDS	1000302	1000793	.	+	0	ID=DL20404_00957;inference=ab initio prediction:Prodigal:2.60,similar to AA sequence:RefSeq:YP_003083463.1,protein motif:Cdd:COG1943,protein motif:Pfam:PF01797.10;locus_tag=DL20404_00957;product=putative type I restriction-modification system DNA methylase,Transposase and inactivated derivatives,Transposase IS200 like;protein_id=gnl|SC|DL20404_00957
DL20404|SC|contig000001	Prodigal:2.60	CDS	1000860	1001045	.	+	0	ID=DL20404_00958;inference=ab initio prediction:Prodigal:2.60,similar to AA sequence:RefSeq:YP_005892167.1;locus_tag=DL20404_00958;product=truncated ISNme1 transposase;protein_id=gnl|SC|DL20404_00958
DL20404|SC|contig000001	Prodigal:2.60	CDS	1001093	1001311	.	+	0	ID=DL20404_00959;inference=ab initio prediction:Prodigal:2.60,similar to AA sequence:RefSeq:YP_005893209.1;locus_tag=DL20404_00959;product=IS1106 transposase;protein_id=gnl|SC|DL20404_00959
DL20404|SC|contig000001	Prodigal:2.60	CDS	1001938	1002561	.	+	0	ID=DL20404_00960;inference=ab initio prediction:Prodigal:2.60,similar to AA sequence:RefSeq:YP_208121.1,protein motif:CLUSTERS:PRK11671,protein motif:Pfam:PF01464.14;locus_tag=DL20404_00960;product=transglycosylase,murein transglycosylase C,Transglycosylase SLT domain;protein_id=gnl|SC|DL20404_00960
DL20404|SC|contig000001	Prodigal:2.60	CDS	1002669	1004054	.	+	0	ID=DL20404_00961;gene=yajR;inference=ab initio prediction:Prodigal:2.60,similar to AA sequence:RefSeq:YP_002001379.1,similar to AA sequence:UniProtKB:P77726,protein motif:CLUSTERS:PRK11043,protein motif:Cdd:COG2814,protein motif:TIGRFAMs:TIGR00880,protein motif:Pfam:PF07690.10;locus_tag=DL20404_00961;product=Drug resistance translocase family protein,Inner membrane transport protein yajR,putative…
DL20404|SC|contig000001	Prodigal:2.60	CDS	1004058	1004582	.	+	0	ID=DL20404_00962;gene=ssb;inference=ab initio prediction:Prodigal:2.60,similar to AA sequence:RefSeq:YP_208119.1,similar to AA sequence:UniProtKB:P25762,protein motif:CLUSTERS:PRK06863,protein motif:TIGRFAMs:TIGR00621,protein motif:Pfam:PF00436.19;locus_tag=DL20404_00962;product=single-stranded DNA binding protein,Helix-destabilizing protein,single-stranded DNA-binding protein,single-stranded DNA…
DL20404|SC|contig000001	Prodigal:2.60	CDS	1005107	1006030	.	+	0	ID=DL20404_00963;gene=yhbE;inference=ab initio prediction:Prodigal:2.60,similar to AA sequence:RefSeq:YP_005878334.1,similar to AA sequence:UniProtKB:P0AA73,protein motif:CLUSTERS:PRK11453,protein motif:Cdd:COG2962,protein motif:TIGRFAMs:TIGR00950,protein motif:Pfam:PF00892.14;locus_tag=DL20404_00963;product=putative transporter,Uncharacterized inner membrane transporter yhbE,O-acetylserine/cyste…
DL20404|SC|contig000001	Prodigal:2.60	CDS	1006095	1007483	.	-	0	ID=DL20404_00964;eC_number=4.2.1.2,4.2.1.2;gene=fumC;inference=ab initio prediction:Prodigal:2.60,similar to AA sequence:RefSeq:YP_208117.1,similar to AA sequence:UniProtKB:P05042,protein motif:CLUSTERS:PRK00485,protein motif:Cdd:COG0114,protein motif:TIGRFAMs:TIGR00979,protein motif:Pfam:PF00206.1;locus_tag=DL20404_00964;product=fumarate hydratase,Fumarate hydratase class II,fumarate hydratase,F…
DL20404|SC|contig000001	Prodigal:2.60	CDS	1007631	1009610	.	-	0	ID=DL20404_00965;eC_number=2.2.1.1,2.2.1.1;gene=tktA;inference=ab initio prediction:Prodigal:2.60,similar to AA sequence:RefSeq:YP_208116.1,similar to AA sequence:UniProtKB:P27302,protein motif:CLUSTERS:PRK12753,protein motif:Cdd:COG0021,protein motif:TIGRFAMs:TIGR00232,protein motif:Pfam:PF00456.15;locus_tag=DL20404_00965;product=transketolase,Transketolase 1,transketolase,Transketolase,transket…
DL20404|SC|contig000001	Prodigal:2.60	CDS	1010138	1011634	.	+	0	ID=DL20404_00966;inference=ab initio prediction:Prodigal:2.60,similar to AA sequence:RefSeq:YP_005889439.1,protein motif:TIGRFAMs:TIGR02745,protein motif:Pfam:PF11614.2;locus_tag=DL20404_00966;product=putative ferredoxin,cytochrome c oxidase accessory protein CcoG,Ubp3 associated protein Bre5;protein_id=gnl|SC|DL20404_00966
DL20404|SC|contig000001	Prodigal:2.60	CDS	1011637	1012185	.	+	0	ID=DL20404_00967;inference=ab initio prediction:Prodigal:2.60,similar to AA sequence:RefSeq:YP_002001388.1,protein motif:Cdd:COG3198,protein motif:Pfam:PF05751.5;locus_tag=DL20404_00967;product=Inner membrane protein,Uncharacterized protein conserved in bacteria,FixH;protein_id=gnl|SC|DL20404_00967
DL20404|SC|contig000001	Prodigal:2.60	CDS	1012396	1013571	.	-	0	ID=DL20404_00968;inference=ab initio prediction:Prodigal:2.60,similar to AA sequence:RefSeq:YP_002001391.1,protein motif:TIGRFAMs:TIGR03151,protein motif:Pfam:PF03060.9;locus_tag=DL20404_00968;product=2-nitropropane dioxygenase,putative enoyl-[acyl-carrier-protein] reductase II,Nitronate monooxygenase;protein_id=gnl|SC|DL20404_00968
DL20404|SC|contig000001	Aragorn:1.2.36	tRNA	1014130	1014204	.	-	0	ID=DL20404_00969;inference=COORDINATES:profile:Aragorn:1.2.36;locus_tag=DL20404_00969;product=tRNA-Glu(ttc)
DL20404|SC|contig000001	Aragorn:1.2.36	tRNA	1014222	1014298	.	-	0	ID=DL20404_00970;inference=COORDINATES:profile:Aragorn:1.2.36;locus_tag=DL20404_00970;product=tRNA-Arg(acg)
DL20404|SC|contig000001	Prodigal:2.60	CDS	1014416	1015801	.	+	0	ID=DL20404_00971;eC_number=2.7.7.7;gene=polC;inference=ab initio prediction:Prodigal:2.60,similar to AA sequence:RefSeq:YP_004048485.1,similar to AA sequence:UniProtKB:P13267,protein motif:CLUSTERS:PRK07883,protein motif:TIGRFAMs:TIGR01407,protein motif:Pfam:PF00929.18;locus_tag=DL20404_00971;product=DNA polymerase III subunit,DNA polymerase III polC-type,hypothetical protein,putative DnaQ family…
DL20404|SC|contig000001	Prodigal:2.60	CDS	1016011	1016790	.	-	0	ID=DL20404_00972;eC_number=1.18.1.2,1.18.1.2;gene=fpr_1;inference=ab initio prediction:Prodigal:2.60,similar to AA sequence:RefSeq:YP_003083452.1,similar to AA sequence:UniProtKB:Q44532,protein motif:CLUSTERS:PRK10926,protein motif:TIGRFAMs:TIGR02160,protein motif:Pfam:PF00175.15;locus_tag=DL20404_00972;product=putative ferredoxin--NADP reductase,Ferredoxin--NADP reductase,ferredoxin-NADP reducta…
DL20404|SC|contig000001	Prodigal:2.60	CDS	1017008	1018015	.	-	0	ID=DL20404_00973;inference=ab initio prediction:Prodigal:2.60,similar to AA sequence:RefSeq:YP_001598391.1,protein motif:Pfam:PF01609.15;locus_tag=DL20404_00973;product=IS1106A3 transposase,Transposase DDE domain;protein_id=gnl|SC|DL20404_00973
DL20404|SC|contig000001	Prodigal:2.60	CDS	1018056	1018484	.	+	0	ID=DL20404_00974;gene=fptA;inference=ab initio prediction:Prodigal:2.60,similar to AA sequence:RefSeq:YP_003083451.1,similar to AA sequence:UniProtKB:P42512,protein motif:CLUSTERS:PRK10003,protein motif:Cdd:COG4773,protein motif:TIGRFAMs:TIGR01783,protein motif:Pfam:PF00593.18;locus_tag=DL20404_00974;product=putative TonB-dependent siderophore receptor%2C truncated,Fe(III)-pyochelin receptor,ferr…
DL20404|SC|contig000001	Prodigal:2.60	CDS	1018628	1019686	.	+	0	ID=DL20404_00975;eC_number=2.7.7.7;gene=dinB;inference=ab initio prediction:Prodigal:2.60,similar to AA sequence:RefSeq:YP_002001766.1,similar to AA sequence:UniProtKB:Q47155,protein motif:CLUSTERS:PRK02406,protein motif:Cdd:COG0389,protein motif:Pfam:PF00817.14;locus_tag=DL20404_00975;product=DNA polymerase IV,DNA polymerase IV,DNA polymerase IV,Nucleotidyltransferase/DNA polymerase involved in …
DL20404|SC|contig000001	Prodigal:2.60	CDS	1019939	1021954	.	-	0	ID=DL20404_00976;eC_number=3.6.4.12;gene=rep;inference=ab initio prediction:Prodigal:2.60,similar to AA sequence:RefSeq:YP_001599486.1,similar to AA sequence:UniProtKB:P09980,protein motif:CLUSTERS:PRK10919,protein motif:Cdd:COG3972,protein motif:TIGRFAMs:TIGR01074,protein motif:Pfam:PF00580.15;locus_tag=DL20404_00976;product=ATP-dependent DNA helicase,ATP-dependent DNA helicase rep,ATP-dependent…
DL20404|SC|contig000001	Prodigal:2.60	CDS	1021974	1022738	.	-	0	ID=DL20404_00977;eC_number=4.2.1.10,4.2.1.10;gene=aroD;inference=ab initio prediction:Prodigal:2.60,similar to AA sequence:RefSeq:YP_004048846.1,similar to AA sequence:UniProtKB:P24670,protein motif:CLUSTERS:PRK02412,protein motif:Cdd:COG0128,protein motif:TIGRFAMs:TIGR01093,protein motif:Pfam:PF01487.9;locus_tag=DL20404_00977;product=3-dehydroquinate dehydratase,3-dehydroquinate dehydratase,3-de…
DL20404|SC|contig000001	Prodigal:2.60	CDS	1022995	1024041	.	+	0	ID=DL20404_00978;gene=recA;inference=ab initio prediction:Prodigal:2.60,similar to AA sequence:RefSeq:YP_207870.1,similar to AA sequence:UniProtKB:P62209,protein motif:CLUSTERS:PRK09354,protein motif:Cdd:COG0467,protein motif:TIGRFAMs:TIGR02012,protein motif:Pfam:PF00154.15;locus_tag=DL20404_00978;product=recombinase A,Recombinase A,recombinase A,RecA-superfamily ATPases implicated in signal tran…
DL20404|SC|contig000001	Prodigal:2.60	CDS	1024426	1025391	.	-	0	ID=DL20404_00979;inference=ab initio prediction:Prodigal:2.60,similar to AA sequence:RefSeq:YP_001598195.1,protein motif:Cdd:COG2826,protein motif:Pfam:PF00665.20;locus_tag=DL20404_00979;product=transposase for IS1655,Transposase and inactivated derivatives%2C IS30 family,Integrase core domain;protein_id=gnl|SC|DL20404_00979
DL20404|SC|contig000001	Prodigal:2.60	CDS	1025688	1026125	.	+	0	ID=DL20404_00980;inference=ab initio prediction:Prodigal:2.60,similar to AA sequence:RefSeq:YP_005898769.1;locus_tag=DL20404_00980;product=fimbrial protein P9-2 precursor;protein_id=gnl|SC|DL20404_00980
DL20404|SC|contig000001	Prodigal:2.60	CDS	1026122	1026559	.	+	0	ID=DL20404_00981;inference=ab initio prediction:Prodigal:2.60,similar to AA sequence:RefSeq:YP_005898769.1;locus_tag=DL20404_00981;product=fimbrial protein P9-2 precursor;protein_id=gnl|SC|DL20404_00981
DL20404|SC|contig000001	Prodigal:2.60	CDS	1027877	1028212	.	-	0	ID=DL20404_00982;gene=ybaB;inference=ab initio prediction:Prodigal:2.60,similar to AA sequence:UniProtKB:P0A8B5,protein motif:CLUSTERS:PRK00153,protein motif:TIGRFAMs:TIGR00103,protein motif:Pfam:PF02575.10;locus_tag=DL20404_00982;product=hypothetical protein,hypothetical protein,DNA-binding protein%2C YbaB/EbfC family,Uncharacterised BCR%2C YbaB family COG0718;protein_id=gnl|SC|DL20404_00982
DL20404|SC|contig000001	Infernal:1.1	ncRNA	1029193	1029232	.	-	0	ID=DL20404_00983;inference=COORDINATES:profile:Infernal:1.1;locus_tag=DL20404_00983;product=neisseria_FSE
DL20404|SC|contig000001	Prodigal:2.60	CDS	1030516	1032492	.	-	0	ID=DL20404_00984;gene=mutL;inference=ab initio prediction:Prodigal:2.60,similar to AA sequence:RefSeq:YP_207873.1,similar to AA sequence:UniProtKB:Q5F8M6,protein motif:CLUSTERS:PRK00095,protein motif:Cdd:COG0323,protein motif:TIGRFAMs:TIGR00585,protein motif:Pfam:PF08676.5;locus_tag=DL20404_00984;product=DNA mismatch repair protein,DNA mismatch repair protein mutL,DNA mismatch repair protein,DNA …
DL20404|SC|contig000001	Prodigal:2.60	CDS	1032636	1032821	.	+	0	ID=DL20404_00985;inference=ab initio prediction:Prodigal:2.60,protein motif:Pfam:PF11943.2;locus_tag=DL20404_00985;product=Protein of unknown function (DUF3460);protein_id=gnl|SC|DL20404_00985
DL20404|SC|contig000001	Prodigal:2.60	CDS	1032832	1033500	.	+	0	ID=DL20404_00986;eC_number=2.1.1.-;inference=ab initio prediction:Prodigal:2.60,similar to AA sequence:RefSeq:YP_207875.1,similar to AA sequence:UniProtKB:A0R2D5,protein motif:Cdd:COG4122,protein motif:Pfam:PF01596.11;locus_tag=DL20404_00986;product=O-methyltransferase,Putative O-methyltransferase MSMEG_5073,Predicted O-methyltransferase,O-methyltransferase;protein_id=gnl|SC|DL20404_00986
DL20404|SC|contig000001	Prodigal:2.60	CDS	1033500	1034216	.	+	0	ID=DL20404_00987;inference=ab initio prediction:Prodigal:2.60,similar to AA sequence:RefSeq:YP_005895528.1,protein motif:Cdd:COG4105,protein motif:TIGRFAMs:TIGR02795;locus_tag=DL20404_00987;product=putative lipoprotein,DNA uptake lipoprotein,tol-pal system protein YbgF;protein_id=gnl|SC|DL20404_00987
DL20404|SC|contig000001	Prodigal:2.60	CDS	1034265	1034750	.	+	0	ID=DL20404_00988;eC_number=5.4.99.18;gene=purE;inference=ab initio prediction:Prodigal:2.60,similar to AA sequence:RefSeq:YP_207877.1,similar to AA sequence:UniProtKB:Q9WYS7,protein motif:Cdd:COG0041,protein motif:TIGRFAMs:TIGR01162,protein motif:Pfam:PF00731.14;locus_tag=DL20404_00988;product=phosphoribosylaminoimidazole carboxylase catalytic subunit,N5-carboxyaminoimidazole ribonucleotide mutas…
DL20404|SC|contig000001	Prodigal:2.60	CDS	1034933	1036387	.	-	0	ID=DL20404_00989;gene=lutB;inference=ab initio prediction:Prodigal:2.60,similar to AA sequence:RefSeq:YP_002001521.1,similar to AA sequence:UniProtKB:O07021,protein motif:CLUSTERS:PRK11168,protein motif:Cdd:COG0247,protein motif:TIGRFAMs:TIGR00273,protein motif:Pfam:PF02589.9;locus_tag=DL20404_00989;product=(Fe-S)-binding protein,Lactate utilization protein B,sn-glycerol-3-phosphate dehydrogenase…
DL20404|SC|contig000001	Prodigal:2.60	CDS	1036384	1037085	.	-	0	ID=DL20404_00990;inference=ab initio prediction:Prodigal:2.60,similar to AA sequence:UniProtKB:Q9JYT7,protein motif:Pfam:PF02589.9;locus_tag=DL20404_00990;product=hypothetical protein,Uncharacterised ACR%2C YkgG family COG1556;protein_id=gnl|SC|DL20404_00990
DL20404|SC|contig000001	Prodigal:2.60	CDS	1037082	1037861	.	-	0	ID=DL20404_00991;gene=lutA;inference=ab initio prediction:Prodigal:2.60,similar to AA sequence:RefSeq:YP_003083437.1,similar to AA sequence:UniProtKB:O07020,protein motif:CLUSTERS:PRK06259,protein motif:Cdd:COG0247,protein motif:TIGRFAMs:TIGR03379,protein motif:Pfam:PF02754.10;locus_tag=DL20404_00991;product=putative Fe-S oxidoreductase,Lactate utilization protein A,succinate dehydrogenase/fumara…
DL20404|SC|contig000001	Prodigal:2.60	CDS	1038043	1039551	.	+	0	ID=DL20404_00992;gene=hsrA;inference=ab initio prediction:Prodigal:2.60,similar to AA sequence:RefSeq:YP_002001524.1,similar to AA sequence:UniProtKB:P31474,protein motif:CLUSTERS:PRK10504,protein motif:Cdd:COG2814,protein motif:TIGRFAMs:TIGR00711,protein motif:Pfam:PF07690.10;locus_tag=DL20404_00992;product=putative integral membrane protein,High-copy suppressor of rspA,putative transporter,Arab…
DL20404|SC|contig000001	Prodigal:2.60	CDS	1039612	1041189	.	+	0	ID=DL20404_00993;eC_number=2.7.8.-;gene=cls;inference=ab initio prediction:Prodigal:2.60,similar to AA sequence:RefSeq:YP_001599472.1,similar to AA sequence:UniProtKB:P63801,protein motif:CLUSTERS:PRK01642,protein motif:TIGRFAMs:TIGR04265,protein motif:Pfam:PF00614.16;locus_tag=DL20404_00993;product=phopholipase D-family protein,Cardiolipin synthase,cardiolipin synthetase,cardiolipin synthase,Pho…
DL20404|SC|contig000001	Prodigal:2.60	CDS	1041397	1041930	.	+	0	ID=DL20404_00994;eC_number=3.4.-.-;gene=yafL;inference=ab initio prediction:Prodigal:2.60,similar to AA sequence:RefSeq:YP_001599471.1,similar to AA sequence:UniProtKB:Q47151,protein motif:CLUSTERS:PRK10838,protein motif:Pfam:PF00877.13;locus_tag=DL20404_00994;product=lipoprotein,Probable endopeptidase YafL precursor,outer membrane lipoprotein,NlpC/P60 family;protein_id=gnl|SC|DL20404_00994
DL20404|SC|contig000001	Prodigal:2.60	CDS	1041973	1043274	.	-	0	ID=DL20404_00995;eC_number=2.5.1.19,2.5.1.19;gene=aroA;inference=ab initio prediction:Prodigal:2.60,similar to AA sequence:RefSeq:YP_208010.1,similar to AA sequence:UniProtKB:Q9KRB0,protein motif:CLUSTERS:PRK11860,protein motif:Cdd:COG0128,protein motif:TIGRFAMs:TIGR01356,protein motif:Pfam:PF00275.14;locus_tag=DL20404_00995;product=3-phosphoshikimate 1-carboxyvinyltransferase,3-phosphoshikimate …
DL20404|SC|contig000001	Prodigal:2.60	CDS	1043669	1044145	.	+	0	ID=DL20404_00996;gene=greA;inference=ab initio prediction:Prodigal:2.60,similar to AA sequence:RefSeq:YP_002001530.1,similar to AA sequence:UniProtKB:P0A6W5,protein motif:CLUSTERS:PRK00226,protein motif:Cdd:COG0782,protein motif:TIGRFAMs:TIGR01462,protein motif:Pfam:PF03449.9;locus_tag=DL20404_00996;product=transcription elongation factor GreA,Transcript cleavage factor greA,transcription elongat…
DL20404|SC|contig000001	Prodigal:2.60	CDS	1045114	1046271	.	+	0	ID=DL20404_00997;gene=porA;inference=ab initio prediction:Prodigal:2.60,similar to AA sequence:RefSeq:YP_003083431.1,similar to AA sequence:UniProtKB:P57041,protein motif:Cdd:COG3203,protein motif:Pfam:PF00267.15;locus_tag=DL20404_00997;product=outer membrane porin protein,Class 1 protein,Outer membrane protein (porin),Gram-negative porin;protein_id=gnl|SC|DL20404_00997
DL20404|SC|contig000001	Prodigal:2.60	CDS	1047080	1048876	.	-	0	ID=DL20404_00998;eC_number=3.4.13.9;gene=pepQ;inference=ab initio prediction:Prodigal:2.60,similar to AA sequence:RefSeq:YP_001599465.1,similar to AA sequence:UniProtKB:Q9S6S1,protein motif:CLUSTERS:PRK09795,protein motif:Cdd:COG0006,protein motif:TIGRFAMs:TIGR00500,protein motif:Pfam:PF00557.1;locus_tag=DL20404_00998;product=aminopeptidase,Xaa-Pro dipeptidase,aminopeptidase,Xaa-Pro aminopeptidas…
DL20404|SC|contig000001	Prodigal:2.60	CDS	1049334	1050587	.	+	0	ID=DL20404_00999;inference=ab initio prediction:Prodigal:2.60,similar to AA sequence:RefSeq:YP_002002343.1,protein motif:Cdd:COG1914,protein motif:Pfam:PF01566.12;locus_tag=DL20404_00999;product=membrane protein,Mn2+ and Fe2+ transporters of the NRAMP family,Natural resistance-associated macrophage protein;protein_id=gnl|SC|DL20404_00999
DL20404|SC|contig000001	Prodigal:2.60	CDS	1050742	1052253	.	+	0	ID=DL20404_01000;eC_number=6.1.1.6,6.1.1.6;gene=lysS;inference=ab initio prediction:Prodigal:2.60,similar to AA sequence:RefSeq:YP_208507.1,similar to AA sequence:UniProtKB:P0A8N3,protein motif:CLUSTERS:PRK00484,protein motif:Cdd:COG0017,protein motif:TIGRFAMs:TIGR00499,protein motif:Pfam:PF00152.14;locus_tag=DL20404_01000;product=lysyl-tRNA synthetase,Lysine--tRNA ligase,lysyl-tRNA synthetase,As…
DL20404|SC|contig000001	Prodigal:2.60	CDS	1052437	1052667	.	-	0	ID=DL20404_01001;inference=ab initio prediction:Prodigal:2.60,similar to AA sequence:RefSeq:YP_004048151.1;locus_tag=DL20404_01001;product=FAD-binding protein;protein_id=gnl|SC|DL20404_01001
DL20404|SC|contig000001	Prodigal:2.60	CDS	1052671	1053549	.	-	0	ID=DL20404_01002;inference=ab initio prediction:Prodigal:2.60,similar to AA sequence:RefSeq:YP_005903993.1,protein motif:Pfam:PF05265.7;locus_tag=DL20404_01002;product=peptidase domain-containing protein,Protein of unknown function (DUF723);protein_id=gnl|SC|DL20404_01002
DL20404|SC|contig000001	Prodigal:2.60	CDS	1053579	1054706	.	-	0	ID=DL20404_01003;inference=ab initio prediction:Prodigal:2.60,similar to AA sequence:RefSeq:YP_005894186.1,similar to AA sequence:UniProtKB:Q9K0V1,protein motif:Pfam:PF02661.12;locus_tag=DL20404_01003;product=Fic family protein,hypothetical protein,Fic/DOC family;protein_id=gnl|SC|DL20404_01003
DL20404|SC|contig000001	Prodigal:2.60	CDS	1055085	1055222	.	-	0	ID=DL20404_01004;inference=ab initio prediction:Prodigal:2.60,similar to AA sequence:RefSeq:YP_004048151.1,protein motif:TIGRFAMs:TIGR02032;locus_tag=DL20404_01004;product=FAD-binding protein,geranylgeranyl reductase family;protein_id=gnl|SC|DL20404_01004
DL20404|SC|contig000001	Prodigal:2.60	CDS	1055402	1056775	.	-	0	ID=DL20404_01005;eC_number=3.6.4.13;gene=rhlE_1;inference=ab initio prediction:Prodigal:2.60,similar to AA sequence:RefSeq:YP_975357.1,similar to AA sequence:UniProtKB:P25888,protein motif:CLUSTERS:PRK10590,protein motif:Cdd:COG2391,protein motif:TIGRFAMs:TIGR01389,protein motif:Pfam:PF00270.23;locus_tag=DL20404_01005;product=ATP-dependent RNA helicase,ATP-dependent RNA helicase rhlE,ATP-dependen…
DL20404|SC|contig000001	Prodigal:2.60	CDS	1057141	1058151	.	+	0	ID=DL20404_01006;eC_number=1.-.-.-;gene=dus_2;inference=ab initio prediction:Prodigal:2.60,similar to AA sequence:RefSeq:YP_001599456.1,similar to AA sequence:UniProtKB:P67717,protein motif:CLUSTERS:PRK10415,protein motif:Cdd:COG2962,protein motif:TIGRFAMs:TIGR00737,protein motif:Pfam:PF01207.11;locus_tag=DL20404_01006;product=tRNA-dihydrouridine synthase B,Probable tRNA-dihydrouridine synthase,t…
DL20404|SC|contig000001	Prodigal:2.60	CDS	1058181	1058420	.	+	0	ID=DL20404_01007;gene=fis;inference=ab initio prediction:Prodigal:2.60,similar to AA sequence:RefSeq:YP_004048154.1,similar to AA sequence:UniProtKB:P0A6R3,protein motif:CLUSTERS:PRK01905,protein motif:TIGRFAMs:TIGR01818,protein motif:Pfam:PF02954.13;locus_tag=DL20404_01007;product=factor-for-inversion-stimulation protein,Hin recombinational enhancer-binding protein,DNA-binding protein Fis,nitrog…
DL20404|SC|contig000001	Prodigal:2.60	CDS	1058423	1058959	.	+	0	ID=DL20404_01008;eC_number=3.1.22.4;gene=ruvC;inference=ab initio prediction:Prodigal:2.60,similar to AA sequence:RefSeq:YP_002000830.1,similar to AA sequence:UniProtKB:P0A814,protein motif:CLUSTERS:PRK00039,protein motif:TIGRFAMs:TIGR00228,protein motif:Pfam:PF02075.11;locus_tag=DL20404_01008;product=Holliday junction resolvase,Crossover junction endodeoxyribonuclease RuvC,Holliday junction reso…
DL20404|SC|contig000001	Prodigal:2.60	CDS	1058998	1059879	.	+	0	ID=DL20404_01009;eC_number=2.3.1.-;gene=htrB_1;inference=ab initio prediction:Prodigal:2.60,similar to AA sequence:RefSeq:YP_002000831.1,similar to AA sequence:UniProtKB:P0ACV0,protein motif:CLUSTERS:PRK08706,protein motif:Cdd:COG1560,protein motif:TIGRFAMs:TIGR02207,protein motif:Pfam:PF03279.7;locus_tag=DL20404_01009;product=lipid A biosynthesis lauroyl acyltransferase,Lipid A biosynthesis laur…
DL20404|SC|contig000001	Prodigal:2.60	CDS	1060629	1061423	.	+	0	ID=DL20404_01010;inference=ab initio prediction:Prodigal:2.60,similar to AA sequence:RefSeq:YP_005878376.1,protein motif:Cdd:COG3298,protein motif:Pfam:PF10108.3;locus_tag=DL20404_01010;product=putative polynucleotidyl transferase,Predicted 3'-5' exonuclease related to the exonuclease domain of PolB,Predicted 3'-5' exonuclease related to the exonuclease domain of PolB;protein_id=gnl|SC|DL20404_01…
[truncated: 37,218 more rows]
