# Supplementary material for: The effect of recombination on the evolution of a population of Neisseria meningitidis
Source: Genome Res. 2021 Jul;31(7):1258–68. doi: 10.1101/gr.264465.120 (PMC8256868; doi:10.1101/gr.264465.120)
Supplement: Supplemental Material [file supp_gr.264465.120_Supplementary_Code_S1.zip › Supplementary_Code_S1/KL11168.gff]

##gff-version 3
##sequence-region KL11168|SC|contig000001 1 2188654
KL11168|SC|contig000001	Prodigal:2.60	CDS	1	1557	.	+	0	ID=KL11168_00001;gene=dnaA;inference=ab initio prediction:Prodigal:2.60,similar to AA sequence:RefSeq:YP_207186.1,similar to AA sequence:UniProtKB:P03004,protein motif:CLUSTERS:PRK00149,protein motif:Cdd:COG1484,protein motif:TIGRFAMs:TIGR00362,protein motif:Pfam:PF00308.12;locus_tag=KL11168_00001;product=chromosomal replication initiation protein,Chromosomal replication initiator protein DnaA,ch…
KL11168|SC|contig000001	Prodigal:2.60	CDS	1792	2895	.	+	0	ID=KL11168_00002;eC_number=2.7.7.7,2.7.7.7;gene=dnaN;inference=ab initio prediction:Prodigal:2.60,similar to AA sequence:RefSeq:YP_207187.1,similar to AA sequence:UniProtKB:P0A988,protein motif:CLUSTERS:PRK05643,protein motif:TIGRFAMs:TIGR00663,protein motif:Pfam:PF00712.13;locus_tag=KL11168_00002;product=DNA polymerase III subunit beta,DNA polymerase III subunit beta,DNA polymerase III subunit b…
KL11168|SC|contig000001	Prodigal:2.60	CDS	3158	5215	.	-	0	ID=KL11168_00003;eC_number=2.7.4.1;gene=ppk;inference=ab initio prediction:Prodigal:2.60,similar to AA sequence:RefSeq:YP_002000629.1,similar to AA sequence:UniProtKB:P0A7B1,protein motif:CLUSTERS:PRK05443,protein motif:TIGRFAMs:TIGR03705,protein motif:Pfam:PF02503.11;locus_tag=KL11168_00003;product=polyphosphate kinase,Polyphosphate kinase,polyphosphate kinase,polyphosphate kinase 1,Polyphosphat…
KL11168|SC|contig000001	Prodigal:2.60	CDS	5384	5827	.	-	0	ID=KL11168_00004;inference=ab initio prediction:Prodigal:2.60,similar to AA sequence:RefSeq:YP_002000630.1;locus_tag=KL11168_00004;product=Periplasmic protein;protein_id=gnl|SC|KL11168_00004
KL11168|SC|contig000001	Prodigal:2.60	CDS	5834	6349	.	-	0	ID=KL11168_00005;gene=mlp;inference=ab initio prediction:Prodigal:2.60,similar to AA sequence:RefSeq:YP_004049396.1,protein motif:Pfam:PF04355.7;locus_tag=KL11168_00005;product=lipoprotein,SmpA / OmlA family;protein_id=gnl|SC|KL11168_00005
KL11168|SC|contig000001	Prodigal:2.60	CDS	6613	9249	.	+	0	ID=KL11168_00006;eC_number=6.1.1.4;gene=leuS;inference=ab initio prediction:Prodigal:2.60,similar to AA sequence:RefSeq:YP_001598485.1,similar to AA sequence:UniProtKB:Q9JXT2,protein motif:CLUSTERS:PRK00390,protein motif:Cdd:COG0495,protein motif:TIGRFAMs:TIGR00396,protein motif:Pfam:PF00133.16;locus_tag=KL11168_00006;product=leucyl-tRNA synthetase,Leucine--tRNA ligase,leucyl-tRNA synthetase,Leuc…
KL11168|SC|contig000001	Prodigal:2.60	CDS	9405	10370	.	+	0	ID=KL11168_00007;inference=ab initio prediction:Prodigal:2.60,similar to AA sequence:RefSeq:YP_001598195.1,protein motif:Cdd:COG2826,protein motif:Pfam:PF00665.20;locus_tag=KL11168_00007;product=transposase for IS1655,Transposase and inactivated derivatives%2C IS30 family,Integrase core domain;protein_id=gnl|SC|KL11168_00007
KL11168|SC|contig000001	Prodigal:2.60	CDS	10569	11381	.	+	0	ID=KL11168_00008;eC_number=2.1.1.72,2.1.1.72;gene=dam;inference=ab initio prediction:Prodigal:2.60,similar to AA sequence:RefSeq:YP_003082507.1,similar to AA sequence:UniProtKB:P0AEE8,protein motif:CLUSTERS:PRK10904,protein motif:Cdd:COG0338,protein motif:TIGRFAMs:TIGR00571,protein motif:Pfam:PF02086.9;locus_tag=KL11168_00008;product=putative type II DNA modification methylase,DNA adenine methyla…
KL11168|SC|contig000001	Prodigal:2.60	CDS	11374	12183	.	+	0	ID=KL11168_00009;eC_number=2.1.1.72;gene=dpnA;inference=ab initio prediction:Prodigal:2.60,similar to AA sequence:RefSeq:YP_974441.1,similar to AA sequence:UniProtKB:P09358,protein motif:CLUSTERS:PRK11524,protein motif:Cdd:COG2189,protein motif:Pfam:PF01555.12;locus_tag=KL11168_00009;product=modification methylase DpnIIB,Modification methylase DpnIIB,putative methyltransferase,Adenine specific DN…
KL11168|SC|contig000001	Prodigal:2.60	CDS	12180	12734	.	+	0	ID=KL11168_00010;inference=ab initio prediction:Prodigal:2.60;locus_tag=KL11168_00010;product=hypothetical protein;protein_id=gnl|SC|KL11168_00010
KL11168|SC|contig000001	Prodigal:2.60	CDS	13608	13919	.	-	0	ID=KL11168_00011;inference=ab initio prediction:Prodigal:2.60,similar to AA sequence:RefSeq:YP_002000642.1,protein motif:TIGRFAMs:TIGR03830,protein motif:Pfam:PF01381.16;locus_tag=KL11168_00011;product=Helix-turn-helix family protein,putative zinc finger/helix-turn-helix protein%2C YgiT family,Helix-turn-helix;protein_id=gnl|SC|KL11168_00011
KL11168|SC|contig000001	Prodigal:2.60	CDS	13916	14284	.	-	0	ID=KL11168_00012;inference=ab initio prediction:Prodigal:2.60,protein motif:Cdd:COG4737,protein motif:Pfam:PF06296.6;locus_tag=KL11168_00012;product=Uncharacterized protein conserved in bacteria,Protein of unknown function (DUF1044);protein_id=gnl|SC|KL11168_00012
KL11168|SC|contig000001	Aragorn:1.2.36	tRNA	15096	15181	.	-	0	ID=KL11168_00013;inference=COORDINATES:profile:Aragorn:1.2.36;locus_tag=KL11168_00013;product=tRNA-Leu(gag)
KL11168|SC|contig000001	Prodigal:2.60	CDS	15195	15545	.	-	0	ID=KL11168_00014;gene=secG;inference=ab initio prediction:Prodigal:2.60,similar to AA sequence:RefSeq:YP_004049388.1,similar to AA sequence:UniProtKB:P0AG99,protein motif:CLUSTERS:PRK06870,protein motif:TIGRFAMs:TIGR00810,protein motif:Pfam:PF03840.8;locus_tag=KL11168_00014;product=protein-export integral membrane protein,Preprotein translocase band 1 subunit,preprotein translocase subunit SecG,p…
KL11168|SC|contig000001	Prodigal:2.60	CDS	15552	16325	.	-	0	ID=KL11168_00015;eC_number=5.3.1.1,5.3.1.1;gene=tpiA;inference=ab initio prediction:Prodigal:2.60,similar to AA sequence:RefSeq:YP_207198.1,similar to AA sequence:UniProtKB:Q6GIL6,protein motif:CLUSTERS:PRK00042,protein motif:TIGRFAMs:TIGR00419,protein motif:Pfam:PF00121.12;locus_tag=KL11168_00015;product=triosephosphate isomerase,Triosephosphate isomerase,triosephosphate isomerase,triose-phospha…
KL11168|SC|contig000001	Prodigal:2.60	CDS	16509	17012	.	+	0	ID=KL11168_00016;eC_number=1.8.4.14;gene=msrC;inference=ab initio prediction:Prodigal:2.60,similar to AA sequence:RefSeq:YP_003082513.1,similar to AA sequence:UniProtKB:P76270,protein motif:Cdd:COG3605;locus_tag=KL11168_00016;product=GAF-domain containing protein,Free methionine-R-sulfoxide reductase,Signal transduction protein containing GAF and PtsI domains;protein_id=gnl|SC|KL11168_00016
KL11168|SC|contig000001	Prodigal:2.60	CDS	17114	17770	.	+	0	ID=KL11168_00017;eC_number=2.1.1.77;gene=pcm;inference=ab initio prediction:Prodigal:2.60,similar to AA sequence:RefSeq:YP_207200.1,similar to AA sequence:UniProtKB:P0A7A5,protein motif:CLUSTERS:PRK00312,protein motif:Cdd:COG4122,protein motif:TIGRFAMs:TIGR00080,protein motif:Pfam:PF01135.13;locus_tag=KL11168_00017;product=protein-L-isoaspartate O-methyltransferase,Protein-L-isoaspartate O-methyl…
KL11168|SC|contig000001	Prodigal:2.60	CDS	17784	18173	.	+	0	ID=KL11168_00018;eC_number=2.8.1.1;gene=moeZ;inference=ab initio prediction:Prodigal:2.60,similar to AA sequence:RefSeq:YP_005879273.1,similar to AA sequence:UniProtKB:Q7D5X9,protein motif:CLUSTERS:PRK07878,protein motif:Cdd:COG2210,protein motif:TIGRFAMs:TIGR04271,protein motif:Pfam:PF00581.14;locus_tag=KL11168_00018;product=putative thiosulfate sulfurtransferase,Probable adenylyltransferase/sul…
KL11168|SC|contig000001	Prodigal:2.60	CDS	18590	20767	.	-	0	ID=KL11168_00019;gene=fhuE;inference=ab initio prediction:Prodigal:2.60,similar to AA sequence:RefSeq:YP_207202.1,similar to AA sequence:UniProtKB:P16869,protein motif:CLUSTERS:PRK10003,protein motif:Cdd:COG4773,protein motif:TIGRFAMs:TIGR01783,protein motif:Pfam:PF00593.18;locus_tag=KL11168_00019;product=TonB-dependent receptor protein,Outer-membrane receptor for Fe(III)-coprogen%2C Fe(III)-ferr…
KL11168|SC|contig000001	Prodigal:2.60	CDS	20881	21204	.	-	0	ID=KL11168_00020;inference=ab initio prediction:Prodigal:2.60,similar to AA sequence:RefSeq:YP_005893249.1,protein motif:Cdd:COG4101,protein motif:Pfam:PF07883.5;locus_tag=KL11168_00020;product=cupin domain-containing protein,Predicted mannose-6-phosphate isomerase,Cupin domain;protein_id=gnl|SC|KL11168_00020
KL11168|SC|contig000001	Prodigal:2.60	CDS	21760	22725	.	-	0	ID=KL11168_00021;gene=fetB2;inference=ab initio prediction:Prodigal:2.60,similar to AA sequence:RefSeq:YP_001598503.1,similar to AA sequence:UniProtKB:P94421,protein motif:CLUSTERS:PRK11411,protein motif:Cdd:COG4607,protein motif:TIGRFAMs:TIGR04281,protein motif:Pfam:PF01497.12;locus_tag=KL11168_00021;product=ferric enterobactin transporter binding protein,Uncharacterized ABC transporter solute-b…
KL11168|SC|contig000001	Prodigal:2.60	CDS	22961	23917	.	+	0	ID=KL11168_00022;inference=ab initio prediction:Prodigal:2.60,similar to AA sequence:RefSeq:YP_207206.1,protein motif:CLUSTERS:PRK13503,protein motif:Cdd:COG3449,protein motif:TIGRFAMs:TIGR04094,protein motif:Pfam:PF12833.1;locus_tag=KL11168_00022;product=AraC family transcriptional regulator,transcriptional activator RhaS,DNA gyrase inhibitor,YSIRK-targeted surface antigen transcriptional regula…
KL11168|SC|contig000001	Prodigal:2.60	CDS	24057	25022	.	+	0	ID=KL11168_00023;inference=ab initio prediction:Prodigal:2.60,similar to AA sequence:RefSeq:YP_001598195.1,protein motif:Cdd:COG2826,protein motif:Pfam:PF00665.20;locus_tag=KL11168_00023;product=transposase for IS1655,Transposase and inactivated derivatives%2C IS30 family,Integrase core domain;protein_id=gnl|SC|KL11168_00023
KL11168|SC|contig000001	Prodigal:2.60	CDS	25128	27143	.	-	0	ID=KL11168_00024;eC_number=3.4.21.26,3.4.21.26;inference=ab initio prediction:Prodigal:2.60,similar to AA sequence:RefSeq:YP_004049383.1,similar to AA sequence:UniProtKB:Q06903,protein motif:CLUSTERS:PRK10115,protein motif:Pfam:PF00326.1;locus_tag=KL11168_00024;product=prolyl endopeptidase,Prolyl endopeptidase,protease 2,Prolyl oligopeptidase family;protein_id=gnl|SC|KL11168_00024
KL11168|SC|contig000001	Prodigal:2.60	CDS	27239	28549	.	-	0	ID=KL11168_00025;eC_number=2.3.1.1,2.3.1.1;gene=argA;inference=ab initio prediction:Prodigal:2.60,similar to AA sequence:RefSeq:YP_207208.1,similar to AA sequence:UniProtKB:P0A6C5,protein motif:CLUSTERS:PRK05279,protein motif:Cdd:COG0548,protein motif:TIGRFAMs:TIGR01890,protein motif:Pfam:PF00696.22;locus_tag=KL11168_00025;product=N-acetylglutamate synthase,Amino-acid acetyltransferase,N-acetylgl…
KL11168|SC|contig000001	Prodigal:2.60	CDS	28546	28980	.	-	0	ID=KL11168_00026;inference=ab initio prediction:Prodigal:2.60,protein motif:TIGRFAMs:TIGR02098;locus_tag=KL11168_00026;product=MJ0042 family finger-like domain;protein_id=gnl|SC|KL11168_00026
KL11168|SC|contig000001	Prodigal:2.60	CDS	29054	29695	.	-	0	ID=KL11168_00027;eC_number=2.4.2.10,2.4.2.10;gene=pyrE;inference=ab initio prediction:Prodigal:2.60,similar to AA sequence:RefSeq:YP_207210.1,similar to AA sequence:UniProtKB:P08870,protein motif:CLUSTERS:PRK00455,protein motif:TIGRFAMs:TIGR00336,protein motif:Pfam:PF00156.21;locus_tag=KL11168_00027;product=orotate phosphoribosyltransferase,Orotate phosphoribosyltransferase,orotate phosphoribosyl…
KL11168|SC|contig000001	Prodigal:2.60	CDS	29757	30494	.	-	0	ID=KL11168_00028;inference=ab initio prediction:Prodigal:2.60,similar to AA sequence:RefSeq:YP_003082524.1,protein motif:TIGRFAMs:TIGR00758;locus_tag=KL11168_00028;product=putative uracil-DNA glycosylase,uracil-DNA glycosylase%2C family 4;protein_id=gnl|SC|KL11168_00028
KL11168|SC|contig000001	Prodigal:2.60	CDS	30488	30928	.	-	0	ID=KL11168_00029;inference=ab initio prediction:Prodigal:2.60,similar to AA sequence:RefSeq:YP_207212.1,protein motif:CLUSTERS:PRK09491,protein motif:TIGRFAMs:TIGR01575,protein motif:Pfam:PF00583.18;locus_tag=KL11168_00029;product=acetyltransferase,ribosomal-protein-alanine N-acetyltransferase,ribosomal-protein-alanine acetyltransferase,Acetyltransferase (GNAT) family;protein_id=gnl|SC|KL11168_00…
KL11168|SC|contig000001	Prodigal:2.60	CDS	30925	31602	.	-	0	ID=KL11168_00030;gene=yeaZ;inference=ab initio prediction:Prodigal:2.60,similar to AA sequence:RefSeq:YP_004049377.1,similar to AA sequence:UniProtKB:P76256,protein motif:CLUSTERS:PRK09604,protein motif:TIGRFAMs:TIGR03725,protein motif:Pfam:PF00814.19;locus_tag=KL11168_00030;product=peptidase,hypothetical protein,UGMP family protein,universal bacterial protein YeaZ,Glycoprotease family;protein_id…
KL11168|SC|contig000001	Prodigal:2.60	CDS	31742	32566	.	-	0	ID=KL11168_00031;inference=ab initio prediction:Prodigal:2.60,similar to AA sequence:RefSeq:YP_002342062.1,protein motif:Pfam:PF08794.4;locus_tag=KL11168_00031;product=lipoprotein,Lipoprotein GNA1870 C terminal like;protein_id=gnl|SC|KL11168_00031
KL11168|SC|contig000001	Prodigal:2.60	CDS	32725	33789	.	-	0	ID=KL11168_00032;eC_number=4.1.2.13;gene=fda;inference=ab initio prediction:Prodigal:2.60,similar to AA sequence:RefSeq:YP_002000667.1,similar to AA sequence:UniProtKB:Q8YNK2,protein motif:CLUSTERS:PRK09196,protein motif:Cdd:COG0191,protein motif:TIGRFAMs:TIGR01521,protein motif:Pfam:PF01116.14;locus_tag=KL11168_00032;product=fructose-1%2C6-bisphosphate aldolase,Fructose-bisphosphate aldolase,fru…
KL11168|SC|contig000001	Prodigal:2.60	CDS	33983	34900	.	+	0	ID=KL11168_00033;gene=xerC;inference=ab initio prediction:Prodigal:2.60,similar to AA sequence:RefSeq:YP_207216.1,similar to AA sequence:UniProtKB:P0A8P6,protein motif:CLUSTERS:PRK00236,protein motif:Cdd:COG4973,protein motif:TIGRFAMs:TIGR02224,protein motif:Pfam:PF00589.16;locus_tag=KL11168_00033;product=site-specific recombinase,Tyrosine recombinase XerC,site-specific tyrosine recombinase XerC,…
KL11168|SC|contig000001	Prodigal:2.60	CDS	34985	36898	.	+	0	ID=KL11168_00034;eC_number=2.2.1.7;gene=dxs;inference=ab initio prediction:Prodigal:2.60,similar to AA sequence:RefSeq:YP_004049373.1,similar to AA sequence:UniProtKB:Q9KGU7,protein motif:CLUSTERS:PRK05444,protein motif:Cdd:COG3958,protein motif:TIGRFAMs:TIGR00204,protein motif:Pfam:PF02779.18;locus_tag=KL11168_00034;product=1-deoxy-D-xylulose-5-phosphate synthase,1-deoxy-D-xylulose-5-phosphate s…
KL11168|SC|contig000001	Prodigal:2.60	CDS	36983	38311	.	-	0	ID=KL11168_00035;eC_number=2.-.-.-;gene=miaB;inference=ab initio prediction:Prodigal:2.60,similar to AA sequence:RefSeq:YP_207218.1,similar to AA sequence:UniProtKB:P0AEI1,protein motif:CLUSTERS:PRK14325,protein motif:TIGRFAMs:TIGR01574,protein motif:Pfam:PF00919.14;locus_tag=KL11168_00035;product=(dimethylallyl)adenosine tRNA methylthiotransferase,(Dimethylallyl)adenosine tRNA methylthiotransfer…
KL11168|SC|contig000001	Prodigal:2.60	CDS	38514	38927	.	+	0	ID=KL11168_00036;inference=ab initio prediction:Prodigal:2.60,similar to AA sequence:RefSeq:YP_003082532.1;locus_tag=KL11168_00036;product=putative secreted protein;protein_id=gnl|SC|KL11168_00036
KL11168|SC|contig000001	Prodigal:2.60	CDS	38991	40274	.	+	0	ID=KL11168_00037;eC_number=5.4.3.8,5.4.3.8;gene=hemL;inference=ab initio prediction:Prodigal:2.60,similar to AA sequence:RefSeq:YP_004049370.1,similar to AA sequence:UniProtKB:P23893,protein motif:CLUSTERS:PRK00062,protein motif:Cdd:COG0001,protein motif:TIGRFAMs:TIGR00713,protein motif:Pfam:PF00202.15;locus_tag=KL11168_00037;product=glutamate-1-semialdehyde 2%2C1-aminomutase,Glutamate-1-semialde…
KL11168|SC|contig000001	Prodigal:2.60	CDS	40771	41334	.	-	0	ID=KL11168_00038;eC_number=3.1.-.-;gene=orn;inference=ab initio prediction:Prodigal:2.60,similar to AA sequence:RefSeq:YP_003082534.1,similar to AA sequence:UniProtKB:P45340,protein motif:CLUSTERS:PRK05359,protein motif:Pfam:PF00929.18;locus_tag=KL11168_00038;product=oligoribonuclease,Oligoribonuclease,oligoribonuclease,Exonuclease;protein_id=gnl|SC|KL11168_00038
KL11168|SC|contig000001	Prodigal:2.60	CDS	41352	42239	.	-	0	ID=KL11168_00039;eC_number=2.1.1.-;gene=prmA;inference=ab initio prediction:Prodigal:2.60,similar to AA sequence:RefSeq:YP_001598520.1,similar to AA sequence:UniProtKB:P0A8T1,protein motif:CLUSTERS:PRK00517,protein motif:Cdd:COG2264,protein motif:TIGRFAMs:TIGR00406,protein motif:Pfam:PF06325.7;locus_tag=KL11168_00039;product=50S ribosomal protein L11 methyltransferase,Ribosomal protein L11 methyl…
KL11168|SC|contig000001	Prodigal:2.60	CDS	42500	43861	.	-	0	ID=KL11168_00040;eC_number=6.3.4.14,6.3.4.14;gene=accC;inference=ab initio prediction:Prodigal:2.60,similar to AA sequence:RefSeq:YP_207223.1,similar to AA sequence:UniProtKB:P37798,protein motif:CLUSTERS:PRK08591,protein motif:Cdd:COG4770,protein motif:TIGRFAMs:TIGR00514,protein motif:Pfam:PF02786.11;locus_tag=KL11168_00040;product=acetyl-CoA carboxylase%2C biotin carboxylase,Biotin carboxylase,…
KL11168|SC|contig000001	Prodigal:2.60	CDS	43974	44429	.	-	0	ID=KL11168_00041;eC_number=6.4.1.2;gene=accB;inference=ab initio prediction:Prodigal:2.60,similar to AA sequence:RefSeq:YP_207224.1,similar to AA sequence:UniProtKB:P0ABD8,protein motif:CLUSTERS:PRK06302,protein motif:Cdd:COG0511,protein motif:TIGRFAMs:TIGR00531,protein motif:Pfam:PF00364.16;locus_tag=KL11168_00041;product=acetyl-CoA carboxylase biotin carboxyl carrier protein subunit,Biotin carb…
KL11168|SC|contig000001	Prodigal:2.60	CDS	44411	44668	.	-	0	ID=KL11168_00042;inference=ab initio prediction:Prodigal:2.60;locus_tag=KL11168_00042;product=hypothetical protein;protein_id=gnl|SC|KL11168_00042
KL11168|SC|contig000001	Prodigal:2.60	CDS	44785	45825	.	+	0	ID=KL11168_00043;eC_number=5.-.-.-,5.-.-.-;gene=queA;inference=ab initio prediction:Prodigal:2.60,similar to AA sequence:RefSeq:YP_974471.1,similar to AA sequence:UniProtKB:P0A7F9,protein motif:CLUSTERS:PRK00147,protein motif:Cdd:COG0809,protein motif:TIGRFAMs:TIGR00113,protein motif:Pfam:PF02547.9;locus_tag=KL11168_00043;product=S-adenosylmethionine--tRNA ribosyltransferase-isomerase,S-adenosylm…
KL11168|SC|contig000001	Prodigal:2.60	CDS	46197	46775	.	-	0	ID=KL11168_00044;gene=mdaB_1;inference=ab initio prediction:Prodigal:2.60,similar to AA sequence:RefSeq:YP_208525.1,similar to AA sequence:UniProtKB:P0AEY5,protein motif:Cdd:COG2249,protein motif:Pfam:PF02525.11;locus_tag=KL11168_00044;product=modulator of drug activity,Modulator of drug activity B,Putative NADPH-quinone reductase (modulator of drug activity B),Flavodoxin-like fold;protein_id=gnl…
KL11168|SC|contig000001	Prodigal:2.60	CDS	47014	47913	.	+	0	ID=KL11168_00045;gene=dmlR_1;inference=ab initio prediction:Prodigal:2.60,similar to AA sequence:RefSeq:YP_208526.1,similar to AA sequence:UniProtKB:P76250,protein motif:CLUSTERS:PRK10632,protein motif:Cdd:COG3683,protein motif:TIGRFAMs:TIGR03339,protein motif:Pfam:PF03466.14;locus_tag=KL11168_00045;product=LysR family transcriptional regulator,D-malate degradation protein R,transcriptional regul…
KL11168|SC|contig000001	Prodigal:2.60	CDS	48140	51355	.	-	0	ID=KL11168_00046;eC_number=6.3.5.5,6.3.5.5;gene=carB;inference=ab initio prediction:Prodigal:2.60,similar to AA sequence:RefSeq:YP_207227.1,similar to AA sequence:UniProtKB:P00968,protein motif:CLUSTERS:PRK05294,protein motif:Cdd:COG0505,protein motif:TIGRFAMs:TIGR01369,protein motif:Pfam:PF02786.11;locus_tag=KL11168_00046;product=carbamoyl phosphate synthase large subunit,Carbamoyl-phosphate syn…
KL11168|SC|contig000001	Prodigal:2.60	CDS	51362	51910	.	-	0	ID=KL11168_00047;inference=ab initio prediction:Prodigal:2.60,protein motif:Cdd:COG5606;locus_tag=KL11168_00047;product=Uncharacterized conserved small protein;protein_id=gnl|SC|KL11168_00047
KL11168|SC|contig000001	Prodigal:2.60	CDS	51913	52476	.	-	0	ID=KL11168_00048;inference=ab initio prediction:Prodigal:2.60,similar to AA sequence:RefSeq:YP_005891288.1,protein motif:TIGRFAMs:TIGR00201,protein motif:Pfam:PF00156.21;locus_tag=KL11168_00048;product=putative phosphoribosyltransferase,comF family protein,Phosphoribosyl transferase domain;protein_id=gnl|SC|KL11168_00048
KL11168|SC|contig000001	Prodigal:2.60	CDS	53328	53717	.	-	0	ID=KL11168_00049;inference=ab initio prediction:Prodigal:2.60,similar to AA sequence:RefSeq:YP_003082545.1,similar to AA sequence:UniProtKB:P44116,protein motif:CLUSTERS:PRK09767,protein motif:Pfam:PF04480.6;locus_tag=KL11168_00049;product=putative endonuclease,hypothetical protein,hypothetical protein,Protein of unknown function (DUF559);protein_id=gnl|SC|KL11168_00049
KL11168|SC|contig000001	Prodigal:2.60	CDS	54277	54414	.	-	0	ID=KL11168_00050;inference=ab initio prediction:Prodigal:2.60,similar to AA sequence:RefSeq:YP_003082546.1,similar to AA sequence:UniProtKB:Q8ZM36,protein motif:Pfam:PF00903.19;locus_tag=KL11168_00050;product=putative lactoylglutathione-related protein,Virulence protein STM3117,Glyoxalase/Bleomycin resistance protein/Dioxygenase superfamily;protein_id=gnl|SC|KL11168_00050
KL11168|SC|contig000001	Prodigal:2.60	CDS	54468	55601	.	-	0	ID=KL11168_00051;eC_number=6.3.5.5;gene=carA;inference=ab initio prediction:Prodigal:2.60,similar to AA sequence:RefSeq:YP_002000692.1,similar to AA sequence:UniProtKB:P0A6F1,protein motif:CLUSTERS:PRK12564,protein motif:Cdd:COG0505,protein motif:TIGRFAMs:TIGR01368,protein motif:Pfam:PF00988.16;locus_tag=KL11168_00051;product=carbamoyl phosphate synthase small subunit,Carbamoyl-phosphate synthase…
KL11168|SC|contig000001	Prodigal:2.60	CDS	57496	60594	.	-	0	ID=KL11168_00052;inference=ab initio prediction:Prodigal:2.60,similar to AA sequence:RefSeq:YP_002342082.1,protein motif:Cdd:COG3419,protein motif:Pfam:PF05567.5;locus_tag=KL11168_00052;product=pilus-associated protein,Tfp pilus assembly protein%2C tip-associated adhesin PilY1,Neisseria PilC protein;protein_id=gnl|SC|KL11168_00052
KL11168|SC|contig000001	Prodigal:2.60	CDS	61617	62744	.	-	0	ID=KL11168_00053;gene=minD_1;inference=ab initio prediction:Prodigal:2.60,similar to AA sequence:RefSeq:YP_005883399.1,similar to AA sequence:UniProtKB:Q01464,protein motif:CLUSTERS:PRK11670,protein motif:Cdd:COG2894,protein motif:TIGRFAMs:TIGR01969,protein motif:Pfam:PF10609.3;locus_tag=KL11168_00053;product=putative iron sulfur binding protein%2C Mrp/NBP35 family protein,Cell division inhibitor…
KL11168|SC|contig000001	Aragorn:1.2.36	tRNA	62907	62982	.	+	0	ID=KL11168_00054;inference=COORDINATES:profile:Aragorn:1.2.36;locus_tag=KL11168_00054;product=tRNA-Lys(ttt)
KL11168|SC|contig000001	Prodigal:2.60	CDS	63061	63570	.	+	0	ID=KL11168_00055;gene=resA_1;inference=ab initio prediction:Prodigal:2.60,similar to AA sequence:RefSeq:YP_974484.1,similar to AA sequence:UniProtKB:P35160,protein motif:CLUSTERS:PRK03147,protein motif:TIGRFAMs:TIGR00385,protein motif:Pfam:PF08534.4;locus_tag=KL11168_00055;product=periplasmic thioredoxin,Thiol-disulfide oxidoreductase resA,thiol-disulfide oxidoreductase,periplasmic protein thiol:…
KL11168|SC|contig000001	Prodigal:2.60	CDS	63910	64350	.	+	0	ID=KL11168_00056;gene=ohrR;inference=ab initio prediction:Prodigal:2.60,similar to AA sequence:RefSeq:YP_002000707.1,similar to AA sequence:UniProtKB:O34777,protein motif:CLUSTERS:PRK03573,protein motif:TIGRFAMs:TIGR02337,protein motif:Pfam:PF01047.16;locus_tag=KL11168_00056;product=putative marR-family transcriptional regulator,Organic hydroperoxide resistance transcriptional regulator,transcrip…
KL11168|SC|contig000001	Prodigal:2.60	CDS	64465	64965	.	+	0	ID=KL11168_00057;eC_number=1.5.1.36;gene=hpaC;inference=ab initio prediction:Prodigal:2.60,similar to AA sequence:RefSeq:YP_207236.1,similar to AA sequence:UniProtKB:Q57501,protein motif:CLUSTERS:PRK15486,protein motif:TIGRFAMs:TIGR02296,protein motif:Pfam:PF01613.12;locus_tag=KL11168_00057;product=flavoprotein oxidoreductase,4-hydroxyphenylacetate 3-monooxygenase reductase component,4-hydroxyphe…
KL11168|SC|contig000001	Prodigal:2.60	CDS	64983	65678	.	+	0	ID=KL11168_00058;eC_number=2.7.7.24;gene=rmlA2;inference=ab initio prediction:Prodigal:2.60,similar to AA sequence:RefSeq:YP_207237.1,similar to AA sequence:UniProtKB:P61887,protein motif:CLUSTERS:PRK15480,protein motif:Cdd:COG4750,protein motif:TIGRFAMs:TIGR03992,protein motif:Pfam:PF00483.17;locus_tag=KL11168_00058;product=sugar-phosphate transferase,Glucose-1-phosphate thymidylyltransferase 2,…
KL11168|SC|contig000001	Prodigal:2.60	CDS	65923	66354	.	-	0	ID=KL11168_00059;inference=ab initio prediction:Prodigal:2.60,similar to AA sequence:RefSeq:YP_004049348.1,protein motif:CLUSTERS:PRK11689,protein motif:Cdd:COG2962,protein motif:TIGRFAMs:TIGR03340,protein motif:Pfam:PF00892.14;locus_tag=KL11168_00059;product=integral membrane protein,aromatic amino acid exporter,Predicted permeases,phosphonate utilization associated putative membrane protein,Eam…
KL11168|SC|contig000001	Prodigal:2.60	CDS	66529	68205	.	+	0	ID=KL11168_00060;eC_number=6.3.4.3,6.3.4.3;gene=fhs;inference=ab initio prediction:Prodigal:2.60,similar to AA sequence:RefSeq:YP_207238.1,similar to AA sequence:UniProtKB:P21164,protein motif:CLUSTERS:PRK13505,protein motif:Pfam:PF01268.13;locus_tag=KL11168_00060;product=formate--tetrahydrofolate ligase,Formate--tetrahydrofolate ligase,formate--tetrahydrofolate ligase,Formate--tetrahydrofolate l…
KL11168|SC|contig000001	Prodigal:2.60	CDS	68319	69410	.	+	0	ID=KL11168_00061;gene=engD;inference=ab initio prediction:Prodigal:2.60,similar to AA sequence:RefSeq:YP_207239.1,similar to AA sequence:UniProtKB:P44681,protein motif:CLUSTERS:PRK09601,protein motif:Cdd:COG0012,protein motif:TIGRFAMs:TIGR00092,protein motif:Pfam:PF06071.7;locus_tag=KL11168_00061;product=GTP-dependent nucleic acid-binding protein EngD,GTP-dependent nucleic acid-binding protein en…
KL11168|SC|contig000001	Prodigal:2.60	CDS	69689	71704	.	+	0	ID=KL11168_00062;eC_number=6.2.1.3,2.3.1.-;gene=oatA_1;inference=ab initio prediction:Prodigal:2.60,similar to AA sequence:RefSeq:YP_005891300.1,similar to AA sequence:UniProtKB:Q7A3D6,protein motif:Pfam:PF01757.16;locus_tag=KL11168_00062;product=putative LipO-oligosaccharide acyltransferase,O-acetyltransferase OatA,Acyltransferase family;protein_id=gnl|SC|KL11168_00062
KL11168|SC|contig000001	Prodigal:2.60	CDS	71766	73061	.	+	0	ID=KL11168_00063;eC_number=6.1.1.1,6.1.1.1;gene=tyrS;inference=ab initio prediction:Prodigal:2.60,similar to AA sequence:RefSeq:YP_003082557.1,similar to AA sequence:UniProtKB:P0AGJ9,protein motif:CLUSTERS:PRK13354,protein motif:Cdd:COG0162,protein motif:TIGRFAMs:TIGR00234,protein motif:Pfam:PF00579.19;locus_tag=KL11168_00063;product=tyrosyl-tRNA synthetase,Tyrosine--tRNA ligase,tyrosyl-tRNA synt…
KL11168|SC|contig000001	Prodigal:2.60	CDS	73588	74508	.	+	0	ID=KL11168_00064;eC_number=2.7.1.26;gene=ribF;inference=ab initio prediction:Prodigal:2.60,similar to AA sequence:RefSeq:YP_207243.1,similar to AA sequence:UniProtKB:P0AG40,protein motif:CLUSTERS:PRK05627,protein motif:Cdd:COG0196,protein motif:TIGRFAMs:TIGR00083,protein motif:Pfam:PF06574.6;locus_tag=KL11168_00064;product=bifunctional riboflavin kinase/FMN adenylyltransferase,Riboflavin biosynth…
KL11168|SC|contig000001	Prodigal:2.60	CDS	74650	77439	.	+	0	ID=KL11168_00065;eC_number=6.1.1.5,6.1.1.5;gene=ileS;inference=ab initio prediction:Prodigal:2.60,similar to AA sequence:RefSeq:YP_207244.1,similar to AA sequence:UniProtKB:P00956,protein motif:CLUSTERS:PRK05743,protein motif:Cdd:COG0060,protein motif:TIGRFAMs:TIGR00392,protein motif:Pfam:PF00133.16;locus_tag=KL11168_00065;product=isoleucyl-tRNA synthetase,Isoleucine--tRNA ligase,isoleucyl-tRNA s…
KL11168|SC|contig000001	Prodigal:2.60	CDS	78251	78778	.	+	0	ID=KL11168_00066;eC_number=3.4.23.36,3.4.23.36;gene=lspA;inference=ab initio prediction:Prodigal:2.60,similar to AA sequence:RefSeq:YP_974495.1,similar to AA sequence:UniProtKB:P00804,protein motif:CLUSTERS:PRK00376,protein motif:TIGRFAMs:TIGR00077,protein motif:Pfam:PF01252.12;locus_tag=KL11168_00066;product=lipoprotein signal peptidase,Lipoprotein signal peptidase,lipoprotein signal peptidase,s…
KL11168|SC|contig000001	Prodigal:2.60	CDS	78807	79775	.	+	0	ID=KL11168_00067;eC_number=1.17.1.2,1.17.1.2;gene=ispH;inference=ab initio prediction:Prodigal:2.60,similar to AA sequence:RefSeq:YP_207247.1,similar to AA sequence:UniProtKB:P62623,protein motif:CLUSTERS:PRK01045,protein motif:TIGRFAMs:TIGR00216,protein motif:Pfam:PF02401.12;locus_tag=KL11168_00067;product=4-hydroxy-3-methylbut-2-enyl diphosphate reductase,4-hydroxy-3-methylbut-2-enyl diphosphat…
KL11168|SC|contig000001	Prodigal:2.60	CDS	79862	80449	.	-	0	ID=KL11168_00068;eC_number=3.6.1.1;gene=ppaX;inference=ab initio prediction:Prodigal:2.60,similar to AA sequence:RefSeq:YP_001598552.1,similar to AA sequence:UniProtKB:Q9JMQ2,protein motif:CLUSTERS:PRK13222,protein motif:TIGRFAMs:TIGR03351,protein motif:Pfam:PF00702.1;locus_tag=KL11168_00068;product=phosphoglycolate phosphatase,Pyrophosphatase ppaX,phosphoglycolate phosphatase,phosphonatase-like …
KL11168|SC|contig000001	Prodigal:2.60	CDS	80504	81238	.	-	0	ID=KL11168_00069;inference=ab initio prediction:Prodigal:2.60,similar to AA sequence:RefSeq:YP_001600178.1,protein motif:Pfam:PF01609.15;locus_tag=KL11168_00069;product=IS1106A3 transposase,Transposase DDE domain;protein_id=gnl|SC|KL11168_00069
KL11168|SC|contig000001	Prodigal:2.60	CDS	81365	81682	.	-	0	ID=KL11168_00070;inference=ab initio prediction:Prodigal:2.60,similar to AA sequence:RefSeq:YP_005893207.1,protein motif:Pfam:PF05598.5;locus_tag=KL11168_00070;product=IS1106 transposase,Transposase domain (DUF772);protein_id=gnl|SC|KL11168_00070
KL11168|SC|contig000001	Prodigal:2.60	CDS	81860	81964	.	+	0	ID=KL11168_00071;inference=ab initio prediction:Prodigal:2.60;locus_tag=KL11168_00071;product=hypothetical protein;protein_id=gnl|SC|KL11168_00071
KL11168|SC|contig000001	Infernal:1.1	ncRNA	82122	82157	.	+	0	ID=KL11168_00072;inference=COORDINATES:profile:Infernal:1.1;locus_tag=KL11168_00072;product=CRISPR-DR34
KL11168|SC|contig000001	Infernal:1.1	ncRNA	82188	82223	.	+	0	ID=KL11168_00073;inference=COORDINATES:profile:Infernal:1.1;locus_tag=KL11168_00073;product=CRISPR-DR34
KL11168|SC|contig000001	Infernal:1.1	ncRNA	82254	82289	.	+	0	ID=KL11168_00074;inference=COORDINATES:profile:Infernal:1.1;locus_tag=KL11168_00074;product=CRISPR-DR34
KL11168|SC|contig000001	Infernal:1.1	ncRNA	82320	82355	.	+	0	ID=KL11168_00075;inference=COORDINATES:profile:Infernal:1.1;locus_tag=KL11168_00075;product=CRISPR-DR34
KL11168|SC|contig000001	Infernal:1.1	ncRNA	82386	82421	.	+	0	ID=KL11168_00076;inference=COORDINATES:profile:Infernal:1.1;locus_tag=KL11168_00076;product=CRISPR-DR34
KL11168|SC|contig000001	Infernal:1.1	ncRNA	82452	82487	.	+	0	ID=KL11168_00077;inference=COORDINATES:profile:Infernal:1.1;locus_tag=KL11168_00077;product=CRISPR-DR34
KL11168|SC|contig000001	Infernal:1.1	ncRNA	82518	82553	.	+	0	ID=KL11168_00078;inference=COORDINATES:profile:Infernal:1.1;locus_tag=KL11168_00078;product=CRISPR-DR34
KL11168|SC|contig000001	Infernal:1.1	ncRNA	82584	82619	.	+	0	ID=KL11168_00079;inference=COORDINATES:profile:Infernal:1.1;locus_tag=KL11168_00079;product=CRISPR-DR34
KL11168|SC|contig000001	Infernal:1.1	ncRNA	82650	82685	.	+	0	ID=KL11168_00080;inference=COORDINATES:profile:Infernal:1.1;locus_tag=KL11168_00080;product=CRISPR-DR34
KL11168|SC|contig000001	Infernal:1.1	ncRNA	82716	82751	.	+	0	ID=KL11168_00081;inference=COORDINATES:profile:Infernal:1.1;locus_tag=KL11168_00081;product=CRISPR-DR34
KL11168|SC|contig000001	Infernal:1.1	ncRNA	82782	82817	.	+	0	ID=KL11168_00082;inference=COORDINATES:profile:Infernal:1.1;locus_tag=KL11168_00082;product=CRISPR-DR34
KL11168|SC|contig000001	Infernal:1.1	ncRNA	82848	82883	.	+	0	ID=KL11168_00083;inference=COORDINATES:profile:Infernal:1.1;locus_tag=KL11168_00083;product=CRISPR-DR34
KL11168|SC|contig000001	Infernal:1.1	ncRNA	82914	82949	.	+	0	ID=KL11168_00084;inference=COORDINATES:profile:Infernal:1.1;locus_tag=KL11168_00084;product=CRISPR-DR34
KL11168|SC|contig000001	Infernal:1.1	ncRNA	82980	83015	.	+	0	ID=KL11168_00085;inference=COORDINATES:profile:Infernal:1.1;locus_tag=KL11168_00085;product=CRISPR-DR34
KL11168|SC|contig000001	Infernal:1.1	ncRNA	83046	83081	.	+	0	ID=KL11168_00086;inference=COORDINATES:profile:Infernal:1.1;locus_tag=KL11168_00086;product=CRISPR-DR34
KL11168|SC|contig000001	Infernal:1.1	ncRNA	83112	83147	.	+	0	ID=KL11168_00087;inference=COORDINATES:profile:Infernal:1.1;locus_tag=KL11168_00087;product=CRISPR-DR34
KL11168|SC|contig000001	Infernal:1.1	ncRNA	83178	83213	.	+	0	ID=KL11168_00088;inference=COORDINATES:profile:Infernal:1.1;locus_tag=KL11168_00088;product=CRISPR-DR34
KL11168|SC|contig000001	Infernal:1.1	ncRNA	83244	83279	.	+	0	ID=KL11168_00089;inference=COORDINATES:profile:Infernal:1.1;locus_tag=KL11168_00089;product=CRISPR-DR34
KL11168|SC|contig000001	Infernal:1.1	ncRNA	83310	83345	.	+	0	ID=KL11168_00090;inference=COORDINATES:profile:Infernal:1.1;locus_tag=KL11168_00090;product=CRISPR-DR34
KL11168|SC|contig000001	Infernal:1.1	ncRNA	83376	83411	.	+	0	ID=KL11168_00091;inference=COORDINATES:profile:Infernal:1.1;locus_tag=KL11168_00091;product=CRISPR-DR34
KL11168|SC|contig000001	Infernal:1.1	ncRNA	83442	83477	.	+	0	ID=KL11168_00092;inference=COORDINATES:profile:Infernal:1.1;locus_tag=KL11168_00092;product=CRISPR-DR34
KL11168|SC|contig000001	Infernal:1.1	ncRNA	83508	83543	.	+	0	ID=KL11168_00093;inference=COORDINATES:profile:Infernal:1.1;locus_tag=KL11168_00093;product=CRISPR-DR34
KL11168|SC|contig000001	Infernal:1.1	ncRNA	83574	83609	.	+	0	ID=KL11168_00094;inference=COORDINATES:profile:Infernal:1.1;locus_tag=KL11168_00094;product=CRISPR-DR34
KL11168|SC|contig000001	Infernal:1.1	ncRNA	83640	83675	.	+	0	ID=KL11168_00095;inference=COORDINATES:profile:Infernal:1.1;locus_tag=KL11168_00095;product=CRISPR-DR34
KL11168|SC|contig000001	Infernal:1.1	ncRNA	83706	83741	.	+	0	ID=KL11168_00096;inference=COORDINATES:profile:Infernal:1.1;locus_tag=KL11168_00096;product=CRISPR-DR34
KL11168|SC|contig000001	Infernal:1.1	ncRNA	83772	83807	.	+	0	ID=KL11168_00097;inference=COORDINATES:profile:Infernal:1.1;locus_tag=KL11168_00097;product=CRISPR-DR34
KL11168|SC|contig000001	Infernal:1.1	ncRNA	83838	83873	.	+	0	ID=KL11168_00098;inference=COORDINATES:profile:Infernal:1.1;locus_tag=KL11168_00098;product=CRISPR-DR34
KL11168|SC|contig000001	Prodigal:2.60	CDS	83937	84245	.	-	0	ID=KL11168_00099;inference=ab initio prediction:Prodigal:2.60,protein motif:TIGRFAMs:TIGR01573,protein motif:Pfam:PF09827.3;locus_tag=KL11168_00099;product=CRISPR-associated endoribonuclease Cas2,CRISPR associated protein Cas2;protein_id=gnl|SC|KL11168_00099
KL11168|SC|contig000001	Prodigal:2.60	CDS	84256	85170	.	-	0	ID=KL11168_00100;inference=ab initio prediction:Prodigal:2.60,similar to AA sequence:RefSeq:YP_003082576.1,protein motif:TIGRFAMs:TIGR03639,protein motif:Pfam:PF01867.10;locus_tag=KL11168_00100;product=putative DNA-repair protein,CRISPR-associated endonuclease Cas1%2C subtype II/NMENI,CRISPR associated protein Cas1;protein_id=gnl|SC|KL11168_00100
KL11168|SC|contig000001	Prodigal:2.60	CDS	85236	88481	.	-	0	ID=KL11168_00101;inference=ab initio prediction:Prodigal:2.60,similar to AA sequence:RefSeq:YP_003082577.1,protein motif:Cdd:COG3513,protein motif:TIGRFAMs:TIGR01865;locus_tag=KL11168_00101;product=putative CRISPR-associated protein,Uncharacterized protein conserved in bacteria,CRISPR-associated protein Cas9/Csn1%2C subtype II/NMEMI;protein_id=gnl|SC|KL11168_00101
KL11168|SC|contig000001	Prodigal:2.60	CDS	88759	92193	.	-	0	ID=KL11168_00102;eC_number=2.7.7.7,2.7.7.7;gene=dnaE;inference=ab initio prediction:Prodigal:2.60,similar to AA sequence:RefSeq:YP_207251.1,similar to AA sequence:UniProtKB:Q9JXZ2,protein motif:CLUSTERS:PRK05673,protein motif:TIGRFAMs:TIGR00594,protein motif:Pfam:PF07733.6;locus_tag=KL11168_00102;product=DNA polymerase III subunit alpha,DNA polymerase III subunit alpha,DNA polymerase III subunit …
KL11168|SC|contig000001	Infernal:1.1	ncRNA	92320	92392	.	-	0	ID=KL11168_00103;inference=COORDINATES:profile:Infernal:1.1;locus_tag=KL11168_00103;product=nse_sRNA
KL11168|SC|contig000001	Prodigal:2.60	CDS	92477	92965	.	+	0	ID=KL11168_00104;gene=ybcJ;inference=ab initio prediction:Prodigal:2.60,similar to AA sequence:RefSeq:YP_003082580.1,similar to AA sequence:UniProtKB:P0AAS7,protein motif:CLUSTERS:PRK11507,protein motif:Cdd:COG2501,protein motif:TIGRFAMs:TIGR02988;locus_tag=KL11168_00104;product=putative RNA-binding protein,hypothetical protein,ribosome-associated protein,Uncharacterized conserved protein,S4 doma…
KL11168|SC|contig000001	Prodigal:2.60	CDS	92943	93146	.	+	0	ID=KL11168_00105;inference=ab initio prediction:Prodigal:2.60;locus_tag=KL11168_00105;product=hypothetical protein;protein_id=gnl|SC|KL11168_00105
KL11168|SC|contig000001	Prodigal:2.60	CDS	93591	94427	.	+	0	ID=KL11168_00106;inference=ab initio prediction:Prodigal:2.60,similar to AA sequence:RefSeq:YP_003082582.1,protein motif:CLUSTERS:PRK06361,protein motif:Cdd:COG1387,protein motif:Pfam:PF02811.13;locus_tag=KL11168_00106;product=putative metal-dependent phosphoesterase,hypothetical protein,Histidinol phosphatase and related hydrolases of the PHP family,PHP domain;protein_id=gnl|SC|KL11168_00106
KL11168|SC|contig000001	Prodigal:2.60	CDS	94479	95771	.	-	0	ID=KL11168_00107;eC_number=2.6.1.39;gene=avtA;inference=ab initio prediction:Prodigal:2.60,similar to AA sequence:RefSeq:YP_001598562.1,similar to AA sequence:UniProtKB:Q72LL6,protein motif:CLUSTERS:PRK09440,protein motif:Cdd:COG3977,protein motif:TIGRFAMs:TIGR01140,protein motif:Pfam:PF00155.15;locus_tag=KL11168_00107;product=valine--pyruvate transaminase,2-aminoadipate transaminase,valine--pyru…
KL11168|SC|contig000001	Prodigal:2.60	CDS	95827	97737	.	-	0	ID=KL11168_00108;eC_number=5.1.3.2;gene=capD;inference=ab initio prediction:Prodigal:2.60,similar to AA sequence:RefSeq:YP_207256.1,similar to AA sequence:UniProtKB:Q9ZDJ5,protein motif:CLUSTERS:PRK10675,protein motif:TIGRFAMs:TIGR03589,protein motif:Pfam:PF02719.9;locus_tag=KL11168_00108;product=pilin glycosylation protein,UDP-glucose 4-epimerase,UDP-galactose-4-epimerase,UDP-N-acetylglucosamine…
KL11168|SC|contig000001	Prodigal:2.60	CDS	97785	98990	.	-	0	ID=KL11168_00109;eC_number=2.6.1.-;gene=pglC;inference=ab initio prediction:Prodigal:2.60,similar to AA sequence:RefSeq:YP_001598564.1,similar to AA sequence:UniProtKB:Q8G8Y2,protein motif:CLUSTERS:PRK11658,protein motif:Cdd:COG0399,protein motif:TIGRFAMs:TIGR03588,protein motif:Pfam:PF01041.11;locus_tag=KL11168_00109;product=pilin glycosylation protein,L-glutamine:2-deoxy-scyllo-inosose aminotra…
KL11168|SC|contig000001	Prodigal:2.60	CDS	99188	99382	.	-	0	ID=KL11168_00110;inference=ab initio prediction:Prodigal:2.60;locus_tag=KL11168_00110;product=hypothetical protein;protein_id=gnl|SC|KL11168_00110
KL11168|SC|contig000001	Prodigal:2.60	CDS	99430	100116	.	-	0	ID=KL11168_00111;eC_number=3.-.-.-,3.1.3.5;gene=yjjG;inference=ab initio prediction:Prodigal:2.60,similar to AA sequence:RefSeq:YP_005879210.1,similar to AA sequence:UniProtKB:P0A8Y1,protein motif:CLUSTERS:PRK09449,protein motif:TIGRFAMs:TIGR02253,protein motif:Pfam:PF00702.1;locus_tag=KL11168_00111;product=putative HAD-like hydrolase,Pyrimidine 5'-nucleotidase YjjG,dUMP phosphatase,HAD hydrolase…
KL11168|SC|contig000001	Prodigal:2.60	CDS	100103	101680	.	-	0	ID=KL11168_00112;eC_number=6.3.5.5;gene=wcaJ;inference=ab initio prediction:Prodigal:2.60,similar to AA sequence:RefSeq:YP_974509.1,similar to AA sequence:UniProtKB:P71241,protein motif:CLUSTERS:PRK12767,protein motif:Cdd:COG3919,protein motif:TIGRFAMs:TIGR03025,protein motif:Pfam:PF02397.10;locus_tag=KL11168_00112;product=protein Pglb2,Putative colanic biosynthesis UDP-glucose lipid carrier tran…
KL11168|SC|contig000001	Prodigal:2.60	CDS	101848	103272	.	-	0	ID=KL11168_00113;inference=ab initio prediction:Prodigal:2.60,similar to AA sequence:RefSeq:YP_002000750.1,protein motif:Pfam:PF01943.11;locus_tag=KL11168_00113;product=Lipopolysaccharide biosynthesis translocase,Polysaccharide biosynthesis protein;protein_id=gnl|SC|KL11168_00113
KL11168|SC|contig000001	Prodigal:2.60	CDS	103467	104576	.	-	0	ID=KL11168_00114;gene=ribD;inference=ab initio prediction:Prodigal:2.60,similar to AA sequence:RefSeq:YP_207262.1,similar to AA sequence:UniProtKB:P25539,protein motif:CLUSTERS:PRK10786,protein motif:Cdd:COG0117,protein motif:TIGRFAMs:TIGR00326,protein motif:Pfam:PF01872.11;locus_tag=KL11168_00114;product=diaminohydroxyphosphoribosylaminopyrimidine deaminase,Riboflavin biosynthesis protein RibD,b…
KL11168|SC|contig000001	Prodigal:2.60	CDS	104608	105072	.	-	0	ID=KL11168_00115;gene=nrdR;inference=ab initio prediction:Prodigal:2.60,similar to AA sequence:RefSeq:YP_001598571.1,similar to AA sequence:UniProtKB:P0A8D0,protein motif:CLUSTERS:PRK00464,protein motif:TIGRFAMs:TIGR00244,protein motif:Pfam:PF03477.10;locus_tag=KL11168_00115;product=transcriptional regulator NrdR,Transcriptional repressor NrdR,transcriptional regulator NrdR,transcriptional regula…
KL11168|SC|contig000001	Prodigal:2.60	CDS	105102	105944	.	-	0	ID=KL11168_00116;eC_number=2.4.2.-;inference=ab initio prediction:Prodigal:2.60,similar to AA sequence:RefSeq:YP_005879205.1,protein motif:Cdd:COG0121,protein motif:TIGRFAMs:TIGR03442,protein motif:Pfam:PF00310.1;locus_tag=KL11168_00116;product=putative class-II glutamine amidotransferase,Predicted glutamine amidotransferase,conserved hypothetical protein,Glutamine amidotransferases class-II;prot…
KL11168|SC|contig000001	Prodigal:2.60	CDS	107705	108784	.	-	0	ID=KL11168_00117;eC_number=4.2.3.4,4.2.3.4;gene=aroB;inference=ab initio prediction:Prodigal:2.60,similar to AA sequence:RefSeq:YP_207265.1,similar to AA sequence:UniProtKB:Q9KNV2,protein motif:CLUSTERS:PRK00002,protein motif:Cdd:COG0337,protein motif:TIGRFAMs:TIGR01357,protein motif:Pfam:PF01761.1;locus_tag=KL11168_00117;product=3-dehydroquinate synthase,3-dehydroquinate synthase,3-dehydroquinat…
KL11168|SC|contig000001	Prodigal:2.60	CDS	108864	109376	.	-	0	ID=KL11168_00118;eC_number=2.7.1.71;gene=aroK;inference=ab initio prediction:Prodigal:2.60,similar to AA sequence:RefSeq:YP_002000757.1,similar to AA sequence:UniProtKB:P0A6D7,protein motif:CLUSTERS:PRK00131,protein motif:Cdd:COG0128,protein motif:Pfam:PF01202.16;locus_tag=KL11168_00118;product=shikimate kinase,Shikimate kinase 1,shikimate kinase,5-enolpyruvylshikimate-3-phosphate synthase,Shikim…
KL11168|SC|contig000001	Prodigal:2.60	CDS	110522	112807	.	-	0	ID=KL11168_00119;gene=pilQ;inference=ab initio prediction:Prodigal:2.60,similar to AA sequence:RefSeq:YP_005900384.1,similar to AA sequence:UniProtKB:Q70M91,protein motif:CLUSTERS:PRK13568,protein motif:Cdd:COG4796,protein motif:TIGRFAMs:TIGR02515,protein motif:Pfam:PF00263.15;locus_tag=KL11168_00119;product=type IV pilus secretin PilQ,Type IV pilus biogenesis and competence protein pilQ precurso…
KL11168|SC|contig000001	Prodigal:2.60	CDS	112826	113371	.	-	0	ID=KL11168_00120;inference=ab initio prediction:Prodigal:2.60,similar to AA sequence:RefSeq:YP_207268.1,protein motif:Pfam:PF04351.7;locus_tag=KL11168_00120;product=PilP protein,Pilus assembly protein%2C PilP;protein_id=gnl|SC|KL11168_00120
KL11168|SC|contig000001	Prodigal:2.60	CDS	113389	114036	.	-	0	ID=KL11168_00121;inference=ab initio prediction:Prodigal:2.60,similar to AA sequence:RefSeq:YP_002000764.1,protein motif:Pfam:PF04350.7;locus_tag=KL11168_00121;product=PilO,Pilus assembly protein%2C PilO;protein_id=gnl|SC|KL11168_00121
KL11168|SC|contig000001	Prodigal:2.60	CDS	114037	114636	.	-	0	ID=KL11168_00122;inference=ab initio prediction:Prodigal:2.60,similar to AA sequence:RefSeq:YP_207270.1,protein motif:Pfam:PF05137.7;locus_tag=KL11168_00122;product=PilN,Fimbrial assembly protein (PilN);protein_id=gnl|SC|KL11168_00122
KL11168|SC|contig000001	Prodigal:2.60	CDS	114639	115754	.	-	0	ID=KL11168_00123;inference=ab initio prediction:Prodigal:2.60,similar to AA sequence:RefSeq:YP_002000766.1,protein motif:TIGRFAMs:TIGR01175,protein motif:Pfam:PF11104.2;locus_tag=KL11168_00123;product=PilM,type IV pilus assembly protein PilM,Competence protein A;protein_id=gnl|SC|KL11168_00123
KL11168|SC|contig000001	Prodigal:2.60	CDS	115906	118302	.	+	0	ID=KL11168_00124;gene=mrcA;inference=ab initio prediction:Prodigal:2.60,similar to AA sequence:RefSeq:YP_005888921.1,similar to AA sequence:UniProtKB:O05131,protein motif:CLUSTERS:PRK11636,protein motif:Cdd:COG5009,protein motif:TIGRFAMs:TIGR02074,protein motif:Pfam:PF00912.16;locus_tag=KL11168_00124;product=protein PonA,Penicillin-binding protein 1A,penicillin-binding protein 1a,Membrane carboxy…
KL11168|SC|contig000001	Prodigal:2.60	CDS	118423	119052	.	-	0	ID=KL11168_00125;gene=engB;inference=ab initio prediction:Prodigal:2.60,similar to AA sequence:RefSeq:YP_003082600.1,similar to AA sequence:UniProtKB:P0A6P7,protein motif:CLUSTERS:PRK00454,protein motif:Cdd:COG3596,protein motif:TIGRFAMs:TIGR03598,protein motif:Pfam:PF01926.17;locus_tag=KL11168_00125;product=ribosome biogenesis GTP-binding protein YsxC,Probable GTP-binding protein EngB,GTP-bindin…
KL11168|SC|contig000001	Prodigal:2.60	CDS	119258	119881	.	+	0	ID=KL11168_00126;gene=cc4;inference=ab initio prediction:Prodigal:2.60,similar to AA sequence:RefSeq:YP_207274.1,similar to AA sequence:UniProtKB:P00106,protein motif:Cdd:COG2010,protein motif:TIGRFAMs:TIGR00782,protein motif:Pfam:PF00034.15;locus_tag=KL11168_00126;product=cytochrome precursor,Cytochrome c4 precursor,Cytochrome c%2C mono- and diheme variants,cytochrome c oxidase%2C cbb3-type%2C s…
KL11168|SC|contig000001	Prodigal:2.60	CDS	120095	122110	.	+	0	ID=KL11168_00127;gene=ccsB;inference=ab initio prediction:Prodigal:2.60,similar to AA sequence:RefSeq:YP_207275.1,similar to AA sequence:UniProtKB:P73912,protein motif:Pfam:PF05140.8;locus_tag=KL11168_00127;product=cytochrome biogenesis protein,Cytochrome c biogenesis protein CcsB,ResB-like family;protein_id=gnl|SC|KL11168_00127
KL11168|SC|contig000001	Prodigal:2.60	CDS	122103	123290	.	+	0	ID=KL11168_00128;gene=ccmF;inference=ab initio prediction:Prodigal:2.60,similar to AA sequence:RefSeq:YP_207276.1,similar to AA sequence:UniProtKB:P33927,protein motif:Cdd:COG4137,protein motif:TIGRFAMs:TIGR03144,protein motif:Pfam:PF01578.14;locus_tag=KL11168_00128;product=cytochrome synthesis protein,Cytochrome c-type biogenesis protein CcmF,ABC-type uncharacterized transport system%2C permease…
KL11168|SC|contig000001	Prodigal:2.60	CDS	123407	124471	.	+	0	ID=KL11168_00129;eC_number=3.4.24.57;gene=gcp;inference=ab initio prediction:Prodigal:2.60,similar to AA sequence:RefSeq:YP_207277.1,similar to AA sequence:UniProtKB:P05852,protein motif:CLUSTERS:PRK09604,protein motif:Cdd:COG5624,protein motif:TIGRFAMs:TIGR03723,protein motif:Pfam:PF00814.19;locus_tag=KL11168_00129;product=DNA-binding/iron metalloprotein/AP endonuclease,t(6)A37 threonylcarbamoyl…
KL11168|SC|contig000001	Prodigal:2.60	CDS	124515	125441	.	-	0	ID=KL11168_00130;eC_number=2.3.1.-;gene=htrB_1;inference=ab initio prediction:Prodigal:2.60,similar to AA sequence:RefSeq:YP_002000773.1,similar to AA sequence:UniProtKB:P0ACV0,protein motif:CLUSTERS:PRK08905,protein motif:Cdd:COG1560,protein motif:TIGRFAMs:TIGR02207,protein motif:Pfam:PF03279.7;locus_tag=KL11168_00130;product=lipid A biosynthesis lauroyl acyltransferase,Lipid A biosynthesis laur…
KL11168|SC|contig000001	Prodigal:2.60	CDS	125757	126926	.	+	0	ID=KL11168_00131;eC_number=2.5.1.6;gene=metK;inference=ab initio prediction:Prodigal:2.60,similar to AA sequence:RefSeq:YP_005888928.1,similar to AA sequence:UniProtKB:Q63YH5,protein motif:CLUSTERS:PRK05250,protein motif:TIGRFAMs:TIGR01034,protein motif:Pfam:PF02773.10;locus_tag=KL11168_00131;product=S-adenosylmethionine synthetase,S-adenosylmethionine synthase,S-adenosylmethionine synthetase,met…
KL11168|SC|contig000001	Prodigal:2.60	CDS	127175	127675	.	+	0	ID=KL11168_00132;inference=ab initio prediction:Prodigal:2.60,similar to AA sequence:RefSeq:YP_002003011.1,protein motif:Cdd:COG3676,protein motif:Pfam:PF12762.1;locus_tag=KL11168_00132;product=IS1016 transposase,Transposase and inactivated derivatives,ISXO2-like transposase domain;protein_id=gnl|SC|KL11168_00132
KL11168|SC|contig000001	Prodigal:2.60	CDS	127893	129419	.	-	0	ID=KL11168_00133;eC_number=3.4.16.4;gene=pbp3;inference=ab initio prediction:Prodigal:2.60,similar to AA sequence:RefSeq:YP_001598590.1,similar to AA sequence:UniProtKB:P39844,protein motif:CLUSTERS:PRK11113,protein motif:TIGRFAMs:TIGR00666,protein motif:Pfam:PF02113.9;locus_tag=KL11168_00133;product=penicillin-binding protein 3,D-alanyl-D-alanine carboxypeptidase dacC precursor,D-alanyl-D-alanin…
KL11168|SC|contig000001	Prodigal:2.60	CDS	129467	130033	.	+	0	ID=KL11168_00134;inference=ab initio prediction:Prodigal:2.60,similar to AA sequence:RefSeq:YP_002000777.1,protein motif:Cdd:COG0431,protein motif:Pfam:PF03358.9;locus_tag=KL11168_00134;product=Oxidoreductase,Predicted flavoprotein,NADPH-dependent FMN reductase;protein_id=gnl|SC|KL11168_00134
KL11168|SC|contig000001	Prodigal:2.60	CDS	130789	132102	.	+	0	ID=KL11168_00135;gene=citN;inference=ab initio prediction:Prodigal:2.60,similar to AA sequence:RefSeq:YP_974534.1,similar to AA sequence:UniProtKB:P42308,protein motif:Cdd:COG2610,protein motif:TIGRFAMs:TIGR00784,protein motif:Pfam:PF03600.10;locus_tag=KL11168_00135;product=transmembrane transport protein,Citrate transporter,H+/gluconate symporter and related permeases,citrate transporter,Citrate…
KL11168|SC|contig000001	Prodigal:2.60	CDS	132325	132456	.	+	0	ID=KL11168_00136;inference=ab initio prediction:Prodigal:2.60,similar to AA sequence:RefSeq:YP_974535.1;locus_tag=KL11168_00136;product=two-component system response regulator;protein_id=gnl|SC|KL11168_00136
KL11168|SC|contig000001	Prodigal:2.60	CDS	132456	133745	.	+	0	ID=KL11168_00137;eC_number=2.7.13.3;gene=rssA_1;inference=ab initio prediction:Prodigal:2.60,similar to AA sequence:RefSeq:YP_002000782.1,similar to AA sequence:UniProtKB:Q8GP19,protein motif:CLUSTERS:PRK10337,protein motif:Cdd:COG4191,protein motif:TIGRFAMs:TIGR01386,protein motif:Pfam:PF02518.20;locus_tag=KL11168_00137;product=protein BasS,Swarming motility regulation sensor protein rssA,sensor…
KL11168|SC|contig000001	Prodigal:2.60	CDS	133780	135273	.	-	0	ID=KL11168_00138;eC_number=3.1.26.-;gene=cafA;inference=ab initio prediction:Prodigal:2.60,similar to AA sequence:RefSeq:NP_274790.1,similar to AA sequence:UniProtKB:P0A9J0,protein motif:CLUSTERS:PRK11712,protein motif:Cdd:COG1530,protein motif:TIGRFAMs:TIGR00757,protein motif:Pfam:PF10150.3;locus_tag=KL11168_00138;product=cytoplasmic axial filament protein,Ribonuclease G,ribonuclease G,Ribonucle…
KL11168|SC|contig000001	Prodigal:2.60	CDS	135486	135743	.	+	0	ID=KL11168_00139;gene=grxC;inference=ab initio prediction:Prodigal:2.60,similar to AA sequence:RefSeq:YP_002000785.1,similar to AA sequence:UniProtKB:P0AC62,protein motif:CLUSTERS:PRK10638,protein motif:TIGRFAMs:TIGR02181,protein motif:Pfam:PF00462.18;locus_tag=KL11168_00139;product=putative glutaredoxin,Glutaredoxin-3,glutaredoxin 3,glutaredoxin 3,Glutaredoxin;protein_id=gnl|SC|KL11168_00139
KL11168|SC|contig000001	Prodigal:2.60	CDS	135764	136207	.	+	0	ID=KL11168_00140;gene=secB;inference=ab initio prediction:Prodigal:2.60,similar to AA sequence:RefSeq:YP_207288.1,similar to AA sequence:UniProtKB:Q93TF4,protein motif:CLUSTERS:PRK05751,protein motif:TIGRFAMs:TIGR00809,protein motif:Pfam:PF02556.8;locus_tag=KL11168_00140;product=preprotein translocase subunit SecB,Protein-export protein secB,preprotein translocase subunit SecB,protein-export chap…
KL11168|SC|contig000001	Prodigal:2.60	CDS	136293	138335	.	+	0	ID=KL11168_00141;eC_number=3.6.4.12;gene=recG;inference=ab initio prediction:Prodigal:2.60,similar to AA sequence:RefSeq:YP_207289.1,similar to AA sequence:UniProtKB:P24230,protein motif:CLUSTERS:PRK10917,protein motif:Cdd:COG4098,protein motif:TIGRFAMs:TIGR00643,protein motif:Pfam:PF00270.23;locus_tag=KL11168_00141;product=ATP-dependent DNA helicase RecG,ATP-dependent DNA helicase recG,ATP-depen…
KL11168|SC|contig000001	Prodigal:2.60	CDS	139208	140251	.	-	0	ID=KL11168_00142;eC_number=1.2.1.38,1.2.1.38;gene=argC;inference=ab initio prediction:Prodigal:2.60,similar to AA sequence:RefSeq:YP_207290.1,similar to AA sequence:UniProtKB:Q3K5W5,protein motif:CLUSTERS:PRK00436,protein motif:Cdd:COG0002,protein motif:TIGRFAMs:TIGR01850,protein motif:Pfam:PF01118.18;locus_tag=KL11168_00142;product=N-acetyl-gamma-glutamyl-phosphate reductase,N-acetyl-gamma-gluta…
KL11168|SC|contig000001	Prodigal:2.60	CDS	140248	140529	.	-	0	ID=KL11168_00143;inference=ab initio prediction:Prodigal:2.60,similar to AA sequence:RefSeq:YP_004049282.1,protein motif:CLUSTERS:PRK04214;locus_tag=KL11168_00143;product=ribonuclease BN,ribonuclease BN/unknown domain fusion protein;protein_id=gnl|SC|KL11168_00143
KL11168|SC|contig000001	Prodigal:2.60	CDS	140781	141101	.	+	0	ID=KL11168_00144;inference=ab initio prediction:Prodigal:2.60,similar to AA sequence:RefSeq:YP_005900360.1,protein motif:Pfam:PF08007.6;locus_tag=KL11168_00144;product=cupin family protein,Cupin superfamily protein;protein_id=gnl|SC|KL11168_00144
KL11168|SC|contig000001	Prodigal:2.60	CDS	141120	141929	.	+	0	ID=KL11168_00145;inference=ab initio prediction:Prodigal:2.60,similar to AA sequence:RefSeq:YP_005900360.1,protein motif:Pfam:PF08007.6;locus_tag=KL11168_00145;product=cupin family protein,Cupin superfamily protein;protein_id=gnl|SC|KL11168_00145
KL11168|SC|contig000001	Prodigal:2.60	CDS	141938	142165	.	+	0	ID=KL11168_00146;inference=ab initio prediction:Prodigal:2.60,similar to AA sequence:RefSeq:YP_974544.1;locus_tag=KL11168_00146;product=lipoprotein;protein_id=gnl|SC|KL11168_00146
KL11168|SC|contig000001	Prodigal:2.60	CDS	142194	142439	.	-	0	ID=KL11168_00147;inference=ab initio prediction:Prodigal:2.60;locus_tag=KL11168_00147;product=hypothetical protein;protein_id=gnl|SC|KL11168_00147
KL11168|SC|contig000001	Prodigal:2.60	CDS	142911	143288	.	+	0	ID=KL11168_00148;inference=ab initio prediction:Prodigal:2.60,similar to AA sequence:RefSeq:YP_207295.1;locus_tag=KL11168_00148;product=secretion protein;protein_id=gnl|SC|KL11168_00148
KL11168|SC|contig000001	Prodigal:2.60	CDS	143353	143847	.	+	0	ID=KL11168_00149;gene=cvaA;inference=ab initio prediction:Prodigal:2.60,similar to AA sequence:RefSeq:YP_002000793.1,similar to AA sequence:UniProtKB:P22519,protein motif:TIGRFAMs:TIGR01843;locus_tag=KL11168_00149;product=putative secretion protein,Colicin V secretion protein CvaA,type I secretion membrane fusion protein%2C HlyD family;protein_id=gnl|SC|KL11168_00149
KL11168|SC|contig000001	Prodigal:2.60	CDS	144478	144645	.	+	0	ID=KL11168_00150;inference=ab initio prediction:Prodigal:2.60;locus_tag=KL11168_00150;product=hypothetical protein;protein_id=gnl|SC|KL11168_00150
KL11168|SC|contig000001	Prodigal:2.60	CDS	144744	144983	.	+	0	ID=KL11168_00151;inference=ab initio prediction:Prodigal:2.60,similar to AA sequence:RefSeq:YP_002000796.1;locus_tag=KL11168_00151;product=putative protein export protein;protein_id=gnl|SC|KL11168_00151
KL11168|SC|contig000001	Prodigal:2.60	CDS	145044	146786	.	+	0	ID=KL11168_00152;gene=hecB;inference=ab initio prediction:Prodigal:2.60,similar to AA sequence:RefSeq:YP_001598605.1,similar to AA sequence:UniProtKB:P35077,protein motif:Cdd:COG4775,protein motif:Pfam:PF03865.7;locus_tag=KL11168_00152;product=hemolysin activation protein HecB,TpsB transporter,Outer membrane protein/protective antigen OMA87,Haemolysin secretion/activation protein ShlB/FhaC/HecB;p…
KL11168|SC|contig000001	Prodigal:2.60	CDS	146879	152797	.	+	0	ID=KL11168_00153;gene=tpsA1_1;inference=ab initio prediction:Prodigal:2.60,similar to AA sequence:RefSeq:YP_005878057.1,similar to AA sequence:UniProtKB:P12255,protein motif:Cdd:COG5444,protein motif:TIGRFAMs:TIGR01901,protein motif:Pfam:PF04830.7;locus_tag=KL11168_00153;product=hemagglutinin/hemolysin-related protein TpsA1,Filamentous hemagglutinin,Uncharacterized conserved protein,filamentous h…
KL11168|SC|contig000001	Prodigal:2.60	CDS	152794	153282	.	+	0	ID=KL11168_00154;inference=ab initio prediction:Prodigal:2.60;locus_tag=KL11168_00154;product=hypothetical protein;protein_id=gnl|SC|KL11168_00154
KL11168|SC|contig000001	Prodigal:2.60	CDS	153470	153742	.	+	0	ID=KL11168_00155;inference=ab initio prediction:Prodigal:2.60;locus_tag=KL11168_00155;product=hypothetical protein;protein_id=gnl|SC|KL11168_00155
KL11168|SC|contig000001	Prodigal:2.60	CDS	153973	154551	.	+	0	ID=KL11168_00156;gene=tpsA1_2;inference=ab initio prediction:Prodigal:2.60,similar to AA sequence:RefSeq:YP_005878057.1,protein motif:Pfam:PF04829.7;locus_tag=KL11168_00156;product=hemagglutinin/hemolysin-related protein TpsA1,Possible hemagglutinin (DUF638);protein_id=gnl|SC|KL11168_00156
KL11168|SC|contig000001	Prodigal:2.60	CDS	154563	154958	.	+	0	ID=KL11168_00157;inference=ab initio prediction:Prodigal:2.60;locus_tag=KL11168_00157;product=hypothetical protein;protein_id=gnl|SC|KL11168_00157
KL11168|SC|contig000001	Prodigal:2.60	CDS	156102	156485	.	+	0	ID=KL11168_00158;inference=ab initio prediction:Prodigal:2.60;locus_tag=KL11168_00158;product=hypothetical protein;protein_id=gnl|SC|KL11168_00158
KL11168|SC|contig000001	Prodigal:2.60	CDS	156732	159266	.	+	0	ID=KL11168_00159;gene=fhaB;inference=ab initio prediction:Prodigal:2.60,similar to AA sequence:RefSeq:YP_003082624.1,protein motif:Pfam:PF04830.7;locus_tag=KL11168_00159;product=hemagglutinin/hemolysin-like protein,Possible hemagglutinin (DUF637);protein_id=gnl|SC|KL11168_00159
KL11168|SC|contig000001	Prodigal:2.60	CDS	159269	160204	.	+	0	ID=KL11168_00160;inference=ab initio prediction:Prodigal:2.60;locus_tag=KL11168_00160;product=hypothetical protein;protein_id=gnl|SC|KL11168_00160
KL11168|SC|contig000001	Prodigal:2.60	CDS	160725	161732	.	-	0	ID=KL11168_00161;inference=ab initio prediction:Prodigal:2.60,similar to AA sequence:RefSeq:YP_001598391.1,protein motif:Pfam:PF01609.15;locus_tag=KL11168_00161;product=IS1106A3 transposase,Transposase DDE domain;protein_id=gnl|SC|KL11168_00161
KL11168|SC|contig000001	Prodigal:2.60	CDS	162383	162658	.	+	0	ID=KL11168_00162;inference=ab initio prediction:Prodigal:2.60;locus_tag=KL11168_00162;product=hypothetical protein;protein_id=gnl|SC|KL11168_00162
KL11168|SC|contig000001	Prodigal:2.60	CDS	162941	163399	.	+	0	ID=KL11168_00163;inference=ab initio prediction:Prodigal:2.60;locus_tag=KL11168_00163;product=hypothetical protein;protein_id=gnl|SC|KL11168_00163
KL11168|SC|contig000001	Prodigal:2.60	CDS	163365	163595	.	-	0	ID=KL11168_00164;inference=ab initio prediction:Prodigal:2.60;locus_tag=KL11168_00164;product=hypothetical protein;protein_id=gnl|SC|KL11168_00164
KL11168|SC|contig000001	Prodigal:2.60	CDS	163611	163892	.	+	0	ID=KL11168_00165;gene=apxIB_1;inference=ab initio prediction:Prodigal:2.60,similar to AA sequence:RefSeq:YP_002000797.1,similar to AA sequence:UniProtKB:P26760,protein motif:CLUSTERS:PRK11176,protein motif:Cdd:COG2274,protein motif:TIGRFAMs:TIGR03797,protein motif:Pfam:PF00005.21;locus_tag=KL11168_00165;product=putative ABC transporter,RTX-I toxin determinant B,lipid transporter ATP-binding/perme…
KL11168|SC|contig000001	Prodigal:2.60	CDS	163913	165169	.	-	0	ID=KL11168_00166;gene=rbn;inference=ab initio prediction:Prodigal:2.60,similar to AA sequence:RefSeq:YP_003082629.1,similar to AA sequence:UniProtKB:P0A8K8,protein motif:CLUSTERS:PRK04214,protein motif:TIGRFAMs:TIGR00765,protein motif:Pfam:PF03631.9;locus_tag=KL11168_00166;product=bifunctional ribonuclease BN/hypothetical protein,hypothetical protein,ribonuclease BN/unknown domain fusion protein,…
KL11168|SC|contig000001	Prodigal:2.60	CDS	165154	165579	.	-	0	ID=KL11168_00167;inference=ab initio prediction:Prodigal:2.60;locus_tag=KL11168_00167;product=hypothetical protein;protein_id=gnl|SC|KL11168_00167
KL11168|SC|contig000001	Prodigal:2.60	CDS	165684	166343	.	+	0	ID=KL11168_00168;eC_number=6.3.-.-;gene=queC;inference=ab initio prediction:Prodigal:2.60,similar to AA sequence:RefSeq:YP_207300.1,similar to AA sequence:UniProtKB:O31675,protein motif:CLUSTERS:PRK11106,protein motif:Cdd:COG1606,protein motif:TIGRFAMs:TIGR00364,protein motif:Pfam:PF06508.7;locus_tag=KL11168_00168;product=YbaX,7-cyano-7-deazaguanine synthase,queuosine biosynthesis protein QueC,AT…
KL11168|SC|contig000001	Prodigal:2.60	CDS	166371	166886	.	+	0	ID=KL11168_00169;inference=ab initio prediction:Prodigal:2.60,protein motif:Pfam:PF07566.6;locus_tag=KL11168_00169;product=Domain of Unknown Function (DUF1543);protein_id=gnl|SC|KL11168_00169
KL11168|SC|contig000001	Prodigal:2.60	CDS	166893	167315	.	+	0	ID=KL11168_00170;inference=ab initio prediction:Prodigal:2.60,similar to AA sequence:RefSeq:YP_002000802.1,protein motif:TIGRFAMs:TIGR03367,protein motif:Pfam:PF01242.1;locus_tag=KL11168_00170;product=6-pyruvoyl tetrahydrobiopterin synthase,queuosine biosynthesis protein QueD,6-pyruvoyl tetrahydropterin synthase;protein_id=gnl|SC|KL11168_00170
KL11168|SC|contig000001	Prodigal:2.60	CDS	167584	167955	.	+	0	ID=KL11168_00171;inference=ab initio prediction:Prodigal:2.60,similar to AA sequence:RefSeq:YP_004049276.1,protein motif:Cdd:COG3759,protein motif:Pfam:PF06993.6;locus_tag=KL11168_00171;product=membrane protein,Predicted membrane protein,Protein of unknown function (DUF1304);protein_id=gnl|SC|KL11168_00171
KL11168|SC|contig000001	Prodigal:2.60	CDS	167952	168590	.	+	0	ID=KL11168_00172;eC_number=4.3.99.-;gene=queE;inference=ab initio prediction:Prodigal:2.60,similar to AA sequence:RefSeq:YP_005893369.1,similar to AA sequence:UniProtKB:P64554,protein motif:Cdd:COG3759,protein motif:TIGRFAMs:TIGR03963,protein motif:Pfam:PF04055.15;locus_tag=KL11168_00172;product=radical SAM domain-containing protein,7-carboxy-7-deazaguanine synthase,Predicted membrane protein,put…
KL11168|SC|contig000001	Aragorn:1.2.36	tRNA	169110	169186	.	-	0	ID=KL11168_00173;inference=COORDINATES:profile:Aragorn:1.2.36;locus_tag=KL11168_00173;product=tRNA-Pro(cgg)
KL11168|SC|contig000001	Prodigal:2.60	CDS	169267	170352	.	-	0	ID=KL11168_00174;eC_number=3.2.1.52,3.2.1.52;gene=nagZ;inference=ab initio prediction:Prodigal:2.60,similar to AA sequence:RefSeq:YP_207305.1,similar to AA sequence:UniProtKB:P75949,protein motif:CLUSTERS:PRK05337,protein motif:Pfam:PF00933.15;locus_tag=KL11168_00174;product=beta-hexosaminidase,Beta-hexosaminidase,beta-hexosaminidase,Glycosyl hydrolase family 3 N terminal domain;protein_id=gnl|SC…
KL11168|SC|contig000001	Prodigal:2.60	CDS	170409	172100	.	-	0	ID=KL11168_00175;gene=mleN;inference=ab initio prediction:Prodigal:2.60,similar to AA sequence:RefSeq:YP_001598624.1,similar to AA sequence:UniProtKB:P54571,protein motif:TIGRFAMs:TIGR00931,protein motif:Pfam:PF03553.8;locus_tag=KL11168_00175;product=integral membrane protein,Malate-2H(+)/Na(+)-lactate antiporter,Na+/H+ antiporter NhaC,Na+/H+ antiporter family;protein_id=gnl|SC|KL11168_00175
KL11168|SC|contig000001	Prodigal:2.60	CDS	172131	173630	.	-	0	ID=KL11168_00176;eC_number=3.4.21.107;gene=mucD;inference=ab initio prediction:Prodigal:2.60,similar to AA sequence:RefSeq:YP_207308.1,similar to AA sequence:UniProtKB:Q4KGQ4,protein motif:CLUSTERS:PRK10942,protein motif:Cdd:COG3975,protein motif:TIGRFAMs:TIGR02037,protein motif:Pfam:PF00089.20;locus_tag=KL11168_00176;product=serine protease,Probable periplasmic serine endoprotease DegP-like prec…
KL11168|SC|contig000001	Prodigal:2.60	CDS	173768	174397	.	-	0	ID=KL11168_00177;eC_number=4.2.99.18;gene=nth;inference=ab initio prediction:Prodigal:2.60,similar to AA sequence:RefSeq:YP_001598627.1,similar to AA sequence:UniProtKB:P0AB83,protein motif:CLUSTERS:PRK10702,protein motif:Cdd:COG0122,protein motif:TIGRFAMs:TIGR01083,protein motif:Pfam:PF00730.1;locus_tag=KL11168_00177;product=endonuclease III,Endonuclease III,endonuclease III,3-methyladenine DNA …
KL11168|SC|contig000001	Prodigal:2.60	CDS	174443	174856	.	-	0	ID=KL11168_00178;gene=yqaA;inference=ab initio prediction:Prodigal:2.60,similar to AA sequence:RefSeq:YP_001598628.1,similar to AA sequence:UniProtKB:P0ADR0,protein motif:Pfam:PF09335.5;locus_tag=KL11168_00178;product=membrane protein,Inner membrane protein yqaA,SNARE associated Golgi protein;protein_id=gnl|SC|KL11168_00178
KL11168|SC|contig000001	Prodigal:2.60	CDS	175456	176679	.	+	0	ID=KL11168_00179;gene=fucP;inference=ab initio prediction:Prodigal:2.60,similar to AA sequence:RefSeq:YP_207312.1,similar to AA sequence:UniProtKB:P11551,protein motif:CLUSTERS:PRK10133,protein motif:TIGRFAMs:TIGR01272,protein motif:Pfam:PF07690.10;locus_tag=KL11168_00179;product=sugar transporter,L-fucose permease,L-fucose transporter,glucose/galactose transporter WARNING,Major Facilitator Super…
KL11168|SC|contig000001	Prodigal:2.60	CDS	176970	178349	.	+	0	ID=KL11168_00180;gene=nhaC;inference=ab initio prediction:Prodigal:2.60,similar to AA sequence:RefSeq:YP_002000815.1,similar to AA sequence:UniProtKB:O07553,protein motif:TIGRFAMs:TIGR00931,protein motif:Pfam:PF03553.8;locus_tag=KL11168_00180;product=NhaC,Sodium/proton antiporter,Na+/H+ antiporter NhaC,Na+/H+ antiporter family;protein_id=gnl|SC|KL11168_00180
KL11168|SC|contig000001	Prodigal:2.60	CDS	178478	179302	.	-	0	ID=KL11168_00181;gene=corC;inference=ab initio prediction:Prodigal:2.60,similar to AA sequence:RefSeq:YP_002000816.1,similar to AA sequence:UniProtKB:P0A2L3,protein motif:CLUSTERS:PRK15094,protein motif:Cdd:COG4535,protein motif:TIGRFAMs:TIGR03520,protein motif:Pfam:PF03471.11;locus_tag=KL11168_00181;product=Magnesium and cobalt transporter,Magnesium and cobalt efflux protein CorC,magnesium/cobal…
KL11168|SC|contig000001	Prodigal:2.60	CDS	179304	179819	.	-	0	ID=KL11168_00182;eC_number=3.4.24.-;inference=ab initio prediction:Prodigal:2.60,similar to AA sequence:RefSeq:YP_005891375.1,similar to AA sequence:UniProtKB:P71335,protein motif:CLUSTERS:PRK13963,protein motif:TIGRFAMs:TIGR00043,protein motif:Pfam:PF02130.11;locus_tag=KL11168_00182;product=putative metalloprotease NMB0538,Probable rRNA maturation factor,unkown domain/putative metalloprotease fu…
KL11168|SC|contig000001	Prodigal:2.60	CDS	179938	180873	.	+	0	ID=KL11168_00183;eC_number=2.5.1.61,2.5.1.61;gene=hemC;inference=ab initio prediction:Prodigal:2.60,similar to AA sequence:RefSeq:YP_004049265.1,similar to AA sequence:UniProtKB:P06983,protein motif:CLUSTERS:PRK00072,protein motif:Cdd:COG0407,protein motif:TIGRFAMs:TIGR00212,protein motif:Pfam:PF01379.14;locus_tag=KL11168_00183;product=porphobilinogen deaminase,Porphobilinogen deaminase,porphobil…
KL11168|SC|contig000001	Prodigal:2.60	CDS	181277	182470	.	-	0	ID=KL11168_00184;eC_number=2.6.1.1;gene=aspC;inference=ab initio prediction:Prodigal:2.60,similar to AA sequence:RefSeq:YP_002002338.1,similar to AA sequence:UniProtKB:P00509,protein motif:CLUSTERS:PRK09257,protein motif:Pfam:PF00155.15;locus_tag=KL11168_00184;product=aromatic amino acid aminotransferase,Aspartate aminotransferase,aromatic amino acid aminotransferase,Aminotransferase class I and …
KL11168|SC|contig000001	Prodigal:2.60	CDS	182552	183049	.	-	0	ID=KL11168_00185;inference=ab initio prediction:Prodigal:2.60;locus_tag=KL11168_00185;product=hypothetical protein;protein_id=gnl|SC|KL11168_00185
KL11168|SC|contig000001	Prodigal:2.60	CDS	183165	183368	.	+	0	ID=KL11168_00186;inference=ab initio prediction:Prodigal:2.60,protein motif:Cdd:COG4391,protein motif:Pfam:PF10276.3;locus_tag=KL11168_00186;product=Uncharacterized protein conserved in bacteria,Zinc-finger domain;protein_id=gnl|SC|KL11168_00186
KL11168|SC|contig000001	Prodigal:2.60	CDS	183536	185122	.	-	0	ID=KL11168_00187;gene=lutP;inference=ab initio prediction:Prodigal:2.60,similar to AA sequence:RefSeq:YP_208503.1,similar to AA sequence:UniProtKB:P71067,protein motif:CLUSTERS:PRK10420,protein motif:TIGRFAMs:TIGR00795,protein motif:Pfam:PF02652.8;locus_tag=KL11168_00187;product=L-lactate permease,L-lactate permease,L-lactate permease,transporter%2C lactate permease (LctP) family,L-lactate permea…
KL11168|SC|contig000001	Prodigal:2.60	CDS	185391	186113	.	-	0	ID=KL11168_00188;eC_number=3.6.1.54;gene=lpxH;inference=ab initio prediction:Prodigal:2.60,similar to AA sequence:RefSeq:YP_208502.1,similar to AA sequence:UniProtKB:P43341,protein motif:CLUSTERS:PRK05340,protein motif:Cdd:COG2908,protein motif:TIGRFAMs:TIGR01854,protein motif:Pfam:PF12850.1;locus_tag=KL11168_00188;product=UDP-2%2C3-diacylglucosamine hydrolase,UDP-2%2C3-diacylglucosamine hydrolas…
KL11168|SC|contig000001	Prodigal:2.60	CDS	186362	189847	.	+	0	ID=KL11168_00189;gene=smc;inference=ab initio prediction:Prodigal:2.60,similar to AA sequence:RefSeq:YP_005879136.1,similar to AA sequence:UniProtKB:B8GZ28,protein motif:CLUSTERS:PRK02224,protein motif:Cdd:COG0419,protein motif:TIGRFAMs:TIGR02168,protein motif:Pfam:PF02463.13;locus_tag=KL11168_00189;product=SMC protein,Chromosome partition protein Smc,chromosome segregation protein,ATPase involve…
KL11168|SC|contig000001	Prodigal:2.60	CDS	190198	191244	.	-	0	ID=KL11168_00190;eC_number=1.1.1.1,1.1.1.1;gene=adhA;inference=ab initio prediction:Prodigal:2.60,similar to AA sequence:RefSeq:YP_004049257.1,similar to AA sequence:UniProtKB:P20368,protein motif:CLUSTERS:PRK09422,protein motif:Cdd:COG0115,protein motif:TIGRFAMs:TIGR02822,protein motif:Pfam:PF08240.6;locus_tag=KL11168_00190;product=alcohol dehydrogenase,Alcohol dehydrogenase 1,ethanol-active deh…
KL11168|SC|contig000001	Prodigal:2.60	CDS	191522	191908	.	-	0	ID=KL11168_00191;gene=fimA;inference=ab initio prediction:Prodigal:2.60,similar to AA sequence:RefSeq:YP_002342181.1,similar to AA sequence:UniProtKB:P17823,protein motif:CLUSTERS:PRK10574,protein motif:Cdd:COG4968,protein motif:TIGRFAMs:TIGR02532,protein motif:Pfam:PF07963.6;locus_tag=KL11168_00191;product=pilin,Serogroup C1,putative major pilin subunit,Tfp pilus assembly protein PilE,prepilin-t…
KL11168|SC|contig000001	Prodigal:2.60	CDS	192134	193312	.	+	0	ID=KL11168_00192;gene=macA;inference=ab initio prediction:Prodigal:2.60,similar to AA sequence:RefSeq:YP_208494.1,similar to AA sequence:UniProtKB:P75830,protein motif:CLUSTERS:PRK11578,protein motif:Cdd:COG4770,protein motif:TIGRFAMs:TIGR01730,protein motif:Pfam:PF12700.1;locus_tag=KL11168_00192;product=ABC transporter periplasmic protein,Macrolide-specific efflux protein macA precursor,macrolid…
KL11168|SC|contig000001	Prodigal:2.60	CDS	193378	195312	.	+	0	ID=KL11168_00193;eC_number=3.6.3.-;gene=macB;inference=ab initio prediction:Prodigal:2.60,similar to AA sequence:RefSeq:YP_208493.1,similar to AA sequence:UniProtKB:Q5MK06,protein motif:CLUSTERS:PRK10535,protein motif:Cdd:COG4181,protein motif:TIGRFAMs:TIGR02211,protein motif:Pfam:PF12704.1;locus_tag=KL11168_00193;product=ABC transporter ATP-binding protein,Macrolide export ATP-binding/permease p…
KL11168|SC|contig000001	Prodigal:2.60	CDS	195413	196195	.	-	0	ID=KL11168_00194;gene=dsbC;inference=ab initio prediction:Prodigal:2.60,similar to AA sequence:RefSeq:YP_974590.1,similar to AA sequence:UniProtKB:Q7VU58,protein motif:CLUSTERS:PRK10877,protein motif:Cdd:COG1651,protein motif:Pfam:PF10411.3;locus_tag=KL11168_00194;product=thiol:disulfide interchange protein,Probable thiol:disulfide interchange protein DsbC precursor,protein disulfide isomerase II…
KL11168|SC|contig000001	Prodigal:2.60	CDS	196334	198523	.	+	0	ID=KL11168_00195;eC_number=3.6.4.-;gene=priA;inference=ab initio prediction:Prodigal:2.60,similar to AA sequence:RefSeq:YP_001598648.1,similar to AA sequence:UniProtKB:P17888,protein motif:CLUSTERS:PRK05580,protein motif:Cdd:COG5405,protein motif:TIGRFAMs:TIGR00595,protein motif:Pfam:PF00270.23;locus_tag=KL11168_00195;product=primosome assembly protein PriA,Primosomal protein N',primosome assembl…
KL11168|SC|contig000001	Prodigal:2.60	CDS	198569	199672	.	-	0	ID=KL11168_00196;inference=ab initio prediction:Prodigal:2.60,similar to AA sequence:RefSeq:YP_004049250.1,protein motif:Pfam:PF05940.6;locus_tag=KL11168_00196;product=integral membrane protein,NnrS protein;protein_id=gnl|SC|KL11168_00196
KL11168|SC|contig000001	Prodigal:2.60	CDS	199699	200529	.	-	0	ID=KL11168_00197;inference=ab initio prediction:Prodigal:2.60,similar to AA sequence:RefSeq:YP_005879129.1,protein motif:Pfam:PF01548.11;locus_tag=KL11168_00197;product=IS110 family transposase,Transposase;protein_id=gnl|SC|KL11168_00197
KL11168|SC|contig000001	Prodigal:2.60	CDS	200662	201669	.	-	0	ID=KL11168_00198;inference=ab initio prediction:Prodigal:2.60,similar to AA sequence:RefSeq:YP_001598391.1,protein motif:Pfam:PF01609.15;locus_tag=KL11168_00198;product=IS1106A3 transposase,Transposase DDE domain;protein_id=gnl|SC|KL11168_00198
KL11168|SC|contig000001	Prodigal:2.60	CDS	203103	205019	.	-	0	ID=KL11168_00199;gene=dnaK;inference=ab initio prediction:Prodigal:2.60,similar to AA sequence:RefSeq:YP_208484.1,similar to AA sequence:UniProtKB:Q9K0N4,protein motif:CLUSTERS:PRK00290,protein motif:Cdd:COG4820,protein motif:TIGRFAMs:TIGR02350,protein motif:Pfam:PF00012.14;locus_tag=KL11168_00199;product=molecular chaperone DnaK,Heat shock protein 70,molecular chaperone DnaK,Ethanolamine utiliza…
KL11168|SC|contig000001	Prodigal:2.60	CDS	205227	205499	.	-	0	ID=KL11168_00200;inference=ab initio prediction:Prodigal:2.60,similar to AA sequence:RefSeq:YP_003082658.1;locus_tag=KL11168_00200;product=putative secreted protein;protein_id=gnl|SC|KL11168_00200
KL11168|SC|contig000001	Prodigal:2.60	CDS	205685	206371	.	+	0	ID=KL11168_00201;inference=ab initio prediction:Prodigal:2.60,similar to AA sequence:RefSeq:YP_208482.1,similar to AA sequence:UniProtKB:P44207,protein motif:Pfam:PF00717.17;locus_tag=KL11168_00201;product=transcriptional regulator,Uncharacterized HTH-type transcriptional regulator HI_1476,Peptidase S24-like;protein_id=gnl|SC|KL11168_00201
KL11168|SC|contig000001	Prodigal:2.60	CDS	206503	206841	.	+	0	ID=KL11168_00202;gene=erpA;inference=ab initio prediction:Prodigal:2.60,similar to AA sequence:RefSeq:YP_002002309.1,similar to AA sequence:UniProtKB:P45344,protein motif:CLUSTERS:PRK13623,protein motif:TIGRFAMs:TIGR00049,protein motif:Pfam:PF01521.14;locus_tag=KL11168_00202;product=Putative iron-sulfur cluster insertion protein erpA,Iron-sulfur cluster insertion protein erpA,iron-sulfur cluster …
KL11168|SC|contig000001	Prodigal:2.60	CDS	207214	207426	.	+	0	ID=KL11168_00203;inference=ab initio prediction:Prodigal:2.60;locus_tag=KL11168_00203;product=hypothetical protein;protein_id=gnl|SC|KL11168_00203
KL11168|SC|contig000001	Prodigal:2.60	CDS	207461	208972	.	+	0	ID=KL11168_00204;gene=ubiB;inference=ab initio prediction:Prodigal:2.60,similar to AA sequence:RefSeq:YP_001598659.1,similar to AA sequence:UniProtKB:P0A6A0,protein motif:CLUSTERS:PRK04750,protein motif:TIGRFAMs:TIGR01982,protein motif:Pfam:PF03109.10;locus_tag=KL11168_00204;product=putative ubiquinone biosynthesis protein UbiB,Probable ubiquinone biosynthesis protein UbiB,putative ubiquinone bio…
KL11168|SC|contig000001	Prodigal:2.60	CDS	209329	210147	.	-	0	ID=KL11168_00205;eC_number=2.3.1.30;gene=cysE;inference=ab initio prediction:Prodigal:2.60,similar to AA sequence:RefSeq:YP_002002304.1,similar to AA sequence:UniProtKB:P0A9D4,protein motif:CLUSTERS:PRK11132,protein motif:Cdd:COG0110,protein motif:TIGRFAMs:TIGR01172,protein motif:Pfam:PF06426.8;locus_tag=KL11168_00205;product=protein CysE,Serine acetyltransferase,serine acetyltransferase,Acetyltr…
KL11168|SC|contig000001	Prodigal:2.60	CDS	210331	210909	.	+	0	ID=KL11168_00206;gene=grpE;inference=ab initio prediction:Prodigal:2.60,similar to AA sequence:RefSeq:YP_208478.1,similar to AA sequence:UniProtKB:P09372,protein motif:CLUSTERS:PRK14139,protein motif:Pfam:PF01025.13;locus_tag=KL11168_00206;product=heat shock protein GrpE,Heat shock protein B25.3,heat shock protein GrpE,GrpE;protein_id=gnl|SC|KL11168_00206
KL11168|SC|contig000001	Prodigal:2.60	CDS	211033	211248	.	-	0	ID=KL11168_00207;inference=ab initio prediction:Prodigal:2.60,similar to AA sequence:RefSeq:YP_002002301.1,protein motif:Pfam:PF04400.7;locus_tag=KL11168_00207;product=Periplasmic protein,Protein of unknown function (DUF539);protein_id=gnl|SC|KL11168_00207
KL11168|SC|contig000001	Prodigal:2.60	CDS	211274	212332	.	-	0	ID=KL11168_00208;gene=apbE;inference=ab initio prediction:Prodigal:2.60,similar to AA sequence:RefSeq:YP_005890149.1,similar to AA sequence:UniProtKB:P41780,protein motif:CLUSTERS:PRK10461,protein motif:Pfam:PF02424.9;locus_tag=KL11168_00208;product=ApbE protein,Thiamine biosynthesis lipoprotein ApbE precursor,thiamine biosynthesis lipoprotein ApbE,ApbE family;protein_id=gnl|SC|KL11168_00208
KL11168|SC|contig000001	Prodigal:2.60	CDS	212484	213701	.	-	0	ID=KL11168_00209;eC_number=1.6.5.-;gene=nqrF;inference=ab initio prediction:Prodigal:2.60,similar to AA sequence:RefSeq:YP_208474.1,similar to AA sequence:UniProtKB:Q56584,protein motif:CLUSTERS:PRK05464,protein motif:Cdd:COG4362,protein motif:TIGRFAMs:TIGR01941,protein motif:Pfam:PF00175.15;locus_tag=KL11168_00209;product=Na(+)-translocating NADH-quinone reductase subunit F,Na(+)-translocating N…
KL11168|SC|contig000001	Prodigal:2.60	CDS	213715	214308	.	-	0	ID=KL11168_00210;eC_number=1.6.5.-;gene=nqrE;inference=ab initio prediction:Prodigal:2.60,similar to AA sequence:RefSeq:YP_208473.1,similar to AA sequence:UniProtKB:Q56589,protein motif:CLUSTERS:PRK02830,protein motif:Cdd:COG4657,protein motif:TIGRFAMs:TIGR01940,protein motif:Pfam:PF02508.8;locus_tag=KL11168_00210;product=Na(+)-translocating NADH-quinone reductase subunit E,Na(+)-translocating NA…
KL11168|SC|contig000001	Prodigal:2.60	CDS	214312	214938	.	-	0	ID=KL11168_00211;eC_number=1.6.5.-;gene=nqrD;inference=ab initio prediction:Prodigal:2.60,similar to AA sequence:RefSeq:YP_208472.1,similar to AA sequence:UniProtKB:Q57095,protein motif:CLUSTERS:PRK09292,protein motif:Cdd:COG1347,protein motif:TIGRFAMs:TIGR01939,protein motif:Pfam:PF02508.8;locus_tag=KL11168_00211;product=Na(+)-translocating NADH-quinone reductase subunit D,Na(+)-translocating NA…
KL11168|SC|contig000001	Prodigal:2.60	CDS	214938	215714	.	-	0	ID=KL11168_00212;eC_number=1.6.5.-;gene=nqrC;inference=ab initio prediction:Prodigal:2.60,similar to AA sequence:RefSeq:YP_208471.1,similar to AA sequence:UniProtKB:Q9RFV9,protein motif:CLUSTERS:PRK05346,protein motif:Cdd:COG2869,protein motif:TIGRFAMs:TIGR01938,protein motif:Pfam:PF04205.8;locus_tag=KL11168_00212;product=Na(+)-translocating NADH-quinone reductase subunit C,Na(+)-translocating NA…
KL11168|SC|contig000001	Prodigal:2.60	CDS	215707	216939	.	-	0	ID=KL11168_00213;eC_number=1.6.5.-;gene=nqrB;inference=ab initio prediction:Prodigal:2.60,similar to AA sequence:RefSeq:YP_208470.1,similar to AA sequence:UniProtKB:Q56587,protein motif:CLUSTERS:PRK05349,protein motif:Cdd:COG4658,protein motif:TIGRFAMs:TIGR01937,protein motif:Pfam:PF03116.9;locus_tag=KL11168_00213;product=Na(+)-translocating NADH-quinone reductase subunit B,Na(+)-translocating NA…
KL11168|SC|contig000001	Prodigal:2.60	CDS	216942	218285	.	-	0	ID=KL11168_00214;eC_number=1.6.5.-;gene=nqrA;inference=ab initio prediction:Prodigal:2.60,similar to AA sequence:RefSeq:YP_208469.1,similar to AA sequence:UniProtKB:P43955,protein motif:CLUSTERS:PRK05352,protein motif:Cdd:COG4656,protein motif:TIGRFAMs:TIGR01936,protein motif:Pfam:PF05896.5;locus_tag=KL11168_00214;product=Na(+)-translocating NADH-quinone reductase subunit A,Na(+)-translocating NA…
KL11168|SC|contig000001	Prodigal:2.60	CDS	218634	220055	.	-	0	ID=KL11168_00215;inference=ab initio prediction:Prodigal:2.60,similar to AA sequence:RefSeq:YP_004049228.1,protein motif:Pfam:PF03600.10;locus_tag=KL11168_00215;product=membrane protein,Citrate transporter;protein_id=gnl|SC|KL11168_00215
KL11168|SC|contig000001	Prodigal:2.60	CDS	220416	220775	.	-	0	ID=KL11168_00216;gene=ybaN;inference=ab initio prediction:Prodigal:2.60,similar to AA sequence:RefSeq:YP_002002289.1,similar to AA sequence:UniProtKB:P0AAR5,protein motif:CLUSTERS:PRK10527,protein motif:Pfam:PF04304.7;locus_tag=KL11168_00216;product=Membrane protein,Inner membrane protein ybaN,hypothetical protein,Protein of unknown function (DUF454);protein_id=gnl|SC|KL11168_00216
KL11168|SC|contig000001	Prodigal:2.60	CDS	220772	221368	.	-	0	ID=KL11168_00217;inference=ab initio prediction:Prodigal:2.60,protein motif:Pfam:PF07209.6;locus_tag=KL11168_00217;product=Protein of unknown function (DUF1415);protein_id=gnl|SC|KL11168_00217
KL11168|SC|contig000001	Prodigal:2.60	CDS	221424	221906	.	-	0	ID=KL11168_00218;gene=lrp1;inference=ab initio prediction:Prodigal:2.60,similar to AA sequence:RefSeq:YP_003082677.1,similar to AA sequence:UniProtKB:P0ACJ0,protein motif:CLUSTERS:PRK11169,protein motif:Cdd:COG3398,protein motif:Pfam:PF01037.15;locus_tag=KL11168_00218;product=leucine-responsive regulatory protein,Leucine-responsive regulatory protein,leucine-responsive transcriptional regulator,U…
KL11168|SC|contig000001	Infernal:1.1	ncRNA	222110	222207	.	+	0	ID=KL11168_00219;inference=COORDINATES:profile:Infernal:1.1;locus_tag=KL11168_00219;product=Glycine
KL11168|SC|contig000001	Prodigal:2.60	CDS	222418	223518	.	+	0	ID=KL11168_00220;eC_number=2.1.2.10,2.1.2.10;gene=gcvT;inference=ab initio prediction:Prodigal:2.60,similar to AA sequence:RefSeq:YP_974614.1,similar to AA sequence:UniProtKB:P27248,protein motif:CLUSTERS:PRK00389,protein motif:Cdd:COG0404,protein motif:TIGRFAMs:TIGR00528,protein motif:Pfam:PF01571.15;locus_tag=KL11168_00220;product=glycine cleavage system aminomethyltransferase T,Aminomethyltran…
KL11168|SC|contig000001	Prodigal:2.60	CDS	223681	224067	.	+	0	ID=KL11168_00221;gene=gcvH;inference=ab initio prediction:Prodigal:2.60,similar to AA sequence:RefSeq:YP_002002281.1,similar to AA sequence:UniProtKB:P0A6T9,protein motif:CLUSTERS:PRK01202,protein motif:Cdd:COG0509,protein motif:TIGRFAMs:TIGR00527,protein motif:Pfam:PF01597.13;locus_tag=KL11168_00221;product=glycine cleavage system protein H,Glycine cleavage system H protein,glycine cleavage syst…
KL11168|SC|contig000001	Prodigal:2.60	CDS	224219	225466	.	+	0	ID=KL11168_00222;eC_number=1.2.1.70;gene=hemA;inference=ab initio prediction:Prodigal:2.60,similar to AA sequence:RefSeq:YP_208460.1,similar to AA sequence:UniProtKB:P0A6X1,protein motif:CLUSTERS:PRK00045,protein motif:Cdd:COG0373,protein motif:TIGRFAMs:TIGR01035,protein motif:Pfam:PF05201.1;locus_tag=KL11168_00222;product=glutamyl-tRNA reductase,Glutamyl-tRNA reductase,glutamyl-tRNA reductase,Gl…
KL11168|SC|contig000001	Prodigal:2.60	CDS	225793	226314	.	+	0	ID=KL11168_00223;inference=ab initio prediction:Prodigal:2.60,similar to AA sequence:RefSeq:YP_974617.1;locus_tag=KL11168_00223;product=regulatory protein;protein_id=gnl|SC|KL11168_00223
KL11168|SC|contig000001	Prodigal:2.60	CDS	226317	227402	.	+	0	ID=KL11168_00224;inference=ab initio prediction:Prodigal:2.60,similar to AA sequence:RefSeq:YP_004049218.1,protein motif:TIGRFAMs:TIGR04247,protein motif:Pfam:PF05048.7;locus_tag=KL11168_00224;product=periplasmic copper-binding transport system protein,nitrous oxide reductase family maturation protein NosD,Periplasmic copper-binding protein (NosD);protein_id=gnl|SC|KL11168_00224
KL11168|SC|contig000001	Prodigal:2.60	CDS	227460	228080	.	+	0	ID=KL11168_00225;eC_number=3.6.3.-;inference=ab initio prediction:Prodigal:2.60,similar to AA sequence:RefSeq:YP_005879104.1,similar to AA sequence:UniProtKB:O07190,protein motif:CLUSTERS:PRK13536,protein motif:Cdd:COG4555,protein motif:TIGRFAMs:TIGR01188,protein motif:Pfam:PF00005.21;locus_tag=KL11168_00225;product=putative ABC transporter ATP-binding protein,Fluoroquinolones export ATP-binding …
KL11168|SC|contig000001	Prodigal:2.60	CDS	228297	228791	.	+	0	ID=KL11168_00226;inference=ab initio prediction:Prodigal:2.60,similar to AA sequence:RefSeq:YP_208457.1,protein motif:Pfam:PF05573.6;locus_tag=KL11168_00226;product=dissimilatory nitrous oxide reduction protein%2C lipoprotein,NosL;protein_id=gnl|SC|KL11168_00226
KL11168|SC|contig000001	Prodigal:2.60	CDS	228925	230586	.	-	0	ID=KL11168_00227;eC_number=1.5.5.1,1.5.5.1;inference=ab initio prediction:Prodigal:2.60,similar to AA sequence:RefSeq:YP_208456.1,similar to AA sequence:UniProtKB:Q9HZP5,protein motif:CLUSTERS:PRK10015,protein motif:Cdd:COG3040,protein motif:TIGRFAMs:TIGR02032,protein motif:Pfam:PF05187.7;locus_tag=KL11168_00227;product=electron transfer flavoprotein-ubiquinone oxidoreductase,Electron transfer fl…
KL11168|SC|contig000001	Prodigal:2.60	CDS	230716	231258	.	-	0	ID=KL11168_00228;inference=ab initio prediction:Prodigal:2.60,similar to AA sequence:RefSeq:YP_005879101.1,protein motif:TIGRFAMs:TIGR03796,protein motif:Pfam:PF03412.1;locus_tag=KL11168_00228;product=putative peptidase,NHLM bacteriocin system ABC transporter%2C peptidase/ATP-binding protein,Peptidase C39 family;protein_id=gnl|SC|KL11168_00228
KL11168|SC|contig000001	Prodigal:2.60	CDS	231778	232743	.	+	0	ID=KL11168_00229;inference=ab initio prediction:Prodigal:2.60,similar to AA sequence:RefSeq:YP_001598195.1,protein motif:Cdd:COG2826,protein motif:Pfam:PF00665.20;locus_tag=KL11168_00229;product=transposase for IS1655,Transposase and inactivated derivatives%2C IS30 family,Integrase core domain;protein_id=gnl|SC|KL11168_00229
KL11168|SC|contig000001	Prodigal:2.60	CDS	233414	233800	.	-	0	ID=KL11168_00230;inference=ab initio prediction:Prodigal:2.60,similar to AA sequence:RefSeq:YP_005878490.1,protein motif:Cdd:COG3676,protein motif:Pfam:PF12762.1;locus_tag=KL11168_00230;product=IS1016 group transposase,Transposase and inactivated derivatives,ISXO2-like transposase domain;protein_id=gnl|SC|KL11168_00230
KL11168|SC|contig000001	Prodigal:2.60	CDS	233779	234030	.	-	0	ID=KL11168_00231;gene=apxIB_2;inference=ab initio prediction:Prodigal:2.60,similar to AA sequence:RefSeq:YP_005896292.1,similar to AA sequence:UniProtKB:P26760;locus_tag=KL11168_00231;product=ABC transporter family protein,RTX-I toxin determinant B;protein_id=gnl|SC|KL11168_00231
KL11168|SC|contig000001	Prodigal:2.60	CDS	235018	235239	.	+	0	ID=KL11168_00232;inference=ab initio prediction:Prodigal:2.60,similar to AA sequence:RefSeq:YP_005897523.1;locus_tag=KL11168_00232;product=iron-regulated protein FrpA;protein_id=gnl|SC|KL11168_00232
KL11168|SC|contig000001	Prodigal:2.60	CDS	235569	235862	.	+	0	ID=KL11168_00233;inference=ab initio prediction:Prodigal:2.60,similar to AA sequence:RefSeq:YP_005897523.1;locus_tag=KL11168_00233;product=iron-regulated protein FrpA;protein_id=gnl|SC|KL11168_00233
KL11168|SC|contig000001	Prodigal:2.60	CDS	235859	236143	.	+	0	ID=KL11168_00234;inference=ab initio prediction:Prodigal:2.60,similar to AA sequence:RefSeq:YP_005896291.1;locus_tag=KL11168_00234;product=iron-regulated protein frpA;protein_id=gnl|SC|KL11168_00234
KL11168|SC|contig000001	Prodigal:2.60	CDS	236681	237238	.	+	0	ID=KL11168_00235;inference=ab initio prediction:Prodigal:2.60,similar to AA sequence:RefSeq:YP_005882969.1;locus_tag=KL11168_00235;product=FrpA/C-like protein;protein_id=gnl|SC|KL11168_00235
KL11168|SC|contig000001	Prodigal:2.60	CDS	237498	238013	.	+	0	ID=KL11168_00236;inference=ab initio prediction:Prodigal:2.60;locus_tag=KL11168_00236;product=hypothetical protein;protein_id=gnl|SC|KL11168_00236
KL11168|SC|contig000001	Prodigal:2.60	CDS	238040	241135	.	+	0	ID=KL11168_00237;gene=cya_1;inference=ab initio prediction:Prodigal:2.60,similar to AA sequence:RefSeq:YP_005895552.1,similar to AA sequence:UniProtKB:P15318,protein motif:Cdd:COG4247,protein motif:Pfam:PF00353.13;locus_tag=KL11168_00237;product=Iron-regulated protein frpC,Cyclolysin,3-phytase (myo-inositol-hexaphosphate 3-phosphohydrolase),Hemolysin-type calcium-binding repeat (2 copies);protein…
KL11168|SC|contig000001	Prodigal:2.60	CDS	241415	242329	.	-	0	ID=KL11168_00238;inference=ab initio prediction:Prodigal:2.60,similar to AA sequence:RefSeq:YP_207336.1,similar to AA sequence:UniProtKB:Q57449,protein motif:CLUSTERS:PRK09545,protein motif:Cdd:COG4531,protein motif:TIGRFAMs:TIGR03772,protein motif:Pfam:PF01297.11;locus_tag=KL11168_00238;product=ABC transporter substrate-binding protein,Uncharacterized periplasmic iron-binding protein HI_0362 pre…
KL11168|SC|contig000001	Prodigal:2.60	CDS	242406	243281	.	-	0	ID=KL11168_00239;gene=mntB;inference=ab initio prediction:Prodigal:2.60,similar to AA sequence:RefSeq:YP_002000846.1,similar to AA sequence:UniProtKB:Q55282,protein motif:CLUSTERS:PRK09543,protein motif:TIGRFAMs:TIGR03770,protein motif:Pfam:PF00950.11;locus_tag=KL11168_00239;product=membrane protein,Manganese transport system membrane protein mntB,high-affinity zinc transporter membrane component…
KL11168|SC|contig000001	Prodigal:2.60	CDS	243305	244060	.	-	0	ID=KL11168_00240;eC_number=3.6.3.34;gene=fhuC;inference=ab initio prediction:Prodigal:2.60,similar to AA sequence:RefSeq:YP_001598687.1,similar to AA sequence:UniProtKB:P07821,protein motif:CLUSTERS:PRK15056,protein motif:Cdd:COG3638,protein motif:TIGRFAMs:TIGR03771,protein motif:Pfam:PF00005.21;locus_tag=KL11168_00240;product=ABC transporter ATP-binding protein,Iron(3+)-hydroxamate import ATP-bi…
KL11168|SC|contig000001	Prodigal:2.60	CDS	244352	244717	.	-	0	ID=KL11168_00241;gene=rplS;inference=ab initio prediction:Prodigal:2.60,similar to AA sequence:RefSeq:YP_207339.1,similar to AA sequence:UniProtKB:Q9K0K5,protein motif:CLUSTERS:PRK05338,protein motif:Cdd:COG0335,protein motif:TIGRFAMs:TIGR01024,protein motif:Pfam:PF01245.14;locus_tag=KL11168_00241;product=50S ribosomal protein L19,50S ribosomal protein L19,50S ribosomal protein L19,Ribosomal prot…
KL11168|SC|contig000001	Prodigal:2.60	CDS	244733	245482	.	-	0	ID=KL11168_00242;eC_number=2.1.1.228;gene=trmD;inference=ab initio prediction:Prodigal:2.60,similar to AA sequence:RefSeq:YP_207340.1,similar to AA sequence:UniProtKB:P43912,protein motif:CLUSTERS:PRK00026,protein motif:Cdd:COG0336,protein motif:TIGRFAMs:TIGR00088,protein motif:Pfam:PF01746.15;locus_tag=KL11168_00242;product=tRNA (guanine-N(1)-)-methyltransferase,tRNA (guanine-N(1)-)-methyltransf…
KL11168|SC|contig000001	Prodigal:2.60	CDS	245482	245991	.	-	0	ID=KL11168_00243;gene=rimM;inference=ab initio prediction:Prodigal:2.60,similar to AA sequence:RefSeq:YP_207341.1,similar to AA sequence:UniProtKB:Q9HXQ0,protein motif:CLUSTERS:PRK00122,protein motif:TIGRFAMs:TIGR02273,protein motif:Pfam:PF01782.12;locus_tag=KL11168_00243;product=16S rRNA-processing protein RimM,Ribosome maturation factor rimM,16S rRNA-processing protein RimM,16S rRNA processing …
KL11168|SC|contig000001	Prodigal:2.60	CDS	246007	246252	.	-	0	ID=KL11168_00244;gene=rpsP;inference=ab initio prediction:Prodigal:2.60,similar to AA sequence:RefSeq:YP_207342.1,similar to AA sequence:UniProtKB:P0A7T3,protein motif:CLUSTERS:PRK00040,protein motif:TIGRFAMs:TIGR00002,protein motif:Pfam:PF00886.13;locus_tag=KL11168_00244;product=30S ribosomal protein S16,30S ribosomal protein S16,30S ribosomal protein S16,ribosomal protein S16,Ribosomal protein …
KL11168|SC|contig000001	Prodigal:2.60	CDS	246297	248723	.	-	0	ID=KL11168_00245;inference=ab initio prediction:Prodigal:2.60,similar to AA sequence:RefSeq:YP_003082697.1,protein motif:Cdd:COG3148,protein motif:TIGRFAMs:TIGR02717,protein motif:Pfam:PF00583.18;locus_tag=KL11168_00245;product=putative N-acetyltransferase,Uncharacterized conserved protein,acetyl coenzyme A synthetase (ADP forming)%2C alpha domain,Acetyltransferase (GNAT) family;protein_id=gnl|SC…
KL11168|SC|contig000001	Prodigal:2.60	CDS	248841	250247	.	-	0	ID=KL11168_00246;eC_number=2.7.13.3;gene=cpxA;inference=ab initio prediction:Prodigal:2.60,similar to AA sequence:RefSeq:YP_207343.1,similar to AA sequence:UniProtKB:P0AE82,protein motif:CLUSTERS:PRK09470,protein motif:Cdd:COG5278,protein motif:TIGRFAMs:TIGR02966,protein motif:Pfam:PF02518.20;locus_tag=KL11168_00246;product=two-component system sensor kinase,Sensor protein CpxA,two-component sens…
KL11168|SC|contig000001	Prodigal:2.60	CDS	250261	250938	.	-	0	ID=KL11168_00247;gene=ompR;inference=ab initio prediction:Prodigal:2.60,similar to AA sequence:RefSeq:YP_207344.1,similar to AA sequence:UniProtKB:P0AA16,protein motif:CLUSTERS:PRK10955,protein motif:Cdd:COG4565,protein motif:TIGRFAMs:TIGR02154,protein motif:Pfam:PF00072.18;locus_tag=KL11168_00247;product=two-component system transcriptional response regulator,Transcriptional regulatory protein O…
KL11168|SC|contig000001	Prodigal:2.60	CDS	251128	252942	.	-	0	ID=KL11168_00248;inference=ab initio prediction:Prodigal:2.60,similar to AA sequence:RefSeq:YP_004049201.1,protein motif:Cdd:COG3307,protein motif:Pfam:PF11846.2;locus_tag=KL11168_00248;product=integral membrane protein,Lipid A core - O-antigen ligase and related enzymes,Domain of unknown function (DUF3366);protein_id=gnl|SC|KL11168_00248
KL11168|SC|contig000001	Prodigal:2.60	CDS	252932	253285	.	-	0	ID=KL11168_00249;inference=ab initio prediction:Prodigal:2.60,similar to AA sequence:RefSeq:YP_004049200.1,protein motif:Cdd:COG3308,protein motif:Pfam:PF09842.3;locus_tag=KL11168_00249;product=membrane protein,Predicted membrane protein,Predicted membrane protein (DUF2069);protein_id=gnl|SC|KL11168_00249
KL11168|SC|contig000001	Prodigal:2.60	CDS	253301	253906	.	-	0	ID=KL11168_00250;gene=yhdE;inference=ab initio prediction:Prodigal:2.60,similar to AA sequence:RefSeq:YP_005893439.1,similar to AA sequence:UniProtKB:P25536,protein motif:CLUSTERS:PRK14367,protein motif:Cdd:COG0424,protein motif:TIGRFAMs:TIGR00172,protein motif:Pfam:PF02545.8;locus_tag=KL11168_00250;product=septum formation protein Maf,Maf-like protein yhdE,Maf-like protein,Nucleotide-binding pro…
KL11168|SC|contig000001	Prodigal:2.60	CDS	253959	254729	.	-	0	ID=KL11168_00251;gene=tatC;inference=ab initio prediction:Prodigal:2.60,similar to AA sequence:RefSeq:YP_207348.1,similar to AA sequence:UniProtKB:P69423,protein motif:CLUSTERS:PRK10921,protein motif:TIGRFAMs:TIGR00945,protein motif:Pfam:PF00902.12;locus_tag=KL11168_00251;product=sec-independent protein translocase component,Sec-independent protein translocase protein TatC,twin-arginine protein t…
KL11168|SC|contig000001	Prodigal:2.60	CDS	254743	255429	.	-	0	ID=KL11168_00252;gene=tatB;inference=ab initio prediction:Prodigal:2.60,similar to AA sequence:RefSeq:YP_207349.1,similar to AA sequence:UniProtKB:P69425,protein motif:CLUSTERS:PRK01919,protein motif:TIGRFAMs:TIGR01410,protein motif:Pfam:PF02416.10;locus_tag=KL11168_00252;product=sec-independent protein translocase component,Sec-independent protein translocase protein TatB,sec-independent translo…
KL11168|SC|contig000001	Prodigal:2.60	CDS	255433	255636	.	-	0	ID=KL11168_00253;gene=tatA;inference=ab initio prediction:Prodigal:2.60,similar to AA sequence:RefSeq:YP_207350.1,similar to AA sequence:UniProtKB:P69428,protein motif:CLUSTERS:PRK02958,protein motif:TIGRFAMs:TIGR01411,protein motif:Pfam:PF02416.10;locus_tag=KL11168_00253;product=twin arginine translocase A,Sec-independent protein translocase protein TatA,twin arginine translocase protein A,twin …
KL11168|SC|contig000001	Prodigal:2.60	CDS	255683	256006	.	-	0	ID=KL11168_00254;gene=hinT;inference=ab initio prediction:Prodigal:2.60,similar to AA sequence:RefSeq:YP_002000863.1,similar to AA sequence:UniProtKB:P0ACE7,protein motif:CLUSTERS:PRK10687,protein motif:Pfam:PF11969.2;locus_tag=KL11168_00254;product=HitA protein,HIT-like protein hinT,purine nucleoside phosphoramidase,Scavenger mRNA decapping enzyme C-term binding;protein_id=gnl|SC|KL11168_00254
KL11168|SC|contig000001	Prodigal:2.60	CDS	256078	256401	.	-	0	ID=KL11168_00255;eC_number=3.6.1.31,3.6.1.31;gene=hisE;inference=ab initio prediction:Prodigal:2.60,similar to AA sequence:RefSeq:YP_207352.1,similar to AA sequence:UniProtKB:Q7P0E6,protein motif:CLUSTERS:PRK00400,protein motif:Cdd:COG0139,protein motif:TIGRFAMs:TIGR03188,protein motif:Pfam:PF01503.11;locus_tag=KL11168_00255;product=phosphoribosyl-ATP pyrophosphatase,Phosphoribosyl-ATP pyrophosph…
KL11168|SC|contig000001	Prodigal:2.60	CDS	256552	257616	.	-	0	ID=KL11168_00256;eC_number=1.1.1.14;gene=gutB;inference=ab initio prediction:Prodigal:2.60,similar to AA sequence:RefSeq:YP_207353.1,similar to AA sequence:UniProtKB:Q06004,protein motif:CLUSTERS:PRK05396,protein motif:TIGRFAMs:TIGR00692,protein motif:Pfam:PF00107.20;locus_tag=KL11168_00256;product=zinc-binding alcohol dehydrogenas,Sorbitol dehydrogenase,L-threonine 3-dehydrogenase,L-threonine 3-…
KL11168|SC|contig000001	Prodigal:2.60	CDS	257979	259136	.	-	0	ID=KL11168_00257;eC_number=3.5.1.-;gene=hdaH;inference=ab initio prediction:Prodigal:2.60,similar to AA sequence:RefSeq:YP_002000941.1,similar to AA sequence:UniProtKB:Q70I53,protein motif:Cdd:COG0123,protein motif:Pfam:PF00850.13;locus_tag=KL11168_00257;product=Histone deacetylase family protein,Histone deacetylase-like amidohydrolase,Deacetylases%2C including yeast histone deacetylase and aceto…
KL11168|SC|contig000001	Prodigal:2.60	CDS	259216	259482	.	+	0	ID=KL11168_00258;gene=yajC;inference=ab initio prediction:Prodigal:2.60,similar to AA sequence:RefSeq:YP_003082710.1,similar to AA sequence:UniProtKB:P0ADZ7,protein motif:CLUSTERS:PRK05585,protein motif:TIGRFAMs:TIGR00739,protein motif:Pfam:PF02699.9;locus_tag=KL11168_00258;product=preprotein translocase subunit YajC,hypothetical protein,preprotein translocase subunit YajC,preprotein translocase%…
KL11168|SC|contig000001	Prodigal:2.60	CDS	259694	261547	.	+	0	ID=KL11168_00259;gene=secD;inference=ab initio prediction:Prodigal:2.60,similar to AA sequence:RefSeq:YP_207356.1,similar to AA sequence:UniProtKB:E9RGS3,protein motif:CLUSTERS:PRK05812,protein motif:TIGRFAMs:TIGR01129,protein motif:Pfam:PF02355.10;locus_tag=KL11168_00259;product=preprotein translocase subunit SecD,hypothetical protein,preprotein translocase subunit SecD,protein-export membrane p…
KL11168|SC|contig000001	Prodigal:2.60	CDS	261551	262486	.	+	0	ID=KL11168_00260;gene=secF;inference=ab initio prediction:Prodigal:2.60,similar to AA sequence:RefSeq:YP_207357.1,similar to AA sequence:UniProtKB:E9RGS4,protein motif:CLUSTERS:PRK13022,protein motif:TIGRFAMs:TIGR00966,protein motif:Pfam:PF02355.10;locus_tag=KL11168_00260;product=preprotein translocase subunit SecF,hypothetical protein,preprotein translocase subunit SecF,protein-export membrane p…
KL11168|SC|contig000001	Infernal:1.1	ncRNA	262666	262765	.	+	0	ID=KL11168_00261;inference=COORDINATES:profile:Infernal:1.1;locus_tag=KL11168_00261;product=S15
KL11168|SC|contig000001	Prodigal:2.60	CDS	263253	264377	.	+	0	ID=KL11168_00262;eC_number=3.6.3.31;gene=potA_1;inference=ab initio prediction:Prodigal:2.60,similar to AA sequence:RefSeq:YP_207359.1,similar to AA sequence:UniProtKB:P69874,protein motif:CLUSTERS:PRK11607,protein motif:Cdd:COG3842,protein motif:TIGRFAMs:TIGR01187,protein motif:Pfam:PF00005.21;locus_tag=KL11168_00262;product=ABC transporter ATP-binding protein%2C polyamine,Spermidine/putrescine …
KL11168|SC|contig000001	Prodigal:2.60	CDS	264393	265358	.	+	0	ID=KL11168_00263;gene=potH;inference=ab initio prediction:Prodigal:2.60,similar to AA sequence:RefSeq:YP_207360.1,similar to AA sequence:UniProtKB:P31135,protein motif:CLUSTERS:PRK10683,protein motif:Cdd:COG3842,protein motif:TIGRFAMs:TIGR03262,protein motif:Pfam:PF00528.16;locus_tag=KL11168_00263;product=ABC transporter permease%2C polyamine,Putrescine transport system permease protein PotH,putr…
KL11168|SC|contig000001	Prodigal:2.60	CDS	265358	266245	.	+	0	ID=KL11168_00264;gene=ydcV;inference=ab initio prediction:Prodigal:2.60,similar to AA sequence:RefSeq:YP_005879069.1,similar to AA sequence:UniProtKB:P0AFR9,protein motif:CLUSTERS:PRK10592,protein motif:Cdd:COG4149,protein motif:TIGRFAMs:TIGR01581,protein motif:Pfam:PF00528.16;locus_tag=KL11168_00264;product=putative spermidine/putrescine transport system permease,Inner membrane ABC transporter p…
KL11168|SC|contig000001	Prodigal:2.60	CDS	266371	267666	.	+	0	ID=KL11168_00265;eC_number=1.4.3.-;gene=puuB;inference=ab initio prediction:Prodigal:2.60,similar to AA sequence:RefSeq:YP_207362.1,similar to AA sequence:UniProtKB:P37906,protein motif:CLUSTERS:PRK01747,protein motif:Cdd:COG4121,protein motif:TIGRFAMs:TIGR03329,protein motif:Pfam:PF01266.18;locus_tag=KL11168_00265;product=oxidoreductase,Gamma-glutamylputrescine oxidoreductase,bifunctional tRNA (…
KL11168|SC|contig000001	Prodigal:2.60	CDS	267911	269215	.	-	0	ID=KL11168_00266;gene=amtB;inference=ab initio prediction:Prodigal:2.60,similar to AA sequence:RefSeq:YP_207363.1,similar to AA sequence:UniProtKB:P69681,protein motif:CLUSTERS:PRK10666,protein motif:Cdd:COG0004,protein motif:TIGRFAMs:TIGR00836,protein motif:Pfam:PF00909.15;locus_tag=KL11168_00266;product=transporter ammonium,Ammonia transporter,ammonium transporter,Ammonia permease,ammonium tran…
KL11168|SC|contig000001	Prodigal:2.60	CDS	270430	270750	.	-	0	ID=KL11168_00267;inference=ab initio prediction:Prodigal:2.60,similar to AA sequence:RefSeq:YP_005894356.1,protein motif:Pfam:PF01609.15;locus_tag=KL11168_00267;product=transposase IS4 family,Transposase DDE domain;protein_id=gnl|SC|KL11168_00267
KL11168|SC|contig000001	Prodigal:2.60	CDS	270791	271798	.	+	0	ID=KL11168_00268;inference=ab initio prediction:Prodigal:2.60,similar to AA sequence:RefSeq:YP_001598391.1,protein motif:Pfam:PF01609.15;locus_tag=KL11168_00268;product=IS1106A3 transposase,Transposase DDE domain;protein_id=gnl|SC|KL11168_00268
KL11168|SC|contig000001	Prodigal:2.60	CDS	271955	272380	.	-	0	ID=KL11168_00269;inference=ab initio prediction:Prodigal:2.60,similar to AA sequence:RefSeq:YP_005899823.1,protein motif:Pfam:PF01609.15;locus_tag=KL11168_00269;product=IS1106 transposase,Transposase DDE domain;protein_id=gnl|SC|KL11168_00269
KL11168|SC|contig000001	Prodigal:2.60	CDS	273256	274515	.	-	0	ID=KL11168_00270;eC_number=3.6.4.-;gene=rho;inference=ab initio prediction:Prodigal:2.60,similar to AA sequence:RefSeq:YP_207364.1,similar to AA sequence:UniProtKB:P0AG30,protein motif:CLUSTERS:PRK09376,protein motif:TIGRFAMs:TIGR00767,protein motif:Pfam:PF00006.19;locus_tag=KL11168_00270;product=transcription termination factor Rho,Transcription termination factor Rho,transcription termination f…
KL11168|SC|contig000001	Prodigal:2.60	CDS	274735	277119	.	-	0	ID=KL11168_00271;eC_number=2.7.9.2;gene=ppsA;inference=ab initio prediction:Prodigal:2.60,similar to AA sequence:RefSeq:YP_001598718.1,similar to AA sequence:UniProtKB:Q9K0I2,protein motif:CLUSTERS:PRK06464,protein motif:Cdd:COG3412,protein motif:TIGRFAMs:TIGR01418,protein motif:Pfam:PF01326.13;locus_tag=KL11168_00271;product=phosphoenolpyruvate synthase,Phosphoenolpyruvate synthase,phosphoenolpy…
KL11168|SC|contig000001	Prodigal:2.60	CDS	277531	278352	.	+	0	ID=KL11168_00272;eC_number=2.7.-.-;gene=ydiA;inference=ab initio prediction:Prodigal:2.60,similar to AA sequence:UniProtKB:P0A8A4,protein motif:CLUSTERS:PRK05339,protein motif:Pfam:PF03618.8;locus_tag=KL11168_00272;product=Putative phosphotransferase ydiA,PEP synthetase regulatory protein,Domain of unknown function (DUF299);protein_id=gnl|SC|KL11168_00272
KL11168|SC|contig000001	Prodigal:2.60	CDS	278592	279254	.	-	0	ID=KL11168_00273;eC_number=3.1.3.18;gene=gph_1;inference=ab initio prediction:Prodigal:2.60,similar to AA sequence:RefSeq:YP_207368.1,similar to AA sequence:UniProtKB:O67359,protein motif:CLUSTERS:PRK13222,protein motif:TIGRFAMs:TIGR01449,protein motif:Pfam:PF00702.1;locus_tag=KL11168_00273;product=phosphatase,Phosphoglycolate phosphatase,phosphoglycolate phosphatase,phosphoglycolate phosphatase%…
KL11168|SC|contig000001	Prodigal:2.60	CDS	279267	280094	.	-	0	ID=KL11168_00274;inference=ab initio prediction:Prodigal:2.60,protein motif:Cdd:COG2833,protein motif:Pfam:PF04305.8;locus_tag=KL11168_00274;product=Uncharacterized protein conserved in bacteria,Protein of unknown function (DUF455);protein_id=gnl|SC|KL11168_00274
KL11168|SC|contig000001	Prodigal:2.60	CDS	280524	281147	.	+	0	ID=KL11168_00275;gene=lolA;inference=ab initio prediction:Prodigal:2.60,similar to AA sequence:RefSeq:YP_002000961.1,similar to AA sequence:UniProtKB:Q9I0M4,protein motif:CLUSTERS:PRK00031,protein motif:Cdd:COG2834,protein motif:TIGRFAMs:TIGR00547,protein motif:Pfam:PF03548.9;locus_tag=KL11168_00275;product=LolA protein,Outer-membrane lipoprotein carrier protein precursor,lipoprotein chaperone,Ou…
KL11168|SC|contig000001	Prodigal:2.60	CDS	281420	282559	.	+	0	ID=KL11168_00276;gene=potF_1;inference=ab initio prediction:Prodigal:2.60,similar to AA sequence:RefSeq:YP_002000963.1,similar to AA sequence:UniProtKB:P31133,protein motif:CLUSTERS:PRK10682,protein motif:Cdd:COG4134;locus_tag=KL11168_00276;product=Spermidine/putrescine ABC transporter%2C periplasmic spermidine/putrescine-binding protein,Putrescine-binding periplasmic protein precursor,putrescine…
KL11168|SC|contig000001	Prodigal:2.60	CDS	282691	282978	.	+	0	ID=KL11168_00277;eC_number=2.4.-.-;inference=ab initio prediction:Prodigal:2.60,similar to AA sequence:RefSeq:YP_005896247.1,protein motif:CLUSTERS:PRK10073,protein motif:TIGRFAMs:TIGR04283,protein motif:Pfam:PF00535.20;locus_tag=KL11168_00277;product=glycosyltransferase PglE,putative glycosyl transferase,transferase 2%2C rSAM/selenodomain-associated,Glycosyl transferase family 2;protein_id=gnl|S…
KL11168|SC|contig000001	Prodigal:2.60	CDS	282986	283744	.	+	0	ID=KL11168_00278;inference=ab initio prediction:Prodigal:2.60,similar to AA sequence:RefSeq:YP_002000964.1,protein motif:CLUSTERS:PRK10073,protein motif:Pfam:PF00535.20;locus_tag=KL11168_00278;product=putative sugar transferase,putative glycosyl transferase,Glycosyl transferase family 2;protein_id=gnl|SC|KL11168_00278
KL11168|SC|contig000001	Prodigal:2.60	CDS	283785	284315	.	+	0	ID=KL11168_00279;gene=yrdA;inference=ab initio prediction:Prodigal:2.60,similar to AA sequence:RefSeq:YP_003082729.1,similar to AA sequence:UniProtKB:P0A9W9,protein motif:CLUSTERS:PRK13627,protein motif:Cdd:COG0110,protein motif:TIGRFAMs:TIGR02287,protein motif:Pfam:PF00132.18;locus_tag=KL11168_00279;product=putative transferase,hypothetical protein,carnitine operon protein CaiE,Acetyltransferase…
KL11168|SC|contig000001	Prodigal:2.60	CDS	284690	286285	.	-	0	ID=KL11168_00280;gene=prfC;inference=ab initio prediction:Prodigal:2.60,similar to AA sequence:RefSeq:YP_207374.1,similar to AA sequence:UniProtKB:P0A7I4,protein motif:CLUSTERS:PRK00741,protein motif:Cdd:COG0050,protein motif:TIGRFAMs:TIGR00503,protein motif:Pfam:PF00009.21;locus_tag=KL11168_00280;product=peptide chain release factor 3,Peptide chain release factor 3,peptide chain release factor 3…
KL11168|SC|contig000001	Prodigal:2.60	CDS	286392	286787	.	-	0	ID=KL11168_00281;eC_number=3.5.4.19;gene=hisI;inference=ab initio prediction:Prodigal:2.60,similar to AA sequence:RefSeq:YP_207375.1,protein motif:CLUSTERS:PRK00051,protein motif:Cdd:COG0139,protein motif:Pfam:PF01502.12;locus_tag=KL11168_00281;product=phosphoribosyl-AMP cyclohydrolase,phosphoribosyl-AMP cyclohydrolase,Phosphoribosyl-AMP cyclohydrolase,Phosphoribosyl-AMP cyclohydrolase;protein_id…
KL11168|SC|contig000001	Prodigal:2.60	CDS	286818	287585	.	-	0	ID=KL11168_00282;eC_number=4.1.3.-;gene=hisF;inference=ab initio prediction:Prodigal:2.60,similar to AA sequence:RefSeq:YP_207376.1,similar to AA sequence:UniProtKB:Q7SIB9,protein motif:CLUSTERS:PRK02083,protein motif:Cdd:COG0107,protein motif:TIGRFAMs:TIGR00735,protein motif:Pfam:PF00977.15;locus_tag=KL11168_00282;product=imidazole glycerol phosphate synthase subunit HisF,Imidazole glycerol phos…
KL11168|SC|contig000001	Prodigal:2.60	CDS	287598	288335	.	-	0	ID=KL11168_00283;eC_number=5.3.1.16,5.3.1.16;gene=hisA;inference=ab initio prediction:Prodigal:2.60,similar to AA sequence:RefSeq:YP_207377.1,similar to AA sequence:UniProtKB:Q4KJS5,protein motif:CLUSTERS:PRK00748,protein motif:Cdd:COG0106,protein motif:TIGRFAMs:TIGR00007,protein motif:Pfam:PF00977.15;locus_tag=KL11168_00283;product=1-(5-phosphoribosyl)-5-[(5- phosphoribosylamino)methylideneamino…
KL11168|SC|contig000001	Prodigal:2.60	CDS	288368	289006	.	-	0	ID=KL11168_00284;eC_number=2.4.2.-;gene=hisH;inference=ab initio prediction:Prodigal:2.60,similar to AA sequence:RefSeq:YP_207378.1,similar to AA sequence:UniProtKB:Q0P8U2,protein motif:CLUSTERS:PRK13146,protein motif:Cdd:COG0107,protein motif:TIGRFAMs:TIGR01855,protein motif:Pfam:PF00117.22;locus_tag=KL11168_00284;product=imidazole glycerol phosphate synthase subunit HisH,Imidazole glycerol phos…
KL11168|SC|contig000001	Prodigal:2.60	CDS	289137	290639	.	-	0	ID=KL11168_00285;eC_number=2.3.1.8;gene=pta;inference=ab initio prediction:Prodigal:2.60,similar to AA sequence:RefSeq:YP_005889089.1,similar to AA sequence:UniProtKB:Q8ZND6,protein motif:CLUSTERS:PRK05632,protein motif:TIGRFAMs:TIGR00651,protein motif:Pfam:PF01515.13;locus_tag=KL11168_00285;product=putative phosphotransacetylase,Phosphate acetyltransferase,phosphate acetyltransferase,phosphate a…
KL11168|SC|contig000001	Prodigal:2.60	CDS	290824	291882	.	-	0	ID=KL11168_00286;eC_number=3.6.3.30;gene=fbpC;inference=ab initio prediction:Prodigal:2.60,similar to AA sequence:RefSeq:YP_207380.1,similar to AA sequence:UniProtKB:Q5FA19,protein motif:CLUSTERS:PRK09452,protein motif:Cdd:COG3842,protein motif:TIGRFAMs:TIGR03265,protein motif:Pfam:PF00005.21;locus_tag=KL11168_00286;product=ABC transporter ATP-binding protein%2C iron related,Fe(3+) ions import AT…
KL11168|SC|contig000001	Prodigal:2.60	CDS	291903	293432	.	-	0	ID=KL11168_00287;gene=fbpB;inference=ab initio prediction:Prodigal:2.60,similar to AA sequence:RefSeq:YP_001598733.1,protein motif:CLUSTERS:PRK09433,protein motif:Cdd:COG4149,protein motif:TIGRFAMs:TIGR03262,protein motif:Pfam:PF00528.16;locus_tag=KL11168_00287;product=iron(III) ABC transporter permease,thiamine transporter membrane protein,ABC-type molybdate transport system%2C permease componen…
KL11168|SC|contig000001	Prodigal:2.60	CDS	293488	294483	.	-	0	ID=KL11168_00288;gene=fbpA;inference=ab initio prediction:Prodigal:2.60,similar to AA sequence:RefSeq:YP_207382.1,similar to AA sequence:UniProtKB:P0A0Y3,protein motif:CLUSTERS:PRK15046,protein motif:Cdd:COG4143,protein motif:TIGRFAMs:TIGR03261,protein motif:Pfam:PF01547.19;locus_tag=KL11168_00288;product=ABC transporter periplasmic binding protein%2C iron related,Major iron-regulated protein,2-a…
KL11168|SC|contig000001	Prodigal:2.60	CDS	294734	295204	.	-	0	ID=KL11168_00289;inference=ab initio prediction:Prodigal:2.60;locus_tag=KL11168_00289;product=hypothetical protein;protein_id=gnl|SC|KL11168_00289
KL11168|SC|contig000001	Prodigal:2.60	CDS	295262	296638	.	-	0	ID=KL11168_00290;eC_number=4.3.2.1,4.3.2.1;gene=argH;inference=ab initio prediction:Prodigal:2.60,similar to AA sequence:RefSeq:YP_207384.1,similar to AA sequence:UniProtKB:P11447,protein motif:CLUSTERS:PRK00855,protein motif:Cdd:COG0165,protein motif:TIGRFAMs:TIGR00838,protein motif:Pfam:PF00206.1;locus_tag=KL11168_00290;product=argininosuccinate lyase,Argininosuccinate lyase,argininosuccinate l…
KL11168|SC|contig000001	Prodigal:2.60	CDS	296657	297526	.	-	0	ID=KL11168_00291;eC_number=2.7.7.9,2.7.7.9;gene=gtaB;inference=ab initio prediction:Prodigal:2.60,similar to AA sequence:RefSeq:YP_207385.1,similar to AA sequence:UniProtKB:Q7A3J9,protein motif:CLUSTERS:PRK13389,protein motif:Cdd:COG4750,protein motif:TIGRFAMs:TIGR01099,protein motif:Pfam:PF00483.17;locus_tag=KL11168_00291;product=UTP-glucose-1-phosphate uridylyltransferase,UTP--glucose-1-phospha…
KL11168|SC|contig000001	Prodigal:2.60	CDS	297554	298153	.	-	0	ID=KL11168_00292;eC_number=3.6.1.19;inference=ab initio prediction:Prodigal:2.60,similar to AA sequence:RefSeq:YP_207386.1,similar to AA sequence:UniProtKB:Q83FA3,protein motif:CLUSTERS:PRK00120,protein motif:Cdd:COG0127,protein motif:TIGRFAMs:TIGR00042,protein motif:Pfam:PF01725.10;locus_tag=KL11168_00292;product=deoxyribonucleotide triphosphate pyrophosphatase,Non-canonical purine NTP pyrophosp…
KL11168|SC|contig000001	Prodigal:2.60	CDS	298146	298379	.	-	0	ID=KL11168_00293;inference=ab initio prediction:Prodigal:2.60;locus_tag=KL11168_00293;product=hypothetical protein;protein_id=gnl|SC|KL11168_00293
KL11168|SC|contig000001	Prodigal:2.60	CDS	298487	299020	.	-	0	ID=KL11168_00294;eC_number=3.6.1.1;gene=ppa;inference=ab initio prediction:Prodigal:2.60,similar to AA sequence:RefSeq:YP_002000983.1,similar to AA sequence:UniProtKB:O05724,protein motif:CLUSTERS:PRK01250,protein motif:Cdd:COG0221,protein motif:Pfam:PF00719.13;locus_tag=KL11168_00294;product=inorganic pyrophosphatase,Inorganic pyrophosphatase,inorganic pyrophosphatase,Inorganic pyrophosphatase,I…
KL11168|SC|contig000001	Prodigal:2.60	CDS	299122	299580	.	-	0	ID=KL11168_00295;eC_number=3.6.1.-;gene=ntpA;inference=ab initio prediction:Prodigal:2.60,similar to AA sequence:RefSeq:YP_207389.1,similar to AA sequence:UniProtKB:P0AFC0,protein motif:CLUSTERS:PRK09438,protein motif:Cdd:COG2816,protein motif:Pfam:PF00293.1;locus_tag=KL11168_00295;product=dATP pyrophosphohydrolase,Dihydroneopterin triphosphate pyrophosphatase,dihydroneopterin triphosphate pyroph…
KL11168|SC|contig000001	Aragorn:1.2.36	tRNA	299791	299867	.	+	0	ID=KL11168_00296;inference=COORDINATES:profile:Aragorn:1.2.36;locus_tag=KL11168_00296;product=tRNA-Pro(ggg)
KL11168|SC|contig000001	Prodigal:2.60	CDS	299982	300947	.	-	0	ID=KL11168_00297;inference=ab initio prediction:Prodigal:2.60,similar to AA sequence:RefSeq:YP_001598195.1,protein motif:Cdd:COG2826,protein motif:Pfam:PF00665.20;locus_tag=KL11168_00297;product=transposase for IS1655,Transposase and inactivated derivatives%2C IS30 family,Integrase core domain;protein_id=gnl|SC|KL11168_00297
KL11168|SC|contig000001	Prodigal:2.60	CDS	301263	302933	.	+	0	ID=KL11168_00298;inference=ab initio prediction:Prodigal:2.60,similar to AA sequence:RefSeq:YP_002342288.1,protein motif:Pfam:PF06255.7;locus_tag=KL11168_00298;product=adhesin,Protein of unknown function (DUF1020);protein_id=gnl|SC|KL11168_00298
KL11168|SC|contig000001	Prodigal:2.60	CDS	302930	303172	.	+	0	ID=KL11168_00299;inference=ab initio prediction:Prodigal:2.60;locus_tag=KL11168_00299;product=hypothetical protein;protein_id=gnl|SC|KL11168_00299
KL11168|SC|contig000001	Prodigal:2.60	CDS	303492	303884	.	+	0	ID=KL11168_00300;inference=ab initio prediction:Prodigal:2.60;locus_tag=KL11168_00300;product=hypothetical protein;protein_id=gnl|SC|KL11168_00300
KL11168|SC|contig000001	Prodigal:2.60	CDS	304006	304395	.	+	0	ID=KL11168_00301;inference=ab initio prediction:Prodigal:2.60;locus_tag=KL11168_00301;product=hypothetical protein;protein_id=gnl|SC|KL11168_00301
KL11168|SC|contig000001	Prodigal:2.60	CDS	304711	305109	.	+	0	ID=KL11168_00302;inference=ab initio prediction:Prodigal:2.60;locus_tag=KL11168_00302;product=hypothetical protein;protein_id=gnl|SC|KL11168_00302
KL11168|SC|contig000001	Prodigal:2.60	CDS	305260	306750	.	+	0	ID=KL11168_00303;inference=ab initio prediction:Prodigal:2.60,similar to AA sequence:RefSeq:YP_004048060.1,protein motif:Pfam:PF06255.7;locus_tag=KL11168_00303;product=MafB2 adhesin,Protein of unknown function (DUF1020);protein_id=gnl|SC|KL11168_00303
KL11168|SC|contig000001	Prodigal:2.60	CDS	306765	306995	.	+	0	ID=KL11168_00304;inference=ab initio prediction:Prodigal:2.60;locus_tag=KL11168_00304;product=hypothetical protein;protein_id=gnl|SC|KL11168_00304
KL11168|SC|contig000001	Prodigal:2.60	CDS	307144	307878	.	+	0	ID=KL11168_00305;gene=mafB17_1;inference=ab initio prediction:Prodigal:2.60,similar to AA sequence:RefSeq:YP_003083811.1,protein motif:Pfam:PF07591.5;locus_tag=KL11168_00305;product=putative adhesin MafB,Protein of unknown function (DUF1557);protein_id=gnl|SC|KL11168_00305
KL11168|SC|contig000001	Prodigal:2.60	CDS	307888	308115	.	+	0	ID=KL11168_00306;inference=ab initio prediction:Prodigal:2.60;locus_tag=KL11168_00306;product=hypothetical protein;protein_id=gnl|SC|KL11168_00306
KL11168|SC|contig000001	Prodigal:2.60	CDS	308242	308784	.	+	0	ID=KL11168_00307;inference=ab initio prediction:Prodigal:2.60,protein motif:Pfam:PF05076.7;locus_tag=KL11168_00307;product=Suppressor of fused protein (SUFU);protein_id=gnl|SC|KL11168_00307
KL11168|SC|contig000001	Prodigal:2.60	CDS	308919	309593	.	+	0	ID=KL11168_00308;inference=ab initio prediction:Prodigal:2.60,similar to AA sequence:RefSeq:YP_004048161.1,protein motif:Pfam:PF07591.5;locus_tag=KL11168_00308;product=mafB silent cassette,Protein of unknown function (DUF1557);protein_id=gnl|SC|KL11168_00308
KL11168|SC|contig000001	Prodigal:2.60	CDS	309571	309852	.	+	0	ID=KL11168_00309;inference=ab initio prediction:Prodigal:2.60;locus_tag=KL11168_00309;product=hypothetical protein;protein_id=gnl|SC|KL11168_00309
KL11168|SC|contig000001	Prodigal:2.60	CDS	310062	310517	.	+	0	ID=KL11168_00310;inference=ab initio prediction:Prodigal:2.60;locus_tag=KL11168_00310;product=hypothetical protein;protein_id=gnl|SC|KL11168_00310
KL11168|SC|contig000001	Prodigal:2.60	CDS	310709	311098	.	+	0	ID=KL11168_00311;inference=ab initio prediction:Prodigal:2.60;locus_tag=KL11168_00311;product=hypothetical protein;protein_id=gnl|SC|KL11168_00311
KL11168|SC|contig000001	Prodigal:2.60	CDS	311319	311717	.	+	0	ID=KL11168_00312;inference=ab initio prediction:Prodigal:2.60;locus_tag=KL11168_00312;product=hypothetical protein;protein_id=gnl|SC|KL11168_00312
KL11168|SC|contig000001	Prodigal:2.60	CDS	312505	312921	.	+	0	ID=KL11168_00313;inference=ab initio prediction:Prodigal:2.60;locus_tag=KL11168_00313;product=hypothetical protein;protein_id=gnl|SC|KL11168_00313
KL11168|SC|contig000001	Prodigal:2.60	CDS	313055	313723	.	+	0	ID=KL11168_00314;gene=mafB17_2;inference=ab initio prediction:Prodigal:2.60,similar to AA sequence:RefSeq:YP_003083811.1,protein motif:Pfam:PF07591.5;locus_tag=KL11168_00314;product=putative adhesin MafB,Protein of unknown function (DUF1557);protein_id=gnl|SC|KL11168_00314
KL11168|SC|contig000001	Prodigal:2.60	CDS	313730	313999	.	+	0	ID=KL11168_00315;inference=ab initio prediction:Prodigal:2.60;locus_tag=KL11168_00315;product=hypothetical protein;protein_id=gnl|SC|KL11168_00315
KL11168|SC|contig000001	Prodigal:2.60	CDS	314133	315098	.	+	0	ID=KL11168_00316;inference=ab initio prediction:Prodigal:2.60,similar to AA sequence:RefSeq:YP_001598195.1,protein motif:Cdd:COG2826,protein motif:Pfam:PF00665.20;locus_tag=KL11168_00316;product=transposase for IS1655,Transposase and inactivated derivatives%2C IS30 family,Integrase core domain;protein_id=gnl|SC|KL11168_00316
KL11168|SC|contig000001	Prodigal:2.60	CDS	315441	316406	.	-	0	ID=KL11168_00317;inference=ab initio prediction:Prodigal:2.60,similar to AA sequence:RefSeq:YP_001598195.1,protein motif:Cdd:COG2826,protein motif:Pfam:PF00665.20;locus_tag=KL11168_00317;product=transposase for IS1655,Transposase and inactivated derivatives%2C IS30 family,Integrase core domain;protein_id=gnl|SC|KL11168_00317
KL11168|SC|contig000001	Prodigal:2.60	CDS	317069	317506	.	-	0	ID=KL11168_00318;eC_number=3.1.26.4;gene=rnhA;inference=ab initio prediction:Prodigal:2.60,similar to AA sequence:RefSeq:YP_002002645.1,similar to AA sequence:UniProtKB:P0A7Y4,protein motif:CLUSTERS:PRK00203,protein motif:Cdd:COG3341,protein motif:Pfam:PF00075.18;locus_tag=KL11168_00318;product=ribonuclease H,Ribonuclease HI,ribonuclease H,Predicted double-stranded RNA/RNA-DNA hybrid binding prot…
KL11168|SC|contig000001	Prodigal:2.60	CDS	317634	318488	.	+	0	ID=KL11168_00319;eC_number=2.1.1.-;gene=tehB;inference=ab initio prediction:Prodigal:2.60,similar to AA sequence:RefSeq:YP_208239.1,similar to AA sequence:UniProtKB:P45134,protein motif:CLUSTERS:PRK12335,protein motif:Cdd:COG3615,protein motif:TIGRFAMs:TIGR00477,protein motif:Pfam:PF03848.8;locus_tag=KL11168_00319;product=tellurite resistance protein TehB,Tellurite resistance protein TehB homolog…
KL11168|SC|contig000001	Prodigal:2.60	CDS	318538	319344	.	-	0	ID=KL11168_00320;eC_number=2.7.1.49;gene=thiD;inference=ab initio prediction:Prodigal:2.60,similar to AA sequence:RefSeq:YP_002002643.1,similar to AA sequence:UniProtKB:O31620,protein motif:CLUSTERS:PRK06427,protein motif:Cdd:COG0352,protein motif:TIGRFAMs:TIGR00097,protein motif:Pfam:PF08543.6;locus_tag=KL11168_00320;product=phosphomethylpyrimidine kinase,Hydroxymethylpyrimidine/phosphomethylpyr…
KL11168|SC|contig000001	Aragorn:1.2.36	tRNA	319988	320063	.	-	0	ID=KL11168_00321;inference=COORDINATES:profile:Aragorn:1.2.36;locus_tag=KL11168_00321;product=tRNA-Glu(ttc)
KL11168|SC|contig000001	Prodigal:2.60	CDS	320734	322146	.	-	0	ID=KL11168_00322;gene=trkA;inference=ab initio prediction:Prodigal:2.60,similar to AA sequence:RefSeq:YP_001599637.1,similar to AA sequence:UniProtKB:P0AGI8,protein motif:CLUSTERS:PRK09496,protein motif:Cdd:COG4651,protein motif:Pfam:PF02254.12;locus_tag=KL11168_00322;product=potassium transporter peripheral membrane protein,Trk system potassium uptake protein trkA,potassium transporter periphera…
KL11168|SC|contig000001	Prodigal:2.60	CDS	322244	323767	.	-	0	ID=KL11168_00323;eC_number=4.2.1.2,4.2.1.2;gene=fumA;inference=ab initio prediction:Prodigal:2.60,similar to AA sequence:RefSeq:YP_975511.1,similar to AA sequence:UniProtKB:P14407,protein motif:CLUSTERS:PRK06246,protein motif:Cdd:COG1838,protein motif:TIGRFAMs:TIGR00722,protein motif:Pfam:PF05681.8;locus_tag=KL11168_00323;product=fumarate hydratase,Fumarate hydratase class I%2C anaerobic,fumarate…
KL11168|SC|contig000001	Prodigal:2.60	CDS	324074	324880	.	-	0	ID=KL11168_00324;gene=artI;inference=ab initio prediction:Prodigal:2.60,similar to AA sequence:RefSeq:YP_208231.1,similar to AA sequence:UniProtKB:P30859,protein motif:CLUSTERS:PRK15007,protein motif:TIGRFAMs:TIGR01096,protein motif:Pfam:PF00497.14;locus_tag=KL11168_00324;product=ABC transporter periplasmic histidine-binding protein precursor,Putative ABC transporter arginine-binding protein 2 pr…
KL11168|SC|contig000001	Prodigal:2.60	CDS	324932	325183	.	-	0	ID=KL11168_00325;inference=ab initio prediction:Prodigal:2.60;locus_tag=KL11168_00325;product=hypothetical protein;protein_id=gnl|SC|KL11168_00325
KL11168|SC|contig000001	Prodigal:2.60	CDS	325282	326043	.	+	0	ID=KL11168_00326;inference=ab initio prediction:Prodigal:2.60;locus_tag=KL11168_00326;product=hypothetical protein;protein_id=gnl|SC|KL11168_00326
KL11168|SC|contig000001	Prodigal:2.60	CDS	326188	327357	.	+	0	ID=KL11168_00327;eC_number=2.5.1.-;gene=metZ;inference=ab initio prediction:Prodigal:2.60,similar to AA sequence:RefSeq:YP_005890414.1,similar to AA sequence:UniProtKB:P55218,protein motif:CLUSTERS:PRK08133,protein motif:Cdd:COG1921,protein motif:TIGRFAMs:TIGR01325,protein motif:Pfam:PF01053.14;locus_tag=KL11168_00327;product=putative O-succinylhomoserine sulfhydrolase,O-succinylhomoserine sulfhy…
KL11168|SC|contig000001	Prodigal:2.60	CDS	327452	327658	.	+	0	ID=KL11168_00328;inference=ab initio prediction:Prodigal:2.60,protein motif:Pfam:PF10981.2;locus_tag=KL11168_00328;product=Protein of unknown function (DUF2788);protein_id=gnl|SC|KL11168_00328
KL11168|SC|contig000001	Prodigal:2.60	CDS	328844	329596	.	-	0	ID=KL11168_00329;eC_number=2.1.1.-;gene=rsmJ;inference=ab initio prediction:Prodigal:2.60,similar to AA sequence:UniProtKB:P72077,protein motif:CLUSTERS:PRK10742,protein motif:Pfam:PF04445.7;locus_tag=KL11168_00329;product=Ribosomal RNA small subunit methyltransferase J,putative methyltransferase,Protein of unknown function (DUF548);protein_id=gnl|SC|KL11168_00329
KL11168|SC|contig000001	Prodigal:2.60	CDS	329700	330167	.	-	0	ID=KL11168_00330;gene=glnG;inference=ab initio prediction:Prodigal:2.60,similar to AA sequence:RefSeq:YP_001599629.1,similar to AA sequence:UniProtKB:P41789,protein motif:CLUSTERS:PRK11361,protein motif:Cdd:COG4565,protein motif:TIGRFAMs:TIGR01818,protein motif:Pfam:PF00072.18;locus_tag=KL11168_00330;product=two component response regulator,Nitrogen regulation protein NR(I),acetoacetate metabolis…
KL11168|SC|contig000001	Prodigal:2.60	CDS	330219	331736	.	-	0	ID=KL11168_00331;eC_number=2.7.3.-;inference=ab initio prediction:Prodigal:2.60,similar to AA sequence:RefSeq:YP_005902149.1,protein motif:CLUSTERS:PRK11360,protein motif:Cdd:COG4191,protein motif:TIGRFAMs:TIGR02966,protein motif:Pfam:PF00512.19;locus_tag=KL11168_00331;product=sensor histidine kinase,sensory histidine kinase AtoS,Signal transduction histidine kinase regulating C4-dicarboxylate tr…
KL11168|SC|contig000001	Prodigal:2.60	CDS	331757	334054	.	-	0	ID=KL11168_00332;eC_number=5.99.1.-;gene=parC;inference=ab initio prediction:Prodigal:2.60,similar to AA sequence:RefSeq:YP_208330.1,similar to AA sequence:UniProtKB:P0AFI2,protein motif:CLUSTERS:PRK05561,protein motif:Cdd:COG0188,protein motif:TIGRFAMs:TIGR01062,protein motif:Pfam:PF00521.1;locus_tag=KL11168_00332;product=DNA topoisomerase IV subunit A,DNA topoisomerase 4 subunit A,DNA topoisome…
KL11168|SC|contig000001	Prodigal:2.60	CDS	334357	335040	.	+	0	ID=KL11168_00333;eC_number=5.4.2.1,5.4.2.1;gene=gpmA;inference=ab initio prediction:Prodigal:2.60,similar to AA sequence:RefSeq:YP_208329.1,similar to AA sequence:UniProtKB:Q5XB88,protein motif:CLUSTERS:PRK14118,protein motif:TIGRFAMs:TIGR01258,protein motif:Pfam:PF00300.1;locus_tag=KL11168_00333;product=phosphoglyceromutase,2%2C3-bisphosphoglycerate-dependent phosphoglycerate mutase,phosphoglyce…
KL11168|SC|contig000001	Prodigal:2.60	CDS	335114	336058	.	-	0	ID=KL11168_00334;gene=tehA;inference=ab initio prediction:Prodigal:2.60,similar to AA sequence:RefSeq:YP_005878213.1,similar to AA sequence:UniProtKB:P25396,protein motif:CLUSTERS:PRK10764,protein motif:TIGRFAMs:TIGR00816,protein motif:Pfam:PF03595.11;locus_tag=KL11168_00334;product=putative tellurite resistance protein TehA,Tellurite resistance protein tehA,potassium-tellurite ethidium and profl…
KL11168|SC|contig000001	Prodigal:2.60	CDS	336235	337062	.	+	0	ID=KL11168_00335;inference=ab initio prediction:Prodigal:2.60,similar to AA sequence:RefSeq:YP_005879129.1,protein motif:Pfam:PF01548.11;locus_tag=KL11168_00335;product=IS110 family transposase,Transposase;protein_id=gnl|SC|KL11168_00335
KL11168|SC|contig000001	Prodigal:2.60	CDS	337250	337966	.	-	0	ID=KL11168_00336;inference=ab initio prediction:Prodigal:2.60,similar to AA sequence:RefSeq:YP_001600178.1,protein motif:Pfam:PF01609.15;locus_tag=KL11168_00336;product=IS1106A3 transposase,Transposase DDE domain;protein_id=gnl|SC|KL11168_00336
KL11168|SC|contig000001	Prodigal:2.60	CDS	338093	338410	.	-	0	ID=KL11168_00337;inference=ab initio prediction:Prodigal:2.60,similar to AA sequence:RefSeq:YP_005900601.1,protein motif:Pfam:PF05598.5;locus_tag=KL11168_00337;product=IS1106 transposase,Transposase domain (DUF772);protein_id=gnl|SC|KL11168_00337
KL11168|SC|contig000001	Prodigal:2.60	CDS	338604	338699	.	-	0	ID=KL11168_00338;inference=ab initio prediction:Prodigal:2.60;locus_tag=KL11168_00338;product=hypothetical protein;protein_id=gnl|SC|KL11168_00338
KL11168|SC|contig000001	Prodigal:2.60	CDS	339008	339973	.	+	0	ID=KL11168_00339;inference=ab initio prediction:Prodigal:2.60,similar to AA sequence:RefSeq:YP_001598195.1,protein motif:Cdd:COG2826,protein motif:Pfam:PF00665.20;locus_tag=KL11168_00339;product=transposase for IS1655,Transposase and inactivated derivatives%2C IS30 family,Integrase core domain;protein_id=gnl|SC|KL11168_00339
KL11168|SC|contig000001	Prodigal:2.60	CDS	339855	341000	.	-	0	ID=KL11168_00340;inference=ab initio prediction:Prodigal:2.60;locus_tag=KL11168_00340;product=hypothetical protein;protein_id=gnl|SC|KL11168_00340
KL11168|SC|contig000001	Prodigal:2.60	CDS	341263	343887	.	-	0	ID=KL11168_00341;eC_number=6.1.1.7;gene=alaS;inference=ab initio prediction:Prodigal:2.60,similar to AA sequence:RefSeq:YP_005889010.1,similar to AA sequence:UniProtKB:P00957,protein motif:CLUSTERS:PRK00252,protein motif:Cdd:COG0013,protein motif:TIGRFAMs:TIGR00344,protein motif:Pfam:PF01411.13;locus_tag=KL11168_00341;product=alanyl-tRNA synthetase,Alanine--tRNA ligase,alanyl-tRNA synthetase,Alan…
KL11168|SC|contig000001	Prodigal:2.60	CDS	344138	345268	.	+	0	ID=KL11168_00342;gene=potF_2;inference=ab initio prediction:Prodigal:2.60,similar to AA sequence:RefSeq:YP_208324.1,similar to AA sequence:UniProtKB:P31133,protein motif:CLUSTERS:PRK10682,protein motif:Cdd:COG4134,protein motif:Pfam:PF01547.19;locus_tag=KL11168_00342;product=ABC transporter periplasmic binding protein%2C polyamine,Putrescine-binding periplasmic protein precursor,putrescine transp…
KL11168|SC|contig000001	Prodigal:2.60	CDS	345309	346172	.	-	0	ID=KL11168_00343;inference=ab initio prediction:Prodigal:2.60,protein motif:Cdd:COG5006,protein motif:TIGRFAMs:TIGR00950,protein motif:Pfam:PF00892.14;locus_tag=KL11168_00343;product=Predicted permease%2C DMT superfamily,carboxylate/amino acid/amine transporter,EamA-like transporter family;protein_id=gnl|SC|KL11168_00343
KL11168|SC|contig000001	Prodigal:2.60	CDS	346358	346846	.	+	0	ID=KL11168_00344;inference=ab initio prediction:Prodigal:2.60,similar to AA sequence:RefSeq:NP_274598.2;locus_tag=KL11168_00344;product=lipoprotein;protein_id=gnl|SC|KL11168_00344
KL11168|SC|contig000001	Prodigal:2.60	CDS	346908	347813	.	-	0	ID=KL11168_00345;gene=mtrA;inference=ab initio prediction:Prodigal:2.60,similar to AA sequence:RefSeq:YP_001599618.1,similar to AA sequence:UniProtKB:P09377,protein motif:CLUSTERS:PRK09393,protein motif:Cdd:COG3449,protein motif:TIGRFAMs:TIGR04094,protein motif:Pfam:PF12852.1;locus_tag=KL11168_00345;product=AraC family transcription regulator,L-rhamnose operon regulatory protein rhaS,transcriptio…
KL11168|SC|contig000001	Prodigal:2.60	CDS	347942	348277	.	+	0	ID=KL11168_00346;eC_number=4.1.1.44;inference=ab initio prediction:Prodigal:2.60,similar to AA sequence:RefSeq:YP_005894329.1,protein motif:TIGRFAMs:TIGR00778,protein motif:Pfam:PF02627.1;locus_tag=KL11168_00346;product=4-carboxymuconolactone decarboxylase,alkylhydroperoxidase AhpD family core domain,Carboxymuconolactone decarboxylase family;protein_id=gnl|SC|KL11168_00346
KL11168|SC|contig000001	Prodigal:2.60	CDS	348610	348912	.	+	0	ID=KL11168_00347;inference=ab initio prediction:Prodigal:2.60;locus_tag=KL11168_00347;product=hypothetical protein;protein_id=gnl|SC|KL11168_00347
KL11168|SC|contig000001	Prodigal:2.60	CDS	349139	349702	.	+	0	ID=KL11168_00348;eC_number=2.7.8.5;gene=pgsA;inference=ab initio prediction:Prodigal:2.60,similar to AA sequence:RefSeq:YP_001599615.1,similar to AA sequence:UniProtKB:P0ABF8,protein motif:CLUSTERS:PRK10832,protein motif:TIGRFAMs:TIGR00560,protein motif:Pfam:PF01066.15;locus_tag=KL11168_00348;product=CDP-diacylglycerol--glycerol-3-phosphate 3-phosphatidyltransferase,CDP-diacylglycerol--glycerol-3…
KL11168|SC|contig000001	Aragorn:1.2.36	tRNA	349782	349857	.	+	0	ID=KL11168_00349;inference=COORDINATES:profile:Aragorn:1.2.36;locus_tag=KL11168_00349;product=tRNA-Gly(gcc)
KL11168|SC|contig000001	Aragorn:1.2.36	tRNA	349883	349958	.	+	0	ID=KL11168_00350;inference=COORDINATES:profile:Aragorn:1.2.36;locus_tag=KL11168_00350;product=tRNA-Gly(gcc)
KL11168|SC|contig000001	Aragorn:1.2.36	tRNA	349982	350057	.	+	0	ID=KL11168_00351;inference=COORDINATES:profile:Aragorn:1.2.36;locus_tag=KL11168_00351;product=tRNA-Gly(gcc)
KL11168|SC|contig000001	Aragorn:1.2.36	tRNA	350079	350154	.	+	0	ID=KL11168_00352;inference=COORDINATES:profile:Aragorn:1.2.36;locus_tag=KL11168_00352;product=tRNA-Gly(gcc)
KL11168|SC|contig000001	Aragorn:1.2.36	tRNA	350180	350253	.	+	0	ID=KL11168_00353;inference=COORDINATES:profile:Aragorn:1.2.36;locus_tag=KL11168_00353;product=tRNA-Cys(gca)
KL11168|SC|contig000001	Aragorn:1.2.36	tRNA	350356	350445	.	+	0	ID=KL11168_00354;inference=COORDINATES:profile:Aragorn:1.2.36;locus_tag=KL11168_00354;product=tRNA-Leu(taa)
KL11168|SC|contig000001	Prodigal:2.60	CDS	350501	351601	.	+	0	ID=KL11168_00355;eC_number=3.4.21.-;gene=sohB;inference=ab initio prediction:Prodigal:2.60,similar to AA sequence:RefSeq:YP_002000886.1,similar to AA sequence:UniProtKB:P0AG14,protein motif:CLUSTERS:PRK11778,protein motif:TIGRFAMs:TIGR00706,protein motif:Pfam:PF08496.4;locus_tag=KL11168_00355;product=putative periplasmic protease,Probable protease sohB,putative inner membrane peptidase,signal pep…
KL11168|SC|contig000001	Prodigal:2.60	CDS	351652	352113	.	-	0	ID=KL11168_00356;inference=ab initio prediction:Prodigal:2.60,similar to AA sequence:RefSeq:YP_001599613.1;locus_tag=KL11168_00356;product=integral membrane protein;protein_id=gnl|SC|KL11168_00356
KL11168|SC|contig000001	Prodigal:2.60	CDS	352314	352622	.	-	0	ID=KL11168_00357;inference=ab initio prediction:Prodigal:2.60,similar to AA sequence:RefSeq:YP_001599613.1;locus_tag=KL11168_00357;product=integral membrane protein;protein_id=gnl|SC|KL11168_00357
KL11168|SC|contig000001	Prodigal:2.60	CDS	352709	353578	.	-	0	ID=KL11168_00358;eC_number=1.1.1.291;gene=Hgd;inference=ab initio prediction:Prodigal:2.60,similar to AA sequence:RefSeq:YP_002000889.1,similar to AA sequence:UniProtKB:Q0QLF5,protein motif:CLUSTERS:PRK11559,protein motif:Cdd:COG3395,protein motif:TIGRFAMs:TIGR01505,protein motif:Pfam:PF03446.9;locus_tag=KL11168_00358;product=3-hydroxyacid dehydrogenase,2-(hydroxymethyl)glutarate dehydrogenase,ta…
KL11168|SC|contig000001	Prodigal:2.60	CDS	353673	354590	.	-	0	ID=KL11168_00359;eC_number=4.2.1.19;gene=hisB;inference=ab initio prediction:Prodigal:2.60,similar to AA sequence:RefSeq:YP_005878226.1,similar to AA sequence:UniProtKB:P06987,protein motif:CLUSTERS:PRK00951,protein motif:Cdd:COG0131,protein motif:Pfam:PF00475.12;locus_tag=KL11168_00359;product=imidazoleglycerol-phosphate dehydratase (IGPD),Histidine biosynthesis bifunctional protein hisB,imidazo…
KL11168|SC|contig000001	Prodigal:2.60	CDS	354587	355684	.	-	0	ID=KL11168_00360;eC_number=2.6.1.9;gene=hisC;inference=ab initio prediction:Prodigal:2.60,similar to AA sequence:RefSeq:YP_001599609.1,similar to AA sequence:UniProtKB:Q46WL3,protein motif:CLUSTERS:PRK04870,protein motif:Cdd:COG0141,protein motif:TIGRFAMs:TIGR01141,protein motif:Pfam:PF00155.15;locus_tag=KL11168_00360;product=histidinol-phosphate aminotransferase,Histidinol-phosphate aminotransfe…
KL11168|SC|contig000001	Prodigal:2.60	CDS	355730	357019	.	-	0	ID=KL11168_00361;eC_number=1.1.1.23,1.1.1.23;gene=hisD;inference=ab initio prediction:Prodigal:2.60,similar to AA sequence:RefSeq:YP_208311.1,similar to AA sequence:UniProtKB:Q4KI73,protein motif:CLUSTERS:PRK00877,protein motif:Cdd:COG0141,protein motif:TIGRFAMs:TIGR00069,protein motif:Pfam:PF00815.14;locus_tag=KL11168_00361;product=histidinol dehydrogenase,Histidinol dehydrogenase,bifunctional h…
KL11168|SC|contig000001	Prodigal:2.60	CDS	357016	357915	.	-	0	ID=KL11168_00362;inference=ab initio prediction:Prodigal:2.60;locus_tag=KL11168_00362;product=hypothetical protein;protein_id=gnl|SC|KL11168_00362
KL11168|SC|contig000001	Prodigal:2.60	CDS	358019	358672	.	-	0	ID=KL11168_00363;eC_number=2.4.2.17;gene=hisG;inference=ab initio prediction:Prodigal:2.60,similar to AA sequence:RefSeq:YP_002000894.1,similar to AA sequence:UniProtKB:O34520,protein motif:CLUSTERS:PRK01686,protein motif:Cdd:COG0040,protein motif:TIGRFAMs:TIGR00070,protein motif:Pfam:PF01634.12;locus_tag=KL11168_00363;product=ATP phosphoribosyltransferase,ATP phosphoribosyltransferase,ATP phosph…
KL11168|SC|contig000001	Prodigal:2.60	CDS	358751	359404	.	-	0	ID=KL11168_00364;gene=ypmQ;inference=ab initio prediction:Prodigal:2.60,similar to AA sequence:RefSeq:YP_005883163.1,similar to AA sequence:UniProtKB:P54178,protein motif:CLUSTERS:PRK03147,protein motif:Pfam:PF02630.8;locus_tag=KL11168_00364;product=putative lipoprotein,BsSco,thiol-disulfide oxidoreductase,SCO1/SenC;protein_id=gnl|SC|KL11168_00364
KL11168|SC|contig000001	Aragorn:1.2.36	tRNA	359681	359765	.	+	0	ID=KL11168_00365;inference=COORDINATES:profile:Aragorn:1.2.36;locus_tag=KL11168_00365;product=tRNA-Leu(caa)
KL11168|SC|contig000001	Prodigal:2.60	CDS	360474	362201	.	+	0	ID=KL11168_00366;eC_number=2.2.1.6,2.2.1.6;gene=ilvI;inference=ab initio prediction:Prodigal:2.60,similar to AA sequence:RefSeq:YP_208307.1,similar to AA sequence:UniProtKB:P00893,protein motif:CLUSTERS:PRK06965,protein motif:Cdd:COG3960,protein motif:TIGRFAMs:TIGR00118,protein motif:Pfam:PF02776.12;locus_tag=KL11168_00366;product=IlvI,Acetolactate synthase isozyme 3 large subunit,acetolactate sy…
KL11168|SC|contig000001	Prodigal:2.60	CDS	362212	362703	.	+	0	ID=KL11168_00367;eC_number=2.2.1.6,2.2.1.6;gene=ilvH;inference=ab initio prediction:Prodigal:2.60,similar to AA sequence:RefSeq:YP_208306.1,similar to AA sequence:UniProtKB:P00894,protein motif:CLUSTERS:PRK11895,protein motif:Cdd:COG3978,protein motif:TIGRFAMs:TIGR00119,protein motif:Pfam:PF10369.3;locus_tag=KL11168_00367;product=acetolactate synthase 3 regulatory subunit,Acetolactate synthase is…
KL11168|SC|contig000001	Prodigal:2.60	CDS	362770	363063	.	+	0	ID=KL11168_00368;eC_number=1.14.14.1,1.-.-.-;gene=ycnE;inference=ab initio prediction:Prodigal:2.60,similar to AA sequence:RefSeq:YP_005894313.1,similar to AA sequence:UniProtKB:P94425,protein motif:CLUSTERS:PRK10486,protein motif:Pfam:PF03992.10;locus_tag=KL11168_00368;product=antibiotic biosynthesis monooxygenase family protein,Putative monooxygenase ycnE,autoinducer-2 (AI-2) modifying protein …
KL11168|SC|contig000001	Prodigal:2.60	CDS	363158	364171	.	+	0	ID=KL11168_00369;eC_number=1.1.1.86;gene=ilvC;inference=ab initio prediction:Prodigal:2.60,similar to AA sequence:RefSeq:YP_002000901.1,similar to AA sequence:UniProtKB:Q9HVA2,protein motif:CLUSTERS:PRK05479,protein motif:TIGRFAMs:TIGR00465,protein motif:Pfam:PF07991.6;locus_tag=KL11168_00369;product=ketol-acid reductoisomerase,Ketol-acid reductoisomerase,ketol-acid reductoisomerase,ketol-acid re…
KL11168|SC|contig000001	Prodigal:2.60	CDS	364394	365389	.	-	0	ID=KL11168_00370;eC_number=2.1.3.3,2.1.3.3;gene=arcB;inference=ab initio prediction:Prodigal:2.60,similar to AA sequence:RefSeq:YP_208303.1,similar to AA sequence:UniProtKB:Q88P53,protein motif:CLUSTERS:PRK01713,protein motif:Cdd:COG0078,protein motif:TIGRFAMs:TIGR00658,protein motif:Pfam:PF00185.1;locus_tag=KL11168_00370;product=ornithine carbamoyltransferase,Ornithine carbamoyltransferase%2C ca…
KL11168|SC|contig000001	Prodigal:2.60	CDS	365531	368116	.	-	0	ID=KL11168_00371;eC_number=4.2.1.3,4.2.1.3;gene=acnB;inference=ab initio prediction:Prodigal:2.60,similar to AA sequence:RefSeq:YP_208302.1,similar to AA sequence:UniProtKB:P36683,protein motif:CLUSTERS:PRK09238,protein motif:Cdd:COG0065,protein motif:TIGRFAMs:TIGR00117,protein motif:Pfam:PF06434.7;locus_tag=KL11168_00371;product=bifunctional aconitate hydratase 2/2-methylisocitrate dehydratase,A…
KL11168|SC|contig000001	Prodigal:2.60	CDS	368426	369496	.	-	0	ID=KL11168_00372;gene=lptG;inference=ab initio prediction:Prodigal:2.60,similar to AA sequence:RefSeq:YP_003083547.1,similar to AA sequence:UniProtKB:P0ADC6,protein motif:CLUSTERS:PRK15071,protein motif:Cdd:COG0795,protein motif:Pfam:PF03739.8;locus_tag=KL11168_00372;product=putative permease,Lipopolysaccharide export system permease protein lptG,lipopolysaccharide ABC transporter permease,Predic…
KL11168|SC|contig000001	Prodigal:2.60	CDS	369493	370608	.	-	0	ID=KL11168_00373;gene=lptF;inference=ab initio prediction:Prodigal:2.60,similar to AA sequence:RefSeq:YP_005904125.1,similar to AA sequence:UniProtKB:P0AF98,protein motif:CLUSTERS:PRK15120,protein motif:Cdd:COG0795,protein motif:Pfam:PF03739.8;locus_tag=KL11168_00373;product=putative permease%2C YjgP/YjgQ family,Lipopolysaccharide export system permease protein lptF,lipopolysaccharide ABC transpo…
KL11168|SC|contig000001	Prodigal:2.60	CDS	370778	372184	.	+	0	ID=KL11168_00374;eC_number=3.4.11.1,3.4.11.1;gene=pepA;inference=ab initio prediction:Prodigal:2.60,similar to AA sequence:RefSeq:YP_208298.1,similar to AA sequence:UniProtKB:O86436,protein motif:CLUSTERS:PRK00913,protein motif:Pfam:PF00883.15;locus_tag=KL11168_00374;product=AmpA,Cytosol aminopeptidase,multifunctional aminopeptidase A,Cytosol aminopeptidase family%2C catalytic domain;protein_id=g…
KL11168|SC|contig000001	Prodigal:2.60	CDS	372247	372687	.	+	0	ID=KL11168_00375;inference=ab initio prediction:Prodigal:2.60,similar to AA sequence:RefSeq:YP_002000909.1,protein motif:CLUSTERS:PRK05728,protein motif:Pfam:PF04364.7;locus_tag=KL11168_00375;product=HolC protein,DNA polymerase III subunit chi,DNA polymerase III chi subunit%2C HolC;protein_id=gnl|SC|KL11168_00375
KL11168|SC|contig000001	Prodigal:2.60	CDS	372946	373764	.	+	0	ID=KL11168_00376;eC_number=5.2.1.8;gene=fkpA;inference=ab initio prediction:Prodigal:2.60,similar to AA sequence:RefSeq:YP_001599594.1,similar to AA sequence:UniProtKB:Q9JYI8,protein motif:CLUSTERS:PRK10902,protein motif:Cdd:COG0390,protein motif:TIGRFAMs:TIGR03516,protein motif:Pfam:PF01346.12;locus_tag=KL11168_00376;product=peptidyl-prolyl isomerase,Probable FKBP-type peptidyl-prolyl cis-trans …
KL11168|SC|contig000001	Prodigal:2.60	CDS	373775	374497	.	+	0	ID=KL11168_00377;eC_number=2.1.2.2;gene=purN;inference=ab initio prediction:Prodigal:2.60,similar to AA sequence:RefSeq:YP_002000911.1,similar to AA sequence:UniProtKB:P08179,protein motif:CLUSTERS:PRK05647,protein motif:Cdd:COG0299,protein motif:TIGRFAMs:TIGR00639,protein motif:Pfam:PF00551.13;locus_tag=KL11168_00377;product=putative phosphoribosylglycinamidetransformylase,Phosphoribosylglycinam…
KL11168|SC|contig000001	Prodigal:2.60	CDS	374516	375184	.	+	0	ID=KL11168_00378;inference=ab initio prediction:Prodigal:2.60,protein motif:Pfam:PF11306.2;locus_tag=KL11168_00378;product=Protein of unknown function (DUF3108);protein_id=gnl|SC|KL11168_00378
KL11168|SC|contig000001	Prodigal:2.60	CDS	375302	375724	.	+	0	ID=KL11168_00379;gene=yhfA;inference=ab initio prediction:Prodigal:2.60,similar to AA sequence:RefSeq:YP_005878256.1,similar to AA sequence:UniProtKB:P0ADX1,protein motif:CLUSTERS:PRK10738,protein motif:Pfam:PF02566.13;locus_tag=KL11168_00379;product=putative OsmC-like protein,hypothetical protein,hypothetical protein,OsmC-like protein;protein_id=gnl|SC|KL11168_00379
KL11168|SC|contig000001	Prodigal:2.60	CDS	376283	376999	.	+	0	ID=KL11168_00380;inference=ab initio prediction:Prodigal:2.60,similar to AA sequence:RefSeq:YP_208292.1,protein motif:CLUSTERS:PRK11534,protein motif:Cdd:COG1802,protein motif:TIGRFAMs:TIGR03338,protein motif:Pfam:PF07729.6;locus_tag=KL11168_00380;product=GntR family transcriptional regulator,DNA-binding transcriptional regulator CsiR,Transcriptional regulators,phosphonate utilization associated …
KL11168|SC|contig000001	Prodigal:2.60	CDS	377148	378050	.	+	0	ID=KL11168_00381;inference=ab initio prediction:Prodigal:2.60,protein motif:Pfam:PF03956.7;locus_tag=KL11168_00381;product=Membrane protein of unknown function (DUF340);protein_id=gnl|SC|KL11168_00381
KL11168|SC|contig000001	Prodigal:2.60	CDS	378093	378866	.	+	0	ID=KL11168_00382;gene=glpR;inference=ab initio prediction:Prodigal:2.60,similar to AA sequence:RefSeq:YP_208290.1,similar to AA sequence:UniProtKB:P0ACL0,protein motif:CLUSTERS:PRK10906,protein motif:Cdd:COG3444,protein motif:Pfam:PF00455.16;locus_tag=KL11168_00382;product=DeoR family transcriptional regulator,Glycerol-3-phosphate regulon repressor,DNA-binding transcriptional repressor GlpR,Phosp…
KL11168|SC|contig000001	Prodigal:2.60	CDS	378945	380666	.	+	0	ID=KL11168_00383;eC_number=6.1.1.18,6.1.1.18;gene=glnS;inference=ab initio prediction:Prodigal:2.60,similar to AA sequence:RefSeq:YP_208289.1,similar to AA sequence:UniProtKB:P00962,protein motif:CLUSTERS:PRK05347,protein motif:Cdd:COG0008,protein motif:TIGRFAMs:TIGR00440,protein motif:Pfam:PF00749.15;locus_tag=KL11168_00383;product=glutaminyl-tRNA synthetase,Glutamine--tRNA ligase,glutaminyl-tRN…
KL11168|SC|contig000001	Prodigal:2.60	CDS	380759	381715	.	+	0	ID=KL11168_00384;eC_number=6.3.2.3,6.3.2.3;gene=gshB;inference=ab initio prediction:Prodigal:2.60,similar to AA sequence:RefSeq:YP_208288.1,similar to AA sequence:UniProtKB:P04425,protein motif:CLUSTERS:PRK05246,protein motif:Cdd:COG0189,protein motif:TIGRFAMs:TIGR01380,protein motif:Pfam:PF02955.10;locus_tag=KL11168_00384;product=glutathione synthetase,Glutathione synthetase,glutathione syntheta…
KL11168|SC|contig000001	Prodigal:2.60	CDS	382027	382410	.	+	0	ID=KL11168_00385;eC_number=2.7.1.107,2.7.1.107;gene=dgkA;inference=ab initio prediction:Prodigal:2.60,similar to AA sequence:RefSeq:YP_208287.1,similar to AA sequence:UniProtKB:P0ABN1,protein motif:Pfam:PF01219.13;locus_tag=KL11168_00385;product=diacylglycerol kinase,Diacylglycerol kinase,Prokaryotic diacylglycerol kinase;protein_id=gnl|SC|KL11168_00385
KL11168|SC|contig000001	Prodigal:2.60	CDS	382525	382998	.	+	0	ID=KL11168_00386;inference=ab initio prediction:Prodigal:2.60,protein motif:Cdd:COG4549,protein motif:Pfam:PF04314.7;locus_tag=KL11168_00386;product=Uncharacterized protein conserved in bacteria,Protein of unknown function (DUF461);protein_id=gnl|SC|KL11168_00386
KL11168|SC|contig000001	Prodigal:2.60	CDS	383124	384227	.	+	0	ID=KL11168_00387;eC_number=2.1.1.61,2.8.1.-;gene=mnmA;inference=ab initio prediction:Prodigal:2.60,similar to AA sequence:RefSeq:YP_208285.1,similar to AA sequence:UniProtKB:P25745,protein motif:CLUSTERS:PRK00143,protein motif:Cdd:COG0037,protein motif:TIGRFAMs:TIGR00420,protein motif:Pfam:PF03054.1;locus_tag=KL11168_00387;product=tRNA-specific 2-thiouridylase MnmA,tRNA-specific 2-thiouridylase m…
KL11168|SC|contig000001	Prodigal:2.60	CDS	384298	385968	.	+	0	ID=KL11168_00388;eC_number=6.2.1.3,6.2.1.3;gene=fadD_1;inference=ab initio prediction:Prodigal:2.60,similar to AA sequence:RefSeq:YP_005883139.1,similar to AA sequence:UniProtKB:P69451,protein motif:CLUSTERS:PRK07059,protein motif:Cdd:COG1879,protein motif:TIGRFAMs:TIGR03205,protein motif:Pfam:PF00501.22;locus_tag=KL11168_00388;product=long-chain-fatty-acid--CoA-ligase,Long-chain-fatty-acid--CoA …
KL11168|SC|contig000001	Prodigal:2.60	CDS	386080	387714	.	+	0	ID=KL11168_00389;eC_number=6.3.4.2,6.3.4.2;gene=pyrG;inference=ab initio prediction:Prodigal:2.60,similar to AA sequence:RefSeq:YP_208283.1,similar to AA sequence:UniProtKB:Q886M5,protein motif:CLUSTERS:PRK05380,protein motif:TIGRFAMs:TIGR00337,protein motif:Pfam:PF06418.8;locus_tag=KL11168_00389;product=CTP synthetase,CTP synthase,CTP synthetase,CTP synthase,CTP synthase N-terminus;protein_id=gn…
KL11168|SC|contig000001	Prodigal:2.60	CDS	387942	388082	.	+	0	ID=KL11168_00390;inference=ab initio prediction:Prodigal:2.60,similar to AA sequence:RefSeq:YP_005894290.1;locus_tag=KL11168_00390;product=IS1106 transposase;protein_id=gnl|SC|KL11168_00390
KL11168|SC|contig000001	Prodigal:2.60	CDS	388120	388260	.	+	0	ID=KL11168_00391;inference=ab initio prediction:Prodigal:2.60,similar to AA sequence:RefSeq:YP_001599082.1,protein motif:Pfam:PF05598.5;locus_tag=KL11168_00391;product=IS1106 transposase,Transposase domain (DUF772);protein_id=gnl|SC|KL11168_00391
KL11168|SC|contig000001	Prodigal:2.60	CDS	389860	392031	.	+	0	ID=KL11168_00392;gene=tbpB;inference=ab initio prediction:Prodigal:2.60,similar to AA sequence:RefSeq:YP_005899368.1,similar to AA sequence:UniProtKB:Q09057,protein motif:Pfam:PF01298.12;locus_tag=KL11168_00392;product=lactoferrin-binding protein B,Transferrin-binding protein 2 precursor,Transferrin binding protein-like solute binding protein;protein_id=gnl|SC|KL11168_00392
KL11168|SC|contig000001	Prodigal:2.60	CDS	392028	394865	.	+	0	ID=KL11168_00393;gene=lbpA;inference=ab initio prediction:Prodigal:2.60,similar to AA sequence:RefSeq:YP_004049117.1,similar to AA sequence:UniProtKB:Q06987,protein motif:CLUSTERS:PRK13524,protein motif:Cdd:COG4206,protein motif:TIGRFAMs:TIGR01776,protein motif:Pfam:PF00593.18;locus_tag=KL11168_00393;product=lactoferrin binding protein A,Transferrin-binding protein 1 precursor,outer membrane rece…
KL11168|SC|contig000001	Prodigal:2.60	CDS	396138	396902	.	-	0	ID=KL11168_00394;inference=ab initio prediction:Prodigal:2.60,similar to AA sequence:RefSeq:YP_001599082.1,protein motif:Pfam:PF01609.15;locus_tag=KL11168_00394;product=IS1106 transposase,Transposase DDE domain;protein_id=gnl|SC|KL11168_00394
KL11168|SC|contig000001	Prodigal:2.60	CDS	397070	398998	.	-	0	ID=KL11168_00395;gene=rpoD;inference=ab initio prediction:Prodigal:2.60,similar to AA sequence:RefSeq:YP_975452.1,similar to AA sequence:UniProtKB:P00579,protein motif:CLUSTERS:PRK05658,protein motif:TIGRFAMs:TIGR02393,protein motif:Pfam:PF04546.7;locus_tag=KL11168_00395;product=RNA polymerase sigma factor RpoD,Sigma-70,RNA polymerase sigma factor RpoD,RNA polymerase sigma factor RpoD,Sigma-70%2C…
KL11168|SC|contig000001	Prodigal:2.60	CDS	399185	400957	.	-	0	ID=KL11168_00396;eC_number=2.7.7.-;gene=dnaG;inference=ab initio prediction:Prodigal:2.60,similar to AA sequence:RefSeq:YP_002001416.1,similar to AA sequence:UniProtKB:P0ABS5,protein motif:CLUSTERS:PRK05667,protein motif:Cdd:COG0358,protein motif:TIGRFAMs:TIGR01391,protein motif:Pfam:PF08275.5;locus_tag=KL11168_00396;product=DNA primase,DNA primase,DNA primase,DNA primase (bacterial type),DNA pri…
KL11168|SC|contig000001	Prodigal:2.60	CDS	401103	403853	.	-	0	ID=KL11168_00397;gene=secA_1;inference=ab initio prediction:Prodigal:2.60,similar to AA sequence:RefSeq:YP_208092.1,similar to AA sequence:UniProtKB:P10408,protein motif:CLUSTERS:PRK12904,protein motif:Cdd:COG3318,protein motif:TIGRFAMs:TIGR00963,protein motif:Pfam:PF07517.8;locus_tag=KL11168_00397;product=preprotein translocase subunit SecA,hypothetical protein,preprotein translocase subunit Sec…
KL11168|SC|contig000001	Prodigal:2.60	CDS	403984	404406	.	+	0	ID=KL11168_00398;inference=ab initio prediction:Prodigal:2.60,protein motif:Pfam:PF05258.6;locus_tag=KL11168_00398;product=Protein of unknown function (DUF721);protein_id=gnl|SC|KL11168_00398
KL11168|SC|contig000001	Prodigal:2.60	CDS	404687	405238	.	+	0	ID=KL11168_00399;inference=ab initio prediction:Prodigal:2.60,similar to AA sequence:RefSeq:YP_002001420.1,similar to AA sequence:UniProtKB:P07211,protein motif:Cdd:COG3241,protein motif:TIGRFAMs:TIGR02695,protein motif:Pfam:PF00127.14;locus_tag=KL11168_00399;product=outer membrane protein,Outer membrane protein H.8 precursor,Azurin,azurin,Copper binding proteins%2C plastocyanin/azurin family;pro…
KL11168|SC|contig000001	Prodigal:2.60	CDS	405333	405842	.	+	0	ID=KL11168_00400;inference=ab initio prediction:Prodigal:2.60,similar to AA sequence:RefSeq:YP_005894281.1,protein motif:Cdd:COG3945;locus_tag=KL11168_00400;product=hemerythrin HHE cation binding domain protein,Uncharacterized conserved protein;protein_id=gnl|SC|KL11168_00400
KL11168|SC|contig000001	Prodigal:2.60	CDS	405876	406496	.	+	0	ID=KL11168_00401;inference=ab initio prediction:Prodigal:2.60,protein motif:Pfam:PF10786.3;locus_tag=KL11168_00401;product=Glucose-6-phosphate 1-dehydrogenase (EC 1.1.1.49);protein_id=gnl|SC|KL11168_00401
KL11168|SC|contig000001	Prodigal:2.60	CDS	406596	407741	.	+	0	ID=KL11168_00402;eC_number=3.5.1.18;gene=dapE;inference=ab initio prediction:Prodigal:2.60,similar to AA sequence:RefSeq:YP_002001423.1,similar to AA sequence:UniProtKB:Q9JYL2,protein motif:CLUSTERS:PRK13009,protein motif:Cdd:COG1473,protein motif:TIGRFAMs:TIGR01246,protein motif:Pfam:PF01546.22;locus_tag=KL11168_00402;product=succinyl-diaminopimelate desuccinylase,Succinyl-diaminopimelate desucc…
KL11168|SC|contig000001	Prodigal:2.60	CDS	408685	409209	.	-	0	ID=KL11168_00403;gene=ybcL;inference=ab initio prediction:Prodigal:2.60,similar to AA sequence:RefSeq:YP_002343023.1,similar to AA sequence:UniProtKB:P77368,protein motif:CLUSTERS:PRK09818,protein motif:Cdd:COG1881,protein motif:TIGRFAMs:TIGR00481,protein motif:Pfam:PF01161.14;locus_tag=KL11168_00403;product=hypothetical outer membrane protein,hypothetical protein,putative kinase inhibitor,Phosph…
KL11168|SC|contig000001	Prodigal:2.60	CDS	409559	410311	.	+	0	ID=KL11168_00404;eC_number=2.1.1.63;gene=adaB;inference=ab initio prediction:Prodigal:2.60,similar to AA sequence:RefSeq:YP_208085.1,similar to AA sequence:UniProtKB:P19220,protein motif:CLUSTERS:PRK00901,protein motif:Cdd:COG0350,protein motif:TIGRFAMs:TIGR00589,protein motif:Pfam:PF01035.1;locus_tag=KL11168_00404;product=methylated-DNA--protein-cysteine methyltransferase,Methylated-DNA--protein…
KL11168|SC|contig000001	Aragorn:1.2.36	tRNA	410502	410577	.	+	0	ID=KL11168_00405;inference=COORDINATES:profile:Aragorn:1.2.36;locus_tag=KL11168_00405;product=tRNA-Asn(gtt)
KL11168|SC|contig000001	Prodigal:2.60	CDS	410708	411718	.	+	0	ID=KL11168_00406;eC_number=2.-.-.-;gene=rfaF;inference=ab initio prediction:Prodigal:2.60,similar to AA sequence:RefSeq:YP_208084.1,similar to AA sequence:UniProtKB:P37692,protein motif:CLUSTERS:PRK10916,protein motif:Cdd:COG2870,protein motif:TIGRFAMs:TIGR02195,protein motif:Pfam:PF01075.11;locus_tag=KL11168_00406;product=ADP-heptose--LPS heptosyltransferase II,ADP-heptose--LPS heptosyltransfera…
KL11168|SC|contig000001	Prodigal:2.60	CDS	411773	412219	.	+	0	ID=KL11168_00407;gene=smpB;inference=ab initio prediction:Prodigal:2.60,similar to AA sequence:RefSeq:YP_208083.1,similar to AA sequence:UniProtKB:P0A832,protein motif:CLUSTERS:PRK05422,protein motif:TIGRFAMs:TIGR00086,protein motif:Pfam:PF01668.12;locus_tag=KL11168_00407;product=SsrA-binding protein,Small protein B,SsrA-binding protein,SsrA-binding protein,SmpB protein;protein_id=gnl|SC|KL11168_…
KL11168|SC|contig000001	Prodigal:2.60	CDS	412683	414608	.	+	0	ID=KL11168_00408;gene=icsA;inference=ab initio prediction:Prodigal:2.60,similar to AA sequence:RefSeq:YP_975441.1,similar to AA sequence:UniProtKB:Q7BCK4,protein motif:CLUSTERS:PRK14849,protein motif:Cdd:COG3468,protein motif:TIGRFAMs:TIGR01414,protein motif:Pfam:PF03797.13;locus_tag=KL11168_00408;product=virulence associated protein,Outer membrane protein IcsA autotransporter precursor,putative …
KL11168|SC|contig000001	Prodigal:2.60	CDS	414789	416156	.	-	0	ID=KL11168_00409;eC_number=1.-.-.-;inference=ab initio prediction:Prodigal:2.60,similar to AA sequence:RefSeq:YP_002001433.1,similar to AA sequence:UniProtKB:Q50685,protein motif:CLUSTERS:PRK11230,protein motif:Cdd:COG0247,protein motif:TIGRFAMs:TIGR00387,protein motif:Pfam:PF02913.13;locus_tag=KL11168_00409;product=Oxidoreductase%2C putative,Uncharacterized FAD-linked oxidoreductase Rv2280,glyco…
KL11168|SC|contig000001	Prodigal:2.60	CDS	417065	417547	.	+	0	ID=KL11168_00410;eC_number=5.2.1.8;gene=slyD;inference=ab initio prediction:Prodigal:2.60,similar to AA sequence:RefSeq:YP_002001436.1,similar to AA sequence:UniProtKB:Q9KNX6,protein motif:CLUSTERS:PRK10737,protein motif:Pfam:PF00254.22;locus_tag=KL11168_00410;product=putative peptidyl-prolyl cis-trans isomerase,FKBP-type peptidyl-prolyl cis-trans isomerase slyD,FKBP-type peptidyl-prolyl cis-tran…
KL11168|SC|contig000001	Prodigal:2.60	CDS	417634	418446	.	+	0	ID=KL11168_00411;inference=ab initio prediction:Prodigal:2.60,similar to AA sequence:RefSeq:YP_002343015.1,protein motif:TIGRFAMs:TIGR03464,protein motif:Pfam:PF00494.13;locus_tag=KL11168_00411;product=transferase,squalene synthase HpnC,Squalene/phytoene synthase;protein_id=gnl|SC|KL11168_00411
KL11168|SC|contig000001	Prodigal:2.60	CDS	418517	418987	.	-	0	ID=KL11168_00412;inference=ab initio prediction:Prodigal:2.60,protein motif:Pfam:PF08897.5;locus_tag=KL11168_00412;product=Domain of unknown function (DUF1841);protein_id=gnl|SC|KL11168_00412
KL11168|SC|contig000001	Prodigal:2.60	CDS	419114	420919	.	+	0	ID=KL11168_00413;eC_number=1.8.1.8,1.8.1.8;gene=dipZ;inference=ab initio prediction:Prodigal:2.60,similar to AA sequence:RefSeq:YP_208076.1,similar to AA sequence:UniProtKB:Q9JYM0,protein motif:CLUSTERS:PRK00293,protein motif:Cdd:COG4232,protein motif:TIGRFAMs:TIGR01068,protein motif:Pfam:PF11412.2;locus_tag=KL11168_00413;product=thiol:disulfide interchange protein,Thiol:disulfide interchange pro…
KL11168|SC|contig000001	Prodigal:2.60	CDS	421434	422630	.	-	0	ID=KL11168_00414;eC_number=2.7.2.1;gene=ackA_1;inference=ab initio prediction:Prodigal:2.60,similar to AA sequence:RefSeq:YP_208075.1,similar to AA sequence:UniProtKB:P0A6A3,protein motif:CLUSTERS:PRK00180,protein motif:Cdd:COG0282,protein motif:TIGRFAMs:TIGR00016,protein motif:Pfam:PF00871.11;locus_tag=KL11168_00414;product=acetate kinase,Acetate kinase,acetate kinase A/propionate kinase 2,Aceta…
KL11168|SC|contig000001	Prodigal:2.60	CDS	422981	423280	.	+	0	ID=KL11168_00415;inference=ab initio prediction:Prodigal:2.60;locus_tag=KL11168_00415;product=hypothetical protein;protein_id=gnl|SC|KL11168_00415
KL11168|SC|contig000001	Prodigal:2.60	CDS	423280	423465	.	+	0	ID=KL11168_00416;gene=fixS;inference=ab initio prediction:Prodigal:2.60,similar to AA sequence:RefSeq:YP_003083503.1,protein motif:Cdd:COG3197,protein motif:TIGRFAMs:TIGR00847,protein motif:Pfam:PF03597.9;locus_tag=KL11168_00416;product=putative nitrogen fixation protein FixS,Uncharacterized protein%2C possibly involved in nitrogen fixation,cytochrome oxidase maturation protein%2C cbb3-type,Cytoc…
KL11168|SC|contig000001	Prodigal:2.60	CDS	423455	424765	.	+	0	ID=KL11168_00417;gene=lplT;inference=ab initio prediction:Prodigal:2.60,similar to AA sequence:RefSeq:YP_005899392.1,similar to AA sequence:UniProtKB:P39196,protein motif:CLUSTERS:PRK06814,protein motif:TIGRFAMs:TIGR00900,protein motif:Pfam:PF07690.10;locus_tag=KL11168_00417;product=major facilitator family transporter,Lysophospholipid transporter lplT,acylglycerophosphoethanolamine acyltransfera…
KL11168|SC|contig000001	Prodigal:2.60	CDS	424921	425655	.	+	0	ID=KL11168_00418;eC_number=2.7.7.7,2.7.7.7;gene=dnaQ;inference=ab initio prediction:Prodigal:2.60,similar to AA sequence:RefSeq:YP_975430.1,similar to AA sequence:UniProtKB:P03007,protein motif:CLUSTERS:PRK05711,protein motif:TIGRFAMs:TIGR01406,protein motif:Pfam:PF00929.18;locus_tag=KL11168_00418;product=DNA polymerase III subunit epsilon,DNA polymerase III subunit epsilon,DNA polymerase III sub…
KL11168|SC|contig000001	Prodigal:2.60	CDS	425652	426341	.	+	0	ID=KL11168_00419;eC_number=2.7.7.60;gene=ispD;inference=ab initio prediction:Prodigal:2.60,similar to AA sequence:RefSeq:YP_208070.1,similar to AA sequence:UniProtKB:Q5F829,protein motif:CLUSTERS:PRK00155,protein motif:Cdd:COG0245,protein motif:TIGRFAMs:TIGR00453,protein motif:Pfam:PF01128.13;locus_tag=KL11168_00419;product=2-C-methyl-D-erythritol 4-phosphate cytidylyltransferase,2-C-methyl-D-ery…
KL11168|SC|contig000001	Prodigal:2.60	CDS	426373	426855	.	+	0	ID=KL11168_00420;eC_number=4.6.1.12;gene=ispF;inference=ab initio prediction:Prodigal:2.60,similar to AA sequence:RefSeq:YP_002001450.1,similar to AA sequence:UniProtKB:Q63T71,protein motif:CLUSTERS:PRK00084,protein motif:Cdd:COG0245,protein motif:TIGRFAMs:TIGR00151,protein motif:Pfam:PF02542.10;locus_tag=KL11168_00420;product=2-C-methyl-D-erythritol 2%2C4-cyclodiphosphate synthase,2-C-methyl-D-e…
KL11168|SC|contig000001	Prodigal:2.60	CDS	426932	427603	.	+	0	ID=KL11168_00421;eC_number=5.3.1.6,5.3.1.6;gene=rpiA;inference=ab initio prediction:Prodigal:2.60,similar to AA sequence:RefSeq:YP_208068.1,similar to AA sequence:UniProtKB:P0A7Z0,protein motif:CLUSTERS:PRK00702,protein motif:Cdd:COG0120,protein motif:TIGRFAMs:TIGR00021,protein motif:Pfam:PF06026.8;locus_tag=KL11168_00421;product=ribose-5-phosphate isomerase A,Ribose-5-phosphate isomerase A,ribos…
KL11168|SC|contig000001	Prodigal:2.60	CDS	427672	428343	.	+	0	ID=KL11168_00422;eC_number=3.1.31.1;gene=nucH;inference=ab initio prediction:Prodigal:2.60,similar to AA sequence:RefSeq:YP_004048390.1,similar to AA sequence:UniProtKB:P43270,protein motif:Pfam:PF00565.11;locus_tag=KL11168_00422;product=nuclease,Thermonuclease precursor,Staphylococcal nuclease homologue;protein_id=gnl|SC|KL11168_00422
KL11168|SC|contig000001	Prodigal:2.60	CDS	428522	429268	.	+	0	ID=KL11168_00423;gene=glnP;inference=ab initio prediction:Prodigal:2.60,similar to AA sequence:RefSeq:YP_208066.1,similar to AA sequence:UniProtKB:P0AEQ6,protein motif:CLUSTERS:PRK15100,protein motif:Cdd:COG4597,protein motif:TIGRFAMs:TIGR03003,protein motif:Pfam:PF00528.16;locus_tag=KL11168_00423;product=ABC transporter permease%2C amino acid,Glutamine transport system permease protein glnP,amin…
KL11168|SC|contig000001	Prodigal:2.60	CDS	430205	431623	.	-	0	ID=KL11168_00424;inference=ab initio prediction:Prodigal:2.60,protein motif:Cdd:COG1368,protein motif:Pfam:PF00884.17;locus_tag=KL11168_00424;product=Phosphoglycerol transferase and related proteins%2C alkaline phosphatase superfamily,Sulfatase;protein_id=gnl|SC|KL11168_00424
KL11168|SC|contig000001	Prodigal:2.60	CDS	432197	433915	.	-	0	ID=KL11168_00425;eC_number=6.1.1.19;gene=argS;inference=ab initio prediction:Prodigal:2.60,similar to AA sequence:RefSeq:YP_001599537.1,similar to AA sequence:UniProtKB:A6TB43,protein motif:CLUSTERS:PRK01611,protein motif:Cdd:COG0018,protein motif:TIGRFAMs:TIGR00456,protein motif:Pfam:PF00750.13;locus_tag=KL11168_00425;product=arginyl-tRNA synthetase,Arginine--tRNA ligase,arginyl-tRNA synthetase,…
KL11168|SC|contig000001	Prodigal:2.60	CDS	434007	435215	.	-	0	ID=KL11168_00426;eC_number=2.4.2.11,2.4.2.11;gene=pncB2;inference=ab initio prediction:Prodigal:2.60,similar to AA sequence:RefSeq:YP_208063.1,similar to AA sequence:UniProtKB:Q9HW26,protein motif:CLUSTERS:PRK05321,protein motif:TIGRFAMs:TIGR01514,protein motif:Pfam:PF04095.10;locus_tag=KL11168_00426;product=nicotinate phosphoribosyltransferase,Nicotinate phosphoribosyltransferase 2,nicotinate ph…
KL11168|SC|contig000001	Prodigal:2.60	CDS	435256	436110	.	-	0	ID=KL11168_00427;gene=scpA;inference=ab initio prediction:Prodigal:2.60,similar to AA sequence:RefSeq:YP_002001459.1,similar to AA sequence:UniProtKB:P35154,protein motif:CLUSTERS:PRK00104,protein motif:Pfam:PF02616.8;locus_tag=KL11168_00427;product=segregation and condensation protein A,Segregation and condensation protein A,segregation and condensation protein A,ScpA/B protein;protein_id=gnl|SC…
KL11168|SC|contig000001	Prodigal:2.60	CDS	436355	437131	.	-	0	ID=KL11168_00428;eC_number=2.7.7.73;gene=thiF_1;inference=ab initio prediction:Prodigal:2.60,similar to AA sequence:RefSeq:YP_002001461.1,similar to AA sequence:UniProtKB:P30138,protein motif:CLUSTERS:PRK15116,protein motif:TIGRFAMs:TIGR02354,protein motif:Pfam:PF00899.15;locus_tag=KL11168_00428;product=HesA/MoeB/ThiF family protein,Sulfur carrier protein ThiS adenylyltransferase,sulfur acceptor …
KL11168|SC|contig000001	Prodigal:2.60	CDS	437348	437812	.	+	0	ID=KL11168_00429;inference=ab initio prediction:Prodigal:2.60,similar to AA sequence:RefSeq:YP_003083490.1,similar to AA sequence:UniProtKB:O06153,protein motif:CLUSTERS:PRK11175,protein motif:Pfam:PF00582.20;locus_tag=KL11168_00429;product=putative universal stress protein,Universal stress protein Rv1636/MT1672,universal stress protein UspE,Universal stress protein family;protein_id=gnl|SC|KL111…
KL11168|SC|contig000001	Prodigal:2.60	CDS	437894	438622	.	+	0	ID=KL11168_00430;eC_number=2.7.7.56;gene=rph;inference=ab initio prediction:Prodigal:2.60,similar to AA sequence:RefSeq:YP_208059.1,similar to AA sequence:UniProtKB:P50597,protein motif:CLUSTERS:PRK00173,protein motif:Cdd:COG0127,protein motif:TIGRFAMs:TIGR01966,protein motif:Pfam:PF01138.15;locus_tag=KL11168_00430;product=ribonuclease PH,Ribonuclease PH,ribonuclease PH,Xanthosine triphosphate py…
KL11168|SC|contig000001	Prodigal:2.60	CDS	438824	440041	.	+	0	ID=KL11168_00431;eC_number=2.7.2.4,2.7.2.4;gene=lysC;inference=ab initio prediction:Prodigal:2.60,similar to AA sequence:RefSeq:YP_208057.1,similar to AA sequence:UniProtKB:P26512,protein motif:CLUSTERS:PRK06635,protein motif:Cdd:COG0460,protein motif:TIGRFAMs:TIGR00657,protein motif:Pfam:PF00696.22;locus_tag=KL11168_00431;product=aspartate kinase,Aspartokinase,aspartate kinase,Homoserine dehydro…
KL11168|SC|contig000001	Prodigal:2.60	CDS	441859	444624	.	-	0	ID=KL11168_00432;inference=ab initio prediction:Prodigal:2.60,similar to AA sequence:RefSeq:YP_208054.1,similar to AA sequence:UniProtKB:Q7DDB6,protein motif:Cdd:COG4771,protein motif:TIGRFAMs:TIGR01785,protein motif:Pfam:PF00593.18;locus_tag=KL11168_00432;product=TonB-dependent receptor protein,Probable TonB-dependent receptor NMB1497 precursor,Outer membrane receptor for ferrienterochelin and c…
KL11168|SC|contig000001	Prodigal:2.60	CDS	445769	446329	.	-	0	ID=KL11168_00433;eC_number=5.4.99.20;gene=rluE;inference=ab initio prediction:Prodigal:2.60,similar to AA sequence:RefSeq:YP_004048403.1,similar to AA sequence:UniProtKB:P75966,protein motif:CLUSTERS:PRK11394,protein motif:TIGRFAMs:TIGR00093,protein motif:Pfam:PF00849.16;locus_tag=KL11168_00433;product=pseudouridine synthase%2C Rsu,Ribosomal large subunit pseudouridine synthase E,23S rRNA pseudou…
KL11168|SC|contig000001	Prodigal:2.60	CDS	446458	446649	.	+	0	ID=KL11168_00434;inference=ab initio prediction:Prodigal:2.60;locus_tag=KL11168_00434;product=hypothetical protein;protein_id=gnl|SC|KL11168_00434
KL11168|SC|contig000001	Prodigal:2.60	CDS	446845	447039	.	-	0	ID=KL11168_00435;inference=ab initio prediction:Prodigal:2.60,protein motif:Cdd:COG2879,protein motif:Pfam:PF04328.7;locus_tag=KL11168_00435;product=Uncharacterized small protein,Protein of unknown function (DUF466);protein_id=gnl|SC|KL11168_00435
KL11168|SC|contig000001	Prodigal:2.60	CDS	447029	449110	.	-	0	ID=KL11168_00436;gene=cstA;inference=ab initio prediction:Prodigal:2.60,similar to AA sequence:RefSeq:YP_002001341.1,similar to AA sequence:UniProtKB:P15078,protein motif:CLUSTERS:PRK15015,protein motif:Cdd:COG1966,protein motif:Pfam:PF02554.8;locus_tag=KL11168_00436;product=protein CstA,Carbon starvation protein A,carbon starvation protein A,Carbon starvation protein%2C predicted membrane protei…
KL11168|SC|contig000001	Prodigal:2.60	CDS	449587	449967	.	+	0	ID=KL11168_00437;inference=ab initio prediction:Prodigal:2.60,similar to AA sequence:RefSeq:YP_004048405.1,protein motif:Pfam:PF09864.3;locus_tag=KL11168_00437;product=lipoprotein,Membrane-bound lysozyme-inhibitor of c-type lysozyme;protein_id=gnl|SC|KL11168_00437
KL11168|SC|contig000001	Prodigal:2.60	CDS	450228	450722	.	-	0	ID=KL11168_00438;inference=ab initio prediction:Prodigal:2.60,protein motif:Pfam:PF07262.5;locus_tag=KL11168_00438;product=Protein of unknown function (DUF1436);protein_id=gnl|SC|KL11168_00438
KL11168|SC|contig000001	Prodigal:2.60	CDS	451159	452592	.	+	0	ID=KL11168_00439;eC_number=1.2.1.79;gene=gabD;inference=ab initio prediction:Prodigal:2.60,similar to AA sequence:RefSeq:YP_002001345.1,similar to AA sequence:UniProtKB:P25526,protein motif:CLUSTERS:PRK11241,protein motif:Cdd:COG4230,protein motif:TIGRFAMs:TIGR01780,protein motif:Pfam:PF00171.1;locus_tag=KL11168_00439;product=putative succinate-semialdehyde dehydrogenase,Succinate-semialdehyde de…
KL11168|SC|contig000001	Prodigal:2.60	CDS	452701	453489	.	+	0	ID=KL11168_00440;inference=ab initio prediction:Prodigal:2.60,similar to AA sequence:RefSeq:YP_003083482.1;locus_tag=KL11168_00440;product=putative fimbrial assembly protein;protein_id=gnl|SC|KL11168_00440
KL11168|SC|contig000001	Prodigal:2.60	CDS	453857	455413	.	+	0	ID=KL11168_00441;gene=yoaE;inference=ab initio prediction:Prodigal:2.60,similar to AA sequence:RefSeq:YP_005894243.1,similar to AA sequence:UniProtKB:P0AEC0,protein motif:CLUSTERS:PRK15094,protein motif:Cdd:COG4536,protein motif:TIGRFAMs:TIGR03520,protein motif:Pfam:PF03741.10;locus_tag=KL11168_00441;product=membrane protein%2C TerC family/CBS domain/transporter associated domain protein,hypothet…
KL11168|SC|contig000001	Prodigal:2.60	CDS	455430	456176	.	+	0	ID=KL11168_00442;eC_number=3.1.3.5;gene=surE;inference=ab initio prediction:Prodigal:2.60,similar to AA sequence:RefSeq:YP_001599521.1,similar to AA sequence:UniProtKB:Q9KI21,protein motif:CLUSTERS:PRK00346,protein motif:TIGRFAMs:TIGR00087,protein motif:Pfam:PF01975.11;locus_tag=KL11168_00442;product=stationary phase survival protein SurE,5'-nucleotidase surE,5'(3')-nucleotidase/polyphosphatase,5…
KL11168|SC|contig000001	Prodigal:2.60	CDS	456432	457679	.	+	0	ID=KL11168_00443;gene=nlpD;inference=ab initio prediction:Prodigal:2.60,similar to AA sequence:RefSeq:YP_001599520.1,similar to AA sequence:UniProtKB:P0ADA3,protein motif:CLUSTERS:PRK10871,protein motif:Cdd:COG4942,protein motif:TIGRFAMs:TIGR02899,protein motif:Pfam:PF01551.1;locus_tag=KL11168_00443;product=lipoprotein NlpD%2C putative,Murein hydrolase activator NlpD precursor,lipoprotein NlpD,Me…
KL11168|SC|contig000001	Prodigal:2.60	CDS	458040	458522	.	-	0	ID=KL11168_00444;eC_number=3.1.2.-;inference=ab initio prediction:Prodigal:2.60,similar to AA sequence:RefSeq:YP_208138.1,similar to AA sequence:UniProtKB:P44886,protein motif:CLUSTERS:PRK10694,protein motif:Pfam:PF03061.16;locus_tag=KL11168_00444;product=acyl-CoA hydrolase,Uncharacterized acyl-CoA thioester hydrolase HI_0827,acyl-CoA esterase,Thioesterase superfamily;protein_id=gnl|SC|KL11168_00…
KL11168|SC|contig000001	Prodigal:2.60	CDS	458675	458836	.	-	0	ID=KL11168_00445;inference=ab initio prediction:Prodigal:2.60,similar to AA sequence:RefSeq:YP_005878317.1;locus_tag=KL11168_00445;product=membrane protein;protein_id=gnl|SC|KL11168_00445
KL11168|SC|contig000001	Prodigal:2.60	CDS	458910	459407	.	-	0	ID=KL11168_00446;gene=recX;inference=ab initio prediction:Prodigal:2.60,similar to AA sequence:RefSeq:YP_003083476.1,similar to AA sequence:UniProtKB:Q8P9X1,protein motif:CLUSTERS:PRK00117,protein motif:Cdd:COG2137,protein motif:Pfam:PF02631.10;locus_tag=KL11168_00446;product=recombination regulator RecX,Regulatory protein recX,recombination regulator RecX,Uncharacterized protein conserved in bac…
KL11168|SC|contig000001	Prodigal:2.60	CDS	459444	460154	.	-	0	ID=KL11168_00447;eC_number=3.1.3.18,3.1.3.18;gene=gph_2;inference=ab initio prediction:Prodigal:2.60,similar to AA sequence:RefSeq:YP_005882573.1,similar to AA sequence:UniProtKB:P32662,protein motif:CLUSTERS:PRK13222,protein motif:TIGRFAMs:TIGR01449,protein motif:Pfam:PF00702.1;locus_tag=KL11168_00447;product=phosphoglycolate phosphatase,Phosphoglycolate phosphatase,phosphoglycolate phosphatase,…
KL11168|SC|contig000001	Prodigal:2.60	CDS	460561	461829	.	+	0	ID=KL11168_00448;eC_number=1.4.1.2,1.4.1.2;gene=rocG;inference=ab initio prediction:Prodigal:2.60,similar to AA sequence:RefSeq:YP_005894237.1,similar to AA sequence:UniProtKB:P39633,protein motif:CLUSTERS:PRK09414,protein motif:Cdd:COG2902,protein motif:Pfam:PF00208.15;locus_tag=KL11168_00448;product=glutamate dehydrogenase,NAD-specific glutamate dehydrogenase,glutamate dehydrogenase,NAD-specifi…
KL11168|SC|contig000001	Prodigal:2.60	CDS	461887	462693	.	-	0	ID=KL11168_00449;inference=ab initio prediction:Prodigal:2.60,similar to AA sequence:RefSeq:YP_003083472.1,similar to AA sequence:UniProtKB:P44196,protein motif:Pfam:PF10670.3;locus_tag=KL11168_00449;product=ABC transporter substrate-binding protein,hypothetical protein,Nickel uptake substrate-specific transmembrane region;protein_id=gnl|SC|KL11168_00449
KL11168|SC|contig000001	Prodigal:2.60	CDS	463038	463247	.	+	0	ID=KL11168_00450;eC_number=5.3.2.-;inference=ab initio prediction:Prodigal:2.60,similar to AA sequence:RefSeq:YP_002001362.1,similar to AA sequence:UniProtKB:O25581,protein motif:CLUSTERS:PRK01964,protein motif:TIGRFAMs:TIGR00013,protein motif:Pfam:PF01361.1;locus_tag=KL11168_00450;product=4-oxalocrotonate tautomerase,Probable tautomerase HP_0924,4-oxalocrotonate tautomerase,4-oxalocrotonate taut…
KL11168|SC|contig000001	Prodigal:2.60	CDS	463336	464550	.	+	0	ID=KL11168_00451;eC_number=2.6.1.2,2.6.1.1;inference=ab initio prediction:Prodigal:2.60,similar to AA sequence:RefSeq:YP_208131.1,similar to AA sequence:UniProtKB:P23034,protein motif:CLUSTERS:PRK09265,protein motif:Cdd:COG3977,protein motif:TIGRFAMs:TIGR01265,protein motif:Pfam:PF00155.15;locus_tag=KL11168_00451;product=aminotransferase,Aspartate aminotransferase,aminotransferase AlaT,Alanine-al…
KL11168|SC|contig000001	Prodigal:2.60	CDS	464637	467216	.	-	0	ID=KL11168_00452;gene=clpB;inference=ab initio prediction:Prodigal:2.60,similar to AA sequence:RefSeq:YP_208130.1,similar to AA sequence:UniProtKB:P63284,protein motif:CLUSTERS:PRK10865,protein motif:Cdd:COG3899,protein motif:TIGRFAMs:TIGR03346,protein motif:Pfam:PF07724.8;locus_tag=KL11168_00452;product=ClpB protein,Heat shock protein F84.1,protein disaggregation chaperone,Predicted ATPase,ATP-d…
KL11168|SC|contig000001	Prodigal:2.60	CDS	467477	468487	.	+	0	ID=KL11168_00453;eC_number=6.1.1.2,6.1.1.2;gene=trpS;inference=ab initio prediction:Prodigal:2.60,similar to AA sequence:RefSeq:YP_208129.1,similar to AA sequence:UniProtKB:Q9PIB4,protein motif:CLUSTERS:PRK12284,protein motif:Cdd:COG0180,protein motif:TIGRFAMs:TIGR00233,protein motif:Pfam:PF00579.19;locus_tag=KL11168_00453;product=tryptophanyl-tRNA synthetase,Tryptophan--tRNA ligase,tryptophanyl-…
KL11168|SC|contig000001	Prodigal:2.60	CDS	468493	468834	.	+	0	ID=KL11168_00454;inference=ab initio prediction:Prodigal:2.60;locus_tag=KL11168_00454;product=hypothetical protein;protein_id=gnl|SC|KL11168_00454
KL11168|SC|contig000001	Prodigal:2.60	CDS	469154	469519	.	+	0	ID=KL11168_00455;inference=ab initio prediction:Prodigal:2.60,similar to AA sequence:RefSeq:YP_005897465.1;locus_tag=KL11168_00455;product=putative lipoprotein;protein_id=gnl|SC|KL11168_00455
KL11168|SC|contig000001	Prodigal:2.60	CDS	469728	471236	.	-	0	ID=KL11168_00456;eC_number=3.6.1.11;gene=ppx;inference=ab initio prediction:Prodigal:2.60,similar to AA sequence:RefSeq:YP_208125.1,similar to AA sequence:UniProtKB:P0AFL6,protein motif:CLUSTERS:PRK11031,protein motif:TIGRFAMs:TIGR03706,protein motif:Pfam:PF02541.10;locus_tag=KL11168_00456;product=exopolyphosphatase,Exopolyphosphatase,guanosine pentaphosphate phosphohydrolase,exopolyphosphatase,P…
KL11168|SC|contig000001	Prodigal:2.60	CDS	471353	472084	.	-	0	ID=KL11168_00457;inference=ab initio prediction:Prodigal:2.60,similar to AA sequence:RefSeq:YP_002341968.1,similar to AA sequence:UniProtKB:Q9K165,protein motif:Pfam:PF04575.7;locus_tag=KL11168_00457;product=hypothetical periplasmic protein,TPR repeat-containing protein NMB0313 precursor,Protein of unknown function (DUF560);protein_id=gnl|SC|KL11168_00457
KL11168|SC|contig000001	Prodigal:2.60	CDS	473769	474314	.	+	0	ID=KL11168_00458;gene=piiC_1;inference=ab initio prediction:Prodigal:2.60,similar to AA sequence:RefSeq:YP_005897933.1,similar to AA sequence:UniProtKB:P09888,protein motif:Cdd:COG3637,protein motif:Pfam:PF02462.9;locus_tag=KL11168_00458;product=opacity protein,Outer membrane protein P.IIC precursor,Opacity protein and related surface antigens,Opacity family porin protein;protein_id=gnl|SC|KL1116…
KL11168|SC|contig000001	Prodigal:2.60	CDS	474827	475201	.	+	0	ID=KL11168_00459;inference=ab initio prediction:Prodigal:2.60,similar to AA sequence:RefSeq:YP_003083463.1,protein motif:Cdd:COG1943,protein motif:Pfam:PF01797.10;locus_tag=KL11168_00459;product=putative type I restriction-modification system DNA methylase,Transposase and inactivated derivatives,Transposase IS200 like;protein_id=gnl|SC|KL11168_00459
KL11168|SC|contig000001	Prodigal:2.60	CDS	475268	475453	.	+	0	ID=KL11168_00460;inference=ab initio prediction:Prodigal:2.60,similar to AA sequence:RefSeq:YP_005892167.1;locus_tag=KL11168_00460;product=truncated ISNme1 transposase;protein_id=gnl|SC|KL11168_00460
KL11168|SC|contig000001	Prodigal:2.60	CDS	475500	475658	.	+	0	ID=KL11168_00461;inference=ab initio prediction:Prodigal:2.60,similar to AA sequence:RefSeq:YP_002001376.1;locus_tag=KL11168_00461;product=putative transposase for IS1106A3;protein_id=gnl|SC|KL11168_00461
KL11168|SC|contig000001	Prodigal:2.60	CDS	476343	476966	.	+	0	ID=KL11168_00462;inference=ab initio prediction:Prodigal:2.60,similar to AA sequence:RefSeq:YP_208121.1,protein motif:CLUSTERS:PRK11671,protein motif:Pfam:PF01464.14;locus_tag=KL11168_00462;product=transglycosylase,murein transglycosylase C,Transglycosylase SLT domain;protein_id=gnl|SC|KL11168_00462
KL11168|SC|contig000001	Prodigal:2.60	CDS	477074	478459	.	+	0	ID=KL11168_00463;gene=yajR;inference=ab initio prediction:Prodigal:2.60,similar to AA sequence:RefSeq:YP_002001379.1,similar to AA sequence:UniProtKB:P77726,protein motif:CLUSTERS:PRK11043,protein motif:Cdd:COG2814,protein motif:TIGRFAMs:TIGR00880,protein motif:Pfam:PF07690.10;locus_tag=KL11168_00463;product=Drug resistance translocase family protein,Inner membrane transport protein yajR,putative…
KL11168|SC|contig000001	Prodigal:2.60	CDS	478463	478987	.	+	0	ID=KL11168_00464;gene=ssb;inference=ab initio prediction:Prodigal:2.60,similar to AA sequence:RefSeq:YP_208119.1,similar to AA sequence:UniProtKB:P25762,protein motif:CLUSTERS:PRK06863,protein motif:TIGRFAMs:TIGR00621,protein motif:Pfam:PF00436.19;locus_tag=KL11168_00464;product=single-stranded DNA binding protein,Helix-destabilizing protein,single-stranded DNA-binding protein,single-stranded DNA…
KL11168|SC|contig000001	Prodigal:2.60	CDS	479512	480435	.	+	0	ID=KL11168_00465;gene=yhbE;inference=ab initio prediction:Prodigal:2.60,similar to AA sequence:RefSeq:YP_005878334.1,similar to AA sequence:UniProtKB:P0AA73,protein motif:CLUSTERS:PRK11453,protein motif:Cdd:COG2962,protein motif:TIGRFAMs:TIGR00950,protein motif:Pfam:PF00892.14;locus_tag=KL11168_00465;product=putative transporter,Uncharacterized inner membrane transporter yhbE,O-acetylserine/cyste…
KL11168|SC|contig000001	Prodigal:2.60	CDS	480500	481888	.	-	0	ID=KL11168_00466;eC_number=4.2.1.2,4.2.1.2;gene=fumC;inference=ab initio prediction:Prodigal:2.60,similar to AA sequence:RefSeq:YP_208117.1,similar to AA sequence:UniProtKB:P05042,protein motif:CLUSTERS:PRK00485,protein motif:Cdd:COG0114,protein motif:TIGRFAMs:TIGR00979,protein motif:Pfam:PF00206.1;locus_tag=KL11168_00466;product=fumarate hydratase,Fumarate hydratase class II,fumarate hydratase,F…
KL11168|SC|contig000001	Prodigal:2.60	CDS	482033	484012	.	-	0	ID=KL11168_00467;eC_number=2.2.1.1,2.2.1.1;gene=tktA;inference=ab initio prediction:Prodigal:2.60,similar to AA sequence:RefSeq:YP_208116.1,similar to AA sequence:UniProtKB:P27302,protein motif:CLUSTERS:PRK12753,protein motif:Cdd:COG0021,protein motif:TIGRFAMs:TIGR00232,protein motif:Pfam:PF00456.15;locus_tag=KL11168_00467;product=transketolase,Transketolase 1,transketolase,Transketolase,transket…
KL11168|SC|contig000001	Prodigal:2.60	CDS	484539	486035	.	+	0	ID=KL11168_00468;inference=ab initio prediction:Prodigal:2.60,similar to AA sequence:RefSeq:YP_005889439.1,protein motif:TIGRFAMs:TIGR02745,protein motif:Pfam:PF11614.2;locus_tag=KL11168_00468;product=putative ferredoxin,cytochrome c oxidase accessory protein CcoG,Ubp3 associated protein Bre5;protein_id=gnl|SC|KL11168_00468
KL11168|SC|contig000001	Prodigal:2.60	CDS	486038	486586	.	+	0	ID=KL11168_00469;inference=ab initio prediction:Prodigal:2.60,similar to AA sequence:RefSeq:YP_002001388.1,protein motif:Cdd:COG3198,protein motif:Pfam:PF05751.5;locus_tag=KL11168_00469;product=Inner membrane protein,Uncharacterized protein conserved in bacteria,FixH;protein_id=gnl|SC|KL11168_00469
KL11168|SC|contig000001	Prodigal:2.60	CDS	486797	487972	.	-	0	ID=KL11168_00470;inference=ab initio prediction:Prodigal:2.60,similar to AA sequence:RefSeq:YP_002001391.1,protein motif:TIGRFAMs:TIGR03151,protein motif:Pfam:PF03060.9;locus_tag=KL11168_00470;product=2-nitropropane dioxygenase,putative enoyl-[acyl-carrier-protein] reductase II,Nitronate monooxygenase;protein_id=gnl|SC|KL11168_00470
KL11168|SC|contig000001	Prodigal:2.60	CDS	488147	489112	.	-	0	ID=KL11168_00471;inference=ab initio prediction:Prodigal:2.60,similar to AA sequence:RefSeq:YP_001598195.1,protein motif:Cdd:COG2826,protein motif:Pfam:PF00665.20;locus_tag=KL11168_00471;product=transposase for IS1655,Transposase and inactivated derivatives%2C IS30 family,Integrase core domain;protein_id=gnl|SC|KL11168_00471
KL11168|SC|contig000001	Aragorn:1.2.36	tRNA	489614	489688	.	-	0	ID=KL11168_00472;inference=COORDINATES:profile:Aragorn:1.2.36;locus_tag=KL11168_00472;product=tRNA-Glu(ttc)
KL11168|SC|contig000001	Aragorn:1.2.36	tRNA	489706	489782	.	-	0	ID=KL11168_00473;inference=COORDINATES:profile:Aragorn:1.2.36;locus_tag=KL11168_00473;product=tRNA-Arg(acg)
KL11168|SC|contig000001	Prodigal:2.60	CDS	489900	491285	.	+	0	ID=KL11168_00474;eC_number=2.7.7.7;gene=polC;inference=ab initio prediction:Prodigal:2.60,similar to AA sequence:RefSeq:YP_004048485.1,similar to AA sequence:UniProtKB:P13267,protein motif:CLUSTERS:PRK07883,protein motif:TIGRFAMs:TIGR01407,protein motif:Pfam:PF00929.18;locus_tag=KL11168_00474;product=DNA polymerase III subunit,DNA polymerase III polC-type,hypothetical protein,putative DnaQ family…
KL11168|SC|contig000001	Prodigal:2.60	CDS	491494	492273	.	-	0	ID=KL11168_00475;eC_number=1.18.1.2,1.18.1.2;gene=fpr_1;inference=ab initio prediction:Prodigal:2.60,similar to AA sequence:RefSeq:YP_003083452.1,similar to AA sequence:UniProtKB:Q44532,protein motif:CLUSTERS:PRK10926,protein motif:TIGRFAMs:TIGR02160,protein motif:Pfam:PF00175.15;locus_tag=KL11168_00475;product=putative ferredoxin--NADP reductase,Ferredoxin--NADP reductase,ferredoxin-NADP reducta…
KL11168|SC|contig000001	Prodigal:2.60	CDS	492491	493498	.	-	0	ID=KL11168_00476;inference=ab initio prediction:Prodigal:2.60,similar to AA sequence:RefSeq:YP_001598391.1,protein motif:Pfam:PF01609.15;locus_tag=KL11168_00476;product=IS1106A3 transposase,Transposase DDE domain;protein_id=gnl|SC|KL11168_00476
KL11168|SC|contig000001	Prodigal:2.60	CDS	493539	493967	.	+	0	ID=KL11168_00477;gene=fptA;inference=ab initio prediction:Prodigal:2.60,similar to AA sequence:RefSeq:YP_003083451.1,similar to AA sequence:UniProtKB:P42512,protein motif:CLUSTERS:PRK10003,protein motif:Cdd:COG4773,protein motif:TIGRFAMs:TIGR01783,protein motif:Pfam:PF00593.18;locus_tag=KL11168_00477;product=putative TonB-dependent siderophore receptor%2C truncated,Fe(III)-pyochelin receptor,ferr…
KL11168|SC|contig000001	Prodigal:2.60	CDS	494111	495169	.	+	0	ID=KL11168_00478;eC_number=2.7.7.7;gene=dinB;inference=ab initio prediction:Prodigal:2.60,similar to AA sequence:RefSeq:YP_002001766.1,similar to AA sequence:UniProtKB:Q47155,protein motif:CLUSTERS:PRK02406,protein motif:Cdd:COG0389,protein motif:Pfam:PF00817.14;locus_tag=KL11168_00478;product=DNA polymerase IV,DNA polymerase IV,DNA polymerase IV,Nucleotidyltransferase/DNA polymerase involved in …
KL11168|SC|contig000001	Prodigal:2.60	CDS	495237	497252	.	-	0	ID=KL11168_00479;eC_number=3.6.4.12;gene=rep;inference=ab initio prediction:Prodigal:2.60,similar to AA sequence:RefSeq:YP_001599486.1,similar to AA sequence:UniProtKB:P09980,protein motif:CLUSTERS:PRK10919,protein motif:Cdd:COG3972,protein motif:TIGRFAMs:TIGR01074,protein motif:Pfam:PF00580.15;locus_tag=KL11168_00479;product=ATP-dependent DNA helicase,ATP-dependent DNA helicase rep,ATP-dependent…
KL11168|SC|contig000001	Prodigal:2.60	CDS	497272	498036	.	-	0	ID=KL11168_00480;eC_number=4.2.1.10,4.2.1.10;gene=aroD;inference=ab initio prediction:Prodigal:2.60,similar to AA sequence:RefSeq:YP_004048846.1,similar to AA sequence:UniProtKB:P24670,protein motif:CLUSTERS:PRK02412,protein motif:Cdd:COG0128,protein motif:TIGRFAMs:TIGR01093,protein motif:Pfam:PF01487.9;locus_tag=KL11168_00480;product=3-dehydroquinate dehydratase,3-dehydroquinate dehydratase,3-de…
KL11168|SC|contig000001	Prodigal:2.60	CDS	498290	499336	.	+	0	ID=KL11168_00481;gene=recA;inference=ab initio prediction:Prodigal:2.60,similar to AA sequence:RefSeq:YP_207870.1,similar to AA sequence:UniProtKB:P62209,protein motif:CLUSTERS:PRK09354,protein motif:Cdd:COG0467,protein motif:TIGRFAMs:TIGR02012,protein motif:Pfam:PF00154.15;locus_tag=KL11168_00481;product=recombinase A,Recombinase A,recombinase A,RecA-superfamily ATPases implicated in signal tran…
KL11168|SC|contig000001	Prodigal:2.60	CDS	500301	500636	.	-	0	ID=KL11168_00482;gene=ybaB;inference=ab initio prediction:Prodigal:2.60,similar to AA sequence:UniProtKB:P0A8B5,protein motif:CLUSTERS:PRK00153,protein motif:TIGRFAMs:TIGR00103,protein motif:Pfam:PF02575.10;locus_tag=KL11168_00482;product=hypothetical protein,hypothetical protein,DNA-binding protein%2C YbaB/EbfC family,Uncharacterised BCR%2C YbaB family COG0718;protein_id=gnl|SC|KL11168_00482
KL11168|SC|contig000001	Infernal:1.1	ncRNA	501618	501657	.	-	0	ID=KL11168_00483;inference=COORDINATES:profile:Infernal:1.1;locus_tag=KL11168_00483;product=neisseria_FSE
KL11168|SC|contig000001	Prodigal:2.60	CDS	502941	504917	.	-	0	ID=KL11168_00484;gene=mutL;inference=ab initio prediction:Prodigal:2.60,similar to AA sequence:RefSeq:YP_207873.1,similar to AA sequence:UniProtKB:Q5F8M6,protein motif:CLUSTERS:PRK00095,protein motif:Cdd:COG0323,protein motif:TIGRFAMs:TIGR00585,protein motif:Pfam:PF08676.5;locus_tag=KL11168_00484;product=DNA mismatch repair protein,DNA mismatch repair protein mutL,DNA mismatch repair protein,DNA …
KL11168|SC|contig000001	Prodigal:2.60	CDS	505060	505245	.	+	0	ID=KL11168_00485;inference=ab initio prediction:Prodigal:2.60,protein motif:Pfam:PF11943.2;locus_tag=KL11168_00485;product=Protein of unknown function (DUF3460);protein_id=gnl|SC|KL11168_00485
KL11168|SC|contig000001	Prodigal:2.60	CDS	505256	505924	.	+	0	ID=KL11168_00486;eC_number=2.1.1.-;inference=ab initio prediction:Prodigal:2.60,similar to AA sequence:RefSeq:YP_207875.1,similar to AA sequence:UniProtKB:A0R2D5,protein motif:Cdd:COG4122,protein motif:Pfam:PF01596.11;locus_tag=KL11168_00486;product=O-methyltransferase,Putative O-methyltransferase MSMEG_5073,Predicted O-methyltransferase,O-methyltransferase;protein_id=gnl|SC|KL11168_00486
KL11168|SC|contig000001	Prodigal:2.60	CDS	505924	506640	.	+	0	ID=KL11168_00487;inference=ab initio prediction:Prodigal:2.60,similar to AA sequence:RefSeq:YP_005895528.1,protein motif:Cdd:COG4105,protein motif:TIGRFAMs:TIGR02795;locus_tag=KL11168_00487;product=putative lipoprotein,DNA uptake lipoprotein,tol-pal system protein YbgF;protein_id=gnl|SC|KL11168_00487
KL11168|SC|contig000001	Prodigal:2.60	CDS	506688	507173	.	+	0	ID=KL11168_00488;eC_number=5.4.99.18;gene=purE;inference=ab initio prediction:Prodigal:2.60,similar to AA sequence:RefSeq:YP_207877.1,similar to AA sequence:UniProtKB:Q9WYS7,protein motif:Cdd:COG0041,protein motif:TIGRFAMs:TIGR01162,protein motif:Pfam:PF00731.14;locus_tag=KL11168_00488;product=phosphoribosylaminoimidazole carboxylase catalytic subunit,N5-carboxyaminoimidazole ribonucleotide mutas…
KL11168|SC|contig000001	Prodigal:2.60	CDS	507356	508810	.	-	0	ID=KL11168_00489;gene=lutB;inference=ab initio prediction:Prodigal:2.60,similar to AA sequence:RefSeq:YP_002001521.1,similar to AA sequence:UniProtKB:O07021,protein motif:CLUSTERS:PRK11168,protein motif:Cdd:COG0247,protein motif:TIGRFAMs:TIGR00273,protein motif:Pfam:PF02589.9;locus_tag=KL11168_00489;product=(Fe-S)-binding protein,Lactate utilization protein B,sn-glycerol-3-phosphate dehydrogenase…
KL11168|SC|contig000001	Prodigal:2.60	CDS	508807	509508	.	-	0	ID=KL11168_00490;inference=ab initio prediction:Prodigal:2.60,similar to AA sequence:UniProtKB:Q9JYT7,protein motif:Pfam:PF02589.9;locus_tag=KL11168_00490;product=hypothetical protein,Uncharacterised ACR%2C YkgG family COG1556;protein_id=gnl|SC|KL11168_00490
KL11168|SC|contig000001	Prodigal:2.60	CDS	509505	510284	.	-	0	ID=KL11168_00491;gene=lutA;inference=ab initio prediction:Prodigal:2.60,similar to AA sequence:RefSeq:YP_003083437.1,similar to AA sequence:UniProtKB:O07020,protein motif:CLUSTERS:PRK06259,protein motif:Cdd:COG0247,protein motif:TIGRFAMs:TIGR03379,protein motif:Pfam:PF02754.10;locus_tag=KL11168_00491;product=putative Fe-S oxidoreductase,Lactate utilization protein A,succinate dehydrogenase/fumara…
KL11168|SC|contig000001	Prodigal:2.60	CDS	510466	511974	.	+	0	ID=KL11168_00492;gene=hsrA;inference=ab initio prediction:Prodigal:2.60,similar to AA sequence:RefSeq:YP_002001524.1,similar to AA sequence:UniProtKB:P31474,protein motif:CLUSTERS:PRK10504,protein motif:Cdd:COG2814,protein motif:TIGRFAMs:TIGR00711,protein motif:Pfam:PF07690.10;locus_tag=KL11168_00492;product=putative integral membrane protein,High-copy suppressor of rspA,putative transporter,Arab…
KL11168|SC|contig000001	Prodigal:2.60	CDS	512035	513612	.	+	0	ID=KL11168_00493;eC_number=2.7.8.-;gene=cls;inference=ab initio prediction:Prodigal:2.60,similar to AA sequence:RefSeq:YP_001599472.1,similar to AA sequence:UniProtKB:P63801,protein motif:CLUSTERS:PRK01642,protein motif:TIGRFAMs:TIGR04265,protein motif:Pfam:PF00614.16;locus_tag=KL11168_00493;product=phopholipase D-family protein,Cardiolipin synthase,cardiolipin synthetase,cardiolipin synthase,Pho…
KL11168|SC|contig000001	Prodigal:2.60	CDS	513820	514353	.	+	0	ID=KL11168_00494;eC_number=3.4.-.-;gene=yafL;inference=ab initio prediction:Prodigal:2.60,similar to AA sequence:RefSeq:YP_001599471.1,similar to AA sequence:UniProtKB:Q47151,protein motif:CLUSTERS:PRK10838,protein motif:Pfam:PF00877.13;locus_tag=KL11168_00494;product=lipoprotein,Probable endopeptidase YafL precursor,outer membrane lipoprotein,NlpC/P60 family;protein_id=gnl|SC|KL11168_00494
KL11168|SC|contig000001	Prodigal:2.60	CDS	514396	515697	.	-	0	ID=KL11168_00495;eC_number=2.5.1.19,2.5.1.19;gene=aroA;inference=ab initio prediction:Prodigal:2.60,similar to AA sequence:RefSeq:YP_208010.1,similar to AA sequence:UniProtKB:Q9KRB0,protein motif:CLUSTERS:PRK11860,protein motif:Cdd:COG0128,protein motif:TIGRFAMs:TIGR01356,protein motif:Pfam:PF00275.14;locus_tag=KL11168_00495;product=3-phosphoshikimate 1-carboxyvinyltransferase,3-phosphoshikimate …
KL11168|SC|contig000001	Prodigal:2.60	CDS	516089	516565	.	+	0	ID=KL11168_00496;gene=greA;inference=ab initio prediction:Prodigal:2.60,similar to AA sequence:RefSeq:YP_002001530.1,similar to AA sequence:UniProtKB:P0A6W5,protein motif:CLUSTERS:PRK00226,protein motif:Cdd:COG0782,protein motif:TIGRFAMs:TIGR01462,protein motif:Pfam:PF03449.9;locus_tag=KL11168_00496;product=transcription elongation factor GreA,Transcript cleavage factor greA,transcription elongat…
KL11168|SC|contig000001	Prodigal:2.60	CDS	518667	519827	.	+	0	ID=KL11168_00497;gene=porA;inference=ab initio prediction:Prodigal:2.60,similar to AA sequence:RefSeq:YP_003083431.1,similar to AA sequence:UniProtKB:P0DH58,protein motif:Cdd:COG3203,protein motif:Pfam:PF00267.15;locus_tag=KL11168_00497;product=outer membrane porin protein,Class 1 protein,Outer membrane protein (porin),Gram-negative porin;protein_id=gnl|SC|KL11168_00497
KL11168|SC|contig000001	Prodigal:2.60	CDS	520527	521348	.	+	0	ID=KL11168_00498;inference=ab initio prediction:Prodigal:2.60,similar to AA sequence:RefSeq:YP_002342944.1,protein motif:Pfam:PF01609.15;locus_tag=KL11168_00498;product=insertion element IS1106 transposase,Transposase DDE domain;protein_id=gnl|SC|KL11168_00498
KL11168|SC|contig000001	Prodigal:2.60	CDS	522097	522255	.	-	0	ID=KL11168_00499;inference=ab initio prediction:Prodigal:2.60,similar to AA sequence:RefSeq:YP_002001376.1;locus_tag=KL11168_00499;product=putative transposase for IS1106A3;protein_id=gnl|SC|KL11168_00499
KL11168|SC|contig000001	Prodigal:2.60	CDS	522505	524301	.	-	0	ID=KL11168_00500;eC_number=3.4.-.-;inference=ab initio prediction:Prodigal:2.60,similar to AA sequence:RefSeq:YP_001599465.1,similar to AA sequence:UniProtKB:Q7A552,protein motif:CLUSTERS:PRK09795,protein motif:Cdd:COG0006,protein motif:TIGRFAMs:TIGR00500,protein motif:Pfam:PF00557.1;locus_tag=KL11168_00500;product=aminopeptidase,Uncharacterized peptidase SA1530,aminopeptidase,Xaa-Pro aminopeptid…
KL11168|SC|contig000001	Prodigal:2.60	CDS	524759	526012	.	+	0	ID=KL11168_00501;inference=ab initio prediction:Prodigal:2.60,similar to AA sequence:RefSeq:YP_002002343.1,protein motif:Cdd:COG1914,protein motif:Pfam:PF01566.12;locus_tag=KL11168_00501;product=membrane protein,Mn2+ and Fe2+ transporters of the NRAMP family,Natural resistance-associated macrophage protein;protein_id=gnl|SC|KL11168_00501
KL11168|SC|contig000001	Prodigal:2.60	CDS	526167	527678	.	+	0	ID=KL11168_00502;eC_number=6.1.1.6,6.1.1.6;gene=lysS;inference=ab initio prediction:Prodigal:2.60,similar to AA sequence:RefSeq:YP_208507.1,similar to AA sequence:UniProtKB:P0A8N5,protein motif:CLUSTERS:PRK00484,protein motif:Cdd:COG0017,protein motif:TIGRFAMs:TIGR00499,protein motif:Pfam:PF00152.14;locus_tag=KL11168_00502;product=lysyl-tRNA synthetase,Lysine--tRNA ligase%2C heat inducible,lysyl-…
KL11168|SC|contig000001	Prodigal:2.60	CDS	527862	528092	.	-	0	ID=KL11168_00503;inference=ab initio prediction:Prodigal:2.60,similar to AA sequence:RefSeq:YP_004048151.1;locus_tag=KL11168_00503;product=FAD-binding protein;protein_id=gnl|SC|KL11168_00503
KL11168|SC|contig000001	Prodigal:2.60	CDS	528096	528974	.	-	0	ID=KL11168_00504;inference=ab initio prediction:Prodigal:2.60,similar to AA sequence:RefSeq:YP_005903993.1,protein motif:Pfam:PF05265.7;locus_tag=KL11168_00504;product=peptidase domain-containing protein,Protein of unknown function (DUF723);protein_id=gnl|SC|KL11168_00504
KL11168|SC|contig000001	Prodigal:2.60	CDS	529004	530131	.	-	0	ID=KL11168_00505;inference=ab initio prediction:Prodigal:2.60,similar to AA sequence:RefSeq:YP_005894186.1,similar to AA sequence:UniProtKB:Q9K0V1,protein motif:Pfam:PF02661.12;locus_tag=KL11168_00505;product=Fic family protein,hypothetical protein,Fic/DOC family;protein_id=gnl|SC|KL11168_00505
KL11168|SC|contig000001	Prodigal:2.60	CDS	530706	532079	.	-	0	ID=KL11168_00506;eC_number=3.6.4.13;gene=rhlE_1;inference=ab initio prediction:Prodigal:2.60,similar to AA sequence:RefSeq:YP_975357.1,similar to AA sequence:UniProtKB:P25888,protein motif:CLUSTERS:PRK10590,protein motif:Cdd:COG2391,protein motif:TIGRFAMs:TIGR01389,protein motif:Pfam:PF00270.23;locus_tag=KL11168_00506;product=ATP-dependent RNA helicase,ATP-dependent RNA helicase rhlE,ATP-dependen…
KL11168|SC|contig000001	Prodigal:2.60	CDS	532445	533455	.	+	0	ID=KL11168_00507;eC_number=1.-.-.-;gene=dus_1;inference=ab initio prediction:Prodigal:2.60,similar to AA sequence:RefSeq:YP_001599456.1,similar to AA sequence:UniProtKB:P67717,protein motif:CLUSTERS:PRK10415,protein motif:Cdd:COG2962,protein motif:TIGRFAMs:TIGR00737,protein motif:Pfam:PF01207.11;locus_tag=KL11168_00507;product=tRNA-dihydrouridine synthase B,Probable tRNA-dihydrouridine synthase,t…
KL11168|SC|contig000001	Prodigal:2.60	CDS	533485	533724	.	+	0	ID=KL11168_00508;gene=fis;inference=ab initio prediction:Prodigal:2.60,similar to AA sequence:RefSeq:YP_004048154.1,similar to AA sequence:UniProtKB:P0A6R3,protein motif:CLUSTERS:PRK01905,protein motif:TIGRFAMs:TIGR01818,protein motif:Pfam:PF02954.13;locus_tag=KL11168_00508;product=factor-for-inversion-stimulation protein,Hin recombinational enhancer-binding protein,DNA-binding protein Fis,nitrog…
KL11168|SC|contig000001	Prodigal:2.60	CDS	533727	534263	.	+	0	ID=KL11168_00509;eC_number=3.1.22.4;gene=ruvC;inference=ab initio prediction:Prodigal:2.60,similar to AA sequence:RefSeq:YP_002000830.1,similar to AA sequence:UniProtKB:P0A814,protein motif:CLUSTERS:PRK00039,protein motif:TIGRFAMs:TIGR00228,protein motif:Pfam:PF02075.11;locus_tag=KL11168_00509;product=Holliday junction resolvase,Crossover junction endodeoxyribonuclease RuvC,Holliday junction reso…
KL11168|SC|contig000001	Prodigal:2.60	CDS	534302	535183	.	+	0	ID=KL11168_00510;eC_number=2.3.1.-;gene=htrB_2;inference=ab initio prediction:Prodigal:2.60,similar to AA sequence:RefSeq:YP_002000831.1,similar to AA sequence:UniProtKB:P0ACV0,protein motif:CLUSTERS:PRK08706,protein motif:Cdd:COG1560,protein motif:TIGRFAMs:TIGR02207,protein motif:Pfam:PF03279.7;locus_tag=KL11168_00510;product=lipid A biosynthesis lauroyl acyltransferase,Lipid A biosynthesis laur…
KL11168|SC|contig000001	Prodigal:2.60	CDS	535930	536724	.	+	0	ID=KL11168_00511;inference=ab initio prediction:Prodigal:2.60,similar to AA sequence:RefSeq:YP_005878376.1,protein motif:Cdd:COG3298,protein motif:Pfam:PF10108.3;locus_tag=KL11168_00511;product=putative polynucleotidyl transferase,Predicted 3'-5' exonuclease related to the exonuclease domain of PolB,Predicted 3'-5' exonuclease related to the exonuclease domain of PolB;protein_id=gnl|SC|KL11168_00…
KL11168|SC|contig000001	Prodigal:2.60	CDS	536860	539463	.	+	0	ID=KL11168_00512;eC_number=3.4.11.2,3.4.11.2;gene=pepN;inference=ab initio prediction:Prodigal:2.60,similar to AA sequence:RefSeq:YP_004048159.1,similar to AA sequence:UniProtKB:P04825,protein motif:CLUSTERS:PRK14015,protein motif:TIGRFAMs:TIGR02414,protein motif:Pfam:PF11940.2;locus_tag=KL11168_00512;product=aminopeptidase N,Aminopeptidase N,aminopeptidase N,aminopeptidase N,Domain of unknown fu…
KL11168|SC|contig000001	Prodigal:2.60	CDS	539805	543092	.	-	0	ID=KL11168_00513;gene=cya_2;inference=ab initio prediction:Prodigal:2.60,similar to AA sequence:RefSeq:YP_005879096.1,similar to AA sequence:UniProtKB:P15318,protein motif:Cdd:COG4247,protein motif:Pfam:PF00353.13;locus_tag=KL11168_00513;product=FrpA/C protein,Cyclolysin,3-phytase (myo-inositol-hexaphosphate 3-phosphohydrolase),Hemolysin-type calcium-binding repeat (2 copies);protein_id=gnl|SC|KL…
KL11168|SC|contig000001	Prodigal:2.60	CDS	543082	543588	.	-	0	ID=KL11168_00514;inference=ab initio prediction:Prodigal:2.60;locus_tag=KL11168_00514;product=hypothetical protein;protein_id=gnl|SC|KL11168_00514
KL11168|SC|contig000001	Prodigal:2.60	CDS	543630	544637	.	-	0	ID=KL11168_00515;gene=frpC3;inference=ab initio prediction:Prodigal:2.60,similar to AA sequence:RefSeq:YP_005882968.1;locus_tag=KL11168_00515;product=Iron-regulated protein frpA;protein_id=gnl|SC|KL11168_00515
KL11168|SC|contig000001	Prodigal:2.60	CDS	544654	545160	.	-	0	ID=KL11168_00516;inference=ab initio prediction:Prodigal:2.60,similar to AA sequence:RefSeq:YP_002342234.1;locus_tag=KL11168_00516;product=membrane protein;protein_id=gnl|SC|KL11168_00516
KL11168|SC|contig000001	Prodigal:2.60	CDS	545911	548043	.	+	0	ID=KL11168_00517;gene=apxIB_3;inference=ab initio prediction:Prodigal:2.60,similar to AA sequence:RefSeq:YP_001599446.1,similar to AA sequence:UniProtKB:P26760,protein motif:CLUSTERS:PRK11176,protein motif:Cdd:COG2274,protein motif:TIGRFAMs:TIGR01846,protein motif:Pfam:PF00664.17;locus_tag=KL11168_00517;product=ABC transporter family protein,RTX-I toxin determinant B,lipid transporter ATP-binding…
KL11168|SC|contig000001	Prodigal:2.60	CDS	548267	548572	.	+	0	ID=KL11168_00518;inference=ab initio prediction:Prodigal:2.60,similar to AA sequence:RefSeq:YP_005900601.1,protein motif:Pfam:PF05598.5;locus_tag=KL11168_00518;product=IS1106 transposase,Transposase domain (DUF772);protein_id=gnl|SC|KL11168_00518
KL11168|SC|contig000001	Prodigal:2.60	CDS	548699	549520	.	+	0	ID=KL11168_00519;inference=ab initio prediction:Prodigal:2.60,similar to AA sequence:RefSeq:YP_002342944.1,protein motif:Pfam:PF01609.15;locus_tag=KL11168_00519;product=insertion element IS1106 transposase,Transposase DDE domain;protein_id=gnl|SC|KL11168_00519
KL11168|SC|contig000001	Prodigal:2.60	CDS	549857	550417	.	-	0	ID=KL11168_00520;eC_number=1.15.1.1;gene=sodC;inference=ab initio prediction:Prodigal:2.60,similar to AA sequence:RefSeq:YP_001599443.1,similar to AA sequence:UniProtKB:Q59623,protein motif:CLUSTERS:PRK15388,protein motif:Pfam:PF00080.14;locus_tag=KL11168_00520;product=superoxide dismutase,Superoxide dismutase [Cu-Zn] precursor,Cu/Zn superoxide dismutase,Copper/zinc superoxide dismutase (SODC);pr…
KL11168|SC|contig000001	Prodigal:2.60	CDS	550573	550671	.	-	0	ID=KL11168_00521;inference=ab initio prediction:Prodigal:2.60;locus_tag=KL11168_00521;product=hypothetical protein;protein_id=gnl|SC|KL11168_00521
KL11168|SC|contig000001	Prodigal:2.60	CDS	550834	551874	.	-	0	ID=KL11168_00522;eC_number=3.2.2.-;gene=mutY;inference=ab initio prediction:Prodigal:2.60,similar to AA sequence:RefSeq:YP_207842.1,similar to AA sequence:UniProtKB:P17802,protein motif:CLUSTERS:PRK10880,protein motif:Cdd:COG0122,protein motif:TIGRFAMs:TIGR01084,protein motif:Pfam:PF00730.1;locus_tag=KL11168_00522;product=adenine glycosylase,A/G-specific adenine glycosylase,adenine DNA glycosylas…
KL11168|SC|contig000001	Prodigal:2.60	CDS	552037	552219	.	+	0	ID=KL11168_00523;eC_number=1.2.99.4;gene=fdm;inference=ab initio prediction:Prodigal:2.60,similar to AA sequence:RefSeq:YP_002001804.1,similar to AA sequence:UniProtKB:Q52078;locus_tag=KL11168_00523;product=alcohol dehydrogenase,Formaldehyde dismutase;protein_id=gnl|SC|KL11168_00523
KL11168|SC|contig000001	Prodigal:2.60	CDS	552377	553078	.	+	0	ID=KL11168_00524;eC_number=1.1.1.103;gene=tdh;inference=ab initio prediction:Prodigal:2.60,similar to AA sequence:RefSeq:YP_002001804.1,similar to AA sequence:UniProtKB:P07913,protein motif:CLUSTERS:PRK05396,protein motif:TIGRFAMs:TIGR00692,protein motif:Pfam:PF00107.20;locus_tag=KL11168_00524;product=alcohol dehydrogenase,L-threonine 3-dehydrogenase,L-threonine 3-dehydrogenase,L-threonine 3-dehy…
KL11168|SC|contig000001	Prodigal:2.60	CDS	552956	553222	.	-	0	ID=KL11168_00525;inference=ab initio prediction:Prodigal:2.60;locus_tag=KL11168_00525;product=hypothetical protein;protein_id=gnl|SC|KL11168_00525
KL11168|SC|contig000001	Prodigal:2.60	CDS	553336	553974	.	-	0	ID=KL11168_00526;eC_number=4.1.2.14;gene=eda;inference=ab initio prediction:Prodigal:2.60,similar to AA sequence:RefSeq:YP_975343.1,similar to AA sequence:UniProtKB:P0A955,protein motif:CLUSTERS:PRK05718,protein motif:TIGRFAMs:TIGR01182,protein motif:Pfam:PF01081.13;locus_tag=KL11168_00526;product=keto-hydroxyglutarate-aldolase/keto-deoxy- phosphogluconate aldolase,KHG/KDPG aldolase,keto-hydroxyg…
KL11168|SC|contig000001	Prodigal:2.60	CDS	554155	556068	.	-	0	ID=KL11168_00527;eC_number=4.2.1.12,4.2.1.9;gene=ilvD_1;inference=ab initio prediction:Prodigal:2.60,similar to AA sequence:RefSeq:YP_207846.1,similar to AA sequence:UniProtKB:P51785,protein motif:CLUSTERS:PRK09054,protein motif:Cdd:COG0129,protein motif:TIGRFAMs:TIGR01196,protein motif:Pfam:PF00920.15;locus_tag=KL11168_00527;product=phosphogluconate dehydratase,Dihydroxy-acid dehydratase,phospho…
KL11168|SC|contig000001	Prodigal:2.60	CDS	556608	558053	.	+	0	ID=KL11168_00528;eC_number=1.1.1.49,1.1.1.49;gene=zwf;inference=ab initio prediction:Prodigal:2.60,similar to AA sequence:RefSeq:YP_005901956.1,similar to AA sequence:UniProtKB:A0QP90,protein motif:CLUSTERS:PRK05722,protein motif:TIGRFAMs:TIGR00871,protein motif:Pfam:PF02781.1;locus_tag=KL11168_00528;product=glucose-6-phosphate dehydrogenase,Glucose-6-phosphate 1-dehydrogenase,glucose-6-phosphate…
KL11168|SC|contig000001	Prodigal:2.60	CDS	558333	559028	.	+	0	ID=KL11168_00529;eC_number=3.1.1.31;gene=pgl;inference=ab initio prediction:Prodigal:2.60,similar to AA sequence:RefSeq:YP_002001798.1,similar to AA sequence:UniProtKB:P74618,protein motif:CLUSTERS:PRK00443,protein motif:TIGRFAMs:TIGR01198,protein motif:Pfam:PF01182.1;locus_tag=KL11168_00529;product=6-phosphogluconolactonase,6-phosphogluconolactonase,glucosamine-6-phosphate deaminase,6-phosphoglu…
KL11168|SC|contig000001	Prodigal:2.60	CDS	559009	559995	.	+	0	ID=KL11168_00530;eC_number=2.7.1.2,2.7.1.2;gene=glk;inference=ab initio prediction:Prodigal:2.60,similar to AA sequence:RefSeq:YP_207849.1,similar to AA sequence:UniProtKB:P0A6V8,protein motif:CLUSTERS:PRK00292,protein motif:Cdd:COG0837,protein motif:TIGRFAMs:TIGR00749,protein motif:Pfam:PF02685.10;locus_tag=KL11168_00530;product=glucokinase,Glucokinase,glucokinase,Glucokinase,glucokinase,Glucoki…
KL11168|SC|contig000001	Prodigal:2.60	CDS	560045	560893	.	+	0	ID=KL11168_00531;gene=ybbH;inference=ab initio prediction:Prodigal:2.60,similar to AA sequence:RefSeq:YP_002001796.1,similar to AA sequence:UniProtKB:Q45581,protein motif:CLUSTERS:PRK11302,protein motif:Cdd:COG2222,protein motif:TIGRFAMs:TIGR03127,protein motif:Pfam:PF01418.11;locus_tag=KL11168_00531;product=putative RpiR-family transcriptional regulator,Uncharacterized HTH-type transcriptional r…
KL11168|SC|contig000001	Prodigal:2.60	CDS	561014	562660	.	+	0	ID=KL11168_00532;eC_number=5.3.1.9,5.3.1.9;gene=pgi1;inference=ab initio prediction:Prodigal:2.60,similar to AA sequence:RefSeq:YP_004048526.1,similar to AA sequence:UniProtKB:Q9KUY4,protein motif:CLUSTERS:PRK00179,protein motif:Pfam:PF00342.1;locus_tag=KL11168_00532;product=glucose-6-phosphate isomerase,Glucose-6-phosphate isomerase,glucose-6-phosphate isomerase,Phosphoglucose isomerase;protein_…
KL11168|SC|contig000001	Prodigal:2.60	CDS	562803	563225	.	+	0	ID=KL11168_00533;inference=ab initio prediction:Prodigal:2.60,similar to AA sequence:RefSeq:YP_005889728.1;locus_tag=KL11168_00533;product=putative phage associated protein;protein_id=gnl|SC|KL11168_00533
KL11168|SC|contig000001	Prodigal:2.60	CDS	564269	564673	.	-	0	ID=KL11168_00534;inference=ab initio prediction:Prodigal:2.60,similar to AA sequence:RefSeq:YP_005900207.1,protein motif:Cdd:COG3676;locus_tag=KL11168_00534;product=transposase,Transposase and inactivated derivatives;protein_id=gnl|SC|KL11168_00534
KL11168|SC|contig000001	Prodigal:2.60	CDS	564830	567580	.	-	0	ID=KL11168_00535;eC_number=5.99.1.3;gene=gyrA;inference=ab initio prediction:Prodigal:2.60,similar to AA sequence:RefSeq:YP_207769.1,similar to AA sequence:UniProtKB:P0AES5,protein motif:CLUSTERS:PRK05560,protein motif:Cdd:COG0188,protein motif:TIGRFAMs:TIGR01063,protein motif:Pfam:PF00521.1;locus_tag=KL11168_00535;product=DNA gyrase subunit A,DNA gyrase subunit A,DNA gyrase subunit A,Type IIA to…
KL11168|SC|contig000001	Prodigal:2.60	CDS	567678	568178	.	-	0	ID=KL11168_00536;gene=hscB;inference=ab initio prediction:Prodigal:2.60,similar to AA sequence:RefSeq:YP_002001908.1,similar to AA sequence:UniProtKB:Q9KTX9,protein motif:CLUSTERS:PRK03578,protein motif:TIGRFAMs:TIGR00714,protein motif:Pfam:PF07743.7;locus_tag=KL11168_00536;product=chaperone protein HscB,Co-chaperone protein hscB homolog,co-chaperone HscB,Fe-S protein assembly co-chaperone HscB,H…
KL11168|SC|contig000001	Prodigal:2.60	CDS	568260	568481	.	+	0	ID=KL11168_00537;gene=arfA;inference=ab initio prediction:Prodigal:2.60,similar to AA sequence:UniProtKB:P36675,protein motif:Pfam:PF03889.7;locus_tag=KL11168_00537;product=Alternative ribosome-rescue factor A,Domain of unknown function;protein_id=gnl|SC|KL11168_00537
KL11168|SC|contig000001	Prodigal:2.60	CDS	568441	568761	.	-	0	ID=KL11168_00538;gene=iscA;inference=ab initio prediction:Prodigal:2.60,similar to AA sequence:RefSeq:YP_002001907.1,similar to AA sequence:UniProtKB:P0AAC8,protein motif:CLUSTERS:PRK09502,protein motif:TIGRFAMs:TIGR02011,protein motif:Pfam:PF01521.14;locus_tag=KL11168_00538;product=HesB/YadR/YfhF family protein,Iron-sulfur cluster assembly protein,iron-sulfur cluster assembly protein,iron-sulfur…
KL11168|SC|contig000001	Prodigal:2.60	CDS	568848	569234	.	-	0	ID=KL11168_00539;gene=nifU;inference=ab initio prediction:Prodigal:2.60,similar to AA sequence:RefSeq:YP_207773.1,similar to AA sequence:UniProtKB:P0ACD4,protein motif:CLUSTERS:PRK11325,protein motif:TIGRFAMs:TIGR01999,protein motif:Pfam:PF01592.10;locus_tag=KL11168_00539;product=scaffold protein,NifU-like protein,scaffold protein,FeS cluster assembly scaffold IscU,NifU-like N terminal domain;pro…
KL11168|SC|contig000001	Prodigal:2.60	CDS	569300	569428	.	-	0	ID=KL11168_00540;inference=ab initio prediction:Prodigal:2.60;locus_tag=KL11168_00540;product=hypothetical protein;protein_id=gnl|SC|KL11168_00540
KL11168|SC|contig000001	Prodigal:2.60	CDS	569495	570709	.	-	0	ID=KL11168_00541;eC_number=2.8.1.7;gene=iscS;inference=ab initio prediction:Prodigal:2.60,similar to AA sequence:RefSeq:YP_207775.1,similar to AA sequence:UniProtKB:P0A6B7,protein motif:CLUSTERS:PRK14012,protein motif:Cdd:COG3453,protein motif:TIGRFAMs:TIGR02006,protein motif:Pfam:PF00266.1;locus_tag=KL11168_00541;product=cysteine desulfurase,Cysteine desulfurase,cysteine desulfurase,Uncharacteri…
KL11168|SC|contig000001	Prodigal:2.60	CDS	570738	571184	.	-	0	ID=KL11168_00542;gene=iscR;inference=ab initio prediction:Prodigal:2.60,similar to AA sequence:RefSeq:YP_001599421.1,similar to AA sequence:UniProtKB:P0AGK8,protein motif:CLUSTERS:PRK10857,protein motif:TIGRFAMs:TIGR02010,protein motif:Pfam:PF02082.14;locus_tag=KL11168_00542;product=DNA-binding protein,HTH-type transcriptional regulator iscR,DNA-binding transcriptional regulator IscR,iron-sulfur …
KL11168|SC|contig000001	Prodigal:2.60	CDS	571474	572646	.	+	0	ID=KL11168_00543;eC_number=1.1.2.3,1.1.2.3;gene=lldA;inference=ab initio prediction:Prodigal:2.60,similar to AA sequence:RefSeq:YP_005903957.1,similar to AA sequence:UniProtKB:P33232,protein motif:CLUSTERS:PRK11197,protein motif:Cdd:COG1304,protein motif:TIGRFAMs:TIGR03966,protein motif:Pfam:PF01070.12;locus_tag=KL11168_00543;product=L-lactate dehydrogenase,L-lactate dehydrogenase [cytochrome],L-…
KL11168|SC|contig000001	Prodigal:2.60	CDS	572790	575576	.	-	0	ID=KL11168_00544;inference=ab initio prediction:Prodigal:2.60,similar to AA sequence:RefSeq:YP_002342905.1,protein motif:Cdd:COG3421,protein motif:Pfam:PF04851.9;locus_tag=KL11168_00544;product=type III restriction/modification system enzyme,Uncharacterized protein conserved in bacteria,Type III restriction enzyme%2C res subunit;protein_id=gnl|SC|KL11168_00544
KL11168|SC|contig000001	Prodigal:2.60	CDS	575566	576924	.	-	0	ID=KL11168_00545;eC_number=2.1.1.72;gene=mboIIM;inference=ab initio prediction:Prodigal:2.60,similar to AA sequence:RefSeq:YP_975326.1,similar to AA sequence:UniProtKB:P23192,protein motif:CLUSTERS:PRK11524,protein motif:Cdd:COG2189,protein motif:Pfam:PF01555.12;locus_tag=KL11168_00545;product=type III restriction/modification system modification methylase,Modification methylase MboII,putative me…
KL11168|SC|contig000001	Prodigal:2.60	CDS	577152	577652	.	-	0	ID=KL11168_00546;inference=ab initio prediction:Prodigal:2.60,similar to AA sequence:RefSeq:YP_005889817.1,protein motif:Pfam:PF12564.2;locus_tag=KL11168_00546;product=restriction modification protein Mod,Type III restriction/modification enzyme methylation subunit;protein_id=gnl|SC|KL11168_00546
KL11168|SC|contig000001	Prodigal:2.60	CDS	577974	578918	.	-	0	ID=KL11168_00547;eC_number=4.2.1.70,5.4.99.25;gene=truB;inference=ab initio prediction:Prodigal:2.60,similar to AA sequence:RefSeq:YP_975325.1,similar to AA sequence:UniProtKB:P60340,protein motif:CLUSTERS:PRK01851,protein motif:Cdd:COG0130,protein motif:TIGRFAMs:TIGR00431,protein motif:Pfam:PF01509.1;locus_tag=KL11168_00547;product=tRNA pseudouridine synthase B,tRNA pseudouridine synthase B,tRNA…
KL11168|SC|contig000001	Prodigal:2.60	CDS	578930	579301	.	-	0	ID=KL11168_00548;gene=rbfA;inference=ab initio prediction:Prodigal:2.60,similar to AA sequence:RefSeq:YP_207783.1,similar to AA sequence:UniProtKB:P65967,protein motif:CLUSTERS:PRK00521,protein motif:TIGRFAMs:TIGR00082,protein motif:Pfam:PF02033.12;locus_tag=KL11168_00548;product=ribosome-binding factor A,Ribosome-binding factor A,ribosome-binding factor A,ribosome-binding factor A,Ribosome-bindi…
KL11168|SC|contig000001	Prodigal:2.60	CDS	579492	580736	.	+	0	ID=KL11168_00549;gene=clpX;inference=ab initio prediction:Prodigal:2.60,similar to AA sequence:RefSeq:YP_002001893.1,similar to AA sequence:UniProtKB:P0A6H1,protein motif:CLUSTERS:PRK05342,protein motif:Cdd:COG1734,protein motif:TIGRFAMs:TIGR00382,protein motif:Pfam:PF07724.8;locus_tag=KL11168_00549;product=ATP-dependent protease ATP-binding subunit ClpX,ATP-dependent Clp protease ATP-binding sub…
KL11168|SC|contig000001	Prodigal:2.60	CDS	580801	581994	.	-	0	ID=KL11168_00550;eC_number=2.6.1.11,2.6.1.11;gene=argD;inference=ab initio prediction:Prodigal:2.60,similar to AA sequence:RefSeq:YP_005878407.1,similar to AA sequence:UniProtKB:O30508,protein motif:CLUSTERS:PRK05093,protein motif:Cdd:COG4992,protein motif:TIGRFAMs:TIGR03246,protein motif:Pfam:PF00202.15;locus_tag=KL11168_00550;product=acetylornithine/succinyldiaminopimelate aminotransferase (ACO…
KL11168|SC|contig000001	Prodigal:2.60	CDS	582398	582898	.	+	0	ID=KL11168_00551;inference=ab initio prediction:Prodigal:2.60;locus_tag=KL11168_00551;product=hypothetical protein;protein_id=gnl|SC|KL11168_00551
KL11168|SC|contig000001	Prodigal:2.60	CDS	582983	583537	.	+	0	ID=KL11168_00552;inference=ab initio prediction:Prodigal:2.60,similar to AA sequence:RefSeq:YP_002001888.1;locus_tag=KL11168_00552;product=Membrane lipoprotein;protein_id=gnl|SC|KL11168_00552
KL11168|SC|contig000001	Prodigal:2.60	CDS	584025	585413	.	-	0	ID=KL11168_00553;eC_number=3.6.4.13;gene=rhlE_2;inference=ab initio prediction:Prodigal:2.60,similar to AA sequence:RefSeq:YP_207789.1,similar to AA sequence:UniProtKB:P25888,protein motif:CLUSTERS:PRK11192,protein motif:Cdd:COG2391,protein motif:TIGRFAMs:TIGR04121,protein motif:Pfam:PF00270.23;locus_tag=KL11168_00553;product=ATP-dependent RNA helicase,ATP-dependent RNA helicase rhlE,ATP-dependen…
KL11168|SC|contig000001	Prodigal:2.60	CDS	585741	586688	.	+	0	ID=KL11168_00554;eC_number=2.1.1.173;gene=rlmL_1;inference=ab initio prediction:Prodigal:2.60,similar to AA sequence:RefSeq:YP_005878410.1,similar to AA sequence:UniProtKB:P75864,protein motif:CLUSTERS:PRK11783,protein motif:Cdd:COG3199,protein motif:TIGRFAMs:TIGR00095,protein motif:Pfam:PF10672.3;locus_tag=KL11168_00554;product=putative methyltransferase,Ribosomal RNA large subunit methyltransfe…
KL11168|SC|contig000001	Prodigal:2.60	CDS	586741	587073	.	-	0	ID=KL11168_00555;gene=trxA;inference=ab initio prediction:Prodigal:2.60,similar to AA sequence:RefSeq:YP_002001883.1,similar to AA sequence:UniProtKB:P0AA25,protein motif:CLUSTERS:PRK09381,protein motif:Cdd:COG4232,protein motif:TIGRFAMs:TIGR01068,protein motif:Pfam:PF00085.14;locus_tag=KL11168_00555;product=putative thioredoxin I,Thioredoxin-1,thioredoxin,Thiol:disulfide interchange protein,thio…
KL11168|SC|contig000001	Prodigal:2.60	CDS	587577	587948	.	+	0	ID=KL11168_00556;gene=dnrN;inference=ab initio prediction:Prodigal:2.60,similar to AA sequence:RefSeq:YP_002001881.1,similar to AA sequence:UniProtKB:D6JLP0,protein motif:CLUSTERS:PRK10992,protein motif:Cdd:COG3945,protein motif:TIGRFAMs:TIGR03652,protein motif:Pfam:PF01814.17;locus_tag=KL11168_00556;product=Regulator of cell morphogenesis and NO signaling,Iron-sulfur cluster repair protein DnrN,…
KL11168|SC|contig000001	Prodigal:2.60	CDS	588019	588810	.	-	0	ID=KL11168_00557;eC_number=6.3.1.5;gene=nadE;inference=ab initio prediction:Prodigal:2.60,similar to AA sequence:RefSeq:YP_002001880.1,similar to AA sequence:UniProtKB:Q9PPB0,protein motif:CLUSTERS:PRK13980,protein motif:Cdd:COG0171,protein motif:TIGRFAMs:TIGR00552,protein motif:Pfam:PF02540.11;locus_tag=KL11168_00557;product=putative NH(3)-dependent NAD synthetase,NH(3)-dependent NAD(+) syntheta…
KL11168|SC|contig000001	Prodigal:2.60	CDS	588983	590392	.	+	0	ID=KL11168_00558;eC_number=3.1.11.6;gene=xseA;inference=ab initio prediction:Prodigal:2.60,similar to AA sequence:RefSeq:YP_002001879.1,similar to AA sequence:UniProtKB:P04994,protein motif:CLUSTERS:PRK00286,protein motif:TIGRFAMs:TIGR00237,protein motif:Pfam:PF02601.9;locus_tag=KL11168_00558;product=exodeoxyribonuclease VII large subunit,Exodeoxyribonuclease 7 large subunit,exodeoxyribonuclease …
KL11168|SC|contig000001	Prodigal:2.60	CDS	591265	592806	.	+	0	ID=KL11168_00559;gene=yhjX_1;inference=ab initio prediction:Prodigal:2.60,similar to AA sequence:RefSeq:YP_207795.1,similar to AA sequence:UniProtKB:P37662,protein motif:Cdd:COG0131,protein motif:TIGRFAMs:TIGR00890,protein motif:Pfam:PF07690.10;locus_tag=KL11168_00559;product=membrane transporter,Inner membrane protein yhjX,Imidazoleglycerol-phosphate dehydratase,oxalate/formate antiporter family…
KL11168|SC|contig000001	Prodigal:2.60	CDS	592875	593924	.	-	0	ID=KL11168_00560;eC_number=5.4.99.22;gene=rluB;inference=ab initio prediction:Prodigal:2.60,similar to AA sequence:RefSeq:YP_002001876.1,similar to AA sequence:UniProtKB:P37765,protein motif:CLUSTERS:PRK10700,protein motif:TIGRFAMs:TIGR00093,protein motif:Pfam:PF00849.16;locus_tag=KL11168_00560;product=pseudouridine synthase,Ribosomal large subunit pseudouridine synthase B,23S rRNA pseudouridylat…
KL11168|SC|contig000001	Prodigal:2.60	CDS	594148	594780	.	+	0	ID=KL11168_00561;eC_number=1.4.3.5,1.4.3.5;gene=pdxH;inference=ab initio prediction:Prodigal:2.60,similar to AA sequence:RefSeq:YP_207797.1,similar to AA sequence:UniProtKB:P21159,protein motif:CLUSTERS:PRK05679,protein motif:Cdd:COG0259,protein motif:TIGRFAMs:TIGR00558,protein motif:Pfam:PF01243.14;locus_tag=KL11168_00561;product=pyridoxamine 5'-phosphate oxidase,Pyridoxine/pyridoxamine 5'-phosp…
KL11168|SC|contig000001	Prodigal:2.60	CDS	594910	595920	.	-	0	ID=KL11168_00562;eC_number=1.17.1.-;gene=ascD;inference=ab initio prediction:Prodigal:2.60,similar to AA sequence:RefSeq:YP_207798.1,similar to AA sequence:UniProtKB:Q66DP5,protein motif:CLUSTERS:PRK07609,protein motif:Cdd:COG3217,protein motif:TIGRFAMs:TIGR01941,protein motif:Pfam:PF00175.15;locus_tag=KL11168_00562;product=iron/sulfur-binding oxidoreductase,CDP-6-deoxy-L-threo-D-glycero-4-hexulo…
KL11168|SC|contig000001	Prodigal:2.60	CDS	596012	597442	.	-	0	ID=KL11168_00563;eC_number=6.3.5.-;gene=gatB;inference=ab initio prediction:Prodigal:2.60,similar to AA sequence:RefSeq:YP_207799.1,similar to AA sequence:UniProtKB:Q3KI28,protein motif:CLUSTERS:PRK05477,protein motif:TIGRFAMs:TIGR00133,protein motif:Pfam:PF02934.9;locus_tag=KL11168_00563;product=aspartyl/glutamyl-tRNA amidotransferase subunit B,Aspartyl/glutamyl-tRNA(Asn/Gln) amidotransferase su…
KL11168|SC|contig000001	Prodigal:2.60	CDS	597485	598417	.	-	0	ID=KL11168_00564;inference=ab initio prediction:Prodigal:2.60,similar to AA sequence:RefSeq:YP_002001871.1,similar to AA sequence:UniProtKB:Q57144,protein motif:Pfam:PF04393.7;locus_tag=KL11168_00564;product=Hypothetical membrane protein,hypothetical protein,Protein of unknown function (DUF535);protein_id=gnl|SC|KL11168_00564
KL11168|SC|contig000001	Prodigal:2.60	CDS	598414	599859	.	-	0	ID=KL11168_00565;eC_number=6.3.5.-;gene=gatA;inference=ab initio prediction:Prodigal:2.60,similar to AA sequence:RefSeq:YP_207801.1,similar to AA sequence:UniProtKB:Q4ZNS7,protein motif:CLUSTERS:PRK00012,protein motif:Cdd:COG1984,protein motif:TIGRFAMs:TIGR00132,protein motif:Pfam:PF01425.15;locus_tag=KL11168_00565;product=aspartyl/glutamyl-tRNA amidotransferase subunit A,Glutamyl-tRNA(Gln) amido…
KL11168|SC|contig000001	Prodigal:2.60	CDS	599922	600212	.	-	0	ID=KL11168_00566;eC_number=6.3.5.-;gene=gatC;inference=ab initio prediction:Prodigal:2.60,similar to AA sequence:RefSeq:YP_975306.1,similar to AA sequence:UniProtKB:O67904,protein motif:CLUSTERS:PRK00034,protein motif:TIGRFAMs:TIGR00135,protein motif:Pfam:PF02686.9;locus_tag=KL11168_00566;product=aspartyl/glutamyl-tRNA amidotransferase subunit C,Glutamyl-tRNA(Gln) amidotransferase subunit C,aspar…
KL11168|SC|contig000001	Prodigal:2.60	CDS	600363	601016	.	+	0	ID=KL11168_00567;gene=marC;inference=ab initio prediction:Prodigal:2.60,similar to AA sequence:RefSeq:YP_005894126.1,similar to AA sequence:UniProtKB:P0AEY1,protein motif:CLUSTERS:PRK11111,protein motif:TIGRFAMs:TIGR00427,protein motif:Pfam:PF01914.11;locus_tag=KL11168_00567;product=integral membrane protein%2C MarC family,hypothetical protein,hypothetical protein,membrane protein%2C MarC family,…
KL11168|SC|contig000001	Prodigal:2.60	CDS	601021	602364	.	+	0	ID=KL11168_00568;eC_number=1.2.1.16;gene=sad;inference=ab initio prediction:Prodigal:2.60,similar to AA sequence:RefSeq:YP_207804.1,similar to AA sequence:UniProtKB:P76149,protein motif:CLUSTERS:PRK09406,protein motif:Cdd:COG4230,protein motif:TIGRFAMs:TIGR01804,protein motif:Pfam:PF00171.1;locus_tag=KL11168_00568;product=aldehyde dehydrogenase,Succinate semialdehyde dehydrogenase [NAD(P)+] Sad,s…
KL11168|SC|contig000001	Prodigal:2.60	CDS	602412	602846	.	-	0	ID=KL11168_00569;inference=ab initio prediction:Prodigal:2.60;locus_tag=KL11168_00569;product=hypothetical protein;protein_id=gnl|SC|KL11168_00569
KL11168|SC|contig000001	Prodigal:2.60	CDS	603546	604802	.	-	0	ID=KL11168_00570;eC_number=2.1.1.176;gene=rsmB_1;inference=ab initio prediction:Prodigal:2.60,similar to AA sequence:RefSeq:YP_001599391.1,similar to AA sequence:UniProtKB:P36929,protein motif:CLUSTERS:PRK14902,protein motif:Cdd:COG0144,protein motif:TIGRFAMs:TIGR00563,protein motif:Pfam:PF01189.11;locus_tag=KL11168_00570;product=SUN-family protein,Ribosomal RNA small subunit methyltransferase B,…
KL11168|SC|contig000001	Prodigal:2.60	CDS	604838	605695	.	-	0	ID=KL11168_00571;inference=ab initio prediction:Prodigal:2.60,protein motif:Pfam:PF08907.5;locus_tag=KL11168_00571;product=Domain of unknown function (DUF1853);protein_id=gnl|SC|KL11168_00571
KL11168|SC|contig000001	Prodigal:2.60	CDS	605757	606572	.	-	0	ID=KL11168_00572;eC_number=2.1.1.-;inference=ab initio prediction:Prodigal:2.60,similar to AA sequence:RefSeq:YP_001599389.1,similar to AA sequence:UniProtKB:P44676,protein motif:CLUSTERS:PRK15114,protein motif:TIGRFAMs:TIGR00050,protein motif:Pfam:PF00588.13;locus_tag=KL11168_00572;product=tRNA/rRNA methyltransferase,Uncharacterized tRNA/rRNA methyltransferase HI_0380,tRNA (cytidine/uridine-2'-O…
KL11168|SC|contig000001	Prodigal:2.60	CDS	606816	607601	.	+	0	ID=KL11168_00573;eC_number=3.1.3.25;gene=suhB_1;inference=ab initio prediction:Prodigal:2.60,similar to AA sequence:RefSeq:YP_002001860.1,similar to AA sequence:UniProtKB:P0ADG4,protein motif:CLUSTERS:PRK10757,protein motif:TIGRFAMs:TIGR02067,protein motif:Pfam:PF00459.19;locus_tag=KL11168_00573;product=protein SuhB,Inositol-1-monophosphatase,inositol monophosphatase,histidinol-phosphatase,Inosit…
KL11168|SC|contig000001	Prodigal:2.60	CDS	607871	609994	.	+	0	ID=KL11168_00574;gene=fcuA;inference=ab initio prediction:Prodigal:2.60,similar to AA sequence:RefSeq:YP_005882914.1,similar to AA sequence:UniProtKB:Q05202,protein motif:CLUSTERS:PRK14050,protein motif:Cdd:COG4774,protein motif:TIGRFAMs:TIGR01783,protein motif:Pfam:PF00593.18;locus_tag=KL11168_00574;product=putative TonB-dependent receptor protein,Ferrichrome receptor FcuA precursor,ferrichrome …
KL11168|SC|contig000001	Prodigal:2.60	CDS	610118	611668	.	+	0	ID=KL11168_00575;inference=ab initio prediction:Prodigal:2.60,similar to AA sequence:RefSeq:YP_004048764.1,protein motif:Pfam:PF06097.5;locus_tag=KL11168_00575;product=secreted protein,Bacterial protein of unknown function (DUF945);protein_id=gnl|SC|KL11168_00575
KL11168|SC|contig000001	Prodigal:2.60	CDS	612028	613812	.	-	0	ID=KL11168_00576;eC_number=1.8.1.4,1.8.1.4;gene=lpdA;inference=ab initio prediction:Prodigal:2.60,similar to AA sequence:RefSeq:YP_005882912.1,similar to AA sequence:UniProtKB:P0A9P0,protein motif:CLUSTERS:PRK06467,protein motif:Cdd:COG2210,protein motif:TIGRFAMs:TIGR01350,protein motif:Pfam:PF07992.8;locus_tag=KL11168_00576;product=dihydrolipoamide dehydrogenase (E3 component of pyruvate and 2-o…
KL11168|SC|contig000001	Prodigal:2.60	CDS	613889	615481	.	-	0	ID=KL11168_00577;eC_number=2.3.1.12,2.3.1.12;gene=aceF;inference=ab initio prediction:Prodigal:2.60,similar to AA sequence:RefSeq:YP_004048762.1,similar to AA sequence:UniProtKB:P06959,protein motif:CLUSTERS:PRK11855,protein motif:Cdd:COG4770,protein motif:TIGRFAMs:TIGR01348,protein motif:Pfam:PF00198.17;locus_tag=KL11168_00577;product=dihydrolipoamide acetyltransferase component of pyruvate dehy…
KL11168|SC|contig000001	Prodigal:2.60	CDS	615631	618294	.	-	0	ID=KL11168_00578;eC_number=1.2.4.1,1.2.4.1;gene=aceE;inference=ab initio prediction:Prodigal:2.60,similar to AA sequence:RefSeq:YP_207710.1,similar to AA sequence:UniProtKB:P0AFG8,protein motif:CLUSTERS:PRK09405,protein motif:Cdd:COG2609,protein motif:TIGRFAMs:TIGR00759,protein motif:Pfam:PF00456.15;locus_tag=KL11168_00578;product=pyruvate dehydrogenase subunit E1,Pyruvate dehydrogenase E1 compon…
KL11168|SC|contig000001	Prodigal:2.60	CDS	618989	620701	.	+	0	ID=KL11168_00579;eC_number=6.1.1.15;gene=proS;inference=ab initio prediction:Prodigal:2.60,similar to AA sequence:RefSeq:YP_002001983.1,similar to AA sequence:UniProtKB:Q3KH16,protein motif:CLUSTERS:PRK09194,protein motif:Cdd:COG0442,protein motif:TIGRFAMs:TIGR00409,protein motif:Pfam:PF00587.19;locus_tag=KL11168_00579;product=prolyl-tRNA synthetase,Proline--tRNA ligase,prolyl-tRNA synthetase,Pro…
KL11168|SC|contig000001	Prodigal:2.60	CDS	620764	621420	.	+	0	ID=KL11168_00580;gene=ycgM;inference=ab initio prediction:Prodigal:2.60,similar to AA sequence:RefSeq:YP_003083355.1,similar to AA sequence:UniProtKB:P76004,protein motif:CLUSTERS:PRK10691,protein motif:Cdd:COG0179,protein motif:TIGRFAMs:TIGR02303,protein motif:Pfam:PF01557.12;locus_tag=KL11168_00580;product=putative hydrolase,hypothetical protein,hypothetical protein,2-keto-4-pentenoate hydratas…
KL11168|SC|contig000001	Prodigal:2.60	CDS	621430	621885	.	-	0	ID=KL11168_00581;eC_number=3.1.-.-;gene=yqgF;inference=ab initio prediction:Prodigal:2.60,similar to AA sequence:RefSeq:YP_207713.1,similar to AA sequence:UniProtKB:P0A8I1,protein motif:CLUSTERS:PRK00109,protein motif:TIGRFAMs:TIGR00250,protein motif:Pfam:PF03652.9;locus_tag=KL11168_00581;product=Holliday junction resolvase-like protein,Putative Holliday junction resolvase,Holliday junction resol…
KL11168|SC|contig000001	Prodigal:2.60	CDS	621878	622426	.	-	0	ID=KL11168_00582;inference=ab initio prediction:Prodigal:2.60,similar to AA sequence:UniProtKB:Q8EBZ9,protein motif:CLUSTERS:PRK00228,protein motif:Pfam:PF02622.9;locus_tag=KL11168_00582;product=hypothetical protein,hypothetical protein,Uncharacterized ACR%2C COG1678;protein_id=gnl|SC|KL11168_00582
KL11168|SC|contig000001	Prodigal:2.60	CDS	622428	622988	.	-	0	ID=KL11168_00583;inference=ab initio prediction:Prodigal:2.60,similar to AA sequence:RefSeq:YP_002001979.1,protein motif:CLUSTERS:PRK10756,protein motif:Cdd:COG3045,protein motif:Pfam:PF05981.6;locus_tag=KL11168_00583;product=CreA protein,hypothetical protein,Uncharacterized protein conserved in bacteria,CreA protein;protein_id=gnl|SC|KL11168_00583
KL11168|SC|contig000001	Prodigal:2.60	CDS	623316	625121	.	+	0	ID=KL11168_00584;inference=ab initio prediction:Prodigal:2.60,similar to AA sequence:RefSeq:YP_005878439.1,similar to AA sequence:UniProtKB:Q9JZ20,protein motif:CLUSTERS:PRK11637,protein motif:Cdd:COG4942,protein motif:Pfam:PF01551.1;locus_tag=KL11168_00584;product=putative metallopeptidase,hypothetical protein,AmiB activator,Membrane-bound metallopeptidase,Peptidase family M23;protein_id=gnl|SC|…
KL11168|SC|contig000001	Prodigal:2.60	CDS	625248	626732	.	+	0	ID=KL11168_00585;eC_number=3.4.21.102;gene=ctpB;inference=ab initio prediction:Prodigal:2.60,similar to AA sequence:RefSeq:YP_001599375.1,similar to AA sequence:UniProtKB:O35002,protein motif:CLUSTERS:PRK11186,protein motif:Cdd:COG3975,protein motif:TIGRFAMs:TIGR03900,protein motif:Pfam:PF03572.1;locus_tag=KL11168_00585;product=carboxy-terminal processing protease,Carboxy-terminal processing prot…
KL11168|SC|contig000001	Prodigal:2.60	CDS	626989	629088	.	+	0	ID=KL11168_00586;gene=uvrB;inference=ab initio prediction:Prodigal:2.60,similar to AA sequence:RefSeq:YP_001599374.1,similar to AA sequence:UniProtKB:P0A8F8,protein motif:CLUSTERS:PRK05298,protein motif:Cdd:COG4098,protein motif:TIGRFAMs:TIGR00631,protein motif:Pfam:PF12344.2;locus_tag=KL11168_00586;product=excinuclease ABC subunit B,Excinuclease ABC subunit B,excinuclease ABC subunit B,Superfami…
KL11168|SC|contig000001	Prodigal:2.60	CDS	629144	629821	.	-	0	ID=KL11168_00587;inference=ab initio prediction:Prodigal:2.60,similar to AA sequence:RefSeq:YP_005897674.1,protein motif:Cdd:COG3676,protein motif:Pfam:PF12762.1;locus_tag=KL11168_00587;product=putative insertion element transposase,Transposase and inactivated derivatives,ISXO2-like transposase domain;protein_id=gnl|SC|KL11168_00587
KL11168|SC|contig000001	Prodigal:2.60	CDS	629957	630760	.	+	0	ID=KL11168_00588;inference=ab initio prediction:Prodigal:2.60;locus_tag=KL11168_00588;product=hypothetical protein;protein_id=gnl|SC|KL11168_00588
KL11168|SC|contig000001	Prodigal:2.60	CDS	630772	630990	.	+	0	ID=KL11168_00589;inference=ab initio prediction:Prodigal:2.60;locus_tag=KL11168_00589;product=hypothetical protein;protein_id=gnl|SC|KL11168_00589
KL11168|SC|contig000001	Prodigal:2.60	CDS	630987	631478	.	+	0	ID=KL11168_00590;inference=ab initio prediction:Prodigal:2.60,similar to AA sequence:RefSeq:YP_003083463.1,protein motif:Cdd:COG1943,protein motif:Pfam:PF01797.10;locus_tag=KL11168_00590;product=putative type I restriction-modification system DNA methylase,Transposase and inactivated derivatives,Transposase IS200 like;protein_id=gnl|SC|KL11168_00590
KL11168|SC|contig000001	Prodigal:2.60	CDS	632170	632886	.	-	0	ID=KL11168_00591;eC_number=2.1.1.33,2.1.1.33;gene=trmB;inference=ab initio prediction:Prodigal:2.60,similar to AA sequence:RefSeq:YP_207720.1,similar to AA sequence:UniProtKB:P44648,protein motif:CLUSTERS:PRK00121,protein motif:TIGRFAMs:TIGR00091,protein motif:Pfam:PF02390.11;locus_tag=KL11168_00591;product=tRNA (guanine-N(7)-)-methyltransferase,tRNA (guanine-N(7)-)-methyltransferase,tRNA (guanin…
KL11168|SC|contig000001	Prodigal:2.60	CDS	633008	634411	.	-	0	ID=KL11168_00592;inference=ab initio prediction:Prodigal:2.60,similar to AA sequence:RefSeq:YP_005901898.1,similar to AA sequence:UniProtKB:Q9JZ25,protein motif:Pfam:PF08238.6;locus_tag=KL11168_00592;product=sel1 repeat protein,hypothetical protein,Sel1 repeat;protein_id=gnl|SC|KL11168_00592
KL11168|SC|contig000001	Prodigal:2.60	CDS	634633	636519	.	-	0	ID=KL11168_00593;gene=uvrC;inference=ab initio prediction:Prodigal:2.60,similar to AA sequence:RefSeq:YP_207721.1,similar to AA sequence:UniProtKB:P0A8G0,protein motif:CLUSTERS:PRK00558,protein motif:Cdd:COG0322,protein motif:TIGRFAMs:TIGR00194,protein motif:Pfam:PF08459.5;locus_tag=KL11168_00593;product=excinuclease ABC subunit C,Excinuclease ABC subunit C,excinuclease ABC subunit C,Nuclease sub…
KL11168|SC|contig000001	Prodigal:2.60	CDS	636574	638736	.	-	0	ID=KL11168_00594;eC_number=3.6.3.-;gene=copA_1;inference=ab initio prediction:Prodigal:2.60,similar to AA sequence:RefSeq:YP_001599370.1,similar to AA sequence:UniProtKB:O32220,protein motif:CLUSTERS:PRK10671,protein motif:Cdd:COG4633,protein motif:TIGRFAMs:TIGR01525,protein motif:Pfam:PF00122.14;locus_tag=KL11168_00594;product=cation transporter E1-E2 family ATPase,Copper-exporting P-type ATPase…
KL11168|SC|contig000001	Prodigal:2.60	CDS	638875	639825	.	+	0	ID=KL11168_00595;eC_number=1.8.1.9,1.8.1.9;gene=trxB;inference=ab initio prediction:Prodigal:2.60,similar to AA sequence:RefSeq:YP_207723.1,similar to AA sequence:UniProtKB:P0A9P4,protein motif:CLUSTERS:PRK10262,protein motif:Cdd:COG3634,protein motif:TIGRFAMs:TIGR01292,protein motif:Pfam:PF07992.8;locus_tag=KL11168_00595;product=thioredoxin reductase,Thioredoxin reductase,thioredoxin reductase,A…
KL11168|SC|contig000001	Prodigal:2.60	CDS	639981	640349	.	+	0	ID=KL11168_00596;gene=rpsF;inference=ab initio prediction:Prodigal:2.60,similar to AA sequence:RefSeq:YP_207724.1,similar to AA sequence:UniProtKB:P02358,protein motif:CLUSTERS:PRK00453,protein motif:TIGRFAMs:TIGR00166,protein motif:Pfam:PF01250.11;locus_tag=KL11168_00596;product=30S ribosomal protein S6,30S ribosomal protein S6,30S ribosomal protein S6,ribosomal protein S6,Ribosomal protein S6;p…
KL11168|SC|contig000001	Prodigal:2.60	CDS	640659	640889	.	+	0	ID=KL11168_00597;gene=rpsR;inference=ab initio prediction:Prodigal:2.60,similar to AA sequence:RefSeq:YP_207726.1,similar to AA sequence:UniProtKB:P0A7T7,protein motif:CLUSTERS:PRK00391,protein motif:Cdd:COG0238,protein motif:TIGRFAMs:TIGR00165,protein motif:Pfam:PF01084.14;locus_tag=KL11168_00597;product=30S ribosomal protein S18,30S ribosomal protein S18,30S ribosomal protein S18,Ribosomal prot…
KL11168|SC|contig000001	Prodigal:2.60	CDS	640906	641358	.	+	0	ID=KL11168_00598;gene=rplI;inference=ab initio prediction:Prodigal:2.60,similar to AA sequence:RefSeq:YP_207727.1,similar to AA sequence:UniProtKB:P0A7R1,protein motif:CLUSTERS:PRK00137,protein motif:Cdd:COG0359,protein motif:TIGRFAMs:TIGR00158,protein motif:Pfam:PF03948.8;locus_tag=KL11168_00598;product=50S ribosomal protein L9,50S ribosomal protein L9,50S ribosomal protein L9,Ribosomal protein …
KL11168|SC|contig000001	Prodigal:2.60	CDS	642163	642969	.	-	0	ID=KL11168_00599;inference=ab initio prediction:Prodigal:2.60,protein motif:Pfam:PF01925.13;locus_tag=KL11168_00599;product=Sulfite exporter TauE/SafE;protein_id=gnl|SC|KL11168_00599
KL11168|SC|contig000001	Prodigal:2.60	CDS	642970	643716	.	-	0	ID=KL11168_00600;eC_number=2.7.8.24;gene=pcs;inference=ab initio prediction:Prodigal:2.60,similar to AA sequence:RefSeq:YP_207729.1,similar to AA sequence:UniProtKB:Q9KJY8,protein motif:Cdd:COG5050,protein motif:TIGRFAMs:TIGR00473,protein motif:Pfam:PF01066.15;locus_tag=KL11168_00600;product=phosphatidylserine synthase,Phosphatidylcholine synthase,sn-1%2C2-diacylglycerol ethanolamine- and choline…
KL11168|SC|contig000001	Prodigal:2.60	CDS	644300	644782	.	+	0	ID=KL11168_00601;inference=ab initio prediction:Prodigal:2.60;locus_tag=KL11168_00601;product=hypothetical protein;protein_id=gnl|SC|KL11168_00601
KL11168|SC|contig000001	Prodigal:2.60	CDS	644834	646045	.	-	0	ID=KL11168_00602;gene=pyrP;inference=ab initio prediction:Prodigal:2.60,similar to AA sequence:RefSeq:YP_002001954.1,similar to AA sequence:UniProtKB:P39766,protein motif:CLUSTERS:PRK10720,protein motif:TIGRFAMs:TIGR00801,protein motif:Pfam:PF00860.14;locus_tag=KL11168_00602;product=ABC transporter permease,Uracil transporter,uracil transporter,uracil-xanthine permease,Permease family;protein_id=…
KL11168|SC|contig000001	Prodigal:2.60	CDS	646268	648706	.	+	0	ID=KL11168_00603;gene=ftsK_1;inference=ab initio prediction:Prodigal:2.60,similar to AA sequence:RefSeq:YP_002001953.1,similar to AA sequence:UniProtKB:Q9I0M3,protein motif:CLUSTERS:PRK10263,protein motif:Cdd:COG1674,protein motif:TIGRFAMs:TIGR03928,protein motif:Pfam:PF01580.12;locus_tag=KL11168_00603;product=cell division protein FtsK,DNA translocase FtsK,DNA translocase FtsK,DNA segregation AT…
KL11168|SC|contig000001	Prodigal:2.60	CDS	648914	650224	.	+	0	ID=KL11168_00604;eC_number=5.2.1.8;gene=tig;inference=ab initio prediction:Prodigal:2.60,similar to AA sequence:RefSeq:YP_207734.1,similar to AA sequence:UniProtKB:Q9JZ37,protein motif:CLUSTERS:PRK01490,protein motif:Cdd:COG0544,protein motif:TIGRFAMs:TIGR00115,protein motif:Pfam:PF05697.7;locus_tag=KL11168_00604;product=trigger factor,Trigger factor,trigger factor,FKBP-type peptidyl-prolyl cis-t…
KL11168|SC|contig000001	Prodigal:2.60	CDS	650320	650934	.	+	0	ID=KL11168_00605;eC_number=3.4.21.92;gene=clpP;inference=ab initio prediction:Prodigal:2.60,similar to AA sequence:RefSeq:YP_002001950.1,similar to AA sequence:UniProtKB:Q3K9W9,protein motif:CLUSTERS:PRK00277,protein motif:TIGRFAMs:TIGR00493,protein motif:Pfam:PF00574.17;locus_tag=KL11168_00605;product=ATP-dependent Clp protease proteolytic subunit,ATP-dependent Clp protease proteolytic subunit,A…
KL11168|SC|contig000001	Prodigal:2.60	CDS	650991	652256	.	-	0	ID=KL11168_00606;eC_number=1.17.7.1,1.17.7.1;gene=ispG;inference=ab initio prediction:Prodigal:2.60,similar to AA sequence:RefSeq:YP_207736.1,similar to AA sequence:UniProtKB:Q84GJ3,protein motif:CLUSTERS:PRK00366,protein motif:TIGRFAMs:TIGR00612,protein motif:Pfam:PF04551.8;locus_tag=KL11168_00606;product=4-hydroxy-3-methylbut-2-en-1-yl diphosphate synthase,4-hydroxy-3-methylbut-2-en-1-yl diphos…
KL11168|SC|contig000001	Prodigal:2.60	CDS	652272	653033	.	-	0	ID=KL11168_00607;inference=ab initio prediction:Prodigal:2.60,similar to AA sequence:RefSeq:YP_975266.1,protein motif:CLUSTERS:PRK10370,protein motif:Cdd:COG3914,protein motif:TIGRFAMs:TIGR02521,protein motif:Pfam:PF00515.22;locus_tag=KL11168_00607;product=lipoprotein,formate-dependent nitrite reductase complex subunit NrfG,Predicted O-linked N-acetylglucosamine transferase%2C SPINDLY family,type…
KL11168|SC|contig000001	Prodigal:2.60	CDS	653036	654130	.	-	0	ID=KL11168_00608;eC_number=2.1.1.192;gene=rlmN;inference=ab initio prediction:Prodigal:2.60,similar to AA sequence:RefSeq:YP_005894088.1,similar to AA sequence:UniProtKB:P36979,protein motif:CLUSTERS:PRK11194,protein motif:TIGRFAMs:TIGR00048,protein motif:Pfam:PF04055.15;locus_tag=KL11168_00608;product=radical SAM enzyme%2C Cfr family,Ribosomal RNA large subunit methyltransferase N,ribosomal RNA …
KL11168|SC|contig000001	Prodigal:2.60	CDS	654273	654698	.	-	0	ID=KL11168_00609;eC_number=2.7.4.6;gene=ndk;inference=ab initio prediction:Prodigal:2.60,similar to AA sequence:RefSeq:YP_002001945.1,similar to AA sequence:UniProtKB:P15266,protein motif:CLUSTERS:PRK00668,protein motif:Cdd:COG0105,protein motif:Pfam:PF00334.13;locus_tag=KL11168_00609;product=nucleoside diphosphate kinase,Nucleoside diphosphate kinase,mulitfunctional nucleoside diphosphate kinase…
KL11168|SC|contig000001	Prodigal:2.60	CDS	654757	655908	.	-	0	ID=KL11168_00610;gene=yhcM;inference=ab initio prediction:Prodigal:2.60,similar to AA sequence:RefSeq:YP_002001944.1,similar to AA sequence:UniProtKB:P64612,protein motif:CLUSTERS:PRK08939,protein motif:Cdd:COG1484,protein motif:Pfam:PF03969.10;locus_tag=KL11168_00610;product=Nucleotide-binding protein,hypothetical protein,primosomal protein DnaI,DNA replication protein,AFG1-like ATPase;protein_i…
KL11168|SC|contig000001	Prodigal:2.60	CDS	656300	657127	.	-	0	ID=KL11168_00611;eC_number=3.1.2.12;inference=ab initio prediction:Prodigal:2.60,similar to AA sequence:RefSeq:YP_002001943.1,similar to AA sequence:UniProtKB:P44556,protein motif:Cdd:COG2819,protein motif:TIGRFAMs:TIGR02821,protein motif:Pfam:PF00756.14;locus_tag=KL11168_00611;product=putative esterase,S-formylglutathione hydrolase,Predicted hydrolase of the alpha/beta superfamily,S-formylglutat…
KL11168|SC|contig000001	Prodigal:2.60	CDS	657136	658272	.	-	0	ID=KL11168_00612;eC_number=1.1.1.1,1.1.1.284;gene=adhC;inference=ab initio prediction:Prodigal:2.60,similar to AA sequence:RefSeq:YP_004048727.1,similar to AA sequence:UniProtKB:P25437,protein motif:CLUSTERS:PRK13771,protein motif:Cdd:COG0115,protein motif:TIGRFAMs:TIGR02818,protein motif:Pfam:PF08240.6;locus_tag=KL11168_00612;product=alcohol dehydrogenase,S-(hydroxymethyl)glutathione dehydrogena…
KL11168|SC|contig000001	Prodigal:2.60	CDS	658393	658800	.	+	0	ID=KL11168_00613;gene=adhR;inference=ab initio prediction:Prodigal:2.60,similar to AA sequence:RefSeq:YP_207742.1,similar to AA sequence:UniProtKB:O06008,protein motif:CLUSTERS:PRK09514,protein motif:Cdd:COG4978,protein motif:TIGRFAMs:TIGR02043,protein motif:Pfam:PF00376.17;locus_tag=KL11168_00613;product=MerR family transcriptional regulator,HTH-type transcriptional regulator AdhR,zinc-responsiv…
KL11168|SC|contig000001	Prodigal:2.60	CDS	659000	659314	.	-	0	ID=KL11168_00614;gene=hip;inference=ab initio prediction:Prodigal:2.60,similar to AA sequence:RefSeq:YP_004048725.1,similar to AA sequence:UniProtKB:P0A6Y1,protein motif:CLUSTERS:PRK00199,protein motif:TIGRFAMs:TIGR00988,protein motif:Pfam:PF00216.15;locus_tag=KL11168_00614;product=integration host factor beta-subunit,Integration host factor subunit beta,integration host factor subunit beta,integ…
KL11168|SC|contig000001	Prodigal:2.60	CDS	659325	661010	.	-	0	ID=KL11168_00615;gene=rpsA;inference=ab initio prediction:Prodigal:2.60,similar to AA sequence:RefSeq:YP_004048724.1,similar to AA sequence:UniProtKB:Q9JZ44,protein motif:CLUSTERS:PRK06299,protein motif:Cdd:COG0283,protein motif:TIGRFAMs:TIGR00717,protein motif:Pfam:PF00575.17;locus_tag=KL11168_00615;product=30S ribosomal protein S1,30S ribosomal protein S1,30S ribosomal protein S1,Cytidylate kin…
KL11168|SC|contig000001	Prodigal:2.60	CDS	661165	661821	.	-	0	ID=KL11168_00616;eC_number=2.7.4.25;gene=cmk;inference=ab initio prediction:Prodigal:2.60,similar to AA sequence:RefSeq:YP_207745.1,similar to AA sequence:UniProtKB:P0A6I0,protein motif:CLUSTERS:PRK11860,protein motif:Cdd:COG0283,protein motif:TIGRFAMs:TIGR00017,protein motif:Pfam:PF02224.12;locus_tag=KL11168_00616;product=cytidylate kinase,Cytidylate kinase,bifunctional 3-phosphoshikimate 1-carb…
KL11168|SC|contig000001	Prodigal:2.60	CDS	662065	662235	.	-	0	ID=KL11168_00617;inference=ab initio prediction:Prodigal:2.60,similar to AA sequence:RefSeq:YP_207746.1;locus_tag=KL11168_00617;product=sodium-dependent transport protein;protein_id=gnl|SC|KL11168_00617
KL11168|SC|contig000001	Prodigal:2.60	CDS	662229	662873	.	-	0	ID=KL11168_00618;inference=ab initio prediction:Prodigal:2.60,similar to AA sequence:RefSeq:YP_207746.1,protein motif:Cdd:COG0733,protein motif:Pfam:PF00209.12;locus_tag=KL11168_00618;product=sodium-dependent transport protein,Na+-dependent transporters of the SNF family,Sodium:neurotransmitter symporter family;protein_id=gnl|SC|KL11168_00618
KL11168|SC|contig000001	Prodigal:2.60	CDS	663076	663321	.	-	0	ID=KL11168_00619;inference=ab initio prediction:Prodigal:2.60,similar to AA sequence:RefSeq:YP_207746.1,protein motif:Cdd:COG0733;locus_tag=KL11168_00619;product=sodium-dependent transport protein,Na+-dependent transporters of the SNF family;protein_id=gnl|SC|KL11168_00619
KL11168|SC|contig000001	Prodigal:2.60	CDS	663679	663825	.	+	0	ID=KL11168_00620;inference=ab initio prediction:Prodigal:2.60;locus_tag=KL11168_00620;product=hypothetical protein;protein_id=gnl|SC|KL11168_00620
KL11168|SC|contig000001	Prodigal:2.60	CDS	663904	664596	.	-	0	ID=KL11168_00621;eC_number=5.4.99.19;gene=rsuA;inference=ab initio prediction:Prodigal:2.60,similar to AA sequence:RefSeq:YP_001599342.1,similar to AA sequence:UniProtKB:P0AA43,protein motif:CLUSTERS:PRK10839,protein motif:TIGRFAMs:TIGR00093,protein motif:Pfam:PF00849.16;locus_tag=KL11168_00621;product=ribosomal small subunit pseudouridine synthase A,Ribosomal small subunit pseudouridine synthase…
KL11168|SC|contig000001	Prodigal:2.60	CDS	664664	666640	.	-	0	ID=KL11168_00622;eC_number=4.2.2.-;gene=mltD;inference=ab initio prediction:Prodigal:2.60,similar to AA sequence:RefSeq:YP_207748.1,similar to AA sequence:UniProtKB:P0AEZ7,protein motif:CLUSTERS:PRK10783,protein motif:TIGRFAMs:TIGR02899,protein motif:Pfam:PF01476.14;locus_tag=KL11168_00622;product=murein transglycosylase/nitrite reductase transcriptional regulator,Membrane-bound lytic murein tran…
KL11168|SC|contig000001	Prodigal:2.60	CDS	666819	667484	.	+	0	ID=KL11168_00623;inference=ab initio prediction:Prodigal:2.60,similar to AA sequence:RefSeq:YP_005878474.1;locus_tag=KL11168_00623;product=putative methyltransferase;protein_id=gnl|SC|KL11168_00623
KL11168|SC|contig000001	Prodigal:2.60	CDS	667536	668363	.	+	0	ID=KL11168_00624;eC_number=3.2.2.23;gene=mutM;inference=ab initio prediction:Prodigal:2.60,similar to AA sequence:RefSeq:YP_002001931.1,similar to AA sequence:UniProtKB:P05523,protein motif:CLUSTERS:PRK01103,protein motif:TIGRFAMs:TIGR00577,protein motif:Pfam:PF06831.8;locus_tag=KL11168_00624;product=formamidopyrimidine-DNA glycosylase,Formamidopyrimidine-DNA glycosylase,formamidopyrimidine/5-for…
KL11168|SC|contig000001	Prodigal:2.60	CDS	668451	669218	.	+	0	ID=KL11168_00625;eC_number=2.3.1.51,2.3.1.51;gene=plsC_1;inference=ab initio prediction:Prodigal:2.60,similar to AA sequence:RefSeq:YP_207751.1,similar to AA sequence:UniProtKB:P26647,protein motif:CLUSTERS:PRK15018,protein motif:TIGRFAMs:TIGR00530,protein motif:Pfam:PF01553.15;locus_tag=KL11168_00625;product=1-acyl-SN-glycerol-3-phosphate acyltransferase,1-acyl-sn-glycerol-3-phosphate acyltransf…
KL11168|SC|contig000001	Prodigal:2.60	CDS	669529	669855	.	-	0	ID=KL11168_00626;inference=ab initio prediction:Prodigal:2.60;locus_tag=KL11168_00626;product=hypothetical protein;protein_id=gnl|SC|KL11168_00626
KL11168|SC|contig000001	Prodigal:2.60	CDS	670369	672648	.	+	0	ID=KL11168_00627;eC_number=1.17.4.1;gene=nrdA;inference=ab initio prediction:Prodigal:2.60,similar to AA sequence:RefSeq:YP_002001927.1,similar to AA sequence:UniProtKB:P00452,protein motif:CLUSTERS:PRK09103,protein motif:TIGRFAMs:TIGR02506,protein motif:Pfam:PF02867.1;locus_tag=KL11168_00627;product=ribonucleotide-diphosphate reductase subunit alpha,Ribonucleoside-diphosphate reductase 1 subunit…
KL11168|SC|contig000001	Prodigal:2.60	CDS	672614	673594	.	+	0	ID=KL11168_00628;inference=ab initio prediction:Prodigal:2.60,similar to AA sequence:RefSeq:YP_003083314.1,protein motif:Cdd:COG4823,protein motif:Pfam:PF07751.5;locus_tag=KL11168_00628;product=putative abortive infection bacteriophage resistance protein,Abortive infection bacteriophage resistance protein,Abi-like protein;protein_id=gnl|SC|KL11168_00628
KL11168|SC|contig000001	Prodigal:2.60	CDS	673787	674941	.	+	0	ID=KL11168_00629;eC_number=1.17.4.1;gene=nrdB;inference=ab initio prediction:Prodigal:2.60,similar to AA sequence:RefSeq:YP_001599332.1,similar to AA sequence:UniProtKB:P69924,protein motif:CLUSTERS:PRK09101,protein motif:Cdd:COG0208,protein motif:TIGRFAMs:TIGR04171,protein motif:Pfam:PF00268.15;locus_tag=KL11168_00629;product=ribonucleotide-diphosphate reductase subunit beta,Ribonucleoside-dipho…
KL11168|SC|contig000001	Prodigal:2.60	CDS	675139	675429	.	+	0	ID=KL11168_00630;gene=ycbX;inference=ab initio prediction:Prodigal:2.60,similar to AA sequence:RefSeq:YP_001599331.1,similar to AA sequence:UniProtKB:P75863,protein motif:CLUSTERS:PRK10713,protein motif:Cdd:COG3217,protein motif:Pfam:PF00111.21;locus_tag=KL11168_00630;product=iron-sulfur binding protein,hypothetical protein,2Fe-2S ferredoxin YfaE,Uncharacterized Fe-S protein,2Fe-2S iron-sulfur cl…
KL11168|SC|contig000001	Prodigal:2.60	CDS	675470	675748	.	-	0	ID=KL11168_00631;gene=ftsB;inference=ab initio prediction:Prodigal:2.60,similar to AA sequence:RefSeq:YP_002001924.1,similar to AA sequence:UniProtKB:P0A6S5,protein motif:CLUSTERS:PRK00888,protein motif:Pfam:PF04977.9;locus_tag=KL11168_00631;product=Cell division protein ftsB-like protein,Cell division protein FtsB,cell division protein FtsB,Septum formation initiator;protein_id=gnl|SC|KL11168_00…
KL11168|SC|contig000001	Prodigal:2.60	CDS	675762	677048	.	-	0	ID=KL11168_00632;eC_number=4.2.1.11,4.2.1.11;gene=eno;inference=ab initio prediction:Prodigal:2.60,similar to AA sequence:RefSeq:YP_207757.1,similar to AA sequence:UniProtKB:P37869,protein motif:CLUSTERS:PRK00077,protein motif:Cdd:COG4948,protein motif:TIGRFAMs:TIGR01060,protein motif:Pfam:PF00113.1;locus_tag=KL11168_00632;product=phosphopyruvate hydratase,Enolase,enolase,L-alanine-DL-glutamate e…
KL11168|SC|contig000001	Prodigal:2.60	CDS	677095	677535	.	-	0	ID=KL11168_00633;inference=ab initio prediction:Prodigal:2.60;locus_tag=KL11168_00633;product=hypothetical protein;protein_id=gnl|SC|KL11168_00633
KL11168|SC|contig000001	Prodigal:2.60	CDS	677550	678392	.	-	0	ID=KL11168_00634;eC_number=2.5.1.55,2.5.1.55;gene=kdsA;inference=ab initio prediction:Prodigal:2.60,similar to AA sequence:RefSeq:YP_207759.1,similar to AA sequence:UniProtKB:Q9JZ55,protein motif:CLUSTERS:PRK12457,protein motif:Cdd:COG2877,protein motif:TIGRFAMs:TIGR01362,protein motif:Pfam:PF00793.14;locus_tag=KL11168_00634;product=2-dehydro-3-deoxyphosphooctonate aldolase,2-dehydro-3-deoxyphosp…
KL11168|SC|contig000001	Prodigal:2.60	CDS	678414	678797	.	-	0	ID=KL11168_00635;eC_number=4.1.1.11;gene=panD;inference=ab initio prediction:Prodigal:2.60,similar to AA sequence:RefSeq:YP_001599326.1,similar to AA sequence:UniProtKB:A1KUB3,protein motif:CLUSTERS:PRK05449,protein motif:TIGRFAMs:TIGR00223,protein motif:Pfam:PF02261.1;locus_tag=KL11168_00635;product=aspartate alpha-decarboxylase,Aspartate 1-decarboxylase precursor,aspartate alpha-decarboxylase,a…
KL11168|SC|contig000001	Prodigal:2.60	CDS	678946	682863	.	-	0	ID=KL11168_00636;eC_number=3.6.1.-,3.6.4.-;gene=mfd;inference=ab initio prediction:Prodigal:2.60,similar to AA sequence:RefSeq:YP_005897635.1,similar to AA sequence:UniProtKB:P30958,protein motif:CLUSTERS:PRK10689,protein motif:Cdd:COG4098,protein motif:TIGRFAMs:TIGR00580,protein motif:Pfam:PF02559.10;locus_tag=KL11168_00636;product=transcription-repair coupling factor,Transcription-repair-coupli…
KL11168|SC|contig000001	Prodigal:2.60	CDS	683048	684475	.	+	0	ID=KL11168_00637;inference=ab initio prediction:Prodigal:2.60,similar to AA sequence:RefSeq:YP_207764.1,protein motif:CLUSTERS:PRK12341,protein motif:Pfam:PF00441.1;locus_tag=KL11168_00637;product=oxidoreductase,putative acyl-CoA dehydrogenase,Acyl-CoA dehydrogenase%2C C-terminal domain;protein_id=gnl|SC|KL11168_00637
KL11168|SC|contig000001	Prodigal:2.60	CDS	684678	685787	.	+	0	ID=KL11168_00638;eC_number=3.2.1.-,4.2.2.-;gene=mltB;inference=ab initio prediction:Prodigal:2.60,similar to AA sequence:RefSeq:YP_005892008.1,similar to AA sequence:UniProtKB:P41052,protein motif:CLUSTERS:PRK10760,protein motif:TIGRFAMs:TIGR02282;locus_tag=KL11168_00638;product=membrane-bound lytic murein transglycosylase B,Membrane-bound lytic murein transglycosylase B precursor,murein hydrolas…
KL11168|SC|contig000001	Prodigal:2.60	CDS	685820	686473	.	-	0	ID=KL11168_00639;inference=ab initio prediction:Prodigal:2.60,similar to AA sequence:RefSeq:YP_001598401.1,protein motif:Cdd:COG3676,protein motif:Pfam:PF12762.1;locus_tag=KL11168_00639;product=insertion element IS1016 transposase,Transposase and inactivated derivatives,ISXO2-like transposase domain;protein_id=gnl|SC|KL11168_00639
KL11168|SC|contig000001	Prodigal:2.60	CDS	686631	688637	.	-	0	ID=KL11168_00640;inference=ab initio prediction:Prodigal:2.60,similar to AA sequence:RefSeq:YP_207767.1,protein motif:Cdd:COG4389,protein motif:Pfam:PF10136.3;locus_tag=KL11168_00640;product=site-specific recombinase,Site-specific recombinase,Site-specific recombinase;protein_id=gnl|SC|KL11168_00640
KL11168|SC|contig000001	Prodigal:2.60	CDS	688926	690953	.	+	0	ID=KL11168_00641;gene=betP;inference=ab initio prediction:Prodigal:2.60,similar to AA sequence:RefSeq:YP_004048699.1,similar to AA sequence:UniProtKB:P54582,protein motif:CLUSTERS:PRK09928,protein motif:Cdd:COG0237,protein motif:TIGRFAMs:TIGR00842,protein motif:Pfam:PF02028.11;locus_tag=KL11168_00641;product=transmembrane transport protein BCCT family,Glycine betaine transporter BetP,choline tran…
KL11168|SC|contig000001	Prodigal:2.60	CDS	690959	691048	.	-	0	ID=KL11168_00642;inference=ab initio prediction:Prodigal:2.60;locus_tag=KL11168_00642;product=hypothetical protein;protein_id=gnl|SC|KL11168_00642
KL11168|SC|contig000001	Prodigal:2.60	CDS	691045	692598	.	-	0	ID=KL11168_00643;eC_number=2.3.1.86,6.2.1.3;gene=fadD_2;inference=ab initio prediction:Prodigal:2.60,similar to AA sequence:RefSeq:YP_975236.1,similar to AA sequence:UniProtKB:P69451,protein motif:CLUSTERS:PRK06187,protein motif:Cdd:COG4340,protein motif:TIGRFAMs:TIGR03098,protein motif:Pfam:PF00501.22;locus_tag=KL11168_00643;product=long-chain-fatty-acid--CoA ligase,Long-chain-fatty-acid--CoA li…
KL11168|SC|contig000001	Prodigal:2.60	CDS	692885	694078	.	-	0	ID=KL11168_00644;inference=ab initio prediction:Prodigal:2.60,similar to AA sequence:RefSeq:YP_002002025.1,protein motif:Pfam:PF00657.1;locus_tag=KL11168_00644;product=Periplasmic protein,GDSL-like Lipase/Acylhydrolase;protein_id=gnl|SC|KL11168_00644
KL11168|SC|contig000001	Prodigal:2.60	CDS	694075	695061	.	-	0	ID=KL11168_00645;inference=ab initio prediction:Prodigal:2.60,similar to AA sequence:RefSeq:YP_002002024.1,protein motif:Pfam:PF04311.7;locus_tag=KL11168_00645;product=protein PacB,Protein of unknown function (DUF459);protein_id=gnl|SC|KL11168_00645
KL11168|SC|contig000001	Prodigal:2.60	CDS	695072	696508	.	-	0	ID=KL11168_00646;gene=dltB;inference=ab initio prediction:Prodigal:2.60,similar to AA sequence:RefSeq:YP_207684.1,similar to AA sequence:UniProtKB:P39580,protein motif:Cdd:COG5202,protein motif:TIGRFAMs:TIGR04091,protein motif:Pfam:PF03062.13;locus_tag=KL11168_00646;product=alginate O-acetylation - like protein,hypothetical protein,Predicted membrane protein,D-alanyl-lipoteichoic acid biosynthesi…
KL11168|SC|contig000001	Prodigal:2.60	CDS	697139	697351	.	+	0	ID=KL11168_00647;inference=ab initio prediction:Prodigal:2.60,similar to AA sequence:RefSeq:YP_005897644.1,similar to AA sequence:UniProtKB:P43979,protein motif:CLUSTERS:PRK13748,protein motif:Cdd:COG2608,protein motif:TIGRFAMs:TIGR02052,protein motif:Pfam:PF00403.20;locus_tag=KL11168_00647;product=mercuric transport family protein,hypothetical protein,putative mercuric reductase,Copper chaperone…
KL11168|SC|contig000001	Prodigal:2.60	CDS	697499	699082	.	+	0	ID=KL11168_00648;inference=ab initio prediction:Prodigal:2.60,similar to AA sequence:RefSeq:YP_005895680.1,protein motif:CLUSTERS:PRK00121,protein motif:TIGRFAMs:TIGR00091,protein motif:Pfam:PF10119.3;locus_tag=KL11168_00648;product=methyltransferase domain protein,tRNA (guanine-N(7)-)-methyltransferase,tRNA (guanine-N(7)-)-methyltransferase,Predicted methyltransferase regulatory domain;protein_i…
KL11168|SC|contig000001	Prodigal:2.60	CDS	699164	700261	.	+	0	ID=KL11168_00649;inference=ab initio prediction:Prodigal:2.60;locus_tag=KL11168_00649;product=hypothetical protein;protein_id=gnl|SC|KL11168_00649
KL11168|SC|contig000001	Prodigal:2.60	CDS	700375	701490	.	+	0	ID=KL11168_00650;eC_number=2.7.1.31,2.7.1.31;gene=glxK;inference=ab initio prediction:Prodigal:2.60,similar to AA sequence:RefSeq:YP_005878499.1,similar to AA sequence:UniProtKB:P57098,protein motif:CLUSTERS:PRK09932,protein motif:TIGRFAMs:TIGR00045,protein motif:Pfam:PF02595.9;locus_tag=KL11168_00650;product=glycerate kinase,Glycerate kinase,glycerate kinase II,glycerate kinase,Glycerate kinase …
KL11168|SC|contig000001	Prodigal:2.60	CDS	701513	701935	.	+	0	ID=KL11168_00651;eC_number=3.1.3.48;gene=yfkJ;inference=ab initio prediction:Prodigal:2.60,similar to AA sequence:RefSeq:YP_002002013.1,similar to AA sequence:UniProtKB:O35016,protein motif:CLUSTERS:PRK11391,protein motif:Cdd:COG0394,protein motif:TIGRFAMs:TIGR02689,protein motif:Pfam:PF01451.15;locus_tag=KL11168_00651;product=Low molecular weight protein tyrosine-phosphatase,Low molecular weight…
KL11168|SC|contig000001	Prodigal:2.60	CDS	702131	702607	.	+	0	ID=KL11168_00652;gene=zur;inference=ab initio prediction:Prodigal:2.60,similar to AA sequence:RefSeq:YP_003083291.1,similar to AA sequence:UniProtKB:P0AC51,protein motif:CLUSTERS:PRK11639;locus_tag=KL11168_00652;product=putative cation uptake regulator,Zinc uptake regulation protein,zinc uptake transcriptional repressor;protein_id=gnl|SC|KL11168_00652
KL11168|SC|contig000001	Prodigal:2.60	CDS	702595	703521	.	+	0	ID=KL11168_00653;gene=yjiA;inference=ab initio prediction:Prodigal:2.60,similar to AA sequence:RefSeq:YP_002002011.1,similar to AA sequence:UniProtKB:P24203,protein motif:CLUSTERS:PRK11537,protein motif:TIGRFAMs:TIGR02475,protein motif:Pfam:PF02492.13;locus_tag=KL11168_00653;product=CobW-like protein,Uncharacterized GTP-binding protein YjiA,putative GTP-binding protein YjiA,cobalamin biosynthesis…
KL11168|SC|contig000001	Prodigal:2.60	CDS	703586	704143	.	+	0	ID=KL11168_00654;eC_number=5.2.1.8,5.2.1.8;gene=ppiA;inference=ab initio prediction:Prodigal:2.60,similar to AA sequence:RefSeq:YP_207690.1,similar to AA sequence:UniProtKB:P0AFL3,protein motif:CLUSTERS:PRK10903,protein motif:Pfam:PF00160.15;locus_tag=KL11168_00654;product=peptidyl-prolyl cis-trans isomerase A,Peptidyl-prolyl cis-trans isomerase A precursor,peptidyl-prolyl cis-trans isomerase A (…
KL11168|SC|contig000001	Prodigal:2.60	CDS	704378	705337	.	-	0	ID=KL11168_00655;gene=ttcA;inference=ab initio prediction:Prodigal:2.60,similar to AA sequence:RefSeq:YP_207693.1,similar to AA sequence:UniProtKB:Q9JZJ6,protein motif:CLUSTERS:PRK10696,protein motif:Cdd:COG0037,protein motif:TIGRFAMs:TIGR02432,protein motif:Pfam:PF01171.14;locus_tag=KL11168_00655;product=C32 tRNA thiolase,tRNA 2-thiocytidine biosynthesis protein TtcA,tRNA 2-thiocytidine biosynth…
KL11168|SC|contig000001	Prodigal:2.60	CDS	705435	706301	.	-	0	ID=KL11168_00656;gene=ygfZ;inference=ab initio prediction:Prodigal:2.60,similar to AA sequence:RefSeq:YP_005878506.1,similar to AA sequence:UniProtKB:P0ADE8,protein motif:CLUSTERS:PRK09559,protein motif:Cdd:COG0404,protein motif:TIGRFAMs:TIGR03317,protein motif:Pfam:PF01571.15;locus_tag=KL11168_00656;product=putative aminomethyl transferase,tRNA-modifying protein ygfZ,putative global regulator,Gl…
KL11168|SC|contig000001	Prodigal:2.60	CDS	706333	706695	.	-	0	ID=KL11168_00657;eC_number=3.5.4.-;gene=yabJ;inference=ab initio prediction:Prodigal:2.60,similar to AA sequence:RefSeq:YP_004048681.1,similar to AA sequence:UniProtKB:P37552,protein motif:TIGRFAMs:TIGR00004,protein motif:Pfam:PF01042.15;locus_tag=KL11168_00657;product=endoribonuclease L-PSP,Enamine/imine deaminase,putative endoribonuclease L-PSP,Endoribonuclease L-PSP;protein_id=gnl|SC|KL11168_0…
KL11168|SC|contig000001	Prodigal:2.60	CDS	706770	707249	.	+	0	ID=KL11168_00658;gene=ybaK;inference=ab initio prediction:Prodigal:2.60,similar to AA sequence:RefSeq:YP_004048680.1,similar to AA sequence:UniProtKB:P0AAR3,protein motif:CLUSTERS:PRK10670,protein motif:Cdd:COG0344,protein motif:TIGRFAMs:TIGR00011,protein motif:Pfam:PF04073.9;locus_tag=KL11168_00658;product=YbaK/prolyl-tRNA synthetase associated domain-containing protein,Cys-tRNA(Pro)/Cys-tRNA(Cy…
KL11168|SC|contig000001	Prodigal:2.60	CDS	707272	707994	.	+	0	ID=KL11168_00659;gene=dnaJ_1;inference=ab initio prediction:Prodigal:2.60,similar to AA sequence:RefSeq:YP_003083284.1,similar to AA sequence:UniProtKB:Q6RSN5,protein motif:CLUSTERS:PRK10767,protein motif:Cdd:COG3671,protein motif:TIGRFAMs:TIGR02349,protein motif:Pfam:PF00226.25;locus_tag=KL11168_00659;product=molecuar chaperone DnaJ,Chaperone protein DnaJ,chaperone protein DnaJ,Predicted membran…
KL11168|SC|contig000001	Prodigal:2.60	CDS	707996	708871	.	+	0	ID=KL11168_00660;inference=ab initio prediction:Prodigal:2.60,similar to AA sequence:RefSeq:YP_002002002.1,protein motif:Pfam:PF00892.14;locus_tag=KL11168_00660;product=membrane protein,EamA-like transporter family;protein_id=gnl|SC|KL11168_00660
KL11168|SC|contig000001	Prodigal:2.60	CDS	708943	710340	.	-	0	ID=KL11168_00661;eC_number=4.3.1.1;gene=aspA;inference=ab initio prediction:Prodigal:2.60,similar to AA sequence:RefSeq:YP_002001997.1,similar to AA sequence:UniProtKB:P0AC38,protein motif:CLUSTERS:PRK12273,protein motif:Cdd:COG0114,protein motif:TIGRFAMs:TIGR00839,protein motif:Pfam:PF00206.1;locus_tag=KL11168_00661;product=aspartate ammonia-lyase,Aspartate ammonia-lyase,aspartate ammonia-lyase,…
KL11168|SC|contig000001	Prodigal:2.60	CDS	710801	711364	.	-	0	ID=KL11168_00662;gene=yceI;inference=ab initio prediction:Prodigal:2.60,similar to AA sequence:RefSeq:YP_002001995.1,similar to AA sequence:UniProtKB:P0A8X2,protein motif:CLUSTERS:PRK03757,protein motif:Cdd:COG2353,protein motif:Pfam:PF04264.7;locus_tag=KL11168_00662;product=Periplasmic protein,hypothetical protein,hypothetical protein,Uncharacterized conserved protein,YceI-like domain;protein_id…
KL11168|SC|contig000001	Prodigal:2.60	CDS	711527	712597	.	-	0	ID=KL11168_00663;eC_number=1.1.1.85,1.1.1.85;gene=leuB;inference=ab initio prediction:Prodigal:2.60,similar to AA sequence:RefSeq:YP_207813.1,similar to AA sequence:UniProtKB:Q4ZUZ4,protein motif:CLUSTERS:PRK00772,protein motif:TIGRFAMs:TIGR00169,protein motif:Pfam:PF00180.14;locus_tag=KL11168_00663;product=3-isopropylmalate dehydrogenase,3-isopropylmalate dehydrogenase,3-isopropylmalate dehydrog…
KL11168|SC|contig000001	Prodigal:2.60	CDS	712631	713362	.	-	0	ID=KL11168_00664;inference=ab initio prediction:Prodigal:2.60,similar to AA sequence:RefSeq:YP_207814.1,protein motif:Pfam:PF09564.4;locus_tag=KL11168_00664;product=type II restriction endonuclease NlaIV,NgoBV restriction endonuclease;protein_id=gnl|SC|KL11168_00664
KL11168|SC|contig000001	Prodigal:2.60	CDS	713378	714649	.	-	0	ID=KL11168_00665;eC_number=2.1.1.37;gene=banIM;inference=ab initio prediction:Prodigal:2.60,similar to AA sequence:RefSeq:YP_207815.1,similar to AA sequence:UniProtKB:P19888,protein motif:CLUSTERS:PRK10458,protein motif:TIGRFAMs:TIGR00675,protein motif:Pfam:PF00145.11;locus_tag=KL11168_00665;product=DNA modification methylase (N.MgoV),Modification methylase BanI,DNA cytosine methylase,DNA (cytosi…
KL11168|SC|contig000001	Prodigal:2.60	CDS	714818	715579	.	-	0	ID=KL11168_00666;eC_number=4.2.1.33,4.2.1.33;gene=leuD1;inference=ab initio prediction:Prodigal:2.60,similar to AA sequence:RefSeq:YP_005882819.1,similar to AA sequence:UniProtKB:P04787,protein motif:CLUSTERS:PRK01641,protein motif:Cdd:COG0065,protein motif:TIGRFAMs:TIGR00171,protein motif:Pfam:PF00694.13;locus_tag=KL11168_00666;product=putative 3-isopropylmalate dehydratase small subunit,3-isopr…
KL11168|SC|contig000001	Prodigal:2.60	CDS	715521	715775	.	-	0	ID=KL11168_00667;inference=ab initio prediction:Prodigal:2.60,similar to AA sequence:RefSeq:YP_975210.1;locus_tag=KL11168_00667;product=lipoprotein;protein_id=gnl|SC|KL11168_00667
KL11168|SC|contig000001	Prodigal:2.60	CDS	715872	717281	.	-	0	ID=KL11168_00668;eC_number=4.2.1.33,4.2.1.33;gene=leuC;inference=ab initio prediction:Prodigal:2.60,similar to AA sequence:RefSeq:YP_207818.1,similar to AA sequence:UniProtKB:P0A6A6,protein motif:CLUSTERS:PRK05478,protein motif:Cdd:COG0065,protein motif:TIGRFAMs:TIGR00170,protein motif:Pfam:PF00330.14;locus_tag=KL11168_00668;product=isopropylmalate isomerase large subunit,3-isopropylmalate dehydr…
KL11168|SC|contig000001	Prodigal:2.60	CDS	717541	718890	.	+	0	ID=KL11168_00669;inference=ab initio prediction:Prodigal:2.60,similar to AA sequence:RefSeq:YP_002001851.1,protein motif:Cdd:COG3135,protein motif:TIGRFAMs:TIGR02049,protein motif:Pfam:PF08886.5;locus_tag=KL11168_00669;product=glutamate--cysteine ligase,Uncharacterized protein involved in benzoate metabolism,glutamate--cysteine ligase,Glutamate-cysteine ligase;protein_id=gnl|SC|KL11168_00669
KL11168|SC|contig000001	Prodigal:2.60	CDS	719013	719690	.	+	0	ID=KL11168_00670;gene=radC;inference=ab initio prediction:Prodigal:2.60,similar to AA sequence:RefSeq:YP_207820.1,similar to AA sequence:UniProtKB:Q8KES1,protein motif:CLUSTERS:PRK00024,protein motif:TIGRFAMs:TIGR00608,protein motif:Pfam:PF04002.9;locus_tag=KL11168_00670;product=DNA repair protein RadC,hypothetical protein,hypothetical protein,DNA repair protein RadC,Protein of unknown function (…
KL11168|SC|contig000001	Prodigal:2.60	CDS	719763	720488	.	+	0	ID=KL11168_00671;inference=ab initio prediction:Prodigal:2.60,similar to AA sequence:UniProtKB:P44068,protein motif:Pfam:PF02677.8;locus_tag=KL11168_00671;product=hypothetical protein,Uncharacterized BCR%2C COG1636;protein_id=gnl|SC|KL11168_00671
KL11168|SC|contig000001	Prodigal:2.60	CDS	720641	721921	.	+	0	ID=KL11168_00672;inference=ab initio prediction:Prodigal:2.60,similar to AA sequence:RefSeq:YP_002001848.1,protein motif:Pfam:PF00188.20;locus_tag=KL11168_00672;product=Periplasmic protein,Cysteine-rich secretory protein family;protein_id=gnl|SC|KL11168_00672
KL11168|SC|contig000001	Prodigal:2.60	CDS	721926	723104	.	+	0	ID=KL11168_00673;gene=hflX;inference=ab initio prediction:Prodigal:2.60,similar to AA sequence:RefSeq:YP_002001847.1,similar to AA sequence:UniProtKB:P25519,protein motif:CLUSTERS:PRK11058,protein motif:Cdd:COG0370,protein motif:TIGRFAMs:TIGR03156,protein motif:Pfam:PF01926.17;locus_tag=KL11168_00673;product=GTP-binding protein,GTP-binding protein HflX,GTPase HflX,Fe2+ transport system protein B,…
KL11168|SC|contig000001	Prodigal:2.60	CDS	723101	725572	.	+	0	ID=KL11168_00674;eC_number=3.6.3.-;gene=copA_2;inference=ab initio prediction:Prodigal:2.60,similar to AA sequence:RefSeq:YP_001599284.1,similar to AA sequence:UniProtKB:P32113,protein motif:CLUSTERS:PRK10671,protein motif:Cdd:COG4633,protein motif:TIGRFAMs:TIGR01525,protein motif:Pfam:PF00122.14;locus_tag=KL11168_00674;product=P-type cation-transporting ATPase,Probable copper-importing P-type AT…
KL11168|SC|contig000001	Prodigal:2.60	CDS	726332	727108	.	-	0	ID=KL11168_00675;eC_number=1.18.1.2,1.18.1.2;gene=fpr_2;inference=ab initio prediction:Prodigal:2.60,similar to AA sequence:RefSeq:YP_207826.1,similar to AA sequence:UniProtKB:Q44532,protein motif:CLUSTERS:PRK10926,protein motif:TIGRFAMs:TIGR02160,protein motif:Pfam:PF00175.15;locus_tag=KL11168_00675;product=ferredoxin-NADP reductase,Ferredoxin--NADP reductase,ferredoxin-NADP reductase,phenylacet…
KL11168|SC|contig000001	Prodigal:2.60	CDS	727296	728090	.	-	0	ID=KL11168_00676;inference=ab initio prediction:Prodigal:2.60;locus_tag=KL11168_00676;product=hypothetical protein;protein_id=gnl|SC|KL11168_00676
KL11168|SC|contig000001	Prodigal:2.60	CDS	728136	729545	.	-	0	ID=KL11168_00677;eC_number=4.2.3.1;gene=thrC;inference=ab initio prediction:Prodigal:2.60,similar to AA sequence:RefSeq:YP_002001842.1,similar to AA sequence:UniProtKB:P23669,protein motif:CLUSTERS:PRK09225,protein motif:TIGRFAMs:TIGR00260,protein motif:Pfam:PF00291.19;locus_tag=KL11168_00677;product=threonine synthase,Threonine synthase,threonine synthase,threonine synthase,Pyridoxal-phosphate d…
KL11168|SC|contig000001	Prodigal:2.60	CDS	729618	729989	.	-	0	ID=KL11168_00678;inference=ab initio prediction:Prodigal:2.60,similar to AA sequence:RefSeq:YP_001599279.1;locus_tag=KL11168_00678;product=lipoprotein;protein_id=gnl|SC|KL11168_00678
KL11168|SC|contig000001	Prodigal:2.60	CDS	730241	731710	.	-	0	ID=KL11168_00679;inference=ab initio prediction:Prodigal:2.60,similar to AA sequence:RefSeq:YP_001599278.1,protein motif:Pfam:PF11840.2;locus_tag=KL11168_00679;product=integral membrane protein,Protein of unknown function (DUF3360);protein_id=gnl|SC|KL11168_00679
KL11168|SC|contig000001	Prodigal:2.60	CDS	731966	732880	.	+	0	ID=KL11168_00680;gene=cmpR;inference=ab initio prediction:Prodigal:2.60,similar to AA sequence:RefSeq:YP_975197.1,similar to AA sequence:UniProtKB:Q55459,protein motif:CLUSTERS:PRK09986,protein motif:TIGRFAMs:TIGR03339,protein motif:Pfam:PF00126.21;locus_tag=KL11168_00680;product=LysR family transcriptional regulator,HTH-type transcriptional activator CmpR,DNA-binding transcriptional activator Xa…
KL11168|SC|contig000001	Prodigal:2.60	CDS	733152	733844	.	-	0	ID=KL11168_00681;inference=ab initio prediction:Prodigal:2.60;locus_tag=KL11168_00681;product=hypothetical protein;protein_id=gnl|SC|KL11168_00681
KL11168|SC|contig000001	Prodigal:2.60	CDS	733930	734352	.	-	0	ID=KL11168_00682;inference=ab initio prediction:Prodigal:2.60;locus_tag=KL11168_00682;product=hypothetical protein;protein_id=gnl|SC|KL11168_00682
KL11168|SC|contig000001	Prodigal:2.60	CDS	734664	735974	.	+	0	ID=KL11168_00683;gene=rarA;inference=ab initio prediction:Prodigal:2.60,similar to AA sequence:RefSeq:YP_207832.1,similar to AA sequence:UniProtKB:P0AAZ4,protein motif:CLUSTERS:PRK13342,protein motif:Cdd:COG2255,protein motif:TIGRFAMs:TIGR02397,protein motif:Pfam:PF12002.2;locus_tag=KL11168_00683;product=recombination factor protein RarA,Replication-associated recombination protein A,recombinatio…
KL11168|SC|contig000001	Prodigal:2.60	CDS	736261	736581	.	+	0	ID=KL11168_00684;inference=ab initio prediction:Prodigal:2.60,similar to AA sequence:RefSeq:YP_975194.1,protein motif:Cdd:COG0286;locus_tag=KL11168_00684;product=type I restriction enzyme system modification protein,Type I restriction-modification system methyltransferase subunit;protein_id=gnl|SC|KL11168_00684
KL11168|SC|contig000001	Prodigal:2.60	CDS	736889	738226	.	-	0	ID=KL11168_00685;eC_number=3.5.4.25;gene=ribB;inference=ab initio prediction:Prodigal:2.60,similar to AA sequence:RefSeq:YP_003083258.1,similar to AA sequence:UniProtKB:A5U2B7,protein motif:CLUSTERS:PRK14019,protein motif:TIGRFAMs:TIGR00506,protein motif:Pfam:PF00926.13;locus_tag=KL11168_00685;product=bifunctional 3%2C4-dihydroxy-2-butanone 4-phosphate synthase/GTP cyclohydrolase II-like protein,…
KL11168|SC|contig000001	Prodigal:2.60	CDS	738442	739455	.	-	0	ID=KL11168_00686;eC_number=2.4.1.-,2.4.1.212;gene=hyaD;inference=ab initio prediction:Prodigal:2.60,similar to AA sequence:RefSeq:YP_005901810.1,similar to AA sequence:UniProtKB:Q7BLV3,protein motif:CLUSTERS:PRK10073,protein motif:Cdd:COG3858,protein motif:TIGRFAMs:TIGR03937,protein motif:Pfam:PF00535.20;locus_tag=KL11168_00686;product=glycosyl transferase family protein,Hyaluronan synthase,putat…
KL11168|SC|contig000001	Prodigal:2.60	CDS	739611	740204	.	-	0	ID=KL11168_00687;eC_number=3.5.4.25;gene=ribA;inference=ab initio prediction:Prodigal:2.60,similar to AA sequence:RefSeq:YP_002002100.1,similar to AA sequence:UniProtKB:P0A7I7,protein motif:CLUSTERS:PRK00393,protein motif:TIGRFAMs:TIGR00505,protein motif:Pfam:PF00925.14;locus_tag=KL11168_00687;product=GTP cyclohydrolase II,GTP cyclohydrolase-2,GTP cyclohydrolase II,GTP cyclohydrolase II,GTP cyclo…
KL11168|SC|contig000001	Prodigal:2.60	CDS	740197	740874	.	-	0	ID=KL11168_00688;inference=ab initio prediction:Prodigal:2.60;locus_tag=KL11168_00688;product=hypothetical protein;protein_id=gnl|SC|KL11168_00688
KL11168|SC|contig000001	Aragorn:1.2.36	tRNA	741022	741106	.	+	0	ID=KL11168_00689;inference=COORDINATES:profile:Aragorn:1.2.36;locus_tag=KL11168_00689;product=tRNA-Leu(tag)
KL11168|SC|contig000001	Prodigal:2.60	CDS	741626	742660	.	+	0	ID=KL11168_00690;eC_number=6.3.3.1;gene=purM;inference=ab initio prediction:Prodigal:2.60,similar to AA sequence:RefSeq:YP_002002031.1,similar to AA sequence:UniProtKB:P08178,protein motif:CLUSTERS:PRK05385,protein motif:Cdd:COG0151,protein motif:TIGRFAMs:TIGR00878,protein motif:Pfam:PF02769.16;locus_tag=KL11168_00690;product=phosphoribosylaminoimidazole synthetase,Phosphoribosylformylglycinamidi…
KL11168|SC|contig000001	Prodigal:2.60	CDS	743134	743790	.	-	0	ID=KL11168_00691;gene=vraR;inference=ab initio prediction:Prodigal:2.60,similar to AA sequence:RefSeq:YP_207879.1,similar to AA sequence:UniProtKB:Q7A4R9,protein motif:CLUSTERS:PRK10651,protein motif:Cdd:COG4566,protein motif:TIGRFAMs:TIGR02875,protein motif:Pfam:PF00072.18;locus_tag=KL11168_00691;product=NarL/NarP,Response regulator protein vraR,transcriptional regulator NarL,Response regulator,…
KL11168|SC|contig000001	Prodigal:2.60	CDS	743787	745559	.	-	0	ID=KL11168_00692;eC_number=2.7.3.-,2.7.13.3;gene=narX;inference=ab initio prediction:Prodigal:2.60,similar to AA sequence:RefSeq:YP_005878541.1,similar to AA sequence:UniProtKB:P0AFA2,protein motif:CLUSTERS:PRK10935,protein motif:Cdd:COG3850,protein motif:Pfam:PF07730.7;locus_tag=KL11168_00692;product=putative two-component system sensor protein,Nitrate/nitrite sensor protein narX,nitrate/nitrite…
KL11168|SC|contig000001	Prodigal:2.60	CDS	745801	746379	.	+	0	ID=KL11168_00693;gene=mobA;inference=ab initio prediction:Prodigal:2.60,similar to AA sequence:RefSeq:YP_003083249.1,similar to AA sequence:UniProtKB:P32173,protein motif:CLUSTERS:PRK00317,protein motif:Cdd:COG2266,protein motif:TIGRFAMs:TIGR02665,protein motif:Pfam:PF12804.1;locus_tag=KL11168_00693;product=putative molybdopterin-guanine dinucleotide biosynthesis protein A,hypothetical protein,mo…
KL11168|SC|contig000001	Prodigal:2.60	CDS	746455	747159	.	+	0	ID=KL11168_00694;eC_number=2.5.1.9;gene=ribE;inference=ab initio prediction:Prodigal:2.60,similar to AA sequence:RefSeq:YP_002001747.1,similar to AA sequence:UniProtKB:P0AFU8,protein motif:CLUSTERS:PRK09289,protein motif:TIGRFAMs:TIGR00187,protein motif:Pfam:PF00677.11;locus_tag=KL11168_00694;product=riboflavin synthase subunit alpha,Riboflavin synthase alpha chain,riboflavin synthase subunit alp…
KL11168|SC|contig000001	Prodigal:2.60	CDS	747167	747910	.	+	0	ID=KL11168_00695;inference=ab initio prediction:Prodigal:2.60,protein motif:Cdd:COG2607,protein motif:Pfam:PF05673.7;locus_tag=KL11168_00695;product=Predicted ATPase (AAA+ superfamily),Protein of unknown function (DUF815);protein_id=gnl|SC|KL11168_00695
KL11168|SC|contig000001	Prodigal:2.60	CDS	748044	748478	.	-	0	ID=KL11168_00696;inference=ab initio prediction:Prodigal:2.60,similar to AA sequence:RefSeq:YP_002001745.1,protein motif:CLUSTERS:PRK10455,protein motif:Cdd:COG3678;locus_tag=KL11168_00696;product=Periplasmic protein,periplasmic protein,P pilus assembly/Cpx signaling pathway%2C periplasmic inhibitor/zinc-resistance associated protein;protein_id=gnl|SC|KL11168_00696
KL11168|SC|contig000001	Prodigal:2.60	CDS	748789	749517	.	+	0	ID=KL11168_00697;eC_number=5.1.3.1;gene=rpe;inference=ab initio prediction:Prodigal:2.60,similar to AA sequence:RefSeq:YP_001599257.1,similar to AA sequence:UniProtKB:P0AG07,protein motif:CLUSTERS:PRK08883,protein motif:Cdd:COG0036,protein motif:TIGRFAMs:TIGR01163,protein motif:Pfam:PF00834.13;locus_tag=KL11168_00697;product=ribulose-phosphate 3-epimerase,Ribulose-phosphate 3-epimerase,ribulose-p…
KL11168|SC|contig000001	Prodigal:2.60	CDS	749540	750571	.	-	0	ID=KL11168_00698;eC_number=3.1.22.4,3.6.4.12;gene=ruvB;inference=ab initio prediction:Prodigal:2.60,similar to AA sequence:RefSeq:YP_207887.1,similar to AA sequence:UniProtKB:P0A812,protein motif:CLUSTERS:PRK00080,protein motif:Cdd:COG2255,protein motif:TIGRFAMs:TIGR00635,protein motif:Pfam:PF05496.6;locus_tag=KL11168_00698;product=Holliday junction DNA helicase RuvB,Holliday junction ATP-depende…
KL11168|SC|contig000001	Prodigal:2.60	CDS	750653	750961	.	-	0	ID=KL11168_00699;inference=ab initio prediction:Prodigal:2.60;locus_tag=KL11168_00699;product=hypothetical protein;protein_id=gnl|SC|KL11168_00699
KL11168|SC|contig000001	Prodigal:2.60	CDS	751184	752437	.	-	0	ID=KL11168_00700;eC_number=2.7.7.72;gene=cca;inference=ab initio prediction:Prodigal:2.60,similar to AA sequence:RefSeq:YP_004048640.1,similar to AA sequence:UniProtKB:P06961,protein motif:CLUSTERS:PRK10885,protein motif:Cdd:COG2844,protein motif:TIGRFAMs:TIGR02692,protein motif:Pfam:PF01743.14;locus_tag=KL11168_00700;product=tRNA nucleotidyltransferase,Multifunctional CCA protein,multifunctional…
KL11168|SC|contig000001	Prodigal:2.60	CDS	752509	754137	.	-	0	ID=KL11168_00701;gene=yheS_1;inference=ab initio prediction:Prodigal:2.60,similar to AA sequence:RefSeq:YP_002001739.1,similar to AA sequence:UniProtKB:P63389,protein motif:CLUSTERS:PRK15064,protein motif:Cdd:COG4555,protein motif:TIGRFAMs:TIGR03719,protein motif:Pfam:PF00005.21;locus_tag=KL11168_00701;product=putative ABC-transporter%2C ATP-binding protein,Uncharacterized ABC transporter ATP-bin…
KL11168|SC|contig000001	Prodigal:2.60	CDS	754287	754661	.	+	0	ID=KL11168_00702;gene=yffB;inference=ab initio prediction:Prodigal:2.60,similar to AA sequence:RefSeq:YP_005894001.1,similar to AA sequence:UniProtKB:P24178,protein motif:CLUSTERS:PRK10853,protein motif:Cdd:COG3123,protein motif:TIGRFAMs:TIGR01617,protein motif:Pfam:PF03960.9;locus_tag=KL11168_00702;product=ArsC family protein,hypothetical protein,putative reductase,Uncharacterized protein conser…
KL11168|SC|contig000001	Prodigal:2.60	CDS	754721	756259	.	+	0	ID=KL11168_00703;eC_number=5.2.1.8;gene=ppiD;inference=ab initio prediction:Prodigal:2.60,similar to AA sequence:RefSeq:YP_207893.1,similar to AA sequence:UniProtKB:P0ADY1,protein motif:CLUSTERS:PRK10788;locus_tag=KL11168_00703;product=peptidyl-prolyl cis-trans isomerase,Peptidyl-prolyl cis-trans isomerase D,periplasmic folding chaperone;protein_id=gnl|SC|KL11168_00703
KL11168|SC|contig000001	Prodigal:2.60	CDS	756326	756943	.	+	0	ID=KL11168_00704;gene=recR;inference=ab initio prediction:Prodigal:2.60,similar to AA sequence:RefSeq:YP_002001736.1,similar to AA sequence:UniProtKB:Q9ZNA2,protein motif:CLUSTERS:PRK00076,protein motif:Cdd:COG0353,protein motif:TIGRFAMs:TIGR00615,protein motif:Pfam:PF02132.9;locus_tag=KL11168_00704;product=recombination protein RecR,Recombination protein RecR,recombination protein RecR,Recombina…
KL11168|SC|contig000001	Prodigal:2.60	CDS	756999	757277	.	-	0	ID=KL11168_00705;inference=ab initio prediction:Prodigal:2.60;locus_tag=KL11168_00705;product=hypothetical protein;protein_id=gnl|SC|KL11168_00705
KL11168|SC|contig000001	Prodigal:2.60	CDS	757482	758729	.	+	0	ID=KL11168_00706;gene=lolE;inference=ab initio prediction:Prodigal:2.60,similar to AA sequence:RefSeq:YP_207896.1,similar to AA sequence:UniProtKB:P75958,protein motif:CLUSTERS:PRK11146,protein motif:TIGRFAMs:TIGR02212,protein motif:Pfam:PF02687.15;locus_tag=KL11168_00706;product=lipoprotein releasing system transmembrane protein,Lipoprotein-releasing system transmembrane protein lolE,outer membr…
KL11168|SC|contig000001	Prodigal:2.60	CDS	758722	759417	.	+	0	ID=KL11168_00707;eC_number=3.6.3.-;gene=lolD;inference=ab initio prediction:Prodigal:2.60,similar to AA sequence:RefSeq:YP_001599247.1,similar to AA sequence:UniProtKB:P75957,protein motif:CLUSTERS:PRK11629,protein motif:Cdd:COG4181,protein motif:TIGRFAMs:TIGR02211,protein motif:Pfam:PF00005.21;locus_tag=KL11168_00707;product=putative lipoprotein releasing factor ATP-binding protein,Lipoprotein-r…
KL11168|SC|contig000001	Prodigal:2.60	CDS	759485	761230	.	+	0	ID=KL11168_00708;eC_number=3.1.11.5;gene=recD;inference=ab initio prediction:Prodigal:2.60,similar to AA sequence:RefSeq:YP_002001731.1,similar to AA sequence:UniProtKB:P04993,protein motif:CLUSTERS:PRK10875,protein motif:Cdd:COG3410,protein motif:TIGRFAMs:TIGR01447,protein motif:Pfam:PF01443.12;locus_tag=KL11168_00708;product=recombinase D,Exodeoxyribonuclease V alpha chain,exonuclease V subunit…
KL11168|SC|contig000001	Prodigal:2.60	CDS	761302	762405	.	-	0	ID=KL11168_00709;eC_number=2.1.1.-;gene=prmC_1;inference=ab initio prediction:Prodigal:2.60,similar to AA sequence:RefSeq:YP_005897684.1,similar to AA sequence:UniProtKB:Q9WYV8,protein motif:CLUSTERS:PRK14968,protein motif:Cdd:COG2890,protein motif:TIGRFAMs:TIGR03534,protein motif:Pfam:PF05175.8;locus_tag=KL11168_00709;product=methyltransferase domain protein,Release factor glutamine methyltransf…
KL11168|SC|contig000001	Prodigal:2.60	CDS	762656	765118	.	+	0	ID=KL11168_00710;eC_number=3.4.21.53,3.4.21.53;gene=lon;inference=ab initio prediction:Prodigal:2.60,similar to AA sequence:RefSeq:YP_003083231.1,similar to AA sequence:UniProtKB:P0A9M0,protein motif:CLUSTERS:PRK10787,protein motif:Cdd:COG1750,protein motif:TIGRFAMs:TIGR00763,protein motif:Pfam:PF05362.1;locus_tag=KL11168_00710;product=ATP-dependent Lon protease,Lon protease,DNA-binding ATP-depen…
KL11168|SC|contig000001	Prodigal:2.60	CDS	765300	765569	.	+	0	ID=KL11168_00711;gene=hupB;inference=ab initio prediction:Prodigal:2.60,similar to AA sequence:RefSeq:YP_207903.1,similar to AA sequence:UniProtKB:P05384,protein motif:CLUSTERS:PRK10664,protein motif:TIGRFAMs:TIGR00988,protein motif:Pfam:PF00216.15;locus_tag=KL11168_00711;product=DNA-binding protein Hu,DNA-binding protein HU-beta,transcriptional regulator HU subunit beta,integration host factor%2…
KL11168|SC|contig000001	Prodigal:2.60	CDS	765628	766062	.	-	0	ID=KL11168_00712;inference=ab initio prediction:Prodigal:2.60,similar to AA sequence:RefSeq:YP_002001723.1;locus_tag=KL11168_00712;product=Membrane protein;protein_id=gnl|SC|KL11168_00712
KL11168|SC|contig000001	Prodigal:2.60	CDS	766055	767362	.	-	0	ID=KL11168_00713;eC_number=1.1.1.3;gene=hom;inference=ab initio prediction:Prodigal:2.60,similar to AA sequence:RefSeq:YP_002001722.1,similar to AA sequence:UniProtKB:P08499,protein motif:CLUSTERS:PRK06349,protein motif:Cdd:COG0460,protein motif:Pfam:PF00742.13;locus_tag=KL11168_00713;product=homoserine dehydrogenase,Homoserine dehydrogenase,homoserine dehydrogenase,Homoserine dehydrogenase,Homos…
KL11168|SC|contig000001	Prodigal:2.60	CDS	767535	767930	.	+	0	ID=KL11168_00714;inference=ab initio prediction:Prodigal:2.60,protein motif:Pfam:PF04430.8;locus_tag=KL11168_00714;product=Protein of unknown function (DUF498/DUF598);protein_id=gnl|SC|KL11168_00714
KL11168|SC|contig000001	Prodigal:2.60	CDS	768007	769929	.	+	0	ID=KL11168_00715;gene=yheS_2;inference=ab initio prediction:Prodigal:2.60,similar to AA sequence:RefSeq:YP_207907.1,similar to AA sequence:UniProtKB:P63389,protein motif:CLUSTERS:PRK10636,protein motif:Cdd:COG4555,protein motif:TIGRFAMs:TIGR03719,protein motif:Pfam:PF00005.21;locus_tag=KL11168_00715;product=ABC transporter ATP-binding protein,Uncharacterized ABC transporter ATP-binding protein Yh…
KL11168|SC|contig000001	Prodigal:2.60	CDS	770395	770910	.	+	0	ID=KL11168_00716;inference=ab initio prediction:Prodigal:2.60,similar to AA sequence:RefSeq:YP_002001718.1;locus_tag=KL11168_00716;product=Periplasmic protein;protein_id=gnl|SC|KL11168_00716
KL11168|SC|contig000001	Prodigal:2.60	CDS	770877	771128	.	-	0	ID=KL11168_00717;inference=ab initio prediction:Prodigal:2.60;locus_tag=KL11168_00717;product=hypothetical protein;protein_id=gnl|SC|KL11168_00717
KL11168|SC|contig000001	Prodigal:2.60	CDS	771248	771388	.	+	0	ID=KL11168_00718;inference=ab initio prediction:Prodigal:2.60;locus_tag=KL11168_00718;product=hypothetical protein;protein_id=gnl|SC|KL11168_00718
KL11168|SC|contig000001	Prodigal:2.60	CDS	771476	772432	.	-	0	ID=KL11168_00719;inference=ab initio prediction:Prodigal:2.60,protein motif:Cdd:COG0286;locus_tag=KL11168_00719;product=Type I restriction-modification system methyltransferase subunit;protein_id=gnl|SC|KL11168_00719
KL11168|SC|contig000001	Prodigal:2.60	CDS	772557	772832	.	-	0	ID=KL11168_00720;inference=ab initio prediction:Prodigal:2.60;locus_tag=KL11168_00720;product=hypothetical protein;protein_id=gnl|SC|KL11168_00720
KL11168|SC|contig000001	Prodigal:2.60	CDS	772820	773293	.	-	0	ID=KL11168_00721;eC_number=3.1.21.3,2.1.1.72;gene=hsdM;inference=ab initio prediction:Prodigal:2.60,similar to AA sequence:RefSeq:YP_207560.1,similar to AA sequence:UniProtKB:P08957,protein motif:Cdd:COG0286,protein motif:TIGRFAMs:TIGR00497,protein motif:Pfam:PF02384.10;locus_tag=KL11168_00721;product=type I restriction-modification system methyltransferase,Type I restriction enzyme EcoKI M prote…
KL11168|SC|contig000001	Prodigal:2.60	CDS	773633	774640	.	+	0	ID=KL11168_00722;inference=ab initio prediction:Prodigal:2.60,similar to AA sequence:RefSeq:YP_001598391.1,protein motif:Pfam:PF01609.15;locus_tag=KL11168_00722;product=IS1106A3 transposase,Transposase DDE domain;protein_id=gnl|SC|KL11168_00722
KL11168|SC|contig000001	Prodigal:2.60	CDS	774552	775247	.	-	0	ID=KL11168_00723;inference=ab initio prediction:Prodigal:2.60,similar to AA sequence:RefSeq:NP_274608.1,protein motif:Cdd:COG0286,protein motif:TIGRFAMs:TIGR00497,protein motif:Pfam:PF12161.2;locus_tag=KL11168_00723;product=transposase,Type I restriction-modification system methyltransferase subunit,type I restriction-modification system%2C M subunit,HsdM N-terminal domain;protein_id=gnl|SC|KL111…
KL11168|SC|contig000001	Prodigal:2.60	CDS	775350	776009	.	-	0	ID=KL11168_00724;eC_number=3.2.2.27;gene=ung;inference=ab initio prediction:Prodigal:2.60,similar to AA sequence:RefSeq:YP_207912.1,similar to AA sequence:UniProtKB:P12295,protein motif:CLUSTERS:PRK05254,protein motif:TIGRFAMs:TIGR00628,protein motif:Pfam:PF03167.13;locus_tag=KL11168_00724;product=uracil-DNA glycosylase,Uracil-DNA glycosylase,uracil-DNA glycosylase,uracil-DNA glycosylase,Uracil D…
KL11168|SC|contig000001	Prodigal:2.60	CDS	776090	776497	.	+	0	ID=KL11168_00725;inference=ab initio prediction:Prodigal:2.60,similar to AA sequence:RefSeq:YP_005893980.1,protein motif:Pfam:PF01957.12;locus_tag=KL11168_00725;product=nodulation efficiency NfeD family protein,NfeD-like C-terminal%2C partner-binding;protein_id=gnl|SC|KL11168_00725
KL11168|SC|contig000001	Prodigal:2.60	CDS	776512	777459	.	+	0	ID=KL11168_00726;gene=qmcA;inference=ab initio prediction:Prodigal:2.60,similar to AA sequence:RefSeq:YP_207914.1,similar to AA sequence:UniProtKB:P0AA53,protein motif:CLUSTERS:PRK10930,protein motif:Cdd:COG2268,protein motif:TIGRFAMs:TIGR01933,protein motif:Pfam:PF01145.19;locus_tag=KL11168_00726;product=genome-derived Neisseria antigen 1220,hypothetical protein,FtsH protease regulator HflK,Unch…
KL11168|SC|contig000001	Prodigal:2.60	CDS	777656	778726	.	-	0	ID=KL11168_00727;gene=yhhT;inference=ab initio prediction:Prodigal:2.60,similar to AA sequence:RefSeq:YP_002001648.1,similar to AA sequence:UniProtKB:P0AGM0,protein motif:CLUSTERS:PRK12287,protein motif:TIGRFAMs:TIGR02872,protein motif:Pfam:PF01594.10;locus_tag=KL11168_00727;product=Transporter%2C putative,hypothetical protein,pheromone autoinducer 2 transporter,sporulation integral membrane prot…
KL11168|SC|contig000001	Prodigal:2.60	CDS	778911	779186	.	+	0	ID=KL11168_00728;gene=ybeD;inference=ab initio prediction:Prodigal:2.60,similar to AA sequence:UniProtKB:P0A8J4,protein motif:CLUSTERS:PRK02047,protein motif:Cdd:COG2921,protein motif:Pfam:PF04359.8;locus_tag=KL11168_00728;product=hypothetical protein,hypothetical protein,Uncharacterized conserved protein,Protein of unknown function (DUF493);protein_id=gnl|SC|KL11168_00728
KL11168|SC|contig000001	Prodigal:2.60	CDS	779188	779811	.	+	0	ID=KL11168_00729;eC_number=2.3.1.181;gene=lipB_1;inference=ab initio prediction:Prodigal:2.60,similar to AA sequence:RefSeq:YP_002001645.1,similar to AA sequence:UniProtKB:P60720,protein motif:CLUSTERS:PRK14342,protein motif:TIGRFAMs:TIGR00214,protein motif:Pfam:PF03099.13;locus_tag=KL11168_00729;product=lipoate-protein ligase B,Octanoyltransferase,lipoate-protein ligase B,lipoyl(octanoyl) transf…
KL11168|SC|contig000001	Prodigal:2.60	CDS	779804	780787	.	+	0	ID=KL11168_00730;eC_number=2.8.1.8;gene=lipA_1;inference=ab initio prediction:Prodigal:2.60,similar to AA sequence:RefSeq:YP_975149.1,similar to AA sequence:UniProtKB:P60716,protein motif:CLUSTERS:PRK05481,protein motif:TIGRFAMs:TIGR00510,protein motif:Pfam:PF04055.15;locus_tag=KL11168_00730;product=lipoyl synthase,Lipoyl synthase,lipoyl synthase,lipoyl synthase,Radical SAM superfamily;protein_id…
KL11168|SC|contig000001	Prodigal:2.60	CDS	781250	781714	.	+	0	ID=KL11168_00731;eC_number=1.16.3.1;gene=brfA;inference=ab initio prediction:Prodigal:2.60,similar to AA sequence:RefSeq:YP_003083213.1,similar to AA sequence:UniProtKB:Q9HWF9,protein motif:CLUSTERS:PRK10635,protein motif:Cdd:COG2193,protein motif:TIGRFAMs:TIGR00754,protein motif:Pfam:PF00210.18;locus_tag=KL11168_00731;product=bacterioferritin,Bacterioferritin,bacterioferritin,Bacterioferritin (c…
KL11168|SC|contig000001	Prodigal:2.60	CDS	781742	782215	.	+	0	ID=KL11168_00732;eC_number=1.16.3.1;gene=bfr;inference=ab initio prediction:Prodigal:2.60,similar to AA sequence:RefSeq:YP_207921.1,similar to AA sequence:UniProtKB:P22759,protein motif:CLUSTERS:PRK10635,protein motif:Cdd:COG2193,protein motif:TIGRFAMs:TIGR00754,protein motif:Pfam:PF00210.18;locus_tag=KL11168_00732;product=BfrB,Bacterioferritin,bacterioferritin,Bacterioferritin (cytochrome b1),ba…
KL11168|SC|contig000001	Infernal:1.1	ncRNA	782369	782474	.	+	0	ID=KL11168_00733;inference=COORDINATES:profile:Infernal:1.1;locus_tag=KL11168_00733;product=AniS
KL11168|SC|contig000001	Prodigal:2.60	CDS	782540	782860	.	+	0	ID=KL11168_00734;inference=ab initio prediction:Prodigal:2.60,similar to AA sequence:RefSeq:YP_001599220.1,protein motif:CLUSTERS:PRK09726,protein motif:Pfam:PF01381.16;locus_tag=KL11168_00734;product=transcriptional regulator,antitoxin HipB,Helix-turn-helix;protein_id=gnl|SC|KL11168_00734
KL11168|SC|contig000001	Prodigal:2.60	CDS	782909	785467	.	+	0	ID=KL11168_00735;eC_number=2.7.7.59;inference=ab initio prediction:Prodigal:2.60,similar to AA sequence:RefSeq:YP_207924.1,protein motif:CLUSTERS:PRK03059,protein motif:Cdd:COG2844,protein motif:TIGRFAMs:TIGR01693,protein motif:Pfam:PF08335.5;locus_tag=KL11168_00735;product=uridylyltransferase,PII uridylyl-transferase,UTP:GlnB (protein PII) uridylyltransferase,protein-P-II uridylyltransferase,Gln…
KL11168|SC|contig000001	Prodigal:2.60	CDS	785614	787077	.	+	0	ID=KL11168_00736;eC_number=1.1.1.205;gene=guaB;inference=ab initio prediction:Prodigal:2.60,similar to AA sequence:RefSeq:YP_001599217.1,similar to AA sequence:UniProtKB:P0ADG7,protein motif:CLUSTERS:PRK05567,protein motif:Cdd:COG2905,protein motif:TIGRFAMs:TIGR01302,protein motif:Pfam:PF00478.19;locus_tag=KL11168_00736;product=inosine 5'-monophosphate dehydrogenase,Inosine-5'-monophosphate dehyd…
KL11168|SC|contig000001	Prodigal:2.60	CDS	787421	789805	.	-	0	ID=KL11168_00737;eC_number=3.1.13.1;gene=vacB;inference=ab initio prediction:Prodigal:2.60,similar to AA sequence:RefSeq:YP_001599215.1,similar to AA sequence:UniProtKB:P21499,protein motif:CLUSTERS:PRK11642,protein motif:Cdd:COG4776,protein motif:TIGRFAMs:TIGR02063,protein motif:Pfam:PF00773.13;locus_tag=KL11168_00737;product=ribonuclease,Ribonuclease R,exoribonuclease R,Exoribonuclease II,ribon…
KL11168|SC|contig000001	Aragorn:1.2.36	tRNA	789894	789980	.	+	0	ID=KL11168_00738;inference=COORDINATES:profile:Aragorn:1.2.36;locus_tag=KL11168_00738;product=tRNA-Ser(cag)
KL11168|SC|contig000001	Aragorn:1.2.36	tRNA	790016	790102	.	+	0	ID=KL11168_00739;inference=COORDINATES:profile:Aragorn:1.2.36;locus_tag=KL11168_00739;product=tRNA-Ser(cag)
KL11168|SC|contig000001	Aragorn:1.2.36	tRNA	790141	790231	.	+	0	ID=KL11168_00740;inference=COORDINATES:profile:Aragorn:1.2.36;locus_tag=KL11168_00740;product=tRNA-Ser(gga)
KL11168|SC|contig000001	Prodigal:2.60	CDS	790632	792443	.	-	0	ID=KL11168_00741;gene=typA;inference=ab initio prediction:Prodigal:2.60,similar to AA sequence:RefSeq:YP_207929.1,similar to AA sequence:UniProtKB:P32132,protein motif:CLUSTERS:PRK10218,protein motif:Cdd:COG0050,protein motif:TIGRFAMs:TIGR01394,protein motif:Pfam:PF00009.21;locus_tag=KL11168_00741;product=GTP-binding protein,Tyrosine phosphorylated protein A,GTP-binding protein,GTPases - translat…
KL11168|SC|contig000001	Prodigal:2.60	CDS	792713	793603	.	-	0	ID=KL11168_00742;gene=nnr;inference=ab initio prediction:Prodigal:2.60,similar to AA sequence:RefSeq:YP_003083206.1,similar to AA sequence:UniProtKB:P31806,protein motif:CLUSTERS:PRK10565,protein motif:Cdd:COG0062,protein motif:TIGRFAMs:TIGR00196,protein motif:Pfam:PF01256.11;locus_tag=KL11168_00742;product=putative carbohydrate kinase,Nicotinamide nucleotide repair protein,putative carbohydrate …
KL11168|SC|contig000001	Prodigal:2.60	CDS	793668	794324	.	+	0	ID=KL11168_00743;inference=ab initio prediction:Prodigal:2.60,similar to AA sequence:RefSeq:YP_002001631.1,protein motif:Cdd:COG3658,protein motif:TIGRFAMs:TIGR02125,protein motif:Pfam:PF00033.13;locus_tag=KL11168_00743;product=Nickel-dependent hydrogenase%2C b-type cytochrome subunit,Cytochrome b,Ni/Fe-hydrogenase%2C b-type cytochrome subunit,Cytochrome b(N-terminal)/b6/petB;protein_id=gnl|SC|KL…
KL11168|SC|contig000001	Prodigal:2.60	CDS	794774	796234	.	+	0	ID=KL11168_00744;eC_number=1.3.1.76;gene=cysG;inference=ab initio prediction:Prodigal:2.60,similar to AA sequence:RefSeq:YP_005891914.1,similar to AA sequence:UniProtKB:P0AEA8,protein motif:CLUSTERS:PRK10637,protein motif:Cdd:COG0007,protein motif:TIGRFAMs:TIGR01470,protein motif:Pfam:PF00590.14;locus_tag=KL11168_00744;product=siroheme synthase [includes: uroporphyrin-III C-methyltransferase (uro…
KL11168|SC|contig000001	Prodigal:2.60	CDS	796250	796984	.	+	0	ID=KL11168_00745;eC_number=1.8.4.8;gene=cysH;inference=ab initio prediction:Prodigal:2.60,similar to AA sequence:RefSeq:YP_001599209.1,similar to AA sequence:UniProtKB:O05927,protein motif:CLUSTERS:PRK02090,protein motif:Cdd:COG3749,protein motif:TIGRFAMs:TIGR02055,protein motif:Pfam:PF01507.13;locus_tag=KL11168_00745;product=phosphoadenosine phosphosulfate reductase,Phosphoadenosine phosphosulfa…
KL11168|SC|contig000001	Prodigal:2.60	CDS	797022	797945	.	+	0	ID=KL11168_00746;eC_number=2.7.7.4,2.7.7.4;gene=cysD;inference=ab initio prediction:Prodigal:2.60,similar to AA sequence:RefSeq:YP_004048585.1,similar to AA sequence:UniProtKB:P65670,protein motif:CLUSTERS:PRK12563,protein motif:Cdd:COG5270,protein motif:TIGRFAMs:TIGR02039,protein motif:Pfam:PF01507.13;locus_tag=KL11168_00746;product=sulfate adenylate transferase subunit 2,Sulfate adenylyltransfe…
KL11168|SC|contig000001	Prodigal:2.60	CDS	797984	799270	.	+	0	ID=KL11168_00747;eC_number=2.7.7.4;gene=cysN;inference=ab initio prediction:Prodigal:2.60,similar to AA sequence:RefSeq:YP_004048584.1,similar to AA sequence:UniProtKB:Q10600,protein motif:CLUSTERS:PRK05506,protein motif:Cdd:COG0529,protein motif:TIGRFAMs:TIGR02034,protein motif:Pfam:PF00009.21;locus_tag=KL11168_00747;product=sulfate adenylate transferase subunit 1,Bifunctional enzyme CysN/CysC,b…
KL11168|SC|contig000001	Prodigal:2.60	CDS	799267	801081	.	+	0	ID=KL11168_00748;eC_number=1.8.1.2,1.8.1.2;gene=cysJ;inference=ab initio prediction:Prodigal:2.60,similar to AA sequence:RefSeq:YP_005901757.1,similar to AA sequence:UniProtKB:P38038,protein motif:CLUSTERS:PRK10953,protein motif:Cdd:COG4362,protein motif:TIGRFAMs:TIGR01931,protein motif:Pfam:PF00667.14;locus_tag=KL11168_00748;product=sulfite reductase flavoprotein%2C alpha-component,Sulfite reduc…
KL11168|SC|contig000001	Prodigal:2.60	CDS	801108	802877	.	+	0	ID=KL11168_00749;eC_number=1.8.1.2,1.8.1.2;gene=cysI;inference=ab initio prediction:Prodigal:2.60,similar to AA sequence:RefSeq:YP_004048582.1,similar to AA sequence:UniProtKB:P17846,protein motif:CLUSTERS:PRK13504,protein motif:Cdd:COG0155,protein motif:TIGRFAMs:TIGR02041,protein motif:Pfam:PF01077.16;locus_tag=KL11168_00749;product=sulfite reductase beta subunit,Sulfite reductase [NADPH] hemopr…
KL11168|SC|contig000001	Prodigal:2.60	CDS	803051	804910	.	+	0	ID=KL11168_00750;eC_number=4.2.1.9;gene=ilvD_2;inference=ab initio prediction:Prodigal:2.60,similar to AA sequence:RefSeq:YP_001599204.1,similar to AA sequence:UniProtKB:P05791,protein motif:CLUSTERS:PRK12448,protein motif:Cdd:COG0129,protein motif:TIGRFAMs:TIGR00110,protein motif:Pfam:PF00920.15;locus_tag=KL11168_00750;product=dihydroxy-acid dehydratase,Dihydroxy-acid dehydratase,dihydroxy-acid …
KL11168|SC|contig000001	Prodigal:2.60	CDS	805556	806191	.	+	0	ID=KL11168_00751;inference=ab initio prediction:Prodigal:2.60,protein motif:Pfam:PF09587.4;locus_tag=KL11168_00751;product=Bacterial capsule synthesis protein PGA_cap;protein_id=gnl|SC|KL11168_00751
KL11168|SC|contig000001	Prodigal:2.60	CDS	806269	807321	.	-	0	ID=KL11168_00752;eC_number=2.8.1.6;gene=bioB;inference=ab initio prediction:Prodigal:2.60,similar to AA sequence:RefSeq:YP_002001621.1,similar to AA sequence:UniProtKB:P12996,protein motif:CLUSTERS:PRK15108,protein motif:TIGRFAMs:TIGR00433,protein motif:Pfam:PF06968.7;locus_tag=KL11168_00752;product=putative biotin synthase,Biotin synthase,biotin synthase,biotin synthase,Biotin and Thiamin Synthe…
KL11168|SC|contig000001	Prodigal:2.60	CDS	807528	808904	.	-	0	ID=KL11168_00753;eC_number=6.3.2.8,6.3.2.-;gene=mpl;inference=ab initio prediction:Prodigal:2.60,similar to AA sequence:RefSeq:YP_207939.1,similar to AA sequence:UniProtKB:P37773,protein motif:CLUSTERS:PRK00421,protein motif:Cdd:COG0285,protein motif:TIGRFAMs:TIGR01081,protein motif:Pfam:PF08245.6;locus_tag=KL11168_00753;product=UDP-N-acetylmuramate: L-alanyl-gamma-D-glutamyl-meso-diaminopimelate…
KL11168|SC|contig000001	Prodigal:2.60	CDS	808966	809271	.	-	0	ID=KL11168_00754;inference=ab initio prediction:Prodigal:2.60;locus_tag=KL11168_00754;product=hypothetical protein;protein_id=gnl|SC|KL11168_00754
KL11168|SC|contig000001	Prodigal:2.60	CDS	809283	809636	.	-	0	ID=KL11168_00755;inference=ab initio prediction:Prodigal:2.60;locus_tag=KL11168_00755;product=hypothetical protein;protein_id=gnl|SC|KL11168_00755
KL11168|SC|contig000001	Prodigal:2.60	CDS	809898	810095	.	-	0	ID=KL11168_00756;inference=ab initio prediction:Prodigal:2.60;locus_tag=KL11168_00756;product=hypothetical protein;protein_id=gnl|SC|KL11168_00756
KL11168|SC|contig000001	Prodigal:2.60	CDS	810105	810890	.	-	0	ID=KL11168_00757;eC_number=2.1.1.185;gene=rlmB_1;inference=ab initio prediction:Prodigal:2.60,similar to AA sequence:RefSeq:YP_207942.1,similar to AA sequence:UniProtKB:P63177,protein motif:CLUSTERS:PRK11181,protein motif:TIGRFAMs:TIGR00186,protein motif:Pfam:PF00588.13;locus_tag=KL11168_00757;product=RNA methyltransferase,23S rRNA (guanosine-2'-O-)-methyltransferase RlmB,23S rRNA (guanosine-2'-O…
KL11168|SC|contig000001	Prodigal:2.60	CDS	810964	812274	.	-	0	ID=KL11168_00758;eC_number=6.3.4.-,6.3.4.19;gene=tilS;inference=ab initio prediction:Prodigal:2.60,similar to AA sequence:RefSeq:YP_005891900.1,similar to AA sequence:UniProtKB:P52097,protein motif:CLUSTERS:PRK10660,protein motif:Cdd:COG0037,protein motif:TIGRFAMs:TIGR02432,protein motif:Pfam:PF01171.14;locus_tag=KL11168_00758;product=tRNA(Ile)-lysidine synthetase (tRNA(Ile)-lysidine synthase%3B …
KL11168|SC|contig000001	Prodigal:2.60	CDS	812342	813301	.	-	0	ID=KL11168_00759;eC_number=6.4.1.2,6.4.1.2;gene=accA;inference=ab initio prediction:Prodigal:2.60,similar to AA sequence:RefSeq:YP_207944.1,similar to AA sequence:UniProtKB:Q886M7,protein motif:CLUSTERS:PRK05724,protein motif:Cdd:COG4799,protein motif:TIGRFAMs:TIGR00513,protein motif:Pfam:PF03255.8;locus_tag=KL11168_00759;product=acetyl-CoA carboxylase carboxyltransferase subunit alpha,Acetyl-coe…
KL11168|SC|contig000001	Prodigal:2.60	CDS	813512	813913	.	+	0	ID=KL11168_00760;gene=hslR;inference=ab initio prediction:Prodigal:2.60,similar to AA sequence:RefSeq:YP_002001613.1,similar to AA sequence:UniProtKB:P0ACG8,protein motif:CLUSTERS:PRK10348,protein motif:Pfam:PF01479.19;locus_tag=KL11168_00760;product=Ribosome-associated heat shock protein Hsp15,Heat shock protein 15,ribosome-associated heat shock protein Hsp15,S4 domain;protein_id=gnl|SC|KL11168_…
KL11168|SC|contig000001	Prodigal:2.60	CDS	813981	814178	.	-	0	ID=KL11168_00761;gene=iscX;inference=ab initio prediction:Prodigal:2.60,similar to AA sequence:RefSeq:YP_005893947.1,similar to AA sequence:UniProtKB:P0C0L9,protein motif:CLUSTERS:PRK10721,protein motif:TIGRFAMs:TIGR03412,protein motif:Pfam:PF04384.7;locus_tag=KL11168_00761;product=FeS assembly protein IscX,hypothetical protein,hypothetical protein,FeS assembly protein IscX,Protein of unknown fun…
KL11168|SC|contig000001	Prodigal:2.60	CDS	814391	814978	.	+	0	ID=KL11168_00762;inference=ab initio prediction:Prodigal:2.60;locus_tag=KL11168_00762;product=hypothetical protein;protein_id=gnl|SC|KL11168_00762
KL11168|SC|contig000001	Prodigal:2.60	CDS	815162	815503	.	-	0	ID=KL11168_00763;gene=fdx_1;inference=ab initio prediction:Prodigal:2.60,similar to AA sequence:RefSeq:YP_207947.1,similar to AA sequence:UniProtKB:P0A9R4,protein motif:CLUSTERS:PRK05464,protein motif:TIGRFAMs:TIGR02007,protein motif:Pfam:PF00111.21;locus_tag=KL11168_00763;product=ferredoxin,2Fe-2S ferredoxin,Na(+)-translocating NADH-quinone reductase subunit F,ferredoxin%2C 2Fe-2S type%2C ISC sy…
KL11168|SC|contig000001	Prodigal:2.60	CDS	815558	816316	.	-	0	ID=KL11168_00764;inference=ab initio prediction:Prodigal:2.60,similar to AA sequence:RefSeq:YP_005893944.1,protein motif:Pfam:PF10077.3;locus_tag=KL11168_00764;product=ankyrin,Uncharacterized protein conserved in bacteria (DUF2314);protein_id=gnl|SC|KL11168_00764
KL11168|SC|contig000001	Prodigal:2.60	CDS	816355	817011	.	-	0	ID=KL11168_00765;inference=ab initio prediction:Prodigal:2.60,protein motif:Pfam:PF10544.3;locus_tag=KL11168_00765;product=T5orf172 domain;protein_id=gnl|SC|KL11168_00765
KL11168|SC|contig000001	Prodigal:2.60	CDS	817093	819111	.	-	0	ID=KL11168_00766;gene=hscA;inference=ab initio prediction:Prodigal:2.60,similar to AA sequence:RefSeq:YP_005882726.1,similar to AA sequence:UniProtKB:P0A6Z1,protein motif:CLUSTERS:PRK05183,protein motif:Cdd:COG4820,protein motif:TIGRFAMs:TIGR01991,protein motif:Pfam:PF00012.14;locus_tag=KL11168_00766;product=chaperone protein HscA,Hsc66,chaperone protein HscA,Ethanolamine utilization protein%2C p…
KL11168|SC|contig000001	Prodigal:2.60	CDS	819126	819998	.	+	0	ID=KL11168_00767;eC_number=2.5.1.96;gene=crtM;inference=ab initio prediction:Prodigal:2.60,similar to AA sequence:RefSeq:YP_207952.1,similar to AA sequence:UniProtKB:A9JQL9,protein motif:TIGRFAMs:TIGR03465,protein motif:Pfam:PF00494.13;locus_tag=KL11168_00767;product=poly-isoprenyl transferase,Dehydrosqualene synthase,squalene synthase HpnD,Squalene/phytoene synthase;protein_id=gnl|SC|KL11168_007…
KL11168|SC|contig000001	Prodigal:2.60	CDS	820078	821391	.	+	0	ID=KL11168_00768;inference=ab initio prediction:Prodigal:2.60,similar to AA sequence:RefSeq:YP_207953.1,protein motif:CLUSTERS:PRK07233,protein motif:Cdd:COG3349,protein motif:TIGRFAMs:TIGR03467,protein motif:Pfam:PF01593.18;locus_tag=KL11168_00768;product=oxidoreductase,hypothetical protein,Uncharacterized conserved protein,squalene-associated FAD-dependent desaturase,Flavin containing amine oxi…
KL11168|SC|contig000001	Prodigal:2.60	CDS	821475	822194	.	+	0	ID=KL11168_00769;eC_number=1.-.-.-;gene=yciK;inference=ab initio prediction:Prodigal:2.60,similar to AA sequence:RefSeq:YP_002342695.1,similar to AA sequence:UniProtKB:P31808,protein motif:CLUSTERS:PRK08703,protein motif:Cdd:COG3347,protein motif:TIGRFAMs:TIGR01963,protein motif:Pfam:PF00106.19;locus_tag=KL11168_00769;product=short chain dehydrogenase,Uncharacterized oxidoreductase yciK,short cha…
KL11168|SC|contig000001	Prodigal:2.60	CDS	822359	823030	.	+	0	ID=KL11168_00770;inference=ab initio prediction:Prodigal:2.60,similar to AA sequence:RefSeq:YP_005878609.1,similar to AA sequence:UniProtKB:Q7DDH4,protein motif:Pfam:PF03783.8;locus_tag=KL11168_00770;product=putative CsgG-like lipoprotein,Putative lipoprotein NMB1126/NMB1164 precursor,Curli production assembly/transport component CsgG;protein_id=gnl|SC|KL11168_00770
KL11168|SC|contig000001	Prodigal:2.60	CDS	823040	823408	.	+	0	ID=KL11168_00771;inference=ab initio prediction:Prodigal:2.60,similar to AA sequence:RefSeq:YP_005893936.1;locus_tag=KL11168_00771;product=putative lipoprotein;protein_id=gnl|SC|KL11168_00771
KL11168|SC|contig000001	Prodigal:2.60	CDS	823405	824052	.	+	0	ID=KL11168_00772;inference=ab initio prediction:Prodigal:2.60,similar to AA sequence:RefSeq:YP_207956.1,similar to AA sequence:UniProtKB:Q7DDE8,protein motif:Cdd:COG4380,protein motif:Pfam:PF05643.5;locus_tag=KL11168_00772;product=genome-derived Neisseria antigen 1162,Putative lipoprotein NMB1124/NMB1162 precursor,Uncharacterized protein conserved in bacteria,Putative bacterial lipoprotein (DUF79…
KL11168|SC|contig000001	Prodigal:2.60	CDS	824494	824739	.	+	0	ID=KL11168_00773;inference=ab initio prediction:Prodigal:2.60,similar to AA sequence:RefSeq:YP_005897745.1;locus_tag=KL11168_00773;product=ABC transporter%2C permease protein%2C SbmA/BacA family;protein_id=gnl|SC|KL11168_00773
KL11168|SC|contig000001	Prodigal:2.60	CDS	824705	825637	.	+	0	ID=KL11168_00774;gene=yddA_1;inference=ab initio prediction:Prodigal:2.60,similar to AA sequence:RefSeq:YP_005897745.1,similar to AA sequence:UniProtKB:P31826,protein motif:CLUSTERS:PRK12369,protein motif:Cdd:COG2274,protein motif:TIGRFAMs:TIGR00954,protein motif:Pfam:PF06472.9;locus_tag=KL11168_00774;product=ABC transporter%2C permease protein%2C SbmA/BacA family,CDS102,putative transporter,ABC-…
KL11168|SC|contig000001	Prodigal:2.60	CDS	825830	825943	.	-	0	ID=KL11168_00775;inference=ab initio prediction:Prodigal:2.60,similar to AA sequence:RefSeq:YP_005892290.1;locus_tag=KL11168_00775;product=putative N-6adenine-specific DNA methylase;protein_id=gnl|SC|KL11168_00775
KL11168|SC|contig000001	Prodigal:2.60	CDS	825940	826236	.	-	0	ID=KL11168_00776;inference=ab initio prediction:Prodigal:2.60,similar to AA sequence:RefSeq:YP_005882718.1;locus_tag=KL11168_00776;product=hhypothetical protein;protein_id=gnl|SC|KL11168_00776
KL11168|SC|contig000001	Prodigal:2.60	CDS	826215	826820	.	-	0	ID=KL11168_00777;inference=ab initio prediction:Prodigal:2.60,similar to AA sequence:RefSeq:YP_003083140.1;locus_tag=KL11168_00777;product=putative phage fiber-spike protein;protein_id=gnl|SC|KL11168_00777
KL11168|SC|contig000001	Prodigal:2.60	CDS	826900	827187	.	+	0	ID=KL11168_00778;inference=ab initio prediction:Prodigal:2.60,protein motif:Pfam:PF04365.7;locus_tag=KL11168_00778;product=Protein of unknown function (DUF497);protein_id=gnl|SC|KL11168_00778
KL11168|SC|contig000001	Prodigal:2.60	CDS	827159	827461	.	+	0	ID=KL11168_00779;inference=ab initio prediction:Prodigal:2.60,protein motif:Cdd:COG3514;locus_tag=KL11168_00779;product=Uncharacterized protein conserved in bacteria;protein_id=gnl|SC|KL11168_00779
KL11168|SC|contig000001	Prodigal:2.60	CDS	828268	830241	.	-	0	ID=KL11168_00780;inference=ab initio prediction:Prodigal:2.60,similar to AA sequence:RefSeq:YP_005893928.1,protein motif:Pfam:PF07484.6;locus_tag=KL11168_00780;product=putative tail fiber protein,Phage Tail Collar Domain;protein_id=gnl|SC|KL11168_00780
KL11168|SC|contig000001	Prodigal:2.60	CDS	830252	830812	.	-	0	ID=KL11168_00781;inference=ab initio prediction:Prodigal:2.60,similar to AA sequence:RefSeq:YP_005878619.1,protein motif:Pfam:PF10076.3;locus_tag=KL11168_00781;product=phage protein,Uncharacterized protein conserved in bacteria (DUF2313);protein_id=gnl|SC|KL11168_00781
KL11168|SC|contig000001	Prodigal:2.60	CDS	830809	831864	.	-	0	ID=KL11168_00782;inference=ab initio prediction:Prodigal:2.60,similar to AA sequence:RefSeq:YP_005895804.1,protein motif:Cdd:COG3299,protein motif:Pfam:PF04865.8;locus_tag=KL11168_00782;product=baseplate J-like protein,Uncharacterized homolog of phage Mu protein gp47,Baseplate J-like protein;protein_id=gnl|SC|KL11168_00782
KL11168|SC|contig000001	Prodigal:2.60	CDS	831878	832225	.	-	0	ID=KL11168_00783;inference=ab initio prediction:Prodigal:2.60,similar to AA sequence:RefSeq:YP_005899716.1,protein motif:Pfam:PF07409.6;locus_tag=KL11168_00783;product=Phage protein GP46,Phage protein GP46;protein_id=gnl|SC|KL11168_00783
KL11168|SC|contig000001	Prodigal:2.60	CDS	832326	832994	.	-	0	ID=KL11168_00784;inference=ab initio prediction:Prodigal:2.60,similar to AA sequence:RefSeq:YP_005882709.1,protein motif:Cdd:COG4384,protein motif:TIGRFAMs:TIGR01644,protein motif:Pfam:PF06890.6;locus_tag=KL11168_00784;product=putative baseplate assembly protein V,Mu-like prophage protein gp45,phage baseplate assembly protein V,Bacteriophage Mu Gp45 protein;protein_id=gnl|SC|KL11168_00784
KL11168|SC|contig000001	Prodigal:2.60	CDS	833047	833856	.	-	0	ID=KL11168_00785;inference=ab initio prediction:Prodigal:2.60,similar to AA sequence:RefSeq:YP_005878620.1,protein motif:Cdd:COG4379,protein motif:Pfam:PF05954.5;locus_tag=KL11168_00785;product=putative phage tail protein,Mu-like prophage tail protein gpP,Phage late control gene D protein (GPD);protein_id=gnl|SC|KL11168_00785
KL11168|SC|contig000001	Prodigal:2.60	CDS	833858	834121	.	-	0	ID=KL11168_00786;inference=ab initio prediction:Prodigal:2.60,similar to AA sequence:RefSeq:YP_005878620.1,protein motif:Cdd:COG4379;locus_tag=KL11168_00786;product=putative phage tail protein,Mu-like prophage tail protein gpP;protein_id=gnl|SC|KL11168_00786
KL11168|SC|contig000001	Prodigal:2.60	CDS	834111	835442	.	-	0	ID=KL11168_00787;inference=ab initio prediction:Prodigal:2.60,similar to AA sequence:RefSeq:YP_005899719.1,protein motif:Cdd:COG4228,protein motif:Pfam:PF07157.6;locus_tag=KL11168_00787;product=putative phage virion protein,Mu-like prophage DNA circulation protein,DNA circulation protein N-terminus;protein_id=gnl|SC|KL11168_00787
KL11168|SC|contig000001	Prodigal:2.60	CDS	835442	837613	.	-	0	ID=KL11168_00788;inference=ab initio prediction:Prodigal:2.60;locus_tag=KL11168_00788;product=hypothetical protein;protein_id=gnl|SC|KL11168_00788
KL11168|SC|contig000001	Prodigal:2.60	CDS	837768	838292	.	+	0	ID=KL11168_00789;inference=ab initio prediction:Prodigal:2.60,similar to AA sequence:RefSeq:YP_005899721.1;locus_tag=KL11168_00789;product=putative lipoprotein;protein_id=gnl|SC|KL11168_00789
KL11168|SC|contig000001	Prodigal:2.60	CDS	838394	838552	.	-	0	ID=KL11168_00790;inference=ab initio prediction:Prodigal:2.60;locus_tag=KL11168_00790;product=hypothetical protein;protein_id=gnl|SC|KL11168_00790
KL11168|SC|contig000001	Prodigal:2.60	CDS	838603	838968	.	-	0	ID=KL11168_00791;inference=ab initio prediction:Prodigal:2.60;locus_tag=KL11168_00791;product=hypothetical protein;protein_id=gnl|SC|KL11168_00791
KL11168|SC|contig000001	Prodigal:2.60	CDS	838972	839349	.	-	0	ID=KL11168_00792;inference=ab initio prediction:Prodigal:2.60;locus_tag=KL11168_00792;product=hypothetical protein;protein_id=gnl|SC|KL11168_00792
KL11168|SC|contig000001	Prodigal:2.60	CDS	839414	840823	.	-	0	ID=KL11168_00793;inference=ab initio prediction:Prodigal:2.60,similar to AA sequence:RefSeq:YP_005897762.1,protein motif:Cdd:COG4386,protein motif:Pfam:PF04984.8;locus_tag=KL11168_00793;product=Bacteriophage Mu tail sheath protein,Mu-like prophage tail sheath protein gpL,Phage tail sheath protein;protein_id=gnl|SC|KL11168_00793
KL11168|SC|contig000001	Prodigal:2.60	CDS	840826	841023	.	-	0	ID=KL11168_00794;inference=ab initio prediction:Prodigal:2.60;locus_tag=KL11168_00794;product=hypothetical protein;protein_id=gnl|SC|KL11168_00794
KL11168|SC|contig000001	Prodigal:2.60	CDS	841020	841670	.	-	0	ID=KL11168_00795;inference=ab initio prediction:Prodigal:2.60,similar to AA sequence:RefSeq:YP_005892307.1,protein motif:Cdd:COG5003,protein motif:Pfam:PF08873.5;locus_tag=KL11168_00795;product=putative Gp37-like prophage protein,Mu-like prophage protein gp37,Domain of unknown function (DUF1834);protein_id=gnl|SC|KL11168_00795
KL11168|SC|contig000001	Prodigal:2.60	CDS	841660	842082	.	-	0	ID=KL11168_00796;inference=ab initio prediction:Prodigal:2.60,similar to AA sequence:RefSeq:YP_003083126.1,protein motif:Cdd:COG4387,protein motif:Pfam:PF07030.6;locus_tag=KL11168_00796;product=phage protein,Mu-like prophage protein gp36,Protein of unknown function (DUF1320);protein_id=gnl|SC|KL11168_00796
KL11168|SC|contig000001	Prodigal:2.60	CDS	842082	842480	.	-	0	ID=KL11168_00797;inference=ab initio prediction:Prodigal:2.60;locus_tag=KL11168_00797;product=hypothetical protein;protein_id=gnl|SC|KL11168_00797
KL11168|SC|contig000001	Prodigal:2.60	CDS	842545	843453	.	-	0	ID=KL11168_00798;inference=ab initio prediction:Prodigal:2.60,similar to AA sequence:RefSeq:YP_005892310.1,protein motif:Cdd:COG4397,protein motif:Pfam:PF10124.3;locus_tag=KL11168_00798;product=putative GpT-like prophage major head subunit protein,Mu-like prophage major head subunit gpT,Mu-like prophage major head subunit gpT;protein_id=gnl|SC|KL11168_00798
KL11168|SC|contig000001	Prodigal:2.60	CDS	843453	844514	.	-	0	ID=KL11168_00799;inference=ab initio prediction:Prodigal:2.60,similar to AA sequence:RefSeq:YP_005897768.1,protein motif:Cdd:COG4388,protein motif:Pfam:PF10123.3;locus_tag=KL11168_00799;product=protein gp32,Mu-like prophage I protein,Mu-like prophage I protein;protein_id=gnl|SC|KL11168_00799
KL11168|SC|contig000001	Prodigal:2.60	CDS	844745	845161	.	-	0	ID=KL11168_00800;inference=ab initio prediction:Prodigal:2.60,similar to AA sequence:RefSeq:YP_005878623.1,protein motif:Cdd:COG5005,protein motif:TIGRFAMs:TIGR01635,protein motif:Pfam:PF05069.7;locus_tag=KL11168_00800;product=putative phage tail completion protein,Mu-like prophage protein gpG,phage virion morphogenesis protein,Phage virion morphogenesis family;protein_id=gnl|SC|KL11168_00800
KL11168|SC|contig000001	Prodigal:2.60	CDS	845289	846614	.	-	0	ID=KL11168_00801;inference=ab initio prediction:Prodigal:2.60,similar to AA sequence:RefSeq:YP_005878624.1,protein motif:TIGRFAMs:TIGR01641,protein motif:Pfam:PF04233.8;locus_tag=KL11168_00801;product=putative phage head morphogenesis protein,phage head morphogenesis protein%2C SPP1 gp7 family,Phage Mu protein F like protein;protein_id=gnl|SC|KL11168_00801
KL11168|SC|contig000001	Prodigal:2.60	CDS	846601	847761	.	-	0	ID=KL11168_00802;inference=ab initio prediction:Prodigal:2.60,similar to AA sequence:RefSeq:YP_005878625.1,protein motif:Cdd:COG4383,protein motif:Pfam:PF06074.6;locus_tag=KL11168_00802;product=phage protein,Mu-like prophage protein gp29,Protein of unknown function (DUF935);protein_id=gnl|SC|KL11168_00802
KL11168|SC|contig000001	Prodigal:2.60	CDS	847826	848791	.	+	0	ID=KL11168_00803;inference=ab initio prediction:Prodigal:2.60,similar to AA sequence:RefSeq:YP_001598195.1,protein motif:Cdd:COG2826,protein motif:Pfam:PF00665.20;locus_tag=KL11168_00803;product=transposase for IS1655,Transposase and inactivated derivatives%2C IS30 family,Integrase core domain;protein_id=gnl|SC|KL11168_00803
KL11168|SC|contig000001	Prodigal:2.60	CDS	848788	849252	.	-	0	ID=KL11168_00804;inference=ab initio prediction:Prodigal:2.60,similar to AA sequence:RefSeq:YP_005878625.1,protein motif:Cdd:COG4383,protein motif:Pfam:PF06074.6;locus_tag=KL11168_00804;product=phage protein,Mu-like prophage protein gp29,Protein of unknown function (DUF935);protein_id=gnl|SC|KL11168_00804
KL11168|SC|contig000001	Prodigal:2.60	CDS	849252	850874	.	-	0	ID=KL11168_00805;inference=ab initio prediction:Prodigal:2.60,similar to AA sequence:RefSeq:YP_005878626.1,protein motif:TIGRFAMs:TIGR01630;locus_tag=KL11168_00805;product=phage protein,phage uncharacterized protein%2C C-terminal domain;protein_id=gnl|SC|KL11168_00805
KL11168|SC|contig000001	Prodigal:2.60	CDS	850893	851702	.	-	0	ID=KL11168_00806;eC_number=2.1.1.37,2.1.1.37;gene=dcm;inference=ab initio prediction:Prodigal:2.60,similar to AA sequence:RefSeq:YP_005882600.1,similar to AA sequence:UniProtKB:P05102,protein motif:CLUSTERS:PRK10458,protein motif:TIGRFAMs:TIGR00675,protein motif:Pfam:PF00145.11;locus_tag=KL11168_00806;product=Cytosine-specific methyltransferase NlaX,Modification methylase HhaI,DNA cytosine methyl…
KL11168|SC|contig000001	Prodigal:2.60	CDS	851695	852201	.	-	0	ID=KL11168_00807;inference=ab initio prediction:Prodigal:2.60,similar to AA sequence:RefSeq:YP_005878628.1,protein motif:Pfam:PF08822.5;locus_tag=KL11168_00807;product=phage protein,Protein of unknown function (DUF1804);protein_id=gnl|SC|KL11168_00807
KL11168|SC|contig000001	Prodigal:2.60	CDS	852204	852401	.	-	0	ID=KL11168_00808;inference=ab initio prediction:Prodigal:2.60,similar to AA sequence:RefSeq:YP_003083099.1;locus_tag=KL11168_00808;product=phage protein;protein_id=gnl|SC|KL11168_00808
KL11168|SC|contig000001	Prodigal:2.60	CDS	852398	852664	.	-	0	ID=KL11168_00809;inference=ab initio prediction:Prodigal:2.60,similar to AA sequence:RefSeq:YP_003083098.1;locus_tag=KL11168_00809;product=phage protein;protein_id=gnl|SC|KL11168_00809
KL11168|SC|contig000001	Prodigal:2.60	CDS	852676	853014	.	-	0	ID=KL11168_00810;inference=ab initio prediction:Prodigal:2.60,similar to AA sequence:RefSeq:YP_003083097.1;locus_tag=KL11168_00810;product=phage protein;protein_id=gnl|SC|KL11168_00810
KL11168|SC|contig000001	Prodigal:2.60	CDS	853011	853229	.	-	0	ID=KL11168_00811;inference=ab initio prediction:Prodigal:2.60,similar to AA sequence:RefSeq:YP_003083096.1;locus_tag=KL11168_00811;product=phage protein;protein_id=gnl|SC|KL11168_00811
KL11168|SC|contig000001	Prodigal:2.60	CDS	853242	853412	.	+	0	ID=KL11168_00812;inference=ab initio prediction:Prodigal:2.60,similar to AA sequence:RefSeq:YP_003083095.1,similar to AA sequence:UniProtKB:Q7DDI1,protein motif:Cdd:COG3422,protein motif:Pfam:PF07411.6;locus_tag=KL11168_00812;product=phage protein,hypothetical protein,Uncharacterized conserved protein,Domain of unknown function (DUF1508);protein_id=gnl|SC|KL11168_00812
KL11168|SC|contig000001	Prodigal:2.60	CDS	853457	853615	.	-	0	ID=KL11168_00813;inference=ab initio prediction:Prodigal:2.60,similar to AA sequence:RefSeq:YP_003083094.1;locus_tag=KL11168_00813;product=phage protein;protein_id=gnl|SC|KL11168_00813
KL11168|SC|contig000001	Prodigal:2.60	CDS	853659	854078	.	-	0	ID=KL11168_00814;inference=ab initio prediction:Prodigal:2.60,similar to AA sequence:RefSeq:YP_003083093.1;locus_tag=KL11168_00814;product=putative phage associated membrane protein;protein_id=gnl|SC|KL11168_00814
KL11168|SC|contig000001	Prodigal:2.60	CDS	854050	854286	.	-	0	ID=KL11168_00815;inference=ab initio prediction:Prodigal:2.60,similar to AA sequence:RefSeq:YP_003083092.1;locus_tag=KL11168_00815;product=phage protein;protein_id=gnl|SC|KL11168_00815
KL11168|SC|contig000001	Prodigal:2.60	CDS	854289	854453	.	-	0	ID=KL11168_00816;inference=ab initio prediction:Prodigal:2.60,similar to AA sequence:RefSeq:YP_003083091.1;locus_tag=KL11168_00816;product=phage protein;protein_id=gnl|SC|KL11168_00816
KL11168|SC|contig000001	Prodigal:2.60	CDS	854456	854629	.	-	0	ID=KL11168_00817;inference=ab initio prediction:Prodigal:2.60;locus_tag=KL11168_00817;product=hypothetical protein;protein_id=gnl|SC|KL11168_00817
KL11168|SC|contig000001	Prodigal:2.60	CDS	854626	855171	.	-	0	ID=KL11168_00818;inference=ab initio prediction:Prodigal:2.60,similar to AA sequence:RefSeq:YP_001599067.1,protein motif:Pfam:PF01520.12;locus_tag=KL11168_00818;product=N-acetylmuramoyl-L-alanine amidase,N-acetylmuramoyl-L-alanine amidase;protein_id=gnl|SC|KL11168_00818
KL11168|SC|contig000001	Prodigal:2.60	CDS	855334	855813	.	-	0	ID=KL11168_00819;inference=ab initio prediction:Prodigal:2.60,similar to AA sequence:RefSeq:YP_001599150.1,protein motif:Pfam:PF08765.5;locus_tag=KL11168_00819;product=integral membrane protein,Mor transcription activator family;protein_id=gnl|SC|KL11168_00819
KL11168|SC|contig000001	Prodigal:2.60	CDS	855810	856214	.	-	0	ID=KL11168_00820;inference=ab initio prediction:Prodigal:2.60,similar to AA sequence:RefSeq:YP_005878638.1,protein motif:Cdd:COG4382,protein motif:Pfam:PF06252.6;locus_tag=KL11168_00820;product=phage protein,Mu-like prophage protein gp16,Protein of unknown function (DUF1018);protein_id=gnl|SC|KL11168_00820
KL11168|SC|contig000001	Prodigal:2.60	CDS	856391	856807	.	-	0	ID=KL11168_00821;inference=ab initio prediction:Prodigal:2.60,similar to AA sequence:RefSeq:YP_001599148.1;locus_tag=KL11168_00821;product=membrane protein;protein_id=gnl|SC|KL11168_00821
KL11168|SC|contig000001	Prodigal:2.60	CDS	856804	856995	.	-	0	ID=KL11168_00822;inference=ab initio prediction:Prodigal:2.60;locus_tag=KL11168_00822;product=hypothetical protein;protein_id=gnl|SC|KL11168_00822
KL11168|SC|contig000001	Prodigal:2.60	CDS	857518	857685	.	+	0	ID=KL11168_00823;inference=ab initio prediction:Prodigal:2.60,similar to AA sequence:RefSeq:YP_003082985.1;locus_tag=KL11168_00823;product=putative phage associated protein;protein_id=gnl|SC|KL11168_00823
KL11168|SC|contig000001	Prodigal:2.60	CDS	857958	858143	.	+	0	ID=KL11168_00824;inference=ab initio prediction:Prodigal:2.60,similar to AA sequence:RefSeq:YP_003082985.1;locus_tag=KL11168_00824;product=putative phage associated protein;protein_id=gnl|SC|KL11168_00824
KL11168|SC|contig000001	Prodigal:2.60	CDS	858401	858649	.	+	0	ID=KL11168_00825;inference=ab initio prediction:Prodigal:2.60,similar to AA sequence:RefSeq:YP_001599143.1;locus_tag=KL11168_00825;product=phage anti-repressor protein;protein_id=gnl|SC|KL11168_00825
KL11168|SC|contig000001	Prodigal:2.60	CDS	858653	858868	.	+	0	ID=KL11168_00826;inference=ab initio prediction:Prodigal:2.60;locus_tag=KL11168_00826;product=hypothetical protein;protein_id=gnl|SC|KL11168_00826
KL11168|SC|contig000001	Prodigal:2.60	CDS	859014	859979	.	+	0	ID=KL11168_00827;inference=ab initio prediction:Prodigal:2.60,similar to AA sequence:RefSeq:YP_001598195.1,protein motif:Cdd:COG2826,protein motif:Pfam:PF00665.20;locus_tag=KL11168_00827;product=transposase for IS1655,Transposase and inactivated derivatives%2C IS30 family,Integrase core domain;protein_id=gnl|SC|KL11168_00827
KL11168|SC|contig000001	Prodigal:2.60	CDS	860112	860630	.	-	0	ID=KL11168_00828;gene=gam;inference=ab initio prediction:Prodigal:2.60,similar to AA sequence:RefSeq:YP_005878641.1,protein motif:Cdd:COG4396,protein motif:Pfam:PF07352.6;locus_tag=KL11168_00828;product=host-nuclease inhibitor phage protein Gam,Mu-like prophage host-nuclease inhibitor protein Gam,Bacteriophage Mu Gam like protein;protein_id=gnl|SC|KL11168_00828
KL11168|SC|contig000001	Prodigal:2.60	CDS	860645	860872	.	-	0	ID=KL11168_00829;inference=ab initio prediction:Prodigal:2.60;locus_tag=KL11168_00829;product=hypothetical protein;protein_id=gnl|SC|KL11168_00829
KL11168|SC|contig000001	Prodigal:2.60	CDS	860936	861103	.	-	0	ID=KL11168_00830;inference=ab initio prediction:Prodigal:2.60;locus_tag=KL11168_00830;product=hypothetical protein;protein_id=gnl|SC|KL11168_00830
KL11168|SC|contig000001	Prodigal:2.60	CDS	861096	861269	.	-	0	ID=KL11168_00831;inference=ab initio prediction:Prodigal:2.60;locus_tag=KL11168_00831;product=hypothetical protein;protein_id=gnl|SC|KL11168_00831
KL11168|SC|contig000001	Prodigal:2.60	CDS	861266	861385	.	-	0	ID=KL11168_00832;inference=ab initio prediction:Prodigal:2.60;locus_tag=KL11168_00832;product=hypothetical protein;protein_id=gnl|SC|KL11168_00832
KL11168|SC|contig000001	Prodigal:2.60	CDS	861378	861644	.	-	0	ID=KL11168_00833;inference=ab initio prediction:Prodigal:2.60;locus_tag=KL11168_00833;product=hypothetical protein;protein_id=gnl|SC|KL11168_00833
KL11168|SC|contig000001	Prodigal:2.60	CDS	861734	862648	.	-	0	ID=KL11168_00834;inference=ab initio prediction:Prodigal:2.60,similar to AA sequence:RefSeq:YP_001599136.1;locus_tag=KL11168_00834;product=phage transposase;protein_id=gnl|SC|KL11168_00834
KL11168|SC|contig000001	Prodigal:2.60	CDS	862863	864836	.	-	0	ID=KL11168_00835;inference=ab initio prediction:Prodigal:2.60,similar to AA sequence:RefSeq:YP_001599134.1,protein motif:Pfam:PF09299.5;locus_tag=KL11168_00835;product=bacteriophage transposase,Mu transposase%2C C-terminal;protein_id=gnl|SC|KL11168_00835
KL11168|SC|contig000001	Prodigal:2.60	CDS	864838	865089	.	-	0	ID=KL11168_00836;inference=ab initio prediction:Prodigal:2.60,similar to AA sequence:RefSeq:YP_005878649.1;locus_tag=KL11168_00836;product=putative DNA-binding phage protein;protein_id=gnl|SC|KL11168_00836
KL11168|SC|contig000001	Prodigal:2.60	CDS	865220	866035	.	+	0	ID=KL11168_00837;inference=ab initio prediction:Prodigal:2.60,similar to AA sequence:RefSeq:YP_005878650.1;locus_tag=KL11168_00837;product=putative DNA-binding phage protein;protein_id=gnl|SC|KL11168_00837
KL11168|SC|contig000001	Prodigal:2.60	CDS	867009	868016	.	-	0	ID=KL11168_00838;inference=ab initio prediction:Prodigal:2.60,similar to AA sequence:RefSeq:YP_001598391.1,protein motif:Pfam:PF01609.15;locus_tag=KL11168_00838;product=IS1106A3 transposase,Transposase DDE domain;protein_id=gnl|SC|KL11168_00838
KL11168|SC|contig000001	Prodigal:2.60	CDS	868143	868442	.	+	0	ID=KL11168_00839;gene=yddA_2;inference=ab initio prediction:Prodigal:2.60,similar to AA sequence:RefSeq:YP_004048558.1,similar to AA sequence:UniProtKB:P31826,protein motif:CLUSTERS:PRK13657,protein motif:Cdd:COG4618,protein motif:TIGRFAMs:TIGR00954,protein motif:Pfam:PF00005.21;locus_tag=KL11168_00839;product=ABC transporter ATP-binding protein,CDS102,cyclic beta-1%2C2-glucan ABC transporter,ABC…
KL11168|SC|contig000001	Prodigal:2.60	CDS	868547	869215	.	+	0	ID=KL11168_00840;gene=hda;inference=ab initio prediction:Prodigal:2.60,similar to AA sequence:RefSeq:YP_001599131.1,similar to AA sequence:UniProtKB:P69931,protein motif:CLUSTERS:PRK08903,protein motif:Cdd:COG1484,protein motif:TIGRFAMs:TIGR03420,protein motif:Pfam:PF00308.12;locus_tag=KL11168_00840;product=DnaA regulatory inactivator Hda,DnaA-homolog protein hda,DnaA regulatory inactivator Hda,D…
KL11168|SC|contig000001	Prodigal:2.60	CDS	869212	869880	.	+	0	ID=KL11168_00841;inference=ab initio prediction:Prodigal:2.60,similar to AA sequence:RefSeq:YP_005878653.1,protein motif:TIGRFAMs:TIGR01490,protein motif:Pfam:PF12710.1;locus_tag=KL11168_00841;product=putative hydrolase,HAD hydrolase%2C family IB,haloacid dehalogenase-like hydrolase;protein_id=gnl|SC|KL11168_00841
KL11168|SC|contig000001	Prodigal:2.60	CDS	869885	870118	.	+	0	ID=KL11168_00842;inference=ab initio prediction:Prodigal:2.60,similar to AA sequence:RefSeq:YP_005882682.1;locus_tag=KL11168_00842;product=putative ubiquitin-activating enzyme E1 family protein;protein_id=gnl|SC|KL11168_00842
KL11168|SC|contig000001	Prodigal:2.60	CDS	870344	870787	.	+	0	ID=KL11168_00843;inference=ab initio prediction:Prodigal:2.60,similar to AA sequence:RefSeq:YP_001599129.1;locus_tag=KL11168_00843;product=membrane protein;protein_id=gnl|SC|KL11168_00843
KL11168|SC|contig000001	Prodigal:2.60	CDS	871737	872633	.	-	0	ID=KL11168_00844;eC_number=2.7.2.8;gene=argB;inference=ab initio prediction:Prodigal:2.60,similar to AA sequence:RefSeq:YP_207961.1,similar to AA sequence:UniProtKB:Q9HTN2,protein motif:CLUSTERS:PRK00942,protein motif:Cdd:COG0548,protein motif:TIGRFAMs:TIGR00761,protein motif:Pfam:PF00696.22;locus_tag=KL11168_00844;product=acetylglutamate kinase,Acetylglutamate kinase,acetylglutamate kinase,Acety…
KL11168|SC|contig000001	Prodigal:2.60	CDS	872803	873933	.	+	0	ID=KL11168_00845;inference=ab initio prediction:Prodigal:2.60,similar to AA sequence:RefSeq:YP_004048553.1,protein motif:Pfam:PF00246.1;locus_tag=KL11168_00845;product=carboxypeptidase,Zinc carboxypeptidase;protein_id=gnl|SC|KL11168_00845
KL11168|SC|contig000001	Prodigal:2.60	CDS	874004	874855	.	+	0	ID=KL11168_00846;eC_number=2.4.99.-;gene=lgt;inference=ab initio prediction:Prodigal:2.60,similar to AA sequence:RefSeq:YP_207963.1,similar to AA sequence:UniProtKB:P60955,protein motif:CLUSTERS:PRK00052,protein motif:TIGRFAMs:TIGR00544,protein motif:Pfam:PF01790.12;locus_tag=KL11168_00846;product=prolipoprotein diacylglyceryl transferase,Prolipoprotein diacylglyceryl transferase,prolipoprotein d…
KL11168|SC|contig000001	Prodigal:2.60	CDS	874938	875600	.	-	0	ID=KL11168_00847;gene=secA_2;inference=ab initio prediction:Prodigal:2.60,similar to AA sequence:RefSeq:YP_005893906.1,similar to AA sequence:UniProtKB:P47994,protein motif:CLUSTERS:PRK10396,protein motif:Cdd:COG3318,protein motif:TIGRFAMs:TIGR02292,protein motif:Pfam:PF03695.7;locus_tag=KL11168_00847;product=yecA family protein,hypothetical protein,hypothetical protein,Predicted metal-binding pr…
KL11168|SC|contig000001	Prodigal:2.60	CDS	875800	877593	.	-	0	ID=KL11168_00848;eC_number=2.3.3.13;gene=leuA;inference=ab initio prediction:Prodigal:2.60,similar to AA sequence:RefSeq:YP_002001585.1,similar to AA sequence:UniProtKB:P09151,protein motif:CLUSTERS:PRK00915,protein motif:Cdd:COG0119,protein motif:TIGRFAMs:TIGR00973,protein motif:Pfam:PF00682.13;locus_tag=KL11168_00848;product=2-isopropylmalate synthase,2-isopropylmalate synthase,2-isopropylmalat…
KL11168|SC|contig000001	Prodigal:2.60	CDS	877838	878947	.	+	0	ID=KL11168_00849;eC_number=2.7.2.11;gene=proB;inference=ab initio prediction:Prodigal:2.60,similar to AA sequence:RefSeq:YP_005889605.1,similar to AA sequence:UniProtKB:P39820,protein motif:CLUSTERS:PRK05429,protein motif:Cdd:COG0014,protein motif:TIGRFAMs:TIGR01027,protein motif:Pfam:PF00696.22;locus_tag=KL11168_00849;product=glutamate 5-kinase,Glutamate 5-kinase 1,gamma-glutamyl kinase,Gamma-gl…
KL11168|SC|contig000001	Prodigal:2.60	CDS	878960	880222	.	+	0	ID=KL11168_00850;eC_number=1.2.1.41,1.2.1.41;gene=proA;inference=ab initio prediction:Prodigal:2.60,similar to AA sequence:RefSeq:YP_207966.1,similar to AA sequence:UniProtKB:Q9WYC9,protein motif:CLUSTERS:PRK00197,protein motif:Cdd:COG0014,protein motif:TIGRFAMs:TIGR00407,protein motif:Pfam:PF00171.1;locus_tag=KL11168_00850;product=gamma-glutamyl phosphate reductase,Gamma-glutamyl phosphate reduc…
KL11168|SC|contig000001	Prodigal:2.60	CDS	880447	883485	.	-	0	ID=KL11168_00851;gene=ftsK_2;inference=ab initio prediction:Prodigal:2.60,similar to AA sequence:RefSeq:YP_005889603.1,similar to AA sequence:UniProtKB:P46889,protein motif:CLUSTERS:PRK10263,protein motif:Cdd:COG1674,protein motif:TIGRFAMs:TIGR03928,protein motif:Pfam:PF01580.12;locus_tag=KL11168_00851;product=putative cell-division protein,DNA translocase FtsK,DNA translocase FtsK,DNA segregatio…
KL11168|SC|contig000001	Prodigal:2.60	CDS	883650	884330	.	+	0	ID=KL11168_00852;inference=ab initio prediction:Prodigal:2.60,similar to AA sequence:RefSeq:YP_002001578.1,protein motif:Cdd:COG3235;locus_tag=KL11168_00852;product=membrane protein,Predicted membrane protein;protein_id=gnl|SC|KL11168_00852
KL11168|SC|contig000001	Prodigal:2.60	CDS	884359	884718	.	+	0	ID=KL11168_00853;gene=crcB;inference=ab initio prediction:Prodigal:2.60,similar to AA sequence:RefSeq:YP_005878664.1,similar to AA sequence:UniProtKB:P37002,protein motif:CLUSTERS:PRK14230,protein motif:TIGRFAMs:TIGR00494,protein motif:Pfam:PF02537.9;locus_tag=KL11168_00853;product=putative CrcB-like protein,hypothetical protein,camphor resistance protein CrcB,protein CrcB,CrcB-like protein;prote…
KL11168|SC|contig000001	Prodigal:2.60	CDS	885374	885910	.	-	0	ID=KL11168_00854;eC_number=3.6.1.13;gene=nudF;inference=ab initio prediction:Prodigal:2.60,similar to AA sequence:RefSeq:YP_002001575.1,similar to AA sequence:UniProtKB:P54570,protein motif:CLUSTERS:PRK11762,protein motif:Cdd:COG2816,protein motif:TIGRFAMs:TIGR00052,protein motif:Pfam:PF00293.1;locus_tag=KL11168_00854;product=ADP-ribose pyrophosphatase,ADP-ribose pyrophosphatase,adenosine nucleot…
KL11168|SC|contig000001	Prodigal:2.60	CDS	885944	886300	.	-	0	ID=KL11168_00855;eC_number=4.1.2.25;gene=folB;inference=ab initio prediction:Prodigal:2.60,similar to AA sequence:RefSeq:YP_207971.1,similar to AA sequence:UniProtKB:P0AC16,protein motif:CLUSTERS:PRK11593,protein motif:TIGRFAMs:TIGR00526,protein motif:Pfam:PF02152.12;locus_tag=KL11168_00855;product=dihydroneopterin aldolase,Dihydroneopterin aldolase,bifunctional dihydroneopterin aldolase/dihydron…
KL11168|SC|contig000001	Prodigal:2.60	CDS	886356	886958	.	+	0	ID=KL11168_00856;eC_number=2.3.1.15;gene=plsY;inference=ab initio prediction:Prodigal:2.60,similar to AA sequence:RefSeq:YP_004048542.1,similar to AA sequence:UniProtKB:P60782,protein motif:CLUSTERS:PRK00220,protein motif:Cdd:COG0344,protein motif:TIGRFAMs:TIGR00023,protein motif:Pfam:PF02660.9;locus_tag=KL11168_00856;product=integral membrane protein,G3P acyltransferase,putative glycerol-3-phosp…
KL11168|SC|contig000001	Prodigal:2.60	CDS	887046	887891	.	+	0	ID=KL11168_00857;inference=ab initio prediction:Prodigal:2.60,similar to AA sequence:RefSeq:YP_003083159.1,similar to AA sequence:UniProtKB:P31777,protein motif:Cdd:COG2961,protein motif:Pfam:PF04378.7;locus_tag=KL11168_00857;product=putative competence protein ComJ,hypothetical protein,Protein involved in catabolism of external DNA,Protein of unknown function (DUF519);protein_id=gnl|SC|KL11168_0…
KL11168|SC|contig000001	Prodigal:2.60	CDS	888137	889111	.	+	0	ID=KL11168_00858;eC_number=3.1.3.11;gene=fbp_1;inference=ab initio prediction:Prodigal:2.60,similar to AA sequence:RefSeq:YP_002001569.1,similar to AA sequence:UniProtKB:P0A993,protein motif:CLUSTERS:PRK09293,protein motif:Pfam:PF00316.14;locus_tag=KL11168_00858;product=fructose-1%2C6-bisphosphatase,Fructose-1%2C6-bisphosphatase class 1,fructose-1%2C6-bisphosphatase,Fructose-1-6-bisphosphatase;pr…
KL11168|SC|contig000001	Prodigal:2.60	CDS	889254	889472	.	-	0	ID=KL11168_00859;inference=ab initio prediction:Prodigal:2.60,protein motif:CLUSTERS:PRK11415,protein motif:Cdd:COG2841,protein motif:Pfam:PF04325.7;locus_tag=KL11168_00859;product=hypothetical protein,Uncharacterized protein conserved in bacteria,Protein of unknown function (DUF465);protein_id=gnl|SC|KL11168_00859
KL11168|SC|contig000001	Prodigal:2.60	CDS	890246	892021	.	+	0	ID=KL11168_00860;eC_number=2.3.2.2,2.3.2.2;gene=ggt;inference=ab initio prediction:Prodigal:2.60,similar to AA sequence:RefSeq:YP_003083155.1,similar to AA sequence:UniProtKB:P54422,protein motif:CLUSTERS:PRK09615,protein motif:TIGRFAMs:TIGR00066,protein motif:Pfam:PF01019.15;locus_tag=KL11168_00860;product=gamma-glutamyltranspeptidase,Gamma-glutamyltranspeptidase precursor,gamma-glutamyltranspep…
KL11168|SC|contig000001	Prodigal:2.60	CDS	892502	893752	.	+	0	ID=KL11168_00861;eC_number=2.1.2.1,2.1.2.1;gene=glyA;inference=ab initio prediction:Prodigal:2.60,similar to AA sequence:RefSeq:YP_207979.1,similar to AA sequence:UniProtKB:Q88Q27,protein motif:CLUSTERS:PRK13034,protein motif:Cdd:COG0156,protein motif:TIGRFAMs:TIGR00858,protein motif:Pfam:PF00464.13;locus_tag=KL11168_00861;product=serine hydroxymethyltransferase,Pyridoxal-phosphate-dependent seri…
KL11168|SC|contig000001	Prodigal:2.60	CDS	893880	894566	.	+	0	ID=KL11168_00862;inference=ab initio prediction:Prodigal:2.60,similar to AA sequence:RefSeq:YP_005893207.1,protein motif:Pfam:PF05598.5;locus_tag=KL11168_00862;product=IS1106 transposase,Transposase domain (DUF772);protein_id=gnl|SC|KL11168_00862
KL11168|SC|contig000001	Prodigal:2.60	CDS	894478	895485	.	-	0	ID=KL11168_00863;inference=ab initio prediction:Prodigal:2.60,similar to AA sequence:RefSeq:YP_001598391.1,protein motif:Pfam:PF01609.15;locus_tag=KL11168_00863;product=IS1106A3 transposase,Transposase DDE domain;protein_id=gnl|SC|KL11168_00863
KL11168|SC|contig000001	Prodigal:2.60	CDS	895643	896203	.	+	0	ID=KL11168_00864;inference=ab initio prediction:Prodigal:2.60,similar to AA sequence:RefSeq:YP_002342944.1,protein motif:Pfam:PF01609.15;locus_tag=KL11168_00864;product=insertion element IS1106 transposase,Transposase DDE domain;protein_id=gnl|SC|KL11168_00864
KL11168|SC|contig000001	Prodigal:2.60	CDS	896793	897611	.	+	0	ID=KL11168_00865;gene=opcA;inference=ab initio prediction:Prodigal:2.60,similar to AA sequence:RefSeq:YP_001599105.1,protein motif:Pfam:PF07239.5;locus_tag=KL11168_00865;product=outer membrane protein,Outer membrane protein OpcA;protein_id=gnl|SC|KL11168_00865
KL11168|SC|contig000001	Prodigal:2.60	CDS	897775	898419	.	+	0	ID=KL11168_00866;gene=dedA_1;inference=ab initio prediction:Prodigal:2.60,similar to AA sequence:RefSeq:YP_002001561.1,similar to AA sequence:UniProtKB:P0ABP6,protein motif:CLUSTERS:PRK10847,protein motif:Pfam:PF09335.5;locus_tag=KL11168_00866;product=DedA protein,hypothetical protein,hypothetical protein,SNARE associated Golgi protein;protein_id=gnl|SC|KL11168_00866
KL11168|SC|contig000001	Prodigal:2.60	CDS	898438	900348	.	+	0	ID=KL11168_00867;inference=ab initio prediction:Prodigal:2.60,similar to AA sequence:RefSeq:YP_002001560.1,similar to AA sequence:UniProtKB:O53204,protein motif:CLUSTERS:PRK11147,protein motif:Cdd:COG2909,protein motif:TIGRFAMs:TIGR03719,protein motif:Pfam:PF00005.21;locus_tag=KL11168_00867;product=putative ATP-binding protein,Uncharacterized ABC transporter ATP-binding protein Rv2477c/MT2552,ABC…
KL11168|SC|contig000001	Prodigal:2.60	CDS	900369	900734	.	+	0	ID=KL11168_00868;inference=ab initio prediction:Prodigal:2.60;locus_tag=KL11168_00868;product=hypothetical protein;protein_id=gnl|SC|KL11168_00868
KL11168|SC|contig000001	Prodigal:2.60	CDS	900846	902321	.	+	0	ID=KL11168_00869;eC_number=4.1.3.27;gene=trpE;inference=ab initio prediction:Prodigal:2.60,similar to AA sequence:RefSeq:YP_001599102.1,similar to AA sequence:UniProtKB:A0QX93,protein motif:CLUSTERS:PRK13565,protein motif:Cdd:COG0147,protein motif:TIGRFAMs:TIGR00564,protein motif:Pfam:PF00425.12;locus_tag=KL11168_00869;product=anthranilate synthase component I,Anthranilate synthase component 1,an…
KL11168|SC|contig000001	Prodigal:2.60	CDS	902318	902863	.	+	0	ID=KL11168_00870;inference=ab initio prediction:Prodigal:2.60,protein motif:Cdd:COG4333,protein motif:Pfam:PF07799.6;locus_tag=KL11168_00870;product=Uncharacterized protein conserved in bacteria,Protein of unknown function (DUF1643);protein_id=gnl|SC|KL11168_00870
KL11168|SC|contig000001	Prodigal:2.60	CDS	902860	903996	.	+	0	ID=KL11168_00871;eC_number=4.1.1.21,6.3.4.18;gene=purK;inference=ab initio prediction:Prodigal:2.60,similar to AA sequence:RefSeq:YP_207988.1,similar to AA sequence:UniProtKB:Q7A695,protein motif:CLUSTERS:PRK06019,protein motif:Cdd:COG0026,protein motif:TIGRFAMs:TIGR01161,protein motif:Pfam:PF02222.16;locus_tag=KL11168_00871;product=phosphoribosylaminoimidazole carboxylase ATPase subunit,N5-carbo…
KL11168|SC|contig000001	Prodigal:2.60	CDS	904043	904525	.	+	0	ID=KL11168_00872;inference=ab initio prediction:Prodigal:2.60,similar to AA sequence:RefSeq:YP_005878682.1,protein motif:Pfam:PF00583.18;locus_tag=KL11168_00872;product=putative acetyltransferase,Acetyltransferase (GNAT) family;protein_id=gnl|SC|KL11168_00872
KL11168|SC|contig000001	Prodigal:2.60	CDS	904631	905686	.	+	0	ID=KL11168_00873;gene=sbp;inference=ab initio prediction:Prodigal:2.60,similar to AA sequence:RefSeq:YP_004048529.1,similar to AA sequence:UniProtKB:P0AG78,protein motif:CLUSTERS:PRK10752,protein motif:Cdd:COG4150,protein motif:TIGRFAMs:TIGR00971,protein motif:Pfam:PF01547.19;locus_tag=KL11168_00873;product=sulfate-binding protein,Sulfate starvation-induced protein 2,sulfate transporter subunit,A…
KL11168|SC|contig000001	Prodigal:2.60	CDS	905683	905880	.	+	0	ID=KL11168_00874;inference=ab initio prediction:Prodigal:2.60;locus_tag=KL11168_00874;product=hypothetical protein;protein_id=gnl|SC|KL11168_00874
KL11168|SC|contig000001	Prodigal:2.60	CDS	905986	906303	.	+	0	ID=KL11168_00875;inference=ab initio prediction:Prodigal:2.60,similar to AA sequence:RefSeq:YP_005902535.1,protein motif:Pfam:PF05598.5;locus_tag=KL11168_00875;product=IS1106 transposase,Transposase domain (DUF772);protein_id=gnl|SC|KL11168_00875
KL11168|SC|contig000001	Prodigal:2.60	CDS	906380	907096	.	+	0	ID=KL11168_00876;inference=ab initio prediction:Prodigal:2.60,similar to AA sequence:RefSeq:YP_001600178.1,protein motif:Pfam:PF01609.15;locus_tag=KL11168_00876;product=IS1106A3 transposase,Transposase DDE domain;protein_id=gnl|SC|KL11168_00876
KL11168|SC|contig000001	Prodigal:2.60	CDS	907575	908180	.	+	0	ID=KL11168_00877;eC_number=3.1.-.-;gene=smrA;inference=ab initio prediction:Prodigal:2.60,similar to AA sequence:RefSeq:YP_005878684.1,similar to AA sequence:UniProtKB:P76053,protein motif:CLUSTERS:PRK04946,protein motif:Pfam:PF01713.15;locus_tag=KL11168_00877;product=putative Smr-like protein,Probable DNA endonuclease SmrA,hypothetical protein,Smr domain;protein_id=gnl|SC|KL11168_00877
KL11168|SC|contig000001	Aragorn:1.2.36	tmRNA	908243	908605	.	+	0	ID=KL11168_00878;gene=ssrA;inference=COORDINATES:profile:Aragorn:1.2.36;locus_tag=KL11168_00878;product=transfer-messenger RNA%2C SsrA
KL11168|SC|contig000001	Prodigal:2.60	CDS	908923	909672	.	-	0	ID=KL11168_00879;inference=ab initio prediction:Prodigal:2.60,similar to AA sequence:RefSeq:YP_001599095.1,protein motif:Pfam:PF00665.20;locus_tag=KL11168_00879;product=transposase,Integrase core domain;protein_id=gnl|SC|KL11168_00879
KL11168|SC|contig000001	Prodigal:2.60	CDS	909677	910087	.	-	0	ID=KL11168_00880;inference=ab initio prediction:Prodigal:2.60,similar to AA sequence:RefSeq:YP_208104.1;locus_tag=KL11168_00880;product=phage associated protein;protein_id=gnl|SC|KL11168_00880
KL11168|SC|contig000001	Prodigal:2.60	CDS	910080	910247	.	-	0	ID=KL11168_00881;inference=ab initio prediction:Prodigal:2.60;locus_tag=KL11168_00881;product=hypothetical protein;protein_id=gnl|SC|KL11168_00881
KL11168|SC|contig000001	Prodigal:2.60	CDS	910343	910516	.	-	0	ID=KL11168_00882;inference=ab initio prediction:Prodigal:2.60;locus_tag=KL11168_00882;product=hypothetical protein;protein_id=gnl|SC|KL11168_00882
KL11168|SC|contig000001	Prodigal:2.60	CDS	910530	911189	.	-	0	ID=KL11168_00883;inference=ab initio prediction:Prodigal:2.60,protein motif:Pfam:PF05838.6;locus_tag=KL11168_00883;product=Predicted lysozyme (DUF847);protein_id=gnl|SC|KL11168_00883
KL11168|SC|contig000001	Prodigal:2.60	CDS	911330	911890	.	-	0	ID=KL11168_00884;inference=ab initio prediction:Prodigal:2.60,similar to AA sequence:RefSeq:YP_005899815.1;locus_tag=KL11168_00884;product=putative lipoprotein;protein_id=gnl|SC|KL11168_00884
KL11168|SC|contig000001	Prodigal:2.60	CDS	911914	912132	.	-	0	ID=KL11168_00885;inference=ab initio prediction:Prodigal:2.60,similar to AA sequence:UniProtKB:P44207;locus_tag=KL11168_00885;product=Uncharacterized HTH-type transcriptional regulator HI_1476;protein_id=gnl|SC|KL11168_00885
KL11168|SC|contig000001	Prodigal:2.60	CDS	912429	912689	.	+	0	ID=KL11168_00886;inference=ab initio prediction:Prodigal:2.60,similar to AA sequence:RefSeq:YP_005878695.1;locus_tag=KL11168_00886;product=phage protein;protein_id=gnl|SC|KL11168_00886
KL11168|SC|contig000001	Prodigal:2.60	CDS	913001	913573	.	+	0	ID=KL11168_00887;gene=intA_1;inference=ab initio prediction:Prodigal:2.60,similar to AA sequence:RefSeq:YP_975050.1,similar to AA sequence:UniProtKB:P32053,protein motif:CLUSTERS:PRK09692,protein motif:Pfam:PF00589.16;locus_tag=KL11168_00887;product=phage integrase,Prophage CP4-57 integrase,integrase,Phage integrase family;protein_id=gnl|SC|KL11168_00887
KL11168|SC|contig000001	Prodigal:2.60	CDS	913653	913856	.	+	0	ID=KL11168_00888;inference=ab initio prediction:Prodigal:2.60,similar to AA sequence:RefSeq:YP_207863.1;locus_tag=KL11168_00888;product=phage associated protein;protein_id=gnl|SC|KL11168_00888
KL11168|SC|contig000001	Prodigal:2.60	CDS	913894	914175	.	+	0	ID=KL11168_00889;inference=ab initio prediction:Prodigal:2.60,similar to AA sequence:RefSeq:YP_207862.1;locus_tag=KL11168_00889;product=phage associated protein;protein_id=gnl|SC|KL11168_00889
KL11168|SC|contig000001	Prodigal:2.60	CDS	914187	914390	.	+	0	ID=KL11168_00890;inference=ab initio prediction:Prodigal:2.60,similar to AA sequence:RefSeq:YP_005891796.1;locus_tag=KL11168_00890;product=putative phage associated protein;protein_id=gnl|SC|KL11168_00890
KL11168|SC|contig000001	Prodigal:2.60	CDS	914655	915662	.	-	0	ID=KL11168_00891;inference=ab initio prediction:Prodigal:2.60,similar to AA sequence:RefSeq:YP_001598391.1,protein motif:Pfam:PF01609.15;locus_tag=KL11168_00891;product=IS1106A3 transposase,Transposase DDE domain;protein_id=gnl|SC|KL11168_00891
KL11168|SC|contig000001	Prodigal:2.60	CDS	915849	916031	.	+	0	ID=KL11168_00892;inference=ab initio prediction:Prodigal:2.60;locus_tag=KL11168_00892;product=hypothetical protein;protein_id=gnl|SC|KL11168_00892
KL11168|SC|contig000001	Prodigal:2.60	CDS	916093	917094	.	-	0	ID=KL11168_00893;eC_number=1.-.-.-;gene=dus_2;inference=ab initio prediction:Prodigal:2.60,similar to AA sequence:RefSeq:YP_002001536.1,similar to AA sequence:UniProtKB:P67717,protein motif:CLUSTERS:PRK10550,protein motif:Cdd:COG0042,protein motif:TIGRFAMs:TIGR00737,protein motif:Pfam:PF01207.11;locus_tag=KL11168_00893;product=tRNA-dihydrouridine synthase C,Probable tRNA-dihydrouridine synthase,t…
KL11168|SC|contig000001	Prodigal:2.60	CDS	917324	921157	.	-	0	ID=KL11168_00894;eC_number=1.-.-.-;inference=ab initio prediction:Prodigal:2.60,similar to AA sequence:RefSeq:YP_002001537.1,similar to AA sequence:UniProtKB:Q50685,protein motif:CLUSTERS:PRK11230,protein motif:Cdd:COG0247,protein motif:TIGRFAMs:TIGR00387,protein motif:Pfam:PF12447.2;locus_tag=KL11168_00894;product=putative oxidoreductase,Uncharacterized FAD-linked oxidoreductase Rv2280,glycolate…
KL11168|SC|contig000001	Infernal:1.1	ncRNA	921418	921514	.	+	0	ID=KL11168_00895;inference=COORDINATES:profile:Infernal:1.1;locus_tag=KL11168_00895;product=Bacteria_small_SRP
KL11168|SC|contig000001	Prodigal:2.60	CDS	921682	923373	.	+	0	ID=KL11168_00896;eC_number=1.1.1.28,1.1.1.28;gene=dld;inference=ab initio prediction:Prodigal:2.60,similar to AA sequence:RefSeq:YP_005891788.1,similar to AA sequence:UniProtKB:P06149,protein motif:CLUSTERS:PRK11183,protein motif:TIGRFAMs:TIGR00387,protein motif:Pfam:PF09330.5;locus_tag=KL11168_00896;product=D-lactate dehydrogenase,D-lactate dehydrogenase,D-lactate dehydrogenase,glycolate oxidase…
KL11168|SC|contig000001	Prodigal:2.60	CDS	923668	924039	.	+	0	ID=KL11168_00897;inference=ab initio prediction:Prodigal:2.60,similar to AA sequence:RefSeq:YP_005893862.1,protein motif:Pfam:PF10947.2;locus_tag=KL11168_00897;product=putative lipoprotein,Protein of unknown function (DUF2628);protein_id=gnl|SC|KL11168_00897
KL11168|SC|contig000001	Prodigal:2.60	CDS	924194	924742	.	+	0	ID=KL11168_00898;inference=ab initio prediction:Prodigal:2.60,similar to AA sequence:RefSeq:YP_005883017.1,protein motif:Cdd:COG4950,protein motif:TIGRFAMs:TIGR01926,protein motif:Pfam:PF02627.1;locus_tag=KL11168_00898;product=macrophage infectivity potentiator-related protein,Uncharacterized protein conserved in bacteria,uncharacterized peroxidase-related enzyme,Carboxymuconolactone decarboxylas…
KL11168|SC|contig000001	Prodigal:2.60	CDS	924877	925968	.	+	0	ID=KL11168_00899;eC_number=1.3.8.1;inference=ab initio prediction:Prodigal:2.60,similar to AA sequence:RefSeq:YP_004048817.1,similar to AA sequence:UniProtKB:Q06319,protein motif:TIGRFAMs:TIGR03207,protein motif:Pfam:PF02771.10;locus_tag=KL11168_00899;product=acyl-CoA dehydrogenase,Acyl-CoA dehydrogenase%2C short-chain specific,cyclohexanecarboxyl-CoA dehydrogenase,Acyl-CoA dehydrogenase%2C N-ter…
KL11168|SC|contig000001	Prodigal:2.60	CDS	926425	926595	.	+	0	ID=KL11168_00900;gene=rubA;inference=ab initio prediction:Prodigal:2.60,similar to AA sequence:RefSeq:YP_002001544.1,similar to AA sequence:UniProtKB:P42453,protein motif:CLUSTERS:PRK05452,protein motif:Cdd:COG1773,protein motif:Pfam:PF00301.14;locus_tag=KL11168_00900;product=rebredoxin,Rubredoxin,anaerobic nitric oxide reductase flavorubredoxin,Rubredoxin,Rubredoxin;protein_id=gnl|SC|KL11168_009…
KL11168|SC|contig000001	Prodigal:2.60	CDS	928538	930316	.	+	0	ID=KL11168_00901;gene=nhhA;inference=ab initio prediction:Prodigal:2.60,similar to AA sequence:RefSeq:YP_005891784.1,protein motif:Cdd:COG3468,protein motif:Pfam:PF03895.9;locus_tag=KL11168_00901;product=autotransporter NhhA,Type V secretory pathway%2C adhesin AidA,YadA-like C-terminal region;protein_id=gnl|SC|KL11168_00901
KL11168|SC|contig000001	Prodigal:2.60	CDS	930449	930766	.	+	0	ID=KL11168_00902;inference=ab initio prediction:Prodigal:2.60,similar to AA sequence:RefSeq:YP_001599082.1,protein motif:Pfam:PF05598.5;locus_tag=KL11168_00902;product=IS1106 transposase,Transposase domain (DUF772);protein_id=gnl|SC|KL11168_00902
KL11168|SC|contig000001	Prodigal:2.60	CDS	930893	931609	.	+	0	ID=KL11168_00903;inference=ab initio prediction:Prodigal:2.60,similar to AA sequence:RefSeq:YP_001600178.1,protein motif:Pfam:PF01609.15;locus_tag=KL11168_00903;product=IS1106A3 transposase,Transposase DDE domain;protein_id=gnl|SC|KL11168_00903
KL11168|SC|contig000001	Prodigal:2.60	CDS	931810	932238	.	-	0	ID=KL11168_00904;inference=ab initio prediction:Prodigal:2.60,similar to AA sequence:RefSeq:YP_975031.1,protein motif:Cdd:COG5566,protein motif:Pfam:PF08765.5;locus_tag=KL11168_00904;product=phage related protein,Uncharacterized conserved protein,Mor transcription activator family;protein_id=gnl|SC|KL11168_00904
KL11168|SC|contig000001	Prodigal:2.60	CDS	932219	932653	.	-	0	ID=KL11168_00905;inference=ab initio prediction:Prodigal:2.60,similar to AA sequence:RefSeq:NP_274021.1,protein motif:Cdd:COG4382,protein motif:Pfam:PF06252.6;locus_tag=KL11168_00905;product=E16-like protein,Mu-like prophage protein gp16,Protein of unknown function (DUF1018);protein_id=gnl|SC|KL11168_00905
KL11168|SC|contig000001	Prodigal:2.60	CDS	932816	933421	.	-	0	ID=KL11168_00906;inference=ab initio prediction:Prodigal:2.60,similar to AA sequence:RefSeq:YP_005879129.1,protein motif:Pfam:PF02371.10;locus_tag=KL11168_00906;product=IS110 family transposase,Transposase IS116/IS110/IS902 family;protein_id=gnl|SC|KL11168_00906
KL11168|SC|contig000001	Prodigal:2.60	CDS	933425	933763	.	-	0	ID=KL11168_00907;inference=ab initio prediction:Prodigal:2.60,similar to AA sequence:RefSeq:YP_005879129.1,protein motif:Pfam:PF01548.11;locus_tag=KL11168_00907;product=IS110 family transposase,Transposase;protein_id=gnl|SC|KL11168_00907
KL11168|SC|contig000001	Prodigal:2.60	CDS	934361	935941	.	-	0	ID=KL11168_00908;eC_number=2.1.2.3;gene=purH;inference=ab initio prediction:Prodigal:2.60,similar to AA sequence:RefSeq:YP_005891771.1,similar to AA sequence:UniProtKB:P15639,protein motif:CLUSTERS:PRK00881,protein motif:Cdd:COG0299,protein motif:TIGRFAMs:TIGR00355,protein motif:Pfam:PF01808.12;locus_tag=KL11168_00908;product=bifunctional purine biosynthesis protein PurH [includes: phosphoribosyl…
KL11168|SC|contig000001	Prodigal:2.60	CDS	936102	937325	.	-	0	ID=KL11168_00909;gene=clcA_1;inference=ab initio prediction:Prodigal:2.60,similar to AA sequence:RefSeq:YP_002002357.1,similar to AA sequence:UniProtKB:Q8ZRP8,protein motif:CLUSTERS:PRK01862,protein motif:Pfam:PF00654.14;locus_tag=KL11168_00909;product=Chloride channel protein-related protein,H(+)/Cl(-) exchange transporter ClcA,putative voltage-gated ClC-type chloride channel ClcB,Voltage gated …
KL11168|SC|contig000001	Prodigal:2.60	CDS	937389	938222	.	-	0	ID=KL11168_00910;eC_number=3.1.3.3;gene=serB;inference=ab initio prediction:Prodigal:2.60,similar to AA sequence:RefSeq:YP_002002358.1,similar to AA sequence:UniProtKB:P0AGB0,protein motif:CLUSTERS:PRK11133,protein motif:Cdd:COG3830,protein motif:TIGRFAMs:TIGR00338,protein motif:Pfam:PF00702.1;locus_tag=KL11168_00910;product=SerB protein,Phosphoserine phosphatase,phosphoserine phosphatase,ACT dom…
KL11168|SC|contig000001	Prodigal:2.60	CDS	938512	940053	.	+	0	ID=KL11168_00911;eC_number=1.6.1.2;gene=pntA;inference=ab initio prediction:Prodigal:2.60,similar to AA sequence:RefSeq:YP_002002360.1,similar to AA sequence:UniProtKB:P07001,protein motif:CLUSTERS:PRK09424,protein motif:Cdd:COG3288,protein motif:TIGRFAMs:TIGR00561,protein motif:Pfam:PF01262.15;locus_tag=KL11168_00911;product=NAD(P) transhydrogenase subunit alpha,NAD(P) transhydrogenase subunit a…
KL11168|SC|contig000001	Prodigal:2.60	CDS	940057	940440	.	+	0	ID=KL11168_00912;inference=ab initio prediction:Prodigal:2.60,similar to AA sequence:RefSeq:YP_002002361.1,protein motif:Pfam:PF01124.12;locus_tag=KL11168_00912;product=Membrane protein,MAPEG family;protein_id=gnl|SC|KL11168_00912
KL11168|SC|contig000001	Prodigal:2.60	CDS	940506	941891	.	+	0	ID=KL11168_00913;eC_number=1.6.1.2,1.6.1.2;gene=pntB;inference=ab initio prediction:Prodigal:2.60,similar to AA sequence:RefSeq:YP_208524.1,similar to AA sequence:UniProtKB:P0AB67,protein motif:CLUSTERS:PRK09444,protein motif:Cdd:COG3288,protein motif:Pfam:PF02233.10;locus_tag=KL11168_00913;product=pyridine nucleotide transhydrogenase,NAD(P) transhydrogenase subunit beta,pyridine nucleotide trans…
KL11168|SC|contig000001	Prodigal:2.60	CDS	942099	942566	.	-	0	ID=KL11168_00914;gene=mdaB_2;inference=ab initio prediction:Prodigal:2.60,similar to AA sequence:RefSeq:YP_001599058.1,similar to AA sequence:UniProtKB:P0AEY5,protein motif:Cdd:COG2249,protein motif:Pfam:PF02525.11;locus_tag=KL11168_00914;product=modulator of drug activity B,Modulator of drug activity B,Putative NADPH-quinone reductase (modulator of drug activity B),Flavodoxin-like fold;protein_i…
KL11168|SC|contig000001	Prodigal:2.60	CDS	942862	943257	.	-	0	ID=KL11168_00915;gene=tspB_1;inference=ab initio prediction:Prodigal:2.60,similar to AA sequence:RefSeq:YP_003083079.1,protein motif:Pfam:PF05616.7;locus_tag=KL11168_00915;product=cell-surface protein%2C truncated,Neisseria meningitidis TspB protein;protein_id=gnl|SC|KL11168_00915
KL11168|SC|contig000001	Prodigal:2.60	CDS	943241	943558	.	-	0	ID=KL11168_00916;inference=ab initio prediction:Prodigal:2.60,similar to AA sequence:RefSeq:YP_208220.1,protein motif:Pfam:PF06575.6;locus_tag=KL11168_00916;product=phage associated protein,Protein of unknown function (DUF1132);protein_id=gnl|SC|KL11168_00916
KL11168|SC|contig000001	Prodigal:2.60	CDS	943686	943964	.	-	0	ID=KL11168_00917;inference=ab initio prediction:Prodigal:2.60,similar to AA sequence:RefSeq:YP_003083078.1;locus_tag=KL11168_00917;product=putative phage associated protein;protein_id=gnl|SC|KL11168_00917
KL11168|SC|contig000001	Prodigal:2.60	CDS	943971	944189	.	-	0	ID=KL11168_00918;inference=ab initio prediction:Prodigal:2.60,similar to AA sequence:RefSeq:YP_208222.1;locus_tag=KL11168_00918;product=phage associated protein;protein_id=gnl|SC|KL11168_00918
KL11168|SC|contig000001	Prodigal:2.60	CDS	944263	944460	.	-	0	ID=KL11168_00919;inference=ab initio prediction:Prodigal:2.60,similar to AA sequence:RefSeq:YP_208247.1;locus_tag=KL11168_00919;product=phage associated protein;protein_id=gnl|SC|KL11168_00919
KL11168|SC|contig000001	Prodigal:2.60	CDS	944465	944755	.	-	0	ID=KL11168_00920;inference=ab initio prediction:Prodigal:2.60,similar to AA sequence:RefSeq:YP_208248.1;locus_tag=KL11168_00920;product=phage associated protein;protein_id=gnl|SC|KL11168_00920
KL11168|SC|contig000001	Prodigal:2.60	CDS	944800	945801	.	-	0	ID=KL11168_00921;inference=ab initio prediction:Prodigal:2.60,similar to AA sequence:RefSeq:YP_005882139.1,protein motif:Pfam:PF02486.13;locus_tag=KL11168_00921;product=putative phage replication initiation protein,Replication initiation factor;protein_id=gnl|SC|KL11168_00921
KL11168|SC|contig000001	Prodigal:2.60	CDS	946612	947670	.	-	0	ID=KL11168_00922;eC_number=2.4.2.18;gene=trpD;inference=ab initio prediction:Prodigal:2.60,similar to AA sequence:RefSeq:YP_001599048.1,similar to AA sequence:UniProtKB:A0R048,protein motif:CLUSTERS:PRK00188,protein motif:Cdd:COG0135,protein motif:TIGRFAMs:TIGR01245,protein motif:Pfam:PF00591.15;locus_tag=KL11168_00922;product=anthranilate phosphoribosyltransferase,Anthranilate phosphoribosyltran…
KL11168|SC|contig000001	Prodigal:2.60	CDS	947734	948324	.	-	0	ID=KL11168_00923;eC_number=4.1.3.27,2.6.1.85;gene=pabA;inference=ab initio prediction:Prodigal:2.60,similar to AA sequence:RefSeq:YP_208275.1,similar to AA sequence:UniProtKB:P00903,protein motif:CLUSTERS:PRK14607,protein motif:Cdd:COG0135,protein motif:TIGRFAMs:TIGR00566,protein motif:Pfam:PF00117.22;locus_tag=KL11168_00923;product=anthranilate synthase component II,Para-aminobenzoate synthase g…
KL11168|SC|contig000001	Prodigal:2.60	CDS	948746	951022	.	+	0	ID=KL11168_00924;inference=ab initio prediction:Prodigal:2.60,similar to AA sequence:RefSeq:YP_208276.1,similar to AA sequence:UniProtKB:Q9JZN9,protein motif:CLUSTERS:PRK13524,protein motif:Cdd:COG4206,protein motif:TIGRFAMs:TIGR01785,protein motif:Pfam:PF00593.18;locus_tag=KL11168_00924;product=TonB-dependent receptor protein,Probable TonB-dependent receptor NMB0964 precursor,outer membrane rece…
KL11168|SC|contig000001	Prodigal:2.60	CDS	951987	952784	.	-	0	ID=KL11168_00925;inference=ab initio prediction:Prodigal:2.60,similar to AA sequence:RefSeq:YP_001599045.1,protein motif:CLUSTERS:PRK05305,protein motif:TIGRFAMs:TIGR00164,protein motif:Pfam:PF02666.9;locus_tag=KL11168_00925;product=phosphatidylserine decarboxylase,phosphatidylserine decarboxylase,phosphatidylserine decarboxylase homolog,Phosphatidylserine decarboxylase;protein_id=gnl|SC|KL11168_…
KL11168|SC|contig000001	Prodigal:2.60	CDS	952939	955785	.	+	0	ID=KL11168_00926;gene=uvrA;inference=ab initio prediction:Prodigal:2.60,similar to AA sequence:RefSeq:YP_002000934.1,similar to AA sequence:UniProtKB:P0A698,protein motif:CLUSTERS:PRK00349,protein motif:Cdd:COG4987,protein motif:TIGRFAMs:TIGR00630,protein motif:Pfam:PF00005.21;locus_tag=KL11168_00926;product=excinuclease ABC subunit A,Excinuclease ABC subunit A,excinuclease ABC subunit A,ABC-type…
KL11168|SC|contig000001	Prodigal:2.60	CDS	955817	955987	.	-	0	ID=KL11168_00927;inference=ab initio prediction:Prodigal:2.60;locus_tag=KL11168_00927;product=hypothetical protein;protein_id=gnl|SC|KL11168_00927
KL11168|SC|contig000001	Prodigal:2.60	CDS	955929	956144	.	-	0	ID=KL11168_00928;inference=ab initio prediction:Prodigal:2.60;locus_tag=KL11168_00928;product=hypothetical protein;protein_id=gnl|SC|KL11168_00928
KL11168|SC|contig000001	Prodigal:2.60	CDS	956203	956472	.	-	0	ID=KL11168_00929;inference=ab initio prediction:Prodigal:2.60;locus_tag=KL11168_00929;product=hypothetical protein;protein_id=gnl|SC|KL11168_00929
KL11168|SC|contig000001	Prodigal:2.60	CDS	956610	957551	.	+	0	ID=KL11168_00930;inference=ab initio prediction:Prodigal:2.60,similar to AA sequence:RefSeq:YP_003083065.1;locus_tag=KL11168_00930;product=transcriptional regulator;protein_id=gnl|SC|KL11168_00930
KL11168|SC|contig000001	Prodigal:2.60	CDS	957661	957909	.	+	0	ID=KL11168_00931;inference=ab initio prediction:Prodigal:2.60;locus_tag=KL11168_00931;product=hypothetical protein;protein_id=gnl|SC|KL11168_00931
KL11168|SC|contig000001	Prodigal:2.60	CDS	958293	958622	.	+	0	ID=KL11168_00932;inference=ab initio prediction:Prodigal:2.60,similar to AA sequence:RefSeq:YP_003083463.1,protein motif:Cdd:COG1943,protein motif:Pfam:PF01797.10;locus_tag=KL11168_00932;product=putative type I restriction-modification system DNA methylase,Transposase and inactivated derivatives,Transposase IS200 like;protein_id=gnl|SC|KL11168_00932
KL11168|SC|contig000001	Prodigal:2.60	CDS	958857	959747	.	-	0	ID=KL11168_00933;eC_number=6.2.1.5,6.2.1.5;gene=sucD;inference=ab initio prediction:Prodigal:2.60,similar to AA sequence:RefSeq:YP_208020.1,similar to AA sequence:UniProtKB:P0AGE9,protein motif:CLUSTERS:PRK05678,protein motif:Cdd:COG0074,protein motif:TIGRFAMs:TIGR01019,protein motif:Pfam:PF02629.13;locus_tag=KL11168_00933;product=succinyl-CoA synthetase subunit alpha,Succinyl-CoA ligase [ADP-for…
KL11168|SC|contig000001	Prodigal:2.60	CDS	959758	960924	.	-	0	ID=KL11168_00934;eC_number=6.2.1.5,6.2.1.5;gene=sucC;inference=ab initio prediction:Prodigal:2.60,similar to AA sequence:RefSeq:YP_208021.1,similar to AA sequence:UniProtKB:Q883Z4,protein motif:CLUSTERS:PRK00696,protein motif:Cdd:COG0045,protein motif:TIGRFAMs:TIGR01016,protein motif:Pfam:PF08442.4;locus_tag=KL11168_00934;product=succinyl-CoA synthetase subunit beta,Succinyl-CoA ligase [ADP-formi…
KL11168|SC|contig000001	Prodigal:2.60	CDS	961024	961311	.	-	0	ID=KL11168_00935;inference=ab initio prediction:Prodigal:2.60,similar to AA sequence:RefSeq:YP_004048884.1;locus_tag=KL11168_00935;product=membrane protein;protein_id=gnl|SC|KL11168_00935
KL11168|SC|contig000001	Prodigal:2.60	CDS	961436	962869	.	-	0	ID=KL11168_00936;eC_number=1.8.1.4,1.8.1.4;gene=lpd;inference=ab initio prediction:Prodigal:2.60,similar to AA sequence:RefSeq:YP_208023.1,similar to AA sequence:UniProtKB:P14218,protein motif:CLUSTERS:PRK06327,protein motif:Cdd:COG2210,protein motif:TIGRFAMs:TIGR01350,protein motif:Pfam:PF07992.8;locus_tag=KL11168_00936;product=dihydrolipoamide dehydrogenase,Dihydrolipoyl dehydrogenase,dihydroli…
KL11168|SC|contig000001	Prodigal:2.60	CDS	963234	964415	.	-	0	ID=KL11168_00937;eC_number=2.3.1.61,2.3.1.61;gene=sucB;inference=ab initio prediction:Prodigal:2.60,similar to AA sequence:RefSeq:YP_208024.1,similar to AA sequence:UniProtKB:P0AFG6,protein motif:CLUSTERS:PRK05704,protein motif:Cdd:COG5016,protein motif:TIGRFAMs:TIGR01347,protein motif:Pfam:PF00198.17;locus_tag=KL11168_00937;product=dihydrolipoamide succinyltransferase,Dihydrolipoyllysine-residue…
KL11168|SC|contig000001	Prodigal:2.60	CDS	964515	967343	.	-	0	ID=KL11168_00938;eC_number=1.2.4.2;gene=sucA;inference=ab initio prediction:Prodigal:2.60,similar to AA sequence:RefSeq:YP_002001507.1,similar to AA sequence:UniProtKB:P0AFG3,protein motif:CLUSTERS:PRK09404,protein motif:TIGRFAMs:TIGR00239,protein motif:Pfam:PF02779.18;locus_tag=KL11168_00938;product=2-oxoglutarate dehydrogenase E1,2-oxoglutarate dehydrogenase E1 component,2-oxoglutarate dehydrog…
KL11168|SC|contig000001	Prodigal:2.60	CDS	967548	968831	.	-	0	ID=KL11168_00939;eC_number=2.3.3.1,2.3.3.1;gene=gltA;inference=ab initio prediction:Prodigal:2.60,similar to AA sequence:RefSeq:YP_208026.1,similar to AA sequence:UniProtKB:P0ABH7,protein motif:CLUSTERS:PRK05614,protein motif:TIGRFAMs:TIGR01798,protein motif:Pfam:PF00285.15;locus_tag=KL11168_00939;product=type II citrate synthase,Citrate synthase,type II citrate synthase,citrate (Si)-synthase,Cit…
KL11168|SC|contig000001	Prodigal:2.60	CDS	968943	969191	.	-	0	ID=KL11168_00940;inference=ab initio prediction:Prodigal:2.60,similar to AA sequence:RefSeq:YP_005899873.1,similar to AA sequence:UniProtKB:Q9KPA2,protein motif:CLUSTERS:PRK10878,protein motif:Pfam:PF03937.10;locus_tag=KL11168_00940;product=TPR repeat protein,hypothetical protein,hypothetical protein,Flavinator of succinate dehydrogenase;protein_id=gnl|SC|KL11168_00940
KL11168|SC|contig000001	Prodigal:2.60	CDS	969195	969902	.	-	0	ID=KL11168_00941;eC_number=1.3.99.1,1.3.99.1;gene=sdhB;inference=ab initio prediction:Prodigal:2.60,similar to AA sequence:RefSeq:YP_974998.1,similar to AA sequence:UniProtKB:P07014,protein motif:CLUSTERS:PRK12575,protein motif:Cdd:COG0479,protein motif:TIGRFAMs:TIGR00384;locus_tag=KL11168_00941;product=succinate dehydrogenase iron-sulfur subunit,Succinate dehydrogenase iron-sulfur subunit,succin…
KL11168|SC|contig000001	Prodigal:2.60	CDS	970022	971785	.	-	0	ID=KL11168_00942;eC_number=1.3.99.1,1.3.99.1;gene=sdhA;inference=ab initio prediction:Prodigal:2.60,similar to AA sequence:RefSeq:YP_974997.1,similar to AA sequence:UniProtKB:P0AC41,protein motif:CLUSTERS:PRK07057,protein motif:Cdd:COG0029,protein motif:TIGRFAMs:TIGR01816,protein motif:Pfam:PF00890.18;locus_tag=KL11168_00942;product=succinate dehydrogenase flavoprotein subunit,Succinate dehydroge…
KL11168|SC|contig000001	Prodigal:2.60	CDS	971788	972129	.	-	0	ID=KL11168_00943;gene=sdhD;inference=ab initio prediction:Prodigal:2.60,similar to AA sequence:RefSeq:YP_208030.1,similar to AA sequence:UniProtKB:P51057,protein motif:CLUSTERS:PRK09488,protein motif:TIGRFAMs:TIGR02968,protein motif:Pfam:PF01127.16;locus_tag=KL11168_00943;product=succinate dehydrogenase hydrophobic membrane anchor protein,Succinate dehydrogenase hydrophobic membrane anchor subuni…
KL11168|SC|contig000001	Prodigal:2.60	CDS	972123	972500	.	-	0	ID=KL11168_00944;gene=sdhC;inference=ab initio prediction:Prodigal:2.60,similar to AA sequence:RefSeq:YP_005883064.1,similar to AA sequence:UniProtKB:P69054,protein motif:CLUSTERS:PRK09487,protein motif:Cdd:COG2009,protein motif:TIGRFAMs:TIGR02970,protein motif:Pfam:PF01127.16;locus_tag=KL11168_00944;product=putative succinate dehydrogenase cytochrome B subunit,Succinate dehydrogenase cytochrome …
KL11168|SC|contig000001	Prodigal:2.60	CDS	972779	974248	.	-	0	ID=KL11168_00945;eC_number=1.8.1.4;gene=pdhD;inference=ab initio prediction:Prodigal:2.60,similar to AA sequence:RefSeq:YP_002001499.1,similar to AA sequence:UniProtKB:P11959,protein motif:CLUSTERS:PRK06292,protein motif:Cdd:COG2210,protein motif:TIGRFAMs:TIGR01350,protein motif:Pfam:PF07992.8;locus_tag=KL11168_00945;product=dihydrolipoamide dehydrogenase,Dihydrolipoyl dehydrogenase,dihydrolipoam…
KL11168|SC|contig000001	Prodigal:2.60	CDS	974431	975168	.	-	0	ID=KL11168_00946;eC_number=1.11.1.15;inference=ab initio prediction:Prodigal:2.60,similar to AA sequence:RefSeq:YP_208034.1,similar to AA sequence:UniProtKB:P44758,protein motif:CLUSTERS:PRK10638,protein motif:TIGRFAMs:TIGR02190,protein motif:Pfam:PF08534.4;locus_tag=KL11168_00946;product=peroxiredoxin family protein/glutaredoxin,Hybrid peroxiredoxin hyPrx5,glutaredoxin 3,glutaredoxin-family doma…
KL11168|SC|contig000001	Prodigal:2.60	CDS	975447	977723	.	-	0	ID=KL11168_00947;eC_number=2.1.1.14,2.1.1.14;gene=metE;inference=ab initio prediction:Prodigal:2.60,similar to AA sequence:RefSeq:YP_208036.1,similar to AA sequence:UniProtKB:Q9JZQ2,protein motif:CLUSTERS:PRK05222,protein motif:TIGRFAMs:TIGR01371,protein motif:Pfam:PF01717.12;locus_tag=KL11168_00947;product=5- methyltetrahydropteroyltriglutamate/homocysteine S-methyltransferase,5-methyltetrahydro…
KL11168|SC|contig000001	Prodigal:2.60	CDS	977860	978738	.	-	0	ID=KL11168_00948;eC_number=1.5.1.20;gene=metF;inference=ab initio prediction:Prodigal:2.60,similar to AA sequence:RefSeq:YP_002001495.1,similar to AA sequence:UniProtKB:Q9JZQ3,protein motif:CLUSTERS:PRK09432,protein motif:TIGRFAMs:TIGR00676,protein motif:Pfam:PF02219.11;locus_tag=KL11168_00948;product=5%2C10-methylenetetrahydrofolate reductase,5%2C10-methylenetetrahydrofolate reductase,5%2C10-met…
KL11168|SC|contig000001	Prodigal:2.60	CDS	978939	979214	.	+	0	ID=KL11168_00949;gene=rpmE2;inference=ab initio prediction:Prodigal:2.60,similar to AA sequence:RefSeq:YP_208038.1,similar to AA sequence:UniProtKB:P0A7N1,protein motif:CLUSTERS:PRK01678,protein motif:Cdd:COG0254,protein motif:TIGRFAMs:TIGR00105,protein motif:Pfam:PF01197.12;locus_tag=KL11168_00949;product=50S ribosomal protein L31,50S ribosomal protein L31 type B,50S ribosomal protein L31 type B…
KL11168|SC|contig000001	Prodigal:2.60	CDS	979214	979339	.	+	0	ID=KL11168_00950;gene=rpmJ;inference=ab initio prediction:Prodigal:2.60,similar to AA sequence:RefSeq:YP_208039.1,similar to AA sequence:UniProtKB:Q2EEQ2,protein motif:CLUSTERS:PRK00831,protein motif:TIGRFAMs:TIGR01022,protein motif:Pfam:PF00444.12;locus_tag=KL11168_00950;product=50S ribosomal protein L36,50S ribosomal protein L36 2,50S ribosomal protein L36,ribosomal protein L36,Ribosomal protei…
KL11168|SC|contig000001	Prodigal:2.60	CDS	979445	979645	.	-	0	ID=KL11168_00951;inference=ab initio prediction:Prodigal:2.60,similar to AA sequence:RefSeq:YP_002001492.1;locus_tag=KL11168_00951;product=NADH dehydrogenase I subunit N;protein_id=gnl|SC|KL11168_00951
KL11168|SC|contig000001	Prodigal:2.60	CDS	979803	980942	.	+	0	ID=KL11168_00952;eC_number=2.3.1.31;gene=metX;inference=ab initio prediction:Prodigal:2.60,similar to AA sequence:RefSeq:YP_002001491.1,similar to AA sequence:UniProtKB:Q8F4I0,protein motif:CLUSTERS:PRK00175,protein motif:TIGRFAMs:TIGR01392,protein motif:Pfam:PF00561.1;locus_tag=KL11168_00952;product=homoserine O-acetyltransferase,Homoserine O-acetyltransferase,homoserine O-acetyltransferase,homo…
KL11168|SC|contig000001	Prodigal:2.60	CDS	980939	981520	.	+	0	ID=KL11168_00953;inference=ab initio prediction:Prodigal:2.60,similar to AA sequence:RefSeq:YP_004048902.1,protein motif:CLUSTERS:PRK08317,protein motif:Cdd:COG4976,protein motif:TIGRFAMs:TIGR02081,protein motif:Pfam:PF07021.6;locus_tag=KL11168_00953;product=methionine biosynthesis MetW,hypothetical protein,Predicted methyltransferase (contains TPR repeat),methionine biosynthesis protein MetW,Met…
KL11168|SC|contig000001	Prodigal:2.60	CDS	981637	982482	.	+	0	ID=KL11168_00954;inference=ab initio prediction:Prodigal:2.60,similar to AA sequence:RefSeq:YP_001599019.1;locus_tag=KL11168_00954;product=lipoprotein;protein_id=gnl|SC|KL11168_00954
KL11168|SC|contig000001	Prodigal:2.60	CDS	982532	983092	.	-	0	ID=KL11168_00955;gene=efp;inference=ab initio prediction:Prodigal:2.60,similar to AA sequence:RefSeq:YP_208043.1,similar to AA sequence:UniProtKB:Q9HZZ2,protein motif:CLUSTERS:PRK00529,protein motif:TIGRFAMs:TIGR00038,protein motif:Pfam:PF09285.5;locus_tag=KL11168_00955;product=elongation factor P,Elongation factor P,elongation factor P,translation elongation factor P,Elongation factor P%2C C-ter…
KL11168|SC|contig000001	Prodigal:2.60	CDS	983135	984283	.	-	0	ID=KL11168_00956;inference=ab initio prediction:Prodigal:2.60,protein motif:Cdd:COG4394,protein motif:TIGRFAMs:TIGR03837,protein motif:Pfam:PF10093.3;locus_tag=KL11168_00956;product=Uncharacterized protein conserved in bacteria,conserved hypothetical protein%2C PP_1857 family,Uncharacterized protein conserved in bacteria (DUF2331);protein_id=gnl|SC|KL11168_00956
KL11168|SC|contig000001	Prodigal:2.60	CDS	984302	984610	.	-	0	ID=KL11168_00957;inference=ab initio prediction:Prodigal:2.60,similar to AA sequence:RefSeq:YP_002001484.1;locus_tag=KL11168_00957;product=Membrane protein;protein_id=gnl|SC|KL11168_00957
KL11168|SC|contig000001	Prodigal:2.60	CDS	984760	985701	.	+	0	ID=KL11168_00958;eC_number=2.5.1.75,2.5.1.75;gene=miaA;inference=ab initio prediction:Prodigal:2.60,similar to AA sequence:RefSeq:YP_003083037.1,similar to AA sequence:UniProtKB:P16384,protein motif:CLUSTERS:PRK00091,protein motif:TIGRFAMs:TIGR00174,protein motif:Pfam:PF01715.11;locus_tag=KL11168_00958;product=tRNA delta(2)-isopentenylpyrophosphate transferase,tRNA dimethylallyltransferase,tRNA d…
KL11168|SC|contig000001	Prodigal:2.60	CDS	985705	986424	.	+	0	ID=KL11168_00959;eC_number=3.5.4.-;gene=tadA;inference=ab initio prediction:Prodigal:2.60,similar to AA sequence:RefSeq:YP_208048.1,similar to AA sequence:UniProtKB:P68398,protein motif:CLUSTERS:PRK10860,protein motif:Cdd:COG0117,protein motif:TIGRFAMs:TIGR00326,protein motif:Pfam:PF00383.1;locus_tag=KL11168_00959;product=cytosine deaminase,tRNA-specific adenosine deaminase,tRNA-specific adenosin…
KL11168|SC|contig000001	Prodigal:2.60	CDS	986429	986917	.	+	0	ID=KL11168_00960;inference=ab initio prediction:Prodigal:2.60,similar to AA sequence:RefSeq:YP_002001480.1,protein motif:Pfam:PF04306.7;locus_tag=KL11168_00960;product=Membrane protein,Protein of unknown function (DUF456);protein_id=gnl|SC|KL11168_00960
KL11168|SC|contig000001	Prodigal:2.60	CDS	986983	987735	.	+	0	ID=KL11168_00961;eC_number=2.1.1.34,2.1.1.185;gene=rlmB_2;inference=ab initio prediction:Prodigal:2.60,similar to AA sequence:RefSeq:YP_005883082.1,similar to AA sequence:UniProtKB:P44906,protein motif:CLUSTERS:PRK11181,protein motif:TIGRFAMs:TIGR00186,protein motif:Pfam:PF00588.13;locus_tag=KL11168_00961;product=RNA methyltransferase,23S rRNA (guanosine-2'-O-)-methyltransferase RlmB,23S rRNA (gu…
KL11168|SC|contig000001	Prodigal:2.60	CDS	987797	989188	.	-	0	ID=KL11168_00962;gene=xanQ;inference=ab initio prediction:Prodigal:2.60,similar to AA sequence:RefSeq:YP_004048912.1,similar to AA sequence:UniProtKB:P67444,protein motif:CLUSTERS:PRK10720,protein motif:TIGRFAMs:TIGR00801,protein motif:Pfam:PF00860.14;locus_tag=KL11168_00962;product=transmembrane transport protein,Xanthine permease XanQ,uracil transporter,uracil-xanthine permease,Permease family;…
KL11168|SC|contig000001	Prodigal:2.60	CDS	989649	990524	.	+	0	ID=KL11168_00963;eC_number=4.2.1.52,4.2.1.52;gene=dapA;inference=ab initio prediction:Prodigal:2.60,similar to AA sequence:RefSeq:YP_208050.1,similar to AA sequence:UniProtKB:Q9JZR4,protein motif:CLUSTERS:PRK03170,protein motif:TIGRFAMs:TIGR00674,protein motif:Pfam:PF00701.16;locus_tag=KL11168_00963;product=dihydrodipicolinate synthase,Dihydrodipicolinate synthase,dihydrodipicolinate synthase,dih…
KL11168|SC|contig000001	Prodigal:2.60	CDS	990602	991729	.	+	0	ID=KL11168_00964;inference=ab initio prediction:Prodigal:2.60,similar to AA sequence:RefSeq:YP_004048914.1,similar to AA sequence:UniProtKB:Q9JZR5,protein motif:CLUSTERS:PRK11679;locus_tag=KL11168_00964;product=lipoprotein,hypothetical protein,lipoprotein;protein_id=gnl|SC|KL11168_00964
KL11168|SC|contig000001	Prodigal:2.60	CDS	991786	992718	.	-	0	ID=KL11168_00965;eC_number=3.4.11.5,3.4.11.5;gene=pip;inference=ab initio prediction:Prodigal:2.60,similar to AA sequence:RefSeq:YP_974976.1,similar to AA sequence:UniProtKB:P42786,protein motif:CLUSTERS:PRK03592,protein motif:TIGRFAMs:TIGR01249,protein motif:Pfam:PF00561.1;locus_tag=KL11168_00965;product=proline iminopeptidase,Proline iminopeptidase,haloalkane dehalogenase,prolyl aminopeptidase,…
KL11168|SC|contig000001	Prodigal:2.60	CDS	994558	995004	.	+	0	ID=KL11168_00966;eC_number=3.1.2.-;inference=ab initio prediction:Prodigal:2.60,similar to AA sequence:RefSeq:YP_208157.1,similar to AA sequence:UniProtKB:P44886,protein motif:CLUSTERS:PRK10694,protein motif:Cdd:COG2050,protein motif:Pfam:PF03061.16;locus_tag=KL11168_00966;product=acyl-CoA hydrolase,Uncharacterized acyl-CoA thioester hydrolase HI_0827,acyl-CoA esterase,Uncharacterized protein%2C …
KL11168|SC|contig000001	Prodigal:2.60	CDS	995055	995876	.	-	0	ID=KL11168_00967;eC_number=1.1.1.-;gene=ydfG;inference=ab initio prediction:Prodigal:2.60,similar to AA sequence:RefSeq:YP_208158.1,similar to AA sequence:UniProtKB:P39831,protein motif:CLUSTERS:PRK10538,protein motif:Cdd:COG4772,protein motif:TIGRFAMs:TIGR01829,protein motif:Pfam:PF00106.19;locus_tag=KL11168_00967;product=oxidoreductase,NADP-dependent 3-hydroxy acid dehydrogenase YdfG,malonic se…
KL11168|SC|contig000001	Prodigal:2.60	CDS	995995	996453	.	+	0	ID=KL11168_00968;inference=ab initio prediction:Prodigal:2.60,similar to AA sequence:RefSeq:YP_001599002.1,similar to AA sequence:UniProtKB:P00138,protein motif:Cdd:COG3909,protein motif:Pfam:PF01322.14;locus_tag=KL11168_00968;product=C-type cytochrome,Cytochrome c',Cytochrome c556,Cytochrome C';protein_id=gnl|SC|KL11168_00968
KL11168|SC|contig000001	Prodigal:2.60	CDS	996597	997733	.	-	0	ID=KL11168_00969;eC_number=2.4.99.-;gene=lst;inference=ab initio prediction:Prodigal:2.60,similar to AA sequence:RefSeq:YP_001599001.1,similar to AA sequence:UniProtKB:P72097,protein motif:Pfam:PF07922.5;locus_tag=KL11168_00969;product=CMP-N-acetylneuraminate-beta-galactosamide- alpha-2%2C3-sialyltransferase,CMP-N-acetylneuraminate-beta-galactosamide-alpha-2%2C3-sialyltransferase,Glycosyltransfer…
KL11168|SC|contig000001	Prodigal:2.60	CDS	998166	1000391	.	+	0	ID=KL11168_00970;eC_number=1.1.1.42;gene=icd;inference=ab initio prediction:Prodigal:2.60,similar to AA sequence:RefSeq:YP_208161.1,similar to AA sequence:UniProtKB:P16100,protein motif:Cdd:COG2838,protein motif:TIGRFAMs:TIGR00178,protein motif:Pfam:PF03971.8;locus_tag=KL11168_00970;product=isocitrate dehydrogenase,Isocitrate dehydrogenase [NADP],Monomeric isocitrate dehydrogenase,isocitrate dehy…
KL11168|SC|contig000001	Prodigal:2.60	CDS	1000534	1000842	.	+	0	ID=KL11168_00971;inference=ab initio prediction:Prodigal:2.60,similar to AA sequence:RefSeq:YP_003083022.1;locus_tag=KL11168_00971;product=putative phage associated membrane protein;protein_id=gnl|SC|KL11168_00971
KL11168|SC|contig000001	Prodigal:2.60	CDS	1000798	1000953	.	-	0	ID=KL11168_00972;inference=ab initio prediction:Prodigal:2.60;locus_tag=KL11168_00972;product=hypothetical protein;protein_id=gnl|SC|KL11168_00972
KL11168|SC|contig000001	Prodigal:2.60	CDS	1001263	1002270	.	+	0	ID=KL11168_00973;inference=ab initio prediction:Prodigal:2.60,similar to AA sequence:RefSeq:YP_001598391.1,protein motif:Pfam:PF01609.15;locus_tag=KL11168_00973;product=IS1106A3 transposase,Transposase DDE domain;protein_id=gnl|SC|KL11168_00973
KL11168|SC|contig000001	Prodigal:2.60	CDS	1002696	1002827	.	+	0	ID=KL11168_00974;inference=ab initio prediction:Prodigal:2.60,similar to AA sequence:RefSeq:YP_003083019.1;locus_tag=KL11168_00974;product=putative phage associated protein;protein_id=gnl|SC|KL11168_00974
KL11168|SC|contig000001	Prodigal:2.60	CDS	1002824	1003192	.	+	0	ID=KL11168_00975;gene=doc;inference=ab initio prediction:Prodigal:2.60,similar to AA sequence:RefSeq:YP_005878784.1,protein motif:TIGRFAMs:TIGR01550,protein motif:Pfam:PF02661.12;locus_tag=KL11168_00975;product=death-on-curing phage protein,death-on-curing family protein,Fic/DOC family;protein_id=gnl|SC|KL11168_00975
KL11168|SC|contig000001	Prodigal:2.60	CDS	1003631	1004122	.	+	0	ID=KL11168_00976;inference=ab initio prediction:Prodigal:2.60,similar to AA sequence:RefSeq:YP_207673.1;locus_tag=KL11168_00976;product=phage associated protein;protein_id=gnl|SC|KL11168_00976
KL11168|SC|contig000001	Prodigal:2.60	CDS	1004481	1004717	.	+	0	ID=KL11168_00977;gene=chpS;inference=ab initio prediction:Prodigal:2.60,similar to AA sequence:RefSeq:YP_005878785.1,similar to AA sequence:UniProtKB:P08365,protein motif:CLUSTERS:PRK11347,protein motif:Cdd:COG2336,protein motif:TIGRFAMs:TIGR02609,protein motif:Pfam:PF04014.12;locus_tag=KL11168_00977;product=putative PemI-like protein,Antitoxin ChpS,antitoxin ChpS,Growth regulator,putative addict…
KL11168|SC|contig000001	Prodigal:2.60	CDS	1004719	1005066	.	+	0	ID=KL11168_00978;eC_number=3.1.-.-;gene=pemK;inference=ab initio prediction:Prodigal:2.60,similar to AA sequence:RefSeq:YP_005882533.1,similar to AA sequence:UniProtKB:P13976,protein motif:CLUSTERS:PRK09812,protein motif:Pfam:PF02452.11;locus_tag=KL11168_00978;product=putative plasmid toxin protein PemK,mRNA interferase PemK,toxin ChpB,PemK-like protein;protein_id=gnl|SC|KL11168_00978
KL11168|SC|contig000001	Prodigal:2.60	CDS	1005119	1005628	.	-	0	ID=KL11168_00979;inference=ab initio prediction:Prodigal:2.60,similar to AA sequence:RefSeq:YP_003083017.1;locus_tag=KL11168_00979;product=putative phage associated membrane protein;protein_id=gnl|SC|KL11168_00979
KL11168|SC|contig000001	Prodigal:2.60	CDS	1005640	1006113	.	-	0	ID=KL11168_00980;inference=ab initio prediction:Prodigal:2.60,similar to AA sequence:RefSeq:YP_003083016.1,protein motif:Pfam:PF08291.5;locus_tag=KL11168_00980;product=putative phage associated protein,Peptidase M15;protein_id=gnl|SC|KL11168_00980
KL11168|SC|contig000001	Prodigal:2.60	CDS	1006252	1006527	.	-	0	ID=KL11168_00981;inference=ab initio prediction:Prodigal:2.60;locus_tag=KL11168_00981;product=hypothetical protein;protein_id=gnl|SC|KL11168_00981
KL11168|SC|contig000001	Prodigal:2.60	CDS	1006524	1006949	.	-	0	ID=KL11168_00982;inference=ab initio prediction:Prodigal:2.60,similar to AA sequence:RefSeq:YP_003083015.1;locus_tag=KL11168_00982;product=putative phage associated membrane protein;protein_id=gnl|SC|KL11168_00982
KL11168|SC|contig000001	Prodigal:2.60	CDS	1007013	1007384	.	-	0	ID=KL11168_00983;inference=ab initio prediction:Prodigal:2.60,similar to AA sequence:RefSeq:YP_003083014.1;locus_tag=KL11168_00983;product=putative phage associated protein;protein_id=gnl|SC|KL11168_00983
KL11168|SC|contig000001	Prodigal:2.60	CDS	1007452	1007658	.	-	0	ID=KL11168_00984;inference=ab initio prediction:Prodigal:2.60,similar to AA sequence:RefSeq:YP_003083013.1;locus_tag=KL11168_00984;product=putative phage associated membrane protein;protein_id=gnl|SC|KL11168_00984
KL11168|SC|contig000001	Prodigal:2.60	CDS	1007675	1008121	.	-	0	ID=KL11168_00985;inference=ab initio prediction:Prodigal:2.60,similar to AA sequence:RefSeq:YP_003083012.1;locus_tag=KL11168_00985;product=putative phage associated protein;protein_id=gnl|SC|KL11168_00985
KL11168|SC|contig000001	Prodigal:2.60	CDS	1008192	1012457	.	-	0	ID=KL11168_00986;inference=ab initio prediction:Prodigal:2.60,similar to AA sequence:RefSeq:YP_003083011.1,protein motif:Pfam:PF09327.5;locus_tag=KL11168_00986;product=putative phage tail protein,Domain of unknown function (DUF1983);protein_id=gnl|SC|KL11168_00986
KL11168|SC|contig000001	Prodigal:2.60	CDS	1012593	1013315	.	-	0	ID=KL11168_00987;inference=ab initio prediction:Prodigal:2.60,similar to AA sequence:RefSeq:YP_003083010.1,protein motif:Cdd:COG4723,protein motif:Pfam:PF06805.6;locus_tag=KL11168_00987;product=putative phage tail assembly protein,Phage-related protein%2C tail component,Bacteriophage lambda tail assembly protein I;protein_id=gnl|SC|KL11168_00987
KL11168|SC|contig000001	Prodigal:2.60	CDS	1013312	1014067	.	-	0	ID=KL11168_00988;inference=ab initio prediction:Prodigal:2.60,similar to AA sequence:RefSeq:YP_003083009.1,protein motif:Pfam:PF00877.13;locus_tag=KL11168_00988;product=putative phage tail assembly protein,NlpC/P60 family;protein_id=gnl|SC|KL11168_00988
KL11168|SC|contig000001	Prodigal:2.60	CDS	1014064	1014786	.	-	0	ID=KL11168_00989;inference=ab initio prediction:Prodigal:2.60,similar to AA sequence:RefSeq:YP_003083008.1,protein motif:TIGRFAMs:TIGR01600,protein motif:Pfam:PF05100.6;locus_tag=KL11168_00989;product=putative phage minor tail protein,phage minor tail protein L,Phage minor tail protein L;protein_id=gnl|SC|KL11168_00989
KL11168|SC|contig000001	Prodigal:2.60	CDS	1014846	1015115	.	-	0	ID=KL11168_00990;inference=ab initio prediction:Prodigal:2.60,similar to AA sequence:RefSeq:YP_003083007.1,protein motif:Cdd:COG4718,protein motif:Pfam:PF05939.7;locus_tag=KL11168_00990;product=putative phage minor tail protein,Phage-related protein,Phage minor tail protein;protein_id=gnl|SC|KL11168_00990
KL11168|SC|contig000001	Prodigal:2.60	CDS	1015225	1016190	.	+	0	ID=KL11168_00991;inference=ab initio prediction:Prodigal:2.60,similar to AA sequence:RefSeq:YP_001598195.1,protein motif:Cdd:COG2826,protein motif:Pfam:PF00665.20;locus_tag=KL11168_00991;product=transposase for IS1655,Transposase and inactivated derivatives%2C IS30 family,Integrase core domain;protein_id=gnl|SC|KL11168_00991
KL11168|SC|contig000001	Prodigal:2.60	CDS	1016220	1019438	.	-	0	ID=KL11168_00992;inference=ab initio prediction:Prodigal:2.60,similar to AA sequence:RefSeq:YP_003083006.1,protein motif:Cdd:COG5281,protein motif:TIGRFAMs:TIGR01541,protein motif:Pfam:PF06791.7;locus_tag=KL11168_00992;product=putative phage tail length tape measure protein,Phage-related minor tail protein,phage tail tape measure protein%2C lambda family,Prophage tail length tape measure protein;…
KL11168|SC|contig000001	Prodigal:2.60	CDS	1019751	1020062	.	-	0	ID=KL11168_00993;inference=ab initio prediction:Prodigal:2.60,similar to AA sequence:RefSeq:YP_003083004.1,protein motif:Pfam:PF08748.5;locus_tag=KL11168_00993;product=putative phage associated protein,Domain of unknown function (DUF1789);protein_id=gnl|SC|KL11168_00993
KL11168|SC|contig000001	Prodigal:2.60	CDS	1020126	1020767	.	-	0	ID=KL11168_00994;inference=ab initio prediction:Prodigal:2.60,similar to AA sequence:RefSeq:YP_003083003.1,protein motif:Pfam:PF08813.5;locus_tag=KL11168_00994;product=putative phage associated protein,Phage tail protein;protein_id=gnl|SC|KL11168_00994
KL11168|SC|contig000001	Prodigal:2.60	CDS	1020799	1021218	.	-	0	ID=KL11168_00995;inference=ab initio prediction:Prodigal:2.60,similar to AA sequence:RefSeq:YP_003083002.1;locus_tag=KL11168_00995;product=putative phage associated protein;protein_id=gnl|SC|KL11168_00995
KL11168|SC|contig000001	Prodigal:2.60	CDS	1021199	1021501	.	-	0	ID=KL11168_00996;inference=ab initio prediction:Prodigal:2.60,similar to AA sequence:RefSeq:YP_003083001.1;locus_tag=KL11168_00996;product=putative phage associated protein;protein_id=gnl|SC|KL11168_00996
KL11168|SC|contig000001	Prodigal:2.60	CDS	1021494	1021721	.	-	0	ID=KL11168_00997;inference=ab initio prediction:Prodigal:2.60,similar to AA sequence:RefSeq:YP_003083000.1;locus_tag=KL11168_00997;product=putative phage associated protein;protein_id=gnl|SC|KL11168_00997
KL11168|SC|contig000001	Prodigal:2.60	CDS	1021779	1023671	.	-	0	ID=KL11168_00998;inference=ab initio prediction:Prodigal:2.60,similar to AA sequence:RefSeq:YP_003082999.1,protein motif:Cdd:COG4653,protein motif:TIGRFAMs:TIGR01554,protein motif:Pfam:PF05065.7;locus_tag=KL11168_00998;product=putative phage major capsid protein,Predicted phage phi-C31 gp36 major capsid-like protein,phage major capsid protein%2C HK97 family,Phage capsid family;protein_id=gnl|SC|K…
KL11168|SC|contig000001	Prodigal:2.60	CDS	1023652	1025214	.	-	0	ID=KL11168_00999;inference=ab initio prediction:Prodigal:2.60,similar to AA sequence:RefSeq:YP_003082998.1,protein motif:TIGRFAMs:TIGR01539,protein motif:Pfam:PF05136.7;locus_tag=KL11168_00999;product=putative phage portal protein,phage portal protein%2C lambda family,Phage portal protein%2C lambda family;protein_id=gnl|SC|KL11168_00999
KL11168|SC|contig000001	Prodigal:2.60	CDS	1025223	1025477	.	-	0	ID=KL11168_01000;inference=ab initio prediction:Prodigal:2.60,similar to AA sequence:RefSeq:YP_003082997.1;locus_tag=KL11168_01000;product=putative phage associated protein;protein_id=gnl|SC|KL11168_01000
KL11168|SC|contig000001	Prodigal:2.60	CDS	1025464	1025850	.	-	0	ID=KL11168_01001;inference=ab initio prediction:Prodigal:2.60,similar to AA sequence:RefSeq:YP_002001284.1,protein motif:Pfam:PF11753.2;locus_tag=KL11168_01001;product=putative phage associated protein,Protein of unknwon function (DUF3310);protein_id=gnl|SC|KL11168_01001
KL11168|SC|contig000001	Prodigal:2.60	CDS	1025853	1026062	.	-	0	ID=KL11168_01002;inference=ab initio prediction:Prodigal:2.60;locus_tag=KL11168_01002;product=hypothetical protein;protein_id=gnl|SC|KL11168_01002
KL11168|SC|contig000001	Prodigal:2.60	CDS	1026079	1028925	.	-	0	ID=KL11168_01003;inference=ab initio prediction:Prodigal:2.60,similar to AA sequence:RefSeq:YP_005893741.1,protein motif:CLUSTERS:PRK07078,protein motif:Cdd:COG0358,protein motif:TIGRFAMs:TIGR01613,protein motif:Pfam:PF08273.6;locus_tag=KL11168_01003;product=Zinc-binding domain of primase-helicase family protein,hypothetical protein,DNA primase (bacterial type),phage/plasmid primase%2C P4 family%…
KL11168|SC|contig000001	Prodigal:2.60	CDS	1029040	1029387	.	-	0	ID=KL11168_01004;inference=ab initio prediction:Prodigal:2.60,similar to AA sequence:RefSeq:YP_003082995.1;locus_tag=KL11168_01004;product=putative phage associated protein;protein_id=gnl|SC|KL11168_01004
KL11168|SC|contig000001	Prodigal:2.60	CDS	1029787	1030503	.	+	0	ID=KL11168_01005;inference=ab initio prediction:Prodigal:2.60,similar to AA sequence:RefSeq:YP_003082994.1,protein motif:Pfam:PF00717.17;locus_tag=KL11168_01005;product=putative phage repressor protein,Peptidase S24-like;protein_id=gnl|SC|KL11168_01005
KL11168|SC|contig000001	Prodigal:2.60	CDS	1030507	1031031	.	+	0	ID=KL11168_01006;inference=ab initio prediction:Prodigal:2.60,similar to AA sequence:RefSeq:YP_003082993.1;locus_tag=KL11168_01006;product=putative phage associated protein;protein_id=gnl|SC|KL11168_01006
KL11168|SC|contig000001	Prodigal:2.60	CDS	1031275	1031475	.	+	0	ID=KL11168_01007;inference=ab initio prediction:Prodigal:2.60;locus_tag=KL11168_01007;product=hypothetical protein;protein_id=gnl|SC|KL11168_01007
KL11168|SC|contig000001	Prodigal:2.60	CDS	1031543	1031902	.	+	0	ID=KL11168_01008;inference=ab initio prediction:Prodigal:2.60,similar to AA sequence:RefSeq:YP_003082992.1;locus_tag=KL11168_01008;product=putative phage associated protein;protein_id=gnl|SC|KL11168_01008
KL11168|SC|contig000001	Prodigal:2.60	CDS	1031927	1032067	.	+	0	ID=KL11168_01009;inference=ab initio prediction:Prodigal:2.60,similar to AA sequence:RefSeq:YP_003082991.1;locus_tag=KL11168_01009;product=phage associated protein;protein_id=gnl|SC|KL11168_01009
KL11168|SC|contig000001	Prodigal:2.60	CDS	1032067	1032780	.	+	0	ID=KL11168_01010;inference=ab initio prediction:Prodigal:2.60,similar to AA sequence:RefSeq:YP_003082991.1,protein motif:Cdd:COG5532,protein motif:Pfam:PF10065.3;locus_tag=KL11168_01010;product=phage associated protein,Uncharacterized conserved protein,Uncharacterized conserved protein (DUF2303);protein_id=gnl|SC|KL11168_01010
KL11168|SC|contig000001	Prodigal:2.60	CDS	1032853	1033068	.	+	0	ID=KL11168_01011;inference=ab initio prediction:Prodigal:2.60,similar to AA sequence:RefSeq:YP_003082990.1;locus_tag=KL11168_01011;product=putative phage associated protein;protein_id=gnl|SC|KL11168_01011
KL11168|SC|contig000001	Prodigal:2.60	CDS	1033104	1033364	.	+	0	ID=KL11168_01012;inference=ab initio prediction:Prodigal:2.60,similar to AA sequence:RefSeq:YP_003082989.1;locus_tag=KL11168_01012;product=putative phage associated protein;protein_id=gnl|SC|KL11168_01012
KL11168|SC|contig000001	Prodigal:2.60	CDS	1033361	1033654	.	+	0	ID=KL11168_01013;inference=ab initio prediction:Prodigal:2.60,similar to AA sequence:RefSeq:YP_003082988.1;locus_tag=KL11168_01013;product=putative phage associated protein;protein_id=gnl|SC|KL11168_01013
KL11168|SC|contig000001	Prodigal:2.60	CDS	1033657	1033848	.	+	0	ID=KL11168_01014;inference=ab initio prediction:Prodigal:2.60;locus_tag=KL11168_01014;product=hypothetical protein;protein_id=gnl|SC|KL11168_01014
KL11168|SC|contig000001	Prodigal:2.60	CDS	1033848	1033988	.	+	0	ID=KL11168_01015;inference=ab initio prediction:Prodigal:2.60,similar to AA sequence:RefSeq:YP_207638.1;locus_tag=KL11168_01015;product=phage associated protein;protein_id=gnl|SC|KL11168_01015
KL11168|SC|contig000001	Prodigal:2.60	CDS	1033985	1034194	.	+	0	ID=KL11168_01016;inference=ab initio prediction:Prodigal:2.60,similar to AA sequence:RefSeq:YP_003082987.1;locus_tag=KL11168_01016;product=putative phage associated protein;protein_id=gnl|SC|KL11168_01016
KL11168|SC|contig000001	Prodigal:2.60	CDS	1034252	1035169	.	-	0	ID=KL11168_01017;inference=ab initio prediction:Prodigal:2.60,similar to AA sequence:RefSeq:YP_005882520.1,protein motif:Pfam:PF04383.7;locus_tag=KL11168_01017;product=putative phage related protein,KilA-N domain;protein_id=gnl|SC|KL11168_01017
KL11168|SC|contig000001	Infernal:1.1	ncRNA	1035202	1035286	.	-	0	ID=KL11168_01018;inference=COORDINATES:profile:Infernal:1.1;locus_tag=KL11168_01018;product=sRNA-Xcc1
KL11168|SC|contig000001	Infernal:1.1	ncRNA	1035721	1035805	.	-	0	ID=KL11168_01019;inference=COORDINATES:profile:Infernal:1.1;locus_tag=KL11168_01019;product=sRNA-Xcc1
KL11168|SC|contig000001	Prodigal:2.60	CDS	1036037	1036516	.	-	0	ID=KL11168_01020;inference=ab initio prediction:Prodigal:2.60,similar to AA sequence:RefSeq:YP_207673.1;locus_tag=KL11168_01020;product=phage associated protein;protein_id=gnl|SC|KL11168_01020
KL11168|SC|contig000001	Prodigal:2.60	CDS	1036952	1037332	.	-	0	ID=KL11168_01021;inference=ab initio prediction:Prodigal:2.60,similar to AA sequence:RefSeq:YP_208690.1,protein motif:Cdd:COG3692,protein motif:Pfam:PF02452.11;locus_tag=KL11168_01021;product=phage associated protein,Uncharacterized protein conserved in bacteria,PemK-like protein;protein_id=gnl|SC|KL11168_01021
KL11168|SC|contig000001	Prodigal:2.60	CDS	1037487	1037723	.	-	0	ID=KL11168_01022;gene=intA_2;inference=ab initio prediction:Prodigal:2.60,similar to AA sequence:RefSeq:YP_005889335.1,similar to AA sequence:UniProtKB:P32053,protein motif:CLUSTERS:PRK09692;locus_tag=KL11168_01022;product=putative phage integrase%2C putative phage associated protein,Prophage CP4-57 integrase,integrase;protein_id=gnl|SC|KL11168_01022
KL11168|SC|contig000001	Prodigal:2.60	CDS	1037792	1038685	.	-	0	ID=KL11168_01023;gene=intA_3;inference=ab initio prediction:Prodigal:2.60,similar to AA sequence:RefSeq:YP_005889335.1,similar to AA sequence:UniProtKB:P32053,protein motif:CLUSTERS:PRK09692;locus_tag=KL11168_01023;product=putative phage integrase%2C putative phage associated protein,Prophage CP4-57 integrase,integrase;protein_id=gnl|SC|KL11168_01023
KL11168|SC|contig000001	Aragorn:1.2.36	tRNA	1038876	1038965	.	-	0	ID=KL11168_01024;inference=COORDINATES:profile:Aragorn:1.2.36;locus_tag=KL11168_01024;product=tRNA-Ser(cga)
KL11168|SC|contig000001	Aragorn:1.2.36	tRNA	1039041	1039131	.	-	0	ID=KL11168_01025;inference=COORDINATES:profile:Aragorn:1.2.36;locus_tag=KL11168_01025;product=tRNA-Ser(tga)
KL11168|SC|contig000001	Prodigal:2.60	CDS	1039212	1039991	.	-	0	ID=KL11168_01026;gene=yaaA;inference=ab initio prediction:Prodigal:2.60,similar to AA sequence:UniProtKB:P0A8I3,protein motif:CLUSTERS:PRK02101,protein motif:Pfam:PF03883.8;locus_tag=KL11168_01026;product=hypothetical protein,hypothetical protein,Protein of unknown function (DUF328);protein_id=gnl|SC|KL11168_01026
KL11168|SC|contig000001	Prodigal:2.60	CDS	1040263	1041450	.	-	0	ID=KL11168_01027;eC_number=2.6.1.83;gene=dapL;inference=ab initio prediction:Prodigal:2.60,similar to AA sequence:RefSeq:YP_207610.1,similar to AA sequence:UniProtKB:A0LEA5,protein motif:CLUSTERS:PRK09147,protein motif:Cdd:COG3977,protein motif:TIGRFAMs:TIGR03538,protein motif:Pfam:PF00155.15;locus_tag=KL11168_01027;product=succinyldiaminopimelate transaminase,LL-diaminopimelate aminotransferase,…
KL11168|SC|contig000001	Prodigal:2.60	CDS	1041527	1041979	.	-	0	ID=KL11168_01028;eC_number=3.6.1.23,3.6.1.23;gene=dut;inference=ab initio prediction:Prodigal:2.60,similar to AA sequence:RefSeq:YP_974912.1,similar to AA sequence:UniProtKB:P06968,protein motif:CLUSTERS:PRK00601,protein motif:TIGRFAMs:TIGR00576,protein motif:Pfam:PF00692.13;locus_tag=KL11168_01028;product=deoxyuridine 5'-triphosphate nucleotidohydrolase,Deoxyuridine 5'-triphosphate nucleotidohyd…
KL11168|SC|contig000001	Prodigal:2.60	CDS	1043277	1043750	.	-	0	ID=KL11168_01029;gene=pilE_1;inference=ab initio prediction:Prodigal:2.60,similar to AA sequence:RefSeq:YP_207607.1,similar to AA sequence:UniProtKB:P05431,protein motif:CLUSTERS:PRK10574,protein motif:Cdd:COG4968,protein motif:TIGRFAMs:TIGR02532,protein motif:Pfam:PF11530.2;locus_tag=KL11168_01029;product=type IV pilin-like protein,Pilin,putative major pilin subunit,Tfp pilus assembly protein Pi…
KL11168|SC|contig000001	Prodigal:2.60	CDS	1043755	1044354	.	-	0	ID=KL11168_01030;gene=pilK;inference=ab initio prediction:Prodigal:2.60,similar to AA sequence:RefSeq:YP_005878810.1,protein motif:Cdd:COG4726;locus_tag=KL11168_01030;product=type IV pilus biogenesis protein PilK,Tfp pilus assembly protein PilX;protein_id=gnl|SC|KL11168_01030
KL11168|SC|contig000001	Prodigal:2.60	CDS	1044333	1045274	.	-	0	ID=KL11168_01031;inference=ab initio prediction:Prodigal:2.60,similar to AA sequence:RefSeq:YP_005903548.1,protein motif:Cdd:COG4966;locus_tag=KL11168_01031;product=prepilin-type N-terminal cleavage/methylation domain-containing protein,Tfp pilus assembly protein PilW;protein_id=gnl|SC|KL11168_01031
KL11168|SC|contig000001	Prodigal:2.60	CDS	1045271	1045918	.	-	0	ID=KL11168_01032;gene=pilV;inference=ab initio prediction:Prodigal:2.60,similar to AA sequence:RefSeq:YP_001598989.1,protein motif:Cdd:COG4967,protein motif:TIGRFAMs:TIGR02523;locus_tag=KL11168_01032;product=type IV pilus assembly protein PilV,Tfp pilus assembly protein PilV,type IV pilus modification protein PilV;protein_id=gnl|SC|KL11168_01032
KL11168|SC|contig000001	Prodigal:2.60	CDS	1045915	1046583	.	-	0	ID=KL11168_01033;gene=fimT;inference=ab initio prediction:Prodigal:2.60,similar to AA sequence:RefSeq:YP_001598988.1,protein motif:CLUSTERS:PRK10506,protein motif:Cdd:COG4970,protein motif:TIGRFAMs:TIGR01708,protein motif:Pfam:PF12019.2;locus_tag=KL11168_01033;product=fimbrial protein FimT,hypothetical protein,Tfp pilus assembly protein FimT,type II secretion system protein H,Type II transport pr…
KL11168|SC|contig000001	Prodigal:2.60	CDS	1046892	1048298	.	-	0	ID=KL11168_01034;eC_number=3.6.1.-,3.6.4.12;gene=dnaB;inference=ab initio prediction:Prodigal:2.60,similar to AA sequence:RefSeq:YP_004048934.1,similar to AA sequence:UniProtKB:P0ACB0,protein motif:CLUSTERS:PRK07004,protein motif:Cdd:COG0305,protein motif:TIGRFAMs:TIGR00665,protein motif:Pfam:PF03796.9;locus_tag=KL11168_01034;product=replicative DNA helicase,Replicative DNA helicase,replicative D…
KL11168|SC|contig000001	Prodigal:2.60	CDS	1048461	1049048	.	+	0	ID=KL11168_01035;eC_number=1.15.1.1;gene=sodB;inference=ab initio prediction:Prodigal:2.60,similar to AA sequence:RefSeq:YP_001598986.1,similar to AA sequence:UniProtKB:P0AGD3,protein motif:CLUSTERS:PRK10543,protein motif:Pfam:PF02777.12;locus_tag=KL11168_01035;product=superoxide dismutase,Superoxide dismutase [Fe],superoxide dismutase,Iron/manganese superoxide dismutases%2C C-terminal domain;pro…
KL11168|SC|contig000001	Prodigal:2.60	CDS	1050977	1051486	.	-	0	ID=KL11168_01036;inference=ab initio prediction:Prodigal:2.60,similar to AA sequence:RefSeq:YP_001598985.1,protein motif:Cdd:COG2020,protein motif:Pfam:PF04140.8;locus_tag=KL11168_01036;product=integral membrane protein,Putative protein-S-isoprenylcysteine methyltransferase,Isoprenylcysteine carboxyl methyltransferase (ICMT) family;protein_id=gnl|SC|KL11168_01036
KL11168|SC|contig000001	Prodigal:2.60	CDS	1051817	1052149	.	-	0	ID=KL11168_01037;inference=ab initio prediction:Prodigal:2.60;locus_tag=KL11168_01037;product=hypothetical protein;protein_id=gnl|SC|KL11168_01037
KL11168|SC|contig000001	Prodigal:2.60	CDS	1052435	1053271	.	+	0	ID=KL11168_01038;gene=cysU;inference=ab initio prediction:Prodigal:2.60,similar to AA sequence:RefSeq:YP_004048937.1,similar to AA sequence:UniProtKB:P0AEB0,protein motif:CLUSTERS:PRK10971,protein motif:Cdd:COG4149,protein motif:TIGRFAMs:TIGR02139,protein motif:Pfam:PF00528.16;locus_tag=KL11168_01038;product=sulfate permease hypothetical protein,Sulfate transport system permease protein CysW,sulf…
KL11168|SC|contig000001	Prodigal:2.60	CDS	1053526	1054386	.	+	0	ID=KL11168_01039;gene=cysW;inference=ab initio prediction:Prodigal:2.60,similar to AA sequence:RefSeq:YP_005889319.1,similar to AA sequence:UniProtKB:P0AEB0,protein motif:CLUSTERS:PRK11602,protein motif:Cdd:COG4208,protein motif:TIGRFAMs:TIGR02140,protein motif:Pfam:PF00528.16;locus_tag=KL11168_01039;product=putative ABC transporter,Sulfate transport system permease protein CysW,sulfate/thiosulfa…
KL11168|SC|contig000001	Prodigal:2.60	CDS	1054383	1055456	.	+	0	ID=KL11168_01040;eC_number=3.6.3.25;gene=cysA;inference=ab initio prediction:Prodigal:2.60,similar to AA sequence:RefSeq:YP_207598.1,similar to AA sequence:UniProtKB:P0A4W2,protein motif:CLUSTERS:PRK10851,protein motif:Cdd:COG3842,protein motif:TIGRFAMs:TIGR00968,protein motif:Pfam:PF00005.21;locus_tag=KL11168_01040;product=ABC transporter ATP-binding protein,Sulfate/thiosulfate import ATP-bindin…
KL11168|SC|contig000001	Prodigal:2.60	CDS	1055513	1057039	.	-	0	ID=KL11168_01041;eC_number=4.3.1.19,4.3.1.19;gene=ilvA;inference=ab initio prediction:Prodigal:2.60,similar to AA sequence:RefSeq:YP_207597.1,similar to AA sequence:UniProtKB:P04968,protein motif:CLUSTERS:PRK09224,protein motif:Cdd:COG1171,protein motif:TIGRFAMs:TIGR01124,protein motif:Pfam:PF00291.19;locus_tag=KL11168_01041;product=threonine dehydratase,L-threonine dehydratase biosynthetic IlvA,…
KL11168|SC|contig000001	Prodigal:2.60	CDS	1057187	1058356	.	+	0	ID=KL11168_01042;eC_number=3.4.16.4;gene=dacC;inference=ab initio prediction:Prodigal:2.60,similar to AA sequence:RefSeq:YP_002001238.1,similar to AA sequence:UniProtKB:P08506,protein motif:CLUSTERS:PRK11397,protein motif:Pfam:PF00768.14;locus_tag=KL11168_01042;product=Penicillin-binding protein,D-alanyl-D-alanine carboxypeptidase dacC precursor,D-alanyl-D-alanine carboxypeptidase,D-alanyl-D-alan…
KL11168|SC|contig000001	Prodigal:2.60	CDS	1058481	1059053	.	-	0	ID=KL11168_01043;gene=rplY;inference=ab initio prediction:Prodigal:2.60,similar to AA sequence:RefSeq:YP_207595.1,similar to AA sequence:UniProtKB:Q3K6W3,protein motif:CLUSTERS:PRK05618,protein motif:TIGRFAMs:TIGR00731,protein motif:Pfam:PF01386.13;locus_tag=KL11168_01043;product=50S ribosomal protein L25,General stress protein CTC,50S ribosomal protein L25/general stress protein Ctc,ribosomal pr…
KL11168|SC|contig000001	Prodigal:2.60	CDS	1059120	1060103	.	-	0	ID=KL11168_01044;eC_number=2.7.6.1,2.7.6.1;gene=prs;inference=ab initio prediction:Prodigal:2.60,similar to AA sequence:RefSeq:YP_207594.1,similar to AA sequence:UniProtKB:P65235,protein motif:CLUSTERS:PRK01259,protein motif:TIGRFAMs:TIGR01251,protein motif:Pfam:PF00156.21;locus_tag=KL11168_01044;product=ribose-phosphate pyrophosphokinase,Ribose-phosphate pyrophosphokinase,ribose-phosphate pyroph…
KL11168|SC|contig000001	Aragorn:1.2.36	tRNA	1060270	1060345	.	-	0	ID=KL11168_01045;inference=COORDINATES:profile:Aragorn:1.2.36;locus_tag=KL11168_01045;product=tRNA-Gln(ttg)
KL11168|SC|contig000001	Aragorn:1.2.36	tRNA	1060354	1060429	.	-	0	ID=KL11168_01046;inference=COORDINATES:profile:Aragorn:1.2.36;locus_tag=KL11168_01046;product=tRNA-Gln(ttg)
KL11168|SC|contig000001	Aragorn:1.2.36	tRNA	1060442	1060517	.	-	0	ID=KL11168_01047;inference=COORDINATES:profile:Aragorn:1.2.36;locus_tag=KL11168_01047;product=tRNA-Gln(ttg)
KL11168|SC|contig000001	Prodigal:2.60	CDS	1060525	1061370	.	-	0	ID=KL11168_01048;eC_number=2.7.1.148;gene=ipk;inference=ab initio prediction:Prodigal:2.60,similar to AA sequence:RefSeq:YP_207593.1,similar to AA sequence:UniProtKB:Q8FI04,protein motif:CLUSTERS:PRK00343,protein motif:TIGRFAMs:TIGR00154,protein motif:Pfam:PF08544.7;locus_tag=KL11168_01048;product=4-diphosphocytidyl-2-C-methyl-D-erythritol kinase,4-diphosphocytidyl-2-C-methyl-D-erythritol kinase,…
KL11168|SC|contig000001	Prodigal:2.60	CDS	1061380	1061961	.	-	0	ID=KL11168_01049;gene=lolB;inference=ab initio prediction:Prodigal:2.60,similar to AA sequence:RefSeq:YP_002001234.1,protein motif:CLUSTERS:PRK00022,protein motif:TIGRFAMs:TIGR00548,protein motif:Pfam:PF03550.8;locus_tag=KL11168_01049;product=outer membrane lipoprotein LolB,outer membrane lipoprotein LolB,outer membrane lipoprotein LolB,Outer membrane lipoprotein LolB;protein_id=gnl|SC|KL11168_01…
[truncated: 37,587 more rows]
