# Supplementary material for: The effect of recombination on the evolution of a population of Neisseria meningitidis
Source: Genome Res. 2021 Jul;31(7):1258–68. doi: 10.1101/gr.264465.120 (PMC8256868; doi:10.1101/gr.264465.120)
Supplement: Supplemental Material [file supp_gr.264465.120_Supplementary_Code_S1.zip › Supplementary_Code_S1/mm2bam_gap_cl4.per_branch_statistics.csv]

Node	Total SNPs	Num of SNPs inside recombinations	Num of SNPs outside recombinations	Num of Recombination Blocks	Bases in Recombinations	r/m	rho/theta	Genome Length	Bases in Clonal Frame
cluster4_reference	0	0	0	0	102584	0.000000	0.000000	2304147	2201546
20087_1#105	0	0	0	0	92408	0.000000	0.000000	2284981	2192556
19789_1#146	9	9	0	1	103596	0.000000	0.000000	2274175	2170584
20087_2#75	0	0	0	0	117588	0.000000	0.000000	2271161	2156037
20122_3#138	5	0	5	0	93775	0.000000	0.000000	2280648	2187085
20019_4#71	0	0	0	0	91729	0.000000	0.000000	2281650	2189909
20122_4#19	6	0	6	0	168600	0.000000	0.000000	2267674	2099565
19789_2#189	36	5	31	1	81330	0.161290	0.032258	2281541	2200286
19789_1#140	9	0	9	0	90953	0.000000	0.000000	2285069	2194100
19789_1#174	41	0	41	0	81240	0.000000	0.000000	2283129	2201874
19789_1#120	41	8	33	1	91927	0.242424	0.030303	2285378	2194427
20122_5#175	4	0	4	0	133530	0.000000	0.000000	2271189	2138172
19789_1#58	93	86	7	4	25389	12.285714	0.571429	2281127	2259394
20122_3#115	206	186	20	5	99145	9.300000	0.250000	2273663	2181719
20122_4#78	0	0	0	0	141048	0.000000	0.000000	2268254	2128252
20122_2#134	58	49	9	2	89949	5.444445	0.222222	2280880	2190919
20122_6#53	0	0	0	0	2922	0.000000	0.000000	2283109	2280201
20087_2#76	0	0	0	0	117588	0.000000	0.000000	2270930	2155785
20122_4#3	7	0	7	0	116342	0.000000	0.000000	2275551	2160184
19944_2#41	0	0	0	0	85234	0.000000	0.000000	2280453	2195205
20019_4#87	0	0	0	0	84025	0.000000	0.000000	2282420	2198384
20122_3#37	14	0	14	0	90935	0.000000	0.000000	2284500	2193549
20087_2#64	0	0	0	0	81240	0.000000	0.000000	2284641	2203386
20122_3#121	98	62	36	4	21639	1.722222	0.111111	2281814	2261559
20122_5#132	6	0	6	0	104837	0.000000	0.000000	2278867	2174010
20087_2#69	0	0	0	0	81240	0.000000	0.000000	2283932	2202677
20087_2#72	41	33	8	1	126426	4.125000	0.125000	2269425	2146580
20122_6#157	451	443	8	8	126384	55.375000	1.000000	2273228	2181483
20122_2#27	304	270	34	11	97049	7.941176	0.323529	2277810	2193769
19789_1#17	37	11	26	1	86869	0.423077	0.038462	2282517	2201262
20122_2#133	7	0	7	0	91729	0.000000	0.000000	2282234	2190488
19944_3#13	0	0	0	0	94660	0.000000	0.000000	2281534	2186856
20087_1#62	42	15	27	2	115423	0.555556	0.074074	2271689	2158437
20122_6#81	5	0	5	0	168600	0.000000	0.000000	2280125	2111985
20122_6#69	3	0	3	0	168600	0.000000	0.000000	2275719	2107581
20122_4#20	0	0	0	0	108921	0.000000	0.000000	2274610	2166180
20019_4#70	0	0	0	0	101909	0.000000	0.000000	2279013	2177440
20122_5#130	37	30	7	2	92408	4.285714	0.285714	2284767	2192342
20122_1#128	185	182	3	3	105923	60.666668	1.000000	2278623	2183945
20122_2#33	0	0	0	0	101516	0.000000	0.000000	2282634	2181533
20019_4#30	1	0	1	0	92909	0.000000	0.000000	2280999	2188074
20087_2#74	20	0	20	0	81240	0.000000	0.000000	2285266	2204011
20087_1#50	0	0	0	0	82186	0.000000	0.000000	2273145	2190944
20087_1#115	0	0	0	0	92408	0.000000	0.000000	2285258	2192833
20019_4#12	10	0	10	0	89205	0.000000	0.000000	2279546	2190340
20122_3#139	0	0	0	0	93775	0.000000	0.000000	2281440	2187926
20122_2#98	0	0	0	0	21736	0.000000	0.000000	2281113	2259380
19944_2#49	274	222	52	4	43288	4.269231	0.076923	2268635	2244611
20122_3#3	1	0	1	0	102557	0.000000	0.000000	2292323	2189749
19789_1#133	44	35	9	2	91937	3.888889	0.222222	2284117	2194896
20087_1#40	1	0	1	0	82186	0.000000	0.000000	2273242	2191041
19944_2#3	0	0	0	0	116342	0.000000	0.000000	2275292	2159840
20087_2#83	0	0	0	0	109491	0.000000	0.000000	2279767	2171306
20122_6#8	182	148	34	5	94821	4.352941	0.147059	2282074	2194241
19789_1#142	0	0	0	0	103596	0.000000	0.000000	2274105	2170514
20019_4#60	0	0	0	0	90935	0.000000	0.000000	2279594	2188643
19944_3#115	34	11	23	2	81353	0.478261	0.086957	2284302	2203047
20087_2#47	0	0	0	0	99445	0.000000	0.000000	2281768	2182344
20122_6#106	0	0	0	0	89945	0.000000	0.000000	2279294	2189335
20087_1#6	10	0	10	0	81240	0.000000	0.000000	2279540	2198285
20122_3#135	0	0	0	0	91219	0.000000	0.000000	2277230	2185994
20122_6#124	1	0	1	0	102932	0.000000	0.000000	2282437	2179877
20122_2#136	2	0	2	0	101909	0.000000	0.000000	2279863	2178232
20019_4#72	0	0	0	0	90935	0.000000	0.000000	2282868	2191917
19789_1#57	130	104	26	3	101856	4.000000	0.115385	2278075	2176918
20122_7#49	20	5	15	1	81244	0.333333	0.066667	2279375	2198120
20087_1#29	0	0	0	0	126426	0.000000	0.000000	2270150	2148290
20122_2#29	10	0	10	0	101516	0.000000	0.000000	2281171	2180085
19944_3#127	10	0	10	0	93775	0.000000	0.000000	2280429	2186847
20122_6#131	25	0	25	0	81240	0.000000	0.000000	2285609	2204354
20122_2#147	252	243	9	5	109197	27.000000	0.555556	2279841	2188890
20122_6#17	11	0	11	0	81240	0.000000	0.000000	2283284	2202032
20122_2#6	0	0	0	0	98662	0.000000	0.000000	2281616	2182940
20122_2#30	43	28	15	2	102739	1.866667	0.133333	2281444	2180316
20122_5#187	673	651	22	11	128147	29.590910	0.500000	2265056	2177225
19789_1#4	8	4	4	1	84026	1.000000	0.250000	2282411	2198375
20122_2#170	0	0	0	0	95803	0.000000	0.000000	2284844	2189025
19944_2#12	0	0	0	0	85234	0.000000	0.000000	2280268	2195020
20019_4#78	9	0	9	0	89205	0.000000	0.000000	2285634	2196413
20087_2#45	0	0	0	0	109646	0.000000	0.000000	2273170	2164007
20087_1#96	117	106	11	4	103026	9.636364	0.363636	2283791	2191366
19944_3#132	2	0	2	0	102932	0.000000	0.000000	2280053	2177506
20122_6#58	30	9	21	1	11635	0.428571	0.047619	2282768	2271843
20122_5#174	2	0	2	0	133530	0.000000	0.000000	2270517	2137495
20122_5#186	0	0	0	0	98662	0.000000	0.000000	2280033	2181361
20122_7#154	0	0	0	0	115173	0.000000	0.000000	2273447	2160081
20122_7#54	29	0	29	0	81240	0.000000	0.000000	2274017	2192762
20087_1#31	0	0	0	0	126426	0.000000	0.000000	2269906	2147933
19789_1#137	13	8	5	1	90953	1.600000	0.200000	2286461	2195492
19944_2#48	1	0	1	0	25638	0.000000	0.000000	2277810	2252179
20087_2#70	0	0	0	0	109491	0.000000	0.000000	2279676	2171184
19944_2#50	0	0	0	0	24941	0.000000	0.000000	2278940	2254001
20122_3#9	3	0	3	0	102557	0.000000	0.000000	2292108	2189534
20122_2#125	234	224	10	5	101613	22.400000	0.500000	2277128	2186177
20087_1#51	1	0	1	0	102932	0.000000	0.000000	2279922	2177367
20087_1#32	0	0	0	0	126426	0.000000	0.000000	2269698	2148122
20122_4#12	3	0	3	0	168600	0.000000	0.000000	2277645	2109538
20087_1#116	0	0	0	0	92408	0.000000	0.000000	2285213	2192788
20122_3#93	143	134	9	4	96113	14.888889	0.444444	2279684	2188733
20122_4#36	110	106	4	2	108112	26.500000	0.500000	2279352	2176842
20122_6#168	82	71	11	1	88026	6.454545	0.090909	2283406	2195752
20087_1#30	0	0	0	0	126426	0.000000	0.000000	2270692	2148390
20019_4#29	1	0	1	0	89949	0.000000	0.000000	2281925	2191977
20019_4#20	0	0	0	0	92621	0.000000	0.000000	2278837	2186198
19789_1#135	1	0	1	0	90935	0.000000	0.000000	2284364	2193413
20122_5#133	6	0	6	0	92408	0.000000	0.000000	2285328	2192903
20122_3#116	0	0	0	0	91926	0.000000	0.000000	2276186	2184242
20087_1#2	3	0	3	0	177996	0.000000	0.000000	2251201	2076413
20122_2#132	11	6	5	1	89945	1.200000	0.200000	2282636	2192675
20122_2#154	0	0	0	0	92909	0.000000	0.000000	2281144	2188227
19944_2#45	0	0	0	0	85234	0.000000	0.000000	2280147	2194899
20087_2#61	8	0	8	0	102932	0.000000	0.000000	2278355	2175779
20122_5#178	0	0	0	0	168600	0.000000	0.000000	2279273	2111143
19944_2#47	0	0	0	0	25638	0.000000	0.000000	2277518	2251884
19789_1#172	368	335	33	5	112550	10.151515	0.151515	2268446	2178487
20122_2#7	0	0	0	0	102584	0.000000	0.000000	2293218	2190617
19944_3#107	0	0	0	0	87818	0.000000	0.000000	2280730	2192897
20087_1#46	0	0	0	0	82186	0.000000	0.000000	2273037	2190836
20087_2#128	428	398	30	8	104999	13.266666	0.266667	2277315	2193388
20087_1#53	0	0	0	0	102932	0.000000	0.000000	2279998	2177462
19944_2#43	0	0	0	0	85234	0.000000	0.000000	2280459	2195211
20019_4#88	0	0	0	0	87818	0.000000	0.000000	2274496	2186663
19789_1#145	0	0	0	0	103596	0.000000	0.000000	2274288	2170698
20122_2#114	0	0	0	0	92408	0.000000	0.000000	2285421	2192996
20087_2#77	0	0	0	0	109491	0.000000	0.000000	2279431	2171037
20122_3#10	1	0	1	0	102557	0.000000	0.000000	2292003	2189429
19944_3#135	54	46	8	2	110923	5.750000	0.250000	2276887	2171425
20122_5#177	0	0	0	0	133530	0.000000	0.000000	2272451	2139436
20122_3#136	16	9	7	1	81240	1.285714	0.142857	2285426	2204183
20122_7#173	10	0	10	0	89945	0.000000	0.000000	2281532	2191600
20087_1#102	282	271	11	5	106401	24.636364	0.454545	2281413	2188988
19789_2#184	223	200	23	3	106144	8.695652	0.130435	2280238	2192584
20087_1#112	0	0	0	0	104837	0.000000	0.000000	2278811	2173954
20019_4#28	8	0	8	0	89945	0.000000	0.000000	2281756	2191795
20087_1#25	20	12	8	2	116912	1.500000	0.250000	2275204	2159704
20122_6#161	0	0	0	0	90953	0.000000	0.000000	2287138	2196169
19789_1#123	0	0	0	0	90935	0.000000	0.000000	2279666	2188721
20087_2#44	0	0	0	0	109646	0.000000	0.000000	2272298	2163134
19789_1#138	0	0	0	0	89205	0.000000	0.000000	2286820	2197599
20087_1#77	0	0	0	0	85299	0.000000	0.000000	2283321	2198006
20122_2#153	3	0	3	0	89949	0.000000	0.000000	2282106	2192141
20122_6#9	532	481	51	11	134163	9.431373	0.215686	2255267	2164031
20122_3#117	1274	1222	52	23	197639	23.500000	0.442308	2263158	2154721
20087_2#46	0	0	0	0	103737	0.000000	0.000000	2281842	2178118
20019_4#21	5	0	5	0	89945	0.000000	0.000000	2279066	2189108
20122_6#125	1	0	1	0	82186	0.000000	0.000000	2273554	2191353
20087_1#21	49	41	8	2	175811	5.125000	0.250000	2277862	2109737
20087_2#85	1	0	1	0	81240	0.000000	0.000000	2283753	2202498
20122_2#4	0	0	0	0	98662	0.000000	0.000000	2282311	2183636
20087_2#65	0	0	0	0	81240	0.000000	0.000000	2284621	2203366
20087_2#84	0	0	0	0	109491	0.000000	0.000000	2279824	2171357
19944_2#54	0	0	0	0	24025	0.000000	0.000000	2278094	2254068
20087_1#52	0	0	0	0	102932	0.000000	0.000000	2279512	2176987
20122_2#172	11	7	4	1	95803	1.750000	0.250000	2285506	2189687
20122_3#129	0	0	0	0	84533	0.000000	0.000000	2282538	2197989
20087_1#83	0	0	0	0	85299	0.000000	0.000000	2283539	2198224
19944_2#29	0	0	0	0	85234	0.000000	0.000000	2280323	2195075
19789_1#3	6	0	6	0	84025	0.000000	0.000000	2282405	2198369
20087_1#39	0	0	0	0	82186	0.000000	0.000000	2273178	2190975
20087_1#34	0	0	0	0	126426	0.000000	0.000000	2270472	2148631
20087_2#62	0	0	0	0	81240	0.000000	0.000000	2283638	2202383
20087_1#84	0	0	0	0	85299	0.000000	0.000000	2283550	2198235
20122_1#188	5	5	0	1	177996	0.000000	0.000000	2253086	2078291
20019_4#22	257	250	7	12	103856	35.714287	1.714286	2273573	2180943
20122_3#150	178	139	39	8	88112	3.564103	0.205128	2279218	2194669
20122_2#96	20	0	20	0	2533	0.000000	0.000000	2283601	2281066
20122_2#169	4	0	4	0	95803	0.000000	0.000000	2285266	2189447
20087_1#114	150	144	6	2	103732	24.000000	0.333333	2276706	2184281
20122_4#7	96	86	10	4	116553	8.600000	0.400000	2269816	2160652
20019_4#93	47	26	21	2	89205	1.238095	0.095238	2280688	2191467
20087_1#117	58	53	5	2	93142	10.600000	0.400000	2285484	2193059
20087_2#78	0	0	0	0	109491	0.000000	0.000000	2279017	2170539
20122_2#18	0	0	0	0	87665	0.000000	0.000000	2282238	2194558
20087_2#71	0	0	0	0	117588	0.000000	0.000000	2270887	2155726
20122_2#32	0	0	0	0	101516	0.000000	0.000000	2281925	2180831
20087_2#60	0	0	0	0	103533	0.000000	0.000000	2279291	2176163
20122_4#74	1	0	1	0	141048	0.000000	0.000000	2268852	2128843
20122_6#162	162	144	18	4	88560	8.000000	0.222222	2282255	2198845
20122_6#54	14	0	14	0	2533	0.000000	0.000000	2282136	2279601
20122_6#185	287	265	22	11	77932	12.045455	0.500000	2277006	2199881
20122_2#19	36	33	3	1	89445	11.000000	0.333333	2281968	2194288
internal_199	0	0	0	0	126426	0.000000	0.000000	2272540	2150198
internal_198	0	0	0	0	126426	0.000000	0.000000	2273701	2151251
internal_197	2	0	2	0	126426	0.000000	0.000000	2275898	2152444
internal_196	2	0	2	0	126426	0.000000	0.000000	2276696	2153137
internal_195	572	556	16	9	126426	34.750000	0.562500	2277256	2174076
internal_194	31	16	15	2	103533	1.066667	0.133333	2285114	2182535
internal_206	0	0	0	0	109491	0.000000	0.000000	2281460	2172975
internal_207	0	0	0	0	109491	0.000000	0.000000	2281358	2172812
internal_205	0	0	0	0	109491	0.000000	0.000000	2282971	2174390
internal_204	14	10	4	1	109491	2.500000	0.250000	2283343	2174753
internal_203	34	29	5	2	109491	5.800000	0.400000	2284494	2181911
internal_202	5	4	1	1	102932	4.000000	1.000000	2285116	2182532
internal_201	6	0	6	0	102932	0.000000	0.000000	2285198	2182614
internal_210	2	0	2	0	102932	0.000000	0.000000	2283168	2180592
internal_209	0	0	0	0	102932	0.000000	0.000000	2283676	2181100
internal_208	2	0	2	0	102932	0.000000	0.000000	2283987	2181410
internal_200	5	0	5	0	102932	0.000000	0.000000	2285864	2183279
internal_193	3	0	3	0	102932	0.000000	0.000000	2286794	2184209
internal_192	143	137	6	4	102932	22.833334	0.666667	2286840	2185670
internal_191	104	102	2	2	101516	51.000000	1.000000	2287682	2186512
internal_190	2	0	2	0	101516	0.000000	0.000000	2288247	2187077
internal_189	11	5	6	1	101516	0.833333	0.166667	2288265	2187095
internal_188	63	40	23	2	101516	1.739130	0.086957	2288592	2187422
internal_187	525	488	37	9	101516	13.189189	0.243243	2289109	2208878
internal_216	12	0	12	0	81240	0.000000	0.000000	2285481	2204226
internal_215	9	0	9	0	81240	0.000000	0.000000	2286497	2205242
internal_214	15	0	15	0	81240	0.000000	0.000000	2287636	2206381
internal_226	1	0	1	0	82186	0.000000	0.000000	2274194	2191991
internal_225	0	0	0	0	82186	0.000000	0.000000	2274595	2192392
internal_224	0	0	0	0	82186	0.000000	0.000000	2274838	2192635
internal_223	49	9	40	1	82186	0.225000	0.025000	2275197	2193940
internal_229	23	0	23	0	81240	0.000000	0.000000	2285724	2204469
internal_232	0	0	0	0	81240	0.000000	0.000000	2284821	2203566
internal_231	20	0	20	0	81240	0.000000	0.000000	2285345	2204090
internal_230	25	0	25	0	81240	0.000000	0.000000	2287056	2205801
internal_228	4	0	4	0	81240	0.000000	0.000000	2287357	2206102
internal_227	7	0	7	0	81240	0.000000	0.000000	2287478	2206223
internal_222	10	0	10	0	81240	0.000000	0.000000	2287953	2206696
internal_221	7	0	7	0	81240	0.000000	0.000000	2288456	2207199
internal_220	7	5	2	1	81240	2.500000	0.500000	2288993	2207736
internal_219	8	6	2	1	81240	3.000000	0.500000	2289094	2207837
internal_218	10	0	10	0	81240	0.000000	0.000000	2289130	2207873
internal_217	8	0	8	0	81240	0.000000	0.000000	2289282	2208025
internal_213	19	6	13	1	81240	0.461538	0.076923	2289930	2208673
internal_235	2	0	2	0	103596	0.000000	0.000000	2275456	2171865
internal_234	285	243	42	7	103596	5.785714	0.166667	2276244	2190556
internal_237	1202	1140	62	23	177996	18.387096	0.370968	2254512	2150753
internal_236	308	267	41	6	103737	6.512195	0.146341	2288938	2203250
internal_233	89	42	47	3	85671	0.893617	0.063830	2289577	2208322
internal_212	74	50	24	4	81240	2.083333	0.166667	2291690	2211417
internal_242	0	0	0	0	109646	0.000000	0.000000	2274184	2165020
internal_241	60	31	29	1	109646	1.068966	0.034483	2275675	2167236
internal_240	21	7	14	1	108921	0.500000	0.071429	2278593	2170154
internal_239	381	334	47	9	108921	7.106383	0.191489	2282153	2202384
internal_248	3	0	3	0	84025	0.000000	0.000000	2283612	2199576
internal_247	1	0	1	0	84025	0.000000	0.000000	2284256	2200220
internal_246	30	6	24	1	84025	0.250000	0.041667	2288186	2204259
internal_250	0	0	0	0	85299	0.000000	0.000000	2284551	2199236
internal_249	100	69	31	3	85299	2.225806	0.096774	2285009	2201082
internal_245	5	0	5	0	83912	0.000000	0.000000	2288800	2204873
internal_244	90	74	16	2	83912	4.625000	0.125000	2289434	2209163
internal_257	7	0	7	0	168600	0.000000	0.000000	2281372	2113235
internal_256	0	0	0	0	168600	0.000000	0.000000	2282256	2114116
internal_255	3	0	3	0	168600	0.000000	0.000000	2282771	2114631
internal_254	0	0	0	0	168600	0.000000	0.000000	2283339	2115197
internal_253	1012	963	49	13	168600	19.653061	0.265306	2283526	2173718
internal_259	13	6	7	1	115173	0.857143	0.142857	2274708	2163004
internal_261	4	0	4	0	117588	0.000000	0.000000	2272497	2157238
internal_260	227	168	59	7	117588	2.847458	0.118644	2273199	2161690
internal_258	77	57	20	2	113493	2.850000	0.100000	2278932	2170383
internal_252	306	272	34	8	110271	8.000000	0.235294	2288807	2208536
internal_269	2	0	2	0	116342	0.000000	0.000000	2277292	2161776
internal_268	481	465	16	11	116342	29.062500	0.687500	2278026	2179357
internal_267	264	246	18	7	99445	13.666667	0.388889	2287929	2204519
internal_272	5	5	0	1	93775	0.000000	0.000000	2282817	2189234
internal_271	0	0	0	0	93775	0.000000	0.000000	2283434	2189851
internal_274	3	0	3	0	133530	0.000000	0.000000	2273957	2140915
internal_273	884	848	36	25	133530	23.555555	0.694444	2275221	2181758
internal_270	274	253	21	10	93775	12.047619	0.476190	2289095	2205649
internal_266	46	37	9	3	83431	4.111111	0.333333	2291544	2208134
internal_280	3	0	3	0	98662	0.000000	0.000000	2282773	2184097
internal_279	397	372	25	8	98662	14.880000	0.320000	2285040	2197207
internal_278	84	67	17	4	87818	3.941176	0.235294	2289293	2201460
internal_277	46	44	2	3	87818	22.000000	1.500000	2290261	2202607
internal_276	30	23	7	2	87639	3.285714	0.285714	2290518	2202864
internal_275	49	37	12	2	87639	3.083333	0.166667	2290880	2207470
internal_265	31	16	15	1	83395	1.066667	0.066667	2292659	2209249
internal_281	63	41	22	3	84533	1.863636	0.136364	2288392	2204982
internal_264	28	22	6	1	83395	3.666667	0.166667	2292682	2209272
internal_263	57	49	8	4	83395	6.125000	0.500000	2292802	2212531
internal_284	131	111	20	5	91219	5.550000	0.250000	2282457	2197904
internal_288	0	0	0	0	85234	0.000000	0.000000	2281467	2196219
internal_287	0	0	0	0	85234	0.000000	0.000000	2281868	2196620
internal_286	0	0	0	0	85234	0.000000	0.000000	2282177	2196929
internal_285	76	51	25	2	85234	2.040000	0.080000	2282365	2197812
internal_283	16	0	16	0	84539	0.000000	0.000000	2289589	2205036
internal_296	43	34	9	2	94660	3.777778	0.222222	2282854	2191108
internal_295	6	5	1	1	91729	5.000000	1.000000	2283759	2192013
internal_294	2	0	2	0	91729	0.000000	0.000000	2284225	2192479
internal_293	88	87	1	3	91729	87.000000	3.000000	2285563	2195602
internal_298	11	7	4	1	89945	1.750000	0.250000	2282435	2192475
internal_300	91	85	6	3	89949	14.166667	0.500000	2283020	2193059
internal_305	29	28	1	2	92909	28.000000	2.000000	2282224	2192263
internal_307	30	25	5	3	92621	5.000000	0.600000	2283461	2193500
internal_306	22	20	2	1	89945	10.000000	0.500000	2284235	2194274
internal_304	0	0	0	0	89945	0.000000	0.000000	2285253	2195292
internal_303	13	12	1	1	89945	12.000000	1.000000	2285364	2195403
internal_302	12	10	2	2	89945	5.000000	1.000000	2285703	2195742
internal_301	18	17	1	1	89945	17.000000	1.000000	2286076	2196115
internal_299	16	10	6	1	89945	1.666667	0.166667	2286153	2196192
internal_297	20	16	4	1	89945	4.000000	0.250000	2286297	2196336
internal_292	1	0	1	0	89945	0.000000	0.000000	2286753	2196792
internal_291	48	26	22	1	89945	1.181818	0.045455	2286935	2197733
internal_313	1	0	1	0	89205	0.000000	0.000000	2287505	2198284
internal_312	4	0	4	0	89205	0.000000	0.000000	2288348	2199127
internal_321	3	0	3	0	95803	0.000000	0.000000	2286632	2190813
internal_320	147	128	19	2	95803	6.736842	0.105263	2287229	2196278
internal_319	20	0	20	0	90935	0.000000	0.000000	2288884	2197933
internal_322	18	0	18	0	90935	0.000000	0.000000	2287128	2196177
internal_318	10	0	10	0	90935	0.000000	0.000000	2289318	2198367
internal_324	7	0	7	0	90953	0.000000	0.000000	2287834	2196865
internal_323	16	8	8	1	90953	1.000000	0.125000	2288547	2197596
internal_317	5	0	5	0	90935	0.000000	0.000000	2290736	2199785
internal_316	14	6	8	1	90935	0.750000	0.125000	2290854	2199903
internal_333	14	12	2	1	92408	6.000000	0.500000	2286612	2194187
internal_332	2	0	2	0	92408	0.000000	0.000000	2286942	2194517
internal_334	214	208	6	4	104837	34.666668	0.666667	2280278	2187853
internal_331	6	0	6	0	92408	0.000000	0.000000	2287708	2195283
internal_337	0	0	0	0	92408	0.000000	0.000000	2287246	2194821
internal_336	3	0	3	0	92408	0.000000	0.000000	2287589	2195164
internal_335	11	6	5	1	92408	1.200000	0.200000	2287995	2195570
internal_330	0	0	0	0	92408	0.000000	0.000000	2288630	2196205
internal_329	10	4	6	1	92408	0.666667	0.166667	2289225	2196800
internal_328	40	30	10	3	92408	3.000000	0.300000	2289789	2197364
internal_327	23	19	4	2	92408	4.750000	0.500000	2290048	2199097
internal_326	23	9	14	1	90935	0.642857	0.071429	2290231	2199280
internal_340	0	0	0	0	90935	0.000000	0.000000	2284838	2193887
internal_339	9	0	9	0	90935	0.000000	0.000000	2285861	2194910
internal_341	156	144	12	2	101909	12.000000	0.166667	2280857	2189906
internal_338	24	10	14	1	90935	0.714286	0.071429	2288183	2197232
internal_325	34	23	11	2	90935	2.090909	0.181818	2290552	2199601
internal_315	5	0	5	0	90935	0.000000	0.000000	2292027	2201076
internal_314	14	11	3	1	90935	3.666667	0.333333	2292120	2202899
internal_311	4	0	4	0	89205	0.000000	0.000000	2292165	2202944
internal_310	8	7	1	1	89205	7.000000	1.000000	2292174	2202953
internal_309	26	20	6	1	89205	3.333333	0.166667	2292180	2202959
internal_342	85	59	26	3	91926	2.269231	0.115385	2278616	2189395
internal_308	17	11	6	1	89205	1.833333	0.166667	2292401	2203199
internal_290	138	118	20	4	89186	5.900000	0.200000	2293014	2208461
internal_344	595	549	46	10	141048	11.934783	0.217391	2270166	2182888
internal_347	22	4	18	1	87665	0.222222	0.055556	2283806	2196126
internal_348	41	19	22	3	87818	0.863636	0.136364	2286349	2198669
internal_346	14	11	3	2	87665	3.666667	0.666667	2287483	2199803
internal_351	4	0	4	0	102557	0.000000	0.000000	2292865	2190291
internal_350	2	0	2	0	102557	0.000000	0.000000	2293199	2190625
internal_352	34	29	5	2	102584	5.800000	0.400000	2304151	2201577
internal_349	305	285	20	7	102557	14.250000	0.350000	2304155	2216475
internal_345	13	11	2	2	87665	5.500000	1.000000	2304175	2216897
internal_343	89	74	15	3	87263	4.933333	0.200000	2304199	2219646
internal_289	10	0	10	0	84539	0.000000	0.000000	2304278	2219725
internal_282	43	30	13	2	84539	2.307692	0.153846	2304286	2224015
internal_262	9	0	9	0	80257	0.000000	0.000000	2304327	2224056
internal_251	9	5	4	1	80257	1.250000	0.250000	2304351	2224080
internal_243	8	0	8	0	80257	0.000000	0.000000	2304375	2224104
internal_238	26	0	26	0	80257	0.000000	0.000000	2304414	2224143
internal_211	17	7	10	1	80257	0.700000	0.100000	2304461	2224228
internal_186	321	291	30	11	80217	9.700000	0.366667	2304477	2226871
internal_185	328	305	23	13	77590	13.260870	0.565217	2304479	2284220
internal_184	47	35	12	3	20253	2.916667	0.250000	2304480	2293553
internal_183	66	39	27	5	10922	1.444444	0.185185	2304491	2304491
internal_182	22	22	0	2	25638	0.000000	0.000000	2279236	2254300
internal_360	14	11	3	1	24941	3.666667	0.333333	2281377	2257354
internal_359	0	0	0	0	24025	0.000000	0.000000	2281748	2257722
internal_358	169	109	60	3	24025	1.816667	0.050000	2283031	2261295
internal_357	16	13	3	1	21736	4.333333	0.333333	2285213	2263477
internal_356	235	209	26	7	21736	8.038462	0.269231	2285452	2282535
internal_355	33	12	21	2	2922	0.571429	0.095238	2287547	2285012
internal_354	9	0	9	0	2533	0.000000	0.000000	2287805	2285270
internal_353	27	12	15	2	2533	0.800000	0.133333	2288362	2288362
internal_ROOT	0	0	0	0	0	0.000000	0.000000	2304494	2304494
