# Supplementary material for: The effect of recombination on the evolution of a population of Neisseria meningitidis
Source: Genome Res. 2021 Jul;31(7):1258–68. doi: 10.1101/gr.264465.120 (PMC8256868; doi:10.1101/gr.264465.120)
Supplement: Supplemental Material [file supp_gr.264465.120_Supplementary_Code_S1.zip › Supplementary_Code_S1/mm2bam_gap_cl4.recombination_predictions.gff]

##gff-version 3
##sequence-region SEQUENCE 1 2304494
SEQUENCE	GUBBINS	CDS	922725	925390	0.000	.	0	node="internal_197->20087_2#72";neg_log_likelihood="127.790272";taxa="20087_2#72";snp_count="33";
SEQUENCE	GUBBINS	CDS	83764	91524	0.000	.	0	node="internal_194->internal_195";neg_log_likelihood="2084.627134";taxa=" 20087_1#30 20087_2#72 20087_1#29 20087_1#31 20087_1#32 20087_1#34";snp_count="139";
SEQUENCE	GUBBINS	CDS	695151	701107	0.000	.	0	node="internal_194->internal_195";neg_log_likelihood="1563.854221";taxa=" 20087_1#30 20087_2#72 20087_1#29 20087_1#31 20087_1#32 20087_1#34";snp_count="129";
SEQUENCE	GUBBINS	CDS	1443650	1448748	0.000	.	0	node="internal_194->internal_195";neg_log_likelihood="1143.909494";taxa=" 20087_1#30 20087_2#72 20087_1#29 20087_1#31 20087_1#32 20087_1#34";snp_count="87";
SEQUENCE	GUBBINS	CDS	496729	500433	0.000	.	0	node="internal_194->internal_195";neg_log_likelihood="847.406604";taxa=" 20087_1#30 20087_2#72 20087_1#29 20087_1#31 20087_1#32 20087_1#34";snp_count="61";
SEQUENCE	GUBBINS	CDS	640055	642112	0.000	.	0	node="internal_194->internal_195";neg_log_likelihood="608.061683";taxa=" 20087_1#30 20087_2#72 20087_1#29 20087_1#31 20087_1#32 20087_1#34";snp_count="48";
SEQUENCE	GUBBINS	CDS	617716	619085	0.000	.	0	node="internal_194->internal_195";neg_log_likelihood="413.290884";taxa=" 20087_1#30 20087_2#72 20087_1#29 20087_1#31 20087_1#32 20087_1#34";snp_count="40";
SEQUENCE	GUBBINS	CDS	922725	925390	0.000	.	0	node="internal_194->internal_195";neg_log_likelihood="254.837135";taxa=" 20087_1#30 20087_2#72 20087_1#29 20087_1#31 20087_1#32 20087_1#34";snp_count="36";
SEQUENCE	GUBBINS	CDS	1835249	1836070	0.000	.	0	node="internal_194->internal_195";neg_log_likelihood="148.759777";taxa=" 20087_1#30 20087_2#72 20087_1#29 20087_1#31 20087_1#32 20087_1#34";snp_count="9";
SEQUENCE	GUBBINS	CDS	1802577	1802820	0.000	.	0	node="internal_194->internal_195";neg_log_likelihood="106.686684";taxa=" 20087_1#30 20087_2#72 20087_1#29 20087_1#31 20087_1#32 20087_1#34";snp_count="7";
SEQUENCE	GUBBINS	CDS	809935	816689	0.000	.	0	node="internal_203->19944_3#135";neg_log_likelihood="216.976937";taxa="19944_3#135";snp_count="27";
SEQUENCE	GUBBINS	CDS	70507	71744	0.000	.	0	node="internal_203->19944_3#135";neg_log_likelihood="93.355880";taxa="19944_3#135";snp_count="19";
SEQUENCE	GUBBINS	CDS	810391	815713	0.000	.	0	node="internal_203->internal_204";neg_log_likelihood="59.316243";taxa=" 20087_2#77 20087_2#83 20087_2#84 20087_2#78 20087_2#70";snp_count="10";
SEQUENCE	GUBBINS	CDS	137505	142685	0.000	.	0	node="internal_202->20122_4#36";neg_log_likelihood="276.560050";taxa="20122_4#36";snp_count="94";
SEQUENCE	GUBBINS	CDS	1802579	1802894	0.000	.	0	node="internal_202->20122_4#36";neg_log_likelihood="50.283942";taxa="20122_4#36";snp_count="12";
SEQUENCE	GUBBINS	CDS	70507	71744	0.000	.	0	node="internal_202->internal_203";neg_log_likelihood="130.247541";taxa=" 19944_3#135 20087_2#77 20087_2#83 20087_2#84 20087_2#78 20087_2#70";snp_count="19";
SEQUENCE	GUBBINS	CDS	810391	815713	0.000	.	0	node="internal_202->internal_203";neg_log_likelihood="64.933939";taxa=" 19944_3#135 20087_2#77 20087_2#83 20087_2#84 20087_2#78 20087_2#70";snp_count="10";
SEQUENCE	GUBBINS	CDS	1802813	1802820	0.000	.	0	node="internal_201->internal_202";neg_log_likelihood="15.060425";taxa=" 20122_4#36 19944_3#135 20087_2#77 20087_2#83 20087_2#84 20087_2#78 20087_2#70";snp_count="4";
SEQUENCE	GUBBINS	CDS	1802579	1802887	0.000	.	0	node="internal_193->internal_194";neg_log_likelihood="137.575572";taxa=" 20087_2#60 20087_1#30 20087_2#72 20087_1#29 20087_1#31 20087_1#32 20087_1#34";snp_count="10";
SEQUENCE	GUBBINS	CDS	498015	500010	0.000	.	0	node="internal_193->internal_194";neg_log_likelihood="104.539095";taxa=" 20087_2#60 20087_1#30 20087_2#72 20087_1#29 20087_1#31 20087_1#32 20087_1#34";snp_count="6";
SEQUENCE	GUBBINS	CDS	1834431	1839338	0.000	.	0	node="internal_191->internal_192";neg_log_likelihood="505.364039";taxa=" 20087_2#60 20087_1#30 20087_2#72 20087_1#29 20087_1#31 20087_1#32 20087_1#34 20122_4#36 19944_3#135 20087_2#77 20087_2#83 20087_2#84 20087_2#78 20087_2#70 19944_3#132 20087_1#52 20087_1#53 20122_6#124 20087_1#51 20087_2#61";snp_count="74";
SEQUENCE	GUBBINS	CDS	2147808	2148910	0.000	.	0	node="internal_191->internal_192";neg_log_likelihood="229.231626";taxa=" 20087_2#60 20087_1#30 20087_2#72 20087_1#29 20087_1#31 20087_1#32 20087_1#34 20122_4#36 19944_3#135 20087_2#77 20087_2#83 20087_2#84 20087_2#78 20087_2#70 19944_3#132 20087_1#52 20087_1#53 20122_6#124 20087_1#51 20087_2#61";snp_count="41";
SEQUENCE	GUBBINS	CDS	497032	498491	0.000	.	0	node="internal_191->internal_192";neg_log_likelihood="108.491040";taxa=" 20087_2#60 20087_1#30 20087_2#72 20087_1#29 20087_1#31 20087_1#32 20087_1#34 20122_4#36 19944_3#135 20087_2#77 20087_2#83 20087_2#84 20087_2#78 20087_2#70 19944_3#132 20087_1#52 20087_1#53 20122_6#124 20087_1#51 20087_2#61";snp_count="15";
SEQUENCE	GUBBINS	CDS	1802264	1802894	0.000	.	0	node="internal_191->internal_192";neg_log_likelihood="56.350850";taxa=" 20087_2#60 20087_1#30 20087_2#72 20087_1#29 20087_1#31 20087_1#32 20087_1#34 20122_4#36 19944_3#135 20087_2#77 20087_2#83 20087_2#84 20087_2#78 20087_2#70 19944_3#132 20087_1#52 20087_1#53 20122_6#124 20087_1#51 20087_2#61";snp_count="7";
SEQUENCE	GUBBINS	CDS	1832412	1837313	0.000	.	0	node="internal_190->internal_191";neg_log_likelihood="252.819687";taxa=" 20122_2#33 20087_2#60 20087_1#30 20087_2#72 20087_1#29 20087_1#31 20087_1#32 20087_1#34 20122_4#36 19944_3#135 20087_2#77 20087_2#83 20087_2#84 20087_2#78 20087_2#70 19944_3#132 20087_1#52 20087_1#53 20122_6#124 20087_1#51 20087_2#61";snp_count="95";
SEQUENCE	GUBBINS	CDS	1802688	1802894	0.000	.	0	node="internal_190->internal_191";neg_log_likelihood="30.728968";taxa=" 20122_2#33 20087_2#60 20087_1#30 20087_2#72 20087_1#29 20087_1#31 20087_1#32 20087_1#34 20122_4#36 19944_3#135 20087_2#77 20087_2#83 20087_2#84 20087_2#78 20087_2#70 19944_3#132 20087_1#52 20087_1#53 20122_6#124 20087_1#51 20087_2#61";snp_count="7";
SEQUENCE	GUBBINS	CDS	1833459	1835950	0.000	.	0	node="internal_188->internal_189";neg_log_likelihood="54.407662";taxa=" 20122_2#29 20122_2#33 20087_2#60 20087_1#30 20087_2#72 20087_1#29 20087_1#31 20087_1#32 20087_1#34 20122_4#36 19944_3#135 20087_2#77 20087_2#83 20087_2#84 20087_2#78 20087_2#70 19944_3#132 20087_1#52 20087_1#53 20122_6#124 20087_1#51 20087_2#61 20122_2#32";snp_count="5";
SEQUENCE	GUBBINS	CDS	1284177	1285396	0.000	.	0	node="internal_188->20122_2#30";neg_log_likelihood="161.184466";taxa="20122_2#30";snp_count="23";
SEQUENCE	GUBBINS	CDS	1802574	1802887	0.000	.	0	node="internal_188->20122_2#30";neg_log_likelihood="98.588577";taxa="20122_2#30";snp_count="5";
SEQUENCE	GUBBINS	CDS	1831872	1836689	0.000	.	0	node="internal_187->19789_1#57";neg_log_likelihood="492.226678";taxa="19789_1#57";snp_count="57";
SEQUENCE	GUBBINS	CDS	2025876	2028964	0.000	.	0	node="internal_187->19789_1#57";neg_log_likelihood="257.584641";taxa="19789_1#57";snp_count="42";
SEQUENCE	GUBBINS	CDS	128623	128963	0.000	.	0	node="internal_187->19789_1#57";neg_log_likelihood="150.959297";taxa="19789_1#57";snp_count="5";
SEQUENCE	GUBBINS	CDS	2025858	2028967	0.000	.	0	node="internal_187->internal_188";neg_log_likelihood="277.315973";taxa=" 20122_2#29 20122_2#33 20087_2#60 20087_1#30 20087_2#72 20087_1#29 20087_1#31 20087_1#32 20087_1#34 20122_4#36 19944_3#135 20087_2#77 20087_2#83 20087_2#84 20087_2#78 20087_2#70 19944_3#132 20087_1#52 20087_1#53 20122_6#124 20087_1#51 20087_2#61 20122_2#32 20122_2#30";snp_count="19";
SEQUENCE	GUBBINS	CDS	1831845	1836577	0.000	.	0	node="internal_187->internal_188";neg_log_likelihood="185.581236";taxa=" 20122_2#29 20122_2#33 20087_2#60 20087_1#30 20087_2#72 20087_1#29 20087_1#31 20087_1#32 20087_1#34 20122_4#36 19944_3#135 20087_2#77 20087_2#83 20087_2#84 20087_2#78 20087_2#70 19944_3#132 20087_1#52 20087_1#53 20122_6#124 20087_1#51 20087_2#61 20122_2#32 20122_2#30";snp_count="21";
SEQUENCE	GUBBINS	CDS	1802574	1802760	0.000	.	0	node="internal_215->20122_7#49";neg_log_likelihood="97.698380";taxa="20122_7#49";snp_count="5";
SEQUENCE	GUBBINS	CDS	1802568	1803830	0.000	.	0	node="internal_222->internal_223";neg_log_likelihood="233.096584";taxa=" 20087_1#50 20087_1#46 20087_1#40 20087_1#39 20122_6#125";snp_count="9";
SEQUENCE	GUBBINS	CDS	2073596	2079225	0.000	.	0	node="internal_221->19789_1#17";neg_log_likelihood="175.691797";taxa="19789_1#17";snp_count="11";
SEQUENCE	GUBBINS	CDS	121740	122123	0.000	.	0	node="internal_220->19944_3#115";neg_log_likelihood="166.165038";taxa="19944_3#115";snp_count="6";
SEQUENCE	GUBBINS	CDS	2261529	2261642	0.000	.	0	node="internal_220->19944_3#115";neg_log_likelihood="136.711586";taxa="19944_3#115";snp_count="5";
SEQUENCE	GUBBINS	CDS	1802647	1802787	0.000	.	0	node="internal_219->internal_220";neg_log_likelihood="26.595965";taxa=" 19944_3#115 19789_1#17 20087_1#50 20087_1#46 20087_1#40 20087_1#39 20122_6#125 20087_2#65 20087_2#64 20122_6#131 20087_2#69 20087_2#62 20087_2#85 20087_2#74";snp_count="5";
SEQUENCE	GUBBINS	CDS	1802578	1802894	0.000	.	0	node="internal_219->20122_3#136";neg_log_likelihood="63.164170";taxa="20122_3#136";snp_count="9";
SEQUENCE	GUBBINS	CDS	1802578	1802787	0.000	.	0	node="internal_218->internal_219";neg_log_likelihood="29.071558";taxa=" 19944_3#115 19789_1#17 20087_1#50 20087_1#46 20087_1#40 20087_1#39 20122_6#125 20087_2#65 20087_2#64 20122_6#131 20087_2#69 20087_2#62 20087_2#85 20087_2#74 20122_3#136";snp_count="6";
SEQUENCE	GUBBINS	CDS	1928693	1928783	0.000	.	0	node="internal_217->19789_2#189";neg_log_likelihood="176.001022";taxa="19789_2#189";snp_count="5";
SEQUENCE	GUBBINS	CDS	1802579	1802894	0.000	.	0	node="internal_235->19789_1#146";neg_log_likelihood="21.904010";taxa="19789_1#146";snp_count="9";
SEQUENCE	GUBBINS	CDS	1802624	1802894	0.000	.	0	node="internal_237->20122_1#188";neg_log_likelihood="15.404820";taxa="20122_1#188";snp_count="5";
SEQUENCE	GUBBINS	CDS	65925	75371	0.000	.	0	node="internal_236->internal_237";neg_log_likelihood="4244.765404";taxa=" 20087_1#2 20122_1#188";snp_count="159";
SEQUENCE	GUBBINS	CDS	630254	645081	0.000	.	0	node="internal_236->internal_237";neg_log_likelihood="3808.260351";taxa=" 20087_1#2 20122_1#188";snp_count="135";
SEQUENCE	GUBBINS	CDS	93900	99429	0.000	.	0	node="internal_236->internal_237";neg_log_likelihood="3367.835073";taxa=" 20087_1#2 20122_1#188";snp_count="77";
SEQUENCE	GUBBINS	CDS	1812331	1816244	0.000	.	0	node="internal_236->internal_237";neg_log_likelihood="3104.755154";taxa=" 20087_1#2 20122_1#188";snp_count="76";
SEQUENCE	GUBBINS	CDS	2147623	2158991	0.000	.	0	node="internal_236->internal_237";neg_log_likelihood="2845.108388";taxa=" 20087_1#2 20122_1#188";snp_count="100";
SEQUENCE	GUBBINS	CDS	1942238	1949489	0.000	.	0	node="internal_236->internal_237";neg_log_likelihood="2501.726286";taxa=" 20087_1#2 20122_1#188";snp_count="78";
SEQUENCE	GUBBINS	CDS	2025804	2029901	0.000	.	0	node="internal_236->internal_237";neg_log_likelihood="2249.105076";taxa=" 20087_1#2 20122_1#188";snp_count="51";
SEQUENCE	GUBBINS	CDS	420041	422008	0.000	.	0	node="internal_236->internal_237";neg_log_likelihood="2067.200727";taxa=" 20087_1#2 20122_1#188";snp_count="44";
SEQUENCE	GUBBINS	CDS	1431178	1433806	0.000	.	0	node="internal_236->internal_237";neg_log_likelihood="1905.361607";taxa=" 20087_1#2 20122_1#188";snp_count="43";
SEQUENCE	GUBBINS	CDS	109820	111489	0.000	.	0	node="internal_236->internal_237";neg_log_likelihood="1752.508041";taxa=" 20087_1#2 20122_1#188";snp_count="39";
SEQUENCE	GUBBINS	CDS	496397	501177	0.000	.	0	node="internal_236->internal_237";neg_log_likelihood="1605.614748";taxa=" 20087_1#2 20122_1#188";snp_count="46";
SEQUENCE	GUBBINS	CDS	306023	307041	0.000	.	0	node="internal_236->internal_237";neg_log_likelihood="1433.162638";taxa=" 20087_1#2 20122_1#188";snp_count="33";
SEQUENCE	GUBBINS	CDS	2083999	2085661	0.000	.	0	node="internal_236->internal_237";neg_log_likelihood="1311.328171";taxa=" 20087_1#2 20122_1#188";snp_count="35";
SEQUENCE	GUBBINS	CDS	1261350	1271709	0.000	.	0	node="internal_236->internal_237";neg_log_likelihood="1173.909192";taxa=" 20087_1#2 20122_1#188";snp_count="51";
SEQUENCE	GUBBINS	CDS	2277382	2278326	0.000	.	0	node="internal_236->internal_237";neg_log_likelihood="979.549731";taxa=" 20087_1#2 20122_1#188";snp_count="28";
SEQUENCE	GUBBINS	CDS	585314	588170	0.000	.	0	node="internal_236->internal_237";neg_log_likelihood="868.707365";taxa=" 20087_1#2 20122_1#188";snp_count="29";
SEQUENCE	GUBBINS	CDS	1381134	1383318	0.000	.	0	node="internal_236->internal_237";neg_log_likelihood="750.079535";taxa=" 20087_1#2 20122_1#188";snp_count="26";
SEQUENCE	GUBBINS	CDS	1506734	1510178	0.000	.	0	node="internal_236->internal_237";neg_log_likelihood="648.067929";taxa=" 20087_1#2 20122_1#188";snp_count="30";
SEQUENCE	GUBBINS	CDS	2131108	2132771	0.000	.	0	node="internal_236->internal_237";neg_log_likelihood="533.868374";taxa=" 20087_1#2 20122_1#188";snp_count="20";
SEQUENCE	GUBBINS	CDS	233010	234982	0.000	.	0	node="internal_236->internal_237";neg_log_likelihood="458.747249";taxa=" 20087_1#2 20122_1#188";snp_count="13";
SEQUENCE	GUBBINS	CDS	1802379	1802894	0.000	.	0	node="internal_236->internal_237";neg_log_likelihood="411.673854";taxa=" 20087_1#2 20122_1#188";snp_count="9";
SEQUENCE	GUBBINS	CDS	1342814	1346541	0.000	.	0	node="internal_236->internal_237";neg_log_likelihood="372.961218";taxa=" 20087_1#2 20122_1#188";snp_count="12";
SEQUENCE	GUBBINS	CDS	2142252	2142458	0.000	.	0	node="internal_236->internal_237";neg_log_likelihood="323.449209";taxa=" 20087_1#2 20122_1#188";snp_count="6";
SEQUENCE	GUBBINS	CDS	1571354	1574866	0.000	.	0	node="internal_233->internal_234";neg_log_likelihood="1124.827799";taxa=" 19789_1#142 19789_1#145 19789_1#146";snp_count="61";
SEQUENCE	GUBBINS	CDS	690335	693126	0.000	.	0	node="internal_233->internal_234";neg_log_likelihood="925.794600";taxa=" 19789_1#142 19789_1#145 19789_1#146";snp_count="40";
SEQUENCE	GUBBINS	CDS	1896762	1898318	0.000	.	0	node="internal_233->internal_234";neg_log_likelihood="763.078435";taxa=" 19789_1#142 19789_1#145 19789_1#146";snp_count="34";
SEQUENCE	GUBBINS	CDS	1341797	1352728	0.000	.	0	node="internal_233->internal_234";neg_log_likelihood="627.207310";taxa=" 19789_1#142 19789_1#145 19789_1#146";snp_count="46";
SEQUENCE	GUBBINS	CDS	304256	305748	0.000	.	0	node="internal_233->internal_234";neg_log_likelihood="434.420302";taxa=" 19789_1#142 19789_1#145 19789_1#146";snp_count="28";
SEQUENCE	GUBBINS	CDS	31077	32125	0.000	.	0	node="internal_233->internal_234";neg_log_likelihood="315.750398";taxa=" 19789_1#142 19789_1#145 19789_1#146";snp_count="24";
SEQUENCE	GUBBINS	CDS	2110758	2111080	0.000	.	0	node="internal_233->internal_234";neg_log_likelihood="239.402268";taxa=" 19789_1#142 19789_1#145 19789_1#146";snp_count="10";
SEQUENCE	GUBBINS	CDS	640061	645081	0.000	.	0	node="internal_233->internal_236";neg_log_likelihood="1169.274153";taxa=" 20087_1#2 20122_1#188 20087_2#46";snp_count="90";
SEQUENCE	GUBBINS	CDS	420041	422008	0.000	.	0	node="internal_233->internal_236";neg_log_likelihood="886.034049";taxa=" 20087_1#2 20122_1#188 20087_2#46";snp_count="44";
SEQUENCE	GUBBINS	CDS	109820	111489	0.000	.	0	node="internal_233->internal_236";neg_log_likelihood="712.322879";taxa=" 20087_1#2 20122_1#188 20087_2#46";snp_count="39";
SEQUENCE	GUBBINS	CDS	2142252	2149668	0.000	.	0	node="internal_233->internal_236";neg_log_likelihood="545.675781";taxa=" 20087_1#2 20122_1#188 20087_2#46";snp_count="50";
SEQUENCE	GUBBINS	CDS	2083999	2085940	0.000	.	0	node="internal_233->internal_236";neg_log_likelihood="330.677067";taxa=" 20087_1#2 20122_1#188 20087_2#46";snp_count="36";
SEQUENCE	GUBBINS	CDS	1331891	1332465	0.000	.	0	node="internal_233->internal_236";neg_log_likelihood="233.437781";taxa=" 20087_1#2 20122_1#188 20087_2#46";snp_count="8";
SEQUENCE	GUBBINS	CDS	1625622	1626605	0.000	.	0	node="internal_212->internal_213";neg_log_likelihood="92.513640";taxa=" 20122_7#49 20122_6#17 20087_1#6 20122_7#54 19789_1#174 19944_3#115 19789_1#17 20087_1#50 20087_1#46 20087_1#40 20087_1#39 20122_6#125 20087_2#65 20087_2#64 20122_6#131 20087_2#69 20087_2#62 20087_2#85 20087_2#74 20122_3#136 19789_2#189";snp_count="6";
SEQUENCE	GUBBINS	CDS	1625490	1626656	0.000	.	0	node="internal_212->internal_233";neg_log_likelihood="375.146620";taxa=" 19789_1#142 19789_1#145 19789_1#146 20087_1#2 20122_1#188 20087_2#46";snp_count="24";
SEQUENCE	GUBBINS	CDS	1342814	1346541	0.000	.	0	node="internal_212->internal_233";neg_log_likelihood="305.881192";taxa=" 19789_1#142 19789_1#145 19789_1#146 20087_1#2 20122_1#188 20087_2#46";snp_count="12";
SEQUENCE	GUBBINS	CDS	1331891	1332412	0.000	.	0	node="internal_212->internal_233";neg_log_likelihood="257.617730";taxa=" 19789_1#142 19789_1#145 19789_1#146 20087_1#2 20122_1#188 20087_2#46";snp_count="6";
SEQUENCE	GUBBINS	CDS	402217	404625	0.000	.	0	node="internal_241->20122_4#7";neg_log_likelihood="393.066376";taxa="20122_4#7";snp_count="29";
SEQUENCE	GUBBINS	CDS	1088566	1090999	0.000	.	0	node="internal_241->20122_4#7";neg_log_likelihood="258.740980";taxa="20122_4#7";snp_count="29";
SEQUENCE	GUBBINS	CDS	540471	541728	0.000	.	0	node="internal_241->20122_4#7";neg_log_likelihood="160.096635";taxa="20122_4#7";snp_count="14";
SEQUENCE	GUBBINS	CDS	386704	387513	0.000	.	0	node="internal_241->20122_4#7";neg_log_likelihood="91.369676";taxa="20122_4#7";snp_count="14";
SEQUENCE	GUBBINS	CDS	1625310	1626759	0.000	.	0	node="internal_240->internal_241";neg_log_likelihood="217.874190";taxa=" 20122_4#7 20087_2#45 20087_2#44";snp_count="31";
SEQUENCE	GUBBINS	CDS	1808150	1834142	0.000	.	0	node="internal_239->20122_3#117";neg_log_likelihood="4466.929453";taxa="20122_3#117";snp_count="239";
SEQUENCE	GUBBINS	CDS	492581	505661	0.000	.	0	node="internal_239->20122_3#117";neg_log_likelihood="3757.749287";taxa="20122_3#117";snp_count="129";
SEQUENCE	GUBBINS	CDS	182080	192415	0.000	.	0	node="internal_239->20122_3#117";neg_log_likelihood="3328.549745";taxa="20122_3#117";snp_count="123";
SEQUENCE	GUBBINS	CDS	1623588	1631266	0.000	.	0	node="internal_239->20122_3#117";neg_log_likelihood="2937.655917";taxa="20122_3#117";snp_count="91";
SEQUENCE	GUBBINS	CDS	1904109	1906553	0.000	.	0	node="internal_239->20122_3#117";neg_log_likelihood="2621.343690";taxa="20122_3#117";snp_count="69";
SEQUENCE	GUBBINS	CDS	1550158	1559848	0.000	.	0	node="internal_239->20122_3#117";neg_log_likelihood="2376.759356";taxa="20122_3#117";snp_count="92";
SEQUENCE	GUBBINS	CDS	2089386	2094546	0.000	.	0	node="internal_239->20122_3#117";neg_log_likelihood="2052.099967";taxa="20122_3#117";snp_count="72";
SEQUENCE	GUBBINS	CDS	2025648	2030478	0.000	.	0	node="internal_239->20122_3#117";neg_log_likelihood="1813.400302";taxa="20122_3#117";snp_count="51";
SEQUENCE	GUBBINS	CDS	1729200	1735063	0.000	.	0	node="internal_239->20122_3#117";neg_log_likelihood="1621.860804";taxa="20122_3#117";snp_count="58";
SEQUENCE	GUBBINS	CDS	86145	88621	0.000	.	0	node="internal_239->20122_3#117";neg_log_likelihood="1403.961068";taxa="20122_3#117";snp_count="44";
SEQUENCE	GUBBINS	CDS	1273968	1275993	0.000	.	0	node="internal_239->20122_3#117";neg_log_likelihood="1251.543979";taxa="20122_3#117";snp_count="36";
SEQUENCE	GUBBINS	CDS	2043397	2046824	0.000	.	0	node="internal_239->20122_3#117";neg_log_likelihood="1121.050361";taxa="20122_3#117";snp_count="35";
SEQUENCE	GUBBINS	CDS	1026764	1028098	0.000	.	0	node="internal_239->20122_3#117";neg_log_likelihood="989.399488";taxa="20122_3#117";snp_count="25";
SEQUENCE	GUBBINS	CDS	1964512	1965895	0.000	.	0	node="internal_239->20122_3#117";neg_log_likelihood="890.026419";taxa="20122_3#117";snp_count="25";
SEQUENCE	GUBBINS	CDS	448343	451662	0.000	.	0	node="internal_239->20122_3#117";neg_log_likelihood="792.136274";taxa="20122_3#117";snp_count="27";
SEQUENCE	GUBBINS	CDS	2057934	2061056	0.000	.	0	node="internal_239->20122_3#117";neg_log_likelihood="683.609006";taxa="20122_3#117";snp_count="25";
SEQUENCE	GUBBINS	CDS	812180	813433	0.000	.	0	node="internal_239->20122_3#117";neg_log_likelihood="581.070186";taxa="20122_3#117";snp_count="18";
SEQUENCE	GUBBINS	CDS	533615	535335	0.000	.	0	node="internal_239->20122_3#117";neg_log_likelihood="507.545350";taxa="20122_3#117";snp_count="19";
SEQUENCE	GUBBINS	CDS	1864061	1864706	0.000	.	0	node="internal_239->20122_3#117";neg_log_likelihood="434.444387";taxa="20122_3#117";snp_count="12";
SEQUENCE	GUBBINS	CDS	2247800	2249565	0.000	.	0	node="internal_239->20122_3#117";neg_log_likelihood="387.267311";taxa="20122_3#117";snp_count="12";
SEQUENCE	GUBBINS	CDS	1342568	1345229	0.000	.	0	node="internal_239->20122_3#117";neg_log_likelihood="339.357505";taxa="20122_3#117";snp_count="10";
SEQUENCE	GUBBINS	CDS	1260227	1260738	0.000	.	0	node="internal_239->20122_3#117";neg_log_likelihood="299.653251";taxa="20122_3#117";snp_count="5";
SEQUENCE	GUBBINS	CDS	1802216	1802696	0.000	.	0	node="internal_239->20122_3#117";neg_log_likelihood="277.160973";taxa="20122_3#117";snp_count="5";
SEQUENCE	GUBBINS	CDS	1625686	1626322	0.000	.	0	node="internal_239->internal_240";neg_log_likelihood="98.572502";taxa=" 20122_4#20 20122_4#7 20087_2#45 20087_2#44";snp_count="7";
SEQUENCE	GUBBINS	CDS	1802577	1802581	0.000	.	0	node="internal_248->19789_1#4";neg_log_likelihood="31.445462";taxa="19789_1#4";snp_count="4";
SEQUENCE	GUBBINS	CDS	1832898	1835530	0.000	.	0	node="internal_246->20122_2#27";neg_log_likelihood="1207.918583";taxa="20122_2#27";snp_count="52";
SEQUENCE	GUBBINS	CDS	8220	11626	0.000	.	0	node="internal_246->20122_2#27";neg_log_likelihood="1020.253164";taxa="20122_2#27";snp_count="44";
SEQUENCE	GUBBINS	CDS	1427897	1430875	0.000	.	0	node="internal_246->20122_2#27";neg_log_likelihood="843.352408";taxa="20122_2#27";snp_count="42";
SEQUENCE	GUBBINS	CDS	1026857	1029508	0.000	.	0	node="internal_246->20122_2#27";neg_log_likelihood="687.571079";taxa="20122_2#27";snp_count="33";
SEQUENCE	GUBBINS	CDS	1626258	1627600	0.000	.	0	node="internal_246->20122_2#27";neg_log_likelihood="569.904571";taxa="20122_2#27";snp_count="25";
SEQUENCE	GUBBINS	CDS	953653	954857	0.000	.	0	node="internal_246->20122_2#27";neg_log_likelihood="468.056283";taxa="20122_2#27";snp_count="21";
SEQUENCE	GUBBINS	CDS	640391	641519	0.000	.	0	node="internal_246->20122_2#27";neg_log_likelihood="376.290826";taxa="20122_2#27";snp_count="19";
SEQUENCE	GUBBINS	CDS	2027538	2028558	0.000	.	0	node="internal_246->20122_2#27";neg_log_likelihood="309.681640";taxa="20122_2#27";snp_count="12";
SEQUENCE	GUBBINS	CDS	496644	497965	0.000	.	0	node="internal_246->20122_2#27";neg_log_likelihood="260.264937";taxa="20122_2#27";snp_count="10";
SEQUENCE	GUBBINS	CDS	2261529	2261642	0.000	.	0	node="internal_246->20122_2#27";neg_log_likelihood="221.158814";taxa="20122_2#27";snp_count="6";
SEQUENCE	GUBBINS	CDS	1802578	1802894	0.000	.	0	node="internal_246->20122_2#27";neg_log_likelihood="194.086324";taxa="20122_2#27";snp_count="6";
SEQUENCE	GUBBINS	CDS	2261529	2261642	0.000	.	0	node="internal_245->internal_246";neg_log_likelihood="143.788798";taxa=" 20122_2#27 19789_1#3 20019_4#87 19789_1#4";snp_count="6";
SEQUENCE	GUBBINS	CDS	1847381	1850379	0.000	.	0	node="internal_245->internal_249";neg_log_likelihood="342.506725";taxa=" 20087_1#77 20087_1#83 20087_1#84";snp_count="58";
SEQUENCE	GUBBINS	CDS	1802577	1802887	0.000	.	0	node="internal_245->internal_249";neg_log_likelihood="204.287424";taxa=" 20087_1#77 20087_1#83 20087_1#84";snp_count="6";
SEQUENCE	GUBBINS	CDS	1332269	1332519	0.000	.	0	node="internal_245->internal_249";neg_log_likelihood="176.491399";taxa=" 20087_1#77 20087_1#83 20087_1#84";snp_count="5";
SEQUENCE	GUBBINS	CDS	1052838	1060575	0.000	.	0	node="internal_244->20087_2#128";neg_log_likelihood="1509.274819";taxa="20087_2#128";snp_count="147";
SEQUENCE	GUBBINS	CDS	1726239	1731035	0.000	.	0	node="internal_244->20087_2#128";neg_log_likelihood="1038.719898";taxa="20087_2#128";snp_count="96";
SEQUENCE	GUBBINS	CDS	496721	502011	0.000	.	0	node="internal_244->20087_2#128";neg_log_likelihood="662.138186";taxa="20087_2#128";snp_count="85";
SEQUENCE	GUBBINS	CDS	1111131	1114510	0.000	.	0	node="internal_244->20087_2#128";neg_log_likelihood="398.862361";taxa="20087_2#128";snp_count="35";
SEQUENCE	GUBBINS	CDS	443088	444603	0.000	.	0	node="internal_244->20087_2#128";neg_log_likelihood="276.980786";taxa="20087_2#128";snp_count="18";
SEQUENCE	GUBBINS	CDS	1532237	1532620	0.000	.	0	node="internal_244->20087_2#128";neg_log_likelihood="224.689463";taxa="20087_2#128";snp_count="7";
SEQUENCE	GUBBINS	CDS	1802574	1802809	0.000	.	0	node="internal_244->20087_2#128";neg_log_likelihood="197.079651";taxa="20087_2#128";snp_count="5";
SEQUENCE	GUBBINS	CDS	704946	705379	0.000	.	0	node="internal_244->20087_2#128";neg_log_likelihood="174.080917";taxa="20087_2#128";snp_count="5";
SEQUENCE	GUBBINS	CDS	1115179	1116370	0.000	.	0	node="internal_257->20087_1#21";neg_log_likelihood="201.737587";taxa="20087_1#21";snp_count="20";
SEQUENCE	GUBBINS	CDS	301958	307978	0.000	.	0	node="internal_257->20087_1#21";neg_log_likelihood="110.707755";taxa="20087_1#21";snp_count="21";
SEQUENCE	GUBBINS	CDS	1332269	1332519	0.000	.	0	node="internal_259->20087_1#62";neg_log_likelihood="201.052359";taxa="20087_1#62";snp_count="6";
SEQUENCE	GUBBINS	CDS	1800898	1802894	0.000	.	0	node="internal_259->20087_1#62";neg_log_likelihood="172.137282";taxa="20087_1#62";snp_count="9";
SEQUENCE	GUBBINS	CDS	1800898	1802787	0.000	.	0	node="internal_258->internal_259";neg_log_likelihood="62.102341";taxa=" 20122_7#154 20087_1#62";snp_count="6";
SEQUENCE	GUBBINS	CDS	496917	501666	0.000	.	0	node="internal_258->internal_260";neg_log_likelihood="903.618651";taxa=" 20087_2#76 20087_2#75 20087_2#71";snp_count="57";
SEQUENCE	GUBBINS	CDS	1012493	1014694	0.000	.	0	node="internal_258->internal_260";neg_log_likelihood="704.619788";taxa=" 20087_2#76 20087_2#75 20087_2#71";snp_count="37";
SEQUENCE	GUBBINS	CDS	35023	37728	0.000	.	0	node="internal_258->internal_260";neg_log_likelihood="546.736718";taxa=" 20087_2#76 20087_2#75 20087_2#71";snp_count="34";
SEQUENCE	GUBBINS	CDS	1412287	1413308	0.000	.	0	node="internal_258->internal_260";neg_log_likelihood="431.952827";taxa=" 20087_2#76 20087_2#75 20087_2#71";snp_count="20";
SEQUENCE	GUBBINS	CDS	1802210	1802688	0.000	.	0	node="internal_258->internal_260";neg_log_likelihood="367.974238";taxa=" 20087_2#76 20087_2#75 20087_2#71";snp_count="9";
SEQUENCE	GUBBINS	CDS	2079291	2079654	0.000	.	0	node="internal_258->internal_260";neg_log_likelihood="331.261654";taxa=" 20087_2#76 20087_2#75 20087_2#71";snp_count="7";
SEQUENCE	GUBBINS	CDS	1532272	1532323	0.000	.	0	node="internal_258->internal_260";neg_log_likelihood="305.620470";taxa=" 20087_2#76 20087_2#75 20087_2#71";snp_count="4";
SEQUENCE	GUBBINS	CDS	1794513	1817110	0.000	.	0	node="internal_252->internal_253";neg_log_likelihood="3540.770889";taxa=" 20122_6#69 20122_6#81 20122_4#19 20087_1#21 20122_5#178 20122_4#12";snp_count="269";
SEQUENCE	GUBBINS	CDS	826691	837739	0.000	.	0	node="internal_252->internal_253";neg_log_likelihood="2730.738815";taxa=" 20122_6#69 20122_6#81 20122_4#19 20087_1#21 20122_5#178 20122_4#12";snp_count="145";
SEQUENCE	GUBBINS	CDS	1507151	1519775	0.000	.	0	node="internal_252->internal_253";neg_log_likelihood="2215.075286";taxa=" 20122_6#69 20122_6#81 20122_4#19 20087_1#21 20122_5#178 20122_4#12";snp_count="144";
SEQUENCE	GUBBINS	CDS	1300056	1319533	0.000	.	0	node="internal_252->internal_253";neg_log_likelihood="1735.417680";taxa=" 20122_6#69 20122_6#81 20122_4#19 20087_1#21 20122_5#178 20122_4#12";snp_count="123";
SEQUENCE	GUBBINS	CDS	740314	744031	0.000	.	0	node="internal_252->internal_253";neg_log_likelihood="1284.982083";taxa=" 20122_6#69 20122_6#81 20122_4#19 20087_1#21 20122_5#178 20122_4#12";snp_count="72";
SEQUENCE	GUBBINS	CDS	354116	357947	0.000	.	0	node="internal_252->internal_253";neg_log_likelihood="1035.724722";taxa=" 20122_6#69 20122_6#81 20122_4#19 20087_1#21 20122_5#178 20122_4#12";snp_count="56";
SEQUENCE	GUBBINS	CDS	164064	172739	0.000	.	0	node="internal_252->internal_253";neg_log_likelihood="824.582449";taxa=" 20122_6#69 20122_6#81 20122_4#19 20087_1#21 20122_5#178 20122_4#12";snp_count="57";
SEQUENCE	GUBBINS	CDS	401159	402340	0.000	.	0	node="internal_252->internal_253";neg_log_likelihood="610.095530";taxa=" 20122_6#69 20122_6#81 20122_4#19 20087_1#21 20122_5#178 20122_4#12";snp_count="30";
SEQUENCE	GUBBINS	CDS	783092	785079	0.000	.	0	node="internal_252->internal_253";neg_log_likelihood="496.328756";taxa=" 20122_6#69 20122_6#81 20122_4#19 20087_1#21 20122_5#178 20122_4#12";snp_count="26";
SEQUENCE	GUBBINS	CDS	1962828	1963999	0.000	.	0	node="internal_252->internal_253";neg_log_likelihood="391.720335";taxa=" 20122_6#69 20122_6#81 20122_4#19 20087_1#21 20122_5#178 20122_4#12";snp_count="20";
SEQUENCE	GUBBINS	CDS	1456852	1457035	0.000	.	0	node="internal_252->internal_253";neg_log_likelihood="329.582072";taxa=" 20122_6#69 20122_6#81 20122_4#19 20087_1#21 20122_5#178 20122_4#12";snp_count="7";
SEQUENCE	GUBBINS	CDS	1498873	1499410	0.000	.	0	node="internal_252->internal_253";neg_log_likelihood="297.805436";taxa=" 20122_6#69 20122_6#81 20122_4#19 20087_1#21 20122_5#178 20122_4#12";snp_count="8";
SEQUENCE	GUBBINS	CDS	1119660	1120842	0.000	.	0	node="internal_252->internal_253";neg_log_likelihood="267.903198";taxa=" 20122_6#69 20122_6#81 20122_4#19 20087_1#21 20122_5#178 20122_4#12";snp_count="6";
SEQUENCE	GUBBINS	CDS	1012493	1014694	0.000	.	0	node="internal_252->internal_258";neg_log_likelihood="292.145025";taxa=" 20122_7#154 20087_1#62 20087_2#76 20087_2#75 20087_2#71";snp_count="37";
SEQUENCE	GUBBINS	CDS	1412287	1413308	0.000	.	0	node="internal_252->internal_258";neg_log_likelihood="155.902499";taxa=" 20122_7#154 20087_1#62 20087_2#76 20087_2#75 20087_2#71";snp_count="20";
SEQUENCE	GUBBINS	CDS	243896	244466	0.000	.	0	node="internal_268->20087_1#25";neg_log_likelihood="94.113350";taxa="20087_1#25";snp_count="6";
SEQUENCE	GUBBINS	CDS	1802653	1802894	0.000	.	0	node="internal_268->20087_1#25";neg_log_likelihood="62.784150";taxa="20087_1#25";snp_count="6";
SEQUENCE	GUBBINS	CDS	1871350	1876453	0.000	.	0	node="internal_267->internal_268";neg_log_likelihood="1801.985713";taxa=" 20087_1#25 20122_4#3 19944_2#3";snp_count="104";
SEQUENCE	GUBBINS	CDS	1847927	1851105	0.000	.	0	node="internal_267->internal_268";neg_log_likelihood="1473.095541";taxa=" 20087_1#25 20122_4#3 19944_2#3";snp_count="66";
SEQUENCE	GUBBINS	CDS	654467	657189	0.000	.	0	node="internal_267->internal_268";neg_log_likelihood="1239.640224";taxa=" 20087_1#25 20122_4#3 19944_2#3";snp_count="54";
SEQUENCE	GUBBINS	CDS	496807	500526	0.000	.	0	node="internal_267->internal_268";neg_log_likelihood="1027.882847";taxa=" 20087_1#25 20122_4#3 19944_2#3";snp_count="54";
SEQUENCE	GUBBINS	CDS	804677	807357	0.000	.	0	node="internal_267->internal_268";neg_log_likelihood="829.234331";taxa=" 20087_1#25 20122_4#3 19944_2#3";snp_count="41";
SEQUENCE	GUBBINS	CDS	1832036	1835530	0.000	.	0	node="internal_267->internal_268";neg_log_likelihood="656.687159";taxa=" 20087_1#25 20122_4#3 19944_2#3";snp_count="46";
SEQUENCE	GUBBINS	CDS	922649	925475	0.000	.	0	node="internal_267->internal_268";neg_log_likelihood="461.174840";taxa=" 20087_1#25 20122_4#3 19944_2#3";snp_count="39";
SEQUENCE	GUBBINS	CDS	2131672	2133642	0.000	.	0	node="internal_267->internal_268";neg_log_likelihood="295.943408";taxa=" 20087_1#25 20122_4#3 19944_2#3";snp_count="35";
SEQUENCE	GUBBINS	CDS	585065	588142	0.000	.	0	node="internal_267->internal_268";neg_log_likelihood="181.127605";taxa=" 20087_1#25 20122_4#3 19944_2#3";snp_count="15";
SEQUENCE	GUBBINS	CDS	187348	187399	0.000	.	0	node="internal_267->internal_268";neg_log_likelihood="122.797058";taxa=" 20087_1#25 20122_4#3 19944_2#3";snp_count="7";
SEQUENCE	GUBBINS	CDS	1802577	1802696	0.000	.	0	node="internal_267->internal_268";neg_log_likelihood="100.553961";taxa=" 20087_1#25 20122_4#3 19944_2#3";snp_count="4";
SEQUENCE	GUBBINS	CDS	1802630	1802809	0.000	.	0	node="internal_271->internal_272";neg_log_likelihood="14.590696";taxa=" 20122_3#139 19944_3#127";snp_count="5";
SEQUENCE	GUBBINS	CDS	192628	202605	0.000	.	0	node="internal_270->internal_273";neg_log_likelihood="3187.230548";taxa=" 20122_5#174 20122_5#175 20122_5#177";snp_count="166";
SEQUENCE	GUBBINS	CDS	1831845	1839401	0.000	.	0	node="internal_270->internal_273";neg_log_likelihood="2665.892138";taxa=" 20122_5#174 20122_5#175 20122_5#177";snp_count="121";
SEQUENCE	GUBBINS	CDS	1726705	1731879	0.000	.	0	node="internal_270->internal_273";neg_log_likelihood="2250.319722";taxa=" 20122_5#174 20122_5#175 20122_5#177";snp_count="97";
SEQUENCE	GUBBINS	CDS	632459	636489	0.000	.	0	node="internal_270->internal_273";neg_log_likelihood="1931.420720";taxa=" 20122_5#174 20122_5#175 20122_5#177";snp_count="74";
SEQUENCE	GUBBINS	CDS	2261091	2263288	0.000	.	0	node="internal_270->internal_273";neg_log_likelihood="1700.121111";taxa=" 20122_5#174 20122_5#175 20122_5#177";snp_count="39";
SEQUENCE	GUBBINS	CDS	1935875	1940684	0.000	.	0	node="internal_270->internal_273";neg_log_likelihood="1551.826674";taxa=" 20122_5#174 20122_5#175 20122_5#177";snp_count="53";
SEQUENCE	GUBBINS	CDS	148854	152135	0.000	.	0	node="internal_270->internal_273";neg_log_likelihood="1362.822782";taxa=" 20122_5#174 20122_5#175 20122_5#177";snp_count="41";
SEQUENCE	GUBBINS	CDS	1395166	1396320	0.000	.	0	node="internal_270->internal_273";neg_log_likelihood="1219.110719";taxa=" 20122_5#174 20122_5#175 20122_5#177";snp_count="25";
SEQUENCE	GUBBINS	CDS	9231	15934	0.000	.	0	node="internal_270->internal_273";neg_log_likelihood="1120.892396";taxa=" 20122_5#174 20122_5#175 20122_5#177";snp_count="36";
SEQUENCE	GUBBINS	CDS	937354	938330	0.000	.	0	node="internal_270->internal_273";neg_log_likelihood="979.949766";taxa=" 20122_5#174 20122_5#175 20122_5#177";snp_count="23";
SEQUENCE	GUBBINS	CDS	2059588	2060712	0.000	.	0	node="internal_270->internal_273";neg_log_likelihood="890.650411";taxa=" 20122_5#174 20122_5#175 20122_5#177";snp_count="23";
SEQUENCE	GUBBINS	CDS	745272	747013	0.000	.	0	node="internal_270->internal_273";neg_log_likelihood="797.939468";taxa=" 20122_5#174 20122_5#175 20122_5#177";snp_count="21";
SEQUENCE	GUBBINS	CDS	814051	815796	0.000	.	0	node="internal_270->internal_273";neg_log_likelihood="712.981397";taxa=" 20122_5#174 20122_5#175 20122_5#177";snp_count="23";
SEQUENCE	GUBBINS	CDS	1295263	1295847	0.000	.	0	node="internal_270->internal_273";neg_log_likelihood="618.877477";taxa=" 20122_5#174 20122_5#175 20122_5#177";snp_count="18";
SEQUENCE	GUBBINS	CDS	971833	972631	0.000	.	0	node="internal_270->internal_273";neg_log_likelihood="549.538617";taxa=" 20122_5#174 20122_5#175 20122_5#177";snp_count="16";
SEQUENCE	GUBBINS	CDS	1626539	1626896	0.000	.	0	node="internal_270->internal_273";neg_log_likelihood="492.033622";taxa=" 20122_5#174 20122_5#175 20122_5#177";snp_count="10";
SEQUENCE	GUBBINS	CDS	1641403	1641860	0.000	.	0	node="internal_270->internal_273";neg_log_likelihood="448.344344";taxa=" 20122_5#174 20122_5#175 20122_5#177";snp_count="10";
SEQUENCE	GUBBINS	CDS	496959	497965	0.000	.	0	node="internal_270->internal_273";neg_log_likelihood="408.213315";taxa=" 20122_5#174 20122_5#175 20122_5#177";snp_count="8";
SEQUENCE	GUBBINS	CDS	1802578	1805673	0.000	.	0	node="internal_270->internal_273";neg_log_likelihood="374.624066";taxa=" 20122_5#174 20122_5#175 20122_5#177";snp_count="11";
SEQUENCE	GUBBINS	CDS	1332269	1332465	0.000	.	0	node="internal_270->internal_273";neg_log_likelihood="325.529972";taxa=" 20122_5#174 20122_5#175 20122_5#177";snp_count="7";
SEQUENCE	GUBBINS	CDS	783992	785957	0.000	.	0	node="internal_270->internal_273";neg_log_likelihood="296.698546";taxa=" 20122_5#174 20122_5#175 20122_5#177";snp_count="5";
SEQUENCE	GUBBINS	CDS	2002730	2003669	0.000	.	0	node="internal_270->internal_273";neg_log_likelihood="274.156054";taxa=" 20122_5#174 20122_5#175 20122_5#177";snp_count="7";
SEQUENCE	GUBBINS	CDS	373027	373161	0.000	.	0	node="internal_270->internal_273";neg_log_likelihood="243.227391";taxa=" 20122_5#174 20122_5#175 20122_5#177";snp_count="5";
SEQUENCE	GUBBINS	CDS	1976691	1976870	0.000	.	0	node="internal_270->internal_273";neg_log_likelihood="220.231416";taxa=" 20122_5#174 20122_5#175 20122_5#177";snp_count="5";
SEQUENCE	GUBBINS	CDS	1144969	1145120	0.000	.	0	node="internal_270->internal_273";neg_log_likelihood="197.672373";taxa=" 20122_5#174 20122_5#175 20122_5#177";snp_count="4";
SEQUENCE	GUBBINS	CDS	473247	483462	0.000	.	0	node="internal_266->internal_267";neg_log_likelihood="1021.780669";taxa=" 20087_2#47 20087_1#25 20122_4#3 19944_2#3";snp_count="87";
SEQUENCE	GUBBINS	CDS	493680	501970	0.000	.	0	node="internal_266->internal_267";neg_log_likelihood="662.921145";taxa=" 20087_2#47 20087_1#25 20122_4#3 19944_2#3";snp_count="80";
SEQUENCE	GUBBINS	CDS	584496	585710	0.000	.	0	node="internal_266->internal_267";neg_log_likelihood="402.879612";taxa=" 20087_2#47 20087_1#25 20122_4#3 19944_2#3";snp_count="27";
SEQUENCE	GUBBINS	CDS	1832036	1835505	0.000	.	0	node="internal_266->internal_267";neg_log_likelihood="279.609871";taxa=" 20087_2#47 20087_1#25 20122_4#3 19944_2#3";snp_count="32";
SEQUENCE	GUBBINS	CDS	2136863	2137103	0.000	.	0	node="internal_266->internal_267";neg_log_likelihood="174.603419";taxa=" 20087_2#47 20087_1#25 20122_4#3 19944_2#3";snp_count="9";
SEQUENCE	GUBBINS	CDS	374263	374371	0.000	.	0	node="internal_266->internal_267";neg_log_likelihood="138.132566";taxa=" 20087_2#47 20087_1#25 20122_4#3 19944_2#3";snp_count="6";
SEQUENCE	GUBBINS	CDS	1930385	1930473	0.000	.	0	node="internal_266->internal_267";neg_log_likelihood="110.524554";taxa=" 20087_2#47 20087_1#25 20122_4#3 19944_2#3";snp_count="5";
SEQUENCE	GUBBINS	CDS	1834319	1839401	0.000	.	0	node="internal_266->internal_270";neg_log_likelihood="1029.487844";taxa=" 20122_3#138 20122_3#139 19944_3#127 20122_5#174 20122_5#175 20122_5#177";snp_count="91";
SEQUENCE	GUBBINS	CDS	1935875	1940684	0.000	.	0	node="internal_266->internal_270";neg_log_likelihood="737.032609";taxa=" 20122_3#138 20122_3#139 19944_3#127 20122_5#174 20122_5#175 20122_5#177";snp_count="53";
SEQUENCE	GUBBINS	CDS	148854	152135	0.000	.	0	node="internal_266->internal_270";neg_log_likelihood="529.171818";taxa=" 20122_3#138 20122_3#139 19944_3#127 20122_5#174 20122_5#175 20122_5#177";snp_count="41";
SEQUENCE	GUBBINS	CDS	814051	815796	0.000	.	0	node="internal_266->internal_270";neg_log_likelihood="383.938044";taxa=" 20122_3#138 20122_3#139 19944_3#127 20122_5#174 20122_5#175 20122_5#177";snp_count="23";
SEQUENCE	GUBBINS	CDS	496959	500010	0.000	.	0	node="internal_266->internal_270";neg_log_likelihood="303.463805";taxa=" 20122_3#138 20122_3#139 19944_3#127 20122_5#174 20122_5#175 20122_5#177";snp_count="13";
SEQUENCE	GUBBINS	CDS	1626539	1626896	0.000	.	0	node="internal_266->internal_270";neg_log_likelihood="244.659577";taxa=" 20122_3#138 20122_3#139 19944_3#127 20122_5#174 20122_5#175 20122_5#177";snp_count="10";
SEQUENCE	GUBBINS	CDS	1332269	1332465	0.000	.	0	node="internal_266->internal_270";neg_log_likelihood="204.883703";taxa=" 20122_3#138 20122_3#139 19944_3#127 20122_5#174 20122_5#175 20122_5#177";snp_count="7";
SEQUENCE	GUBBINS	CDS	373027	373161	0.000	.	0	node="internal_266->internal_270";neg_log_likelihood="176.948974";taxa=" 20122_3#138 20122_3#139 19944_3#127 20122_5#174 20122_5#175 20122_5#177";snp_count="5";
SEQUENCE	GUBBINS	CDS	1976691	1976870	0.000	.	0	node="internal_266->internal_270";neg_log_likelihood="153.022135";taxa=" 20122_3#138 20122_3#139 19944_3#127 20122_5#174 20122_5#175 20122_5#177";snp_count="5";
SEQUENCE	GUBBINS	CDS	1802579	1802809	0.000	.	0	node="internal_266->internal_270";neg_log_likelihood="128.621199";taxa=" 20122_3#138 20122_3#139 19944_3#127 20122_5#174 20122_5#175 20122_5#177";snp_count="5";
SEQUENCE	GUBBINS	CDS	85768	90879	0.000	.	0	node="internal_278->internal_279";neg_log_likelihood="1473.688773";taxa=" 20122_2#4 20122_2#6 20122_5#186";snp_count="106";
SEQUENCE	GUBBINS	CDS	1246161	1250327	0.000	.	0	node="internal_278->internal_279";neg_log_likelihood="1087.654965";taxa=" 20122_2#4 20122_2#6 20122_5#186";snp_count="86";
SEQUENCE	GUBBINS	CDS	1956111	1960610	0.000	.	0	node="internal_278->internal_279";neg_log_likelihood="778.016225";taxa=" 20122_2#4 20122_2#6 20122_5#186";snp_count="73";
SEQUENCE	GUBBINS	CDS	2026680	2028842	0.000	.	0	node="internal_278->internal_279";neg_log_likelihood="538.485339";taxa=" 20122_2#4 20122_2#6 20122_5#186";snp_count="35";
SEQUENCE	GUBBINS	CDS	450477	451833	0.000	.	0	node="internal_278->internal_279";neg_log_likelihood="411.806565";taxa=" 20122_2#4 20122_2#6 20122_5#186";snp_count="23";
SEQUENCE	GUBBINS	CDS	1832745	1835010	0.000	.	0	node="internal_278->internal_279";neg_log_likelihood="312.289315";taxa=" 20122_2#4 20122_2#6 20122_5#186";snp_count="25";
SEQUENCE	GUBBINS	CDS	496574	499413	0.000	.	0	node="internal_278->internal_279";neg_log_likelihood="204.334979";taxa=" 20122_2#4 20122_2#6 20122_5#186";snp_count="20";
SEQUENCE	GUBBINS	CDS	2261529	2261642	0.000	.	0	node="internal_278->internal_279";neg_log_likelihood="145.763340";taxa=" 20122_2#4 20122_2#6 20122_5#186";snp_count="4";
SEQUENCE	GUBBINS	CDS	1477295	1493483	0.000	.	0	node="internal_277->20122_5#187";neg_log_likelihood="2484.245219";taxa="20122_5#187";snp_count="148";
SEQUENCE	GUBBINS	CDS	63482	67946	0.000	.	0	node="internal_277->20122_5#187";neg_log_likelihood="1993.207592";taxa="20122_5#187";snp_count="85";
SEQUENCE	GUBBINS	CDS	1624488	1633895	0.000	.	0	node="internal_277->20122_5#187";neg_log_likelihood="1684.050074";taxa="20122_5#187";snp_count="94";
SEQUENCE	GUBBINS	CDS	1933117	1936410	0.000	.	0	node="internal_277->20122_5#187";neg_log_likelihood="1328.789814";taxa="20122_5#187";snp_count="72";
SEQUENCE	GUBBINS	CDS	1751788	1754353	0.000	.	0	node="internal_277->20122_5#187";neg_log_likelihood="1088.631712";taxa="20122_5#187";snp_count="54";
SEQUENCE	GUBBINS	CDS	496820	501733	0.000	.	0	node="internal_277->20122_5#187";neg_log_likelihood="870.086471";taxa="20122_5#187";snp_count="59";
SEQUENCE	GUBBINS	CDS	2104470	2105968	0.000	.	0	node="internal_277->20122_5#187";neg_log_likelihood="644.055626";taxa="20122_5#187";snp_count="41";
SEQUENCE	GUBBINS	CDS	358158	363788	0.000	.	0	node="internal_277->20122_5#187";neg_log_likelihood="477.390180";taxa="20122_5#187";snp_count="41";
SEQUENCE	GUBBINS	CDS	2026341	2028749	0.000	.	0	node="internal_277->20122_5#187";neg_log_likelihood="323.821530";taxa="20122_5#187";snp_count="28";
SEQUENCE	GUBBINS	CDS	1957312	1960157	0.000	.	0	node="internal_277->20122_5#187";neg_log_likelihood="215.272669";taxa="20122_5#187";snp_count="21";
SEQUENCE	GUBBINS	CDS	1802577	1802894	0.000	.	0	node="internal_277->20122_5#187";neg_log_likelihood="138.692643";taxa="20122_5#187";snp_count="8";
SEQUENCE	GUBBINS	CDS	1832745	1835010	0.000	.	0	node="internal_277->internal_278";neg_log_likelihood="358.647140";taxa=" 20019_4#88 20122_2#4 20122_2#6 20122_5#186";snp_count="25";
SEQUENCE	GUBBINS	CDS	1957369	1959988	0.000	.	0	node="internal_277->internal_278";neg_log_likelihood="245.754190";taxa=" 20019_4#88 20122_2#4 20122_2#6 20122_5#186";snp_count="24";
SEQUENCE	GUBBINS	CDS	496807	499413	0.000	.	0	node="internal_277->internal_278";neg_log_likelihood="161.136603";taxa=" 20019_4#88 20122_2#4 20122_2#6 20122_5#186";snp_count="11";
SEQUENCE	GUBBINS	CDS	2026701	2027797	0.000	.	0	node="internal_277->internal_278";neg_log_likelihood="115.447381";taxa=" 20019_4#88 20122_2#4 20122_2#6 20122_5#186";snp_count="7";
SEQUENCE	GUBBINS	CDS	1957369	1959988	0.000	.	0	node="internal_276->internal_277";neg_log_likelihood="182.169412";taxa=" 20122_5#187 20019_4#88 20122_2#4 20122_2#6 20122_5#186";snp_count="24";
SEQUENCE	GUBBINS	CDS	2026701	2028765	0.000	.	0	node="internal_276->internal_277";neg_log_likelihood="97.971833";taxa=" 20122_5#187 20019_4#88 20122_2#4 20122_2#6 20122_5#186";snp_count="10";
SEQUENCE	GUBBINS	CDS	496807	499413	0.000	.	0	node="internal_276->internal_277";neg_log_likelihood="43.123677";taxa=" 20122_5#187 20019_4#88 20122_2#4 20122_2#6 20122_5#186";snp_count="10";
SEQUENCE	GUBBINS	CDS	745272	758011	0.000	.	0	node="internal_276->19789_2#184";neg_log_likelihood="728.379740";taxa="19789_2#184";snp_count="141";
SEQUENCE	GUBBINS	CDS	345571	349014	0.000	.	0	node="internal_276->19789_2#184";neg_log_likelihood="267.023590";taxa="19789_2#184";snp_count="54";
SEQUENCE	GUBBINS	CDS	1802574	1805217	0.000	.	0	node="internal_276->19789_2#184";neg_log_likelihood="137.257968";taxa="19789_2#184";snp_count="5";
SEQUENCE	GUBBINS	CDS	492332	499362	0.000	.	0	node="internal_275->20122_6#168";neg_log_likelihood="225.291810";taxa="20122_6#168";snp_count="71";
SEQUENCE	GUBBINS	CDS	492719	499118	0.000	.	0	node="internal_275->internal_276";neg_log_likelihood="128.908312";taxa=" 20122_5#187 20019_4#88 20122_2#4 20122_2#6 20122_5#186 19789_2#184";snp_count="16";
SEQUENCE	GUBBINS	CDS	1802574	1802894	0.000	.	0	node="internal_275->internal_276";neg_log_likelihood="59.885256";taxa=" 20122_5#187 20019_4#88 20122_2#4 20122_2#6 20122_5#186 19789_2#184";snp_count="7";
SEQUENCE	GUBBINS	CDS	496959	500010	0.000	.	0	node="internal_265->internal_266";neg_log_likelihood="197.598124";taxa=" 20087_2#47 20087_1#25 20122_4#3 19944_2#3 20122_3#138 20122_3#139 19944_3#127 20122_5#174 20122_5#175 20122_5#177";snp_count="19";
SEQUENCE	GUBBINS	CDS	1834446	1835530	0.000	.	0	node="internal_265->internal_266";neg_log_likelihood="112.901458";taxa=" 20087_2#47 20087_1#25 20122_4#3 19944_2#3 20122_3#138 20122_3#139 19944_3#127 20122_5#174 20122_5#175 20122_5#177";snp_count="13";
SEQUENCE	GUBBINS	CDS	118587	122726	0.000	.	0	node="internal_265->internal_266";neg_log_likelihood="71.464370";taxa=" 20087_2#47 20087_1#25 20122_4#3 19944_2#3 20122_3#138 20122_3#139 19944_3#127 20122_5#174 20122_5#175 20122_5#177";snp_count="5";
SEQUENCE	GUBBINS	CDS	492719	499118	0.000	.	0	node="internal_265->internal_275";neg_log_likelihood="185.472385";taxa=" 20122_6#168 20122_5#187 20019_4#88 20122_2#4 20122_2#6 20122_5#186 19789_2#184";snp_count="31";
SEQUENCE	GUBBINS	CDS	1802574	1802887	0.000	.	0	node="internal_265->internal_275";neg_log_likelihood="84.815325";taxa=" 20122_6#168 20122_5#187 20019_4#88 20122_2#4 20122_2#6 20122_5#186 19789_2#184";snp_count="6";
SEQUENCE	GUBBINS	CDS	1954413	1957029	0.000	.	0	node="internal_281->20122_3#150";neg_log_likelihood="724.555142";taxa="20122_3#150";snp_count="41";
SEQUENCE	GUBBINS	CDS	1608022	1609237	0.000	.	0	node="internal_281->20122_3#150";neg_log_likelihood="583.607878";taxa="20122_3#150";snp_count="23";
SEQUENCE	GUBBINS	CDS	1121892	1123286	0.000	.	0	node="internal_281->20122_3#150";neg_log_likelihood="494.188648";taxa="20122_3#150";snp_count="21";
SEQUENCE	GUBBINS	CDS	926948	928082	0.000	.	0	node="internal_281->20122_3#150";neg_log_likelihood="408.858259";taxa="20122_3#150";snp_count="19";
SEQUENCE	GUBBINS	CDS	24638	25392	0.000	.	0	node="internal_281->20122_3#150";neg_log_likelihood="334.295035";taxa="20122_3#150";snp_count="13";
SEQUENCE	GUBBINS	CDS	497896	499413	0.000	.	0	node="internal_281->20122_3#150";neg_log_likelihood="277.435960";taxa="20122_3#150";snp_count="12";
SEQUENCE	GUBBINS	CDS	1802574	1802613	0.000	.	0	node="internal_281->20122_3#150";neg_log_likelihood="236.804698";taxa="20122_3#150";snp_count="5";
SEQUENCE	GUBBINS	CDS	1271109	1271250	0.000	.	0	node="internal_281->20122_3#150";neg_log_likelihood="215.460468";taxa="20122_3#150";snp_count="5";
SEQUENCE	GUBBINS	CDS	497998	498839	0.000	.	0	node="internal_264->internal_265";neg_log_likelihood="122.085147";taxa=" 20087_2#47 20087_1#25 20122_4#3 19944_2#3 20122_3#138 20122_3#139 19944_3#127 20122_5#174 20122_5#175 20122_5#177 20122_6#168 20122_5#187 20019_4#88 20122_2#4 20122_2#6 20122_5#186 19789_2#184";snp_count="16";
SEQUENCE	GUBBINS	CDS	926948	928082	0.000	.	0	node="internal_264->internal_281";neg_log_likelihood="271.460736";taxa=" 20122_3#129 20122_3#150";snp_count="19";
SEQUENCE	GUBBINS	CDS	497896	499413	0.000	.	0	node="internal_264->internal_281";neg_log_likelihood="187.654131";taxa=" 20122_3#129 20122_3#150";snp_count="17";
SEQUENCE	GUBBINS	CDS	1802574	1802894	0.000	.	0	node="internal_264->internal_281";neg_log_likelihood="133.797406";taxa=" 20122_3#129 20122_3#150";snp_count="5";
SEQUENCE	GUBBINS	CDS	495902	501699	0.000	.	0	node="internal_263->20122_6#162";neg_log_likelihood="601.998272";taxa="20122_6#162";snp_count="70";
SEQUENCE	GUBBINS	CDS	616426	618484	0.000	.	0	node="internal_263->20122_6#162";neg_log_likelihood="306.982616";taxa="20122_6#162";snp_count="54";
SEQUENCE	GUBBINS	CDS	189129	190251	0.000	.	0	node="internal_263->20122_6#162";neg_log_likelihood="162.864934";taxa="20122_6#162";snp_count="12";
SEQUENCE	GUBBINS	CDS	1802249	1802636	0.000	.	0	node="internal_263->20122_6#162";neg_log_likelihood="119.926793";taxa="20122_6#162";snp_count="8";
SEQUENCE	GUBBINS	CDS	496959	501100	0.000	.	0	node="internal_263->internal_264";neg_log_likelihood="98.888882";taxa=" 20087_2#47 20087_1#25 20122_4#3 19944_2#3 20122_3#138 20122_3#139 19944_3#127 20122_5#174 20122_5#175 20122_5#177 20122_6#168 20122_5#187 20019_4#88 20122_2#4 20122_2#6 20122_5#186 19789_2#184 20122_3#129 20122_3#150";snp_count="22";
SEQUENCE	GUBBINS	CDS	1406706	1431766	0.000	.	0	node="internal_284->20122_6#9";neg_log_likelihood="1863.080148";taxa="20122_6#9";snp_count="173";
SEQUENCE	GUBBINS	CDS	1204258	1209185	0.000	.	0	node="internal_284->20122_6#9";neg_log_likelihood="1374.862415";taxa="20122_6#9";snp_count="86";
SEQUENCE	GUBBINS	CDS	2238201	2241526	0.000	.	0	node="internal_284->20122_6#9";neg_log_likelihood="1110.678521";taxa="20122_6#9";snp_count="47";
SEQUENCE	GUBBINS	CDS	2156941	2159906	0.000	.	0	node="internal_284->20122_6#9";neg_log_likelihood="933.987599";taxa="20122_6#9";snp_count="40";
SEQUENCE	GUBBINS	CDS	1241793	1244149	0.000	.	0	node="internal_284->20122_6#9";neg_log_likelihood="771.333923";taxa="20122_6#9";snp_count="33";
SEQUENCE	GUBBINS	CDS	1729585	1735802	0.000	.	0	node="internal_284->20122_6#9";neg_log_likelihood="632.018715";taxa="20122_6#9";snp_count="44";
SEQUENCE	GUBBINS	CDS	1325985	1327055	0.000	.	0	node="internal_284->20122_6#9";neg_log_likelihood="473.106041";taxa="20122_6#9";snp_count="21";
SEQUENCE	GUBBINS	CDS	1963079	1963697	0.000	.	0	node="internal_284->20122_6#9";neg_log_likelihood="403.526657";taxa="20122_6#9";snp_count="11";
SEQUENCE	GUBBINS	CDS	599738	600046	0.000	.	0	node="internal_284->20122_6#9";neg_log_likelihood="354.256525";taxa="20122_6#9";snp_count="10";
SEQUENCE	GUBBINS	CDS	1886616	1889312	0.000	.	0	node="internal_284->20122_6#9";neg_log_likelihood="315.127620";taxa="20122_6#9";snp_count="11";
SEQUENCE	GUBBINS	CDS	2262225	2262236	0.000	.	0	node="internal_284->20122_6#9";neg_log_likelihood="266.559856";taxa="20122_6#9";snp_count="5";
SEQUENCE	GUBBINS	CDS	2238201	2241526	0.000	.	0	node="internal_283->internal_284";neg_log_likelihood="518.678409";taxa=" 20122_6#9 20122_3#135";snp_count="47";
SEQUENCE	GUBBINS	CDS	2156941	2159906	0.000	.	0	node="internal_283->internal_284";neg_log_likelihood="321.399982";taxa=" 20122_6#9 20122_3#135";snp_count="40";
SEQUENCE	GUBBINS	CDS	599738	600046	0.000	.	0	node="internal_283->internal_284";neg_log_likelihood="201.317655";taxa=" 20122_6#9 20122_3#135";snp_count="10";
SEQUENCE	GUBBINS	CDS	118754	126936	0.000	.	0	node="internal_283->internal_284";neg_log_likelihood="164.938539";taxa=" 20122_6#9 20122_3#135";snp_count="10";
SEQUENCE	GUBBINS	CDS	1802571	1802760	0.000	.	0	node="internal_283->internal_284";neg_log_likelihood="121.128577";taxa=" 20122_6#9 20122_3#135";snp_count="4";
SEQUENCE	GUBBINS	CDS	1829139	1835865	0.000	.	0	node="internal_283->internal_285";neg_log_likelihood="298.770935";taxa=" 19944_2#12 19944_2#41 19944_2#45 19944_2#43 19944_2#29";snp_count="38";
SEQUENCE	GUBBINS	CDS	924326	925326	0.000	.	0	node="internal_283->internal_285";neg_log_likelihood="166.709380";taxa=" 19944_2#12 19944_2#41 19944_2#45 19944_2#43 19944_2#29";snp_count="13";
SEQUENCE	GUBBINS	CDS	1963271	1968960	0.000	.	0	node="internal_296->20122_1#128";neg_log_likelihood="670.667466";taxa="20122_1#128";snp_count="84";
SEQUENCE	GUBBINS	CDS	1483958	1487948	0.000	.	0	node="internal_296->20122_1#128";neg_log_likelihood="332.462690";taxa="20122_1#128";snp_count="61";
SEQUENCE	GUBBINS	CDS	1365676	1367260	0.000	.	0	node="internal_296->20122_1#128";neg_log_likelihood="92.608429";taxa="20122_1#128";snp_count="37";
SEQUENCE	GUBBINS	CDS	1647767	1648939	0.000	.	0	node="internal_295->internal_296";neg_log_likelihood="148.458953";taxa=" 20122_1#128 19944_3#13";snp_count="26";
SEQUENCE	GUBBINS	CDS	1800818	1802887	0.000	.	0	node="internal_295->internal_296";neg_log_likelihood="78.168285";taxa=" 20122_1#128 19944_3#13";snp_count="8";
SEQUENCE	GUBBINS	CDS	1802577	1802760	0.000	.	0	node="internal_294->internal_295";neg_log_likelihood="21.304555";taxa=" 20122_1#128 19944_3#13 20019_4#71";snp_count="5";
SEQUENCE	GUBBINS	CDS	347563	367639	0.000	.	0	node="internal_293->20122_6#157";neg_log_likelihood="1533.877690";taxa="20122_6#157";snp_count="210";
SEQUENCE	GUBBINS	CDS	1644023	1646948	0.000	.	0	node="internal_293->20122_6#157";neg_log_likelihood="943.424143";taxa="20122_6#157";snp_count="61";
SEQUENCE	GUBBINS	CDS	443145	445229	0.000	.	0	node="internal_293->20122_6#157";neg_log_likelihood="726.622725";taxa="20122_6#157";snp_count="41";
SEQUENCE	GUBBINS	CDS	497896	501331	0.000	.	0	node="internal_293->20122_6#157";neg_log_likelihood="553.680280";taxa="20122_6#157";snp_count="44";
SEQUENCE	GUBBINS	CDS	1796003	1803874	0.000	.	0	node="internal_293->20122_6#157";neg_log_likelihood="390.869118";taxa="20122_6#157";snp_count="38";
SEQUENCE	GUBBINS	CDS	1963697	1965077	0.000	.	0	node="internal_293->20122_6#157";neg_log_likelihood="238.381096";taxa="20122_6#157";snp_count="21";
SEQUENCE	GUBBINS	CDS	2132228	2132864	0.000	.	0	node="internal_293->20122_6#157";neg_log_likelihood="152.069832";taxa="20122_6#157";snp_count="14";
SEQUENCE	GUBBINS	CDS	1882749	1883886	0.000	.	0	node="internal_293->20122_6#157";neg_log_likelihood="83.336582";taxa="20122_6#157";snp_count="14";
SEQUENCE	GUBBINS	CDS	583981	587399	0.000	.	0	node="internal_307->20019_4#22";neg_log_likelihood="1031.088300";taxa="20019_4#22";snp_count="50";
SEQUENCE	GUBBINS	CDS	496479	500526	0.000	.	0	node="internal_307->20019_4#22";neg_log_likelihood="866.867456";taxa="20019_4#22";snp_count="35";
SEQUENCE	GUBBINS	CDS	1635368	1637265	0.000	.	0	node="internal_307->20019_4#22";neg_log_likelihood="725.137992";taxa="20019_4#22";snp_count="30";
SEQUENCE	GUBBINS	CDS	1845493	1847495	0.000	.	0	node="internal_307->20019_4#22";neg_log_likelihood="603.229990";taxa="20019_4#22";snp_count="27";
SEQUENCE	GUBBINS	CDS	66031	68035	0.000	.	0	node="internal_307->20019_4#22";neg_log_likelihood="497.582642";taxa="20019_4#22";snp_count="23";
SEQUENCE	GUBBINS	CDS	2131957	2133087	0.000	.	0	node="internal_307->20019_4#22";neg_log_likelihood="398.569381";taxa="20019_4#22";snp_count="21";
SEQUENCE	GUBBINS	CDS	1904194	1905363	0.000	.	0	node="internal_307->20019_4#22";neg_log_likelihood="308.079711";taxa="20019_4#22";snp_count="17";
SEQUENCE	GUBBINS	CDS	1473895	1475281	0.000	.	0	node="internal_307->20019_4#22";neg_log_likelihood="244.193645";taxa="20019_4#22";snp_count="14";
SEQUENCE	GUBBINS	CDS	850943	851776	0.000	.	0	node="internal_307->20019_4#22";neg_log_likelihood="183.849637";taxa="20019_4#22";snp_count="9";
SEQUENCE	GUBBINS	CDS	1802574	1802894	0.000	.	0	node="internal_307->20019_4#22";neg_log_likelihood="140.387675";taxa="20019_4#22";snp_count="9";
SEQUENCE	GUBBINS	CDS	365068	365852	0.000	.	0	node="internal_307->20019_4#22";neg_log_likelihood="95.207864";taxa="20019_4#22";snp_count="9";
SEQUENCE	GUBBINS	CDS	2072978	2074264	0.000	.	0	node="internal_307->20019_4#22";neg_log_likelihood="61.300343";taxa="20019_4#22";snp_count="6";
SEQUENCE	GUBBINS	CDS	1473895	1475281	0.000	.	0	node="internal_306->internal_307";neg_log_likelihood="126.537882";taxa=" 20019_4#22 20019_4#20";snp_count="14";
SEQUENCE	GUBBINS	CDS	1802574	1802688	0.000	.	0	node="internal_306->internal_307";neg_log_likelihood="74.882492";taxa=" 20019_4#22 20019_4#20";snp_count="5";
SEQUENCE	GUBBINS	CDS	2072978	2074264	0.000	.	0	node="internal_306->internal_307";neg_log_likelihood="50.303901";taxa=" 20019_4#22 20019_4#20";snp_count="6";
SEQUENCE	GUBBINS	CDS	496807	501072	0.000	.	0	node="internal_304->internal_305";neg_log_likelihood="100.922590";taxa=" 20019_4#30 20122_2#154";snp_count="22";
SEQUENCE	GUBBINS	CDS	1802578	1805471	0.000	.	0	node="internal_304->internal_305";neg_log_likelihood="27.474785";taxa=" 20019_4#30 20122_2#154";snp_count="6";
SEQUENCE	GUBBINS	CDS	496950	499107	0.000	.	0	node="internal_304->internal_306";neg_log_likelihood="59.931147";taxa=" 20019_4#21 20019_4#22 20019_4#20";snp_count="20";
SEQUENCE	GUBBINS	CDS	496574	500056	0.000	.	0	node="internal_302->20122_2#134";neg_log_likelihood="185.250120";taxa="20122_2#134";snp_count="41";
SEQUENCE	GUBBINS	CDS	1802574	1802894	0.000	.	0	node="internal_302->20122_2#134";neg_log_likelihood="71.895577";taxa="20122_2#134";snp_count="8";
SEQUENCE	GUBBINS	CDS	496950	499989	0.000	.	0	node="internal_302->internal_303";neg_log_likelihood="42.736029";taxa=" 20019_4#28 20019_4#30 20122_2#154 20019_4#21 20019_4#22 20019_4#20";snp_count="12";
SEQUENCE	GUBBINS	CDS	497896	498390	0.000	.	0	node="internal_301->20122_2#132";neg_log_likelihood="47.286063";taxa="20122_2#132";snp_count="6";
SEQUENCE	GUBBINS	CDS	497914	498292	0.000	.	0	node="internal_301->internal_302";neg_log_likelihood="52.237326";taxa=" 20122_2#134 20019_4#28 20019_4#30 20122_2#154 20019_4#21 20019_4#22 20019_4#20";snp_count="6";
SEQUENCE	GUBBINS	CDS	1802882	1802894	0.000	.	0	node="internal_301->internal_302";neg_log_likelihood="21.879060";taxa=" 20122_2#134 20019_4#28 20019_4#30 20122_2#154 20019_4#21 20019_4#22 20019_4#20";snp_count="4";
SEQUENCE	GUBBINS	CDS	1956736	1960760	0.000	.	0	node="internal_299->internal_300";neg_log_likelihood="321.949842";taxa=" 20122_2#153 20019_4#29";snp_count="53";
SEQUENCE	GUBBINS	CDS	496807	499686	0.000	.	0	node="internal_299->internal_300";neg_log_likelihood="137.370312";taxa=" 20122_2#153 20019_4#29";snp_count="24";
SEQUENCE	GUBBINS	CDS	1802574	1802819	0.000	.	0	node="internal_299->internal_300";neg_log_likelihood="54.788579";taxa=" 20122_2#153 20019_4#29";snp_count="8";
SEQUENCE	GUBBINS	CDS	497071	499107	0.000	.	0	node="internal_299->internal_301";neg_log_likelihood="50.622407";taxa=" 20122_2#132 20122_2#134 20019_4#28 20019_4#30 20122_2#154 20019_4#21 20019_4#22 20019_4#20";snp_count="17";
SEQUENCE	GUBBINS	CDS	1802578	1802688	0.000	.	0	node="internal_297->internal_298";neg_log_likelihood="40.482025";taxa=" 20122_6#106 20122_7#173";snp_count="7";
SEQUENCE	GUBBINS	CDS	497914	499107	0.000	.	0	node="internal_297->internal_299";neg_log_likelihood="64.331405";taxa=" 20122_2#153 20019_4#29 20122_2#132 20122_2#134 20019_4#28 20019_4#30 20122_2#154 20019_4#21 20019_4#22 20019_4#20";snp_count="10";
SEQUENCE	GUBBINS	CDS	497911	501331	0.000	.	0	node="internal_292->internal_293";neg_log_likelihood="263.542788";taxa=" 20122_6#157 20122_2#133 20122_1#128 19944_3#13 20019_4#71";snp_count="66";
SEQUENCE	GUBBINS	CDS	1882749	1883886	0.000	.	0	node="internal_292->internal_293";neg_log_likelihood="83.400890";taxa=" 20122_6#157 20122_2#133 20122_1#128 19944_3#13 20019_4#71";snp_count="14";
SEQUENCE	GUBBINS	CDS	1802577	1802894	0.000	.	0	node="internal_292->internal_293";neg_log_likelihood="25.867705";taxa=" 20122_6#157 20122_2#133 20122_1#128 19944_3#13 20019_4#71";snp_count="7";
SEQUENCE	GUBBINS	CDS	497914	499926	0.000	.	0	node="internal_292->internal_297";neg_log_likelihood="68.519663";taxa=" 20122_6#106 20122_7#173 20122_2#153 20019_4#29 20122_2#132 20122_2#134 20019_4#28 20019_4#30 20122_2#154 20019_4#21 20019_4#22 20019_4#20";snp_count="16";
SEQUENCE	GUBBINS	CDS	1954776	1972087	0.000	.	0	node="internal_291->19789_1#172";neg_log_likelihood="1162.136902";taxa="19789_1#172";snp_count="224";
SEQUENCE	GUBBINS	CDS	712820	716946	0.000	.	0	node="internal_291->19789_1#172";neg_log_likelihood="572.789199";taxa="19789_1#172";snp_count="44";
SEQUENCE	GUBBINS	CDS	1797455	1802574	0.000	.	0	node="internal_291->19789_1#172";neg_log_likelihood="384.779399";taxa="19789_1#172";snp_count="47";
SEQUENCE	GUBBINS	CDS	1640906	1641397	0.000	.	0	node="internal_291->19789_1#172";neg_log_likelihood="239.544987";taxa="19789_1#172";snp_count="11";
SEQUENCE	GUBBINS	CDS	1185639	1188029	0.000	.	0	node="internal_291->19789_1#172";neg_log_likelihood="201.623109";taxa="19789_1#172";snp_count="9";
SEQUENCE	GUBBINS	CDS	1918577	1920122	0.000	.	0	node="internal_312->19789_1#133";neg_log_likelihood="172.570091";taxa="19789_1#133";snp_count="22";
SEQUENCE	GUBBINS	CDS	2102126	2103313	0.000	.	0	node="internal_312->19789_1#133";neg_log_likelihood="80.457129";taxa="19789_1#133";snp_count="13";
SEQUENCE	GUBBINS	CDS	1802574	1802887	0.000	.	0	node="internal_321->20122_2#172";neg_log_likelihood="39.478112";taxa="20122_2#172";snp_count="7";
SEQUENCE	GUBBINS	CDS	2025882	2032327	0.000	.	0	node="internal_319->internal_320";neg_log_likelihood="446.016247";taxa=" 20122_2#169 20122_2#170 20122_2#172";snp_count="103";
SEQUENCE	GUBBINS	CDS	496668	500253	0.000	.	0	node="internal_319->internal_320";neg_log_likelihood="167.721862";taxa=" 20122_2#169 20122_2#170 20122_2#172";snp_count="25";
SEQUENCE	GUBBINS	CDS	1800852	1803886	0.000	.	0	node="internal_322->19789_1#120";neg_log_likelihood="200.131688";taxa="19789_1#120";snp_count="8";
SEQUENCE	GUBBINS	CDS	1800830	1802760	0.000	.	0	node="internal_323->19789_1#137";neg_log_likelihood="56.191585";taxa="19789_1#137";snp_count="8";
SEQUENCE	GUBBINS	CDS	1800830	1802894	0.000	.	0	node="internal_317->internal_323";neg_log_likelihood="72.864820";taxa=" 19789_1#137 19789_1#140 20122_6#161";snp_count="8";
SEQUENCE	GUBBINS	CDS	1802577	1802894	0.000	.	0	node="internal_332->internal_333";neg_log_likelihood="38.862700";taxa=" 20087_1#116 20122_5#133";snp_count="12";
SEQUENCE	GUBBINS	CDS	1484601	1492824	0.000	.	0	node="internal_331->internal_334";neg_log_likelihood="760.519961";taxa=" 20087_1#112 20122_5#132";snp_count="94";
SEQUENCE	GUBBINS	CDS	495477	501331	0.000	.	0	node="internal_331->internal_334";neg_log_likelihood="462.038876";taxa=" 20087_1#112 20122_5#132";snp_count="49";
SEQUENCE	GUBBINS	CDS	1113128	1114429	0.000	.	0	node="internal_331->internal_334";neg_log_likelihood="265.376271";taxa=" 20087_1#112 20122_5#132";snp_count="32";
SEQUENCE	GUBBINS	CDS	2146338	2149012	0.000	.	0	node="internal_331->internal_334";neg_log_likelihood="115.926698";taxa=" 20087_1#112 20122_5#132";snp_count="33";
SEQUENCE	GUBBINS	CDS	496820	501834	0.000	.	0	node="internal_337->20087_1#117";neg_log_likelihood="171.707078";taxa="20087_1#117";snp_count="48";
SEQUENCE	GUBBINS	CDS	1627012	1627538	0.000	.	0	node="internal_337->20087_1#117";neg_log_likelihood="44.357509";taxa="20087_1#117";snp_count="5";
SEQUENCE	GUBBINS	CDS	1198123	1201817	0.000	.	0	node="internal_336->20087_1#114";neg_log_likelihood="521.139279";taxa="20087_1#114";snp_count="75";
SEQUENCE	GUBBINS	CDS	778855	786485	0.000	.	0	node="internal_336->20087_1#114";neg_log_likelihood="194.177508";taxa="20087_1#114";snp_count="69";
SEQUENCE	GUBBINS	CDS	1626186	1627060	0.000	.	0	node="internal_335->20122_5#130";neg_log_likelihood="117.703036";taxa="20122_5#130";snp_count="26";
SEQUENCE	GUBBINS	CDS	1802882	1802894	0.000	.	0	node="internal_335->20122_5#130";neg_log_likelihood="50.049665";taxa="20122_5#130";snp_count="4";
SEQUENCE	GUBBINS	CDS	498390	500727	0.000	.	0	node="internal_330->internal_335";neg_log_likelihood="51.334560";taxa=" 20122_5#130 20087_1#117 20087_1#105 20087_1#114";snp_count="6";
SEQUENCE	GUBBINS	CDS	1353642	1356975	0.000	.	0	node="internal_329->20087_1#96";neg_log_likelihood="482.324615";taxa="20087_1#96";snp_count="36";
SEQUENCE	GUBBINS	CDS	1549764	1552898	0.000	.	0	node="internal_329->20087_1#96";neg_log_likelihood="324.767777";taxa="20087_1#96";snp_count="34";
SEQUENCE	GUBBINS	CDS	1825392	1829193	0.000	.	0	node="internal_329->20087_1#96";neg_log_likelihood="184.361961";taxa="20087_1#96";snp_count="26";
SEQUENCE	GUBBINS	CDS	1397566	1397916	0.000	.	0	node="internal_329->20087_1#96";neg_log_likelihood="84.772366";taxa="20087_1#96";snp_count="10";
SEQUENCE	GUBBINS	CDS	1802882	1802894	0.000	.	0	node="internal_328->internal_329";neg_log_likelihood="44.572802";taxa=" 20087_1#96 20087_1#116 20122_5#133 20087_1#115 20087_1#112 20122_5#132 20122_5#130 20087_1#117 20087_1#105 20087_1#114";snp_count="4";
SEQUENCE	GUBBINS	CDS	2068194	2075153	0.000	.	0	node="internal_328->20087_1#102";neg_log_likelihood="998.939844";taxa="20087_1#102";snp_count="118";
SEQUENCE	GUBBINS	CDS	97583	102667	0.000	.	0	node="internal_328->20087_1#102";neg_log_likelihood="606.966736";taxa="20087_1#102";snp_count="69";
SEQUENCE	GUBBINS	CDS	2025875	2028757	0.000	.	0	node="internal_328->20087_1#102";neg_log_likelihood="358.874854";taxa="20087_1#102";snp_count="43";
SEQUENCE	GUBBINS	CDS	1625979	1628409	0.000	.	0	node="internal_328->20087_1#102";neg_log_likelihood="181.881097";taxa="20087_1#102";snp_count="30";
SEQUENCE	GUBBINS	CDS	1350360	1351295	0.000	.	0	node="internal_328->20087_1#102";neg_log_likelihood="91.470920";taxa="20087_1#102";snp_count="11";
SEQUENCE	GUBBINS	CDS	496574	497994	0.000	.	0	node="internal_327->internal_328";neg_log_likelihood="168.607602";taxa=" 20087_1#96 20087_1#116 20122_5#133 20087_1#115 20087_1#112 20122_5#132 20122_5#130 20087_1#117 20087_1#105 20087_1#114 20087_1#102";snp_count="15";
SEQUENCE	GUBBINS	CDS	1802578	1802696	0.000	.	0	node="internal_327->internal_328";neg_log_likelihood="107.159611";taxa=" 20087_1#96 20087_1#116 20122_5#133 20087_1#115 20087_1#112 20122_5#132 20122_5#130 20087_1#117 20087_1#105 20087_1#114 20087_1#102";snp_count="9";
SEQUENCE	GUBBINS	CDS	2079081	2079399	0.000	.	0	node="internal_327->internal_328";neg_log_likelihood="74.449122";taxa=" 20087_1#96 20087_1#116 20122_5#133 20087_1#115 20087_1#112 20122_5#132 20122_5#130 20087_1#117 20087_1#105 20087_1#114 20087_1#102";snp_count="6";
SEQUENCE	GUBBINS	CDS	489277	501158	0.000	.	0	node="internal_326->20122_2#125";neg_log_likelihood="827.083712";taxa="20122_2#125";snp_count="118";
SEQUENCE	GUBBINS	CDS	2233784	2237371	0.000	.	0	node="internal_326->20122_2#125";neg_log_likelihood="390.703504";taxa="20122_2#125";snp_count="67";
SEQUENCE	GUBBINS	CDS	586108	588069	0.000	.	0	node="internal_326->20122_2#125";neg_log_likelihood="194.539454";taxa="20122_2#125";snp_count="20";
SEQUENCE	GUBBINS	CDS	1742238	1743174	0.000	.	0	node="internal_326->20122_2#125";neg_log_likelihood="113.581568";taxa="20122_2#125";snp_count="15";
SEQUENCE	GUBBINS	CDS	1802882	1802894	0.000	.	0	node="internal_326->20122_2#125";neg_log_likelihood="66.155069";taxa="20122_2#125";snp_count="4";
SEQUENCE	GUBBINS	CDS	496807	501100	0.000	.	0	node="internal_326->internal_327";neg_log_likelihood="97.640393";taxa=" 20122_2#114 20087_1#96 20087_1#116 20122_5#133 20087_1#115 20087_1#112 20122_5#132 20122_5#130 20087_1#117 20087_1#105 20087_1#114 20087_1#102";snp_count="13";
SEQUENCE	GUBBINS	CDS	2079081	2079399	0.000	.	0	node="internal_326->internal_327";neg_log_likelihood="41.644070";taxa=" 20122_2#114 20087_1#96 20087_1#116 20122_5#133 20087_1#115 20087_1#112 20122_5#132 20122_5#130 20087_1#117 20087_1#105 20087_1#114 20087_1#102";snp_count="6";
SEQUENCE	GUBBINS	CDS	1959486	1963379	0.000	.	0	node="internal_339->20122_3#93";neg_log_likelihood="521.562370";taxa="20122_3#93";snp_count="67";
SEQUENCE	GUBBINS	CDS	1549329	1550775	0.000	.	0	node="internal_339->20122_3#93";neg_log_likelihood="281.931706";taxa="20122_3#93";snp_count="36";
SEQUENCE	GUBBINS	CDS	137683	138311	0.000	.	0	node="internal_339->20122_3#93";neg_log_likelihood="157.006295";taxa="20122_3#93";snp_count="18";
SEQUENCE	GUBBINS	CDS	74910	76243	0.000	.	0	node="internal_339->20122_3#93";neg_log_likelihood="83.763391";taxa="20122_3#93";snp_count="13";
SEQUENCE	GUBBINS	CDS	55326	65589	0.000	.	0	node="internal_338->internal_341";neg_log_likelihood="413.733133";taxa=" 20122_2#136 20019_4#70";snp_count="137";
SEQUENCE	GUBBINS	CDS	2079291	2080002	0.000	.	0	node="internal_338->internal_341";neg_log_likelihood="88.777867";taxa=" 20122_2#136 20019_4#70";snp_count="7";
SEQUENCE	GUBBINS	CDS	496807	497915	0.000	.	0	node="internal_325->internal_326";neg_log_likelihood="100.593453";taxa=" 20122_2#125 20122_2#114 20087_1#96 20087_1#116 20122_5#133 20087_1#115 20087_1#112 20122_5#132 20122_5#130 20087_1#117 20087_1#105 20087_1#114 20087_1#102";snp_count="9";
SEQUENCE	GUBBINS	CDS	1802579	1802894	0.000	.	0	node="internal_325->internal_338";neg_log_likelihood="101.872415";taxa=" 19789_1#135 20019_4#72 20122_3#93 20122_2#136 20019_4#70";snp_count="10";
SEQUENCE	GUBBINS	CDS	2027989	2028037	0.000	.	0	node="internal_315->internal_316";neg_log_likelihood="59.525941";taxa=" 20122_3#37 20122_2#169 20122_2#170 20122_2#172 20019_4#60 19789_1#123 19789_1#120 19789_1#137 19789_1#140 20122_6#161";snp_count="6";
SEQUENCE	GUBBINS	CDS	2026717	2028346	0.000	.	0	node="internal_315->internal_325";neg_log_likelihood="150.051916";taxa=" 20122_2#125 20122_2#114 20087_1#96 20087_1#116 20122_5#133 20087_1#115 20087_1#112 20122_5#132 20122_5#130 20087_1#117 20087_1#105 20087_1#114 20087_1#102 19789_1#135 20019_4#72 20122_3#93 20122_2#136 20019_4#70";snp_count="13";
SEQUENCE	GUBBINS	CDS	497860	498793	0.000	.	0	node="internal_315->internal_325";neg_log_likelihood="90.108329";taxa=" 20122_2#125 20122_2#114 20087_1#96 20087_1#116 20122_5#133 20087_1#115 20087_1#112 20122_5#132 20122_5#130 20087_1#117 20087_1#105 20087_1#114 20087_1#102 19789_1#135 20019_4#72 20122_3#93 20122_2#136 20019_4#70";snp_count="10";
SEQUENCE	GUBBINS	CDS	1065267	1071558	0.000	.	0	node="internal_314->20122_2#147";neg_log_likelihood="859.441697";taxa="20122_2#147";snp_count="121";
SEQUENCE	GUBBINS	CDS	783773	787298	0.000	.	0	node="internal_314->20122_2#147";neg_log_likelihood="522.614893";taxa="20122_2#147";snp_count="41";
SEQUENCE	GUBBINS	CDS	477659	485138	0.000	.	0	node="internal_314->20122_2#147";neg_log_likelihood="352.076044";taxa="20122_2#147";snp_count="42";
SEQUENCE	GUBBINS	CDS	496807	499566	0.000	.	0	node="internal_314->20122_2#147";neg_log_likelihood="155.907536";taxa="20122_2#147";snp_count="33";
SEQUENCE	GUBBINS	CDS	1799881	1802885	0.000	.	0	node="internal_314->20122_2#147";neg_log_likelihood="73.928560";taxa="20122_2#147";snp_count="6";
SEQUENCE	GUBBINS	CDS	1800848	1802894	0.000	.	0	node="internal_311->internal_314";neg_log_likelihood="52.205449";taxa=" 20122_3#37 20122_2#169 20122_2#170 20122_2#172 20019_4#60 19789_1#123 19789_1#120 19789_1#137 19789_1#140 20122_6#161 20122_2#125 20122_2#114 20087_1#96 20087_1#116 20122_5#133 20087_1#115 20087_1#112 20122_5#132 20122_5#130 20087_1#117 20087_1#105 20087_1#114 20087_1#102 19789_1#135 20019_4#72 20122_3#93 20122_2#136 20019_4#…
SEQUENCE	GUBBINS	CDS	496845	498544	0.000	.	0	node="internal_309->20019_4#93";neg_log_likelihood="181.854372";taxa="20019_4#93";snp_count="22";
SEQUENCE	GUBBINS	CDS	1802882	1802894	0.000	.	0	node="internal_309->20019_4#93";neg_log_likelihood="122.825864";taxa="20019_4#93";snp_count="4";
SEQUENCE	GUBBINS	CDS	498220	498604	0.000	.	0	node="internal_309->internal_310";neg_log_likelihood="26.409261";taxa=" 20019_4#78 19789_1#138 19789_1#133 20122_3#37 20122_2#169 20122_2#170 20122_2#172 20019_4#60 19789_1#123 19789_1#120 19789_1#137 19789_1#140 20122_6#161 20122_2#125 20122_2#114 20087_1#96 20087_1#116 20122_5#133 20087_1#115 20087_1#112 20122_5#132 20122_5#130 20087_1#117 20087_1#105 20087_1#114 20087_1#102 19789_1#135 20019_4…
SEQUENCE	GUBBINS	CDS	1820741	1824921	0.000	.	0	node="internal_342->20122_3#115";neg_log_likelihood="790.912257";taxa="20122_3#115";snp_count="68";
SEQUENCE	GUBBINS	CDS	1751440	1754242	0.000	.	0	node="internal_342->20122_3#115";neg_log_likelihood="550.734135";taxa="20122_3#115";snp_count="42";
SEQUENCE	GUBBINS	CDS	1284661	1286971	0.000	.	0	node="internal_342->20122_3#115";neg_log_likelihood="386.944910";taxa="20122_3#115";snp_count="33";
SEQUENCE	GUBBINS	CDS	496893	500526	0.000	.	0	node="internal_342->20122_3#115";neg_log_likelihood="253.054430";taxa="20122_3#115";snp_count="28";
SEQUENCE	GUBBINS	CDS	1846457	1847097	0.000	.	0	node="internal_342->20122_3#115";neg_log_likelihood="143.813055";taxa="20122_3#115";snp_count="15";
SEQUENCE	GUBBINS	CDS	496959	499922	0.000	.	0	node="internal_308->internal_309";neg_log_likelihood="88.839671";taxa=" 20019_4#93 20019_4#78 19789_1#138 19789_1#133 20122_3#37 20122_2#169 20122_2#170 20122_2#172 20019_4#60 19789_1#123 19789_1#120 19789_1#137 19789_1#140 20122_6#161 20122_2#125 20122_2#114 20087_1#96 20087_1#116 20122_5#133 20087_1#115 20087_1#112 20122_5#132 20122_5#130 20087_1#117 20087_1#105 20087_1#114 20087_1#102 19789_1#…
SEQUENCE	GUBBINS	CDS	782518	784701	0.000	.	0	node="internal_308->internal_342";neg_log_likelihood="346.252624";taxa=" 20122_3#115 20122_3#116";snp_count="30";
SEQUENCE	GUBBINS	CDS	498448	499989	0.000	.	0	node="internal_308->internal_342";neg_log_likelihood="243.836243";taxa=" 20122_3#115 20122_3#116";snp_count="16";
SEQUENCE	GUBBINS	CDS	1965126	1965620	0.000	.	0	node="internal_308->internal_342";neg_log_likelihood="169.239632";taxa=" 20122_3#115 20122_3#116";snp_count="13";
SEQUENCE	GUBBINS	CDS	497914	500685	0.000	.	0	node="internal_290->internal_291";neg_log_likelihood="186.774358";taxa=" 19789_1#172 20122_6#157 20122_2#133 20122_1#128 19944_3#13 20019_4#71 20122_6#106 20122_7#173 20122_2#153 20019_4#29 20122_2#132 20122_2#134 20019_4#28 20019_4#30 20122_2#154 20019_4#21 20019_4#22 20019_4#20";snp_count="26";
SEQUENCE	GUBBINS	CDS	496959	499945	0.000	.	0	node="internal_290->internal_308";neg_log_likelihood="69.343050";taxa=" 20019_4#93 20019_4#78 19789_1#138 19789_1#133 20122_3#37 20122_2#169 20122_2#170 20122_2#172 20019_4#60 19789_1#123 19789_1#120 19789_1#137 19789_1#140 20122_6#161 20122_2#125 20122_2#114 20087_1#96 20087_1#116 20122_5#133 20087_1#115 20087_1#112 20122_5#132 20122_5#130 20087_1#117 20087_1#105 20087_1#114 20087_1#102 19789_1#…
SEQUENCE	GUBBINS	CDS	1387457	1389237	0.000	.	0	node="internal_347->20122_2#19";neg_log_likelihood="91.169515";taxa="20122_2#19";snp_count="33";
SEQUENCE	GUBBINS	CDS	492511	501483	0.000	.	0	node="internal_348->20122_6#8";neg_log_likelihood="710.423196";taxa="20122_6#8";snp_count="67";
SEQUENCE	GUBBINS	CDS	2022062	2028757	0.000	.	0	node="internal_348->20122_6#8";neg_log_likelihood="418.426188";taxa="20122_6#8";snp_count="63";
SEQUENCE	GUBBINS	CDS	1295705	1295874	0.000	.	0	node="internal_348->20122_6#8";neg_log_likelihood="245.432346";taxa="20122_6#8";snp_count="7";
SEQUENCE	GUBBINS	CDS	126261	127014	0.000	.	0	node="internal_348->20122_6#8";neg_log_likelihood="220.567340";taxa="20122_6#8";snp_count="6";
SEQUENCE	GUBBINS	CDS	1802249	1802640	0.000	.	0	node="internal_348->20122_6#8";neg_log_likelihood="193.266135";taxa="20122_6#8";snp_count="5";
SEQUENCE	GUBBINS	CDS	1802882	1802894	0.000	.	0	node="internal_346->internal_347";neg_log_likelihood="107.700353";taxa=" 20122_2#19 20122_2#18";snp_count="4";
SEQUENCE	GUBBINS	CDS	492712	499118	0.000	.	0	node="internal_346->internal_348";neg_log_likelihood="197.864715";taxa=" 19944_3#107 20122_6#8";snp_count="10";
SEQUENCE	GUBBINS	CDS	2027128	2027144	0.000	.	0	node="internal_346->internal_348";neg_log_likelihood="153.021890";taxa=" 19944_3#107 20122_6#8";snp_count="4";
SEQUENCE	GUBBINS	CDS	126261	127014	0.000	.	0	node="internal_346->internal_348";neg_log_likelihood="135.732855";taxa=" 19944_3#107 20122_6#8";snp_count="5";
SEQUENCE	GUBBINS	CDS	1103409	1104158	0.000	.	0	node="internal_349->internal_352";neg_log_likelihood="107.935130";taxa=" cluster4_reference 20122_2#7";snp_count="24";
SEQUENCE	GUBBINS	CDS	1802578	1802887	0.000	.	0	node="internal_349->internal_352";neg_log_likelihood="45.388204";taxa=" cluster4_reference 20122_2#7";snp_count="5";
SEQUENCE	GUBBINS	CDS	2026950	2027144	0.000	.	0	node="internal_345->internal_346";neg_log_likelihood="66.398257";taxa=" 20122_2#19 20122_2#18 19944_3#107 20122_6#8";snp_count="5";
SEQUENCE	GUBBINS	CDS	492712	499118	0.000	.	0	node="internal_345->internal_346";neg_log_likelihood="42.022444";taxa=" 20122_2#19 20122_2#18 19944_3#107 20122_6#8";snp_count="6";
SEQUENCE	GUBBINS	CDS	492674	501177	0.000	.	0	node="internal_345->internal_349";neg_log_likelihood="1065.236116";taxa=" 20122_3#3 20122_3#10 20122_3#9 cluster4_reference 20122_2#7";snp_count="141";
SEQUENCE	GUBBINS	CDS	1624178	1627576	0.000	.	0	node="internal_345->internal_349";neg_log_likelihood="609.356551";taxa=" 20122_3#3 20122_3#10 20122_3#9 cluster4_reference 20122_2#7";snp_count="68";
SEQUENCE	GUBBINS	CDS	2026433	2028842	0.000	.	0	node="internal_345->internal_349";neg_log_likelihood="370.945165";taxa=" 20122_3#3 20122_3#10 20122_3#9 cluster4_reference 20122_2#7";snp_count="41";
SEQUENCE	GUBBINS	CDS	982637	983185	0.000	.	0	node="internal_345->internal_349";neg_log_likelihood="250.024160";taxa=" 20122_3#3 20122_3#10 20122_3#9 cluster4_reference 20122_2#7";snp_count="12";
SEQUENCE	GUBBINS	CDS	1802577	1802887	0.000	.	0	node="internal_345->internal_349";neg_log_likelihood="209.253699";taxa=" 20122_3#3 20122_3#10 20122_3#9 cluster4_reference 20122_2#7";snp_count="6";
SEQUENCE	GUBBINS	CDS	121740	122123	0.000	.	0	node="internal_345->internal_349";neg_log_likelihood="180.817295";taxa=" 20122_3#3 20122_3#10 20122_3#9 cluster4_reference 20122_2#7";snp_count="6";
SEQUENCE	GUBBINS	CDS	1092355	1104131	0.000	.	0	node="internal_345->internal_349";neg_log_likelihood="149.908634";taxa=" 20122_3#3 20122_3#10 20122_3#9 cluster4_reference 20122_2#7";snp_count="11";
SEQUENCE	GUBBINS	CDS	7155	15369	0.000	.	0	node="internal_343->internal_344";neg_log_likelihood="2231.464498";taxa=" 20122_4#78 20122_4#74";snp_count="113";
SEQUENCE	GUBBINS	CDS	1513239	1521905	0.000	.	0	node="internal_343->internal_344";neg_log_likelihood="1825.083453";taxa=" 20122_4#78 20122_4#74";snp_count="109";
SEQUENCE	GUBBINS	CDS	575303	578601	0.000	.	0	node="internal_343->internal_344";neg_log_likelihood="1467.773137";taxa=" 20122_4#78 20122_4#74";snp_count="60";
SEQUENCE	GUBBINS	CDS	1820114	1825101	0.000	.	0	node="internal_343->internal_344";neg_log_likelihood="1257.419162";taxa=" 20122_4#78 20122_4#74";snp_count="57";
SEQUENCE	GUBBINS	CDS	1409822	1424658	0.000	.	0	node="internal_343->internal_344";neg_log_likelihood="1039.431544";taxa=" 20122_4#78 20122_4#74";snp_count="66";
SEQUENCE	GUBBINS	CDS	1072858	1077222	0.000	.	0	node="internal_343->internal_344";neg_log_likelihood="770.852222";taxa=" 20122_4#78 20122_4#74";snp_count="49";
SEQUENCE	GUBBINS	CDS	733390	736434	0.000	.	0	node="internal_343->internal_344";neg_log_likelihood="563.949735";taxa=" 20122_4#78 20122_4#74";snp_count="45";
SEQUENCE	GUBBINS	CDS	1108408	1113673	0.000	.	0	node="internal_343->internal_344";neg_log_likelihood="392.364236";taxa=" 20122_4#78 20122_4#74";snp_count="36";
SEQUENCE	GUBBINS	CDS	118754	122123	0.000	.	0	node="internal_343->internal_344";neg_log_likelihood="287.960102";taxa=" 20122_4#78 20122_4#74";snp_count="8";
SEQUENCE	GUBBINS	CDS	498460	501100	0.000	.	0	node="internal_343->internal_344";neg_log_likelihood="255.193855";taxa=" 20122_4#78 20122_4#74";snp_count="6";
SEQUENCE	GUBBINS	CDS	2026950	2027144	0.000	.	0	node="internal_343->internal_345";neg_log_likelihood="61.044882";taxa=" 20122_2#19 20122_2#18 19944_3#107 20122_6#8 20122_3#3 20122_3#10 20122_3#9 cluster4_reference 20122_2#7";snp_count="5";
SEQUENCE	GUBBINS	CDS	492712	499118	0.000	.	0	node="internal_343->internal_345";neg_log_likelihood="36.662005";taxa=" 20122_2#19 20122_2#18 19944_3#107 20122_6#8 20122_3#3 20122_3#10 20122_3#9 cluster4_reference 20122_2#7";snp_count="6";
SEQUENCE	GUBBINS	CDS	1625997	1630465	0.000	.	0	node="internal_289->internal_290";neg_log_likelihood="444.833478";taxa=" 19789_1#172 20122_6#157 20122_2#133 20122_1#128 19944_3#13 20019_4#71 20122_6#106 20122_7#173 20122_2#153 20019_4#29 20122_2#132 20122_2#134 20019_4#28 20019_4#30 20122_2#154 20019_4#21 20019_4#22 20019_4#20 20019_4#93 20019_4#78 19789_1#138 19789_1#133 20122_3#37 20122_2#169 20122_2#170 20122_2#172 20019_4#60 19789_1#123 19…
SEQUENCE	GUBBINS	CDS	498036	498940	0.000	.	0	node="internal_289->internal_290";neg_log_likelihood="216.810527";taxa=" 19789_1#172 20122_6#157 20122_2#133 20122_1#128 19944_3#13 20019_4#71 20122_6#106 20122_7#173 20122_2#153 20019_4#29 20122_2#132 20122_2#134 20019_4#28 20019_4#30 20122_2#154 20019_4#21 20019_4#22 20019_4#20 20019_4#93 20019_4#78 19789_1#138 19789_1#133 20122_3#37 20122_2#169 20122_2#170 20122_2#172 20019_4#60 19789_1#123 19…
SEQUENCE	GUBBINS	CDS	2026717	2028211	0.000	.	0	node="internal_289->internal_290";neg_log_likelihood="161.392225";taxa=" 19789_1#172 20122_6#157 20122_2#133 20122_1#128 19944_3#13 20019_4#71 20122_6#106 20122_7#173 20122_2#153 20019_4#29 20122_2#132 20122_2#134 20019_4#28 20019_4#30 20122_2#154 20019_4#21 20019_4#22 20019_4#20 20019_4#93 20019_4#78 19789_1#138 19789_1#133 20122_3#37 20122_2#169 20122_2#170 20122_2#172 20019_4#60 19789_1#123 19…
SEQUENCE	GUBBINS	CDS	1352943	1353122	0.000	.	0	node="internal_289->internal_290";neg_log_likelihood="123.215367";taxa=" 19789_1#172 20122_6#157 20122_2#133 20122_1#128 19944_3#13 20019_4#71 20122_6#106 20122_7#173 20122_2#153 20019_4#29 20122_2#132 20122_2#134 20019_4#28 20019_4#30 20122_2#154 20019_4#21 20019_4#22 20019_4#20 20019_4#93 20019_4#78 19789_1#138 19789_1#133 20122_3#37 20122_2#169 20122_2#170 20122_2#172 20019_4#60 19789_1#123 19…
SEQUENCE	GUBBINS	CDS	493114	499989	0.000	.	0	node="internal_289->internal_343";neg_log_likelihood="364.101636";taxa=" 20122_4#78 20122_4#74 20122_2#19 20122_2#18 19944_3#107 20122_6#8 20122_3#3 20122_3#10 20122_3#9 cluster4_reference 20122_2#7";snp_count="38";
SEQUENCE	GUBBINS	CDS	1624868	1627449	0.000	.	0	node="internal_289->internal_343";neg_log_likelihood="215.260667";taxa=" 20122_4#78 20122_4#74 20122_2#19 20122_2#18 19944_3#107 20122_6#8 20122_3#3 20122_3#10 20122_3#9 cluster4_reference 20122_2#7";snp_count="21";
SEQUENCE	GUBBINS	CDS	2027989	2028564	0.000	.	0	node="internal_289->internal_343";neg_log_likelihood="117.983307";taxa=" 20122_4#78 20122_4#74 20122_2#19 20122_2#18 19944_3#107 20122_6#8 20122_3#3 20122_3#10 20122_3#9 cluster4_reference 20122_2#7";snp_count="15";
SEQUENCE	GUBBINS	CDS	496959	501100	0.000	.	0	node="internal_262->internal_263";neg_log_likelihood="253.202016";taxa=" 20122_6#162 20087_2#47 20087_1#25 20122_4#3 19944_2#3 20122_3#138 20122_3#139 19944_3#127 20122_5#174 20122_5#175 20122_5#177 20122_6#168 20122_5#187 20019_4#88 20122_2#4 20122_2#6 20122_5#186 19789_2#184 20122_3#129 20122_3#150";snp_count="19";
SEQUENCE	GUBBINS	CDS	2026974	2028602	0.000	.	0	node="internal_262->internal_263";neg_log_likelihood="161.088223";taxa=" 20122_6#162 20087_2#47 20087_1#25 20122_4#3 19944_2#3 20122_3#138 20122_3#139 19944_3#127 20122_5#174 20122_5#175 20122_5#177 20122_6#168 20122_5#187 20019_4#88 20122_2#4 20122_2#6 20122_5#186 19789_2#184 20122_3#129 20122_3#150";snp_count="16";
SEQUENCE	GUBBINS	CDS	1625913	1627360	0.000	.	0	node="internal_262->internal_263";neg_log_likelihood="102.946772";taxa=" 20122_6#162 20087_2#47 20087_1#25 20122_4#3 19944_2#3 20122_3#138 20122_3#139 19944_3#127 20122_5#174 20122_5#175 20122_5#177 20122_6#168 20122_5#187 20019_4#88 20122_2#4 20122_2#6 20122_5#186 19789_2#184 20122_3#129 20122_3#150";snp_count="8";
SEQUENCE	GUBBINS	CDS	1802630	1802894	0.000	.	0	node="internal_262->internal_263";neg_log_likelihood="63.315707";taxa=" 20122_6#162 20087_2#47 20087_1#25 20122_4#3 19944_2#3 20122_3#138 20122_3#139 19944_3#127 20122_5#174 20122_5#175 20122_5#177 20122_6#168 20122_5#187 20019_4#88 20122_2#4 20122_2#6 20122_5#186 19789_2#184 20122_3#129 20122_3#150";snp_count="6";
SEQUENCE	GUBBINS	CDS	493194	499926	0.000	.	0	node="internal_262->internal_282";neg_log_likelihood="176.580932";taxa=" 20122_6#9 20122_3#135 19944_2#12 19944_2#41 19944_2#45 19944_2#43 19944_2#29 19789_1#172 20122_6#157 20122_2#133 20122_1#128 19944_3#13 20019_4#71 20122_6#106 20122_7#173 20122_2#153 20019_4#29 20122_2#132 20122_2#134 20019_4#28 20019_4#30 20122_2#154 20019_4#21 20019_4#22 20019_4#20 20019_4#93 20019_4#78 19789_1#138 19789_1…
SEQUENCE	GUBBINS	CDS	2027994	2028326	0.000	.	0	node="internal_262->internal_282";neg_log_likelihood="90.317157";taxa=" 20122_6#9 20122_3#135 19944_2#12 19944_2#41 19944_2#45 19944_2#43 19944_2#29 19789_1#172 20122_6#157 20122_2#133 20122_1#128 19944_3#13 20019_4#71 20122_6#106 20122_7#173 20122_2#153 20019_4#29 20122_2#132 20122_2#134 20019_4#28 20019_4#30 20122_2#154 20019_4#21 20019_4#22 20019_4#20 20019_4#93 20019_4#78 19789_1#138 19789_1#…
SEQUENCE	GUBBINS	CDS	1300056	1319533	0.000	.	0	node="internal_251->internal_252";neg_log_likelihood="1153.971908";taxa=" 20122_6#69 20122_6#81 20122_4#19 20087_1#21 20122_5#178 20122_4#12 20122_7#154 20087_1#62 20087_2#76 20087_2#75 20087_2#71";snp_count="123";
SEQUENCE	GUBBINS	CDS	833659	837739	0.000	.	0	node="internal_251->internal_252";neg_log_likelihood="737.130006";taxa=" 20122_6#69 20122_6#81 20122_4#19 20087_1#21 20122_5#178 20122_4#12 20122_7#154 20087_1#62 20087_2#76 20087_2#75 20087_2#71";snp_count="51";
SEQUENCE	GUBBINS	CDS	169814	172739	0.000	.	0	node="internal_251->internal_252";neg_log_likelihood="545.726185";taxa=" 20122_6#69 20122_6#81 20122_4#19 20087_1#21 20122_5#178 20122_4#12 20122_7#154 20087_1#62 20087_2#76 20087_2#75 20087_2#71";snp_count="37";
SEQUENCE	GUBBINS	CDS	401159	402340	0.000	.	0	node="internal_251->internal_252";neg_log_likelihood="387.085812";taxa=" 20122_6#69 20122_6#81 20122_4#19 20087_1#21 20122_5#178 20122_4#12 20122_7#154 20087_1#62 20087_2#76 20087_2#75 20087_2#71";snp_count="30";
SEQUENCE	GUBBINS	CDS	1456852	1457035	0.000	.	0	node="internal_251->internal_252";neg_log_likelihood="307.516850";taxa=" 20122_6#69 20122_6#81 20122_4#19 20087_1#21 20122_5#178 20122_4#12 20122_7#154 20087_1#62 20087_2#76 20087_2#75 20087_2#71";snp_count="7";
SEQUENCE	GUBBINS	CDS	1498873	1499410	0.000	.	0	node="internal_251->internal_252";neg_log_likelihood="275.342756";taxa=" 20122_6#69 20122_6#81 20122_4#19 20087_1#21 20122_5#178 20122_4#12 20122_7#154 20087_1#62 20087_2#76 20087_2#75 20087_2#71";snp_count="8";
SEQUENCE	GUBBINS	CDS	498015	501100	0.000	.	0	node="internal_251->internal_252";neg_log_likelihood="238.273440";taxa=" 20122_6#69 20122_6#81 20122_4#19 20087_1#21 20122_5#178 20122_4#12 20122_7#154 20087_1#62 20087_2#76 20087_2#75 20087_2#71";snp_count="10";
SEQUENCE	GUBBINS	CDS	1119660	1120842	0.000	.	0	node="internal_251->internal_252";neg_log_likelihood="197.563529";taxa=" 20122_6#69 20122_6#81 20122_4#19 20087_1#21 20122_5#178 20122_4#12 20122_7#154 20087_1#62 20087_2#76 20087_2#75 20087_2#71";snp_count="6";
SEQUENCE	GUBBINS	CDS	584240	587895	0.000	.	0	node="internal_243->internal_244";neg_log_likelihood="280.912108";taxa=" 20087_2#128 20122_2#27 19789_1#3 20019_4#87 19789_1#4 20087_1#77 20087_1#83 20087_1#84";snp_count="60";
SEQUENCE	GUBBINS	CDS	496959	499078	0.000	.	0	node="internal_243->internal_244";neg_log_likelihood="126.230770";taxa=" 20087_2#128 20122_2#27 19789_1#3 20019_4#87 19789_1#4 20087_1#77 20087_1#83 20087_1#84";snp_count="14";
SEQUENCE	GUBBINS	CDS	498054	498973	0.000	.	0	node="internal_243->internal_251";neg_log_likelihood="41.655513";taxa=" 20122_6#69 20122_6#81 20122_4#19 20087_1#21 20122_5#178 20122_4#12 20122_7#154 20087_1#62 20087_2#76 20087_2#75 20087_2#71 20122_6#162 20087_2#47 20087_1#25 20122_4#3 19944_2#3 20122_3#138 20122_3#139 19944_3#127 20122_5#174 20122_5#175 20122_5#177 20122_6#168 20122_5#187 20019_4#88 20122_2#4 20122_2#6 20122_5#186 19789_2#184…
SEQUENCE	GUBBINS	CDS	1106564	1115738	0.000	.	0	node="internal_238->internal_239";neg_log_likelihood="1437.205012";taxa=" 20122_3#117 20122_4#20 20122_4#7 20087_2#45 20087_2#44";snp_count="109";
SEQUENCE	GUBBINS	CDS	776604	785807	0.000	.	0	node="internal_238->internal_239";neg_log_likelihood="1037.244623";taxa=" 20122_3#117 20122_4#20 20122_4#7 20087_2#45 20087_2#44";snp_count="87";
SEQUENCE	GUBBINS	CDS	1904109	1906553	0.000	.	0	node="internal_238->internal_239";neg_log_likelihood="687.287702";taxa=" 20122_3#117 20122_4#20 20122_4#7 20087_2#45 20087_2#44";snp_count="69";
SEQUENCE	GUBBINS	CDS	495028	500634	0.000	.	0	node="internal_238->internal_239";neg_log_likelihood="496.009973";taxa=" 20122_3#117 20122_4#20 20122_4#7 20087_2#45 20087_2#44";snp_count="31";
SEQUENCE	GUBBINS	CDS	1625598	1626322	0.000	.	0	node="internal_238->internal_239";neg_log_likelihood="396.530208";taxa=" 20122_3#117 20122_4#20 20122_4#7 20087_2#45 20087_2#44";snp_count="9";
SEQUENCE	GUBBINS	CDS	1342568	1345229	0.000	.	0	node="internal_238->internal_239";neg_log_likelihood="358.584302";taxa=" 20122_3#117 20122_4#20 20122_4#7 20087_2#45 20087_2#44";snp_count="10";
SEQUENCE	GUBBINS	CDS	2026717	2028765	0.000	.	0	node="internal_238->internal_239";neg_log_likelihood="313.380268";taxa=" 20122_3#117 20122_4#20 20122_4#7 20087_2#45 20087_2#44";snp_count="9";
SEQUENCE	GUBBINS	CDS	1802578	1802696	0.000	.	0	node="internal_238->internal_239";neg_log_likelihood="275.927973";taxa=" 20122_3#117 20122_4#20 20122_4#7 20087_2#45 20087_2#44";snp_count="5";
SEQUENCE	GUBBINS	CDS	1827972	1829111	0.000	.	0	node="internal_238->internal_239";neg_log_likelihood="253.879065";taxa=" 20122_3#117 20122_4#20 20122_4#7 20087_2#45 20087_2#44";snp_count="5";
SEQUENCE	GUBBINS	CDS	498127	499053	0.000	.	0	node="internal_211->internal_212";neg_log_likelihood="304.831315";taxa=" 20122_7#49 20122_6#17 20087_1#6 20122_7#54 19789_1#174 19944_3#115 19789_1#17 20087_1#50 20087_1#46 20087_1#40 20087_1#39 20122_6#125 20087_2#65 20087_2#64 20122_6#131 20087_2#69 20087_2#62 20087_2#85 20087_2#74 20122_3#136 19789_2#189 19789_1#142 19789_1#145 19789_1#146 20087_1#2 20122_1#188 20087_2#46";snp_count="24";
SEQUENCE	GUBBINS	CDS	1625622	1626605	0.000	.	0	node="internal_211->internal_212";neg_log_likelihood="237.351896";taxa=" 20122_7#49 20122_6#17 20087_1#6 20122_7#54 19789_1#174 19944_3#115 19789_1#17 20087_1#50 20087_1#46 20087_1#40 20087_1#39 20122_6#125 20087_2#65 20087_2#64 20122_6#131 20087_2#69 20087_2#62 20087_2#85 20087_2#74 20122_3#136 19789_2#189 19789_1#142 19789_1#145 19789_1#146 20087_1#2 20122_1#188 20087_2#46";snp_count="9";
SEQUENCE	GUBBINS	CDS	2026717	2028602	0.000	.	0	node="internal_211->internal_212";neg_log_likelihood="195.715701";taxa=" 20122_7#49 20122_6#17 20087_1#6 20122_7#54 19789_1#174 19944_3#115 19789_1#17 20087_1#50 20087_1#46 20087_1#40 20087_1#39 20122_6#125 20087_2#65 20087_2#64 20122_6#131 20087_2#69 20087_2#62 20087_2#85 20087_2#74 20122_3#136 19789_2#189 19789_1#142 19789_1#145 19789_1#146 20087_1#2 20122_1#188 20087_2#46";snp_count="9";
SEQUENCE	GUBBINS	CDS	120728	122992	0.000	.	0	node="internal_211->internal_212";neg_log_likelihood="155.482137";taxa=" 20122_7#49 20122_6#17 20087_1#6 20122_7#54 19789_1#174 19944_3#115 19789_1#17 20087_1#50 20087_1#46 20087_1#40 20087_1#39 20122_6#125 20087_2#65 20087_2#64 20122_6#131 20087_2#69 20087_2#62 20087_2#85 20087_2#74 20122_3#136 19789_2#189 19789_1#142 19789_1#145 19789_1#146 20087_1#2 20122_1#188 20087_2#46";snp_count="8";
SEQUENCE	GUBBINS	CDS	1831872	1836689	0.000	.	0	node="internal_186->internal_187";neg_log_likelihood="1941.330399";taxa=" 19789_1#57 20122_2#29 20122_2#33 20087_2#60 20087_1#30 20087_2#72 20087_1#29 20087_1#31 20087_1#32 20087_1#34 20122_4#36 19944_3#135 20087_2#77 20087_2#83 20087_2#84 20087_2#78 20087_2#70 19944_3#132 20087_1#52 20087_1#53 20122_6#124 20087_1#51 20087_2#61 20122_2#32 20122_2#30";snp_count="119";
SEQUENCE	GUBBINS	CDS	102373	112895	0.000	.	0	node="internal_186->internal_187";neg_log_likelihood="1542.390185";taxa=" 19789_1#57 20122_2#29 20122_2#33 20087_2#60 20087_1#30 20087_2#72 20087_1#29 20087_1#31 20087_1#32 20087_1#34 20122_4#36 19944_3#135 20087_2#77 20087_2#83 20087_2#84 20087_2#78 20087_2#70 19944_3#132 20087_1#52 20087_1#53 20122_6#124 20087_1#51 20087_2#61 20122_2#32 20122_2#30";snp_count="110";
SEQUENCE	GUBBINS	CDS	1485743	1492185	0.000	.	0	node="internal_186->internal_187";neg_log_likelihood="1127.162738";taxa=" 19789_1#57 20122_2#29 20122_2#33 20087_2#60 20087_1#30 20087_2#72 20087_1#29 20087_1#31 20087_1#32 20087_1#34 20122_4#36 19944_3#135 20087_2#77 20087_2#83 20087_2#84 20087_2#78 20087_2#70 19944_3#132 20087_1#52 20087_1#53 20122_6#124 20087_1#51 20087_2#61 20122_2#32 20122_2#30";snp_count="90";
SEQUENCE	GUBBINS	CDS	2103695	2105595	0.000	.	0	node="internal_186->internal_187";neg_log_likelihood="798.765089";taxa=" 19789_1#57 20122_2#29 20122_2#33 20087_2#60 20087_1#30 20087_2#72 20087_1#29 20087_1#31 20087_1#32 20087_1#34 20122_4#36 19944_3#135 20087_2#77 20087_2#83 20087_2#84 20087_2#78 20087_2#70 19944_3#132 20087_1#52 20087_1#53 20122_6#124 20087_1#51 20087_2#61 20122_2#32 20122_2#30";snp_count="57";
SEQUENCE	GUBBINS	CDS	2261698	2262725	0.000	.	0	node="internal_186->internal_187";neg_log_likelihood="602.470049";taxa=" 19789_1#57 20122_2#29 20122_2#33 20087_2#60 20087_1#30 20087_2#72 20087_1#29 20087_1#31 20087_1#32 20087_1#34 20122_4#36 19944_3#135 20087_2#77 20087_2#83 20087_2#84 20087_2#78 20087_2#70 19944_3#132 20087_1#52 20087_1#53 20122_6#124 20087_1#51 20087_2#61 20122_2#32 20122_2#30";snp_count="36";
SEQUENCE	GUBBINS	CDS	182712	183850	0.000	.	0	node="internal_186->internal_187";neg_log_likelihood="478.397017";taxa=" 19789_1#57 20122_2#29 20122_2#33 20087_2#60 20087_1#30 20087_2#72 20087_1#29 20087_1#31 20087_1#32 20087_1#34 20122_4#36 19944_3#135 20087_2#77 20087_2#83 20087_2#84 20087_2#78 20087_2#70 19944_3#132 20087_1#52 20087_1#53 20122_6#124 20087_1#51 20087_2#61 20122_2#32 20122_2#30";snp_count="26";
SEQUENCE	GUBBINS	CDS	497860	499053	0.000	.	0	node="internal_186->internal_187";neg_log_likelihood="365.094644";taxa=" 19789_1#57 20122_2#29 20122_2#33 20087_2#60 20087_1#30 20087_2#72 20087_1#29 20087_1#31 20087_1#32 20087_1#34 20122_4#36 19944_3#135 20087_2#77 20087_2#83 20087_2#84 20087_2#78 20087_2#70 19944_3#132 20087_1#52 20087_1#53 20122_6#124 20087_1#51 20087_2#61 20122_2#32 20122_2#30";snp_count="25";
SEQUENCE	GUBBINS	CDS	2025858	2028967	0.000	.	0	node="internal_186->internal_187";neg_log_likelihood="278.354429";taxa=" 19789_1#57 20122_2#29 20122_2#33 20087_2#60 20087_1#30 20087_2#72 20087_1#29 20087_1#31 20087_1#32 20087_1#34 20122_4#36 19944_3#135 20087_2#77 20087_2#83 20087_2#84 20087_2#78 20087_2#70 19944_3#132 20087_1#52 20087_1#53 20122_6#124 20087_1#51 20087_2#61 20122_2#32 20122_2#30";snp_count="17";
SEQUENCE	GUBBINS	CDS	1802578	1802894	0.000	.	0	node="internal_186->internal_187";neg_log_likelihood="212.522418";taxa=" 19789_1#57 20122_2#29 20122_2#33 20087_2#60 20087_1#30 20087_2#72 20087_1#29 20087_1#31 20087_1#32 20087_1#34 20122_4#36 19944_3#135 20087_2#77 20087_2#83 20087_2#84 20087_2#78 20087_2#70 19944_3#132 20087_1#52 20087_1#53 20122_6#124 20087_1#51 20087_2#61 20122_2#32 20122_2#30";snp_count="8";
SEQUENCE	GUBBINS	CDS	2026717	2028602	0.000	.	0	node="internal_186->internal_211";neg_log_likelihood="80.890838";taxa=" 20122_7#49 20122_6#17 20087_1#6 20122_7#54 19789_1#174 19944_3#115 19789_1#17 20087_1#50 20087_1#46 20087_1#40 20087_1#39 20122_6#125 20087_2#65 20087_2#64 20122_6#131 20087_2#69 20087_2#62 20087_2#85 20087_2#74 20122_3#136 19789_2#189 19789_1#142 19789_1#145 19789_1#146 20087_1#2 20122_1#188 20087_2#46 20122_3#117 20122_4#20…
SEQUENCE	GUBBINS	CDS	1741230	1754050	0.000	.	0	node="internal_185->20122_6#185";neg_log_likelihood="1168.530022";taxa="20122_6#185";snp_count="61";
SEQUENCE	GUBBINS	CDS	1687052	1694773	0.000	.	0	node="internal_185->20122_6#185";neg_log_likelihood="935.920956";taxa="20122_6#185";snp_count="47";
SEQUENCE	GUBBINS	CDS	1832406	1849228	0.000	.	0	node="internal_185->20122_6#185";neg_log_likelihood="752.300126";taxa="20122_6#185";snp_count="50";
SEQUENCE	GUBBINS	CDS	2041556	2050459	0.000	.	0	node="internal_185->20122_6#185";neg_log_likelihood="564.618599";taxa="20122_6#185";snp_count="29";
SEQUENCE	GUBBINS	CDS	922747	925986	0.000	.	0	node="internal_185->20122_6#185";neg_log_likelihood="451.044989";taxa="20122_6#185";snp_count="16";
SEQUENCE	GUBBINS	CDS	1954667	1959826	0.000	.	0	node="internal_185->20122_6#185";neg_log_likelihood="379.392393";taxa="20122_6#185";snp_count="19";
SEQUENCE	GUBBINS	CDS	2261698	2262103	0.000	.	0	node="internal_185->20122_6#185";neg_log_likelihood="301.519439";taxa="20122_6#185";snp_count="9";
SEQUENCE	GUBBINS	CDS	517881	519229	0.000	.	0	node="internal_185->20122_6#185";neg_log_likelihood="263.593971";taxa="20122_6#185";snp_count="10";
SEQUENCE	GUBBINS	CDS	1309923	1311091	0.000	.	0	node="internal_185->20122_6#185";neg_log_likelihood="218.436261";taxa="20122_6#185";snp_count="9";
SEQUENCE	GUBBINS	CDS	637341	638660	0.000	.	0	node="internal_185->20122_6#185";neg_log_likelihood="178.079114";taxa="20122_6#185";snp_count="8";
SEQUENCE	GUBBINS	CDS	1432588	1434435	0.000	.	0	node="internal_185->20122_6#185";neg_log_likelihood="141.981632";taxa="20122_6#185";snp_count="7";
SEQUENCE	GUBBINS	CDS	1740757	1754031	0.000	.	0	node="internal_185->internal_186";neg_log_likelihood="1304.426365";taxa=" 19789_1#57 20122_2#29 20122_2#33 20087_2#60 20087_1#30 20087_2#72 20087_1#29 20087_1#31 20087_1#32 20087_1#34 20122_4#36 19944_3#135 20087_2#77 20087_2#83 20087_2#84 20087_2#78 20087_2#70 19944_3#132 20087_1#52 20087_1#53 20122_6#124 20087_1#51 20087_2#61 20122_2#32 20122_2#30 20122_7#49 20122_6#17 20087_1#6 20122_7#54 1978…
SEQUENCE	GUBBINS	CDS	1687326	1694786	0.000	.	0	node="internal_185->internal_186";neg_log_likelihood="1060.780900";taxa=" 19789_1#57 20122_2#29 20122_2#33 20087_2#60 20087_1#30 20087_2#72 20087_1#29 20087_1#31 20087_1#32 20087_1#34 20122_4#36 19944_3#135 20087_2#77 20087_2#83 20087_2#84 20087_2#78 20087_2#70 19944_3#132 20087_1#52 20087_1#53 20122_6#124 20087_1#51 20087_2#61 20122_2#32 20122_2#30 20122_7#49 20122_6#17 20087_1#6 20122_7#54 1978…
SEQUENCE	GUBBINS	CDS	1832412	1849243	0.000	.	0	node="internal_185->internal_186";neg_log_likelihood="860.024708";taxa=" 19789_1#57 20122_2#29 20122_2#33 20087_2#60 20087_1#30 20087_2#72 20087_1#29 20087_1#31 20087_1#32 20087_1#34 20122_4#36 19944_3#135 20087_2#77 20087_2#83 20087_2#84 20087_2#78 20087_2#70 19944_3#132 20087_1#52 20087_1#53 20122_6#124 20087_1#51 20087_2#61 20122_2#32 20122_2#30 20122_7#49 20122_6#17 20087_1#6 20122_7#54 19789…
SEQUENCE	GUBBINS	CDS	2041435	2050762	0.000	.	0	node="internal_185->internal_186";neg_log_likelihood="650.337412";taxa=" 19789_1#57 20122_2#29 20122_2#33 20087_2#60 20087_1#30 20087_2#72 20087_1#29 20087_1#31 20087_1#32 20087_1#34 20122_4#36 19944_3#135 20087_2#77 20087_2#83 20087_2#84 20087_2#78 20087_2#70 19944_3#132 20087_1#52 20087_1#53 20122_6#124 20087_1#51 20087_2#61 20122_2#32 20122_2#30 20122_7#49 20122_6#17 20087_1#6 20122_7#54 19789…
SEQUENCE	GUBBINS	CDS	1309893	1311135	0.000	.	0	node="internal_185->internal_186";neg_log_likelihood="533.800156";taxa=" 19789_1#57 20122_2#29 20122_2#33 20087_2#60 20087_1#30 20087_2#72 20087_1#29 20087_1#31 20087_1#32 20087_1#34 20122_4#36 19944_3#135 20087_2#77 20087_2#83 20087_2#84 20087_2#78 20087_2#70 19944_3#132 20087_1#52 20087_1#53 20122_6#124 20087_1#51 20087_2#61 20122_2#32 20122_2#30 20122_7#49 20122_6#17 20087_1#6 20122_7#54 19789…
SEQUENCE	GUBBINS	CDS	1954488	1961608	0.000	.	0	node="internal_185->internal_186";neg_log_likelihood="468.111594";taxa=" 19789_1#57 20122_2#29 20122_2#33 20087_2#60 20087_1#30 20087_2#72 20087_1#29 20087_1#31 20087_1#32 20087_1#34 20122_4#36 19944_3#135 20087_2#77 20087_2#83 20087_2#84 20087_2#78 20087_2#70 19944_3#132 20087_1#52 20087_1#53 20122_6#124 20087_1#51 20087_2#61 20122_2#32 20122_2#30 20122_7#49 20122_6#17 20087_1#6 20122_7#54 19789…
SEQUENCE	GUBBINS	CDS	922725	925976	0.000	.	0	node="internal_185->internal_186";neg_log_likelihood="378.354744";taxa=" 19789_1#57 20122_2#29 20122_2#33 20087_2#60 20087_1#30 20087_2#72 20087_1#29 20087_1#31 20087_1#32 20087_1#34 20122_4#36 19944_3#135 20087_2#77 20087_2#83 20087_2#84 20087_2#78 20087_2#70 19944_3#132 20087_1#52 20087_1#53 20122_6#124 20087_1#51 20087_2#61 20122_2#32 20122_2#30 20122_7#49 20122_6#17 20087_1#6 20122_7#54 19789…
SEQUENCE	GUBBINS	CDS	2261731	2262725	0.000	.	0	node="internal_185->internal_186";neg_log_likelihood="308.356195";taxa=" 19789_1#57 20122_2#29 20122_2#33 20087_2#60 20087_1#30 20087_2#72 20087_1#29 20087_1#31 20087_1#32 20087_1#34 20122_4#36 19944_3#135 20087_2#77 20087_2#83 20087_2#84 20087_2#78 20087_2#70 19944_3#132 20087_1#52 20087_1#53 20122_6#124 20087_1#51 20087_2#61 20122_2#32 20122_2#30 20122_7#49 20122_6#17 20087_1#6 20122_7#54 19789…
SEQUENCE	GUBBINS	CDS	1432435	1434385	0.000	.	0	node="internal_185->internal_186";neg_log_likelihood="253.246954";taxa=" 19789_1#57 20122_2#29 20122_2#33 20087_2#60 20087_1#30 20087_2#72 20087_1#29 20087_1#31 20087_1#32 20087_1#34 20122_4#36 19944_3#135 20087_2#77 20087_2#83 20087_2#84 20087_2#78 20087_2#70 19944_3#132 20087_1#52 20087_1#53 20122_6#124 20087_1#51 20087_2#61 20122_2#32 20122_2#30 20122_7#49 20122_6#17 20087_1#6 20122_7#54 19789…
SEQUENCE	GUBBINS	CDS	517882	519208	0.000	.	0	node="internal_185->internal_186";neg_log_likelihood="204.894620";taxa=" 19789_1#57 20122_2#29 20122_2#33 20087_2#60 20087_1#30 20087_2#72 20087_1#29 20087_1#31 20087_1#32 20087_1#34 20122_4#36 19944_3#135 20087_2#77 20087_2#83 20087_2#84 20087_2#78 20087_2#70 19944_3#132 20087_1#52 20087_1#53 20122_6#124 20087_1#51 20087_2#61 20122_2#32 20122_2#30 20122_7#49 20122_6#17 20087_1#6 20122_7#54 19789…
SEQUENCE	GUBBINS	CDS	637344	638792	0.000	.	0	node="internal_185->internal_186";neg_log_likelihood="176.059661";taxa=" 19789_1#57 20122_2#29 20122_2#33 20087_2#60 20087_1#30 20087_2#72 20087_1#29 20087_1#31 20087_1#32 20087_1#34 20122_4#36 19944_3#135 20087_2#77 20087_2#83 20087_2#84 20087_2#78 20087_2#70 19944_3#132 20087_1#52 20087_1#53 20122_6#124 20087_1#51 20087_2#61 20122_2#32 20122_2#30 20122_7#49 20122_6#17 20087_1#6 20122_7#54 19789…
SEQUENCE	GUBBINS	CDS	1833135	1836689	0.000	.	0	node="internal_184->20122_3#121";neg_log_likelihood="425.136581";taxa="20122_3#121";snp_count="25";
SEQUENCE	GUBBINS	CDS	496869	498532	0.000	.	0	node="internal_184->20122_3#121";neg_log_likelihood="320.175288";taxa="20122_3#121";snp_count="17";
SEQUENCE	GUBBINS	CDS	1528166	1528493	0.000	.	0	node="internal_184->20122_3#121";neg_log_likelihood="244.111816";taxa="20122_3#121";snp_count="14";
SEQUENCE	GUBBINS	CDS	2079036	2079506	0.000	.	0	node="internal_184->20122_3#121";neg_log_likelihood="203.645771";taxa="20122_3#121";snp_count="6";
SEQUENCE	GUBBINS	CDS	1740757	1754050	0.000	.	0	node="internal_184->internal_185";neg_log_likelihood="1328.816541";taxa=" 20122_6#185 19789_1#57 20122_2#29 20122_2#33 20087_2#60 20087_1#30 20087_2#72 20087_1#29 20087_1#31 20087_1#32 20087_1#34 20122_4#36 19944_3#135 20087_2#77 20087_2#83 20087_2#84 20087_2#78 20087_2#70 19944_3#132 20087_1#52 20087_1#53 20122_6#124 20087_1#51 20087_2#61 20122_2#32 20122_2#30 20122_7#49 20122_6#17 20087_1#6 201…
SEQUENCE	GUBBINS	CDS	1832406	1849228	0.000	.	0	node="internal_184->internal_185";neg_log_likelihood="1072.507687";taxa=" 20122_6#185 19789_1#57 20122_2#29 20122_2#33 20087_2#60 20087_1#30 20087_2#72 20087_1#29 20087_1#31 20087_1#32 20087_1#34 20122_4#36 19944_3#135 20087_2#77 20087_2#83 20087_2#84 20087_2#78 20087_2#70 19944_3#132 20087_1#52 20087_1#53 20122_6#124 20087_1#51 20087_2#61 20122_2#32 20122_2#30 20122_7#49 20122_6#17 20087_1#6 201…
SEQUENCE	GUBBINS	CDS	1687326	1694786	0.000	.	0	node="internal_184->internal_185";neg_log_likelihood="813.833343";taxa=" 20122_6#185 19789_1#57 20122_2#29 20122_2#33 20087_2#60 20087_1#30 20087_2#72 20087_1#29 20087_1#31 20087_1#32 20087_1#34 20122_4#36 19944_3#135 20087_2#77 20087_2#83 20087_2#84 20087_2#78 20087_2#70 19944_3#132 20087_1#52 20087_1#53 20122_6#124 20087_1#51 20087_2#61 20122_2#32 20122_2#30 20122_7#49 20122_6#17 20087_1#6 2012…
SEQUENCE	GUBBINS	CDS	2041556	2050459	0.000	.	0	node="internal_184->internal_185";neg_log_likelihood="647.266796";taxa=" 20122_6#185 19789_1#57 20122_2#29 20122_2#33 20087_2#60 20087_1#30 20087_2#72 20087_1#29 20087_1#31 20087_1#32 20087_1#34 20122_4#36 19944_3#135 20087_2#77 20087_2#83 20087_2#84 20087_2#78 20087_2#70 19944_3#132 20087_1#52 20087_1#53 20122_6#124 20087_1#51 20087_2#61 20122_2#32 20122_2#30 20122_7#49 20122_6#17 20087_1#6 2012…
SEQUENCE	GUBBINS	CDS	1954667	1959826	0.000	.	0	node="internal_184->internal_185";neg_log_likelihood="531.246410";taxa=" 20122_6#185 19789_1#57 20122_2#29 20122_2#33 20087_2#60 20087_1#30 20087_2#72 20087_1#29 20087_1#31 20087_1#32 20087_1#34 20122_4#36 19944_3#135 20087_2#77 20087_2#83 20087_2#84 20087_2#78 20087_2#70 19944_3#132 20087_1#52 20087_1#53 20122_6#124 20087_1#51 20087_2#61 20122_2#32 20122_2#30 20122_7#49 20122_6#17 20087_1#6 2012…
SEQUENCE	GUBBINS	CDS	922725	925976	0.000	.	0	node="internal_184->internal_185";neg_log_likelihood="445.525142";taxa=" 20122_6#185 19789_1#57 20122_2#29 20122_2#33 20087_2#60 20087_1#30 20087_2#72 20087_1#29 20087_1#31 20087_1#32 20087_1#34 20122_4#36 19944_3#135 20087_2#77 20087_2#83 20087_2#84 20087_2#78 20087_2#70 19944_3#132 20087_1#52 20087_1#53 20122_6#124 20087_1#51 20087_2#61 20122_2#32 20122_2#30 20122_7#49 20122_6#17 20087_1#6 2012…
SEQUENCE	GUBBINS	CDS	2261731	2262725	0.000	.	0	node="internal_184->internal_185";neg_log_likelihood="376.647443";taxa=" 20122_6#185 19789_1#57 20122_2#29 20122_2#33 20087_2#60 20087_1#30 20087_2#72 20087_1#29 20087_1#31 20087_1#32 20087_1#34 20122_4#36 19944_3#135 20087_2#77 20087_2#83 20087_2#84 20087_2#78 20087_2#70 19944_3#132 20087_1#52 20087_1#53 20122_6#124 20087_1#51 20087_2#61 20122_2#32 20122_2#30 20122_7#49 20122_6#17 20087_1#6 2012…
SEQUENCE	GUBBINS	CDS	1309923	1311091	0.000	.	0	node="internal_184->internal_185";neg_log_likelihood="330.379385";taxa=" 20122_6#185 19789_1#57 20122_2#29 20122_2#33 20087_2#60 20087_1#30 20087_2#72 20087_1#29 20087_1#31 20087_1#32 20087_1#34 20122_4#36 19944_3#135 20087_2#77 20087_2#83 20087_2#84 20087_2#78 20087_2#70 19944_3#132 20087_1#52 20087_1#53 20122_6#124 20087_1#51 20087_2#61 20122_2#32 20122_2#30 20122_7#49 20122_6#17 20087_1#6 2012…
SEQUENCE	GUBBINS	CDS	1432588	1434459	0.000	.	0	node="internal_184->internal_185";neg_log_likelihood="290.669689";taxa=" 20122_6#185 19789_1#57 20122_2#29 20122_2#33 20087_2#60 20087_1#30 20087_2#72 20087_1#29 20087_1#31 20087_1#32 20087_1#34 20122_4#36 19944_3#135 20087_2#77 20087_2#83 20087_2#84 20087_2#78 20087_2#70 19944_3#132 20087_1#52 20087_1#53 20122_6#124 20087_1#51 20087_2#61 20122_2#32 20122_2#30 20122_7#49 20122_6#17 20087_1#6 2012…
SEQUENCE	GUBBINS	CDS	496959	499409	0.000	.	0	node="internal_184->internal_185";neg_log_likelihood="251.780941";taxa=" 20122_6#185 19789_1#57 20122_2#29 20122_2#33 20087_2#60 20087_1#30 20087_2#72 20087_1#29 20087_1#31 20087_1#32 20087_1#34 20122_4#36 19944_3#135 20087_2#77 20087_2#83 20087_2#84 20087_2#78 20087_2#70 19944_3#132 20087_1#52 20087_1#53 20122_6#124 20087_1#51 20087_2#61 20122_2#32 20122_2#30 20122_7#49 20122_6#17 20087_1#6 2012…
SEQUENCE	GUBBINS	CDS	517882	519208	0.000	.	0	node="internal_184->internal_185";neg_log_likelihood="214.460038";taxa=" 20122_6#185 19789_1#57 20122_2#29 20122_2#33 20087_2#60 20087_1#30 20087_2#72 20087_1#29 20087_1#31 20087_1#32 20087_1#34 20122_4#36 19944_3#135 20087_2#77 20087_2#83 20087_2#84 20087_2#78 20087_2#70 19944_3#132 20087_1#52 20087_1#53 20122_6#124 20087_1#51 20087_2#61 20122_2#32 20122_2#30 20122_7#49 20122_6#17 20087_1#6 2012…
SEQUENCE	GUBBINS	CDS	121085	126861	0.000	.	0	node="internal_184->internal_185";neg_log_likelihood="180.659282";taxa=" 20122_6#185 19789_1#57 20122_2#29 20122_2#33 20087_2#60 20087_1#30 20087_2#72 20087_1#29 20087_1#31 20087_1#32 20087_1#34 20122_4#36 19944_3#135 20087_2#77 20087_2#83 20087_2#84 20087_2#78 20087_2#70 19944_3#132 20087_1#52 20087_1#53 20122_6#124 20087_1#51 20087_2#61 20122_2#32 20122_2#30 20122_7#49 20122_6#17 20087_1#6 2012…
SEQUENCE	GUBBINS	CDS	637344	638792	0.000	.	0	node="internal_184->internal_185";neg_log_likelihood="141.648156";taxa=" 20122_6#185 19789_1#57 20122_2#29 20122_2#33 20087_2#60 20087_1#30 20087_2#72 20087_1#29 20087_1#31 20087_1#32 20087_1#34 20122_4#36 19944_3#135 20087_2#77 20087_2#83 20087_2#84 20087_2#78 20087_2#70 19944_3#132 20087_1#52 20087_1#53 20122_6#124 20087_1#51 20087_2#61 20122_2#32 20122_2#30 20122_7#49 20122_6#17 20087_1#6 2012…
SEQUENCE	GUBBINS	CDS	118587	123984	0.000	.	0	node="internal_183->20122_6#58";neg_log_likelihood="145.260081";taxa="20122_6#58";snp_count="9";
SEQUENCE	GUBBINS	CDS	1528166	1528493	0.000	.	0	node="internal_183->internal_184";neg_log_likelihood="195.772403";taxa=" 20122_3#121 20122_6#185 19789_1#57 20122_2#29 20122_2#33 20087_2#60 20087_1#30 20087_2#72 20087_1#29 20087_1#31 20087_1#32 20087_1#34 20122_4#36 19944_3#135 20087_2#77 20087_2#83 20087_2#84 20087_2#78 20087_2#70 19944_3#132 20087_1#52 20087_1#53 20122_6#124 20087_1#51 20087_2#61 20122_2#32 20122_2#30 20122_7#49 20122_6#17 20…
SEQUENCE	GUBBINS	CDS	118623	122728	0.000	.	0	node="internal_183->internal_184";neg_log_likelihood="150.141685";taxa=" 20122_3#121 20122_6#185 19789_1#57 20122_2#29 20122_2#33 20087_2#60 20087_1#30 20087_2#72 20087_1#29 20087_1#31 20087_1#32 20087_1#34 20122_4#36 19944_3#135 20087_2#77 20087_2#83 20087_2#84 20087_2#78 20087_2#70 19944_3#132 20087_1#52 20087_1#53 20122_6#124 20087_1#51 20087_2#61 20122_2#32 20122_2#30 20122_7#49 20122_6#17 20…
SEQUENCE	GUBBINS	CDS	1829834	1838467	0.000	.	0	node="internal_183->internal_184";neg_log_likelihood="104.589783";taxa=" 20122_3#121 20122_6#185 19789_1#57 20122_2#29 20122_2#33 20087_2#60 20087_1#30 20087_2#72 20087_1#29 20087_1#31 20087_1#32 20087_1#34 20122_4#36 19944_3#135 20087_2#77 20087_2#83 20087_2#84 20087_2#78 20087_2#70 19944_3#132 20087_1#52 20087_1#53 20122_6#124 20087_1#51 20087_2#61 20122_2#32 20122_2#30 20122_7#49 20122_6#17 20…
SEQUENCE	GUBBINS	CDS	1353468	1354398	0.000	.	0	node="internal_360->internal_182";neg_log_likelihood="86.804050";taxa=" 19944_2#47 19944_2#48";snp_count="12";
SEQUENCE	GUBBINS	CDS	455237	455856	0.000	.	0	node="internal_360->internal_182";neg_log_likelihood="21.030409";taxa=" 19944_2#47 19944_2#48";snp_count="10";
SEQUENCE	GUBBINS	CDS	1353546	1354462	0.000	.	0	node="internal_359->internal_360";neg_log_likelihood="48.699134";taxa=" 19944_2#50 19944_2#47 19944_2#48";snp_count="11";
SEQUENCE	GUBBINS	CDS	876288	892291	0.000	.	0	node="internal_358->19944_2#49";neg_log_likelihood="835.552915";taxa="19944_2#49";snp_count="177";
SEQUENCE	GUBBINS	CDS	1822043	1824108	0.000	.	0	node="internal_358->19944_2#49";neg_log_likelihood="391.839881";taxa="19944_2#49";snp_count="32";
SEQUENCE	GUBBINS	CDS	2078519	2078759	0.000	.	0	node="internal_358->19944_2#49";neg_log_likelihood="307.650263";taxa="19944_2#49";snp_count="7";
SEQUENCE	GUBBINS	CDS	1802249	1803521	0.000	.	0	node="internal_358->19944_2#49";neg_log_likelihood="282.523342";taxa="19944_2#49";snp_count="6";
SEQUENCE	GUBBINS	CDS	494541	501786	0.000	.	0	node="internal_357->internal_358";neg_log_likelihood="624.028846";taxa=" 19944_2#49 19944_2#50 19944_2#47 19944_2#48 19944_2#54";snp_count="76";
SEQUENCE	GUBBINS	CDS	814291	815314	0.000	.	0	node="internal_357->internal_358";neg_log_likelihood="396.797302";taxa=" 19944_2#49 19944_2#50 19944_2#47 19944_2#48 19944_2#54";snp_count="22";
SEQUENCE	GUBBINS	CDS	1802577	1802894	0.000	.	0	node="internal_357->internal_358";neg_log_likelihood="324.422867";taxa=" 19944_2#49 19944_2#50 19944_2#47 19944_2#48 19944_2#54";snp_count="11";
SEQUENCE	GUBBINS	CDS	1510680	1513941	0.000	.	0	node="internal_356->19789_1#58";neg_log_likelihood="297.872044";taxa="19789_1#58";snp_count="62";
SEQUENCE	GUBBINS	CDS	496729	498220	0.000	.	0	node="internal_356->19789_1#58";neg_log_likelihood="133.732002";taxa="19789_1#58";snp_count="12";
SEQUENCE	GUBBINS	CDS	232841	233233	0.000	.	0	node="internal_356->19789_1#58";neg_log_likelihood="82.699902";taxa="19789_1#58";snp_count="8";
SEQUENCE	GUBBINS	CDS	1802578	1802688	0.000	.	0	node="internal_356->19789_1#58";neg_log_likelihood="51.895687";taxa="19789_1#58";snp_count="4";
SEQUENCE	GUBBINS	CDS	496959	500010	0.000	.	0	node="internal_356->internal_357";neg_log_likelihood="56.421429";taxa=" 19944_2#49 19944_2#50 19944_2#47 19944_2#48 19944_2#54 20122_2#98";snp_count="13";
SEQUENCE	GUBBINS	CDS	2018448	2028475	0.000	.	0	node="internal_355->internal_356";neg_log_likelihood="908.739899";taxa=" 19789_1#58 19944_2#49 19944_2#50 19944_2#47 19944_2#48 19944_2#54 20122_2#98";snp_count="82";
SEQUENCE	GUBBINS	CDS	492337	499118	0.000	.	0	node="internal_355->internal_356";neg_log_likelihood="575.635747";taxa=" 19789_1#58 19944_2#49 19944_2#50 19944_2#47 19944_2#48 19944_2#54 20122_2#98";snp_count="67";
SEQUENCE	GUBBINS	CDS	997463	1000164	0.000	.	0	node="internal_355->internal_356";neg_log_likelihood="331.293645";taxa=" 19789_1#58 19944_2#49 19944_2#50 19944_2#47 19944_2#48 19944_2#54 20122_2#98";snp_count="38";
SEQUENCE	GUBBINS	CDS	1928678	1928753	0.000	.	0	node="internal_355->internal_356";neg_log_likelihood="229.462358";taxa=" 19789_1#58 19944_2#49 19944_2#50 19944_2#47 19944_2#48 19944_2#54 20122_2#98";snp_count="6";
SEQUENCE	GUBBINS	CDS	2261529	2261642	0.000	.	0	node="internal_355->internal_356";neg_log_likelihood="201.444593";taxa=" 19789_1#58 19944_2#49 19944_2#50 19944_2#47 19944_2#48 19944_2#54 20122_2#98";snp_count="6";
SEQUENCE	GUBBINS	CDS	639860	639889	0.000	.	0	node="internal_355->internal_356";neg_log_likelihood="174.173018";taxa=" 19789_1#58 19944_2#49 19944_2#50 19944_2#47 19944_2#48 19944_2#54 20122_2#98";snp_count="5";
SEQUENCE	GUBBINS	CDS	262201	262480	0.000	.	0	node="internal_355->internal_356";neg_log_likelihood="153.784823";taxa=" 19789_1#58 19944_2#49 19944_2#50 19944_2#47 19944_2#48 19944_2#54 20122_2#98";snp_count="5";
SEQUENCE	GUBBINS	CDS	1802578	1802688	0.000	.	0	node="internal_354->internal_355";neg_log_likelihood="154.845138";taxa=" 19789_1#58 19944_2#49 19944_2#50 19944_2#47 19944_2#48 19944_2#54 20122_2#98 20122_6#53";snp_count="7";
SEQUENCE	GUBBINS	CDS	262201	262480	0.000	.	0	node="internal_354->internal_355";neg_log_likelihood="129.024500";taxa=" 19789_1#58 19944_2#49 19944_2#50 19944_2#47 19944_2#48 19944_2#54 20122_2#98 20122_6#53";snp_count="5";
SEQUENCE	GUBBINS	CDS	497713	498460	0.000	.	0	node="internal_ROOT->internal_183";neg_log_likelihood="305.764933";taxa=" 20122_6#58 20122_3#121 20122_6#185 19789_1#57 20122_2#29 20122_2#33 20087_2#60 20087_1#30 20087_2#72 20087_1#29 20087_1#31 20087_1#32 20087_1#34 20122_4#36 19944_3#135 20087_2#77 20087_2#83 20087_2#84 20087_2#78 20087_2#70 19944_3#132 20087_1#52 20087_1#53 20122_6#124 20087_1#51 20087_2#61 20122_2#32 20122_2#30 20122_7#49 2…
SEQUENCE	GUBBINS	CDS	2026717	2028562	0.000	.	0	node="internal_ROOT->internal_183";neg_log_likelihood="263.211151";taxa=" 20122_6#58 20122_3#121 20122_6#185 19789_1#57 20122_2#29 20122_2#33 20087_2#60 20087_1#30 20087_2#72 20087_1#29 20087_1#31 20087_1#32 20087_1#34 20122_4#36 19944_3#135 20087_2#77 20087_2#83 20087_2#84 20087_2#78 20087_2#70 19944_3#132 20087_1#52 20087_1#53 20122_6#124 20087_1#51 20087_2#61 20122_2#32 20122_2#30 20122_7#49 2…
SEQUENCE	GUBBINS	CDS	1528187	1528640	0.000	.	0	node="internal_ROOT->internal_183";neg_log_likelihood="221.625375";taxa=" 20122_6#58 20122_3#121 20122_6#185 19789_1#57 20122_2#29 20122_2#33 20087_2#60 20087_1#30 20087_2#72 20087_1#29 20087_1#31 20087_1#32 20087_1#34 20122_4#36 19944_3#135 20087_2#77 20087_2#83 20087_2#84 20087_2#78 20087_2#70 19944_3#132 20087_1#52 20087_1#53 20122_6#124 20087_1#51 20087_2#61 20122_2#32 20122_2#30 20122_7#49 2…
SEQUENCE	GUBBINS	CDS	1802578	1802894	0.000	.	0	node="internal_ROOT->internal_183";neg_log_likelihood="193.142395";taxa=" 20122_6#58 20122_3#121 20122_6#185 19789_1#57 20122_2#29 20122_2#33 20087_2#60 20087_1#30 20087_2#72 20087_1#29 20087_1#31 20087_1#32 20087_1#34 20122_4#36 19944_3#135 20087_2#77 20087_2#83 20087_2#84 20087_2#78 20087_2#70 19944_3#132 20087_1#52 20087_1#53 20122_6#124 20087_1#51 20087_2#61 20122_2#32 20122_2#30 20122_7#49 2…
SEQUENCE	GUBBINS	CDS	119300	126861	0.000	.	0	node="internal_ROOT->internal_183";neg_log_likelihood="170.941378";taxa=" 20122_6#58 20122_3#121 20122_6#185 19789_1#57 20122_2#29 20122_2#33 20087_2#60 20087_1#30 20087_2#72 20087_1#29 20087_1#31 20087_1#32 20087_1#34 20122_4#36 19944_3#135 20087_2#77 20087_2#83 20087_2#84 20087_2#78 20087_2#70 19944_3#132 20087_1#52 20087_1#53 20122_6#124 20087_1#51 20087_2#61 20122_2#32 20122_2#30 20122_7#49 2…
SEQUENCE	GUBBINS	CDS	1753235	1753247	0.000	.	0	node="internal_ROOT->internal_353";neg_log_likelihood="128.069397";taxa=" 20122_6#54 19789_1#58 19944_2#49 19944_2#50 19944_2#47 19944_2#48 19944_2#54 20122_2#98 20122_6#53 20122_2#96";snp_count="5";
SEQUENCE	GUBBINS	CDS	498206	500727	0.000	.	0	node="internal_ROOT->internal_353";neg_log_likelihood="107.344314";taxa=" 20122_6#54 19789_1#58 19944_2#49 19944_2#50 19944_2#47 19944_2#48 19944_2#54 20122_2#98 20122_6#53 20122_2#96";snp_count="7";
