# Supplementary material for: The effect of recombination on the evolution of a population of Neisseria meningitidis
Source: Genome Res. 2021 Jul;31(7):1258–68. doi: 10.1101/gr.264465.120 (PMC8256868; doi:10.1101/gr.264465.120)
Supplement: Supplemental Material [file supp_gr.264465.120_Supplementary_Code_S1.zip › Supplementary_Code_S1/mm2bam_gap_cl5.per_branch_statistics.csv]

Node	Total SNPs	Num of SNPs inside recombinations	Num of SNPs outside recombinations	Num of Recombination Blocks	Bases in Recombinations	r/m	rho/theta	Genome Length	Bases in Clonal Frame
cluster5_reference	1	0	1	0	24684	0.000000	0.000000	2270111	2245419
20122_2#67	0	0	0	0	44605	0.000000	0.000000	2248799	2204180
19944_3#122	2	0	2	0	44345	0.000000	0.000000	2241754	2197397
19944_2#20	0	0	0	0	44345	0.000000	0.000000	2242423	2198066
19944_2#30	0	0	0	0	44345	0.000000	0.000000	2243069	2198712
20122_6#32	3	0	3	0	27999	0.000000	0.000000	2239225	2211218
20019_4#131	0	0	0	0	44345	0.000000	0.000000	2241949	2197592
20019_4#107	0	0	0	0	44345	0.000000	0.000000	2241613	2197256
19944_3#140	0	0	0	0	44345	0.000000	0.000000	2242337	2197980
20122_6#11	224	213	11	4	284447	19.363636	0.363636	2218047	1950084
20019_4#116	0	0	0	0	44345	0.000000	0.000000	2241254	2196897
20019_4#129	0	0	0	0	44345	0.000000	0.000000	2242138	2197781
20087_1#19	700	668	32	27	436804	20.875000	0.843750	2195407	1780920
19789_1#184	106	75	31	3	281477	2.419355	0.096774	2213682	1946197
20122_6#12	0	0	0	0	16809	0.000000	0.000000	2248472	2231659
20019_4#104	0	0	0	0	44345	0.000000	0.000000	2238472	2194115
20122_6#100	343	317	26	6	47035	12.192307	0.230769	2252258	2229749
20122_6#20	0	0	0	0	28948	0.000000	0.000000	2239112	2210153
19789_1#63	0	0	0	0	27142	0.000000	0.000000	2243911	2216760
19944_2#52	3	0	3	0	31860	0.000000	0.000000	2232273	2200401
19944_3#142	0	0	0	0	44345	0.000000	0.000000	2242413	2198056
20087_1#5	0	0	0	0	282275	0.000000	0.000000	2206001	1939730
20122_7#178	0	0	0	0	44345	0.000000	0.000000	2243518	2199161
20122_6#10	0	0	0	0	277532	0.000000	0.000000	2216359	1948463
20122_2#75	211	185	26	7	35767	7.115385	0.269231	2249992	2215196
20019_4#97	0	0	0	0	44345	0.000000	0.000000	2242125	2197768
20087_2#95	0	0	0	0	19895	0.000000	0.000000	2247897	2227997
20122_7#37	227	201	26	3	30502	7.730769	0.115385	2251174	2227773
20087_2#81	0	0	0	0	19895	0.000000	0.000000	2248122	2228222
20019_4#128	0	0	0	0	44345	0.000000	0.000000	2242658	2198301
20087_1#81	0	0	0	0	23712	0.000000	0.000000	2253399	2229681
20122_5#168	532	495	37	12	96237	13.378378	0.324324	2234615	2190258
19944_2#42	43	37	6	1	29738	6.166667	0.166667	2238820	2210813
19944_2#55	0	0	0	0	44345	0.000000	0.000000	2242988	2198631
20122_2#69	0	0	0	0	24684	0.000000	0.000000	2257089	2232397
19944_3#155	0	0	0	0	44345	0.000000	0.000000	2242575	2198218
20122_2#70	55	35	20	1	24986	1.750000	0.050000	2253752	2231243
20087_1#85	1	0	1	0	23712	0.000000	0.000000	2252677	2228959
20122_3#130	33	14	19	1	277532	0.736842	0.052632	2213422	1944896
19944_3#159	0	0	0	0	44345	0.000000	0.000000	2241185	2196828
19944_2#11	0	0	0	0	44345	0.000000	0.000000	2242256	2197899
20122_6#19	2	0	2	0	28948	0.000000	0.000000	2238953	2209994
19944_3#150	1	0	1	0	44345	0.000000	0.000000	2239828	2195471
20019_4#134	0	0	0	0	44345	0.000000	0.000000	2242131	2197774
20122_7#34	30	11	19	1	22504	0.578947	0.052632	2252970	2230461
20019_4#120	0	0	0	0	44345	0.000000	0.000000	2241844	2197487
19944_3#157	1	0	1	0	44345	0.000000	0.000000	2240681	2196324
20019_4#136	0	0	0	0	44345	0.000000	0.000000	2242328	2197971
19789_1#41	0	0	0	0	30514	0.000000	0.000000	2242208	2211684
20122_7#31	0	0	0	0	23609	0.000000	0.000000	2241030	2217416
20087_1#90	0	0	0	0	19895	0.000000	0.000000	2247722	2227822
19944_3#151	0	0	0	0	44345	0.000000	0.000000	2241422	2197065
19944_2#67	0	0	0	0	44345	0.000000	0.000000	2242965	2198608
19944_2#8	11	9	2	1	29631	4.500000	0.500000	2244190	2217039
19944_3#143	1	0	1	0	44345	0.000000	0.000000	2240261	2195904
20087_1#91	0	0	0	0	19895	0.000000	0.000000	2247973	2228073
20122_3#163	266	235	31	11	37694	7.580645	0.354839	2244798	2224993
20122_6#99	12	8	4	1	44605	2.000000	0.250000	2247892	2203273
20019_4#127	0	0	0	0	44345	0.000000	0.000000	2242111	2197754
19944_3#137	0	0	0	0	44345	0.000000	0.000000	2242336	2197979
20122_6#55	51	27	24	1	22504	1.125000	0.041667	2252049	2229540
20087_2#96	0	0	0	0	19895	0.000000	0.000000	2245684	2225784
19944_3#163	0	0	0	0	44345	0.000000	0.000000	2242793	2198436
19944_2#66	5	5	0	1	31860	0.000000	0.000000	2232837	2200965
20019_4#130	1	0	1	0	44345	0.000000	0.000000	2241612	2197255
19944_3#126	0	0	0	0	44345	0.000000	0.000000	2241983	2197626
20122_7#35	0	0	0	0	22504	0.000000	0.000000	2252287	2229778
20122_3#110	459	430	29	9	308709	14.827586	0.310345	2213343	1947615
20122_6#28	0	0	0	0	36943	0.000000	0.000000	2248385	2211432
20019_4#110	0	0	0	0	44345	0.000000	0.000000	2243181	2198824
20122_6#27	68	52	16	1	25319	3.250000	0.062500	2254124	2231615
20122_2#74	4	0	4	0	24740	0.000000	0.000000	2252037	2227291
19789_1#154	418	356	62	10	52879	5.741935	0.161290	2238302	2214688
20122_3#108	903	738	165	17	331541	4.472727	0.103030	2212835	1941691
20122_3#1	836	796	40	27	430990	19.900000	0.675000	2204852	1789905
20122_2#78	0	0	0	0	22698	0.000000	0.000000	2250150	2227446
20122_7#9	46	42	4	2	277532	10.500000	0.500000	2221626	1953371
20122_2#15	30	15	15	2	276356	1.000000	0.133333	2221033	1954964
20019_4#123	0	0	0	0	44345	0.000000	0.000000	2242008	2197651
19944_3#148	0	0	0	0	44345	0.000000	0.000000	2242008	2197651
19944_3#128	1	0	1	0	44345	0.000000	0.000000	2242294	2197937
19944_2#25	0	0	0	0	44345	0.000000	0.000000	2242784	2198427
19944_3#152	0	0	0	0	44345	0.000000	0.000000	2242290	2197933
19944_3#154	0	0	0	0	44345	0.000000	0.000000	2241846	2197489
20122_7#38	0	0	0	0	22504	0.000000	0.000000	2253633	2231124
19944_2#15	0	0	0	0	44345	0.000000	0.000000	2242734	2198377
20122_7#33	0	0	0	0	29006	0.000000	0.000000	2251499	2222483
20087_1#56	13	5	8	1	28979	0.625000	0.125000	2229391	2200432
19944_3#144	1	0	1	0	44345	0.000000	0.000000	2242073	2197716
20122_7#36	0	0	0	0	23393	0.000000	0.000000	2254015	2230614
20019_4#126	1	0	1	0	44345	0.000000	0.000000	2239663	2195306
20019_4#132	0	0	0	0	44345	0.000000	0.000000	2240326	2195969
20122_2#73	52	47	5	2	24684	9.400000	0.400000	2253370	2228678
20087_1#188	1769	1728	41	39	199730	42.146343	0.951219	2220598	2190074
19944_2#31	0	0	0	0	44345	0.000000	0.000000	2242060	2197703
20122_2#66	0	0	0	0	22698	0.000000	0.000000	2250470	2227766
20122_7#40	250	229	21	7	32445	10.904762	0.333333	2248646	2226137
19944_2#16	0	0	0	0	44345	0.000000	0.000000	2243037	2198680
20122_2#71	44	0	44	0	36943	0.000000	0.000000	2249039	2212086
20122_6#29	0	0	0	0	22516	0.000000	0.000000	2253458	2230936
19789_1#25	0	0	0	0	28948	0.000000	0.000000	2230443	2201484
19789_1#1	0	0	0	0	277532	0.000000	0.000000	2208037	1945589
20122_2#79	0	0	0	0	26351	0.000000	0.000000	2251446	2225087
20122_3#165	21	0	21	0	22698	0.000000	0.000000	2251079	2228375
20019_4#133	0	0	0	0	44345	0.000000	0.000000	2242035	2197678
20019_4#114	0	0	0	0	44345	0.000000	0.000000	2241148	2196791
19944_3#102	9	0	9	0	277532	0.000000	0.000000	2215124	1947782
20122_6#21	1	0	1	0	28948	0.000000	0.000000	2238494	2209535
19944_2#27	0	0	0	0	44345	0.000000	0.000000	2242148	2197791
19789_2#16	100	83	17	6	52285	4.882353	0.352941	2241656	2197509
19944_2#28	0	0	0	0	44345	0.000000	0.000000	2242615	2198258
20122_6#180	0	0	0	0	276356	0.000000	0.000000	2224783	1957528
20019_4#122	1	0	1	0	44345	0.000000	0.000000	2239865	2195508
20019_4#125	0	0	0	0	44345	0.000000	0.000000	2241963	2197606
20087_2#98	0	0	0	0	19895	0.000000	0.000000	2246073	2226173
19789_1#44	1	0	1	0	27999	0.000000	0.000000	2239184	2211177
20087_1#93	12	0	12	0	19895	0.000000	0.000000	2250327	2230427
20122_3#159	9	0	9	0	24740	0.000000	0.000000	2252271	2227525
20122_2#39	0	0	0	0	28948	0.000000	0.000000	2238375	2209416
19789_1#15	0	0	0	0	276356	0.000000	0.000000	2219606	1953065
20087_1#79	1	0	1	0	23712	0.000000	0.000000	2252813	2229095
20122_7#30	164	134	30	5	28902	4.466667	0.166667	2250248	2227739
20087_1#92	2	0	2	0	19895	0.000000	0.000000	2249383	2229483
19944_3#146	0	0	0	0	44345	0.000000	0.000000	2242244	2197887
19944_2#14	0	0	0	0	44345	0.000000	0.000000	2242598	2198241
19944_3#136	0	0	0	0	44345	0.000000	0.000000	2242419	2198062
19789_1#27	5	0	5	0	28948	0.000000	0.000000	2237223	2208264
20122_3#162	0	0	0	0	23803	0.000000	0.000000	2253358	2229549
20019_4#124	0	0	0	0	44345	0.000000	0.000000	2241439	2197082
20122_3#161	0	0	0	0	23803	0.000000	0.000000	2252934	2229125
20087_1#66	149	127	22	8	35096	5.772727	0.363636	2239080	2204496
20122_7#61	0	0	0	0	27142	0.000000	0.000000	2243630	2216479
19944_2#17	0	0	0	0	44345	0.000000	0.000000	2241841	2197484
20122_7#12	0	0	0	0	27142	0.000000	0.000000	2241555	2214404
20122_7#44	58	39	19	2	26955	2.052632	0.105263	2250082	2227573
20019_4#121	0	0	0	0	44345	0.000000	0.000000	2241341	2196984
internal_139	503	477	26	12	31860	18.346153	0.461538	2234341	2229394
internal_144	16	0	16	0	27142	0.000000	0.000000	2244918	2217767
internal_146	33	24	9	3	30514	2.666667	0.333333	2246406	2219255
internal_148	4	0	4	0	27142	0.000000	0.000000	2245983	2218832
internal_153	0	0	0	0	28948	0.000000	0.000000	2240005	2211046
internal_152	0	0	0	0	28948	0.000000	0.000000	2240800	2211841
internal_151	1	0	1	0	28948	0.000000	0.000000	2241413	2212454
internal_154	2	0	2	0	28948	0.000000	0.000000	2231597	2202638
internal_150	0	0	0	0	28948	0.000000	0.000000	2241947	2212988
internal_149	57	39	18	3	28948	2.166667	0.166667	2242203	2215052
internal_147	9	0	9	0	27142	0.000000	0.000000	2248209	2221058
internal_145	0	0	0	0	27142	0.000000	0.000000	2249115	2221964
internal_143	92	73	19	5	27142	3.842105	0.263158	2249578	2225964
internal_201	0	0	0	0	44345	0.000000	0.000000	2243881	2199524
internal_200	0	0	0	0	44345	0.000000	0.000000	2244555	2200198
internal_204	0	0	0	0	44345	0.000000	0.000000	2243187	2198830
internal_203	0	0	0	0	44345	0.000000	0.000000	2244005	2199648
internal_205	0	0	0	0	44345	0.000000	0.000000	2243580	2199223
internal_202	0	0	0	0	44345	0.000000	0.000000	2244928	2200571
internal_199	0	0	0	0	44345	0.000000	0.000000	2246041	2201684
internal_198	0	0	0	0	44345	0.000000	0.000000	2246166	2201809
internal_197	0	0	0	0	44345	0.000000	0.000000	2246389	2202032
internal_196	1	0	1	0	44345	0.000000	0.000000	2246549	2202192
internal_207	0	0	0	0	44345	0.000000	0.000000	2243987	2199630
internal_206	0	0	0	0	44345	0.000000	0.000000	2244858	2200501
internal_195	1	0	1	0	44345	0.000000	0.000000	2246898	2202541
internal_211	1	0	1	0	44345	0.000000	0.000000	2244691	2200334
internal_210	0	0	0	0	44345	0.000000	0.000000	2245385	2201028
internal_209	0	0	0	0	44345	0.000000	0.000000	2245944	2201587
internal_208	0	0	0	0	44345	0.000000	0.000000	2246141	2201784
internal_194	0	0	0	0	44345	0.000000	0.000000	2247591	2203234
internal_193	0	0	0	0	44345	0.000000	0.000000	2247632	2203275
internal_192	0	0	0	0	44345	0.000000	0.000000	2247663	2203306
internal_191	0	0	0	0	44345	0.000000	0.000000	2247716	2203359
internal_190	0	0	0	0	44345	0.000000	0.000000	2247734	2203377
internal_189	0	0	0	0	44345	0.000000	0.000000	2247741	2203384
internal_188	0	0	0	0	44345	0.000000	0.000000	2247823	2203466
internal_187	0	0	0	0	44345	0.000000	0.000000	2247835	2203478
internal_186	0	0	0	0	44345	0.000000	0.000000	2247901	2203544
internal_185	0	0	0	0	44345	0.000000	0.000000	2247959	2203602
internal_184	0	0	0	0	44345	0.000000	0.000000	2247968	2203611
internal_183	0	0	0	0	44345	0.000000	0.000000	2248016	2203659
internal_182	0	0	0	0	44345	0.000000	0.000000	2248025	2203668
internal_181	0	0	0	0	44345	0.000000	0.000000	2248066	2203709
internal_180	0	0	0	0	44345	0.000000	0.000000	2248089	2203732
internal_179	0	0	0	0	44345	0.000000	0.000000	2248101	2203744
internal_178	0	0	0	0	44345	0.000000	0.000000	2248110	2203753
internal_177	0	0	0	0	44345	0.000000	0.000000	2248119	2203762
internal_176	0	0	0	0	44345	0.000000	0.000000	2248124	2203767
internal_175	0	0	0	0	44345	0.000000	0.000000	2248154	2203797
internal_174	0	0	0	0	44345	0.000000	0.000000	2248165	2203808
internal_173	0	0	0	0	44345	0.000000	0.000000	2248173	2203816
internal_172	0	0	0	0	44345	0.000000	0.000000	2248176	2203819
internal_171	0	0	0	0	44345	0.000000	0.000000	2248187	2203830
internal_170	0	0	0	0	44345	0.000000	0.000000	2248188	2203831
internal_169	0	0	0	0	44345	0.000000	0.000000	2248229	2203872
internal_168	0	0	0	0	44345	0.000000	0.000000	2248236	2203879
internal_167	0	0	0	0	44345	0.000000	0.000000	2248243	2203886
internal_166	0	0	0	0	44345	0.000000	0.000000	2248376	2204019
internal_165	0	0	0	0	44345	0.000000	0.000000	2248379	2204022
internal_164	0	0	0	0	44345	0.000000	0.000000	2248379	2204022
internal_163	0	0	0	0	44345	0.000000	0.000000	2248379	2204022
internal_162	0	0	0	0	44345	0.000000	0.000000	2248391	2204034
internal_161	0	0	0	0	44345	0.000000	0.000000	2248396	2204039
internal_160	0	0	0	0	44345	0.000000	0.000000	2248398	2204041
internal_159	1	0	1	0	44345	0.000000	0.000000	2248408	2204051
internal_158	0	0	0	0	44345	0.000000	0.000000	2248434	2204077
internal_157	35	19	16	1	44345	1.187500	0.062500	2249361	2205214
internal_156	271	242	29	7	44135	8.344828	0.241379	2249552	2225938
internal_155	18	0	18	0	23609	0.000000	0.000000	2251866	2228252
internal_142	18	11	7	1	23609	1.571429	0.142857	2252941	2229327
internal_141	136	104	32	5	23609	3.250000	0.156250	2254064	2249117
internal_214	3	0	3	0	27999	0.000000	0.000000	2240787	2212780
internal_213	187	159	28	4	27999	5.678571	0.142857	2241544	2222061
internal_219	5	0	5	0	19895	0.000000	0.000000	2248930	2229030
internal_223	1	0	1	0	19895	0.000000	0.000000	2248883	2228983
internal_222	0	0	0	0	19895	0.000000	0.000000	2249529	2229629
internal_221	1	0	1	0	19895	0.000000	0.000000	2249722	2229822
internal_220	0	0	0	0	19895	0.000000	0.000000	2251430	2231530
internal_218	0	0	0	0	19895	0.000000	0.000000	2251857	2231957
internal_217	4	0	4	0	19895	0.000000	0.000000	2253154	2233254
internal_226	216	176	40	8	35048	4.400000	0.200000	2253277	2230768
internal_232	422	382	40	10	44605	9.550000	0.250000	2250560	2221544
internal_231	176	158	18	6	29006	8.777778	0.333333	2256630	2234121
internal_230	8	6	2	1	22504	3.000000	0.500000	2257109	2234600
internal_229	19	12	7	1	22504	1.714286	0.142857	2257403	2234894
internal_228	25	19	6	1	22504	3.166667	0.166667	2257466	2234957
internal_236	303	124	179	5	36943	0.692737	0.027933	2249840	2223481
internal_235	129	112	17	4	26351	6.588235	0.235294	2255854	2233345
internal_241	34	15	19	2	23393	0.789474	0.105263	2256220	2233698
internal_240	29	11	18	2	22516	0.611111	0.111111	2256763	2234254
internal_243	19	6	13	1	23803	0.461538	0.076923	2253874	2231365
internal_245	27	6	21	1	24740	0.285714	0.047619	2252917	2230408
internal_251	0	0	0	0	23712	0.000000	0.000000	2253829	2230111
internal_250	38	19	19	1	23712	1.000000	0.052632	2254102	2231593
internal_249	4	0	4	0	22504	0.000000	0.000000	2255149	2232640
internal_248	11	0	11	0	22504	0.000000	0.000000	2255415	2232906
internal_253	27	6	21	1	22698	0.285714	0.047619	2251086	2228382
internal_252	35	6	29	1	22698	0.206897	0.034483	2254560	2232051
internal_247	5	0	5	0	22504	0.000000	0.000000	2257037	2234528
internal_256	0	0	0	0	24684	0.000000	0.000000	2270117	2245425
internal_255	61	38	23	4	24684	1.652174	0.173913	2270125	2247616
internal_254	17	0	17	0	22504	0.000000	0.000000	2270132	2247623
internal_246	3	0	3	0	22504	0.000000	0.000000	2270141	2247632
internal_244	4	0	4	0	22504	0.000000	0.000000	2270141	2247632
internal_242	4	0	4	0	22504	0.000000	0.000000	2270148	2247639
internal_239	4	0	4	0	22504	0.000000	0.000000	2270149	2247640
internal_238	1	0	1	0	22504	0.000000	0.000000	2270149	2247640
internal_237	8	6	2	1	22504	3.000000	0.500000	2270150	2247641
internal_234	13	11	2	1	22504	5.500000	0.500000	2270160	2247651
internal_233	11	9	2	1	22504	4.500000	0.500000	2270160	2247651
internal_227	15	10	5	1	22504	2.000000	0.200000	2270189	2247680
internal_225	16	14	2	1	22504	7.000000	0.500000	2270202	2247693
internal_224	138	114	24	2	22504	4.750000	0.083333	2270202	2250302
internal_216	39	21	18	2	19895	1.166667	0.111111	2270202	2250397
internal_215	78	67	11	3	19800	6.090909	0.272727	2270205	2250722
internal_212	103	90	13	5	19478	6.923077	0.384615	2270211	2265264
internal_140	18	7	11	1	4946	0.636364	0.090909	2270233	2265286
internal_138	65	48	17	1	4946	2.823529	0.058824	2270240	2270240
internal_259	1593	1513	80	35	429767	18.912500	0.437500	2221677	1954421
internal_262	7	5	2	1	276356	2.500000	0.500000	2227972	1960136
internal_263	21	0	21	0	276356	0.000000	0.000000	2225098	1957592
internal_261	28	11	17	2	276356	0.647059	0.117647	2230279	1962652
internal_269	30	7	23	1	277532	0.304348	0.043478	2221227	1953359
internal_270	6	0	6	0	277532	0.000000	0.000000	2223918	1955026
internal_268	6	0	6	0	277532	0.000000	0.000000	2228272	1959015
internal_267	11	5	6	1	277532	0.833333	0.166667	2229606	1960117
internal_266	26	14	12	2	277532	1.166667	0.166667	2230405	1960690
internal_265	39	34	5	3	277532	6.800000	0.600000	2231318	1962146
internal_137	178	141	37	6	282275	3.810811	0.162162	2228153	1960319
internal_264	102	82	20	4	276608	4.100000	0.200000	2234774	1966291
internal_260	18	0	18	0	275495	0.000000	0.000000	2236680	1967575
internal_258	2990	2871	119	45	275495	24.126051	0.378151	2240663	2223850
internal_257	142	115	27	4	16809	4.259259	0.148148	2255966	2255966
internal_ROOT	0	0	0	0	0	0.000000	0.000000	2270311	2270311
