# Supplementary material for: The effect of recombination on the evolution of a population of Neisseria meningitidis
Source: Genome Res. 2021 Jul;31(7):1258–68. doi: 10.1101/gr.264465.120 (PMC8256868; doi:10.1101/gr.264465.120)
Supplement: Supplemental Material [file supp_gr.264465.120_Supplementary_Code_S1.zip › Supplementary_Code_S1/mm2bam_gap_cl5.recombination_predictions.gff]

##gff-version 3
##sequence-region SEQUENCE 1 2270311
SEQUENCE	GUBBINS	CDS	436176	437037	0.000	.	0	node="internal_139->19944_2#66";neg_log_likelihood="17.657900";taxa="19944_2#66";snp_count="5";
SEQUENCE	GUBBINS	CDS	774485	794872	0.000	.	0	node="internal_146->20087_1#188";neg_log_likelihood="6015.357722";taxa="20087_1#188";snp_count="257";
SEQUENCE	GUBBINS	CDS	1354120	1362288	0.000	.	0	node="internal_146->20087_1#188";neg_log_likelihood="5326.691899";taxa="20087_1#188";snp_count="120";
SEQUENCE	GUBBINS	CDS	1307108	1315307	0.000	.	0	node="internal_146->20087_1#188";neg_log_likelihood="4973.884584";taxa="20087_1#188";snp_count="91";
SEQUENCE	GUBBINS	CDS	1729291	1738015	0.000	.	0	node="internal_146->20087_1#188";neg_log_likelihood="4680.320833";taxa="20087_1#188";snp_count="92";
SEQUENCE	GUBBINS	CDS	231011	239503	0.000	.	0	node="internal_146->20087_1#188";neg_log_likelihood="4388.275575";taxa="20087_1#188";snp_count="86";
SEQUENCE	GUBBINS	CDS	2050141	2053847	0.000	.	0	node="internal_146->20087_1#188";neg_log_likelihood="4109.422128";taxa="20087_1#188";snp_count="63";
SEQUENCE	GUBBINS	CDS	1635435	1640935	0.000	.	0	node="internal_146->20087_1#188";neg_log_likelihood="3911.021250";taxa="20087_1#188";snp_count="61";
SEQUENCE	GUBBINS	CDS	1027350	1031315	0.000	.	0	node="internal_146->20087_1#188";neg_log_likelihood="3711.498596";taxa="20087_1#188";snp_count="53";
SEQUENCE	GUBBINS	CDS	442290	445679	0.000	.	0	node="internal_146->20087_1#188";neg_log_likelihood="3534.212559";taxa="20087_1#188";snp_count="48";
SEQUENCE	GUBBINS	CDS	941560	948698	0.000	.	0	node="internal_146->20087_1#188";neg_log_likelihood="3374.369386";taxa="20087_1#188";snp_count="58";
SEQUENCE	GUBBINS	CDS	39808	50036	0.000	.	0	node="internal_146->20087_1#188";neg_log_likelihood="3177.160843";taxa="20087_1#188";snp_count="63";
SEQUENCE	GUBBINS	CDS	460048	465544	0.000	.	0	node="internal_146->20087_1#188";neg_log_likelihood="2958.981536";taxa="20087_1#188";snp_count="51";
SEQUENCE	GUBBINS	CDS	684261	689934	0.000	.	0	node="internal_146->20087_1#188";neg_log_likelihood="2781.307343";taxa="20087_1#188";snp_count="52";
SEQUENCE	GUBBINS	CDS	655685	659914	0.000	.	0	node="internal_146->20087_1#188";neg_log_likelihood="2599.753666";taxa="20087_1#188";snp_count="42";
SEQUENCE	GUBBINS	CDS	2159628	2165533	0.000	.	0	node="internal_146->20087_1#188";neg_log_likelihood="2453.703815";taxa="20087_1#188";snp_count="49";
SEQUENCE	GUBBINS	CDS	1128245	1131464	0.000	.	0	node="internal_146->20087_1#188";neg_log_likelihood="2279.650894";taxa="20087_1#188";snp_count="40";
SEQUENCE	GUBBINS	CDS	753828	759582	0.000	.	0	node="internal_146->20087_1#188";neg_log_likelihood="2135.894654";taxa="20087_1#188";snp_count="46";
SEQUENCE	GUBBINS	CDS	143940	149070	0.000	.	0	node="internal_146->20087_1#188";neg_log_likelihood="1968.777583";taxa="20087_1#188";snp_count="44";
SEQUENCE	GUBBINS	CDS	1847954	1853760	0.000	.	0	node="internal_146->20087_1#188";neg_log_likelihood="1807.670350";taxa="20087_1#188";snp_count="44";
SEQUENCE	GUBBINS	CDS	401524	415174	0.000	.	0	node="internal_146->20087_1#188";neg_log_likelihood="1642.902934";taxa="20087_1#188";snp_count="55";
SEQUENCE	GUBBINS	CDS	1950390	1954209	0.000	.	0	node="internal_146->20087_1#188";neg_log_likelihood="1438.280145";taxa="20087_1#188";snp_count="38";
SEQUENCE	GUBBINS	CDS	908486	910434	0.000	.	0	node="internal_146->20087_1#188";neg_log_likelihood="1293.530029";taxa="20087_1#188";snp_count="32";
SEQUENCE	GUBBINS	CDS	494614	496108	0.000	.	0	node="internal_146->20087_1#188";neg_log_likelihood="1172.375948";taxa="20087_1#188";snp_count="29";
SEQUENCE	GUBBINS	CDS	90509	91821	0.000	.	0	node="internal_146->20087_1#188";neg_log_likelihood="1066.869222";taxa="20087_1#188";snp_count="24";
SEQUENCE	GUBBINS	CDS	1939867	1942385	0.000	.	0	node="internal_146->20087_1#188";neg_log_likelihood="977.245950";taxa="20087_1#188";snp_count="21";
SEQUENCE	GUBBINS	CDS	614560	616528	0.000	.	0	node="internal_146->20087_1#188";neg_log_likelihood="893.669649";taxa="20087_1#188";snp_count="22";
SEQUENCE	GUBBINS	CDS	1837245	1838422	0.000	.	0	node="internal_146->20087_1#188";neg_log_likelihood="817.438035";taxa="20087_1#188";snp_count="15";
SEQUENCE	GUBBINS	CDS	67979	69273	0.000	.	0	node="internal_146->20087_1#188";neg_log_likelihood="757.027180";taxa="20087_1#188";snp_count="15";
SEQUENCE	GUBBINS	CDS	729454	730423	0.000	.	0	node="internal_146->20087_1#188";neg_log_likelihood="695.397343";taxa="20087_1#188";snp_count="14";
SEQUENCE	GUBBINS	CDS	159936	161877	0.000	.	0	node="internal_146->20087_1#188";neg_log_likelihood="638.905047";taxa="20087_1#188";snp_count="15";
SEQUENCE	GUBBINS	CDS	550196	552237	0.000	.	0	node="internal_146->20087_1#188";neg_log_likelihood="575.519923";taxa="20087_1#188";snp_count="15";
SEQUENCE	GUBBINS	CDS	1106820	1107968	0.000	.	0	node="internal_146->20087_1#188";neg_log_likelihood="512.645453";taxa="20087_1#188";snp_count="13";
SEQUENCE	GUBBINS	CDS	138040	138447	0.000	.	0	node="internal_146->20087_1#188";neg_log_likelihood="456.405734";taxa="20087_1#188";snp_count="11";
SEQUENCE	GUBBINS	CDS	1479469	1482896	0.000	.	0	node="internal_146->20087_1#188";neg_log_likelihood="411.549204";taxa="20087_1#188";snp_count="14";
SEQUENCE	GUBBINS	CDS	478729	482291	0.000	.	0	node="internal_146->20087_1#188";neg_log_likelihood="351.545549";taxa="20087_1#188";snp_count="11";
SEQUENCE	GUBBINS	CDS	1412347	1413258	0.000	.	0	node="internal_146->20087_1#188";neg_log_likelihood="307.120379";taxa="20087_1#188";snp_count="7";
SEQUENCE	GUBBINS	CDS	1424252	1424665	0.000	.	0	node="internal_146->20087_1#188";neg_log_likelihood="275.350121";taxa="20087_1#188";snp_count="7";
SEQUENCE	GUBBINS	CDS	1286864	1288105	0.000	.	0	node="internal_146->20087_1#188";neg_log_likelihood="248.114626";taxa="20087_1#188";snp_count="6";
SEQUENCE	GUBBINS	CDS	898861	898946	0.000	.	0	node="internal_146->20087_1#188";neg_log_likelihood="220.875485";taxa="20087_1#188";snp_count="4";
SEQUENCE	GUBBINS	CDS	435079	437731	0.000	.	0	node="internal_148->19944_2#8";neg_log_likelihood="42.022747";taxa="19944_2#8";snp_count="9";
SEQUENCE	GUBBINS	CDS	434097	434128	0.000	.	0	node="internal_154->20087_1#56";neg_log_likelihood="56.894833";taxa="20087_1#56";snp_count="5";
SEQUENCE	GUBBINS	CDS	2051901	2053074	0.000	.	0	node="internal_147->internal_149";neg_log_likelihood="209.479333";taxa=" 20122_6#20 19789_1#27 20122_6#21 20122_2#39 20122_6#19 20087_1#56 19789_1#25";snp_count="29";
SEQUENCE	GUBBINS	CDS	1050227	1050273	0.000	.	0	node="internal_147->internal_149";neg_log_likelihood="135.611552";taxa=" 20122_6#20 19789_1#27 20122_6#21 20122_2#39 20122_6#19 20087_1#56 19789_1#25";snp_count="5";
SEQUENCE	GUBBINS	CDS	436857	437607	0.000	.	0	node="internal_147->internal_149";neg_log_likelihood="115.265665";taxa=" 20122_6#20 19789_1#27 20122_6#21 20122_2#39 20122_6#19 20087_1#56 19789_1#25";snp_count="5";
SEQUENCE	GUBBINS	CDS	656951	659914	0.000	.	0	node="internal_145->internal_146";neg_log_likelihood="146.060740";taxa=" 19789_1#41 20087_1#188";snp_count="13";
SEQUENCE	GUBBINS	CDS	898861	898946	0.000	.	0	node="internal_145->internal_146";neg_log_likelihood="96.284742";taxa=" 19789_1#41 20087_1#188";snp_count="5";
SEQUENCE	GUBBINS	CDS	434180	437630	0.000	.	0	node="internal_145->internal_146";neg_log_likelihood="74.125139";taxa=" 19789_1#41 20087_1#188";snp_count="6";
SEQUENCE	GUBBINS	CDS	28398	45951	0.000	.	0	node="internal_157->20122_5#168";neg_log_likelihood="1960.902141";taxa="20122_5#168";snp_count="159";
SEQUENCE	GUBBINS	CDS	1825917	1829324	0.000	.	0	node="internal_157->20122_5#168";neg_log_likelihood="1458.543545";taxa="20122_5#168";snp_count="67";
SEQUENCE	GUBBINS	CDS	1586502	1591840	0.000	.	0	node="internal_157->20122_5#168";neg_log_likelihood="1215.926021";taxa="20122_5#168";snp_count="62";
SEQUENCE	GUBBINS	CDS	1221047	1223250	0.000	.	0	node="internal_157->20122_5#168";neg_log_likelihood="998.374830";taxa="20122_5#168";snp_count="40";
SEQUENCE	GUBBINS	CDS	715477	717361	0.000	.	0	node="internal_157->20122_5#168";neg_log_likelihood="857.888907";taxa="20122_5#168";snp_count="30";
SEQUENCE	GUBBINS	CDS	480218	480943	0.000	.	0	node="internal_157->20122_5#168";neg_log_likelihood="743.847263";taxa="20122_5#168";snp_count="22";
SEQUENCE	GUBBINS	CDS	147836	150556	0.000	.	0	node="internal_157->20122_5#168";neg_log_likelihood="652.398044";taxa="20122_5#168";snp_count="27";
SEQUENCE	GUBBINS	CDS	382398	393945	0.000	.	0	node="internal_157->20122_5#168";neg_log_likelihood="541.735255";taxa="20122_5#168";snp_count="33";
SEQUENCE	GUBBINS	CDS	1962058	1965781	0.000	.	0	node="internal_157->20122_5#168";neg_log_likelihood="407.802034";taxa="20122_5#168";snp_count="21";
SEQUENCE	GUBBINS	CDS	14082	16306	0.000	.	0	node="internal_157->20122_5#168";neg_log_likelihood="317.762764";taxa="20122_5#168";snp_count="17";
SEQUENCE	GUBBINS	CDS	766873	768237	0.000	.	0	node="internal_157->20122_5#168";neg_log_likelihood="246.705289";taxa="20122_5#168";snp_count="11";
SEQUENCE	GUBBINS	CDS	53055	53142	0.000	.	0	node="internal_157->20122_5#168";neg_log_likelihood="205.690369";taxa="20122_5#168";snp_count="6";
SEQUENCE	GUBBINS	CDS	1323902	1326271	0.000	.	0	node="internal_156->19789_2#16";neg_log_likelihood="393.511625";taxa="19789_2#16";snp_count="38";
SEQUENCE	GUBBINS	CDS	1976610	1980258	0.000	.	0	node="internal_156->19789_2#16";neg_log_likelihood="280.170059";taxa="19789_2#16";snp_count="17";
SEQUENCE	GUBBINS	CDS	1336567	1337487	0.000	.	0	node="internal_156->19789_2#16";neg_log_likelihood="213.365340";taxa="19789_2#16";snp_count="7";
SEQUENCE	GUBBINS	CDS	434990	437651	0.000	.	0	node="internal_156->19789_2#16";neg_log_likelihood="182.482125";taxa="19789_2#16";snp_count="9";
SEQUENCE	GUBBINS	CDS	1586991	1587149	0.000	.	0	node="internal_156->19789_2#16";neg_log_likelihood="139.308310";taxa="19789_2#16";snp_count="6";
SEQUENCE	GUBBINS	CDS	505502	506694	0.000	.	0	node="internal_156->19789_2#16";neg_log_likelihood="113.160543";taxa="19789_2#16";snp_count="6";
SEQUENCE	GUBBINS	CDS	480277	480943	0.000	.	0	node="internal_156->internal_157";neg_log_likelihood="130.362666";taxa=" 20122_5#168 20122_7#178 19944_2#31 19944_3#126 20019_4#133 19944_3#154 19944_3#140 20019_4#128 20019_4#104 20019_4#107 20019_4#124 20019_4#97 19944_3#143 20019_4#134 20019_4#131 20019_4#130 19944_2#20 20019_4#126 19944_2#28 20019_4#127 20019_4#123 20019_4#122 19944_2#11 20019_4#129 19944_3#157 19944_3#136 19944_3#146 19944_2…
SEQUENCE	GUBBINS	CDS	905683	911742	0.000	.	0	node="internal_155->internal_156";neg_log_likelihood="1016.218527";taxa=" 19789_2#16 20122_5#168 20122_7#178 19944_2#31 19944_3#126 20019_4#133 19944_3#154 19944_3#140 20019_4#128 20019_4#104 20019_4#107 20019_4#124 20019_4#97 19944_3#143 20019_4#134 20019_4#131 20019_4#130 19944_2#20 20019_4#126 19944_2#28 20019_4#127 20019_4#123 20019_4#122 19944_2#11 20019_4#129 19944_3#157 19944_3#136 19944_3…
SEQUENCE	GUBBINS	CDS	455216	458129	0.000	.	0	node="internal_155->internal_156";neg_log_likelihood="691.626708";taxa=" 19789_2#16 20122_5#168 20122_7#178 19944_2#31 19944_3#126 20019_4#133 19944_3#154 19944_3#140 20019_4#128 20019_4#104 20019_4#107 20019_4#124 20019_4#97 19944_3#143 20019_4#134 20019_4#131 20019_4#130 19944_2#20 20019_4#126 19944_2#28 20019_4#127 20019_4#123 20019_4#122 19944_2#11 20019_4#129 19944_3#157 19944_3#136 19944_3#…
SEQUENCE	GUBBINS	CDS	859845	864233	0.000	.	0	node="internal_155->internal_156";neg_log_likelihood="473.928822";taxa=" 19789_2#16 20122_5#168 20122_7#178 19944_2#31 19944_3#126 20019_4#133 19944_3#154 19944_3#140 20019_4#128 20019_4#104 20019_4#107 20019_4#124 20019_4#97 19944_3#143 20019_4#134 20019_4#131 20019_4#130 19944_2#20 20019_4#126 19944_2#28 20019_4#127 20019_4#123 20019_4#122 19944_2#11 20019_4#129 19944_3#157 19944_3#136 19944_3#…
SEQUENCE	GUBBINS	CDS	1554251	1557114	0.000	.	0	node="internal_155->internal_156";neg_log_likelihood="304.279970";taxa=" 19789_2#16 20122_5#168 20122_7#178 19944_2#31 19944_3#126 20019_4#133 19944_3#154 19944_3#140 20019_4#128 20019_4#104 20019_4#107 20019_4#124 20019_4#97 19944_3#143 20019_4#134 20019_4#131 20019_4#130 19944_2#20 20019_4#126 19944_2#28 20019_4#127 20019_4#123 20019_4#122 19944_2#11 20019_4#129 19944_3#157 19944_3#136 19944_3#…
SEQUENCE	GUBBINS	CDS	1586991	1587149	0.000	.	0	node="internal_155->internal_156";neg_log_likelihood="226.359764";taxa=" 19789_2#16 20122_5#168 20122_7#178 19944_2#31 19944_3#126 20019_4#133 19944_3#154 19944_3#140 20019_4#128 20019_4#104 20019_4#107 20019_4#124 20019_4#97 19944_3#143 20019_4#134 20019_4#131 20019_4#130 19944_2#20 20019_4#126 19944_2#28 20019_4#127 20019_4#123 20019_4#122 19944_2#11 20019_4#129 19944_3#157 19944_3#136 19944_3#…
SEQUENCE	GUBBINS	CDS	480218	480733	0.000	.	0	node="internal_155->internal_156";neg_log_likelihood="200.395512";taxa=" 19789_2#16 20122_5#168 20122_7#178 19944_2#31 19944_3#126 20019_4#133 19944_3#154 19944_3#140 20019_4#128 20019_4#104 20019_4#107 20019_4#124 20019_4#97 19944_3#143 20019_4#134 20019_4#131 20019_4#130 19944_2#20 20019_4#126 19944_2#28 20019_4#127 20019_4#123 20019_4#122 19944_2#11 20019_4#129 19944_3#157 19944_3#136 19944_3#…
SEQUENCE	GUBBINS	CDS	434000	437630	0.000	.	0	node="internal_155->internal_156";neg_log_likelihood="175.500512";taxa=" 19789_2#16 20122_5#168 20122_7#178 19944_2#31 19944_3#126 20019_4#133 19944_3#154 19944_3#140 20019_4#128 20019_4#104 20019_4#107 20019_4#124 20019_4#97 19944_3#143 20019_4#134 20019_4#131 20019_4#130 19944_2#20 20019_4#126 19944_2#28 20019_4#127 20019_4#123 20019_4#122 19944_2#11 20019_4#129 19944_3#157 19944_3#136 19944_3#…
SEQUENCE	GUBBINS	CDS	844393	847288	0.000	.	0	node="internal_142->internal_143";neg_log_likelihood="374.457748";taxa=" 20122_7#61 20122_7#12 19789_1#41 20087_1#188 19944_2#8 19789_1#63 20122_6#20 19789_1#27 20122_6#21 20122_2#39 20122_6#19 20087_1#56 19789_1#25";snp_count="33";
SEQUENCE	GUBBINS	CDS	478980	479846	0.000	.	0	node="internal_142->internal_143";neg_log_likelihood="239.827190";taxa=" 20122_7#61 20122_7#12 19789_1#41 20087_1#188 19944_2#8 19789_1#63 20122_6#20 19789_1#27 20122_6#21 20122_2#39 20122_6#19 20087_1#56 19789_1#25";snp_count="21";
SEQUENCE	GUBBINS	CDS	437047	437210	0.000	.	0	node="internal_142->internal_143";neg_log_likelihood="180.008148";taxa=" 20122_7#61 20122_7#12 19789_1#41 20087_1#188 19944_2#8 19789_1#63 20122_6#20 19789_1#27 20122_6#21 20122_2#39 20122_6#19 20087_1#56 19789_1#25";snp_count="7";
SEQUENCE	GUBBINS	CDS	553239	553869	0.000	.	0	node="internal_142->internal_143";neg_log_likelihood="149.299042";taxa=" 20122_7#61 20122_7#12 19789_1#41 20087_1#188 19944_2#8 19789_1#63 20122_6#20 19789_1#27 20122_6#21 20122_2#39 20122_6#19 20087_1#56 19789_1#25";snp_count="7";
SEQUENCE	GUBBINS	CDS	115843	116845	0.000	.	0	node="internal_142->internal_143";neg_log_likelihood="119.566040";taxa=" 20122_7#61 20122_7#12 19789_1#41 20087_1#188 19944_2#8 19789_1#63 20122_6#20 19789_1#27 20122_6#21 20122_2#39 20122_6#19 20087_1#56 19789_1#25";snp_count="5";
SEQUENCE	GUBBINS	CDS	845284	846856	0.000	.	0	node="internal_141->internal_142";neg_log_likelihood="72.817505";taxa=" 20122_7#61 20122_7#12 19789_1#41 20087_1#188 19944_2#8 19789_1#63 20122_6#20 19789_1#27 20122_6#21 20122_2#39 20122_6#19 20087_1#56 19789_1#25 20122_7#31 19789_2#16 20122_5#168 20122_7#178 19944_2#31 19944_3#126 20019_4#133 19944_3#154 19944_3#140 20019_4#128 20019_4#104 20019_4#107 20019_4#124 20019_4#97 19944_3#143 20019_4#…
SEQUENCE	GUBBINS	CDS	429206	438963	0.000	.	0	node="internal_141->19789_1#154";neg_log_likelihood="1574.906092";taxa="19789_1#154";snp_count="111";
SEQUENCE	GUBBINS	CDS	38876	45156	0.000	.	0	node="internal_141->19789_1#154";neg_log_likelihood="1217.757322";taxa="19789_1#154";snp_count="67";
SEQUENCE	GUBBINS	CDS	845265	850513	0.000	.	0	node="internal_141->19789_1#154";neg_log_likelihood="950.430143";taxa="19789_1#154";snp_count="64";
SEQUENCE	GUBBINS	CDS	1324033	1325356	0.000	.	0	node="internal_141->19789_1#154";neg_log_likelihood="730.847007";taxa="19789_1#154";snp_count="32";
SEQUENCE	GUBBINS	CDS	2084240	2088171	0.000	.	0	node="internal_141->19789_1#154";neg_log_likelihood="598.714319";taxa="19789_1#154";snp_count="33";
SEQUENCE	GUBBINS	CDS	1421625	1423178	0.000	.	0	node="internal_141->19789_1#154";neg_log_likelihood="499.473545";taxa="19789_1#154";snp_count="14";
SEQUENCE	GUBBINS	CDS	298045	302584	0.000	.	0	node="internal_141->19789_1#154";neg_log_likelihood="446.478067";taxa="19789_1#154";snp_count="14";
SEQUENCE	GUBBINS	CDS	716499	716644	0.000	.	0	node="internal_141->19789_1#154";neg_log_likelihood="389.893916";taxa="19789_1#154";snp_count="6";
SEQUENCE	GUBBINS	CDS	2053941	2054421	0.000	.	0	node="internal_141->19789_1#154";neg_log_likelihood="363.204154";taxa="19789_1#154";snp_count="7";
SEQUENCE	GUBBINS	CDS	480536	482672	0.000	.	0	node="internal_141->19789_1#154";neg_log_likelihood="333.766069";taxa="19789_1#154";snp_count="8";
SEQUENCE	GUBBINS	CDS	900595	902334	0.000	.	0	node="internal_213->19944_2#42";neg_log_likelihood="114.033202";taxa="19944_2#42";snp_count="37";
SEQUENCE	GUBBINS	CDS	1146920	1149496	0.000	.	0	node="internal_226->20087_1#66";neg_log_likelihood="638.728492";taxa="20087_1#66";snp_count="27";
SEQUENCE	GUBBINS	CDS	2008496	2010868	0.000	.	0	node="internal_226->20087_1#66";neg_log_likelihood="527.887344";taxa="20087_1#66";snp_count="25";
SEQUENCE	GUBBINS	CDS	654060	659281	0.000	.	0	node="internal_226->20087_1#66";neg_log_likelihood="428.787244";taxa="20087_1#66";snp_count="22";
SEQUENCE	GUBBINS	CDS	1134635	1136845	0.000	.	0	node="internal_226->20087_1#66";neg_log_likelihood="335.093830";taxa="20087_1#66";snp_count="16";
SEQUENCE	GUBBINS	CDS	1511512	1514705	0.000	.	0	node="internal_226->20087_1#66";neg_log_likelihood="265.115248";taxa="20087_1#66";snp_count="17";
SEQUENCE	GUBBINS	CDS	1966771	1967245	0.000	.	0	node="internal_226->20087_1#66";neg_log_likelihood="199.153301";taxa="20087_1#66";snp_count="8";
SEQUENCE	GUBBINS	CDS	864530	865104	0.000	.	0	node="internal_226->20087_1#66";neg_log_likelihood="166.061219";taxa="20087_1#66";snp_count="6";
SEQUENCE	GUBBINS	CDS	87030	87692	0.000	.	0	node="internal_226->20087_1#66";neg_log_likelihood="137.429778";taxa="20087_1#66";snp_count="6";
SEQUENCE	GUBBINS	CDS	2008343	2010953	0.000	.	0	node="internal_226->20122_2#75";neg_log_likelihood="870.646431";taxa="20122_2#75";snp_count="39";
SEQUENCE	GUBBINS	CDS	654069	659515	0.000	.	0	node="internal_226->20122_2#75";neg_log_likelihood="710.278101";taxa="20122_2#75";snp_count="43";
SEQUENCE	GUBBINS	CDS	1511411	1513816	0.000	.	0	node="internal_226->20122_2#75";neg_log_likelihood="542.979330";taxa="20122_2#75";snp_count="31";
SEQUENCE	GUBBINS	CDS	1146959	1149568	0.000	.	0	node="internal_226->20122_2#75";neg_log_likelihood="415.505323";taxa="20122_2#75";snp_count="28";
SEQUENCE	GUBBINS	CDS	1134584	1136875	0.000	.	0	node="internal_226->20122_2#75";neg_log_likelihood="290.726740";taxa="20122_2#75";snp_count="26";
SEQUENCE	GUBBINS	CDS	86921	87963	0.000	.	0	node="internal_226->20122_2#75";neg_log_likelihood="200.415663";taxa="20122_2#75";snp_count="11";
SEQUENCE	GUBBINS	CDS	864415	865185	0.000	.	0	node="internal_226->20122_2#75";neg_log_likelihood="159.754600";taxa="20122_2#75";snp_count="7";
SEQUENCE	GUBBINS	CDS	655136	658156	0.000	.	0	node="internal_232->20122_6#99";neg_log_likelihood="51.119313";taxa="20122_6#99";snp_count="8";
SEQUENCE	GUBBINS	CDS	1639904	1643498	0.000	.	0	node="internal_231->internal_232";neg_log_likelihood="1587.299750";taxa=" 20122_2#67 20122_6#99";snp_count="96";
SEQUENCE	GUBBINS	CDS	425443	434181	0.000	.	0	node="internal_231->internal_232";neg_log_likelihood="1244.935296";taxa=" 20122_2#67 20122_6#99";snp_count="96";
SEQUENCE	GUBBINS	CDS	655250	659372	0.000	.	0	node="internal_231->internal_232";neg_log_likelihood="932.835519";taxa=" 20122_2#67 20122_6#99";snp_count="49";
SEQUENCE	GUBBINS	CDS	2086167	2090401	0.000	.	0	node="internal_231->internal_232";neg_log_likelihood="743.673578";taxa=" 20122_2#67 20122_6#99";snp_count="39";
SEQUENCE	GUBBINS	CDS	784606	785585	0.000	.	0	node="internal_231->internal_232";neg_log_likelihood="598.908399";taxa=" 20122_2#67 20122_6#99";snp_count="26";
SEQUENCE	GUBBINS	CDS	105391	106293	0.000	.	0	node="internal_231->internal_232";neg_log_likelihood="499.794815";taxa=" 20122_2#67 20122_6#99";snp_count="21";
SEQUENCE	GUBBINS	CDS	846151	847314	0.000	.	0	node="internal_231->internal_232";neg_log_likelihood="412.645741";taxa=" 20122_2#67 20122_6#99";snp_count="19";
SEQUENCE	GUBBINS	CDS	1772527	1773526	0.000	.	0	node="internal_231->internal_232";neg_log_likelihood="335.892915";taxa=" 20122_2#67 20122_6#99";snp_count="17";
SEQUENCE	GUBBINS	CDS	22704	22935	0.000	.	0	node="internal_231->internal_232";neg_log_likelihood="270.700203";taxa=" 20122_2#67 20122_6#99";snp_count="10";
SEQUENCE	GUBBINS	CDS	1422765	1424026	0.000	.	0	node="internal_231->internal_232";neg_log_likelihood="227.801752";taxa=" 20122_2#67 20122_6#99";snp_count="9";
SEQUENCE	GUBBINS	CDS	1276052	1278147	0.000	.	0	node="internal_230->20122_7#40";neg_log_likelihood="987.187722";taxa="20122_7#40";snp_count="56";
SEQUENCE	GUBBINS	CDS	654242	660640	0.000	.	0	node="internal_230->20122_7#40";neg_log_likelihood="791.479334";taxa="20122_7#40";snp_count="49";
SEQUENCE	GUBBINS	CDS	845047	847671	0.000	.	0	node="internal_230->20122_7#40";neg_log_likelihood="604.328118";taxa="20122_7#40";snp_count="33";
SEQUENCE	GUBBINS	CDS	1376468	1378108	0.000	.	0	node="internal_230->20122_7#40";neg_log_likelihood="461.546463";taxa="20122_7#40";snp_count="32";
SEQUENCE	GUBBINS	CDS	2037926	2039657	0.000	.	0	node="internal_230->20122_7#40";neg_log_likelihood="327.492905";taxa="20122_7#40";snp_count="26";
SEQUENCE	GUBBINS	CDS	93095	94119	0.000	.	0	node="internal_230->20122_7#40";neg_log_likelihood="207.765431";taxa="20122_7#40";snp_count="25";
SEQUENCE	GUBBINS	CDS	513388	514215	0.000	.	0	node="internal_230->20122_7#40";neg_log_likelihood="136.236826";taxa="20122_7#40";snp_count="8";
SEQUENCE	GUBBINS	CDS	1639904	1643498	0.000	.	0	node="internal_230->internal_231";neg_log_likelihood="585.768149";taxa=" 20122_7#33 20122_2#67 20122_6#99";snp_count="96";
SEQUENCE	GUBBINS	CDS	655592	659319	0.000	.	0	node="internal_230->internal_231";neg_log_likelihood="344.308722";taxa=" 20122_7#33 20122_2#67 20122_6#99";snp_count="25";
SEQUENCE	GUBBINS	CDS	1772527	1773526	0.000	.	0	node="internal_230->internal_231";neg_log_likelihood="238.230191";taxa=" 20122_7#33 20122_2#67 20122_6#99";snp_count="17";
SEQUENCE	GUBBINS	CDS	22704	22935	0.000	.	0	node="internal_230->internal_231";neg_log_likelihood="170.904829";taxa=" 20122_7#33 20122_2#67 20122_6#99";snp_count="10";
SEQUENCE	GUBBINS	CDS	433499	434181	0.000	.	0	node="internal_230->internal_231";neg_log_likelihood="140.398513";taxa=" 20122_7#33 20122_2#67 20122_6#99";snp_count="5";
SEQUENCE	GUBBINS	CDS	846292	847288	0.000	.	0	node="internal_230->internal_231";neg_log_likelihood="115.953000";taxa=" 20122_7#33 20122_2#67 20122_6#99";snp_count="5";
SEQUENCE	GUBBINS	CDS	979785	985135	0.000	.	0	node="internal_229->20122_6#100";neg_log_likelihood="1336.624274";taxa="20122_6#100";snp_count="75";
SEQUENCE	GUBBINS	CDS	2050641	2060010	0.000	.	0	node="internal_229->20122_6#100";neg_log_likelihood="1053.844936";taxa="20122_6#100";snp_count="78";
SEQUENCE	GUBBINS	CDS	425653	429038	0.000	.	0	node="internal_229->20122_6#100";neg_log_likelihood="738.226608";taxa="20122_6#100";snp_count="60";
SEQUENCE	GUBBINS	CDS	37936	43200	0.000	.	0	node="internal_229->20122_6#100";neg_log_likelihood="495.547711";taxa="20122_6#100";snp_count="58";
SEQUENCE	GUBBINS	CDS	655136	663011	0.000	.	0	node="internal_229->20122_6#100";neg_log_likelihood="281.668426";taxa="20122_6#100";snp_count="38";
SEQUENCE	GUBBINS	CDS	1899594	1900757	0.000	.	0	node="internal_229->20122_6#100";neg_log_likelihood="163.018516";taxa="20122_6#100";snp_count="8";
SEQUENCE	GUBBINS	CDS	656069	659025	0.000	.	0	node="internal_229->internal_230";neg_log_likelihood="34.801109";taxa=" 20122_7#40 20122_7#33 20122_2#67 20122_6#99";snp_count="6";
SEQUENCE	GUBBINS	CDS	655592	659281	0.000	.	0	node="internal_228->20122_7#34";neg_log_likelihood="138.551821";taxa="20122_7#34";snp_count="11";
SEQUENCE	GUBBINS	CDS	655844	659319	0.000	.	0	node="internal_228->internal_229";neg_log_likelihood="79.047367";taxa=" 20122_6#100 20122_7#40 20122_7#33 20122_2#67 20122_6#99";snp_count="12";
SEQUENCE	GUBBINS	CDS	1561972	1564946	0.000	.	0	node="internal_235->internal_236";neg_log_likelihood="1229.850994";taxa=" 20122_6#28 20122_2#71";snp_count="46";
SEQUENCE	GUBBINS	CDS	652889	659375	0.000	.	0	node="internal_235->internal_236";neg_log_likelihood="1074.016349";taxa=" 20122_6#28 20122_2#71";snp_count="38";
SEQUENCE	GUBBINS	CDS	1978077	1978778	0.000	.	0	node="internal_235->internal_236";neg_log_likelihood="937.112469";taxa=" 20122_6#28 20122_2#71";snp_count="19";
SEQUENCE	GUBBINS	CDS	893059	894182	0.000	.	0	node="internal_235->internal_236";neg_log_likelihood="882.795176";taxa=" 20122_6#28 20122_2#71";snp_count="10";
SEQUENCE	GUBBINS	CDS	434376	442492	0.000	.	0	node="internal_235->internal_236";neg_log_likelihood="848.279218";taxa=" 20122_6#28 20122_2#71";snp_count="11";
SEQUENCE	GUBBINS	CDS	736474	741188	0.000	.	0	node="internal_241->20122_7#37";neg_log_likelihood="742.006986";taxa="20122_7#37";snp_count="121";
SEQUENCE	GUBBINS	CDS	654815	658225	0.000	.	0	node="internal_241->20122_7#37";neg_log_likelihood="389.999103";taxa="20122_7#37";snp_count="52";
SEQUENCE	GUBBINS	CDS	41800	44195	0.000	.	0	node="internal_241->20122_7#37";neg_log_likelihood="194.788482";taxa="20122_7#37";snp_count="28";
SEQUENCE	GUBBINS	CDS	735942	736120	0.000	.	0	node="internal_240->internal_241";neg_log_likelihood="152.796291";taxa=" 20122_7#36 20122_7#37";snp_count="9";
SEQUENCE	GUBBINS	CDS	437037	437736	0.000	.	0	node="internal_240->internal_241";neg_log_likelihood="122.428925";taxa=" 20122_7#36 20122_7#37";snp_count="6";
SEQUENCE	GUBBINS	CDS	20679	21887	0.000	.	0	node="internal_249->internal_250";neg_log_likelihood="144.618569";taxa=" 20087_1#79 20087_1#85 20087_1#81";snp_count="19";
SEQUENCE	GUBBINS	CDS	2082650	2087080	0.000	.	0	node="internal_248->20122_7#44";neg_log_likelihood="198.142674";taxa="20122_7#44";snp_count="35";
SEQUENCE	GUBBINS	CDS	898910	898931	0.000	.	0	node="internal_248->20122_7#44";neg_log_likelihood="113.444446";taxa="20122_7#44";snp_count="4";
SEQUENCE	GUBBINS	CDS	1587138	1587332	0.000	.	0	node="internal_252->internal_253";neg_log_likelihood="129.860340";taxa=" 20122_2#78 20122_2#66";snp_count="6";
SEQUENCE	GUBBINS	CDS	1587138	1587332	0.000	.	0	node="internal_247->internal_252";neg_log_likelihood="169.393247";taxa=" 20122_3#165 20122_2#78 20122_2#66";snp_count="6";
SEQUENCE	GUBBINS	CDS	654242	662713	0.000	.	0	node="internal_255->20122_2#73";neg_log_likelihood="175.410439";taxa="20122_2#73";snp_count="41";
SEQUENCE	GUBBINS	CDS	435969	437607	0.000	.	0	node="internal_255->20122_2#73";neg_log_likelihood="50.382939";taxa="20122_2#73";snp_count="6";
SEQUENCE	GUBBINS	CDS	657782	662713	0.000	.	0	node="internal_254->internal_255";neg_log_likelihood="273.373164";taxa=" 20122_2#73 cluster5_reference 20122_2#69";snp_count="19";
SEQUENCE	GUBBINS	CDS	856838	856953	0.000	.	0	node="internal_254->internal_255";neg_log_likelihood="202.115648";taxa=" 20122_2#73 cluster5_reference 20122_2#69";snp_count="6";
SEQUENCE	GUBBINS	CDS	894094	894392	0.000	.	0	node="internal_254->internal_255";neg_log_likelihood="175.266068";taxa=" 20122_2#73 cluster5_reference 20122_2#69";snp_count="6";
SEQUENCE	GUBBINS	CDS	435969	437736	0.000	.	0	node="internal_254->internal_255";neg_log_likelihood="147.220426";taxa=" 20122_2#73 cluster5_reference 20122_2#69";snp_count="7";
SEQUENCE	GUBBINS	CDS	435305	437541	0.000	.	0	node="internal_244->internal_245";neg_log_likelihood="135.076228";taxa=" 20122_3#159 20122_2#74";snp_count="6";
SEQUENCE	GUBBINS	CDS	2086907	2088206	0.000	.	0	node="internal_242->internal_243";neg_log_likelihood="88.020053";taxa=" 20122_3#161 20122_3#162";snp_count="6";
SEQUENCE	GUBBINS	CDS	658272	658579	0.000	.	0	node="internal_239->internal_240";neg_log_likelihood="137.571505";taxa=" 20122_6#29 20122_7#36 20122_7#37";snp_count="6";
SEQUENCE	GUBBINS	CDS	372618	372630	0.000	.	0	node="internal_239->internal_240";neg_log_likelihood="107.988394";taxa=" 20122_6#29 20122_7#36 20122_7#37";snp_count="5";
SEQUENCE	GUBBINS	CDS	1857715	1860197	0.000	.	0	node="internal_238->20122_2#70";neg_log_likelihood="183.874780";taxa="20122_2#70";snp_count="35";
SEQUENCE	GUBBINS	CDS	205944	208759	0.000	.	0	node="internal_237->20122_6#27";neg_log_likelihood="198.566328";taxa="20122_6#27";snp_count="52";
SEQUENCE	GUBBINS	CDS	1561972	1564946	0.000	.	0	node="internal_234->internal_235";neg_log_likelihood="509.771018";taxa=" 20122_2#79 20122_6#28 20122_2#71";snp_count="46";
SEQUENCE	GUBBINS	CDS	656069	659375	0.000	.	0	node="internal_234->internal_235";neg_log_likelihood="310.406033";taxa=" 20122_2#79 20122_6#28 20122_2#71";snp_count="42";
SEQUENCE	GUBBINS	CDS	1978077	1978778	0.000	.	0	node="internal_234->internal_235";neg_log_likelihood="161.110037";taxa=" 20122_2#79 20122_6#28 20122_2#71";snp_count="19";
SEQUENCE	GUBBINS	CDS	404228	404400	0.000	.	0	node="internal_234->internal_235";neg_log_likelihood="107.809219";taxa=" 20122_2#79 20122_6#28 20122_2#71";snp_count="5";
SEQUENCE	GUBBINS	CDS	657911	658261	0.000	.	0	node="internal_234->internal_237";neg_log_likelihood="30.320859";taxa=" 20122_6#27 20122_2#70 20122_6#29 20122_7#36 20122_7#37 20122_3#161 20122_3#162 20122_3#159 20122_2#74 20122_7#44 20122_7#38 20087_1#79 20087_1#85 20087_1#81 20122_3#165 20122_2#78 20122_2#66 20122_7#35 20122_2#73 cluster5_reference 20122_2#69";snp_count="6";
SEQUENCE	GUBBINS	CDS	844477	847110	0.000	.	0	node="internal_233->20122_7#30";neg_log_likelihood="656.750650";taxa="20122_7#30";snp_count="45";
SEQUENCE	GUBBINS	CDS	655685	659375	0.000	.	0	node="internal_233->20122_7#30";neg_log_likelihood="474.247920";taxa="20122_7#30";snp_count="42";
SEQUENCE	GUBBINS	CDS	158331	160440	0.000	.	0	node="internal_233->20122_7#30";neg_log_likelihood="306.731258";taxa="20122_7#30";snp_count="27";
SEQUENCE	GUBBINS	CDS	106810	107170	0.000	.	0	node="internal_233->20122_7#30";neg_log_likelihood="220.421728";taxa="20122_7#30";snp_count="13";
SEQUENCE	GUBBINS	CDS	1316068	1317364	0.000	.	0	node="internal_233->20122_7#30";neg_log_likelihood="172.396173";taxa="20122_7#30";snp_count="7";
SEQUENCE	GUBBINS	CDS	657888	659025	0.000	.	0	node="internal_233->internal_234";neg_log_likelihood="43.812752";taxa=" 20122_2#79 20122_6#28 20122_2#71 20122_6#27 20122_2#70 20122_6#29 20122_7#36 20122_7#37 20122_3#161 20122_3#162 20122_3#159 20122_2#74 20122_7#44 20122_7#38 20087_1#79 20087_1#85 20087_1#81 20122_3#165 20122_2#78 20122_2#66 20122_7#35 20122_2#73 cluster5_reference 20122_2#69";snp_count="11";
SEQUENCE	GUBBINS	CDS	655592	660389	0.000	.	0	node="internal_227->internal_228";neg_log_likelihood="92.713207";taxa=" 20122_7#34 20122_6#100 20122_7#40 20122_7#33 20122_2#67 20122_6#99";snp_count="19";
SEQUENCE	GUBBINS	CDS	657822	658830	0.000	.	0	node="internal_227->internal_233";neg_log_likelihood="39.195679";taxa=" 20122_7#30 20122_2#79 20122_6#28 20122_2#71 20122_6#27 20122_2#70 20122_6#29 20122_7#36 20122_7#37 20122_3#161 20122_3#162 20122_3#159 20122_2#74 20122_7#44 20122_7#38 20087_1#79 20087_1#85 20087_1#81 20122_3#165 20122_2#78 20122_2#66 20122_7#35 20122_2#73 cluster5_reference 20122_2#69";snp_count="9";
SEQUENCE	GUBBINS	CDS	654069	659515	0.000	.	0	node="internal_225->internal_226";neg_log_likelihood="859.919172";taxa=" 20087_1#66 20122_2#75";snp_count="59";
SEQUENCE	GUBBINS	CDS	1146959	1149568	0.000	.	0	node="internal_225->internal_226";neg_log_likelihood="672.592512";taxa=" 20087_1#66 20122_2#75";snp_count="28";
SEQUENCE	GUBBINS	CDS	1134584	1136875	0.000	.	0	node="internal_225->internal_226";neg_log_likelihood="555.746416";taxa=" 20087_1#66 20122_2#75";snp_count="26";
SEQUENCE	GUBBINS	CDS	2008496	2010868	0.000	.	0	node="internal_225->internal_226";neg_log_likelihood="444.335358";taxa=" 20087_1#66 20122_2#75";snp_count="25";
SEQUENCE	GUBBINS	CDS	1511512	1514705	0.000	.	0	node="internal_225->internal_226";neg_log_likelihood="353.224240";taxa=" 20087_1#66 20122_2#75";snp_count="17";
SEQUENCE	GUBBINS	CDS	1966771	1967245	0.000	.	0	node="internal_225->internal_226";neg_log_likelihood="288.624518";taxa=" 20087_1#66 20122_2#75";snp_count="8";
SEQUENCE	GUBBINS	CDS	864415	865185	0.000	.	0	node="internal_225->internal_226";neg_log_likelihood="255.502834";taxa=" 20087_1#66 20122_2#75";snp_count="7";
SEQUENCE	GUBBINS	CDS	87030	87692	0.000	.	0	node="internal_225->internal_226";neg_log_likelihood="224.785395";taxa=" 20087_1#66 20122_2#75";snp_count="6";
SEQUENCE	GUBBINS	CDS	656001	659372	0.000	.	0	node="internal_225->internal_227";neg_log_likelihood="63.132110";taxa=" 20122_7#34 20122_6#100 20122_7#40 20122_7#33 20122_2#67 20122_6#99 20122_7#30 20122_2#79 20122_6#28 20122_2#71 20122_6#27 20122_2#70 20122_6#29 20122_7#36 20122_7#37 20122_3#161 20122_3#162 20122_3#159 20122_2#74 20122_7#44 20122_7#38 20087_1#79 20087_1#85 20087_1#81 20122_3#165 20122_2#78 20122_2#66 20122_7#35 20122_2#73 clu…
SEQUENCE	GUBBINS	CDS	655834	659395	0.000	.	0	node="internal_224->20122_6#55";neg_log_likelihood="197.373342";taxa="20122_6#55";snp_count="27";
SEQUENCE	GUBBINS	CDS	655844	659372	0.000	.	0	node="internal_224->internal_225";neg_log_likelihood="56.206501";taxa=" 20087_1#66 20122_2#75 20122_7#34 20122_6#100 20122_7#40 20122_7#33 20122_2#67 20122_6#99 20122_7#30 20122_2#79 20122_6#28 20122_2#71 20122_6#27 20122_2#70 20122_6#29 20122_7#36 20122_7#37 20122_3#161 20122_3#162 20122_3#159 20122_2#74 20122_7#44 20122_7#38 20087_1#79 20087_1#85 20087_1#81 20122_3#165 20122_2#78 20122_2#66 201…
SEQUENCE	GUBBINS	CDS	1018787	1023475	0.000	.	0	node="internal_216->internal_224";neg_log_likelihood="411.125891";taxa=" 20122_6#55 20087_1#66 20122_2#75 20122_7#34 20122_6#100 20122_7#40 20122_7#33 20122_2#67 20122_6#99 20122_7#30 20122_2#79 20122_6#28 20122_2#71 20122_6#27 20122_2#70 20122_6#29 20122_7#36 20122_7#37 20122_3#161 20122_3#162 20122_3#159 20122_2#74 20122_7#44 20122_7#38 20087_1#79 20087_1#85 20087_1#81 20122_3#165 20122_2#78 20…
SEQUENCE	GUBBINS	CDS	655844	659281	0.000	.	0	node="internal_216->internal_224";neg_log_likelihood="171.892416";taxa=" 20122_6#55 20087_1#66 20122_2#75 20122_7#34 20122_6#100 20122_7#40 20122_7#33 20122_2#67 20122_6#99 20122_7#30 20122_2#79 20122_6#28 20122_2#71 20122_6#27 20122_2#70 20122_6#29 20122_7#36 20122_7#37 20122_3#161 20122_3#162 20122_3#159 20122_2#74 20122_7#44 20122_7#38 20087_1#79 20087_1#85 20087_1#81 20122_3#165 20122_2#78 20…
SEQUENCE	GUBBINS	CDS	654596	659119	0.000	.	0	node="internal_215->20122_3#163";neg_log_likelihood="1067.022518";taxa="20122_3#163";snp_count="55";
SEQUENCE	GUBBINS	CDS	1812354	1816713	0.000	.	0	node="internal_215->20122_3#163";neg_log_likelihood="858.235883";taxa="20122_3#163";snp_count="41";
SEQUENCE	GUBBINS	CDS	1054277	1057132	0.000	.	0	node="internal_215->20122_3#163";neg_log_likelihood="692.586082";taxa="20122_3#163";snp_count="41";
SEQUENCE	GUBBINS	CDS	1652786	1653574	0.000	.	0	node="internal_215->20122_3#163";neg_log_likelihood="557.830772";taxa="20122_3#163";snp_count="21";
SEQUENCE	GUBBINS	CDS	476857	485191	0.000	.	0	node="internal_215->20122_3#163";neg_log_likelihood="479.061292";taxa="20122_3#163";snp_count="24";
SEQUENCE	GUBBINS	CDS	1872091	1872921	0.000	.	0	node="internal_215->20122_3#163";neg_log_likelihood="373.686808";taxa="20122_3#163";snp_count="16";
SEQUENCE	GUBBINS	CDS	1336241	1337487	0.000	.	0	node="internal_215->20122_3#163";neg_log_likelihood="301.901452";taxa="20122_3#163";snp_count="14";
SEQUENCE	GUBBINS	CDS	553236	554400	0.000	.	0	node="internal_215->20122_3#163";neg_log_likelihood="253.903303";taxa="20122_3#163";snp_count="9";
SEQUENCE	GUBBINS	CDS	1644811	1645021	0.000	.	0	node="internal_215->20122_3#163";neg_log_likelihood="216.479925";taxa="20122_3#163";snp_count="5";
SEQUENCE	GUBBINS	CDS	137417	137835	0.000	.	0	node="internal_215->20122_3#163";neg_log_likelihood="197.790073";taxa="20122_3#163";snp_count="5";
SEQUENCE	GUBBINS	CDS	1796000	1796886	0.000	.	0	node="internal_215->20122_3#163";neg_log_likelihood="173.847006";taxa="20122_3#163";snp_count="4";
SEQUENCE	GUBBINS	CDS	656660	658693	0.000	.	0	node="internal_215->internal_216";neg_log_likelihood="171.121962";taxa=" 20087_1#93 20087_1#90 20087_1#91 20087_1#92 20087_2#95 20087_2#81 20087_2#96 20087_2#98 20122_6#55 20087_1#66 20122_2#75 20122_7#34 20122_6#100 20122_7#40 20122_7#33 20122_2#67 20122_6#99 20122_7#30 20122_2#79 20122_6#28 20122_2#71 20122_6#27 20122_2#70 20122_6#29 20122_7#36 20122_7#37 20122_3#161 20122_3#162 20122_3#159 201…
SEQUENCE	GUBBINS	CDS	484763	485192	0.000	.	0	node="internal_215->internal_216";neg_log_likelihood="116.527527";taxa=" 20087_1#93 20087_1#90 20087_1#91 20087_1#92 20087_2#95 20087_2#81 20087_2#96 20087_2#98 20122_6#55 20087_1#66 20122_2#75 20122_7#34 20122_6#100 20122_7#40 20122_7#33 20122_2#67 20122_6#99 20122_7#30 20122_2#79 20122_6#28 20122_2#71 20122_6#27 20122_2#70 20122_6#29 20122_7#36 20122_7#37 20122_3#161 20122_3#162 20122_3#159 201…
SEQUENCE	GUBBINS	CDS	313831	316165	0.000	.	0	node="internal_212->internal_213";neg_log_likelihood="717.420668";taxa=" 19944_2#42 19789_1#44 20122_6#32";snp_count="59";
SEQUENCE	GUBBINS	CDS	1236631	1238913	0.000	.	0	node="internal_212->internal_213";neg_log_likelihood="510.285947";taxa=" 19944_2#42 19789_1#44 20122_6#32";snp_count="41";
SEQUENCE	GUBBINS	CDS	654242	667851	0.000	.	0	node="internal_212->internal_213";neg_log_likelihood="335.556788";taxa=" 19944_2#42 19789_1#44 20122_6#32";snp_count="50";
SEQUENCE	GUBBINS	CDS	433730	437635	0.000	.	0	node="internal_212->internal_213";neg_log_likelihood="178.539143";taxa=" 19944_2#42 19789_1#44 20122_6#32";snp_count="9";
SEQUENCE	GUBBINS	CDS	1054277	1057132	0.000	.	0	node="internal_212->internal_215";neg_log_likelihood="295.184096";taxa=" 20122_3#163 20087_1#93 20087_1#90 20087_1#91 20087_1#92 20087_2#95 20087_2#81 20087_2#96 20087_2#98 20122_6#55 20087_1#66 20122_2#75 20122_7#34 20122_6#100 20122_7#40 20122_7#33 20122_2#67 20122_6#99 20122_7#30 20122_2#79 20122_6#28 20122_2#71 20122_6#27 20122_2#70 20122_6#29 20122_7#36 20122_7#37 20122_3#161 20122_3#162 201…
SEQUENCE	GUBBINS	CDS	654596	657089	0.000	.	0	node="internal_212->internal_215";neg_log_likelihood="155.262322";taxa=" 20122_3#163 20087_1#93 20087_1#90 20087_1#91 20087_1#92 20087_2#95 20087_2#81 20087_2#96 20087_2#98 20122_6#55 20087_1#66 20122_2#75 20122_7#34 20122_6#100 20122_7#40 20122_7#33 20122_2#67 20122_6#99 20122_7#30 20122_2#79 20122_6#28 20122_2#71 20122_6#27 20122_2#70 20122_6#29 20122_7#36 20122_7#37 20122_3#161 20122_3#162 201…
SEQUENCE	GUBBINS	CDS	823116	824032	0.000	.	0	node="internal_212->internal_215";neg_log_likelihood="84.219408";taxa=" 20122_3#163 20087_1#93 20087_1#90 20087_1#91 20087_1#92 20087_2#95 20087_2#81 20087_2#96 20087_2#98 20122_6#55 20087_1#66 20122_2#75 20122_7#34 20122_6#100 20122_7#40 20122_7#33 20122_2#67 20122_6#99 20122_7#30 20122_2#79 20122_6#28 20122_2#71 20122_6#27 20122_2#70 20122_6#29 20122_7#36 20122_7#37 20122_3#161 20122_3#162 2012…
SEQUENCE	GUBBINS	CDS	845265	850513	0.000	.	0	node="internal_140->internal_141";neg_log_likelihood="507.554175";taxa=" 20122_7#61 20122_7#12 19789_1#41 20087_1#188 19944_2#8 19789_1#63 20122_6#20 19789_1#27 20122_6#21 20122_2#39 20122_6#19 20087_1#56 19789_1#25 20122_7#31 19789_2#16 20122_5#168 20122_7#178 19944_2#31 19944_3#126 20019_4#133 19944_3#154 19944_3#140 20019_4#128 20019_4#104 20019_4#107 20019_4#124 20019_4#97 19944_3#143 20019_4…
SEQUENCE	GUBBINS	CDS	655006	667778	0.000	.	0	node="internal_140->internal_141";neg_log_likelihood="331.008241";taxa=" 20122_7#61 20122_7#12 19789_1#41 20087_1#188 19944_2#8 19789_1#63 20122_6#20 19789_1#27 20122_6#21 20122_2#39 20122_6#19 20087_1#56 19789_1#25 20122_7#31 19789_2#16 20122_5#168 20122_7#178 19944_2#31 19944_3#126 20019_4#133 19944_3#154 19944_3#140 20019_4#128 20019_4#104 20019_4#107 20019_4#124 20019_4#97 19944_3#143 20019_4…
SEQUENCE	GUBBINS	CDS	2053965	2054432	0.000	.	0	node="internal_140->internal_141";neg_log_likelihood="248.457553";taxa=" 20122_7#61 20122_7#12 19789_1#41 20087_1#188 19944_2#8 19789_1#63 20122_6#20 19789_1#27 20122_6#21 20122_2#39 20122_6#19 20087_1#56 19789_1#25 20122_7#31 19789_2#16 20122_5#168 20122_7#178 19944_2#31 19944_3#126 20019_4#133 19944_3#154 19944_3#140 20019_4#128 20019_4#104 20019_4#107 20019_4#124 20019_4#97 19944_3#143 20019_4…
SEQUENCE	GUBBINS	CDS	1019318	1023389	0.000	.	0	node="internal_140->internal_141";neg_log_likelihood="216.926477";taxa=" 20122_7#61 20122_7#12 19789_1#41 20087_1#188 19944_2#8 19789_1#63 20122_6#20 19789_1#27 20122_6#21 20122_2#39 20122_6#19 20087_1#56 19789_1#25 20122_7#31 19789_2#16 20122_5#168 20122_7#178 19944_2#31 19944_3#126 20019_4#133 19944_3#154 19944_3#140 20019_4#128 20019_4#104 20019_4#107 20019_4#124 20019_4#97 19944_3#143 20019_4…
SEQUENCE	GUBBINS	CDS	482254	482672	0.000	.	0	node="internal_140->internal_141";neg_log_likelihood="183.539747";taxa=" 20122_7#61 20122_7#12 19789_1#41 20087_1#188 19944_2#8 19789_1#63 20122_6#20 19789_1#27 20122_6#21 20122_2#39 20122_6#19 20087_1#56 19789_1#25 20122_7#31 19789_2#16 20122_5#168 20122_7#178 19944_2#31 19944_3#126 20019_4#133 19944_3#154 19944_3#140 20019_4#128 20019_4#104 20019_4#107 20019_4#124 20019_4#97 19944_3#143 20019_4…
SEQUENCE	GUBBINS	CDS	654242	667851	0.000	.	0	node="internal_140->internal_212";neg_log_likelihood="384.199295";taxa=" 19944_2#42 19789_1#44 20122_6#32 20122_3#163 20087_1#93 20087_1#90 20087_1#91 20087_1#92 20087_2#95 20087_2#81 20087_2#96 20087_2#98 20122_6#55 20087_1#66 20122_2#75 20122_7#34 20122_6#100 20122_7#40 20122_7#33 20122_2#67 20122_6#99 20122_7#30 20122_2#79 20122_6#28 20122_2#71 20122_6#27 20122_2#70 20122_6#29 20122_7#36 20122…
SEQUENCE	GUBBINS	CDS	484756	485097	0.000	.	0	node="internal_140->internal_212";neg_log_likelihood="178.897072";taxa=" 19944_2#42 19789_1#44 20122_6#32 20122_3#163 20087_1#93 20087_1#90 20087_1#91 20087_1#92 20087_2#95 20087_2#81 20087_2#96 20087_2#98 20122_6#55 20087_1#66 20122_2#75 20122_7#34 20122_6#100 20122_7#40 20122_7#33 20122_2#67 20122_6#99 20122_7#30 20122_2#79 20122_6#28 20122_2#71 20122_6#27 20122_2#70 20122_6#29 20122_7#36 20122…
SEQUENCE	GUBBINS	CDS	823116	824032	0.000	.	0	node="internal_140->internal_212";neg_log_likelihood="143.255244";taxa=" 19944_2#42 19789_1#44 20122_6#32 20122_3#163 20087_1#93 20087_1#90 20087_1#91 20087_1#92 20087_2#95 20087_2#81 20087_2#96 20087_2#98 20122_6#55 20087_1#66 20122_2#75 20122_7#34 20122_6#100 20122_7#40 20122_7#33 20122_2#67 20122_6#99 20122_7#30 20122_2#79 20122_6#28 20122_2#71 20122_6#27 20122_2#70 20122_6#29 20122_7#36 20122…
SEQUENCE	GUBBINS	CDS	1018829	1020908	0.000	.	0	node="internal_140->internal_212";neg_log_likelihood="117.257384";taxa=" 19944_2#42 19789_1#44 20122_6#32 20122_3#163 20087_1#93 20087_1#90 20087_1#91 20087_1#92 20087_2#95 20087_2#81 20087_2#96 20087_2#98 20122_6#55 20087_1#66 20122_2#75 20122_7#34 20122_6#100 20122_7#40 20122_7#33 20122_2#67 20122_6#99 20122_7#30 20122_2#79 20122_6#28 20122_2#71 20122_6#27 20122_2#70 20122_6#29 20122_7#36 20122…
SEQUENCE	GUBBINS	CDS	1054416	1056949	0.000	.	0	node="internal_140->internal_212";neg_log_likelihood="91.908970";taxa=" 19944_2#42 19789_1#44 20122_6#32 20122_3#163 20087_1#93 20087_1#90 20087_1#91 20087_1#92 20087_2#95 20087_2#81 20087_2#96 20087_2#98 20122_6#55 20087_1#66 20122_2#75 20122_7#34 20122_6#100 20122_7#40 20122_7#33 20122_2#67 20122_6#99 20122_7#30 20122_2#79 20122_6#28 20122_2#71 20122_6#27 20122_2#70 20122_6#29 20122_7#36 20122_…
SEQUENCE	GUBBINS	CDS	1265012	1268455	0.000	.	0	node="internal_138->internal_139";neg_log_likelihood="1942.612184";taxa=" 19944_2#66 19944_2#52";snp_count="69";
SEQUENCE	GUBBINS	CDS	654185	659319	0.000	.	0	node="internal_138->internal_139";neg_log_likelihood="1685.114649";taxa=" 19944_2#66 19944_2#52";snp_count="72";
SEQUENCE	GUBBINS	CDS	2143757	2146621	0.000	.	0	node="internal_138->internal_139";neg_log_likelihood="1417.338167";taxa=" 19944_2#66 19944_2#52";snp_count="62";
SEQUENCE	GUBBINS	CDS	844495	848953	0.000	.	0	node="internal_138->internal_139";neg_log_likelihood="1178.492549";taxa=" 19944_2#66 19944_2#52";snp_count="66";
SEQUENCE	GUBBINS	CDS	1376907	1378263	0.000	.	0	node="internal_138->internal_139";neg_log_likelihood="931.046073";taxa=" 19944_2#66 19944_2#52";snp_count="47";
SEQUENCE	GUBBINS	CDS	2058296	2061455	0.000	.	0	node="internal_138->internal_139";neg_log_likelihood="750.352181";taxa=" 19944_2#66 19944_2#52";snp_count="46";
SEQUENCE	GUBBINS	CDS	1561419	1565294	0.000	.	0	node="internal_138->internal_139";neg_log_likelihood="574.743599";taxa=" 19944_2#66 19944_2#52";snp_count="37";
SEQUENCE	GUBBINS	CDS	1236631	1238913	0.000	.	0	node="internal_138->internal_139";neg_log_likelihood="416.463694";taxa=" 19944_2#66 19944_2#52";snp_count="36";
SEQUENCE	GUBBINS	CDS	2085117	2088313	0.000	.	0	node="internal_138->internal_139";neg_log_likelihood="277.590685";taxa=" 19944_2#66 19944_2#52";snp_count="25";
SEQUENCE	GUBBINS	CDS	767492	767656	0.000	.	0	node="internal_138->internal_139";neg_log_likelihood="207.303362";taxa=" 19944_2#66 19944_2#52";snp_count="6";
SEQUENCE	GUBBINS	CDS	505255	505624	0.000	.	0	node="internal_138->internal_139";neg_log_likelihood="179.612189";taxa=" 19944_2#66 19944_2#52";snp_count="6";
SEQUENCE	GUBBINS	CDS	436176	437736	0.000	.	0	node="internal_138->internal_139";neg_log_likelihood="156.321621";taxa=" 19944_2#66 19944_2#52";snp_count="5";
SEQUENCE	GUBBINS	CDS	655499	659056	0.000	.	0	node="internal_138->internal_140";neg_log_likelihood="87.765720";taxa=" 20122_7#61 20122_7#12 19789_1#41 20087_1#188 19944_2#8 19789_1#63 20122_6#20 19789_1#27 20122_6#21 20122_2#39 20122_6#19 20087_1#56 19789_1#25 20122_7#31 19789_2#16 20122_5#168 20122_7#178 19944_2#31 19944_3#126 20019_4#133 19944_3#154 19944_3#140 20019_4#128 20019_4#104 20019_4#107 20019_4#124 20019_4#97 19944_3#143 20019_4#…
SEQUENCE	GUBBINS	CDS	1787249	1793479	0.000	.	0	node="internal_259->20087_1#19";neg_log_likelihood="2715.290541";taxa="20087_1#19";snp_count="41";
SEQUENCE	GUBBINS	CDS	560886	568173	0.000	.	0	node="internal_259->20087_1#19";neg_log_likelihood="2570.298405";taxa="20087_1#19";snp_count="42";
SEQUENCE	GUBBINS	CDS	1684185	1687669	0.000	.	0	node="internal_259->20087_1#19";neg_log_likelihood="2422.021806";taxa="20087_1#19";snp_count="31";
SEQUENCE	GUBBINS	CDS	889016	892727	0.000	.	0	node="internal_259->20087_1#19";neg_log_likelihood="2311.566184";taxa="20087_1#19";snp_count="31";
SEQUENCE	GUBBINS	CDS	843671	850525	0.000	.	0	node="internal_259->20087_1#19";neg_log_likelihood="2200.991476";taxa="20087_1#19";snp_count="37";
SEQUENCE	GUBBINS	CDS	355444	361584	0.000	.	0	node="internal_259->20087_1#19";neg_log_likelihood="2070.683320";taxa="20087_1#19";snp_count="31";
SEQUENCE	GUBBINS	CDS	102778	106150	0.000	.	0	node="internal_259->20087_1#19";neg_log_likelihood="1957.048782";taxa="20087_1#19";snp_count="28";
SEQUENCE	GUBBINS	CDS	774085	780294	0.000	.	0	node="internal_259->20087_1#19";neg_log_likelihood="1853.775171";taxa="20087_1#19";snp_count="33";
SEQUENCE	GUBBINS	CDS	516336	520235	0.000	.	0	node="internal_259->20087_1#19";neg_log_likelihood="1730.702798";taxa="20087_1#19";snp_count="29";
SEQUENCE	GUBBINS	CDS	2157765	2166096	0.000	.	0	node="internal_259->20087_1#19";neg_log_likelihood="1621.705453";taxa="20087_1#19";snp_count="35";
SEQUENCE	GUBBINS	CDS	1934659	1943547	0.000	.	0	node="internal_259->20087_1#19";neg_log_likelihood="1489.918801";taxa="20087_1#19";snp_count="32";
SEQUENCE	GUBBINS	CDS	2067764	2071685	0.000	.	0	node="internal_259->20087_1#19";neg_log_likelihood="1367.630434";taxa="20087_1#19";snp_count="24";
SEQUENCE	GUBBINS	CDS	149434	152460	0.000	.	0	node="internal_259->20087_1#19";neg_log_likelihood="1276.082326";taxa="20087_1#19";snp_count="24";
SEQUENCE	GUBBINS	CDS	654096	659400	0.000	.	0	node="internal_259->20087_1#19";neg_log_likelihood="1182.983468";taxa="20087_1#19";snp_count="27";
SEQUENCE	GUBBINS	CDS	458274	464787	0.000	.	0	node="internal_259->20087_1#19";neg_log_likelihood="1077.308510";taxa="20087_1#19";snp_count="26";
SEQUENCE	GUBBINS	CDS	2049684	2051955	0.000	.	0	node="internal_259->20087_1#19";neg_log_likelihood="974.811665";taxa="20087_1#19";snp_count="22";
SEQUENCE	GUBBINS	CDS	998915	1005707	0.000	.	0	node="internal_259->20087_1#19";neg_log_likelihood="889.033208";taxa="20087_1#19";snp_count="27";
SEQUENCE	GUBBINS	CDS	1375662	1377452	0.000	.	0	node="internal_259->20087_1#19";neg_log_likelihood="778.713488";taxa="20087_1#19";snp_count="20";
SEQUENCE	GUBBINS	CDS	1276534	1284742	0.000	.	0	node="internal_259->20087_1#19";neg_log_likelihood="701.327595";taxa="20087_1#19";snp_count="24";
SEQUENCE	GUBBINS	CDS	431726	437175	0.000	.	0	node="internal_259->20087_1#19";neg_log_likelihood="601.273897";taxa="20087_1#19";snp_count="21";
SEQUENCE	GUBBINS	CDS	1886818	1890550	0.000	.	0	node="internal_259->20087_1#19";neg_log_likelihood="513.128964";taxa="20087_1#19";snp_count="18";
SEQUENCE	GUBBINS	CDS	1491707	1494044	0.000	.	0	node="internal_259->20087_1#19";neg_log_likelihood="438.210056";taxa="20087_1#19";snp_count="15";
SEQUENCE	GUBBINS	CDS	718391	721272	0.000	.	0	node="internal_259->20087_1#19";neg_log_likelihood="377.475298";taxa="20087_1#19";snp_count="13";
SEQUENCE	GUBBINS	CDS	2085068	2086569	0.000	.	0	node="internal_259->20087_1#19";neg_log_likelihood="321.180807";taxa="20087_1#19";snp_count="10";
SEQUENCE	GUBBINS	CDS	83574	90449	0.000	.	0	node="internal_259->20087_1#19";neg_log_likelihood="278.377836";taxa="20087_1#19";snp_count="12";
SEQUENCE	GUBBINS	CDS	18067	18403	0.000	.	0	node="internal_259->20087_1#19";neg_log_likelihood="223.293601";taxa="20087_1#19";snp_count="7";
SEQUENCE	GUBBINS	CDS	1596316	1599236	0.000	.	0	node="internal_259->20087_1#19";neg_log_likelihood="194.120084";taxa="20087_1#19";snp_count="8";
SEQUENCE	GUBBINS	CDS	458294	465412	0.000	.	0	node="internal_259->20122_3#1";neg_log_likelihood="3157.735849";taxa="20122_3#1";snp_count="67";
SEQUENCE	GUBBINS	CDS	560659	567805	0.000	.	0	node="internal_259->20122_3#1";neg_log_likelihood="2935.382388";taxa="20122_3#1";snp_count="56";
SEQUENCE	GUBBINS	CDS	843656	850524	0.000	.	0	node="internal_259->20122_3#1";neg_log_likelihood="2739.373950";taxa="20122_3#1";snp_count="56";
SEQUENCE	GUBBINS	CDS	516339	520211	0.000	.	0	node="internal_259->20122_3#1";neg_log_likelihood="2552.833169";taxa="20122_3#1";snp_count="40";
SEQUENCE	GUBBINS	CDS	2158194	2167399	0.000	.	0	node="internal_259->20122_3#1";neg_log_likelihood="2411.644243";taxa="20122_3#1";snp_count="52";
SEQUENCE	GUBBINS	CDS	998990	1002935	0.000	.	0	node="internal_259->20122_3#1";neg_log_likelihood="2225.898779";taxa="20122_3#1";snp_count="39";
SEQUENCE	GUBBINS	CDS	889010	894035	0.000	.	0	node="internal_259->20122_3#1";neg_log_likelihood="2087.549879";taxa="20122_3#1";snp_count="38";
SEQUENCE	GUBBINS	CDS	102769	106099	0.000	.	0	node="internal_259->20122_3#1";neg_log_likelihood="1950.173100";taxa="20122_3#1";snp_count="32";
SEQUENCE	GUBBINS	CDS	774097	780255	0.000	.	0	node="internal_259->20122_3#1";neg_log_likelihood="1833.860329";taxa="20122_3#1";snp_count="37";
SEQUENCE	GUBBINS	CDS	355396	361590	0.000	.	0	node="internal_259->20122_3#1";neg_log_likelihood="1697.532930";taxa="20122_3#1";snp_count="37";
SEQUENCE	GUBBINS	CDS	1278122	1285023	0.000	.	0	node="internal_259->20122_3#1";neg_log_likelihood="1561.092716";taxa="20122_3#1";snp_count="34";
SEQUENCE	GUBBINS	CDS	1787278	1793473	0.000	.	0	node="internal_259->20122_3#1";neg_log_likelihood="1432.759243";taxa="20122_3#1";snp_count="33";
SEQUENCE	GUBBINS	CDS	2084358	2088303	0.000	.	0	node="internal_259->20122_3#1";neg_log_likelihood="1305.843364";taxa="20122_3#1";snp_count="25";
SEQUENCE	GUBBINS	CDS	149431	152370	0.000	.	0	node="internal_259->20122_3#1";neg_log_likelihood="1211.012325";taxa="20122_3#1";snp_count="27";
SEQUENCE	GUBBINS	CDS	2049700	2052039	0.000	.	0	node="internal_259->20122_3#1";neg_log_likelihood="1110.033386";taxa="20122_3#1";snp_count="23";
SEQUENCE	GUBBINS	CDS	654569	659516	0.000	.	0	node="internal_259->20122_3#1";neg_log_likelihood="1020.726210";taxa="20122_3#1";snp_count="24";
SEQUENCE	GUBBINS	CDS	2067753	2072124	0.000	.	0	node="internal_259->20122_3#1";neg_log_likelihood="924.857558";taxa="20122_3#1";snp_count="24";
SEQUENCE	GUBBINS	CDS	431894	437841	0.000	.	0	node="internal_259->20122_3#1";neg_log_likelihood="827.189555";taxa="20122_3#1";snp_count="25";
SEQUENCE	GUBBINS	CDS	1936411	1943523	0.000	.	0	node="internal_259->20122_3#1";neg_log_likelihood="730.439148";taxa="20122_3#1";snp_count="21";
SEQUENCE	GUBBINS	CDS	1684143	1687672	0.000	.	0	node="internal_259->20122_3#1";neg_log_likelihood="642.610217";taxa="20122_3#1";snp_count="20";
SEQUENCE	GUBBINS	CDS	1889222	1890760	0.000	.	0	node="internal_259->20122_3#1";neg_log_likelihood="557.593659";taxa="20122_3#1";snp_count="17";
SEQUENCE	GUBBINS	CDS	83454	90401	0.000	.	0	node="internal_259->20122_3#1";neg_log_likelihood="484.893176";taxa="20122_3#1";snp_count="22";
SEQUENCE	GUBBINS	CDS	1375966	1376742	0.000	.	0	node="internal_259->20122_3#1";neg_log_likelihood="392.703856";taxa="20122_3#1";snp_count="13";
SEQUENCE	GUBBINS	CDS	1491386	1494021	0.000	.	0	node="internal_259->20122_3#1";neg_log_likelihood="334.358442";taxa="20122_3#1";snp_count="16";
SEQUENCE	GUBBINS	CDS	18099	18693	0.000	.	0	node="internal_259->20122_3#1";neg_log_likelihood="279.272861";taxa="20122_3#1";snp_count="6";
SEQUENCE	GUBBINS	CDS	718682	721182	0.000	.	0	node="internal_259->20122_3#1";neg_log_likelihood="252.634591";taxa="20122_3#1";snp_count="7";
SEQUENCE	GUBBINS	CDS	299588	300482	0.000	.	0	node="internal_259->20122_3#1";neg_log_likelihood="222.016161";taxa="20122_3#1";snp_count="5";
SEQUENCE	GUBBINS	CDS	434403	437736	0.000	.	0	node="internal_262->20122_2#15";neg_log_likelihood="141.019148";taxa="20122_2#15";snp_count="10";
SEQUENCE	GUBBINS	CDS	479873	479932	0.000	.	0	node="internal_262->20122_2#15";neg_log_likelihood="93.246819";taxa="20122_2#15";snp_count="5";
SEQUENCE	GUBBINS	CDS	1684918	1692746	0.000	.	0	node="internal_263->20122_3#110";neg_log_likelihood="1752.228157";taxa="20122_3#110";snp_count="96";
SEQUENCE	GUBBINS	CDS	1587303	1599236	0.000	.	0	node="internal_263->20122_3#110";neg_log_likelihood="1402.752913";taxa="20122_3#110";snp_count="97";
SEQUENCE	GUBBINS	CDS	78608	87963	0.000	.	0	node="internal_263->20122_3#110";neg_log_likelihood="1053.506375";taxa="20122_3#110";snp_count="72";
SEQUENCE	GUBBINS	CDS	340543	341977	0.000	.	0	node="internal_263->20122_3#110";neg_log_likelihood="786.663688";taxa="20122_3#110";snp_count="39";
SEQUENCE	GUBBINS	CDS	401432	403434	0.000	.	0	node="internal_263->20122_3#110";neg_log_likelihood="641.521607";taxa="20122_3#110";snp_count="33";
SEQUENCE	GUBBINS	CDS	1939230	1944036	0.000	.	0	node="internal_263->20122_3#110";neg_log_likelihood="507.702244";taxa="20122_3#110";snp_count="33";
SEQUENCE	GUBBINS	CDS	656096	659531	0.000	.	0	node="internal_263->20122_3#110";neg_log_likelihood="376.317934";taxa="20122_3#110";snp_count="25";
SEQUENCE	GUBBINS	CDS	612136	613300	0.000	.	0	node="internal_263->20122_3#110";neg_log_likelihood="267.552679";taxa="20122_3#110";snp_count="21";
SEQUENCE	GUBBINS	CDS	1436546	1437248	0.000	.	0	node="internal_263->20122_3#110";neg_log_likelihood="183.184449";taxa="20122_3#110";snp_count="14";
SEQUENCE	GUBBINS	CDS	437584	437736	0.000	.	0	node="internal_261->internal_262";neg_log_likelihood="26.948411";taxa=" 20122_2#15 20122_6#180";snp_count="5";
SEQUENCE	GUBBINS	CDS	346064	351202	0.000	.	0	node="internal_270->20122_6#11";neg_log_likelihood="823.934522";taxa="20122_6#11";snp_count="86";
SEQUENCE	GUBBINS	CDS	1548607	1551158	0.000	.	0	node="internal_270->20122_6#11";neg_log_likelihood="514.616378";taxa="20122_6#11";snp_count="57";
SEQUENCE	GUBBINS	CDS	656069	659400	0.000	.	0	node="internal_270->20122_6#11";neg_log_likelihood="302.605723";taxa="20122_6#11";snp_count="39";
SEQUENCE	GUBBINS	CDS	844420	846193	0.000	.	0	node="internal_270->20122_6#11";neg_log_likelihood="133.105178";taxa="20122_6#11";snp_count="31";
SEQUENCE	GUBBINS	CDS	437037	437828	0.000	.	0	node="internal_268->internal_269";neg_log_likelihood="144.704446";taxa=" 19944_3#102 19789_1#1";snp_count="7";
SEQUENCE	GUBBINS	CDS	655592	659702	0.000	.	0	node="internal_267->20122_7#9";neg_log_likelihood="139.998538";taxa="20122_7#9";snp_count="37";
SEQUENCE	GUBBINS	CDS	1336241	1336262	0.000	.	0	node="internal_267->20122_7#9";neg_log_likelihood="34.848184";taxa="20122_7#9";snp_count="5";
SEQUENCE	GUBBINS	CDS	2162657	2166602	0.000	.	0	node="internal_266->19789_1#184";neg_log_likelihood="375.939293";taxa="19789_1#184";snp_count="54";
SEQUENCE	GUBBINS	CDS	659138	659516	0.000	.	0	node="internal_266->19789_1#184";neg_log_likelihood="236.597568";taxa="19789_1#184";snp_count="11";
SEQUENCE	GUBBINS	CDS	437045	437731	0.000	.	0	node="internal_266->19789_1#184";neg_log_likelihood="189.224034";taxa="19789_1#184";snp_count="10";
SEQUENCE	GUBBINS	CDS	1336241	1336262	0.000	.	0	node="internal_266->internal_267";neg_log_likelihood="46.002672";taxa=" 19944_3#102 19789_1#1 20122_6#11 20122_6#10 20122_7#9";snp_count="5";
SEQUENCE	GUBBINS	CDS	657095	658325	0.000	.	0	node="internal_265->20122_3#130";neg_log_likelihood="137.479949";taxa="20122_3#130";snp_count="14";
SEQUENCE	GUBBINS	CDS	658567	659376	0.000	.	0	node="internal_265->internal_266";neg_log_likelihood="117.073367";taxa=" 19789_1#184 19944_3#102 19789_1#1 20122_6#11 20122_6#10 20122_7#9";snp_count="9";
SEQUENCE	GUBBINS	CDS	1336241	1336262	0.000	.	0	node="internal_265->internal_266";neg_log_likelihood="78.133032";taxa=" 19789_1#184 19944_3#102 19789_1#1 20122_6#11 20122_6#10 20122_7#9";snp_count="5";
SEQUENCE	GUBBINS	CDS	887882	893799	0.000	.	0	node="internal_137->20122_3#108";neg_log_likelihood="3348.567739";taxa="20122_3#108";snp_count="90";
SEQUENCE	GUBBINS	CDS	1993715	2008221	0.000	.	0	node="internal_137->20122_3#108";neg_log_likelihood="3043.382221";taxa="20122_3#108";snp_count="107";
SEQUENCE	GUBBINS	CDS	1018121	1021089	0.000	.	0	node="internal_137->20122_3#108";neg_log_likelihood="2681.946105";taxa="20122_3#108";snp_count="58";
SEQUENCE	GUBBINS	CDS	1396843	1400563	0.000	.	0	node="internal_137->20122_3#108";neg_log_likelihood="2484.556138";taxa="20122_3#108";snp_count="59";
SEQUENCE	GUBBINS	CDS	1787233	1791552	0.000	.	0	node="internal_137->20122_3#108";neg_log_likelihood="2272.703484";taxa="20122_3#108";snp_count="62";
SEQUENCE	GUBBINS	CDS	167906	172213	0.000	.	0	node="internal_137->20122_3#108";neg_log_likelihood="2056.865323";taxa="20122_3#108";snp_count="56";
SEQUENCE	GUBBINS	CDS	1936876	1943274	0.000	.	0	node="internal_137->20122_3#108";neg_log_likelihood="1858.888526";taxa="20122_3#108";snp_count="53";
SEQUENCE	GUBBINS	CDS	128575	138111	0.000	.	0	node="internal_137->20122_3#108";neg_log_likelihood="1661.428741";taxa="20122_3#108";snp_count="61";
SEQUENCE	GUBBINS	CDS	402264	409380	0.000	.	0	node="internal_137->20122_3#108";neg_log_likelihood="1437.018501";taxa="20122_3#108";snp_count="55";
SEQUENCE	GUBBINS	CDS	526969	529025	0.000	.	0	node="internal_137->20122_3#108";neg_log_likelihood="1230.814333";taxa="20122_3#108";snp_count="37";
SEQUENCE	GUBBINS	CDS	1144250	1146629	0.000	.	0	node="internal_137->20122_3#108";neg_log_likelihood="1098.742076";taxa="20122_3#108";snp_count="33";
SEQUENCE	GUBBINS	CDS	478821	488155	0.000	.	0	node="internal_137->20122_3#108";neg_log_likelihood="997.477431";taxa="20122_3#108";snp_count="22";
SEQUENCE	GUBBINS	CDS	290667	290902	0.000	.	0	node="internal_137->20122_3#108";neg_log_likelihood="921.357922";taxa="20122_3#108";snp_count="7";
SEQUENCE	GUBBINS	CDS	433677	441019	0.000	.	0	node="internal_137->20122_3#108";neg_log_likelihood="893.783458";taxa="20122_3#108";snp_count="14";
SEQUENCE	GUBBINS	CDS	182267	182870	0.000	.	0	node="internal_137->20122_3#108";neg_log_likelihood="838.755388";taxa="20122_3#108";snp_count="7";
SEQUENCE	GUBBINS	CDS	1284742	1287079	0.000	.	0	node="internal_137->20122_3#108";neg_log_likelihood="810.539391";taxa="20122_3#108";snp_count="9";
SEQUENCE	GUBBINS	CDS	1049940	1051744	0.000	.	0	node="internal_137->20122_3#108";neg_log_likelihood="774.371485";taxa="20122_3#108";snp_count="8";
SEQUENCE	GUBBINS	CDS	2226417	2227341	0.000	.	0	node="internal_264->internal_265";neg_log_likelihood="143.021490";taxa=" 20122_3#130 19789_1#184 19944_3#102 19789_1#1 20122_6#11 20122_6#10 20122_7#9";snp_count="22";
SEQUENCE	GUBBINS	CDS	659114	659281	0.000	.	0	node="internal_264->internal_265";neg_log_likelihood="74.379525";taxa=" 20122_3#130 19789_1#184 19944_3#102 19789_1#1 20122_6#11 20122_6#10 20122_7#9";snp_count="7";
SEQUENCE	GUBBINS	CDS	1336241	1336262	0.000	.	0	node="internal_264->internal_265";neg_log_likelihood="40.467659";taxa=" 20122_3#130 19789_1#184 19944_3#102 19789_1#1 20122_6#11 20122_6#10 20122_7#9";snp_count="5";
SEQUENCE	GUBBINS	CDS	887882	893799	0.000	.	0	node="internal_264->internal_137";neg_log_likelihood="627.955457";taxa=" 20122_3#108 20087_1#5";snp_count="91";
SEQUENCE	GUBBINS	CDS	479601	484775	0.000	.	0	node="internal_264->internal_137";neg_log_likelihood="395.588330";taxa=" 20122_3#108 20087_1#5";snp_count="16";
SEQUENCE	GUBBINS	CDS	433677	437554	0.000	.	0	node="internal_264->internal_137";neg_log_likelihood="324.142097";taxa=" 20122_3#108 20087_1#5";snp_count="16";
SEQUENCE	GUBBINS	CDS	1940398	1943245	0.000	.	0	node="internal_264->internal_137";neg_log_likelihood="265.776084";taxa=" 20122_3#108 20087_1#5";snp_count="7";
SEQUENCE	GUBBINS	CDS	553236	554337	0.000	.	0	node="internal_264->internal_137";neg_log_likelihood="235.149895";taxa=" 20122_3#108 20087_1#5";snp_count="6";
SEQUENCE	GUBBINS	CDS	658106	659702	0.000	.	0	node="internal_264->internal_137";neg_log_likelihood="208.523874";taxa=" 20122_3#108 20087_1#5";snp_count="5";
SEQUENCE	GUBBINS	CDS	823197	824064	0.000	.	0	node="internal_260->internal_261";neg_log_likelihood="135.231226";taxa=" 20122_2#15 20122_6#180 20122_3#110 19789_1#15";snp_count="7";
SEQUENCE	GUBBINS	CDS	437630	437736	0.000	.	0	node="internal_260->internal_261";neg_log_likelihood="105.418249";taxa=" 20122_2#15 20122_6#180 20122_3#110 19789_1#15";snp_count="4";
SEQUENCE	GUBBINS	CDS	1018121	1021178	0.000	.	0	node="internal_260->internal_264";neg_log_likelihood="336.181308";taxa=" 20122_3#130 19789_1#184 19944_3#102 19789_1#1 20122_6#11 20122_6#10 20122_7#9 20122_3#108 20087_1#5";snp_count="62";
SEQUENCE	GUBBINS	CDS	1336241	1336262	0.000	.	0	node="internal_260->internal_264";neg_log_likelihood="192.603299";taxa=" 20122_3#130 19789_1#184 19944_3#102 19789_1#1 20122_6#11 20122_6#10 20122_7#9 20122_3#108 20087_1#5";snp_count="5";
SEQUENCE	GUBBINS	CDS	657095	661085	0.000	.	0	node="internal_260->internal_264";neg_log_likelihood="168.884042";taxa=" 20122_3#130 19789_1#184 19944_3#102 19789_1#1 20122_6#11 20122_6#10 20122_7#9 20122_3#108 20087_1#5";snp_count="9";
SEQUENCE	GUBBINS	CDS	436864	437646	0.000	.	0	node="internal_260->internal_264";neg_log_likelihood="127.722674";taxa=" 20122_3#130 19789_1#184 19944_3#102 19789_1#1 20122_6#11 20122_6#10 20122_7#9 20122_3#108 20087_1#5";snp_count="6";
SEQUENCE	GUBBINS	CDS	842720	850524	0.000	.	0	node="internal_258->internal_259";neg_log_likelihood="5570.369546";taxa=" 20087_1#19 20122_3#1";snp_count="133";
SEQUENCE	GUBBINS	CDS	879686	895851	0.000	.	0	node="internal_258->internal_259";neg_log_likelihood="5160.066074";taxa=" 20087_1#19 20122_3#1";snp_count="150";
SEQUENCE	GUBBINS	CDS	2067764	2088317	0.000	.	0	node="internal_258->internal_259";neg_log_likelihood="4676.070612";taxa=" 20087_1#19 20122_3#1";snp_count="152";
SEQUENCE	GUBBINS	CDS	1937125	1944789	0.000	.	0	node="internal_258->internal_259";neg_log_likelihood="4220.985325";taxa=" 20087_1#19 20122_3#1";snp_count="77";
SEQUENCE	GUBBINS	CDS	241590	244369	0.000	.	0	node="internal_258->internal_259";neg_log_likelihood="3974.371203";taxa=" 20087_1#19 20122_3#1";snp_count="52";
SEQUENCE	GUBBINS	CDS	1210654	1215642	0.000	.	0	node="internal_258->internal_259";neg_log_likelihood="3800.592694";taxa=" 20087_1#19 20122_3#1";snp_count="64";
SEQUENCE	GUBBINS	CDS	458294	465412	0.000	.	0	node="internal_258->internal_259";neg_log_likelihood="3592.556376";taxa=" 20087_1#19 20122_3#1";snp_count="67";
SEQUENCE	GUBBINS	CDS	99854	106150	0.000	.	0	node="internal_258->internal_259";neg_log_likelihood="3364.954568";taxa=" 20087_1#19 20122_3#1";snp_count="63";
SEQUENCE	GUBBINS	CDS	654096	659400	0.000	.	0	node="internal_258->internal_259";neg_log_likelihood="3153.343767";taxa=" 20087_1#19 20122_3#1";snp_count="54";
SEQUENCE	GUBBINS	CDS	560117	568173	0.000	.	0	node="internal_258->internal_259";neg_log_likelihood="2969.433703";taxa=" 20087_1#19 20122_3#1";snp_count="62";
SEQUENCE	GUBBINS	CDS	1276534	1284742	0.000	.	0	node="internal_258->internal_259";neg_log_likelihood="2754.310510";taxa=" 20087_1#19 20122_3#1";snp_count="60";
SEQUENCE	GUBBINS	CDS	1967530	1976766	0.000	.	0	node="internal_258->internal_259";neg_log_likelihood="2546.482271";taxa=" 20087_1#19 20122_3#1";snp_count="59";
SEQUENCE	GUBBINS	CDS	2158194	2167399	0.000	.	0	node="internal_258->internal_259";neg_log_likelihood="2343.013777";taxa=" 20087_1#19 20122_3#1";snp_count="53";
SEQUENCE	GUBBINS	CDS	7956	9076	0.000	.	0	node="internal_258->internal_259";neg_log_likelihood="2152.184604";taxa=" 20087_1#19 20122_3#1";snp_count="29";
SEQUENCE	GUBBINS	CDS	764734	780294	0.000	.	0	node="internal_258->internal_259";neg_log_likelihood="2050.222252";taxa=" 20087_1#19 20122_3#1";snp_count="57";
SEQUENCE	GUBBINS	CDS	1787249	1793479	0.000	.	0	node="internal_258->internal_259";neg_log_likelihood="1844.247882";taxa=" 20087_1#19 20122_3#1";snp_count="41";
SEQUENCE	GUBBINS	CDS	355396	361590	0.000	.	0	node="internal_258->internal_259";neg_log_likelihood="1692.495450";taxa=" 20087_1#19 20122_3#1";snp_count="40";
SEQUENCE	GUBBINS	CDS	516336	520235	0.000	.	0	node="internal_258->internal_259";neg_log_likelihood="1552.960015";taxa=" 20087_1#19 20122_3#1";snp_count="29";
SEQUENCE	GUBBINS	CDS	431726	437841	0.000	.	0	node="internal_258->internal_259";neg_log_likelihood="1442.832069";taxa=" 20087_1#19 20122_3#1";snp_count="32";
SEQUENCE	GUBBINS	CDS	149431	152370	0.000	.	0	node="internal_258->internal_259";neg_log_likelihood="1320.052020";taxa=" 20087_1#19 20122_3#1";snp_count="27";
SEQUENCE	GUBBINS	CDS	2049466	2052039	0.000	.	0	node="internal_258->internal_259";neg_log_likelihood="1219.497214";taxa=" 20087_1#19 20122_3#1";snp_count="24";
SEQUENCE	GUBBINS	CDS	1375662	1377452	0.000	.	0	node="internal_258->internal_259";neg_log_likelihood="1129.979384";taxa=" 20087_1#19 20122_3#1";snp_count="20";
SEQUENCE	GUBBINS	CDS	998915	1005707	0.000	.	0	node="internal_258->internal_259";neg_log_likelihood="1051.559821";taxa=" 20087_1#19 20122_3#1";snp_count="27";
SEQUENCE	GUBBINS	CDS	1889222	1890760	0.000	.	0	node="internal_258->internal_259";neg_log_likelihood="948.262296";taxa=" 20087_1#19 20122_3#1";snp_count="17";
SEQUENCE	GUBBINS	CDS	1684143	1687672	0.000	.	0	node="internal_258->internal_259";neg_log_likelihood="880.329604";taxa=" 20087_1#19 20122_3#1";snp_count="20";
SEQUENCE	GUBBINS	CDS	1491386	1494021	0.000	.	0	node="internal_258->internal_259";neg_log_likelihood="804.006364";taxa=" 20087_1#19 20122_3#1";snp_count="16";
SEQUENCE	GUBBINS	CDS	83454	90449	0.000	.	0	node="internal_258->internal_259";neg_log_likelihood="739.443345";taxa=" 20087_1#19 20122_3#1";snp_count="19";
SEQUENCE	GUBBINS	CDS	718391	721272	0.000	.	0	node="internal_258->internal_259";neg_log_likelihood="665.189298";taxa=" 20087_1#19 20122_3#1";snp_count="13";
SEQUENCE	GUBBINS	CDS	280513	283661	0.000	.	0	node="internal_258->internal_259";neg_log_likelihood="612.165604";taxa=" 20087_1#19 20122_3#1";snp_count="12";
SEQUENCE	GUBBINS	CDS	478821	480317	0.000	.	0	node="internal_258->internal_259";neg_log_likelihood="562.380182";taxa=" 20087_1#19 20122_3#1";snp_count="9";
SEQUENCE	GUBBINS	CDS	1702218	1703409	0.000	.	0	node="internal_258->internal_259";neg_log_likelihood="525.290907";taxa=" 20087_1#19 20122_3#1";snp_count="9";
SEQUENCE	GUBBINS	CDS	553197	553689	0.000	.	0	node="internal_258->internal_259";neg_log_likelihood="488.064545";taxa=" 20087_1#19 20122_3#1";snp_count="7";
SEQUENCE	GUBBINS	CDS	1597956	1599236	0.000	.	0	node="internal_258->internal_259";neg_log_likelihood="460.725198";taxa=" 20087_1#19 20122_3#1";snp_count="7";
SEQUENCE	GUBBINS	CDS	18099	18693	0.000	.	0	node="internal_258->internal_259";neg_log_likelihood="430.541573";taxa=" 20087_1#19 20122_3#1";snp_count="6";
SEQUENCE	GUBBINS	CDS	1203801	1204644	0.000	.	0	node="internal_258->internal_259";neg_log_likelihood="404.975841";taxa=" 20087_1#19 20122_3#1";snp_count="6";
SEQUENCE	GUBBINS	CDS	86315	97760	0.000	.	0	node="internal_257->internal_258";neg_log_likelihood="9745.559719";taxa=" 20087_1#19 20122_3#1 20122_2#15 20122_6#180 20122_3#110 19789_1#15 20122_3#130 19789_1#184 19944_3#102 19789_1#1 20122_6#11 20122_6#10 20122_7#9 20122_3#108 20087_1#5";snp_count="197";
SEQUENCE	GUBBINS	CDS	1940229	1967071	0.000	.	0	node="internal_257->internal_258";neg_log_likelihood="9196.619744";taxa=" 20087_1#19 20122_3#1 20122_2#15 20122_6#180 20122_3#110 19789_1#15 20122_3#130 19789_1#184 19944_3#102 19789_1#1 20122_6#11 20122_6#10 20122_7#9 20122_3#108 20087_1#5";snp_count="239";
SEQUENCE	GUBBINS	CDS	1074997	1093064	0.000	.	0	node="internal_257->internal_258";neg_log_likelihood="8494.386904";taxa=" 20087_1#19 20122_3#1 20122_2#15 20122_6#180 20122_3#110 19789_1#15 20122_3#130 19789_1#184 19944_3#102 19789_1#1 20122_6#11 20122_6#10 20122_7#9 20122_3#108 20087_1#5";snp_count="189";
SEQUENCE	GUBBINS	CDS	586723	594934	0.000	.	0	node="internal_257->internal_258";neg_log_likelihood="7944.854424";taxa=" 20087_1#19 20122_3#1 20122_2#15 20122_6#180 20122_3#110 19789_1#15 20122_3#130 19789_1#184 19944_3#102 19789_1#1 20122_6#11 20122_6#10 20122_7#9 20122_3#108 20087_1#5";snp_count="126";
SEQUENCE	GUBBINS	CDS	2121448	2130506	0.000	.	0	node="internal_257->internal_258";neg_log_likelihood="7565.235105";taxa=" 20087_1#19 20122_3#1 20122_2#15 20122_6#180 20122_3#110 19789_1#15 20122_3#130 19789_1#184 19944_3#102 19789_1#1 20122_6#11 20122_6#10 20122_7#9 20122_3#108 20087_1#5";snp_count="129";
SEQUENCE	GUBBINS	CDS	1373373	1384445	0.000	.	0	node="internal_257->internal_258";neg_log_likelihood="7176.235545";taxa=" 20087_1#19 20122_3#1 20122_2#15 20122_6#180 20122_3#110 19789_1#15 20122_3#130 19789_1#184 19944_3#102 19789_1#1 20122_6#11 20122_6#10 20122_7#9 20122_3#108 20087_1#5";snp_count="134";
SEQUENCE	GUBBINS	CDS	478814	502465	0.000	.	0	node="internal_257->internal_258";neg_log_likelihood="6763.805426";taxa=" 20087_1#19 20122_3#1 20122_2#15 20122_6#180 20122_3#110 19789_1#15 20122_3#130 19789_1#184 19944_3#102 19789_1#1 20122_6#11 20122_6#10 20122_7#9 20122_3#108 20087_1#5";snp_count="170";
SEQUENCE	GUBBINS	CDS	1305235	1310952	0.000	.	0	node="internal_257->internal_258";neg_log_likelihood="6241.106076";taxa=" 20087_1#19 20122_3#1 20122_2#15 20122_6#180 20122_3#110 19789_1#15 20122_3#130 19789_1#184 19944_3#102 19789_1#1 20122_6#11 20122_6#10 20122_7#9 20122_3#108 20087_1#5";snp_count="97";
SEQUENCE	GUBBINS	CDS	1811178	1815137	0.000	.	0	node="internal_257->internal_258";neg_log_likelihood="5941.678098";taxa=" 20087_1#19 20122_3#1 20122_2#15 20122_6#180 20122_3#110 19789_1#15 20122_3#130 19789_1#184 19944_3#102 19789_1#1 20122_6#11 20122_6#10 20122_7#9 20122_3#108 20087_1#5";snp_count="88";
SEQUENCE	GUBBINS	CDS	241350	243463	0.000	.	0	node="internal_257->internal_258";neg_log_likelihood="5666.657946";taxa=" 20087_1#19 20122_3#1 20122_2#15 20122_6#180 20122_3#110 19789_1#15 20122_3#130 19789_1#184 19944_3#102 19789_1#1 20122_6#11 20122_6#10 20122_7#9 20122_3#108 20087_1#5";snp_count="73";
SEQUENCE	GUBBINS	CDS	652833	667985	0.000	.	0	node="internal_257->internal_258";neg_log_likelihood="5440.150629";taxa=" 20087_1#19 20122_3#1 20122_2#15 20122_6#180 20122_3#110 19789_1#15 20122_3#130 19789_1#184 19944_3#102 19789_1#1 20122_6#11 20122_6#10 20122_7#9 20122_3#108 20087_1#5";snp_count="127";
SEQUENCE	GUBBINS	CDS	863578	871023	0.000	.	0	node="internal_257->internal_258";neg_log_likelihood="5034.131759";taxa=" 20087_1#19 20122_3#1 20122_2#15 20122_6#180 20122_3#110 19789_1#15 20122_3#130 19789_1#184 19944_3#102 19789_1#1 20122_6#11 20122_6#10 20122_7#9 20122_3#108 20087_1#5";snp_count="100";
SEQUENCE	GUBBINS	CDS	65213	76112	0.000	.	0	node="internal_257->internal_258";neg_log_likelihood="4719.460255";taxa=" 20087_1#19 20122_3#1 20122_2#15 20122_6#180 20122_3#110 19789_1#15 20122_3#130 19789_1#184 19944_3#102 19789_1#1 20122_6#11 20122_6#10 20122_7#9 20122_3#108 20087_1#5";snp_count="105";
SEQUENCE	GUBBINS	CDS	1343498	1351481	0.000	.	0	node="internal_257->internal_258";neg_log_likelihood="4378.414460";taxa=" 20087_1#19 20122_3#1 20122_2#15 20122_6#180 20122_3#110 19789_1#15 20122_3#130 19789_1#184 19944_3#102 19789_1#1 20122_6#11 20122_6#10 20122_7#9 20122_3#108 20087_1#5";snp_count="92";
SEQUENCE	GUBBINS	CDS	1422649	1427731	0.000	.	0	node="internal_257->internal_258";neg_log_likelihood="4087.825850";taxa=" 20087_1#19 20122_3#1 20122_2#15 20122_6#180 20122_3#110 19789_1#15 20122_3#130 19789_1#184 19944_3#102 19789_1#1 20122_6#11 20122_6#10 20122_7#9 20122_3#108 20087_1#5";snp_count="72";
SEQUENCE	GUBBINS	CDS	131168	132819	0.000	.	0	node="internal_257->internal_258";neg_log_likelihood="3858.995219";taxa=" 20087_1#19 20122_3#1 20122_2#15 20122_6#180 20122_3#110 19789_1#15 20122_3#130 19789_1#184 19944_3#102 19789_1#1 20122_6#11 20122_6#10 20122_7#9 20122_3#108 20087_1#5";snp_count="48";
SEQUENCE	GUBBINS	CDS	365496	371611	0.000	.	0	node="internal_257->internal_258";neg_log_likelihood="3699.836551";taxa=" 20087_1#19 20122_3#1 20122_2#15 20122_6#180 20122_3#110 19789_1#15 20122_3#130 19789_1#184 19944_3#102 19789_1#1 20122_6#11 20122_6#10 20122_7#9 20122_3#108 20087_1#5";snp_count="69";
SEQUENCE	GUBBINS	CDS	841448	847264	0.000	.	0	node="internal_257->internal_258";neg_log_likelihood="3467.248226";taxa=" 20087_1#19 20122_3#1 20122_2#15 20122_6#180 20122_3#110 19789_1#15 20122_3#130 19789_1#184 19944_3#102 19789_1#1 20122_6#11 20122_6#10 20122_7#9 20122_3#108 20087_1#5";snp_count="68";
SEQUENCE	GUBBINS	CDS	2084841	2087845	0.000	.	0	node="internal_257->internal_258";neg_log_likelihood="3236.659697";taxa=" 20087_1#19 20122_3#1 20122_2#15 20122_6#180 20122_3#110 19789_1#15 20122_3#130 19789_1#184 19944_3#102 19789_1#1 20122_6#11 20122_6#10 20122_7#9 20122_3#108 20087_1#5";snp_count="49";
SEQUENCE	GUBBINS	CDS	402018	415767	0.000	.	0	node="internal_257->internal_258";neg_log_likelihood="3081.440375";taxa=" 20087_1#19 20122_3#1 20122_2#15 20122_6#180 20122_3#110 19789_1#15 20122_3#130 19789_1#184 19944_3#102 19789_1#1 20122_6#11 20122_6#10 20122_7#9 20122_3#108 20087_1#5";snp_count="76";
SEQUENCE	GUBBINS	CDS	810839	823203	0.000	.	0	node="internal_257->internal_258";neg_log_likelihood="2819.476198";taxa=" 20087_1#19 20122_3#1 20122_2#15 20122_6#180 20122_3#110 19789_1#15 20122_3#130 19789_1#184 19944_3#102 19789_1#1 20122_6#11 20122_6#10 20122_7#9 20122_3#108 20087_1#5";snp_count="71";
SEQUENCE	GUBBINS	CDS	1600344	1602290	0.000	.	0	node="internal_257->internal_258";neg_log_likelihood="2574.619891";taxa=" 20087_1#19 20122_3#1 20122_2#15 20122_6#180 20122_3#110 19789_1#15 20122_3#130 19789_1#184 19944_3#102 19789_1#1 20122_6#11 20122_6#10 20122_7#9 20122_3#108 20087_1#5";snp_count="40";
SEQUENCE	GUBBINS	CDS	464286	467224	0.000	.	0	node="internal_257->internal_258";neg_log_likelihood="2439.573549";taxa=" 20087_1#19 20122_3#1 20122_2#15 20122_6#180 20122_3#110 19789_1#15 20122_3#130 19789_1#184 19944_3#102 19789_1#1 20122_6#11 20122_6#10 20122_7#9 20122_3#108 20087_1#5";snp_count="41";
SEQUENCE	GUBBINS	CDS	1037369	1040104	0.000	.	0	node="internal_257->internal_258";neg_log_likelihood="2293.646425";taxa=" 20087_1#19 20122_3#1 20122_2#15 20122_6#180 20122_3#110 19789_1#15 20122_3#130 19789_1#184 19944_3#102 19789_1#1 20122_6#11 20122_6#10 20122_7#9 20122_3#108 20087_1#5";snp_count="40";
SEQUENCE	GUBBINS	CDS	1583772	1585089	0.000	.	0	node="internal_257->internal_258";neg_log_likelihood="2153.656630";taxa=" 20087_1#19 20122_3#1 20122_2#15 20122_6#180 20122_3#110 19789_1#15 20122_3#130 19789_1#184 19944_3#102 19789_1#1 20122_6#11 20122_6#10 20122_7#9 20122_3#108 20087_1#5";snp_count="31";
SEQUENCE	GUBBINS	CDS	39505	50055	0.000	.	0	node="internal_257->internal_258";neg_log_likelihood="2042.246239";taxa=" 20087_1#19 20122_3#1 20122_2#15 20122_6#180 20122_3#110 19789_1#15 20122_3#130 19789_1#184 19944_3#102 19789_1#1 20122_6#11 20122_6#10 20122_7#9 20122_3#108 20087_1#5";snp_count="54";
SEQUENCE	GUBBINS	CDS	761148	766739	0.000	.	0	node="internal_257->internal_258";neg_log_likelihood="1846.929586";taxa=" 20087_1#19 20122_3#1 20122_2#15 20122_6#180 20122_3#110 19789_1#15 20122_3#130 19789_1#184 19944_3#102 19789_1#1 20122_6#11 20122_6#10 20122_7#9 20122_3#108 20087_1#5";snp_count="42";
SEQUENCE	GUBBINS	CDS	1198009	1205099	0.000	.	0	node="internal_257->internal_258";neg_log_likelihood="1701.345288";taxa=" 20087_1#19 20122_3#1 20122_2#15 20122_6#180 20122_3#110 19789_1#15 20122_3#130 19789_1#184 19944_3#102 19789_1#1 20122_6#11 20122_6#10 20122_7#9 20122_3#108 20087_1#5";snp_count="39";
SEQUENCE	GUBBINS	CDS	691106	691942	0.000	.	0	node="internal_257->internal_258";neg_log_likelihood="1563.572340";taxa=" 20087_1#19 20122_3#1 20122_2#15 20122_6#180 20122_3#110 19789_1#15 20122_3#130 19789_1#184 19944_3#102 19789_1#1 20122_6#11 20122_6#10 20122_7#9 20122_3#108 20087_1#5";snp_count="19";
SEQUENCE	GUBBINS	CDS	1391313	1394078	0.000	.	0	node="internal_257->internal_258";neg_log_likelihood="1493.733204";taxa=" 20087_1#19 20122_3#1 20122_2#15 20122_6#180 20122_3#110 19789_1#15 20122_3#130 19789_1#184 19944_3#102 19789_1#1 20122_6#11 20122_6#10 20122_7#9 20122_3#108 20087_1#5";snp_count="25";
SEQUENCE	GUBBINS	CDS	1233186	1233787	0.000	.	0	node="internal_257->internal_258";neg_log_likelihood="1399.357985";taxa=" 20087_1#19 20122_3#1 20122_2#15 20122_6#180 20122_3#110 19789_1#15 20122_3#130 19789_1#184 19944_3#102 19789_1#1 20122_6#11 20122_6#10 20122_7#9 20122_3#108 20087_1#5";snp_count="18";
SEQUENCE	GUBBINS	CDS	2255490	2259320	0.000	.	0	node="internal_257->internal_258";neg_log_likelihood="1331.799762";taxa=" 20087_1#19 20122_3#1 20122_2#15 20122_6#180 20122_3#110 19789_1#15 20122_3#130 19789_1#184 19944_3#102 19789_1#1 20122_6#11 20122_6#10 20122_7#9 20122_3#108 20087_1#5";snp_count="26";
SEQUENCE	GUBBINS	CDS	902425	904465	0.000	.	0	node="internal_257->internal_258";neg_log_likelihood="1234.277363";taxa=" 20087_1#19 20122_3#1 20122_2#15 20122_6#180 20122_3#110 19789_1#15 20122_3#130 19789_1#184 19944_3#102 19789_1#1 20122_6#11 20122_6#10 20122_7#9 20122_3#108 20087_1#5";snp_count="21";
SEQUENCE	GUBBINS	CDS	1550048	1550822	0.000	.	0	node="internal_257->internal_258";neg_log_likelihood="1153.072773";taxa=" 20087_1#19 20122_3#1 20122_2#15 20122_6#180 20122_3#110 19789_1#15 20122_3#130 19789_1#184 19944_3#102 19789_1#1 20122_6#11 20122_6#10 20122_7#9 20122_3#108 20087_1#5";snp_count="17";
SEQUENCE	GUBBINS	CDS	1853586	1856176	0.000	.	0	node="internal_257->internal_258";neg_log_likelihood="1087.908187";taxa=" 20087_1#19 20122_3#1 20122_2#15 20122_6#180 20122_3#110 19789_1#15 20122_3#130 19789_1#184 19944_3#102 19789_1#1 20122_6#11 20122_6#10 20122_7#9 20122_3#108 20087_1#5";snp_count="21";
SEQUENCE	GUBBINS	CDS	187223	188632	0.000	.	0	node="internal_257->internal_258";neg_log_likelihood="1008.416862";taxa=" 20087_1#19 20122_3#1 20122_2#15 20122_6#180 20122_3#110 19789_1#15 20122_3#130 19789_1#184 19944_3#102 19789_1#1 20122_6#11 20122_6#10 20122_7#9 20122_3#108 20087_1#5";snp_count="17";
SEQUENCE	GUBBINS	CDS	1509512	1510449	0.000	.	0	node="internal_257->internal_258";neg_log_likelihood="942.341024";taxa=" 20087_1#19 20122_3#1 20122_2#15 20122_6#180 20122_3#110 19789_1#15 20122_3#130 19789_1#184 19944_3#102 19789_1#1 20122_6#11 20122_6#10 20122_7#9 20122_3#108 20087_1#5";snp_count="15";
SEQUENCE	GUBBINS	CDS	1440478	1442004	0.000	.	0	node="internal_257->internal_258";neg_log_likelihood="885.240036";taxa=" 20087_1#19 20122_3#1 20122_2#15 20122_6#180 20122_3#110 19789_1#15 20122_3#130 19789_1#184 19944_3#102 19789_1#1 20122_6#11 20122_6#10 20122_7#9 20122_3#108 20087_1#5";snp_count="15";
SEQUENCE	GUBBINS	CDS	976492	977534	0.000	.	0	node="internal_257->internal_258";neg_log_likelihood="826.620067";taxa=" 20087_1#19 20122_3#1 20122_2#15 20122_6#180 20122_3#110 19789_1#15 20122_3#130 19789_1#184 19944_3#102 19789_1#1 20122_6#11 20122_6#10 20122_7#9 20122_3#108 20087_1#5";snp_count="13";
SEQUENCE	GUBBINS	CDS	140874	141480	0.000	.	0	node="internal_257->internal_258";neg_log_likelihood="777.718508";taxa=" 20087_1#19 20122_3#1 20122_2#15 20122_6#180 20122_3#110 19789_1#15 20122_3#130 19789_1#184 19944_3#102 19789_1#1 20122_6#11 20122_6#10 20122_7#9 20122_3#108 20087_1#5";snp_count="10";
SEQUENCE	GUBBINS	CDS	1823620	1824360	0.000	.	0	node="internal_257->internal_258";neg_log_likelihood="738.966385";taxa=" 20087_1#19 20122_3#1 20122_2#15 20122_6#180 20122_3#110 19789_1#15 20122_3#130 19789_1#184 19944_3#102 19789_1#1 20122_6#11 20122_6#10 20122_7#9 20122_3#108 20087_1#5";snp_count="9";
SEQUENCE	GUBBINS	CDS	358329	359021	0.000	.	0	node="internal_257->internal_258";neg_log_likelihood="702.214959";taxa=" 20087_1#19 20122_3#1 20122_2#15 20122_6#180 20122_3#110 19789_1#15 20122_3#130 19789_1#184 19944_3#102 19789_1#1 20122_6#11 20122_6#10 20122_7#9 20122_3#108 20087_1#5";snp_count="9";
SEQUENCE	GUBBINS	CDS	433831	439257	0.000	.	0	node="internal_257->internal_258";neg_log_likelihood="668.237292";taxa=" 20087_1#19 20122_3#1 20122_2#15 20122_6#180 20122_3#110 19789_1#15 20122_3#130 19789_1#184 19944_3#102 19789_1#1 20122_6#11 20122_6#10 20122_7#9 20122_3#108 20087_1#5";snp_count="12";
SEQUENCE	GUBBINS	CDS	299867	301988	0.000	.	0	node="internal_257->internal_258";neg_log_likelihood="619.085000";taxa=" 20087_1#19 20122_3#1 20122_2#15 20122_6#180 20122_3#110 19789_1#15 20122_3#130 19789_1#184 19944_3#102 19789_1#1 20122_6#11 20122_6#10 20122_7#9 20122_3#108 20087_1#5";snp_count="9";
SEQUENCE	GUBBINS	CDS	892294	895851	0.000	.	0	node="internal_257->internal_258";neg_log_likelihood="582.874591";taxa=" 20087_1#19 20122_3#1 20122_2#15 20122_6#180 20122_3#110 19789_1#15 20122_3#130 19789_1#184 19944_3#102 19789_1#1 20122_6#11 20122_6#10 20122_7#9 20122_3#108 20087_1#5";snp_count="9";
SEQUENCE	GUBBINS	CDS	654373	659319	0.000	.	0	node="internal_ROOT->internal_138";neg_log_likelihood="214.958066";taxa=" 19944_2#66 19944_2#52 20122_7#61 20122_7#12 19789_1#41 20087_1#188 19944_2#8 19789_1#63 20122_6#20 19789_1#27 20122_6#21 20122_2#39 20122_6#19 20087_1#56 19789_1#25 20122_7#31 19789_2#16 20122_5#168 20122_7#178 19944_2#31 19944_3#126 20019_4#133 19944_3#154 19944_3#140 20019_4#128 20019_4#104 20019_4#107 20019_4#124 20019_4…
SEQUENCE	GUBBINS	CDS	654329	667502	0.000	.	0	node="internal_ROOT->internal_257";neg_log_likelihood="564.667865";taxa=" 20087_1#19 20122_3#1 20122_2#15 20122_6#180 20122_3#110 19789_1#15 20122_3#130 19789_1#184 19944_3#102 19789_1#1 20122_6#11 20122_6#10 20122_7#9 20122_3#108 20087_1#5 20122_6#12";snp_count="61";
SEQUENCE	GUBBINS	CDS	1019213	1021654	0.000	.	0	node="internal_ROOT->internal_257";neg_log_likelihood="354.232075";taxa=" 20087_1#19 20122_3#1 20122_2#15 20122_6#180 20122_3#110 19789_1#15 20122_3#130 19789_1#184 19944_3#102 19789_1#1 20122_6#11 20122_6#10 20122_7#9 20122_3#108 20087_1#5 20122_6#12";snp_count="21";
SEQUENCE	GUBBINS	CDS	403554	404075	0.000	.	0	node="internal_ROOT->internal_257";neg_log_likelihood="257.258567";taxa=" 20087_1#19 20122_3#1 20122_2#15 20122_6#180 20122_3#110 19789_1#15 20122_3#130 19789_1#184 19944_3#102 19789_1#1 20122_6#11 20122_6#10 20122_7#9 20122_3#108 20087_1#5 20122_6#12";snp_count="17";
SEQUENCE	GUBBINS	CDS	484215	484889	0.000	.	0	node="internal_ROOT->internal_257";neg_log_likelihood="176.888211";taxa=" 20087_1#19 20122_3#1 20122_2#15 20122_6#180 20122_3#110 19789_1#15 20122_3#130 19789_1#184 19944_3#102 19789_1#1 20122_6#11 20122_6#10 20122_7#9 20122_3#108 20087_1#5 20122_6#12";snp_count="16";
