# Supplementary material for: The effect of recombination on the evolution of a population of Neisseria meningitidis
Source: Genome Res. 2021 Jul;31(7):1258–68. doi: 10.1101/gr.264465.120 (PMC8256868; doi:10.1101/gr.264465.120)
Supplement: Supplemental Material [file supp_gr.264465.120_Supplementary_Code_S1.zip › Supplementary_Code_S1/mm2bam_gap_cl8.per_branch_statistics.csv]

Node	Total SNPs	Num of SNPs inside recombinations	Num of SNPs outside recombinations	Num of Recombination Blocks	Bases in Recombinations	r/m	rho/theta	Genome Length	Bases in Clonal Frame
cluster8_reference	1	0	1	0	0	0.000000	0.000000	2268752	2268752
19789_2#186	7	0	7	0	15297	0.000000	0.000000	2221518	2206218
20122_2#109	1	0	1	0	11912	0.000000	0.000000	2223445	2211530
19944_3#81	0	0	0	0	19198	0.000000	0.000000	2208906	2189705
19944_3#95	13	0	13	0	15297	0.000000	0.000000	2221117	2205817
20122_3#153	4	0	4	0	34655	0.000000	0.000000	2209104	2174444
20122_7#14	118	11	107	1	18595	0.102804	0.009346	2217381	2205466
20122_3#140	59	6	53	1	30622	0.113208	0.018868	2212900	2182765
20122_2#56	0	0	0	0	0	0.000000	0.000000	2262871	2262871
19944_3#83	0	0	0	0	19198	0.000000	0.000000	2208309	2189108
20122_7#176	3	0	3	0	34655	0.000000	0.000000	2209417	2174757
19789_1#187	184	142	42	4	30919	3.380952	0.095238	2220180	2190136
20122_2#112	0	0	0	0	11912	0.000000	0.000000	2223569	2211654
20122_1#184	22	9	13	1	19391	0.692308	0.076923	2208140	2188939
19789_2#126	0	0	0	0	20792	0.000000	0.000000	2208425	2187630
20122_7#165	0	0	0	0	30130	0.000000	0.000000	2211047	2180912
20122_4#17	56	23	33	1	31021	0.696970	0.030303	2212873	2182738
20019_4#86	6	0	6	0	30130	0.000000	0.000000	2210912	2180777
20087_2#51	61	9	52	1	32568	0.173077	0.019231	2220574	2190439
20122_1#117	4	0	4	0	11912	0.000000	0.000000	2222869	2210954
20087_1#163	1	0	1	0	11912	0.000000	0.000000	2221541	2209626
20122_1#183	10	0	10	0	20792	0.000000	0.000000	2207305	2186510
20019_4#1	2	0	2	0	11912	0.000000	0.000000	2223874	2211959
internal_25	2	0	2	0	0	0.000000	0.000000	2268756	2268756
internal_30	77	0	77	0	11912	0.000000	0.000000	2223683	2211768
internal_32	148	85	63	2	15297	1.349206	0.031746	2222555	2210640
internal_34	0	0	0	0	11912	0.000000	0.000000	2224453	2212538
internal_33	0	0	0	0	11912	0.000000	0.000000	2224736	2212821
internal_31	35	5	30	1	11912	0.166667	0.033333	2225917	2214002
internal_29	26	0	26	0	11912	0.000000	0.000000	2226082	2214167
internal_28	29	0	29	0	11912	0.000000	0.000000	2227038	2215123
internal_37	179	104	75	2	34655	1.386667	0.026667	2210082	2179947
internal_41	2	0	2	0	30130	0.000000	0.000000	2211951	2181816
internal_40	21	0	21	0	30130	0.000000	0.000000	2215203	2185068
internal_39	4	0	4	0	30130	0.000000	0.000000	2215469	2185334
internal_38	5	0	5	0	30130	0.000000	0.000000	2224062	2193927
internal_36	210	132	78	4	30130	1.692308	0.051282	2225422	2195378
internal_35	253	148	105	4	30039	1.409524	0.038095	2227271	2215356
internal_27	33	18	15	2	11912	1.200000	0.133333	2228053	2217702
internal_43	9	0	9	0	19198	0.000000	0.000000	2209568	2190367
internal_24	23	10	13	1	20792	0.769231	0.076923	2209394	2190193
internal_44	4	0	4	0	19198	0.000000	0.000000	2210177	2190976
internal_42	393	199	194	3	19198	1.025773	0.015464	2210885	2200534
internal_26	235	93	142	3	10348	0.654930	0.021127	2230080	2230080
internal_ROOT	0	0	0	0	0	0.000000	0.000000	2268858	2268858
