# Supplementary material for: The effect of recombination on the evolution of a population of Neisseria meningitidis
Source: Genome Res. 2021 Jul;31(7):1258–68. doi: 10.1101/gr.264465.120 (PMC8256868; doi:10.1101/gr.264465.120)
Supplement: Supplemental Material [file supp_gr.264465.120_Supplementary_Code_S1.zip › Supplementary_Code_S1/mm2bam_gap_cl8.recombination_predictions.gff]

##gff-version 3
##sequence-region SEQUENCE 1 2268858
SEQUENCE	GUBBINS	CDS	471017	476296	0.000	.	0	node="internal_31->internal_32";neg_log_likelihood="516.524746";taxa=" 19944_3#95 19789_2#186";snp_count="76";
SEQUENCE	GUBBINS	CDS	1041976	1042935	0.000	.	0	node="internal_31->internal_32";neg_log_likelihood="338.175296";taxa=" 19944_3#95 19789_2#186";snp_count="9";
SEQUENCE	GUBBINS	CDS	1041976	1042579	0.000	.	0	node="internal_29->internal_31";neg_log_likelihood="174.444386";taxa=" 19944_3#95 19789_2#186 20019_4#1 20122_2#109 20122_2#112";snp_count="5";
SEQUENCE	GUBBINS	CDS	1038503	1047753	0.000	.	0	node="internal_28->20122_7#14";neg_log_likelihood="546.401757";taxa="20122_7#14";snp_count="11";
SEQUENCE	GUBBINS	CDS	1458455	1458947	0.000	.	0	node="internal_40->20122_3#140";neg_log_likelihood="284.508712";taxa="20122_3#140";snp_count="6";
SEQUENCE	GUBBINS	CDS	1765463	1766354	0.000	.	0	node="internal_39->20122_4#17";neg_log_likelihood="219.903982";taxa="20122_4#17";snp_count="23";
SEQUENCE	GUBBINS	CDS	1042094	1045953	0.000	.	0	node="internal_38->20087_2#51";neg_log_likelihood="290.651121";taxa="20087_2#51";snp_count="9";
SEQUENCE	GUBBINS	CDS	1650123	1655907	0.000	.	0	node="internal_36->internal_37";neg_log_likelihood="610.529194";taxa=" 20122_7#176 20122_3#153";snp_count="92";
SEQUENCE	GUBBINS	CDS	1039511	1047128	0.000	.	0	node="internal_36->internal_37";neg_log_likelihood="407.045114";taxa=" 20122_7#176 20122_3#153";snp_count="12";
SEQUENCE	GUBBINS	CDS	2170663	2179779	0.000	.	0	node="internal_35->19789_1#187";neg_log_likelihood="692.065529";taxa="19789_1#187";snp_count="82";
SEQUENCE	GUBBINS	CDS	1648801	1655493	0.000	.	0	node="internal_35->19789_1#187";neg_log_likelihood="443.435315";taxa="19789_1#187";snp_count="28";
SEQUENCE	GUBBINS	CDS	475796	480443	0.000	.	0	node="internal_35->19789_1#187";neg_log_likelihood="322.614708";taxa="19789_1#187";snp_count="21";
SEQUENCE	GUBBINS	CDS	1040020	1044247	0.000	.	0	node="internal_35->19789_1#187";neg_log_likelihood="251.493647";taxa="19789_1#187";snp_count="11";
SEQUENCE	GUBBINS	CDS	2170647	2179851	0.000	.	0	node="internal_35->internal_36";neg_log_likelihood="830.166294";taxa=" 20122_7#176 20122_3#153 20087_2#51 20122_4#17 20019_4#86 20122_7#165 20122_3#140";snp_count="69";
SEQUENCE	GUBBINS	CDS	1648741	1655496	0.000	.	0	node="internal_35->internal_36";neg_log_likelihood="607.014648";taxa=" 20122_7#176 20122_3#153 20087_2#51 20122_4#17 20019_4#86 20122_7#165 20122_3#140";snp_count="32";
SEQUENCE	GUBBINS	CDS	475812	480298	0.000	.	0	node="internal_35->internal_36";neg_log_likelihood="477.024508";taxa=" 20122_7#176 20122_3#153 20087_2#51 20122_4#17 20019_4#86 20122_7#165 20122_3#140";snp_count="25";
SEQUENCE	GUBBINS	CDS	1042042	1043515	0.000	.	0	node="internal_35->internal_36";neg_log_likelihood="399.885039";taxa=" 20122_7#176 20122_3#153 20087_2#51 20122_4#17 20019_4#86 20122_7#165 20122_3#140";snp_count="6";
SEQUENCE	GUBBINS	CDS	2170663	2179779	0.000	.	0	node="internal_27->internal_35";neg_log_likelihood="982.873432";taxa=" 19789_1#187 20122_7#176 20122_3#153 20087_2#51 20122_4#17 20019_4#86 20122_7#165 20122_3#140";snp_count="82";
SEQUENCE	GUBBINS	CDS	1648741	1655496	0.000	.	0	node="internal_27->internal_35";neg_log_likelihood="734.511193";taxa=" 19789_1#187 20122_7#176 20122_3#153 20087_2#51 20122_4#17 20019_4#86 20122_7#165 20122_3#140";snp_count="32";
SEQUENCE	GUBBINS	CDS	474046	480298	0.000	.	0	node="internal_27->internal_35";neg_log_likelihood="605.131230";taxa=" 19789_1#187 20122_7#176 20122_3#153 20087_2#51 20122_4#17 20019_4#86 20122_7#165 20122_3#140";snp_count="28";
SEQUENCE	GUBBINS	CDS	1042004	1043512	0.000	.	0	node="internal_27->internal_35";neg_log_likelihood="518.220366";taxa=" 19789_1#187 20122_7#176 20122_3#153 20087_2#51 20122_4#17 20019_4#86 20122_7#165 20122_3#140";snp_count="6";
SEQUENCE	GUBBINS	CDS	1042004	1043933	0.000	.	0	node="internal_43->20122_1#184";neg_log_likelihood="98.340128";taxa="20122_1#184";snp_count="9";
SEQUENCE	GUBBINS	CDS	1040125	1045334	0.000	.	0	node="internal_44->internal_24";neg_log_likelihood="106.725122";taxa=" 19789_2#126 20122_1#183";snp_count="10";
SEQUENCE	GUBBINS	CDS	1119064	1123460	0.000	.	0	node="internal_26->internal_27";neg_log_likelihood="151.012632";taxa=" 20122_7#14 20087_1#163 20122_1#117 19944_3#95 19789_2#186 20019_4#1 20122_2#109 20122_2#112 19789_1#187 20122_7#176 20122_3#153 20087_2#51 20122_4#17 20019_4#86 20122_7#165 20122_3#140";snp_count="12";
SEQUENCE	GUBBINS	CDS	474046	478975	0.000	.	0	node="internal_26->internal_27";neg_log_likelihood="106.364524";taxa=" 20122_7#14 20087_1#163 20122_1#117 19944_3#95 19789_2#186 20019_4#1 20122_2#109 20122_2#112 19789_1#187 20122_7#176 20122_3#153 20087_2#51 20122_4#17 20019_4#86 20122_7#165 20122_3#140";snp_count="6";
SEQUENCE	GUBBINS	CDS	472881	484328	0.000	.	0	node="internal_26->internal_42";neg_log_likelihood="1482.099989";taxa=" 19944_3#83 20122_1#184 19944_3#81 19789_2#126 20122_1#183";snp_count="110";
SEQUENCE	GUBBINS	CDS	1119044	1123025	0.000	.	0	node="internal_26->internal_42";neg_log_likelihood="1095.842451";taxa=" 19944_3#83 20122_1#184 19944_3#81 19789_2#126 20122_1#183";snp_count="73";
SEQUENCE	GUBBINS	CDS	1039970	1043740	0.000	.	0	node="internal_26->internal_42";neg_log_likelihood="915.300541";taxa=" 19944_3#83 20122_1#184 19944_3#81 19789_2#126 20122_1#183";snp_count="16";
SEQUENCE	GUBBINS	CDS	1119044	1123025	0.000	.	0	node="internal_ROOT->internal_26";neg_log_likelihood="901.306792";taxa=" 20122_7#14 20087_1#163 20122_1#117 19944_3#95 19789_2#186 20019_4#1 20122_2#109 20122_2#112 19789_1#187 20122_7#176 20122_3#153 20087_2#51 20122_4#17 20019_4#86 20122_7#165 20122_3#140 19944_3#83 20122_1#184 19944_3#81 19789_2#126 20122_1#183";snp_count="73";
SEQUENCE	GUBBINS	CDS	1040012	1042579	0.000	.	0	node="internal_ROOT->internal_26";neg_log_likelihood="727.549607";taxa=" 20122_7#14 20087_1#163 20122_1#117 19944_3#95 19789_2#186 20019_4#1 20122_2#109 20122_2#112 19789_1#187 20122_7#176 20122_3#153 20087_2#51 20122_4#17 20019_4#86 20122_7#165 20122_3#140 19944_3#83 20122_1#184 19944_3#81 19789_2#126 20122_1#183";snp_count="11";
SEQUENCE	GUBBINS	CDS	475175	478975	0.000	.	0	node="internal_ROOT->internal_26";neg_log_likelihood="686.294280";taxa=" 20122_7#14 20087_1#163 20122_1#117 19944_3#95 19789_2#186 20019_4#1 20122_2#109 20122_2#112 19789_1#187 20122_7#176 20122_3#153 20087_2#51 20122_4#17 20019_4#86 20122_7#165 20122_3#140 19944_3#83 20122_1#184 19944_3#81 19789_2#126 20122_1#183";snp_count="9";
