# Supplementary material for: The effect of recombination on the evolution of a population of Neisseria meningitidis
Source: Genome Res. 2021 Jul;31(7):1258–68. doi: 10.1101/gr.264465.120 (PMC8256868; doi:10.1101/gr.264465.120)
Supplement: Supplemental Material [file supp_gr.264465.120_Supplementary_Code_S1.zip › Supplementary_Code_S1/mm2bam_gap_cl9.per_branch_statistics.csv]

Node	Total SNPs	Num of SNPs inside recombinations	Num of SNPs outside recombinations	Num of Recombination Blocks	Bases in Recombinations	r/m	rho/theta	Genome Length	Bases in Clonal Frame
cluster9_reference	0	0	0	0	318545	0.000000	0.000000	2132932	1814381
20087_1#174	5984	5684	300	77	770726	18.946667	0.256667	1998697	1618546
20122_3#125	0	0	0	0	599862	0.000000	0.000000	2041124	1468388
20122_6#52	199	187	12	5	307727	15.583333	0.416667	2111861	1804623
20019_4#92	12	10	2	1	569546	5.000000	0.500000	2058852	1505350
20122_6#91	961	884	77	18	549799	11.480519	0.233766	2056777	1552131
20087_2#33	4	0	4	0	314610	0.000000	0.000000	2110488	1796438
20087_2#54	0	0	0	0	334247	0.000000	0.000000	2085919	1756566
20122_3#124	0	0	0	0	599862	0.000000	0.000000	2038187	1465561
20122_3#126	2	0	2	0	593081	0.000000	0.000000	2040833	1473599
20122_7#175	3173	3048	125	52	701748	24.384001	0.416000	2059535	1555824
19944_2#40	0	0	0	0	310759	0.000000	0.000000	2119316	1809436
20122_3#127	0	0	0	0	593081	0.000000	0.000000	2040023	1473642
20087_1#67	0	0	0	0	314046	0.000000	0.000000	2122971	1809416
20019_4#142	0	0	0	0	318545	0.000000	0.000000	2128350	1809866
19789_2#171	2636	2584	52	43	513574	49.692307	0.826923	2067620	1739922
20087_1#14	18	0	18	0	314046	0.000000	0.000000	2123010	1809509
20019_4#143	0	0	0	0	318545	0.000000	0.000000	2128279	1809774
20019_4#91	0	0	0	0	569590	0.000000	0.000000	2058982	1505127
20122_5#173	723	668	55	14	347804	12.145454	0.254545	2114172	1804188
20122_6#144	240	215	25	5	326934	8.600000	0.200000	2111737	1797524
20019_4#89	3389	3284	105	54	714010	31.276190	0.514286	2051773	1500424
19944_3#59	0	0	0	0	314610	0.000000	0.000000	2109756	1795760
20122_3#131	2186	2035	151	38	593597	13.476821	0.251656	2043245	1484074
internal_31	0	0	0	0	569600	0.000000	0.000000	2065961	1510380
internal_30	1391	1289	102	32	569713	12.637255	0.313726	2087578	1576057
internal_29	209	169	40	9	521778	4.225000	0.225000	2094102	1581216
internal_28	3854	3762	92	54	521847	40.891304	0.586957	2099466	1793787
internal_32	507	466	41	18	334247	11.365853	0.439024	2099043	1792950
internal_27	1090	1007	83	32	308746	12.132530	0.385542	2115833	1878307
internal_36	0	0	0	0	314610	0.000000	0.000000	2112073	1797875
internal_35	260	239	21	7	314610	11.380953	0.333333	2114603	1807286
internal_34	287	245	42	10	307635	5.833333	0.238095	2117202	1838358
internal_40	6	0	6	0	314046	0.000000	0.000000	2123638	1810053
internal_42	0	0	0	0	318545	0.000000	0.000000	2132932	1814381
internal_41	274	255	19	6	318545	13.421053	0.315789	2132932	1818881
internal_39	277	246	31	6	314046	7.935484	0.193548	2132939	1822176
internal_38	47	25	22	1	310759	1.136364	0.045455	2132953	1822190
internal_37	544	502	42	17	310759	11.952381	0.404762	2132962	1853855
internal_33	708	607	101	24	279108	6.009901	0.237624	2132972	1894114
internal_26	1297	1096	201	43	238850	5.452736	0.213930	2133112	2133112
internal_46	0	0	0	0	593081	0.000000	0.000000	2049084	1479854
internal_25	153	150	3	1	599862	50.000000	0.333333	2049008	1479415
internal_45	1855	1722	133	39	593081	12.947369	0.293233	2056682	1491914
internal_44	2089	1887	202	33	586400	9.341584	0.163366	2083272	1689615
internal_43	4032	3835	197	59	401842	19.467005	0.299492	2092867	2092867
internal_ROOT	0	0	0	0	0	0.000000	0.000000	2133264	2133264
