# Supplementary material for: The effect of recombination on the evolution of a population of Neisseria meningitidis
Source: Genome Res. 2021 Jul;31(7):1258–68. doi: 10.1101/gr.264465.120 (PMC8256868; doi:10.1101/gr.264465.120)
Supplement: Supplemental Material [file supp_gr.264465.120_Supplementary_Code_S1.zip › Supplementary_Code_S1/mm2bam_gap_cl9.recombination_predictions.gff]

##gff-version 3
##sequence-region SEQUENCE 1 2133264
SEQUENCE	GUBBINS	CDS	1760527	1761482	0.000	.	0	node="internal_31->20019_4#92";neg_log_likelihood="36.769430";taxa="20019_4#92";snp_count="10";
SEQUENCE	GUBBINS	CDS	2100935	2110245	0.000	.	0	node="internal_30->20019_4#89";neg_log_likelihood="10805.471104";taxa="20019_4#89";snp_count="144";
SEQUENCE	GUBBINS	CDS	1969667	1980381	0.000	.	0	node="internal_30->20019_4#89";neg_log_likelihood="10409.684727";taxa="20019_4#89";snp_count="129";
SEQUENCE	GUBBINS	CDS	1419409	1433619	0.000	.	0	node="internal_30->20019_4#89";neg_log_likelihood="10053.862069";taxa="20019_4#89";snp_count="140";
SEQUENCE	GUBBINS	CDS	21308	36416	0.000	.	0	node="internal_30->20019_4#89";neg_log_likelihood="9651.653918";taxa="20019_4#89";snp_count="137";
SEQUENCE	GUBBINS	CDS	1516845	1526850	0.000	.	0	node="internal_30->20019_4#89";neg_log_likelihood="9256.535555";taxa="20019_4#89";snp_count="117";
SEQUENCE	GUBBINS	CDS	1593253	1605482	0.000	.	0	node="internal_30->20019_4#89";neg_log_likelihood="8915.803551";taxa="20019_4#89";snp_count="110";
SEQUENCE	GUBBINS	CDS	1359324	1368882	0.000	.	0	node="internal_30->20019_4#89";neg_log_likelihood="8595.326517";taxa="20019_4#89";snp_count="115";
SEQUENCE	GUBBINS	CDS	196682	212648	0.000	.	0	node="internal_30->20019_4#89";neg_log_likelihood="8255.628487";taxa="20019_4#89";snp_count="138";
SEQUENCE	GUBBINS	CDS	182236	188487	0.000	.	0	node="internal_30->20019_4#89";neg_log_likelihood="7850.304111";taxa="20019_4#89";snp_count="92";
SEQUENCE	GUBBINS	CDS	1536033	1545097	0.000	.	0	node="internal_30->20019_4#89";neg_log_likelihood="7579.037417";taxa="20019_4#89";snp_count="97";
SEQUENCE	GUBBINS	CDS	219306	223123	0.000	.	0	node="internal_30->20019_4#89";neg_log_likelihood="7289.243283";taxa="20019_4#89";snp_count="78";
SEQUENCE	GUBBINS	CDS	773040	784258	0.000	.	0	node="internal_30->20019_4#89";neg_log_likelihood="7055.660555";taxa="20019_4#89";snp_count="111";
SEQUENCE	GUBBINS	CDS	455458	461245	0.000	.	0	node="internal_30->20019_4#89";neg_log_likelihood="6721.929400";taxa="20019_4#89";snp_count="86";
SEQUENCE	GUBBINS	CDS	516050	522805	0.000	.	0	node="internal_30->20019_4#89";neg_log_likelihood="6461.656488";taxa="20019_4#89";snp_count="88";
SEQUENCE	GUBBINS	CDS	1628106	1643153	0.000	.	0	node="internal_30->20019_4#89";neg_log_likelihood="6192.750447";taxa="20019_4#89";snp_count="119";
SEQUENCE	GUBBINS	CDS	1346217	1352847	0.000	.	0	node="internal_30->20019_4#89";neg_log_likelihood="5830.006282";taxa="20019_4#89";snp_count="80";
SEQUENCE	GUBBINS	CDS	1449601	1452575	0.000	.	0	node="internal_30->20019_4#89";neg_log_likelihood="5586.892829";taxa="20019_4#89";snp_count="59";
SEQUENCE	GUBBINS	CDS	1136202	1139246	0.000	.	0	node="internal_30->20019_4#89";neg_log_likelihood="5403.171188";taxa="20019_4#89";snp_count="56";
SEQUENCE	GUBBINS	CDS	306662	313918	0.000	.	0	node="internal_30->20019_4#89";neg_log_likelihood="5228.565686";taxa="20019_4#89";snp_count="75";
SEQUENCE	GUBBINS	CDS	1776889	1788146	0.000	.	0	node="internal_30->20019_4#89";neg_log_likelihood="4994.151552";taxa="20019_4#89";snp_count="87";
SEQUENCE	GUBBINS	CDS	1181185	1184066	0.000	.	0	node="internal_30->20019_4#89";neg_log_likelihood="4718.417009";taxa="20019_4#89";snp_count="52";
SEQUENCE	GUBBINS	CDS	494250	501042	0.000	.	0	node="internal_30->20019_4#89";neg_log_likelihood="4553.971413";taxa="20019_4#89";snp_count="70";
SEQUENCE	GUBBINS	CDS	1056669	1075568	0.000	.	0	node="internal_30->20019_4#89";neg_log_likelihood="4330.064186";taxa="20019_4#89";snp_count="98";
SEQUENCE	GUBBINS	CDS	2011459	2021336	0.000	.	0	node="internal_30->20019_4#89";neg_log_likelihood="4011.093166";taxa="20019_4#89";snp_count="66";
SEQUENCE	GUBBINS	CDS	1219434	1222112	0.000	.	0	node="internal_30->20019_4#89";neg_log_likelihood="3794.848669";taxa="20019_4#89";snp_count="50";
SEQUENCE	GUBBINS	CDS	1007107	1008996	0.000	.	0	node="internal_30->20019_4#89";neg_log_likelihood="3636.321470";taxa="20019_4#89";snp_count="42";
SEQUENCE	GUBBINS	CDS	1934886	1941399	0.000	.	0	node="internal_30->20019_4#89";neg_log_likelihood="3498.390747";taxa="20019_4#89";snp_count="58";
SEQUENCE	GUBBINS	CDS	119440	128813	0.000	.	0	node="internal_30->20019_4#89";neg_log_likelihood="3307.317511";taxa="20019_4#89";snp_count="60";
SEQUENCE	GUBBINS	CDS	142955	144848	0.000	.	0	node="internal_30->20019_4#89";neg_log_likelihood="3108.671168";taxa="20019_4#89";snp_count="37";
SEQUENCE	GUBBINS	CDS	987676	990471	0.000	.	0	node="internal_30->20019_4#89";neg_log_likelihood="2984.474784";taxa="20019_4#89";snp_count="41";
SEQUENCE	GUBBINS	CDS	849208	853547	0.000	.	0	node="internal_30->20019_4#89";neg_log_likelihood="2845.208050";taxa="20019_4#89";snp_count="46";
SEQUENCE	GUBBINS	CDS	1799362	1802809	0.000	.	0	node="internal_30->20019_4#89";neg_log_likelihood="2689.614658";taxa="20019_4#89";snp_count="40";
SEQUENCE	GUBBINS	CDS	1313629	1325728	0.000	.	0	node="internal_30->20019_4#89";neg_log_likelihood="2550.953479";taxa="20019_4#89";snp_count="60";
SEQUENCE	GUBBINS	CDS	401299	415582	0.000	.	0	node="internal_30->20019_4#89";neg_log_likelihood="2340.612070";taxa="20019_4#89";snp_count="62";
SEQUENCE	GUBBINS	CDS	1231388	1235100	0.000	.	0	node="internal_30->20019_4#89";neg_log_likelihood="2120.948751";taxa="20019_4#89";snp_count="41";
SEQUENCE	GUBBINS	CDS	1883360	1885606	0.000	.	0	node="internal_30->20019_4#89";neg_log_likelihood="1981.002254";taxa="20019_4#89";snp_count="30";
SEQUENCE	GUBBINS	CDS	583982	598103	0.000	.	0	node="internal_30->20019_4#89";neg_log_likelihood="1876.475075";taxa="20019_4#89";snp_count="53";
SEQUENCE	GUBBINS	CDS	536234	538004	0.000	.	0	node="internal_30->20019_4#89";neg_log_likelihood="1684.431949";taxa="20019_4#89";snp_count="29";
SEQUENCE	GUBBINS	CDS	1760328	1771520	0.000	.	0	node="internal_30->20019_4#89";neg_log_likelihood="1580.525733";taxa="20019_4#89";snp_count="41";
SEQUENCE	GUBBINS	CDS	1571910	1573126	0.000	.	0	node="internal_30->20019_4#89";neg_log_likelihood="1432.286811";taxa="20019_4#89";snp_count="23";
SEQUENCE	GUBBINS	CDS	665562	670998	0.000	.	0	node="internal_30->20019_4#89";neg_log_likelihood="1347.076582";taxa="20019_4#89";snp_count="32";
SEQUENCE	GUBBINS	CDS	1684351	1687633	0.000	.	0	node="internal_30->20019_4#89";neg_log_likelihood="1225.845610";taxa="20019_4#89";snp_count="28";
SEQUENCE	GUBBINS	CDS	291434	293054	0.000	.	0	node="internal_30->20019_4#89";neg_log_likelihood="1122.938764";taxa="20019_4#89";snp_count="21";
SEQUENCE	GUBBINS	CDS	1612655	1613603	0.000	.	0	node="internal_30->20019_4#89";neg_log_likelihood="1043.444222";taxa="20019_4#89";snp_count="19";
SEQUENCE	GUBBINS	CDS	445616	446669	0.000	.	0	node="internal_30->20019_4#89";neg_log_likelihood="971.456293";taxa="20019_4#89";snp_count="18";
SEQUENCE	GUBBINS	CDS	713020	714245	0.000	.	0	node="internal_30->20019_4#89";neg_log_likelihood="902.376552";taxa="20019_4#89";snp_count="18";
SEQUENCE	GUBBINS	CDS	245654	246191	0.000	.	0	node="internal_30->20019_4#89";neg_log_likelihood="832.264271";taxa="20019_4#89";snp_count="15";
SEQUENCE	GUBBINS	CDS	691064	692133	0.000	.	0	node="internal_30->20019_4#89";neg_log_likelihood="774.358768";taxa="20019_4#89";snp_count="16";
SEQUENCE	GUBBINS	CDS	997192	997798	0.000	.	0	node="internal_30->20019_4#89";neg_log_likelihood="710.748537";taxa="20019_4#89";snp_count="14";
SEQUENCE	GUBBINS	CDS	547539	548853	0.000	.	0	node="internal_30->20019_4#89";neg_log_likelihood="655.719640";taxa="20019_4#89";snp_count="12";
SEQUENCE	GUBBINS	CDS	762585	766224	0.000	.	0	node="internal_30->20019_4#89";neg_log_likelihood="612.436395";taxa="20019_4#89";snp_count="15";
SEQUENCE	GUBBINS	CDS	1077398	1077521	0.000	.	0	node="internal_30->20019_4#89";neg_log_likelihood="556.697207";taxa="20019_4#89";snp_count="6";
SEQUENCE	GUBBINS	CDS	1929453	1929842	0.000	.	0	node="internal_30->20019_4#89";neg_log_likelihood="531.722561";taxa="20019_4#89";snp_count="7";
SEQUENCE	GUBBINS	CDS	260288	260837	0.000	.	0	node="internal_30->20019_4#89";neg_log_likelihood="505.348819";taxa="20019_4#89";snp_count="6";
SEQUENCE	GUBBINS	CDS	1179804	1210591	0.000	.	0	node="internal_29->20122_6#91";neg_log_likelihood="3478.032662";taxa="20122_6#91";snp_count="169";
SEQUENCE	GUBBINS	CDS	680692	684099	0.000	.	0	node="internal_29->20122_6#91";neg_log_likelihood="2903.774414";taxa="20122_6#91";snp_count="93";
SEQUENCE	GUBBINS	CDS	604995	614219	0.000	.	0	node="internal_29->20122_6#91";neg_log_likelihood="2585.819688";taxa="20122_6#91";snp_count="90";
SEQUENCE	GUBBINS	CDS	1244173	1247902	0.000	.	0	node="internal_29->20122_6#91";neg_log_likelihood="2277.775789";taxa="20122_6#91";snp_count="86";
SEQUENCE	GUBBINS	CDS	995520	1001696	0.000	.	0	node="internal_29->20122_6#91";neg_log_likelihood="1967.773108";taxa="20122_6#91";snp_count="87";
SEQUENCE	GUBBINS	CDS	1796506	1806395	0.000	.	0	node="internal_29->20122_6#91";neg_log_likelihood="1680.430941";taxa="20122_6#91";snp_count="85";
SEQUENCE	GUBBINS	CDS	1476697	1480790	0.000	.	0	node="internal_29->20122_6#91";neg_log_likelihood="1381.386229";taxa="20122_6#91";snp_count="53";
SEQUENCE	GUBBINS	CDS	279694	282973	0.000	.	0	node="internal_29->20122_6#91";neg_log_likelihood="1182.824556";taxa="20122_6#91";snp_count="51";
SEQUENCE	GUBBINS	CDS	477733	480526	0.000	.	0	node="internal_29->20122_6#91";neg_log_likelihood="983.291271";taxa="20122_6#91";snp_count="48";
SEQUENCE	GUBBINS	CDS	1449868	1452193	0.000	.	0	node="internal_29->20122_6#91";neg_log_likelihood="822.886087";taxa="20122_6#91";snp_count="34";
SEQUENCE	GUBBINS	CDS	1600414	1602709	0.000	.	0	node="internal_29->20122_6#91";neg_log_likelihood="704.603761";taxa="20122_6#91";snp_count="25";
SEQUENCE	GUBBINS	CDS	1849323	1850856	0.000	.	0	node="internal_29->20122_6#91";neg_log_likelihood="600.262507";taxa="20122_6#91";snp_count="20";
SEQUENCE	GUBBINS	CDS	487742	488396	0.000	.	0	node="internal_29->20122_6#91";neg_log_likelihood="545.931685";taxa="20122_6#91";snp_count="8";
SEQUENCE	GUBBINS	CDS	2102821	2105788	0.000	.	0	node="internal_29->20122_6#91";neg_log_likelihood="512.870167";taxa="20122_6#91";snp_count="10";
SEQUENCE	GUBBINS	CDS	1541629	1541905	0.000	.	0	node="internal_29->20122_6#91";neg_log_likelihood="470.626708";taxa="20122_6#91";snp_count="6";
SEQUENCE	GUBBINS	CDS	1978989	1980024	0.000	.	0	node="internal_29->20122_6#91";neg_log_likelihood="446.252039";taxa="20122_6#91";snp_count="7";
SEQUENCE	GUBBINS	CDS	1786774	1787318	0.000	.	0	node="internal_29->20122_6#91";neg_log_likelihood="416.184250";taxa="20122_6#91";snp_count="6";
SEQUENCE	GUBBINS	CDS	518065	519595	0.000	.	0	node="internal_29->20122_6#91";neg_log_likelihood="392.278536";taxa="20122_6#91";snp_count="6";
SEQUENCE	GUBBINS	CDS	1536033	1545097	0.000	.	0	node="internal_29->internal_30";neg_log_likelihood="4925.981118";taxa=" 20019_4#89 20019_4#91 20019_4#92";snp_count="108";
SEQUENCE	GUBBINS	CDS	2102560	2110245	0.000	.	0	node="internal_29->internal_30";neg_log_likelihood="4583.506465";taxa=" 20019_4#89 20019_4#91 20019_4#92";snp_count="99";
SEQUENCE	GUBBINS	CDS	219306	223123	0.000	.	0	node="internal_29->internal_30";neg_log_likelihood="4265.748964";taxa=" 20019_4#89 20019_4#91 20019_4#92";snp_count="78";
SEQUENCE	GUBBINS	CDS	455458	461245	0.000	.	0	node="internal_29->internal_30";neg_log_likelihood="4010.508628";taxa=" 20019_4#89 20019_4#91 20019_4#92";snp_count="86";
SEQUENCE	GUBBINS	CDS	1628106	1635002	0.000	.	0	node="internal_29->internal_30";neg_log_likelihood="3738.328722";taxa=" 20019_4#89 20019_4#91 20019_4#92";snp_count="80";
SEQUENCE	GUBBINS	CDS	2016321	2021336	0.000	.	0	node="internal_29->internal_30";neg_log_likelihood="3469.419804";taxa=" 20019_4#89 20019_4#91 20019_4#92";snp_count="68";
SEQUENCE	GUBBINS	CDS	494250	496752	0.000	.	0	node="internal_29->internal_30";neg_log_likelihood="3241.514222";taxa=" 20019_4#89 20019_4#91 20019_4#92";snp_count="59";
SEQUENCE	GUBBINS	CDS	1595471	1613603	0.000	.	0	node="internal_29->internal_30";neg_log_likelihood="3050.662232";taxa=" 20019_4#89 20019_4#91 20019_4#92";snp_count="90";
SEQUENCE	GUBBINS	CDS	517413	522890	0.000	.	0	node="internal_29->internal_30";neg_log_likelihood="2738.665907";taxa=" 20019_4#89 20019_4#91 20019_4#92";snp_count="63";
SEQUENCE	GUBBINS	CDS	1219434	1222112	0.000	.	0	node="internal_29->internal_30";neg_log_likelihood="2522.468798";taxa=" 20019_4#89 20019_4#91 20019_4#92";snp_count="50";
SEQUENCE	GUBBINS	CDS	1007107	1008996	0.000	.	0	node="internal_29->internal_30";neg_log_likelihood="2353.332527";taxa=" 20019_4#89 20019_4#91 20019_4#92";snp_count="42";
SEQUENCE	GUBBINS	CDS	126728	128813	0.000	.	0	node="internal_29->internal_30";neg_log_likelihood="2206.931089";taxa=" 20019_4#89 20019_4#91 20019_4#92";snp_count="41";
SEQUENCE	GUBBINS	CDS	987676	989654	0.000	.	0	node="internal_29->internal_30";neg_log_likelihood="2071.410453";taxa=" 20019_4#89 20019_4#91 20019_4#92";snp_count="34";
SEQUENCE	GUBBINS	CDS	1181185	1183897	0.000	.	0	node="internal_29->internal_30";neg_log_likelihood="1952.394160";taxa=" 20019_4#89 20019_4#91 20019_4#92";snp_count="34";
SEQUENCE	GUBBINS	CDS	536234	538004	0.000	.	0	node="internal_29->internal_30";neg_log_likelihood="1831.270469";taxa=" 20019_4#89 20019_4#91 20019_4#92";snp_count="29";
SEQUENCE	GUBBINS	CDS	1449601	1452575	0.000	.	0	node="internal_29->internal_30";neg_log_likelihood="1725.379885";taxa=" 20019_4#89 20019_4#91 20019_4#92";snp_count="32";
SEQUENCE	GUBBINS	CDS	1786889	1788146	0.000	.	0	node="internal_29->internal_30";neg_log_likelihood="1607.115817";taxa=" 20019_4#89 20019_4#91 20019_4#92";snp_count="26";
SEQUENCE	GUBBINS	CDS	1798751	1802585	0.000	.	0	node="internal_29->internal_30";neg_log_likelihood="1511.133221";taxa=" 20019_4#89 20019_4#91 20019_4#92";snp_count="32";
SEQUENCE	GUBBINS	CDS	1979110	1980381	0.000	.	0	node="internal_29->internal_30";neg_log_likelihood="1389.958426";taxa=" 20019_4#89 20019_4#91 20019_4#92";snp_count="25";
SEQUENCE	GUBBINS	CDS	1056669	1059692	0.000	.	0	node="internal_29->internal_30";neg_log_likelihood="1296.773415";taxa=" 20019_4#89 20019_4#91 20019_4#92";snp_count="29";
SEQUENCE	GUBBINS	CDS	1684351	1687633	0.000	.	0	node="internal_29->internal_30";neg_log_likelihood="1185.454471";taxa=" 20019_4#89 20019_4#91 20019_4#92";snp_count="29";
SEQUENCE	GUBBINS	CDS	1351955	1360698	0.000	.	0	node="internal_29->internal_30";neg_log_likelihood="1072.688772";taxa=" 20019_4#89 20019_4#91 20019_4#92";snp_count="36";
SEQUENCE	GUBBINS	CDS	665562	669837	0.000	.	0	node="internal_29->internal_30";neg_log_likelihood="931.127094";taxa=" 20019_4#89 20019_4#91 20019_4#92";snp_count="29";
SEQUENCE	GUBBINS	CDS	21772	22496	0.000	.	0	node="internal_29->internal_30";neg_log_likelihood="815.308679";taxa=" 20019_4#89 20019_4#91 20019_4#92";snp_count="20";
SEQUENCE	GUBBINS	CDS	245654	246191	0.000	.	0	node="internal_29->internal_30";neg_log_likelihood="744.449053";taxa=" 20019_4#89 20019_4#91 20019_4#92";snp_count="15";
SEQUENCE	GUBBINS	CDS	1075105	1077521	0.000	.	0	node="internal_29->internal_30";neg_log_likelihood="694.261397";taxa=" 20019_4#89 20019_4#91 20019_4#92";snp_count="13";
SEQUENCE	GUBBINS	CDS	584722	584839	0.000	.	0	node="internal_29->internal_30";neg_log_likelihood="641.008097";taxa=" 20019_4#89 20019_4#91 20019_4#92";snp_count="8";
SEQUENCE	GUBBINS	CDS	1478295	1478939	0.000	.	0	node="internal_29->internal_30";neg_log_likelihood="613.016887";taxa=" 20019_4#89 20019_4#91 20019_4#92";snp_count="7";
SEQUENCE	GUBBINS	CDS	144016	144579	0.000	.	0	node="internal_29->internal_30";neg_log_likelihood="585.304282";taxa=" 20019_4#89 20019_4#91 20019_4#92";snp_count="7";
SEQUENCE	GUBBINS	CDS	478491	480269	0.000	.	0	node="internal_29->internal_30";neg_log_likelihood="557.397567";taxa=" 20019_4#89 20019_4#91 20019_4#92";snp_count="7";
SEQUENCE	GUBBINS	CDS	1641408	1643124	0.000	.	0	node="internal_29->internal_30";neg_log_likelihood="528.918796";taxa=" 20019_4#89 20019_4#91 20019_4#92";snp_count="7";
SEQUENCE	GUBBINS	CDS	333306	333631	0.000	.	0	node="internal_29->internal_30";neg_log_likelihood="494.336156";taxa=" 20019_4#89 20019_4#91 20019_4#92";snp_count="6";
SEQUENCE	GUBBINS	CDS	1796506	1806395	0.000	.	0	node="internal_28->internal_29";neg_log_likelihood="855.217988";taxa=" 20122_6#91 20019_4#89 20019_4#91 20019_4#92";snp_count="53";
SEQUENCE	GUBBINS	CDS	680706	681834	0.000	.	0	node="internal_28->internal_29";neg_log_likelihood="674.324011";taxa=" 20122_6#91 20019_4#89 20019_4#91 20019_4#92";snp_count="20";
SEQUENCE	GUBBINS	CDS	1181185	1188124	0.000	.	0	node="internal_28->internal_29";neg_log_likelihood="597.902138";taxa=" 20122_6#91 20019_4#89 20019_4#91 20019_4#92";snp_count="24";
SEQUENCE	GUBBINS	CDS	1595546	1605192	0.000	.	0	node="internal_28->internal_29";neg_log_likelihood="497.399949";taxa=" 20122_6#91 20019_4#89 20019_4#91 20019_4#92";snp_count="23";
SEQUENCE	GUBBINS	CDS	1449886	1451698	0.000	.	0	node="internal_28->internal_29";neg_log_likelihood="408.021627";taxa=" 20122_6#91 20019_4#89 20019_4#91 20019_4#92";snp_count="12";
SEQUENCE	GUBBINS	CDS	995568	999193	0.000	.	0	node="internal_28->internal_29";neg_log_likelihood="357.802483";taxa=" 20122_6#91 20019_4#89 20019_4#91 20019_4#92";snp_count="12";
SEQUENCE	GUBBINS	CDS	2102821	2108051	0.000	.	0	node="internal_28->internal_29";neg_log_likelihood="305.001585";taxa=" 20122_6#91 20019_4#89 20019_4#91 20019_4#92";snp_count="12";
SEQUENCE	GUBBINS	CDS	1478295	1478939	0.000	.	0	node="internal_28->internal_29";neg_log_likelihood="253.050693";taxa=" 20122_6#91 20019_4#89 20019_4#91 20019_4#92";snp_count="7";
SEQUENCE	GUBBINS	CDS	1540615	1542631	0.000	.	0	node="internal_28->internal_29";neg_log_likelihood="225.543121";taxa=" 20122_6#91 20019_4#89 20019_4#91 20019_4#92";snp_count="6";
SEQUENCE	GUBBINS	CDS	1971477	1993060	0.000	.	0	node="internal_28->20122_7#175";neg_log_likelihood="10127.658320";taxa="20122_7#175";snp_count="279";
SEQUENCE	GUBBINS	CDS	1625446	1633396	0.000	.	0	node="internal_28->20122_7#175";neg_log_likelihood="9369.717918";taxa="20122_7#175";snp_count="151";
SEQUENCE	GUBBINS	CDS	603688	615498	0.000	.	0	node="internal_28->20122_7#175";neg_log_likelihood="8972.844054";taxa="20122_7#175";snp_count="141";
SEQUENCE	GUBBINS	CDS	1902802	1907639	0.000	.	0	node="internal_28->20122_7#175";neg_log_likelihood="8563.665415";taxa="20122_7#175";snp_count="104";
SEQUENCE	GUBBINS	CDS	995307	1014130	0.000	.	0	node="internal_28->20122_7#175";neg_log_likelihood="8260.498542";taxa="20122_7#175";snp_count="159";
SEQUENCE	GUBBINS	CDS	952052	956143	0.000	.	0	node="internal_28->20122_7#175";neg_log_likelihood="7799.783321";taxa="20122_7#175";snp_count="87";
SEQUENCE	GUBBINS	CDS	1925542	1938410	0.000	.	0	node="internal_28->20122_7#175";neg_log_likelihood="7545.524344";taxa="20122_7#175";snp_count="124";
SEQUENCE	GUBBINS	CDS	675326	686039	0.000	.	0	node="internal_28->20122_7#175";neg_log_likelihood="7171.424992";taxa="20122_7#175";snp_count="117";
SEQUENCE	GUBBINS	CDS	1180808	1189953	0.000	.	0	node="internal_28->20122_7#175";neg_log_likelihood="6819.283895";taxa="20122_7#175";snp_count="104";
SEQUENCE	GUBBINS	CDS	163147	172463	0.000	.	0	node="internal_28->20122_7#175";neg_log_likelihood="6507.932331";taxa="20122_7#175";snp_count="101";
SEQUENCE	GUBBINS	CDS	905088	914738	0.000	.	0	node="internal_28->20122_7#175";neg_log_likelihood="6197.044963";taxa="20122_7#175";snp_count="103";
SEQUENCE	GUBBINS	CDS	1550809	1554491	0.000	.	0	node="internal_28->20122_7#175";neg_log_likelihood="5891.074819";taxa="20122_7#175";snp_count="66";
SEQUENCE	GUBBINS	CDS	1492857	1515513	0.000	.	0	node="internal_28->20122_7#175";neg_log_likelihood="5688.119263";taxa="20122_7#175";snp_count="124";
SEQUENCE	GUBBINS	CDS	637723	640792	0.000	.	0	node="internal_28->20122_7#175";neg_log_likelihood="5298.920324";taxa="20122_7#175";snp_count="49";
SEQUENCE	GUBBINS	CDS	1592395	1606318	0.000	.	0	node="internal_28->20122_7#175";neg_log_likelihood="5145.800580";taxa="20122_7#175";snp_count="88";
SEQUENCE	GUBBINS	CDS	1033793	1040148	0.000	.	0	node="internal_28->20122_7#175";neg_log_likelihood="4866.719945";taxa="20122_7#175";snp_count="70";
SEQUENCE	GUBBINS	CDS	772228	775212	0.000	.	0	node="internal_28->20122_7#175";neg_log_likelihood="4648.237099";taxa="20122_7#175";snp_count="48";
SEQUENCE	GUBBINS	CDS	95905	97114	0.000	.	0	node="internal_28->20122_7#175";neg_log_likelihood="4496.872117";taxa="20122_7#175";snp_count="40";
SEQUENCE	GUBBINS	CDS	1055590	1060186	0.000	.	0	node="internal_28->20122_7#175";neg_log_likelihood="4368.800984";taxa="20122_7#175";snp_count="57";
SEQUENCE	GUBBINS	CDS	1733454	1737702	0.000	.	0	node="internal_28->20122_7#175";neg_log_likelihood="4185.299831";taxa="20122_7#175";snp_count="56";
SEQUENCE	GUBBINS	CDS	2014577	2019250	0.000	.	0	node="internal_28->20122_7#175";neg_log_likelihood="4004.210443";taxa="20122_7#175";snp_count="50";
SEQUENCE	GUBBINS	CDS	1111346	1117808	0.000	.	0	node="internal_28->20122_7#175";neg_log_likelihood="3841.317771";taxa="20122_7#175";snp_count="61";
SEQUENCE	GUBBINS	CDS	2034278	2036470	0.000	.	0	node="internal_28->20122_7#175";neg_log_likelihood="3642.419516";taxa="20122_7#175";snp_count="43";
SEQUENCE	GUBBINS	CDS	1767359	1783520	0.000	.	0	node="internal_28->20122_7#175";neg_log_likelihood="3500.754283";taxa="20122_7#175";snp_count="72";
SEQUENCE	GUBBINS	CDS	1336401	1338025	0.000	.	0	node="internal_28->20122_7#175";neg_log_likelihood="3258.821243";taxa="20122_7#175";snp_count="37";
SEQUENCE	GUBBINS	CDS	339852	341590	0.000	.	0	node="internal_28->20122_7#175";neg_log_likelihood="3139.012002";taxa="20122_7#175";snp_count="36";
SEQUENCE	GUBBINS	CDS	1797609	1809530	0.000	.	0	node="internal_28->20122_7#175";neg_log_likelihood="3018.774654";taxa="20122_7#175";snp_count="61";
SEQUENCE	GUBBINS	CDS	751279	754010	0.000	.	0	node="internal_28->20122_7#175";neg_log_likelihood="2811.508995";taxa="20122_7#175";snp_count="39";
SEQUENCE	GUBBINS	CDS	792741	794544	0.000	.	0	node="internal_28->20122_7#175";neg_log_likelihood="2677.662359";taxa="20122_7#175";snp_count="35";
SEQUENCE	GUBBINS	CDS	701889	703488	0.000	.	0	node="internal_28->20122_7#175";neg_log_likelihood="2557.464228";taxa="20122_7#175";snp_count="33";
SEQUENCE	GUBBINS	CDS	80501	83142	0.000	.	0	node="internal_28->20122_7#175";neg_log_likelihood="2444.615491";taxa="20122_7#175";snp_count="36";
SEQUENCE	GUBBINS	CDS	1091306	1092538	0.000	.	0	node="internal_28->20122_7#175";neg_log_likelihood="2323.973765";taxa="20122_7#175";snp_count="27";
SEQUENCE	GUBBINS	CDS	359766	362775	0.000	.	0	node="internal_28->20122_7#175";neg_log_likelihood="2228.731881";taxa="20122_7#175";snp_count="34";
SEQUENCE	GUBBINS	CDS	438992	442331	0.000	.	0	node="internal_28->20122_7#175";neg_log_likelihood="2107.868542";taxa="20122_7#175";snp_count="35";
SEQUENCE	GUBBINS	CDS	846426	850262	0.000	.	0	node="internal_28->20122_7#175";neg_log_likelihood="1982.940148";taxa="20122_7#175";snp_count="36";
SEQUENCE	GUBBINS	CDS	2060993	2063960	0.000	.	0	node="internal_28->20122_7#175";neg_log_likelihood="1853.646945";taxa="20122_7#175";snp_count="33";
SEQUENCE	GUBBINS	CDS	306913	310580	0.000	.	0	node="internal_28->20122_7#175";neg_log_likelihood="1734.273808";taxa="20122_7#175";snp_count="33";
SEQUENCE	GUBBINS	CDS	519389	524743	0.000	.	0	node="internal_28->20122_7#175";neg_log_likelihood="1615.443844";taxa="20122_7#175";snp_count="35";
SEQUENCE	GUBBINS	CDS	1449857	1452100	0.000	.	0	node="internal_28->20122_7#175";neg_log_likelihood="1494.201472";taxa="20122_7#175";snp_count="24";
SEQUENCE	GUBBINS	CDS	1148763	1150581	0.000	.	0	node="internal_28->20122_7#175";neg_log_likelihood="1405.308279";taxa="20122_7#175";snp_count="22";
SEQUENCE	GUBBINS	CDS	1865445	1869748	0.000	.	0	node="internal_28->20122_7#175";neg_log_likelihood="1323.203454";taxa="20122_7#175";snp_count="25";
SEQUENCE	GUBBINS	CDS	686544	687071	0.000	.	0	node="internal_28->20122_7#175";neg_log_likelihood="1228.197461";taxa="20122_7#175";snp_count="17";
SEQUENCE	GUBBINS	CDS	225495	226770	0.000	.	0	node="internal_28->20122_7#175";neg_log_likelihood="1163.568166";taxa="20122_7#175";snp_count="18";
SEQUENCE	GUBBINS	CDS	259976	260573	0.000	.	0	node="internal_28->20122_7#175";neg_log_likelihood="1097.051002";taxa="20122_7#175";snp_count="14";
SEQUENCE	GUBBINS	CDS	51862	54061	0.000	.	0	node="internal_28->20122_7#175";neg_log_likelihood="1043.770486";taxa="20122_7#175";snp_count="20";
SEQUENCE	GUBBINS	CDS	1684823	1692493	0.000	.	0	node="internal_28->20122_7#175";neg_log_likelihood="966.732024";taxa="20122_7#175";snp_count="26";
SEQUENCE	GUBBINS	CDS	104241	106831	0.000	.	0	node="internal_28->20122_7#175";neg_log_likelihood="865.284287";taxa="20122_7#175";snp_count="19";
SEQUENCE	GUBBINS	CDS	817161	817577	0.000	.	0	node="internal_28->20122_7#175";neg_log_likelihood="790.048010";taxa="20122_7#175";snp_count="13";
SEQUENCE	GUBBINS	CDS	1432306	1434047	0.000	.	0	node="internal_28->20122_7#175";neg_log_likelihood="745.394356";taxa="20122_7#175";snp_count="12";
SEQUENCE	GUBBINS	CDS	478007	479966	0.000	.	0	node="internal_28->20122_7#175";neg_log_likelihood="697.581486";taxa="20122_7#175";snp_count="12";
SEQUENCE	GUBBINS	CDS	1262266	1265409	0.000	.	0	node="internal_28->20122_7#175";neg_log_likelihood="649.778400";taxa="20122_7#175";snp_count="13";
SEQUENCE	GUBBINS	CDS	1642173	1643058	0.000	.	0	node="internal_28->20122_7#175";neg_log_likelihood="597.752391";taxa="20122_7#175";snp_count="9";
SEQUENCE	GUBBINS	CDS	766224	788186	0.000	.	0	node="internal_32->19789_2#171";neg_log_likelihood="8618.768745";taxa="19789_2#171";snp_count="238";
SEQUENCE	GUBBINS	CDS	1523855	1547176	0.000	.	0	node="internal_32->19789_2#171";neg_log_likelihood="7948.599260";taxa="19789_2#171";snp_count="210";
SEQUENCE	GUBBINS	CDS	128931	149964	0.000	.	0	node="internal_32->19789_2#171";neg_log_likelihood="7331.185645";taxa="19789_2#171";snp_count="194";
SEQUENCE	GUBBINS	CDS	364680	378969	0.000	.	0	node="internal_32->19789_2#171";neg_log_likelihood="6746.045192";taxa="19789_2#171";snp_count="150";
SEQUENCE	GUBBINS	CDS	459515	473399	0.000	.	0	node="internal_32->19789_2#171";neg_log_likelihood="6283.971944";taxa="19789_2#171";snp_count="152";
SEQUENCE	GUBBINS	CDS	1594190	1609480	0.000	.	0	node="internal_32->19789_2#171";neg_log_likelihood="5816.304492";taxa="19789_2#171";snp_count="141";
SEQUENCE	GUBBINS	CDS	507643	518469	0.000	.	0	node="internal_32->19789_2#171";neg_log_likelihood="5375.813721";taxa="19789_2#171";snp_count="135";
SEQUENCE	GUBBINS	CDS	1883121	1897177	0.000	.	0	node="internal_32->19789_2#171";neg_log_likelihood="4958.632442";taxa="19789_2#171";snp_count="134";
SEQUENCE	GUBBINS	CDS	676663	693130	0.000	.	0	node="internal_32->19789_2#171";neg_log_likelihood="4561.788706";taxa="19789_2#171";snp_count="110";
SEQUENCE	GUBBINS	CDS	747195	758056	0.000	.	0	node="internal_32->19789_2#171";neg_log_likelihood="4205.472794";taxa="19789_2#171";snp_count="96";
SEQUENCE	GUBBINS	CDS	1070610	1074678	0.000	.	0	node="internal_32->19789_2#171";neg_log_likelihood="3893.604735";taxa="19789_2#171";snp_count="70";
SEQUENCE	GUBBINS	CDS	843891	856132	0.000	.	0	node="internal_32->19789_2#171";neg_log_likelihood="3663.257473";taxa="19789_2#171";snp_count="93";
SEQUENCE	GUBBINS	CDS	1271054	1275009	0.000	.	0	node="internal_32->19789_2#171";neg_log_likelihood="3356.878022";taxa="19789_2#171";snp_count="65";
SEQUENCE	GUBBINS	CDS	576897	595396	0.000	.	0	node="internal_32->19789_2#171";neg_log_likelihood="3134.623725";taxa="19789_2#171";snp_count="105";
SEQUENCE	GUBBINS	CDS	318125	321626	0.000	.	0	node="internal_32->19789_2#171";neg_log_likelihood="2782.492372";taxa="19789_2#171";snp_count="59";
SEQUENCE	GUBBINS	CDS	719975	727554	0.000	.	0	node="internal_32->19789_2#171";neg_log_likelihood="2584.029087";taxa="19789_2#171";snp_count="68";
SEQUENCE	GUBBINS	CDS	47615	51690	0.000	.	0	node="internal_32->19789_2#171";neg_log_likelihood="2360.753915";taxa="19789_2#171";snp_count="47";
SEQUENCE	GUBBINS	CDS	2111611	2113884	0.000	.	0	node="internal_32->19789_2#171";neg_log_likelihood="2204.476856";taxa="19789_2#171";snp_count="35";
SEQUENCE	GUBBINS	CDS	544900	548787	0.000	.	0	node="internal_32->19789_2#171";neg_log_likelihood="2085.317758";taxa="19789_2#171";snp_count="33";
SEQUENCE	GUBBINS	CDS	485318	491715	0.000	.	0	node="internal_32->19789_2#171";neg_log_likelihood="1968.219997";taxa="19789_2#171";snp_count="41";
SEQUENCE	GUBBINS	CDS	987445	990471	0.000	.	0	node="internal_32->19789_2#171";neg_log_likelihood="1820.299459";taxa="19789_2#171";snp_count="33";
SEQUENCE	GUBBINS	CDS	116925	119659	0.000	.	0	node="internal_32->19789_2#171";neg_log_likelihood="1701.244010";taxa="19789_2#171";snp_count="29";
SEQUENCE	GUBBINS	CDS	1379209	1380676	0.000	.	0	node="internal_32->19789_2#171";neg_log_likelihood="1594.626053";taxa="19789_2#171";snp_count="26";
SEQUENCE	GUBBINS	CDS	1411412	1413160	0.000	.	0	node="internal_32->19789_2#171";neg_log_likelihood="1501.118403";taxa="19789_2#171";snp_count="26";
SEQUENCE	GUBBINS	CDS	1502807	1505496	0.000	.	0	node="internal_32->19789_2#171";neg_log_likelihood="1405.013125";taxa="19789_2#171";snp_count="27";
SEQUENCE	GUBBINS	CDS	76151	77627	0.000	.	0	node="internal_32->19789_2#171";neg_log_likelihood="1308.905312";taxa="19789_2#171";snp_count="21";
SEQUENCE	GUBBINS	CDS	2028929	2031731	0.000	.	0	node="internal_32->19789_2#171";neg_log_likelihood="1230.052645";taxa="19789_2#171";snp_count="24";
SEQUENCE	GUBBINS	CDS	955245	959391	0.000	.	0	node="internal_32->19789_2#171";neg_log_likelihood="1138.127059";taxa="19789_2#171";snp_count="26";
SEQUENCE	GUBBINS	CDS	1225646	1226687	0.000	.	0	node="internal_32->19789_2#171";neg_log_likelihood="1038.018061";taxa="19789_2#171";snp_count="17";
SEQUENCE	GUBBINS	CDS	1005034	1006998	0.000	.	0	node="internal_32->19789_2#171";neg_log_likelihood="972.435947";taxa="19789_2#171";snp_count="20";
SEQUENCE	GUBBINS	CDS	885121	886178	0.000	.	0	node="internal_32->19789_2#171";neg_log_likelihood="893.535475";taxa="19789_2#171";snp_count="18";
SEQUENCE	GUBBINS	CDS	165485	166936	0.000	.	0	node="internal_32->19789_2#171";neg_log_likelihood="823.101302";taxa="19789_2#171";snp_count="17";
SEQUENCE	GUBBINS	CDS	1777358	1778478	0.000	.	0	node="internal_32->19789_2#171";neg_log_likelihood="755.643175";taxa="19789_2#171";snp_count="17";
SEQUENCE	GUBBINS	CDS	837539	838553	0.000	.	0	node="internal_32->19789_2#171";neg_log_likelihood="689.712582";taxa="19789_2#171";snp_count="15";
SEQUENCE	GUBBINS	CDS	664455	665595	0.000	.	0	node="internal_32->19789_2#171";neg_log_likelihood="628.812128";taxa="19789_2#171";snp_count="15";
SEQUENCE	GUBBINS	CDS	626303	629590	0.000	.	0	node="internal_32->19789_2#171";neg_log_likelihood="566.145333";taxa="19789_2#171";snp_count="15";
SEQUENCE	GUBBINS	CDS	150699	152629	0.000	.	0	node="internal_32->19789_2#171";neg_log_likelihood="507.984804";taxa="19789_2#171";snp_count="14";
SEQUENCE	GUBBINS	CDS	1934886	1936331	0.000	.	0	node="internal_32->19789_2#171";neg_log_likelihood="449.232744";taxa="19789_2#171";snp_count="12";
SEQUENCE	GUBBINS	CDS	1284810	1285636	0.000	.	0	node="internal_32->19789_2#171";neg_log_likelihood="397.728104";taxa="19789_2#171";snp_count="11";
SEQUENCE	GUBBINS	CDS	741173	741533	0.000	.	0	node="internal_32->19789_2#171";neg_log_likelihood="351.952796";taxa="19789_2#171";snp_count="9";
SEQUENCE	GUBBINS	CDS	1107553	1108319	0.000	.	0	node="internal_32->19789_2#171";neg_log_likelihood="319.377713";taxa="19789_2#171";snp_count="7";
SEQUENCE	GUBBINS	CDS	307267	307323	0.000	.	0	node="internal_32->19789_2#171";neg_log_likelihood="291.283107";taxa="19789_2#171";snp_count="4";
SEQUENCE	GUBBINS	CDS	1767359	1767869	0.000	.	0	node="internal_32->19789_2#171";neg_log_likelihood="273.466430";taxa="19789_2#171";snp_count="5";
SEQUENCE	GUBBINS	CDS	1131287	1148688	0.000	.	0	node="internal_27->internal_28";neg_log_likelihood="12030.319528";taxa=" 20122_6#91 20019_4#89 20019_4#91 20019_4#92 20122_7#175";snp_count="306";
SEQUENCE	GUBBINS	CDS	1354194	1373203	0.000	.	0	node="internal_27->internal_28";neg_log_likelihood="11219.014598";taxa=" 20122_6#91 20019_4#89 20019_4#91 20019_4#92 20122_7#175";snp_count="263";
SEQUENCE	GUBBINS	CDS	477866	487844	0.000	.	0	node="internal_27->internal_28";neg_log_likelihood="10482.432139";taxa=" 20122_6#91 20019_4#89 20019_4#91 20019_4#92 20122_7#175";snp_count="188";
SEQUENCE	GUBBINS	CDS	2099090	2112807	0.000	.	0	node="internal_27->internal_28";neg_log_likelihood="9990.679441";taxa=" 20122_6#91 20019_4#89 20019_4#91 20019_4#92 20122_7#175";snp_count="169";
SEQUENCE	GUBBINS	CDS	1796506	1807455	0.000	.	0	node="internal_27->internal_28";neg_log_likelihood="9502.381052";taxa=" 20122_6#91 20019_4#89 20019_4#91 20019_4#92 20122_7#175";snp_count="151";
SEQUENCE	GUBBINS	CDS	1024652	1030579	0.000	.	0	node="internal_27->internal_28";neg_log_likelihood="9066.749595";taxa=" 20122_6#91 20019_4#89 20019_4#91 20019_4#92 20122_7#175";snp_count="111";
SEQUENCE	GUBBINS	CDS	1625123	1633393	0.000	.	0	node="internal_27->internal_28";neg_log_likelihood="8743.926715";taxa=" 20122_6#91 20019_4#89 20019_4#91 20019_4#92 20122_7#175";snp_count="134";
SEQUENCE	GUBBINS	CDS	121918	126894	0.000	.	0	node="internal_27->internal_28";neg_log_likelihood="8360.363744";taxa=" 20122_6#91 20019_4#89 20019_4#91 20019_4#92 20122_7#175";snp_count="96";
SEQUENCE	GUBBINS	CDS	1193654	1203056	0.000	.	0	node="internal_27->internal_28";neg_log_likelihood="8086.237901";taxa=" 20122_6#91 20019_4#89 20019_4#91 20019_4#92 20122_7#175";snp_count="113";
SEQUENCE	GUBBINS	CDS	429646	432171	0.000	.	0	node="internal_27->internal_28";neg_log_likelihood="7753.026634";taxa=" 20122_6#91 20019_4#89 20019_4#91 20019_4#92 20122_7#175";snp_count="68";
SEQUENCE	GUBBINS	CDS	1537869	1547346	0.000	.	0	node="internal_27->internal_28";neg_log_likelihood="7553.752872";taxa=" 20122_6#91 20019_4#89 20019_4#91 20019_4#92 20122_7#175";snp_count="110";
SEQUENCE	GUBBINS	CDS	1477039	1479599	0.000	.	0	node="internal_27->internal_28";neg_log_likelihood="7229.657302";taxa=" 20122_6#91 20019_4#89 20019_4#91 20019_4#92 20122_7#175";snp_count="69";
SEQUENCE	GUBBINS	CDS	238607	254262	0.000	.	0	node="internal_27->internal_28";neg_log_likelihood="7019.861060";taxa=" 20122_6#91 20019_4#89 20019_4#91 20019_4#92 20122_7#175";snp_count="131";
SEQUENCE	GUBBINS	CDS	510597	523574	0.000	.	0	node="internal_27->internal_28";neg_log_likelihood="6622.284957";taxa=" 20122_6#91 20019_4#89 20019_4#91 20019_4#92 20122_7#175";snp_count="120";
SEQUENCE	GUBBINS	CDS	1516404	1521386	0.000	.	0	node="internal_27->internal_28";neg_log_likelihood="6256.700891";taxa=" 20122_6#91 20019_4#89 20019_4#91 20019_4#92 20122_7#175";snp_count="82";
SEQUENCE	GUBBINS	CDS	1926117	1933535	0.000	.	0	node="internal_27->internal_28";neg_log_likelihood="6011.343839";taxa=" 20122_6#91 20019_4#89 20019_4#91 20019_4#92 20122_7#175";snp_count="87";
SEQUENCE	GUBBINS	CDS	799491	803481	0.000	.	0	node="internal_27->internal_28";neg_log_likelihood="5744.601594";taxa=" 20122_6#91 20019_4#89 20019_4#91 20019_4#92 20122_7#175";snp_count="63";
SEQUENCE	GUBBINS	CDS	12391	18783	0.000	.	0	node="internal_27->internal_28";neg_log_likelihood="5554.170987";taxa=" 20122_6#91 20019_4#89 20019_4#91 20019_4#92 20122_7#175";snp_count="73";
SEQUENCE	GUBBINS	CDS	671718	681834	0.000	.	0	node="internal_27->internal_28";neg_log_likelihood="5325.502330";taxa=" 20122_6#91 20019_4#89 20019_4#91 20019_4#92 20122_7#175";snp_count="88";
SEQUENCE	GUBBINS	CDS	1445997	1452100	0.000	.	0	node="internal_27->internal_28";neg_log_likelihood="5049.343219";taxa=" 20122_6#91 20019_4#89 20019_4#91 20019_4#92 20122_7#175";snp_count="71";
SEQUENCE	GUBBINS	CDS	1122514	1129039	0.000	.	0	node="internal_27->internal_28";neg_log_likelihood="4826.635956";taxa=" 20122_6#91 20019_4#89 20019_4#91 20019_4#92 20122_7#175";snp_count="69";
SEQUENCE	GUBBINS	CDS	378058	380652	0.000	.	0	node="internal_27->internal_28";neg_log_likelihood="4608.726959";taxa=" 20122_6#91 20019_4#89 20019_4#91 20019_4#92 20122_7#175";snp_count="49";
SEQUENCE	GUBBINS	CDS	1641149	1643153	0.000	.	0	node="internal_27->internal_28";neg_log_likelihood="4452.691420";taxa=" 20122_6#91 20019_4#89 20019_4#91 20019_4#92 20122_7#175";snp_count="46";
SEQUENCE	GUBBINS	CDS	1290526	1294274	0.000	.	0	node="internal_27->internal_28";neg_log_likelihood="4305.948328";taxa=" 20122_6#91 20019_4#89 20019_4#91 20019_4#92 20122_7#175";snp_count="53";
SEQUENCE	GUBBINS	CDS	1758665	1761571	0.000	.	0	node="internal_27->internal_28";neg_log_likelihood="4137.869558";taxa=" 20122_6#91 20019_4#89 20019_4#91 20019_4#92 20122_7#175";snp_count="47";
SEQUENCE	GUBBINS	CDS	726472	729316	0.000	.	0	node="internal_27->internal_28";neg_log_likelihood="3984.773540";taxa=" 20122_6#91 20019_4#89 20019_4#91 20019_4#92 20122_7#175";snp_count="41";
SEQUENCE	GUBBINS	CDS	1231388	1234452	0.000	.	0	node="internal_27->internal_28";neg_log_likelihood="3851.071340";taxa=" 20122_6#91 20019_4#89 20019_4#91 20019_4#92 20122_7#175";snp_count="46";
SEQUENCE	GUBBINS	CDS	2028789	2036555	0.000	.	0	node="internal_27->internal_28";neg_log_likelihood="3701.820733";taxa=" 20122_6#91 20019_4#89 20019_4#91 20019_4#92 20122_7#175";snp_count="59";
SEQUENCE	GUBBINS	CDS	1595586	1605731	0.000	.	0	node="internal_27->internal_28";neg_log_likelihood="3506.637727";taxa=" 20122_6#91 20019_4#89 20019_4#91 20019_4#92 20122_7#175";snp_count="61";
SEQUENCE	GUBBINS	CDS	1776889	1787318	0.000	.	0	node="internal_27->internal_28";neg_log_likelihood="3301.209384";taxa=" 20122_6#91 20019_4#89 20019_4#91 20019_4#92 20122_7#175";snp_count="65";
SEQUENCE	GUBBINS	CDS	351994	357120	0.000	.	0	node="internal_27->internal_28";neg_log_likelihood="3080.578850";taxa=" 20122_6#91 20019_4#89 20019_4#91 20019_4#92 20122_7#175";snp_count="51";
SEQUENCE	GUBBINS	CDS	1491780	1497194	0.000	.	0	node="internal_27->internal_28";neg_log_likelihood="2907.485875";taxa=" 20122_6#91 20019_4#89 20019_4#91 20019_4#92 20122_7#175";snp_count="51";
SEQUENCE	GUBBINS	CDS	1868059	1871483	0.000	.	0	node="internal_27->internal_28";neg_log_likelihood="2735.463220";taxa=" 20122_6#91 20019_4#89 20019_4#91 20019_4#92 20122_7#175";snp_count="43";
SEQUENCE	GUBBINS	CDS	141235	144579	0.000	.	0	node="internal_27->internal_28";neg_log_likelihood="2589.230038";taxa=" 20122_6#91 20019_4#89 20019_4#91 20019_4#92 20122_7#175";snp_count="41";
SEQUENCE	GUBBINS	CDS	1076549	1079917	0.000	.	0	node="internal_27->internal_28";neg_log_likelihood="2447.376686";taxa=" 20122_6#91 20019_4#89 20019_4#91 20019_4#92 20122_7#175";snp_count="40";
SEQUENCE	GUBBINS	CDS	101240	102648	0.000	.	0	node="internal_27->internal_28";neg_log_likelihood="2307.996422";taxa=" 20122_6#91 20019_4#89 20019_4#91 20019_4#92 20122_7#175";snp_count="30";
SEQUENCE	GUBBINS	CDS	488201	493264	0.000	.	0	node="internal_27->internal_28";neg_log_likelihood="2202.238832";taxa=" 20122_6#91 20019_4#89 20019_4#91 20019_4#92 20122_7#175";snp_count="43";
SEQUENCE	GUBBINS	CDS	260128	265830	0.000	.	0	node="internal_27->internal_28";neg_log_likelihood="2051.521280";taxa=" 20122_6#91 20019_4#89 20019_4#91 20019_4#92 20122_7#175";snp_count="43";
SEQUENCE	GUBBINS	CDS	302976	308799	0.000	.	0	node="internal_27->internal_28";neg_log_likelihood="1898.044432";taxa=" 20122_6#91 20019_4#89 20019_4#91 20019_4#92 20122_7#175";snp_count="42";
SEQUENCE	GUBBINS	CDS	1853298	1860072	0.000	.	0	node="internal_27->internal_28";neg_log_likelihood="1748.354241";taxa=" 20122_6#91 20019_4#89 20019_4#91 20019_4#92 20122_7#175";snp_count="41";
SEQUENCE	GUBBINS	CDS	1321932	1332907	0.000	.	0	node="internal_27->internal_28";neg_log_likelihood="1597.227161";taxa=" 20122_6#91 20019_4#89 20019_4#91 20019_4#92 20122_7#175";snp_count="47";
SEQUENCE	GUBBINS	CDS	583982	585944	0.000	.	0	node="internal_27->internal_28";neg_log_likelihood="1423.119486";taxa=" 20122_6#91 20019_4#89 20019_4#91 20019_4#92 20122_7#175";snp_count="29";
SEQUENCE	GUBBINS	CDS	1181389	1188466	0.000	.	0	node="internal_27->internal_28";neg_log_likelihood="1317.588932";taxa=" 20122_6#91 20019_4#89 20019_4#91 20019_4#92 20122_7#175";snp_count="37";
SEQUENCE	GUBBINS	CDS	275082	283372	0.000	.	0	node="internal_27->internal_28";neg_log_likelihood="1176.076050";taxa=" 20122_6#91 20019_4#89 20019_4#91 20019_4#92 20122_7#175";snp_count="38";
SEQUENCE	GUBBINS	CDS	1900196	1902568	0.000	.	0	node="internal_27->internal_28";neg_log_likelihood="1028.412890";taxa=" 20122_6#91 20019_4#89 20019_4#91 20019_4#92 20122_7#175";snp_count="28";
SEQUENCE	GUBBINS	CDS	2079955	2081355	0.000	.	0	node="internal_27->internal_28";neg_log_likelihood="923.169688";taxa=" 20122_6#91 20019_4#89 20019_4#91 20019_4#92 20122_7#175";snp_count="23";
SEQUENCE	GUBBINS	CDS	995568	999193	0.000	.	0	node="internal_27->internal_28";neg_log_likelihood="838.717759";taxa=" 20122_6#91 20019_4#89 20019_4#91 20019_4#92 20122_7#175";snp_count="24";
SEQUENCE	GUBBINS	CDS	1767737	1769390	0.000	.	0	node="internal_27->internal_28";neg_log_likelihood="745.268153";taxa=" 20122_6#91 20019_4#89 20019_4#91 20019_4#92 20122_7#175";snp_count="17";
SEQUENCE	GUBBINS	CDS	437048	437767	0.000	.	0	node="internal_27->internal_28";neg_log_likelihood="683.088571";taxa=" 20122_6#91 20019_4#89 20019_4#91 20019_4#92 20122_7#175";snp_count="13";
SEQUENCE	GUBBINS	CDS	770646	772662	0.000	.	0	node="internal_27->internal_28";neg_log_likelihood="633.001996";taxa=" 20122_6#91 20019_4#89 20019_4#91 20019_4#92 20122_7#175";snp_count="14";
SEQUENCE	GUBBINS	CDS	500506	501042	0.000	.	0	node="internal_27->internal_28";neg_log_likelihood="577.197563";taxa=" 20122_6#91 20019_4#89 20019_4#91 20019_4#92 20122_7#175";snp_count="10";
SEQUENCE	GUBBINS	CDS	1303948	1304670	0.000	.	0	node="internal_27->internal_28";neg_log_likelihood="536.426014";taxa=" 20122_6#91 20019_4#89 20019_4#91 20019_4#92 20122_7#175";snp_count="10";
SEQUENCE	GUBBINS	CDS	75345	76319	0.000	.	0	node="internal_27->internal_28";neg_log_likelihood="494.848225";taxa=" 20122_6#91 20019_4#89 20019_4#91 20019_4#92 20122_7#175";snp_count="10";
SEQUENCE	GUBBINS	CDS	2112860	2113308	0.000	.	0	node="internal_27->internal_28";neg_log_likelihood="454.618813";taxa=" 20122_6#91 20019_4#89 20019_4#91 20019_4#92 20122_7#175";snp_count="8";
SEQUENCE	GUBBINS	CDS	1070610	1074678	0.000	.	0	node="internal_27->internal_32";neg_log_likelihood="1953.789199";taxa=" 20087_2#54 19789_2#171";snp_count="70";
SEQUENCE	GUBBINS	CDS	1271054	1275009	0.000	.	0	node="internal_27->internal_32";neg_log_likelihood="1702.414194";taxa=" 20087_2#54 19789_2#171";snp_count="65";
SEQUENCE	GUBBINS	CDS	317847	321626	0.000	.	0	node="internal_27->internal_32";neg_log_likelihood="1464.852095";taxa=" 20087_2#54 19789_2#171";snp_count="60";
SEQUENCE	GUBBINS	CDS	719975	727554	0.000	.	0	node="internal_27->internal_32";neg_log_likelihood="1262.666722";taxa=" 20087_2#54 19789_2#171";snp_count="53";
SEQUENCE	GUBBINS	CDS	141523	144346	0.000	.	0	node="internal_27->internal_32";neg_log_likelihood="1059.225533";taxa=" 20087_2#54 19789_2#171";snp_count="40";
SEQUENCE	GUBBINS	CDS	2111739	2113821	0.000	.	0	node="internal_27->internal_32";neg_log_likelihood="938.979811";taxa=" 20087_2#54 19789_2#171";snp_count="19";
SEQUENCE	GUBBINS	CDS	165485	166936	0.000	.	0	node="internal_27->internal_32";neg_log_likelihood="864.159657";taxa=" 20087_2#54 19789_2#171";snp_count="16";
SEQUENCE	GUBBINS	CDS	510606	513784	0.000	.	0	node="internal_27->internal_32";neg_log_likelihood="800.256571";taxa=" 20087_2#54 19789_2#171";snp_count="19";
SEQUENCE	GUBBINS	CDS	1600953	1605258	0.000	.	0	node="internal_27->internal_32";neg_log_likelihood="724.064676";taxa=" 20087_2#54 19789_2#171";snp_count="18";
SEQUENCE	GUBBINS	CDS	770166	772569	0.000	.	0	node="internal_27->internal_32";neg_log_likelihood="649.644926";taxa=" 20087_2#54 19789_2#171";snp_count="16";
SEQUENCE	GUBBINS	CDS	1540639	1543877	0.000	.	0	node="internal_27->internal_32";neg_log_likelihood="583.404912";taxa=" 20087_2#54 19789_2#171";snp_count="16";
SEQUENCE	GUBBINS	CDS	485501	487041	0.000	.	0	node="internal_27->internal_32";neg_log_likelihood="516.032933";taxa=" 20087_2#54 19789_2#171";snp_count="14";
SEQUENCE	GUBBINS	CDS	679052	680480	0.000	.	0	node="internal_27->internal_32";neg_log_likelihood="458.335045";taxa=" 20087_2#54 19789_2#171";snp_count="12";
SEQUENCE	GUBBINS	CDS	1776952	1777866	0.000	.	0	node="internal_27->internal_32";neg_log_likelihood="409.092203";taxa=" 20087_2#54 19789_2#171";snp_count="10";
SEQUENCE	GUBBINS	CDS	584035	593443	0.000	.	0	node="internal_27->internal_32";neg_log_likelihood="364.615215";taxa=" 20087_2#54 19789_2#171";snp_count="16";
SEQUENCE	GUBBINS	CDS	378450	378928	0.000	.	0	node="internal_27->internal_32";neg_log_likelihood="295.727321";taxa=" 20087_2#54 19789_2#171";snp_count="8";
SEQUENCE	GUBBINS	CDS	2028929	2031725	0.000	.	0	node="internal_27->internal_32";neg_log_likelihood="260.128220";taxa=" 20087_2#54 19789_2#171";snp_count="10";
SEQUENCE	GUBBINS	CDS	307267	307323	0.000	.	0	node="internal_27->internal_32";neg_log_likelihood="220.204619";taxa=" 20087_2#54 19789_2#171";snp_count="4";
SEQUENCE	GUBBINS	CDS	979954	990734	0.000	.	0	node="internal_35->20122_6#144";neg_log_likelihood="802.162026";taxa="20122_6#144";snp_count="139";
SEQUENCE	GUBBINS	CDS	1684769	1689335	0.000	.	0	node="internal_35->20122_6#144";neg_log_likelihood="402.065844";taxa="20122_6#144";snp_count="41";
SEQUENCE	GUBBINS	CDS	938657	940311	0.000	.	0	node="internal_35->20122_6#144";neg_log_likelihood="255.813044";taxa="20122_6#144";snp_count="20";
SEQUENCE	GUBBINS	CDS	1796492	1799772	0.000	.	0	node="internal_35->20122_6#144";neg_log_likelihood="190.097508";taxa="20122_6#144";snp_count="10";
SEQUENCE	GUBBINS	CDS	1456534	1457039	0.000	.	0	node="internal_35->20122_6#144";neg_log_likelihood="148.921459";taxa="20122_6#144";snp_count="5";
SEQUENCE	GUBBINS	CDS	188121	203072	0.000	.	0	node="internal_34->internal_35";neg_log_likelihood="1016.741564";taxa=" 20122_6#144 20087_2#33 19944_3#59";snp_count="85";
SEQUENCE	GUBBINS	CDS	816258	824669	0.000	.	0	node="internal_34->internal_35";neg_log_likelihood="721.135909";taxa=" 20122_6#144 20087_2#33 19944_3#59";snp_count="48";
SEQUENCE	GUBBINS	CDS	1684769	1689335	0.000	.	0	node="internal_34->internal_35";neg_log_likelihood="523.017016";taxa=" 20122_6#144 20087_2#33 19944_3#59";snp_count="39";
SEQUENCE	GUBBINS	CDS	641705	643933	0.000	.	0	node="internal_34->internal_35";neg_log_likelihood="361.168347";taxa=" 20122_6#144 20087_2#33 19944_3#59";snp_count="30";
SEQUENCE	GUBBINS	CDS	906751	909628	0.000	.	0	node="internal_34->internal_35";neg_log_likelihood="243.152130";taxa=" 20122_6#144 20087_2#33 19944_3#59";snp_count="23";
SEQUENCE	GUBBINS	CDS	1796492	1799792	0.000	.	0	node="internal_34->internal_35";neg_log_likelihood="170.291389";taxa=" 20122_6#144 20087_2#33 19944_3#59";snp_count="8";
SEQUENCE	GUBBINS	CDS	522274	523326	0.000	.	0	node="internal_34->internal_35";neg_log_likelihood="132.164149";taxa=" 20122_6#144 20087_2#33 19944_3#59";snp_count="6";
SEQUENCE	GUBBINS	CDS	188904	203467	0.000	.	0	node="internal_34->20122_6#52";neg_log_likelihood="799.348962";taxa="20122_6#52";snp_count="67";
SEQUENCE	GUBBINS	CDS	816237	824654	0.000	.	0	node="internal_34->20122_6#52";neg_log_likelihood="524.552541";taxa="20122_6#52";snp_count="53";
SEQUENCE	GUBBINS	CDS	641831	643836	0.000	.	0	node="internal_34->20122_6#52";neg_log_likelihood="331.888777";taxa="20122_6#52";snp_count="25";
SEQUENCE	GUBBINS	CDS	906787	909699	0.000	.	0	node="internal_34->20122_6#52";neg_log_likelihood="225.839594";taxa="20122_6#52";snp_count="22";
SEQUENCE	GUBBINS	CDS	521504	523427	0.000	.	0	node="internal_34->20122_6#52";neg_log_likelihood="119.538846";taxa="20122_6#52";snp_count="20";
SEQUENCE	GUBBINS	CDS	1679852	1689367	0.000	.	0	node="internal_39->internal_41";neg_log_likelihood="990.764852";taxa=" 20019_4#142 cluster9_reference 20019_4#143";snp_count="118";
SEQUENCE	GUBBINS	CDS	616387	619615	0.000	.	0	node="internal_39->internal_41";neg_log_likelihood="613.991198";taxa=" 20019_4#142 cluster9_reference 20019_4#143";snp_count="51";
SEQUENCE	GUBBINS	CDS	749025	751282	0.000	.	0	node="internal_39->internal_41";neg_log_likelihood="427.788408";taxa=" 20019_4#142 cluster9_reference 20019_4#143";snp_count="34";
SEQUENCE	GUBBINS	CDS	143974	145064	0.000	.	0	node="internal_39->internal_41";neg_log_likelihood="309.533265";taxa=" 20019_4#142 cluster9_reference 20019_4#143";snp_count="18";
SEQUENCE	GUBBINS	CDS	1165067	1166108	0.000	.	0	node="internal_39->internal_41";neg_log_likelihood="230.926957";taxa=" 20019_4#142 cluster9_reference 20019_4#143";snp_count="16";
SEQUENCE	GUBBINS	CDS	1767479	1770391	0.000	.	0	node="internal_39->internal_41";neg_log_likelihood="154.492738";taxa=" 20019_4#142 cluster9_reference 20019_4#143";snp_count="18";
SEQUENCE	GUBBINS	CDS	2014189	2021709	0.000	.	0	node="internal_38->internal_39";neg_log_likelihood="1053.571905";taxa=" 20087_1#14 20087_1#67 20019_4#142 cluster9_reference 20019_4#143";snp_count="90";
SEQUENCE	GUBBINS	CDS	276772	280366	0.000	.	0	node="internal_38->internal_39";neg_log_likelihood="752.567189";taxa=" 20087_1#14 20087_1#67 20019_4#142 cluster9_reference 20019_4#143";snp_count="49";
SEQUENCE	GUBBINS	CDS	1685493	1689271	0.000	.	0	node="internal_38->internal_39";neg_log_likelihood="544.260208";taxa=" 20087_1#14 20087_1#67 20019_4#142 cluster9_reference 20019_4#143";snp_count="49";
SEQUENCE	GUBBINS	CDS	1603284	1605140	0.000	.	0	node="internal_38->internal_39";neg_log_likelihood="377.175728";taxa=" 20087_1#14 20087_1#67 20019_4#142 cluster9_reference 20019_4#143";snp_count="25";
SEQUENCE	GUBBINS	CDS	164736	166615	0.000	.	0	node="internal_38->internal_39";neg_log_likelihood="262.034338";taxa=" 20087_1#14 20087_1#67 20019_4#142 cluster9_reference 20019_4#143";snp_count="25";
SEQUENCE	GUBBINS	CDS	616435	619669	0.000	.	0	node="internal_38->internal_39";neg_log_likelihood="189.806063";taxa=" 20087_1#14 20087_1#67 20019_4#142 cluster9_reference 20019_4#143";snp_count="8";
SEQUENCE	GUBBINS	CDS	757280	770839	0.000	.	0	node="internal_37->20122_5#173";neg_log_likelihood="2576.490241";taxa="20122_5#173";snp_count="191";
SEQUENCE	GUBBINS	CDS	1197581	1212001	0.000	.	0	node="internal_37->20122_5#173";neg_log_likelihood="1997.057753";taxa="20122_5#173";snp_count="122";
SEQUENCE	GUBBINS	CDS	911089	916891	0.000	.	0	node="internal_37->20122_5#173";neg_log_likelihood="1581.580178";taxa="20122_5#173";snp_count="79";
SEQUENCE	GUBBINS	CDS	1236492	1239362	0.000	.	0	node="internal_37->20122_5#173";neg_log_likelihood="1291.006887";taxa="20122_5#173";snp_count="61";
SEQUENCE	GUBBINS	CDS	1934652	1938855	0.000	.	0	node="internal_37->20122_5#173";neg_log_likelihood="1087.049978";taxa="20122_5#173";snp_count="51";
SEQUENCE	GUBBINS	CDS	37973	42419	0.000	.	0	node="internal_37->20122_5#173";neg_log_likelihood="905.270376";taxa="20122_5#173";snp_count="40";
SEQUENCE	GUBBINS	CDS	2014384	2021591	0.000	.	0	node="internal_37->20122_5#173";neg_log_likelihood="746.172879";taxa="20122_5#173";snp_count="38";
SEQUENCE	GUBBINS	CDS	1649040	1651766	0.000	.	0	node="internal_37->20122_5#173";neg_log_likelihood="602.934665";taxa="20122_5#173";snp_count="27";
SEQUENCE	GUBBINS	CDS	80024	82368	0.000	.	0	node="internal_37->20122_5#173";neg_log_likelihood="509.692946";taxa="20122_5#173";snp_count="16";
SEQUENCE	GUBBINS	CDS	1024045	1024345	0.000	.	0	node="internal_37->20122_5#173";neg_log_likelihood="443.350073";taxa="20122_5#173";snp_count="10";
SEQUENCE	GUBBINS	CDS	857050	857355	0.000	.	0	node="internal_37->20122_5#173";neg_log_likelihood="400.514567";taxa="20122_5#173";snp_count="10";
SEQUENCE	GUBBINS	CDS	277075	280404	0.000	.	0	node="internal_37->20122_5#173";neg_log_likelihood="363.659138";taxa="20122_5#173";snp_count="11";
SEQUENCE	GUBBINS	CDS	1688725	1689045	0.000	.	0	node="internal_37->20122_5#173";neg_log_likelihood="315.673341";taxa="20122_5#173";snp_count="7";
SEQUENCE	GUBBINS	CDS	1767916	1768787	0.000	.	0	node="internal_37->20122_5#173";neg_log_likelihood="289.555653";taxa="20122_5#173";snp_count="5";
SEQUENCE	GUBBINS	CDS	1603284	1605140	0.000	.	0	node="internal_37->internal_38";neg_log_likelihood="179.852084";taxa=" 19944_2#40 20087_1#14 20087_1#67 20019_4#142 cluster9_reference 20019_4#143";snp_count="25";
SEQUENCE	GUBBINS	CDS	188904	203467	0.000	.	0	node="internal_33->internal_34";neg_log_likelihood="1158.475461";taxa=" 20122_6#144 20087_2#33 19944_3#59 20122_6#52";snp_count="67";
SEQUENCE	GUBBINS	CDS	816258	824669	0.000	.	0	node="internal_33->internal_34";neg_log_likelihood="907.716593";taxa=" 20122_6#144 20087_2#33 19944_3#59 20122_6#52";snp_count="48";
SEQUENCE	GUBBINS	CDS	641705	643933	0.000	.	0	node="internal_33->internal_34";neg_log_likelihood="724.921529";taxa=" 20122_6#144 20087_2#33 19944_3#59 20122_6#52";snp_count="30";
SEQUENCE	GUBBINS	CDS	906751	909628	0.000	.	0	node="internal_33->internal_34";neg_log_likelihood="617.082435";taxa=" 20122_6#144 20087_2#33 19944_3#59 20122_6#52";snp_count="23";
SEQUENCE	GUBBINS	CDS	521504	523427	0.000	.	0	node="internal_33->internal_34";neg_log_likelihood="521.617266";taxa=" 20122_6#144 20087_2#33 19944_3#59 20122_6#52";snp_count="20";
SEQUENCE	GUBBINS	CDS	2055147	2058840	0.000	.	0	node="internal_33->internal_34";neg_log_likelihood="435.870854";taxa=" 20122_6#144 20087_2#33 19944_3#59 20122_6#52";snp_count="18";
SEQUENCE	GUBBINS	CDS	674236	683624	0.000	.	0	node="internal_33->internal_34";neg_log_likelihood="370.063860";taxa=" 20122_6#144 20087_2#33 19944_3#59 20122_6#52";snp_count="18";
SEQUENCE	GUBBINS	CDS	1052625	1052748	0.000	.	0	node="internal_33->internal_34";neg_log_likelihood="294.337537";taxa=" 20122_6#144 20087_2#33 19944_3#59 20122_6#52";snp_count="7";
SEQUENCE	GUBBINS	CDS	1414572	1414995	0.000	.	0	node="internal_33->internal_34";neg_log_likelihood="263.399052";taxa=" 20122_6#144 20087_2#33 19944_3#59 20122_6#52";snp_count="8";
SEQUENCE	GUBBINS	CDS	75845	78309	0.000	.	0	node="internal_33->internal_34";neg_log_likelihood="235.244015";taxa=" 20122_6#144 20087_2#33 19944_3#59 20122_6#52";snp_count="6";
SEQUENCE	GUBBINS	CDS	65450	80339	0.000	.	0	node="internal_33->internal_37";neg_log_likelihood="2089.662398";taxa=" 20122_5#173 19944_2#40 20087_1#14 20087_1#67 20019_4#142 cluster9_reference 20019_4#143";snp_count="99";
SEQUENCE	GUBBINS	CDS	673204	683792	0.000	.	0	node="internal_33->internal_37";neg_log_likelihood="1730.802101";taxa=" 20122_5#173 19944_2#40 20087_1#14 20087_1#67 20019_4#142 cluster9_reference 20019_4#143";snp_count="84";
SEQUENCE	GUBBINS	CDS	1050482	1053259	0.000	.	0	node="internal_33->internal_37";neg_log_likelihood="1459.399372";taxa=" 20122_5#173 19944_2#40 20087_1#14 20087_1#67 20019_4#142 cluster9_reference 20019_4#143";snp_count="39";
SEQUENCE	GUBBINS	CDS	717959	720243	0.000	.	0	node="internal_33->internal_37";neg_log_likelihood="1310.374530";taxa=" 20122_5#173 19944_2#40 20087_1#14 20087_1#67 20019_4#142 cluster9_reference 20019_4#143";snp_count="37";
SEQUENCE	GUBBINS	CDS	2014384	2021677	0.000	.	0	node="internal_33->internal_37";neg_log_likelihood="1165.493525";taxa=" 20122_5#173 19944_2#40 20087_1#14 20087_1#67 20019_4#142 cluster9_reference 20019_4#143";snp_count="48";
SEQUENCE	GUBBINS	CDS	276862	282604	0.000	.	0	node="internal_33->internal_37";neg_log_likelihood="980.299490";taxa=" 20122_5#173 19944_2#40 20087_1#14 20087_1#67 20019_4#142 cluster9_reference 20019_4#143";snp_count="42";
SEQUENCE	GUBBINS	CDS	2054998	2058959	0.000	.	0	node="internal_33->internal_37";neg_log_likelihood="825.038299";taxa=" 20122_5#173 19944_2#40 20087_1#14 20087_1#67 20019_4#142 cluster9_reference 20019_4#143";snp_count="31";
SEQUENCE	GUBBINS	CDS	1682599	1689271	0.000	.	0	node="internal_33->internal_37";neg_log_likelihood="713.895384";taxa=" 20122_5#173 19944_2#40 20087_1#14 20087_1#67 20019_4#142 cluster9_reference 20019_4#143";snp_count="25";
SEQUENCE	GUBBINS	CDS	1414446	1414866	0.000	.	0	node="internal_33->internal_37";neg_log_likelihood="616.647513";taxa=" 20122_5#173 19944_2#40 20087_1#14 20087_1#67 20019_4#142 cluster9_reference 20019_4#143";snp_count="12";
SEQUENCE	GUBBINS	CDS	857050	857355	0.000	.	0	node="internal_33->internal_37";neg_log_likelihood="567.112741";taxa=" 20122_5#173 19944_2#40 20087_1#14 20087_1#67 20019_4#142 cluster9_reference 20019_4#143";snp_count="11";
SEQUENCE	GUBBINS	CDS	144151	144571	0.000	.	0	node="internal_33->internal_37";neg_log_likelihood="521.536948";taxa=" 20122_5#173 19944_2#40 20087_1#14 20087_1#67 20019_4#142 cluster9_reference 20019_4#143";snp_count="11";
SEQUENCE	GUBBINS	CDS	111098	111588	0.000	.	0	node="internal_33->internal_37";neg_log_likelihood="474.732624";taxa=" 20122_5#173 19944_2#40 20087_1#14 20087_1#67 20019_4#142 cluster9_reference 20019_4#143";snp_count="11";
SEQUENCE	GUBBINS	CDS	659611	660030	0.000	.	0	node="internal_33->internal_37";neg_log_likelihood="428.768744";taxa=" 20122_5#173 19944_2#40 20087_1#14 20087_1#67 20019_4#142 cluster9_reference 20019_4#143";snp_count="10";
SEQUENCE	GUBBINS	CDS	1786774	1786972	0.000	.	0	node="internal_33->internal_37";neg_log_likelihood="384.733181";taxa=" 20122_5#173 19944_2#40 20087_1#14 20087_1#67 20019_4#142 cluster9_reference 20019_4#143";snp_count="9";
SEQUENCE	GUBBINS	CDS	321587	322242	0.000	.	0	node="internal_33->internal_37";neg_log_likelihood="346.147787";taxa=" 20122_5#173 19944_2#40 20087_1#14 20087_1#67 20019_4#142 cluster9_reference 20019_4#143";snp_count="10";
SEQUENCE	GUBBINS	CDS	1767725	1770359	0.000	.	0	node="internal_33->internal_37";neg_log_likelihood="301.939934";taxa=" 20122_5#173 19944_2#40 20087_1#14 20087_1#67 20019_4#142 cluster9_reference 20019_4#143";snp_count="12";
SEQUENCE	GUBBINS	CDS	616515	618658	0.000	.	0	node="internal_33->internal_37";neg_log_likelihood="247.674818";taxa=" 20122_5#173 19944_2#40 20087_1#14 20087_1#67 20019_4#142 cluster9_reference 20019_4#143";snp_count="11";
SEQUENCE	GUBBINS	CDS	1625123	1633393	0.000	.	0	node="internal_26->internal_27";neg_log_likelihood="3910.500876";taxa=" 20122_6#91 20019_4#89 20019_4#91 20019_4#92 20122_7#175 20087_2#54 19789_2#171";snp_count="134";
SEQUENCE	GUBBINS	CDS	1595027	1604945	0.000	.	0	node="internal_26->internal_27";neg_log_likelihood="3513.954696";taxa=" 20122_6#91 20019_4#89 20019_4#91 20019_4#92 20122_7#175 20087_2#54 19789_2#171";snp_count="98";
SEQUENCE	GUBBINS	CDS	1797609	1807455	0.000	.	0	node="internal_26->internal_27";neg_log_likelihood="3186.484868";taxa=" 20122_6#91 20019_4#89 20019_4#91 20019_4#92 20122_7#175 20087_2#54 19789_2#171";snp_count="96";
SEQUENCE	GUBBINS	CDS	1538097	1544377	0.000	.	0	node="internal_26->internal_27";neg_log_likelihood="2873.937620";taxa=" 20122_6#91 20019_4#89 20019_4#91 20019_4#92 20122_7#175 20087_2#54 19789_2#171";snp_count="71";
SEQUENCE	GUBBINS	CDS	726300	730922	0.000	.	0	node="internal_26->internal_27";neg_log_likelihood="2627.170102";taxa=" 20122_6#91 20019_4#89 20019_4#91 20019_4#92 20122_7#175 20087_2#54 19789_2#171";snp_count="61";
SEQUENCE	GUBBINS	CDS	1445997	1451340	0.000	.	0	node="internal_26->internal_27";neg_log_likelihood="2421.743556";taxa=" 20122_6#91 20019_4#89 20019_4#91 20019_4#92 20122_7#175 20087_2#54 19789_2#171";snp_count="60";
SEQUENCE	GUBBINS	CDS	1776889	1787318	0.000	.	0	node="internal_26->internal_27";neg_log_likelihood="2221.442865";taxa=" 20122_6#91 20019_4#89 20019_4#91 20019_4#92 20122_7#175 20087_2#54 19789_2#171";snp_count="61";
SEQUENCE	GUBBINS	CDS	2011459	2020638	0.000	.	0	node="internal_26->internal_27";neg_log_likelihood="2006.675167";taxa=" 20122_6#91 20019_4#89 20019_4#91 20019_4#92 20122_7#175 20087_2#54 19789_2#171";snp_count="51";
SEQUENCE	GUBBINS	CDS	1187323	1191246	0.000	.	0	node="internal_26->internal_27";neg_log_likelihood="1824.035261";taxa=" 20122_6#91 20019_4#89 20019_4#91 20019_4#92 20122_7#175 20087_2#54 19789_2#171";snp_count="36";
SEQUENCE	GUBBINS	CDS	2099312	2100998	0.000	.	0	node="internal_26->internal_27";neg_log_likelihood="1693.191622";taxa=" 20122_6#91 20019_4#89 20019_4#91 20019_4#92 20122_7#175 20087_2#54 19789_2#171";snp_count="31";
SEQUENCE	GUBBINS	CDS	141235	144579	0.000	.	0	node="internal_26->internal_27";neg_log_likelihood="1577.537966";taxa=" 20122_6#91 20019_4#89 20019_4#91 20019_4#92 20122_7#175 20087_2#54 19789_2#171";snp_count="36";
SEQUENCE	GUBBINS	CDS	2079955	2081355	0.000	.	0	node="internal_26->internal_27";neg_log_likelihood="1455.366896";taxa=" 20122_6#91 20019_4#89 20019_4#91 20019_4#92 20122_7#175 20087_2#54 19789_2#171";snp_count="23";
SEQUENCE	GUBBINS	CDS	807229	808144	0.000	.	0	node="internal_26->internal_27";neg_log_likelihood="1370.168816";taxa=" 20122_6#91 20019_4#89 20019_4#91 20019_4#92 20122_7#175 20087_2#54 19789_2#171";snp_count="19";
SEQUENCE	GUBBINS	CDS	1767616	1769009	0.000	.	0	node="internal_26->internal_27";neg_log_likelihood="1298.058687";taxa=" 20122_6#91 20019_4#89 20019_4#91 20019_4#92 20122_7#175 20087_2#54 19789_2#171";snp_count="20";
SEQUENCE	GUBBINS	CDS	2055844	2058716	0.000	.	0	node="internal_26->internal_27";neg_log_likelihood="1221.748374";taxa=" 20122_6#91 20019_4#89 20019_4#91 20019_4#92 20122_7#175 20087_2#54 19789_2#171";snp_count="19";
SEQUENCE	GUBBINS	CDS	679729	680348	0.000	.	0	node="internal_26->internal_27";neg_log_likelihood="1154.759120";taxa=" 20122_6#91 20019_4#89 20019_4#91 20019_4#92 20122_7#175 20087_2#54 19789_2#171";snp_count="15";
SEQUENCE	GUBBINS	CDS	2111739	2113821	0.000	.	0	node="internal_26->internal_27";neg_log_likelihood="1096.204364";taxa=" 20122_6#91 20019_4#89 20019_4#91 20019_4#92 20122_7#175 20087_2#54 19789_2#171";snp_count="19";
SEQUENCE	GUBBINS	CDS	1493325	1496624	0.000	.	0	node="internal_26->internal_27";neg_log_likelihood="1022.899176";taxa=" 20122_6#91 20019_4#89 20019_4#91 20019_4#92 20122_7#175 20087_2#54 19789_2#171";snp_count="20";
SEQUENCE	GUBBINS	CDS	1075636	1076711	0.000	.	0	node="internal_26->internal_27";neg_log_likelihood="943.931234";taxa=" 20122_6#91 20019_4#89 20019_4#91 20019_4#92 20122_7#175 20087_2#54 19789_2#171";snp_count="14";
SEQUENCE	GUBBINS	CDS	510606	513784	0.000	.	0	node="internal_26->internal_27";neg_log_likelihood="888.320011";taxa=" 20122_6#91 20019_4#89 20019_4#91 20019_4#92 20122_7#175 20087_2#54 19789_2#171";snp_count="19";
SEQUENCE	GUBBINS	CDS	485501	487041	0.000	.	0	node="internal_26->internal_27";neg_log_likelihood="815.893447";taxa=" 20122_6#91 20019_4#89 20019_4#91 20019_4#92 20122_7#175 20087_2#54 19789_2#171";snp_count="14";
SEQUENCE	GUBBINS	CDS	770646	772662	0.000	.	0	node="internal_26->internal_27";neg_log_likelihood="762.041239";taxa=" 20122_6#91 20019_4#89 20019_4#91 20019_4#92 20122_7#175 20087_2#54 19789_2#171";snp_count="13";
SEQUENCE	GUBBINS	CDS	618835	618934	0.000	.	0	node="internal_26->internal_27";neg_log_likelihood="710.979543";taxa=" 20122_6#91 20019_4#89 20019_4#91 20019_4#92 20122_7#175 20087_2#54 19789_2#171";snp_count="7";
SEQUENCE	GUBBINS	CDS	378450	378928	0.000	.	0	node="internal_26->internal_27";neg_log_likelihood="684.166867";taxa=" 20122_6#91 20019_4#89 20019_4#91 20019_4#92 20122_7#175 20087_2#54 19789_2#171";snp_count="8";
SEQUENCE	GUBBINS	CDS	165905	166613	0.000	.	0	node="internal_26->internal_27";neg_log_likelihood="651.236661";taxa=" 20122_6#91 20019_4#89 20019_4#91 20019_4#92 20122_7#175 20087_2#54 19789_2#171";snp_count="8";
SEQUENCE	GUBBINS	CDS	856453	860025	0.000	.	0	node="internal_26->internal_27";neg_log_likelihood="617.891796";taxa=" 20122_6#91 20019_4#89 20019_4#91 20019_4#92 20122_7#175 20087_2#54 19789_2#171";snp_count="11";
SEQUENCE	GUBBINS	CDS	2028929	2031725	0.000	.	0	node="internal_26->internal_27";neg_log_likelihood="572.991393";taxa=" 20122_6#91 20019_4#89 20019_4#91 20019_4#92 20122_7#175 20087_2#54 19789_2#171";snp_count="10";
SEQUENCE	GUBBINS	CDS	584035	585873	0.000	.	0	node="internal_26->internal_27";neg_log_likelihood="530.676367";taxa=" 20122_6#91 20019_4#89 20019_4#91 20019_4#92 20122_7#175 20087_2#54 19789_2#171";snp_count="9";
SEQUENCE	GUBBINS	CDS	749142	749217	0.000	.	0	node="internal_26->internal_27";neg_log_likelihood="490.496137";taxa=" 20122_6#91 20019_4#89 20019_4#91 20019_4#92 20122_7#175 20087_2#54 19789_2#171";snp_count="6";
SEQUENCE	GUBBINS	CDS	591260	591366	0.000	.	0	node="internal_26->internal_27";neg_log_likelihood="468.464869";taxa=" 20122_6#91 20019_4#89 20019_4#91 20019_4#92 20122_7#175 20087_2#54 19789_2#171";snp_count="5";
SEQUENCE	GUBBINS	CDS	1164627	1165346	0.000	.	0	node="internal_26->internal_27";neg_log_likelihood="448.010403";taxa=" 20122_6#91 20019_4#89 20019_4#91 20019_4#92 20122_7#175 20087_2#54 19789_2#171";snp_count="6";
SEQUENCE	GUBBINS	CDS	718836	721316	0.000	.	0	node="internal_26->internal_27";neg_log_likelihood="422.767432";taxa=" 20122_6#91 20019_4#89 20019_4#91 20019_4#92 20122_7#175 20087_2#54 19789_2#171";snp_count="7";
SEQUENCE	GUBBINS	CDS	65450	80339	0.000	.	0	node="internal_26->internal_33";neg_log_likelihood="2679.512350";taxa=" 20122_6#144 20087_2#33 19944_3#59 20122_6#52 20122_5#173 19944_2#40 20087_1#14 20087_1#67 20019_4#142 cluster9_reference 20019_4#143";snp_count="100";
SEQUENCE	GUBBINS	CDS	1187263	1192942	0.000	.	0	node="internal_26->internal_33";neg_log_likelihood="2352.381399";taxa=" 20122_6#144 20087_2#33 19944_3#59 20122_6#52 20122_5#173 19944_2#40 20087_1#14 20087_1#67 20019_4#142 cluster9_reference 20019_4#143";snp_count="58";
SEQUENCE	GUBBINS	CDS	680453	683792	0.000	.	0	node="internal_26->internal_33";neg_log_likelihood="2144.267173";taxa=" 20122_6#144 20087_2#33 19944_3#59 20122_6#52 20122_5#173 19944_2#40 20087_1#14 20087_1#67 20019_4#142 cluster9_reference 20019_4#143";snp_count="50";
SEQUENCE	GUBBINS	CDS	726200	731432	0.000	.	0	node="internal_26->internal_33";neg_log_likelihood="1975.953497";taxa=" 20122_6#144 20087_2#33 19944_3#59 20122_6#52 20122_5#173 19944_2#40 20087_1#14 20087_1#67 20019_4#142 cluster9_reference 20019_4#143";snp_count="47";
SEQUENCE	GUBBINS	CDS	1074643	1076794	0.000	.	0	node="internal_26->internal_33";neg_log_likelihood="1808.287330";taxa=" 20122_6#144 20087_2#33 19944_3#59 20122_6#52 20122_5#173 19944_2#40 20087_1#14 20087_1#67 20019_4#142 cluster9_reference 20019_4#143";snp_count="35";
SEQUENCE	GUBBINS	CDS	856171	860259	0.000	.	0	node="internal_26->internal_33";neg_log_likelihood="1685.669328";taxa=" 20122_6#144 20087_2#33 19944_3#59 20122_6#52 20122_5#173 19944_2#40 20087_1#14 20087_1#67 20019_4#142 cluster9_reference 20019_4#143";snp_count="36";
SEQUENCE	GUBBINS	CDS	1799006	1806159	0.000	.	0	node="internal_26->internal_33";neg_log_likelihood="1550.818882";taxa=" 20122_6#144 20087_2#33 19944_3#59 20122_6#52 20122_5#173 19944_2#40 20087_1#14 20087_1#67 20019_4#142 cluster9_reference 20019_4#143";snp_count="41";
SEQUENCE	GUBBINS	CDS	1902664	1904893	0.000	.	0	node="internal_26->internal_33";neg_log_likelihood="1398.218322";taxa=" 20122_6#144 20087_2#33 19944_3#59 20122_6#52 20122_5#173 19944_2#40 20087_1#14 20087_1#67 20019_4#142 cluster9_reference 20019_4#143";snp_count="29";
SEQUENCE	GUBBINS	CDS	2099222	2100980	0.000	.	0	node="internal_26->internal_33";neg_log_likelihood="1289.848994";taxa=" 20122_6#144 20087_2#33 19944_3#59 20122_6#52 20122_5#173 19944_2#40 20087_1#14 20087_1#67 20019_4#142 cluster9_reference 20019_4#143";snp_count="26";
SEQUENCE	GUBBINS	CDS	807481	808309	0.000	.	0	node="internal_26->internal_33";neg_log_likelihood="1196.860086";taxa=" 20122_6#144 20087_2#33 19944_3#59 20122_6#52 20122_5#173 19944_2#40 20087_1#14 20087_1#67 20019_4#142 cluster9_reference 20019_4#143";snp_count="19";
SEQUENCE	GUBBINS	CDS	1595213	1605140	0.000	.	0	node="internal_26->internal_33";neg_log_likelihood="1130.057107";taxa=" 20122_6#144 20087_2#33 19944_3#59 20122_6#52 20122_5#173 19944_2#40 20087_1#14 20087_1#67 20019_4#142 cluster9_reference 20019_4#143";snp_count="28";
SEQUENCE	GUBBINS	CDS	823728	824246	0.000	.	0	node="internal_26->internal_33";neg_log_likelihood="1020.151374";taxa=" 20122_6#144 20087_2#33 19944_3#59 20122_6#52 20122_5#173 19944_2#40 20087_1#14 20087_1#67 20019_4#142 cluster9_reference 20019_4#143";snp_count="14";
SEQUENCE	GUBBINS	CDS	111098	111588	0.000	.	0	node="internal_26->internal_33";neg_log_likelihood="971.240063";taxa=" 20122_6#144 20087_2#33 19944_3#59 20122_6#52 20122_5#173 19944_2#40 20087_1#14 20087_1#67 20019_4#142 cluster9_reference 20019_4#143";snp_count="11";
SEQUENCE	GUBBINS	CDS	144016	144571	0.000	.	0	node="internal_26->internal_33";neg_log_likelihood="927.809025";taxa=" 20122_6#144 20087_2#33 19944_3#59 20122_6#52 20122_5#173 19944_2#40 20087_1#14 20087_1#67 20019_4#142 cluster9_reference 20019_4#143";snp_count="11";
SEQUENCE	GUBBINS	CDS	2055147	2058656	0.000	.	0	node="internal_26->internal_33";neg_log_likelihood="883.566500";taxa=" 20122_6#144 20087_2#33 19944_3#59 20122_6#52 20122_5#173 19944_2#40 20087_1#14 20087_1#67 20019_4#142 cluster9_reference 20019_4#143";snp_count="16";
SEQUENCE	GUBBINS	CDS	1449857	1455940	0.000	.	0	node="internal_26->internal_33";neg_log_likelihood="818.948064";taxa=" 20122_6#144 20087_2#33 19944_3#59 20122_6#52 20122_5#173 19944_2#40 20087_1#14 20087_1#67 20019_4#142 cluster9_reference 20019_4#143";snp_count="18";
SEQUENCE	GUBBINS	CDS	1937437	1938855	0.000	.	0	node="internal_26->internal_33";neg_log_likelihood="748.882640";taxa=" 20122_6#144 20087_2#33 19944_3#59 20122_6#52 20122_5#173 19944_2#40 20087_1#14 20087_1#67 20019_4#142 cluster9_reference 20019_4#143";snp_count="11";
SEQUENCE	GUBBINS	CDS	1493265	1494357	0.000	.	0	node="internal_26->internal_33";neg_log_likelihood="704.381811";taxa=" 20122_6#144 20087_2#33 19944_3#59 20122_6#52 20122_5#173 19944_2#40 20087_1#14 20087_1#67 20019_4#142 cluster9_reference 20019_4#143";snp_count="10";
SEQUENCE	GUBBINS	CDS	1052625	1052748	0.000	.	0	node="internal_26->internal_33";neg_log_likelihood="663.081350";taxa=" 20122_6#144 20087_2#33 19944_3#59 20122_6#52 20122_5#173 19944_2#40 20087_1#14 20087_1#67 20019_4#142 cluster9_reference 20019_4#143";snp_count="7";
SEQUENCE	GUBBINS	CDS	1414572	1414995	0.000	.	0	node="internal_26->internal_33";neg_log_likelihood="634.745783";taxa=" 20122_6#144 20087_2#33 19944_3#59 20122_6#52 20122_5#173 19944_2#40 20087_1#14 20087_1#67 20019_4#142 cluster9_reference 20019_4#143";snp_count="8";
SEQUENCE	GUBBINS	CDS	1541732	1544311	0.000	.	0	node="internal_26->internal_33";neg_log_likelihood="601.385213";taxa=" 20122_6#144 20087_2#33 19944_3#59 20122_6#52 20122_5#173 19944_2#40 20087_1#14 20087_1#67 20019_4#142 cluster9_reference 20019_4#143";snp_count="11";
SEQUENCE	GUBBINS	CDS	1786774	1786968	0.000	.	0	node="internal_26->internal_33";neg_log_likelihood="554.900218";taxa=" 20122_6#144 20087_2#33 19944_3#59 20122_6#52 20122_5#173 19944_2#40 20087_1#14 20087_1#67 20019_4#142 cluster9_reference 20019_4#143";snp_count="7";
SEQUENCE	GUBBINS	CDS	1684855	1685393	0.000	.	0	node="internal_26->internal_33";neg_log_likelihood="530.021896";taxa=" 20122_6#144 20087_2#33 19944_3#59 20122_6#52 20122_5#173 19944_2#40 20087_1#14 20087_1#67 20019_4#142 cluster9_reference 20019_4#143";snp_count="6";
SEQUENCE	GUBBINS	CDS	1766660	1770359	0.000	.	0	node="internal_26->internal_33";neg_log_likelihood="505.412188";taxa=" 20122_6#144 20087_2#33 19944_3#59 20122_6#52 20122_5#173 19944_2#40 20087_1#14 20087_1#67 20019_4#142 cluster9_reference 20019_4#143";snp_count="8";
SEQUENCE	GUBBINS	CDS	270773	277554	0.000	.	0	node="internal_45->internal_25";neg_log_likelihood="325.206601";taxa=" 20122_3#124 20122_3#125";snp_count="150";
SEQUENCE	GUBBINS	CDS	1640277	1659367	0.000	.	0	node="internal_44->20122_3#131";neg_log_likelihood="7350.656212";taxa="20122_3#131";snp_count="166";
SEQUENCE	GUBBINS	CDS	1445079	1463435	0.000	.	0	node="internal_44->20122_3#131";neg_log_likelihood="6843.496073";taxa="20122_3#131";snp_count="157";
SEQUENCE	GUBBINS	CDS	1806657	1818730	0.000	.	0	node="internal_44->20122_3#131";neg_log_likelihood="6394.477709";taxa="20122_3#131";snp_count="105";
SEQUENCE	GUBBINS	CDS	1623512	1632539	0.000	.	0	node="internal_44->20122_3#131";neg_log_likelihood="6075.788777";taxa="20122_3#131";snp_count="89";
SEQUENCE	GUBBINS	CDS	286214	301706	0.000	.	0	node="internal_44->20122_3#131";neg_log_likelihood="5800.713741";taxa="20122_3#131";snp_count="106";
SEQUENCE	GUBBINS	CDS	1980759	1993162	0.000	.	0	node="internal_44->20122_3#131";neg_log_likelihood="5474.745429";taxa="20122_3#131";snp_count="85";
SEQUENCE	GUBBINS	CDS	751045	777645	0.000	.	0	node="internal_44->20122_3#131";neg_log_likelihood="5200.849910";taxa="20122_3#131";snp_count="125";
SEQUENCE	GUBBINS	CDS	1964341	1974740	0.000	.	0	node="internal_44->20122_3#131";neg_log_likelihood="4807.147374";taxa="20122_3#131";snp_count="70";
SEQUENCE	GUBBINS	CDS	1415197	1428824	0.000	.	0	node="internal_44->20122_3#131";neg_log_likelihood="4585.649760";taxa="20122_3#131";snp_count="83";
SEQUENCE	GUBBINS	CDS	153893	170100	0.000	.	0	node="internal_44->20122_3#131";neg_log_likelihood="4318.616593";taxa="20122_3#131";snp_count="82";
SEQUENCE	GUBBINS	CDS	1308223	1316435	0.000	.	0	node="internal_44->20122_3#131";neg_log_likelihood="4050.940894";taxa="20122_3#131";snp_count="60";
SEQUENCE	GUBBINS	CDS	678336	683511	0.000	.	0	node="internal_44->20122_3#131";neg_log_likelihood="3854.204635";taxa="20122_3#131";snp_count="50";
SEQUENCE	GUBBINS	CDS	79923	87982	0.000	.	0	node="internal_44->20122_3#131";neg_log_likelihood="3699.801237";taxa="20122_3#131";snp_count="51";
SEQUENCE	GUBBINS	CDS	1787498	1801442	0.000	.	0	node="internal_44->20122_3#131";neg_log_likelihood="3530.368946";taxa="20122_3#131";snp_count="64";
SEQUENCE	GUBBINS	CDS	815638	818093	0.000	.	0	node="internal_44->20122_3#131";neg_log_likelihood="3318.814025";taxa="20122_3#131";snp_count="33";
SEQUENCE	GUBBINS	CDS	1593034	1605356	0.000	.	0	node="internal_44->20122_3#131";neg_log_likelihood="3208.228051";taxa="20122_3#131";snp_count="49";
SEQUENCE	GUBBINS	CDS	1196383	1202014	0.000	.	0	node="internal_44->20122_3#131";neg_log_likelihood="3042.874764";taxa="20122_3#131";snp_count="40";
SEQUENCE	GUBBINS	CDS	224737	227950	0.000	.	0	node="internal_44->20122_3#131";neg_log_likelihood="2906.873071";taxa="20122_3#131";snp_count="28";
SEQUENCE	GUBBINS	CDS	1509598	1524108	0.000	.	0	node="internal_44->20122_3#131";neg_log_likelihood="2812.177396";taxa="20122_3#131";snp_count="55";
SEQUENCE	GUBBINS	CDS	101291	112607	0.000	.	0	node="internal_44->20122_3#131";neg_log_likelihood="2622.529914";taxa="20122_3#131";snp_count="51";
SEQUENCE	GUBBINS	CDS	952558	954912	0.000	.	0	node="internal_44->20122_3#131";neg_log_likelihood="2447.360732";taxa="20122_3#131";snp_count="28";
SEQUENCE	GUBBINS	CDS	1215218	1220566	0.000	.	0	node="internal_44->20122_3#131";neg_log_likelihood="2350.665075";taxa="20122_3#131";snp_count="33";
SEQUENCE	GUBBINS	CDS	32582	40811	0.000	.	0	node="internal_44->20122_3#131";neg_log_likelihood="2234.148596";taxa="20122_3#131";snp_count="39";
SEQUENCE	GUBBINS	CDS	1230162	1237979	0.000	.	0	node="internal_44->20122_3#131";neg_log_likelihood="2095.977621";taxa="20122_3#131";snp_count="40";
SEQUENCE	GUBBINS	CDS	1897269	1902664	0.000	.	0	node="internal_44->20122_3#131";neg_log_likelihood="1955.770967";taxa="20122_3#131";snp_count="33";
SEQUENCE	GUBBINS	CDS	460465	464260	0.000	.	0	node="internal_44->20122_3#131";neg_log_likelihood="1836.607080";taxa="20122_3#131";snp_count="29";
SEQUENCE	GUBBINS	CDS	987002	989309	0.000	.	0	node="internal_44->20122_3#131";neg_log_likelihood="1731.345651";taxa="20122_3#131";snp_count="26";
SEQUENCE	GUBBINS	CDS	1925331	1931959	0.000	.	0	node="internal_44->20122_3#131";neg_log_likelihood="1636.341437";taxa="20122_3#131";snp_count="33";
SEQUENCE	GUBBINS	CDS	1553795	1563626	0.000	.	0	node="internal_44->20122_3#131";neg_log_likelihood="1516.313435";taxa="20122_3#131";snp_count="36";
SEQUENCE	GUBBINS	CDS	797363	800563	0.000	.	0	node="internal_44->20122_3#131";neg_log_likelihood="1382.738590";taxa="20122_3#131";snp_count="23";
SEQUENCE	GUBBINS	CDS	666092	671097	0.000	.	0	node="internal_44->20122_3#131";neg_log_likelihood="1297.072489";taxa="20122_3#131";snp_count="28";
SEQUENCE	GUBBINS	CDS	924997	930085	0.000	.	0	node="internal_44->20122_3#131";neg_log_likelihood="1190.121879";taxa="20122_3#131";snp_count="28";
SEQUENCE	GUBBINS	CDS	725503	727741	0.000	.	0	node="internal_44->20122_3#131";neg_log_likelihood="1085.360414";taxa="20122_3#131";snp_count="20";
SEQUENCE	GUBBINS	CDS	654292	660012	0.000	.	0	node="internal_44->20122_3#131";neg_log_likelihood="1009.701302";taxa="20122_3#131";snp_count="25";
SEQUENCE	GUBBINS	CDS	1180978	1184569	0.000	.	0	node="internal_44->20122_3#131";neg_log_likelihood="913.033030";taxa="20122_3#131";snp_count="21";
SEQUENCE	GUBBINS	CDS	1541968	1543705	0.000	.	0	node="internal_44->20122_3#131";neg_log_likelihood="833.153185";taxa="20122_3#131";snp_count="14";
SEQUENCE	GUBBINS	CDS	237273	238610	0.000	.	0	node="internal_44->20122_3#131";neg_log_likelihood="780.127195";taxa="20122_3#131";snp_count="14";
SEQUENCE	GUBBINS	CDS	258683	262613	0.000	.	0	node="internal_44->20122_3#131";neg_log_likelihood="725.916164";taxa="20122_3#131";snp_count="16";
SEQUENCE	GUBBINS	CDS	1790211	1817929	0.000	.	0	node="internal_44->internal_45";neg_log_likelihood="6373.515269";taxa=" 20122_3#127 20122_3#126 20122_3#124 20122_3#125";snp_count="163";
SEQUENCE	GUBBINS	CDS	1415544	1428896	0.000	.	0	node="internal_44->internal_45";neg_log_likelihood="5871.091616";taxa=" 20122_3#127 20122_3#126 20122_3#124 20122_3#125";snp_count="90";
SEQUENCE	GUBBINS	CDS	1640234	1659325	0.000	.	0	node="internal_44->internal_45";neg_log_likelihood="5607.186269";taxa=" 20122_3#127 20122_3#126 20122_3#124 20122_3#125";snp_count="110";
SEQUENCE	GUBBINS	CDS	285794	301650	0.000	.	0	node="internal_44->internal_45";neg_log_likelihood="5260.790084";taxa=" 20122_3#127 20122_3#126 20122_3#124 20122_3#125";snp_count="97";
SEQUENCE	GUBBINS	CDS	1623434	1632834	0.000	.	0	node="internal_44->internal_45";neg_log_likelihood="4954.588759";taxa=" 20122_3#127 20122_3#126 20122_3#124 20122_3#125";snp_count="75";
SEQUENCE	GUBBINS	CDS	1445607	1464031	0.000	.	0	node="internal_44->internal_45";neg_log_likelihood="4712.764199";taxa=" 20122_3#127 20122_3#126 20122_3#124 20122_3#125";snp_count="95";
SEQUENCE	GUBBINS	CDS	750940	761974	0.000	.	0	node="internal_44->internal_45";neg_log_likelihood="4420.757846";taxa=" 20122_3#127 20122_3#126 20122_3#124 20122_3#125";snp_count="64";
SEQUENCE	GUBBINS	CDS	1963993	1974761	0.000	.	0	node="internal_44->internal_45";neg_log_likelihood="4211.795012";taxa=" 20122_3#127 20122_3#126 20122_3#124 20122_3#125";snp_count="64";
SEQUENCE	GUBBINS	CDS	153924	170047	0.000	.	0	node="internal_44->internal_45";neg_log_likelihood="4002.787924";taxa=" 20122_3#127 20122_3#126 20122_3#124 20122_3#125";snp_count="70";
SEQUENCE	GUBBINS	CDS	1980771	1993091	0.000	.	0	node="internal_44->internal_45";neg_log_likelihood="3770.206484";taxa=" 20122_3#127 20122_3#126 20122_3#124 20122_3#125";snp_count="64";
SEQUENCE	GUBBINS	CDS	80606	87940	0.000	.	0	node="internal_44->internal_45";neg_log_likelihood="3557.447524";taxa=" 20122_3#127 20122_3#126 20122_3#124 20122_3#125";snp_count="52";
SEQUENCE	GUBBINS	CDS	1925986	1928233	0.000	.	0	node="internal_44->internal_45";neg_log_likelihood="3384.866894";taxa=" 20122_3#127 20122_3#126 20122_3#124 20122_3#125";snp_count="35";
SEQUENCE	GUBBINS	CDS	678342	683499	0.000	.	0	node="internal_44->internal_45";neg_log_likelihood="3269.262650";taxa=" 20122_3#127 20122_3#126 20122_3#124 20122_3#125";snp_count="43";
SEQUENCE	GUBBINS	CDS	1230168	1236326	0.000	.	0	node="internal_44->internal_45";neg_log_likelihood="3124.300028";taxa=" 20122_3#127 20122_3#126 20122_3#124 20122_3#125";snp_count="44";
SEQUENCE	GUBBINS	CDS	952564	954848	0.000	.	0	node="internal_44->internal_45";neg_log_likelihood="2977.936313";taxa=" 20122_3#127 20122_3#126 20122_3#124 20122_3#125";snp_count="31";
SEQUENCE	GUBBINS	CDS	1179538	1183318	0.000	.	0	node="internal_44->internal_45";neg_log_likelihood="2872.746768";taxa=" 20122_3#127 20122_3#126 20122_3#124 20122_3#125";snp_count="33";
SEQUENCE	GUBBINS	CDS	1308085	1316494	0.000	.	0	node="internal_44->internal_45";neg_log_likelihood="2759.655017";taxa=" 20122_3#127 20122_3#126 20122_3#124 20122_3#125";snp_count="43";
SEQUENCE	GUBBINS	CDS	768918	777447	0.000	.	0	node="internal_44->internal_45";neg_log_likelihood="2610.960356";taxa=" 20122_3#127 20122_3#126 20122_3#124 20122_3#125";snp_count="43";
SEQUENCE	GUBBINS	CDS	1509429	1523189	0.000	.	0	node="internal_44->internal_45";neg_log_likelihood="2462.201711";taxa=" 20122_3#127 20122_3#126 20122_3#124 20122_3#125";snp_count="50";
SEQUENCE	GUBBINS	CDS	1593019	1605373	0.000	.	0	node="internal_44->internal_45";neg_log_likelihood="2284.933917";taxa=" 20122_3#127 20122_3#126 20122_3#124 20122_3#125";snp_count="44";
SEQUENCE	GUBBINS	CDS	1210504	1220473	0.000	.	0	node="internal_44->internal_45";neg_log_likelihood="2129.250945";taxa=" 20122_3#127 20122_3#126 20122_3#124 20122_3#125";snp_count="43";
SEQUENCE	GUBBINS	CDS	924985	930163	0.000	.	0	node="internal_44->internal_45";neg_log_likelihood="1976.728534";taxa=" 20122_3#127 20122_3#126 20122_3#124 20122_3#125";snp_count="33";
SEQUENCE	GUBBINS	CDS	101099	112585	0.000	.	0	node="internal_44->internal_45";neg_log_likelihood="1857.626408";taxa=" 20122_3#127 20122_3#126 20122_3#124 20122_3#125";snp_count="42";
SEQUENCE	GUBBINS	CDS	814460	817868	0.000	.	0	node="internal_44->internal_45";neg_log_likelihood="1704.298391";taxa=" 20122_3#127 20122_3#126 20122_3#124 20122_3#125";snp_count="29";
SEQUENCE	GUBBINS	CDS	1541999	1563852	0.000	.	0	node="internal_44->internal_45";neg_log_likelihood="1597.954770";taxa=" 20122_3#127 20122_3#126 20122_3#124 20122_3#125";snp_count="49";
SEQUENCE	GUBBINS	CDS	1897282	1902589	0.000	.	0	node="internal_44->internal_45";neg_log_likelihood="1419.786386";taxa=" 20122_3#127 20122_3#126 20122_3#124 20122_3#125";snp_count="28";
SEQUENCE	GUBBINS	CDS	1196392	1201996	0.000	.	0	node="internal_44->internal_45";neg_log_likelihood="1318.464667";taxa=" 20122_3#127 20122_3#126 20122_3#124 20122_3#125";snp_count="23";
SEQUENCE	GUBBINS	CDS	32585	39736	0.000	.	0	node="internal_44->internal_45";neg_log_likelihood="1233.575187";taxa=" 20122_3#127 20122_3#126 20122_3#124 20122_3#125";snp_count="25";
SEQUENCE	GUBBINS	CDS	237231	238570	0.000	.	0	node="internal_44->internal_45";neg_log_likelihood="1138.946532";taxa=" 20122_3#127 20122_3#126 20122_3#124 20122_3#125";snp_count="14";
SEQUENCE	GUBBINS	CDS	725971	728516	0.000	.	0	node="internal_44->internal_45";neg_log_likelihood="1088.189630";taxa=" 20122_3#127 20122_3#126 20122_3#124 20122_3#125";snp_count="16";
SEQUENCE	GUBBINS	CDS	460515	464263	0.000	.	0	node="internal_44->internal_45";neg_log_likelihood="1026.098059";taxa=" 20122_3#127 20122_3#126 20122_3#124 20122_3#125";snp_count="18";
SEQUENCE	GUBBINS	CDS	797332	799559	0.000	.	0	node="internal_44->internal_45";neg_log_likelihood="956.303566";taxa=" 20122_3#127 20122_3#126 20122_3#124 20122_3#125";snp_count="14";
SEQUENCE	GUBBINS	CDS	665798	671042	0.000	.	0	node="internal_44->internal_45";neg_log_likelihood="905.417141";taxa=" 20122_3#127 20122_3#126 20122_3#124 20122_3#125";snp_count="16";
SEQUENCE	GUBBINS	CDS	260165	262652	0.000	.	0	node="internal_44->internal_45";neg_log_likelihood="841.903171";taxa=" 20122_3#127 20122_3#126 20122_3#124 20122_3#125";snp_count="12";
SEQUENCE	GUBBINS	CDS	1767553	1770534	0.000	.	0	node="internal_44->internal_45";neg_log_likelihood="796.226589";taxa=" 20122_3#127 20122_3#126 20122_3#124 20122_3#125";snp_count="10";
SEQUENCE	GUBBINS	CDS	226606	227944	0.000	.	0	node="internal_44->internal_45";neg_log_likelihood="756.195127";taxa=" 20122_3#127 20122_3#126 20122_3#124 20122_3#125";snp_count="10";
SEQUENCE	GUBBINS	CDS	654373	659856	0.000	.	0	node="internal_44->internal_45";neg_log_likelihood="715.574322";taxa=" 20122_3#127 20122_3#126 20122_3#124 20122_3#125";snp_count="14";
SEQUENCE	GUBBINS	CDS	986741	989198	0.000	.	0	node="internal_44->internal_45";neg_log_likelihood="662.331794";taxa=" 20122_3#127 20122_3#126 20122_3#124 20122_3#125";snp_count="9";
SEQUENCE	GUBBINS	CDS	1818724	1820048	0.000	.	0	node="internal_44->internal_45";neg_log_likelihood="626.824954";taxa=" 20122_3#127 20122_3#126 20122_3#124 20122_3#125";snp_count="7";
SEQUENCE	GUBBINS	CDS	380193	395312	0.000	.	0	node="internal_43->20087_1#174";neg_log_likelihood="17595.112837";taxa="20087_1#174";snp_count="239";
SEQUENCE	GUBBINS	CDS	265566	283483	0.000	.	0	node="internal_43->20087_1#174";neg_log_likelihood="16986.241926";taxa="20087_1#174";snp_count="242";
SEQUENCE	GUBBINS	CDS	1028370	1038715	0.000	.	0	node="internal_43->20087_1#174";neg_log_likelihood="16375.664043";taxa="20087_1#174";snp_count="131";
SEQUENCE	GUBBINS	CDS	1043422	1052646	0.000	.	0	node="internal_43->20087_1#174";neg_log_likelihood="16037.296932";taxa="20087_1#174";snp_count="136";
SEQUENCE	GUBBINS	CDS	740369	751644	0.000	.	0	node="internal_43->20087_1#174";neg_log_likelihood="15679.774193";taxa="20087_1#174";snp_count="152";
SEQUENCE	GUBBINS	CDS	904490	917713	0.000	.	0	node="internal_43->20087_1#174";neg_log_likelihood="15274.800704";taxa="20087_1#174";snp_count="162";
SEQUENCE	GUBBINS	CDS	612166	619888	0.000	.	0	node="internal_43->20087_1#174";neg_log_likelihood="14846.215417";taxa="20087_1#174";snp_count="123";
SEQUENCE	GUBBINS	CDS	1178599	1192312	0.000	.	0	node="internal_43->20087_1#174";neg_log_likelihood="14507.061793";taxa="20087_1#174";snp_count="151";
SEQUENCE	GUBBINS	CDS	935072	954292	0.000	.	0	node="internal_43->20087_1#174";neg_log_likelihood="14102.963774";taxa="20087_1#174";snp_count="202";
SEQUENCE	GUBBINS	CDS	442316	457153	0.000	.	0	node="internal_43->20087_1#174";neg_log_likelihood="13566.743411";taxa="20087_1#174";snp_count="155";
SEQUENCE	GUBBINS	CDS	1467243	1481193	0.000	.	0	node="internal_43->20087_1#174";neg_log_likelihood="13137.642864";taxa="20087_1#174";snp_count="166";
SEQUENCE	GUBBINS	CDS	1446600	1455975	0.000	.	0	node="internal_43->20087_1#174";neg_log_likelihood="12693.368763";taxa="20087_1#174";snp_count="125";
SEQUENCE	GUBBINS	CDS	287722	294649	0.000	.	0	node="internal_43->20087_1#174";neg_log_likelihood="12351.714497";taxa="20087_1#174";snp_count="110";
SEQUENCE	GUBBINS	CDS	130888	146868	0.000	.	0	node="internal_43->20087_1#174";neg_log_likelihood="12057.934628";taxa="20087_1#174";snp_count="155";
SEQUENCE	GUBBINS	CDS	344282	355359	0.000	.	0	node="internal_43->20087_1#174";neg_log_likelihood="11625.592104";taxa="20087_1#174";snp_count="115";
SEQUENCE	GUBBINS	CDS	1799172	1813117	0.000	.	0	node="internal_43->20087_1#174";neg_log_likelihood="11309.066476";taxa="20087_1#174";snp_count="141";
SEQUENCE	GUBBINS	CDS	658503	661422	0.000	.	0	node="internal_43->20087_1#174";neg_log_likelihood="10916.632231";taxa="20087_1#174";snp_count="67";
SEQUENCE	GUBBINS	CDS	1194154	1211368	0.000	.	0	node="internal_43->20087_1#174";neg_log_likelihood="10732.818346";taxa="20087_1#174";snp_count="141";
SEQUENCE	GUBBINS	CDS	1676673	1684679	0.000	.	0	node="internal_43->20087_1#174";neg_log_likelihood="10340.009431";taxa="20087_1#174";snp_count="102";
SEQUENCE	GUBBINS	CDS	1929350	1937992	0.000	.	0	node="internal_43->20087_1#174";neg_log_likelihood="10059.896448";taxa="20087_1#174";snp_count="97";
SEQUENCE	GUBBINS	CDS	1886334	1889675	0.000	.	0	node="internal_43->20087_1#174";neg_log_likelihood="9785.435256";taxa="20087_1#174";snp_count="65";
SEQUENCE	GUBBINS	CDS	479786	484616	0.000	.	0	node="internal_43->20087_1#174";neg_log_likelihood="9604.704018";taxa="20087_1#174";snp_count="69";
SEQUENCE	GUBBINS	CDS	575229	583283	0.000	.	0	node="internal_43->20087_1#174";neg_log_likelihood="9411.553916";taxa="20087_1#174";snp_count="88";
SEQUENCE	GUBBINS	CDS	515006	520079	0.000	.	0	node="internal_43->20087_1#174";neg_log_likelihood="9160.481048";taxa="20087_1#174";snp_count="71";
SEQUENCE	GUBBINS	CDS	1762844	1782662	0.000	.	0	node="internal_43->20087_1#174";neg_log_likelihood="8955.101613";taxa="20087_1#174";snp_count="131";
SEQUENCE	GUBBINS	CDS	2076315	2082426	0.000	.	0	node="internal_43->20087_1#174";neg_log_likelihood="8577.555687";taxa="20087_1#174";snp_count="73";
SEQUENCE	GUBBINS	CDS	1412302	1419043	0.000	.	0	node="internal_43->20087_1#174";neg_log_likelihood="8367.585257";taxa="20087_1#174";snp_count="79";
SEQUENCE	GUBBINS	CDS	536234	549021	0.000	.	0	node="internal_43->20087_1#174";neg_log_likelihood="8126.823793";taxa="20087_1#174";snp_count="119";
SEQUENCE	GUBBINS	CDS	43611	54716	0.000	.	0	node="internal_43->20087_1#174";neg_log_likelihood="7793.053664";taxa="20087_1#174";snp_count="92";
SEQUENCE	GUBBINS	CDS	1894713	1898602	0.000	.	0	node="internal_43->20087_1#174";neg_log_likelihood="7526.858046";taxa="20087_1#174";snp_count="58";
SEQUENCE	GUBBINS	CDS	840693	848395	0.000	.	0	node="internal_43->20087_1#174";neg_log_likelihood="7361.229023";taxa="20087_1#174";snp_count="73";
SEQUENCE	GUBBINS	CDS	772049	797578	0.000	.	0	node="internal_43->20087_1#174";neg_log_likelihood="7127.784308";taxa="20087_1#174";snp_count="151";
SEQUENCE	GUBBINS	CDS	59719	85902	0.000	.	0	node="internal_43->20087_1#174";neg_log_likelihood="6661.116767";taxa="20087_1#174";snp_count="171";
SEQUENCE	GUBBINS	CDS	1644991	1660823	0.000	.	0	node="internal_43->20087_1#174";neg_log_likelihood="6173.846826";taxa="20087_1#174";snp_count="99";
SEQUENCE	GUBBINS	CDS	963253	966625	0.000	.	0	node="internal_43->20087_1#174";neg_log_likelihood="5875.321526";taxa="20087_1#174";snp_count="45";
SEQUENCE	GUBBINS	CDS	247682	255590	0.000	.	0	node="internal_43->20087_1#174";neg_log_likelihood="5741.854693";taxa="20087_1#174";snp_count="68";
SEQUENCE	GUBBINS	CDS	1138685	1152405	0.000	.	0	node="internal_43->20087_1#174";neg_log_likelihood="5535.046497";taxa="20087_1#174";snp_count="87";
SEQUENCE	GUBBINS	CDS	1669908	1673707	0.000	.	0	node="internal_43->20087_1#174";neg_log_likelihood="5269.345537";taxa="20087_1#174";snp_count="49";
SEQUENCE	GUBBINS	CDS	1600105	1606461	0.000	.	0	node="internal_43->20087_1#174";neg_log_likelihood="5118.863417";taxa="20087_1#174";snp_count="54";
SEQUENCE	GUBBINS	CDS	184291	186900	0.000	.	0	node="internal_43->20087_1#174";neg_log_likelihood="4952.202310";taxa="20087_1#174";snp_count="43";
SEQUENCE	GUBBINS	CDS	1343738	1347330	0.000	.	0	node="internal_43->20087_1#174";neg_log_likelihood="4822.401302";taxa="20087_1#174";snp_count="44";
SEQUENCE	GUBBINS	CDS	501727	506166	0.000	.	0	node="internal_43->20087_1#174";neg_log_likelihood="4686.659259";taxa="20087_1#174";snp_count="47";
SEQUENCE	GUBBINS	CDS	1074101	1084721	0.000	.	0	node="internal_43->20087_1#174";neg_log_likelihood="4540.290314";taxa="20087_1#174";snp_count="64";
SEQUENCE	GUBBINS	CDS	16452	19836	0.000	.	0	node="internal_43->20087_1#174";neg_log_likelihood="4339.049009";taxa="20087_1#174";snp_count="43";
SEQUENCE	GUBBINS	CDS	1111523	1114654	0.000	.	0	node="internal_43->20087_1#174";neg_log_likelihood="4203.267023";taxa="20087_1#174";snp_count="41";
SEQUENCE	GUBBINS	CDS	1559126	1562368	0.000	.	0	node="internal_43->20087_1#174";neg_log_likelihood="4074.278368";taxa="20087_1#174";snp_count="39";
SEQUENCE	GUBBINS	CDS	1439015	1440060	0.000	.	0	node="internal_43->20087_1#174";neg_log_likelihood="3951.314232";taxa="20087_1#174";snp_count="29";
SEQUENCE	GUBBINS	CDS	197886	199845	0.000	.	0	node="internal_43->20087_1#174";neg_log_likelihood="3859.109715";taxa="20087_1#174";snp_count="34";
SEQUENCE	GUBBINS	CDS	1004677	1007051	0.000	.	0	node="internal_43->20087_1#174";neg_log_likelihood="3751.273727";taxa="20087_1#174";snp_count="35";
SEQUENCE	GUBBINS	CDS	1534092	1538957	0.000	.	0	node="internal_43->20087_1#174";neg_log_likelihood="3638.786007";taxa="20087_1#174";snp_count="44";
SEQUENCE	GUBBINS	CDS	1060615	1064873	0.000	.	0	node="internal_43->20087_1#174";neg_log_likelihood="3500.896877";taxa="20087_1#174";snp_count="38";
SEQUENCE	GUBBINS	CDS	1163711	1165941	0.000	.	0	node="internal_43->20087_1#174";neg_log_likelihood="3377.116916";taxa="20087_1#174";snp_count="30";
SEQUENCE	GUBBINS	CDS	1290508	1300746	0.000	.	0	node="internal_43->20087_1#174";neg_log_likelihood="3279.790615";taxa="20087_1#174";snp_count="49";
SEQUENCE	GUBBINS	CDS	751910	760053	0.000	.	0	node="internal_43->20087_1#174";neg_log_likelihood="3117.914188";taxa="20087_1#174";snp_count="45";
SEQUENCE	GUBBINS	CDS	676081	680271	0.000	.	0	node="internal_43->20087_1#174";neg_log_likelihood="2968.598054";taxa="20087_1#174";snp_count="33";
SEQUENCE	GUBBINS	CDS	298603	299392	0.000	.	0	node="internal_43->20087_1#174";neg_log_likelihood="2859.703460";taxa="20087_1#174";snp_count="22";
SEQUENCE	GUBBINS	CDS	722353	727238	0.000	.	0	node="internal_43->20087_1#174";neg_log_likelihood="2787.547413";taxa="20087_1#174";snp_count="33";
SEQUENCE	GUBBINS	CDS	1268021	1273916	0.000	.	0	node="internal_43->20087_1#174";neg_log_likelihood="2678.366368";taxa="20087_1#174";snp_count="36";
SEQUENCE	GUBBINS	CDS	988666	990455	0.000	.	0	node="internal_43->20087_1#174";neg_log_likelihood="2556.564696";taxa="20087_1#174";snp_count="25";
SEQUENCE	GUBBINS	CDS	1836900	1837844	0.000	.	0	node="internal_43->20087_1#174";neg_log_likelihood="2473.561175";taxa="20087_1#174";snp_count="20";
SEQUENCE	GUBBINS	CDS	1786155	1787318	0.000	.	0	node="internal_43->20087_1#174";neg_log_likelihood="2407.373761";taxa="20087_1#174";snp_count="20";
SEQUENCE	GUBBINS	CDS	1427240	1428722	0.000	.	0	node="internal_43->20087_1#174";neg_log_likelihood="2339.730927";taxa="20087_1#174";snp_count="21";
SEQUENCE	GUBBINS	CDS	1849383	1853707	0.000	.	0	node="internal_43->20087_1#174";neg_log_likelihood="2268.007251";taxa="20087_1#174";snp_count="27";
SEQUENCE	GUBBINS	CDS	413507	418002	0.000	.	0	node="internal_43->20087_1#174";neg_log_likelihood="2175.386652";taxa="20087_1#174";snp_count="26";
SEQUENCE	GUBBINS	CDS	524906	527348	0.000	.	0	node="internal_43->20087_1#174";neg_log_likelihood="2085.606491";taxa="20087_1#174";snp_count="21";
SEQUENCE	GUBBINS	CDS	1220199	1220830	0.000	.	0	node="internal_43->20087_1#174";neg_log_likelihood="2014.425152";taxa="20087_1#174";snp_count="15";
SEQUENCE	GUBBINS	CDS	146895	157390	0.000	.	0	node="internal_43->20087_1#174";neg_log_likelihood="1961.961950";taxa="20087_1#174";snp_count="34";
SEQUENCE	GUBBINS	CDS	2118886	2121091	0.000	.	0	node="internal_43->20087_1#174";neg_log_likelihood="1841.422934";taxa="20087_1#174";snp_count="14";
SEQUENCE	GUBBINS	CDS	1569484	1574091	0.000	.	0	node="internal_43->20087_1#174";neg_log_likelihood="1792.927260";taxa="20087_1#174";snp_count="24";
SEQUENCE	GUBBINS	CDS	736910	738715	0.000	.	0	node="internal_43->20087_1#174";neg_log_likelihood="1708.128394";taxa="20087_1#174";snp_count="18";
SEQUENCE	GUBBINS	CDS	1483051	1487974	0.000	.	0	node="internal_43->20087_1#174";neg_log_likelihood="1643.563352";taxa="20087_1#174";snp_count="24";
SEQUENCE	GUBBINS	CDS	1630161	1632658	0.000	.	0	node="internal_43->20087_1#174";neg_log_likelihood="1559.196225";taxa="20087_1#174";snp_count="18";
SEQUENCE	GUBBINS	CDS	934395	935019	0.000	.	0	node="internal_43->20087_1#174";neg_log_likelihood="1494.059910";taxa="20087_1#174";snp_count="12";
SEQUENCE	GUBBINS	CDS	284252	287175	0.000	.	0	node="internal_43->20087_1#174";neg_log_likelihood="1450.846751";taxa="20087_1#174";snp_count="18";
SEQUENCE	GUBBINS	CDS	954581	958693	0.000	.	0	node="internal_43->20087_1#174";neg_log_likelihood="1385.043907";taxa="20087_1#174";snp_count="20";
SEQUENCE	GUBBINS	CDS	820513	821941	0.000	.	0	node="internal_43->20087_1#174";neg_log_likelihood="1314.720207";taxa="20087_1#174";snp_count="13";
SEQUENCE	GUBBINS	CDS	1354623	1355322	0.000	.	0	node="internal_43->20087_1#174";neg_log_likelihood="1266.665157";taxa="20087_1#174";snp_count="11";
SEQUENCE	GUBBINS	CDS	1624276	1658940	0.000	.	0	node="internal_43->internal_44";neg_log_likelihood="7048.900783";taxa=" 20122_3#131 20122_3#127 20122_3#126 20122_3#124 20122_3#125";snp_count="246";
SEQUENCE	GUBBINS	CDS	1445079	1463696	0.000	.	0	node="internal_43->internal_44";neg_log_likelihood="6336.830494";taxa=" 20122_3#131 20122_3#127 20122_3#126 20122_3#124 20122_3#125";snp_count="137";
SEQUENCE	GUBBINS	CDS	1787498	1817929	0.000	.	0	node="internal_43->internal_44";neg_log_likelihood="5904.485130";taxa=" 20122_3#131 20122_3#127 20122_3#126 20122_3#124 20122_3#125";snp_count="174";
SEQUENCE	GUBBINS	CDS	1415128	1428839	0.000	.	0	node="internal_43->internal_44";neg_log_likelihood="5387.388828";taxa=" 20122_3#131 20122_3#127 20122_3#126 20122_3#124 20122_3#125";snp_count="92";
SEQUENCE	GUBBINS	CDS	750940	777645	0.000	.	0	node="internal_43->internal_44";neg_log_likelihood="5084.148492";taxa=" 20122_3#131 20122_3#127 20122_3#126 20122_3#124 20122_3#125";snp_count="131";
SEQUENCE	GUBBINS	CDS	285794	301650	0.000	.	0	node="internal_43->internal_44";neg_log_likelihood="4669.783733";taxa=" 20122_3#131 20122_3#127 20122_3#126 20122_3#124 20122_3#125";snp_count="96";
SEQUENCE	GUBBINS	CDS	153924	170100	0.000	.	0	node="internal_43->internal_44";neg_log_likelihood="4368.015160";taxa=" 20122_3#131 20122_3#127 20122_3#126 20122_3#124 20122_3#125";snp_count="84";
SEQUENCE	GUBBINS	CDS	1308223	1316435	0.000	.	0	node="internal_43->internal_44";neg_log_likelihood="4098.863855";taxa=" 20122_3#131 20122_3#127 20122_3#126 20122_3#124 20122_3#125";snp_count="58";
SEQUENCE	GUBBINS	CDS	1963993	1974761	0.000	.	0	node="internal_43->internal_44";neg_log_likelihood="3907.699429";taxa=" 20122_3#131 20122_3#127 20122_3#126 20122_3#124 20122_3#125";snp_count="66";
SEQUENCE	GUBBINS	CDS	1980771	1993091	0.000	.	0	node="internal_43->internal_44";neg_log_likelihood="3692.185596";taxa=" 20122_3#131 20122_3#127 20122_3#126 20122_3#124 20122_3#125";snp_count="65";
SEQUENCE	GUBBINS	CDS	678672	683499	0.000	.	0	node="internal_43->internal_44";neg_log_likelihood="3483.573498";taxa=" 20122_3#131 20122_3#127 20122_3#126 20122_3#124 20122_3#125";snp_count="40";
SEQUENCE	GUBBINS	CDS	79923	87940	0.000	.	0	node="internal_43->internal_44";neg_log_likelihood="3349.831330";taxa=" 20122_3#131 20122_3#127 20122_3#126 20122_3#124 20122_3#125";snp_count="47";
SEQUENCE	GUBBINS	CDS	1925331	1931959	0.000	.	0	node="internal_43->internal_44";neg_log_likelihood="3191.082847";taxa=" 20122_3#131 20122_3#127 20122_3#126 20122_3#124 20122_3#125";snp_count="43";
SEQUENCE	GUBBINS	CDS	101291	112607	0.000	.	0	node="internal_43->internal_44";neg_log_likelihood="3046.431809";taxa=" 20122_3#131 20122_3#127 20122_3#126 20122_3#124 20122_3#125";snp_count="51";
SEQUENCE	GUBBINS	CDS	1509429	1524108	0.000	.	0	node="internal_43->internal_44";neg_log_likelihood="2873.996621";taxa=" 20122_3#131 20122_3#127 20122_3#126 20122_3#124 20122_3#125";snp_count="53";
SEQUENCE	GUBBINS	CDS	1897269	1902589	0.000	.	0	node="internal_43->internal_44";neg_log_likelihood="2691.273026";taxa=" 20122_3#131 20122_3#127 20122_3#126 20122_3#124 20122_3#125";snp_count="36";
SEQUENCE	GUBBINS	CDS	1230162	1236326	0.000	.	0	node="internal_43->internal_44";neg_log_likelihood="2567.115160";taxa=" 20122_3#131 20122_3#127 20122_3#126 20122_3#124 20122_3#125";snp_count="37";
SEQUENCE	GUBBINS	CDS	1595102	1605326	0.000	.	0	node="internal_43->internal_44";neg_log_likelihood="2437.963502";taxa=" 20122_3#131 20122_3#127 20122_3#126 20122_3#124 20122_3#125";snp_count="40";
SEQUENCE	GUBBINS	CDS	1211575	1220473	0.000	.	0	node="internal_43->internal_44";neg_log_likelihood="2297.224141";taxa=" 20122_3#131 20122_3#127 20122_3#126 20122_3#124 20122_3#125";snp_count="41";
SEQUENCE	GUBBINS	CDS	1196999	1202014	0.000	.	0	node="internal_43->internal_44";neg_log_likelihood="2152.990000";taxa=" 20122_3#131 20122_3#127 20122_3#126 20122_3#124 20122_3#125";snp_count="32";
SEQUENCE	GUBBINS	CDS	1543018	1563852	0.000	.	0	node="internal_43->internal_44";neg_log_likelihood="2038.464809";taxa=" 20122_3#131 20122_3#127 20122_3#126 20122_3#124 20122_3#125";snp_count="52";
SEQUENCE	GUBBINS	CDS	814460	817868	0.000	.	0	node="internal_43->internal_44";neg_log_likelihood="1850.652592";taxa=" 20122_3#131 20122_3#127 20122_3#126 20122_3#124 20122_3#125";snp_count="29";
SEQUENCE	GUBBINS	CDS	924985	930163	0.000	.	0	node="internal_43->internal_44";neg_log_likelihood="1747.123724";taxa=" 20122_3#131 20122_3#127 20122_3#126 20122_3#124 20122_3#125";snp_count="31";
SEQUENCE	GUBBINS	CDS	986741	989195	0.000	.	0	node="internal_43->internal_44";neg_log_likelihood="1639.093903";taxa=" 20122_3#131 20122_3#127 20122_3#126 20122_3#124 20122_3#125";snp_count="22";
SEQUENCE	GUBBINS	CDS	32585	40811	0.000	.	0	node="internal_43->internal_44";neg_log_likelihood="1558.661937";taxa=" 20122_3#131 20122_3#127 20122_3#126 20122_3#124 20122_3#125";snp_count="30";
SEQUENCE	GUBBINS	CDS	952558	954912	0.000	.	0	node="internal_43->internal_44";neg_log_likelihood="1447.353640";taxa=" 20122_3#131 20122_3#127 20122_3#126 20122_3#124 20122_3#125";snp_count="21";
SEQUENCE	GUBBINS	CDS	1179469	1183318	0.000	.	0	node="internal_43->internal_44";neg_log_likelihood="1371.753993";taxa=" 20122_3#131 20122_3#127 20122_3#126 20122_3#124 20122_3#125";snp_count="21";
SEQUENCE	GUBBINS	CDS	725503	727741	0.000	.	0	node="internal_43->internal_44";neg_log_likelihood="1293.745972";taxa=" 20122_3#131 20122_3#127 20122_3#126 20122_3#124 20122_3#125";snp_count="18";
SEQUENCE	GUBBINS	CDS	237273	238610	0.000	.	0	node="internal_43->internal_44";neg_log_likelihood="1229.284647";taxa=" 20122_3#131 20122_3#127 20122_3#126 20122_3#124 20122_3#125";snp_count="14";
SEQUENCE	GUBBINS	CDS	460515	464263	0.000	.	0	node="internal_43->internal_44";neg_log_likelihood="1175.863053";taxa=" 20122_3#131 20122_3#127 20122_3#126 20122_3#124 20122_3#125";snp_count="18";
SEQUENCE	GUBBINS	CDS	654373	671042	0.000	.	0	node="internal_43->internal_44";neg_log_likelihood="1096.609841";taxa=" 20122_3#131 20122_3#127 20122_3#126 20122_3#124 20122_3#125";snp_count="37";
SEQUENCE	GUBBINS	CDS	258683	262613	0.000	.	0	node="internal_43->internal_44";neg_log_likelihood="966.354346";taxa=" 20122_3#131 20122_3#127 20122_3#126 20122_3#124 20122_3#125";snp_count="15";
SEQUENCE	GUBBINS	CDS	226606	227944	0.000	.	0	node="internal_43->internal_44";neg_log_likelihood="910.452429";taxa=" 20122_3#131 20122_3#127 20122_3#126 20122_3#124 20122_3#125";snp_count="10";
SEQUENCE	GUBBINS	CDS	806554	809671	0.000	.	0	node="internal_ROOT->internal_26";neg_log_likelihood="4697.581393";taxa=" 20122_6#91 20019_4#89 20019_4#91 20019_4#92 20122_7#175 20087_2#54 19789_2#171 20122_6#144 20087_2#33 19944_3#59 20122_6#52 20122_5#173 19944_2#40 20087_1#14 20087_1#67 20019_4#142 cluster9_reference 20019_4#143";snp_count="41";
SEQUENCE	GUBBINS	CDS	1691584	1695963	0.000	.	0	node="internal_ROOT->internal_26";neg_log_likelihood="4575.645501";taxa=" 20122_6#91 20019_4#89 20019_4#91 20019_4#92 20122_7#175 20087_2#54 19789_2#171 20122_6#144 20087_2#33 19944_3#59 20122_6#52 20122_5#173 19944_2#40 20087_1#14 20087_1#67 20019_4#142 cluster9_reference 20019_4#143";snp_count="36";
SEQUENCE	GUBBINS	CDS	1915049	1922178	0.000	.	0	node="internal_ROOT->internal_26";neg_log_likelihood="4459.576116";taxa=" 20122_6#91 20019_4#89 20019_4#91 20019_4#92 20122_7#175 20087_2#54 19789_2#171 20122_6#144 20087_2#33 19944_3#59 20122_6#52 20122_5#173 19944_2#40 20087_1#14 20087_1#67 20019_4#142 cluster9_reference 20019_4#143";snp_count="41";
SEQUENCE	GUBBINS	CDS	1314809	1326697	0.000	.	0	node="internal_ROOT->internal_26";neg_log_likelihood="4324.387230";taxa=" 20122_6#91 20019_4#89 20019_4#91 20019_4#92 20122_7#175 20087_2#54 19789_2#171 20122_6#144 20087_2#33 19944_3#59 20122_6#52 20122_5#173 19944_2#40 20087_1#14 20087_1#67 20019_4#142 cluster9_reference 20019_4#143";snp_count="50";
SEQUENCE	GUBBINS	CDS	1900724	1904893	0.000	.	0	node="internal_ROOT->internal_26";neg_log_likelihood="4158.735768";taxa=" 20122_6#91 20019_4#89 20019_4#91 20019_4#92 20122_7#175 20087_2#54 19789_2#171 20122_6#144 20087_2#33 19944_3#59 20122_6#52 20122_5#173 19944_2#40 20087_1#14 20087_1#67 20019_4#142 cluster9_reference 20019_4#143";snp_count="33";
SEQUENCE	GUBBINS	CDS	1099658	1104616	0.000	.	0	node="internal_ROOT->internal_26";neg_log_likelihood="4049.283691";taxa=" 20122_6#91 20019_4#89 20019_4#91 20019_4#92 20122_7#175 20087_2#54 19789_2#171 20122_6#144 20087_2#33 19944_3#59 20122_6#52 20122_5#173 19944_2#40 20087_1#14 20087_1#67 20019_4#142 cluster9_reference 20019_4#143";snp_count="35";
SEQUENCE	GUBBINS	CDS	2099222	2100980	0.000	.	0	node="internal_ROOT->internal_26";neg_log_likelihood="3934.654846";taxa=" 20122_6#91 20019_4#89 20019_4#91 20019_4#92 20122_7#175 20087_2#54 19789_2#171 20122_6#144 20087_2#33 19944_3#59 20122_6#52 20122_5#173 19944_2#40 20087_1#14 20087_1#67 20019_4#142 cluster9_reference 20019_4#143";snp_count="24";
SEQUENCE	GUBBINS	CDS	1798656	1807132	0.000	.	0	node="internal_ROOT->internal_26";neg_log_likelihood="3855.167603";taxa=" 20122_6#91 20019_4#89 20019_4#91 20019_4#92 20122_7#175 20087_2#54 19789_2#171 20122_6#144 20087_2#33 19944_3#59 20122_6#52 20122_5#173 19944_2#40 20087_1#14 20087_1#67 20019_4#142 cluster9_reference 20019_4#143";snp_count="40";
SEQUENCE	GUBBINS	CDS	1174351	1191246	0.000	.	0	node="internal_ROOT->internal_26";neg_log_likelihood="3721.993796";taxa=" 20122_6#91 20019_4#89 20019_4#91 20019_4#92 20122_7#175 20087_2#54 19789_2#171 20122_6#144 20087_2#33 19944_3#59 20122_6#52 20122_5#173 19944_2#40 20087_1#14 20087_1#67 20019_4#142 cluster9_reference 20019_4#143";snp_count="51";
SEQUENCE	GUBBINS	CDS	1047940	1056256	0.000	.	0	node="internal_ROOT->internal_26";neg_log_likelihood="3549.092076";taxa=" 20122_6#91 20019_4#89 20019_4#91 20019_4#92 20122_7#175 20087_2#54 19789_2#171 20122_6#144 20087_2#33 19944_3#59 20122_6#52 20122_5#173 19944_2#40 20087_1#14 20087_1#67 20019_4#142 cluster9_reference 20019_4#143";snp_count="37";
SEQUENCE	GUBBINS	CDS	1346881	1356309	0.000	.	0	node="internal_ROOT->internal_26";neg_log_likelihood="3423.887853";taxa=" 20122_6#91 20019_4#89 20019_4#91 20019_4#92 20122_7#175 20087_2#54 19789_2#171 20122_6#144 20087_2#33 19944_3#59 20122_6#52 20122_5#173 19944_2#40 20087_1#14 20087_1#67 20019_4#142 cluster9_reference 20019_4#143";snp_count="38";
SEQUENCE	GUBBINS	CDS	521504	524005	0.000	.	0	node="internal_ROOT->internal_26";neg_log_likelihood="3294.021783";taxa=" 20122_6#91 20019_4#89 20019_4#91 20019_4#92 20122_7#175 20087_2#54 19789_2#171 20122_6#144 20087_2#33 19944_3#59 20122_6#52 20122_5#173 19944_2#40 20087_1#14 20087_1#67 20019_4#142 cluster9_reference 20019_4#143";snp_count="24";
SEQUENCE	GUBBINS	CDS	127705	130786	0.000	.	0	node="internal_ROOT->internal_26";neg_log_likelihood="3212.988853";taxa=" 20122_6#91 20019_4#89 20019_4#91 20019_4#92 20122_7#175 20087_2#54 19789_2#171 20122_6#144 20087_2#33 19944_3#59 20122_6#52 20122_5#173 19944_2#40 20087_1#14 20087_1#67 20019_4#142 cluster9_reference 20019_4#143";snp_count="25";
SEQUENCE	GUBBINS	CDS	1929438	1943439	0.000	.	0	node="internal_ROOT->internal_26";neg_log_likelihood="3123.719208";taxa=" 20122_6#91 20019_4#89 20019_4#91 20019_4#92 20122_7#175 20087_2#54 19789_2#171 20122_6#144 20087_2#33 19944_3#59 20122_6#52 20122_5#173 19944_2#40 20087_1#14 20087_1#67 20019_4#142 cluster9_reference 20019_4#143";snp_count="47";
SEQUENCE	GUBBINS	CDS	30367	36092	0.000	.	0	node="internal_ROOT->internal_26";neg_log_likelihood="2964.945770";taxa=" 20122_6#91 20019_4#89 20019_4#91 20019_4#92 20122_7#175 20087_2#54 19789_2#171 20122_6#144 20087_2#33 19944_3#59 20122_6#52 20122_5#173 19944_2#40 20087_1#14 20087_1#67 20019_4#142 cluster9_reference 20019_4#143";snp_count="30";
SEQUENCE	GUBBINS	CDS	1981549	1984873	0.000	.	0	node="internal_ROOT->internal_26";neg_log_likelihood="2861.057601";taxa=" 20122_6#91 20019_4#89 20019_4#91 20019_4#92 20122_7#175 20087_2#54 19789_2#171 20122_6#144 20087_2#33 19944_3#59 20122_6#52 20122_5#173 19944_2#40 20087_1#14 20087_1#67 20019_4#142 cluster9_reference 20019_4#143";snp_count="25";
SEQUENCE	GUBBINS	CDS	1541732	1555507	0.000	.	0	node="internal_ROOT->internal_26";neg_log_likelihood="2769.385950";taxa=" 20122_6#91 20019_4#89 20019_4#91 20019_4#92 20122_7#175 20087_2#54 19789_2#171 20122_6#144 20087_2#33 19944_3#59 20122_6#52 20122_5#173 19944_2#40 20087_1#14 20087_1#67 20019_4#142 cluster9_reference 20019_4#143";snp_count="46";
SEQUENCE	GUBBINS	CDS	923441	938925	0.000	.	0	node="internal_ROOT->internal_26";neg_log_likelihood="2611.919311";taxa=" 20122_6#91 20019_4#89 20019_4#91 20019_4#92 20122_7#175 20087_2#54 19789_2#171 20122_6#144 20087_2#33 19944_3#59 20122_6#52 20122_5#173 19944_2#40 20087_1#14 20087_1#67 20019_4#142 cluster9_reference 20019_4#143";snp_count="43";
SEQUENCE	GUBBINS	CDS	726836	730387	0.000	.	0	node="internal_ROOT->internal_26";neg_log_likelihood="2460.214081";taxa=" 20122_6#91 20019_4#89 20019_4#91 20019_4#92 20122_7#175 20087_2#54 19789_2#171 20122_6#144 20087_2#33 19944_3#59 20122_6#52 20122_5#173 19944_2#40 20087_1#14 20087_1#67 20019_4#142 cluster9_reference 20019_4#143";snp_count="25";
SEQUENCE	GUBBINS	CDS	642976	647448	0.000	.	0	node="internal_ROOT->internal_26";neg_log_likelihood="2372.660520";taxa=" 20122_6#91 20019_4#89 20019_4#91 20019_4#92 20122_7#175 20087_2#54 19789_2#171 20122_6#144 20087_2#33 19944_3#59 20122_6#52 20122_5#173 19944_2#40 20087_1#14 20087_1#67 20019_4#142 cluster9_reference 20019_4#143";snp_count="26";
SEQUENCE	GUBBINS	CDS	960389	962751	0.000	.	0	node="internal_ROOT->internal_26";neg_log_likelihood="2280.946764";taxa=" 20122_6#91 20019_4#89 20019_4#91 20019_4#92 20122_7#175 20087_2#54 19789_2#171 20122_6#144 20087_2#33 19944_3#59 20122_6#52 20122_5#173 19944_2#40 20087_1#14 20087_1#67 20019_4#142 cluster9_reference 20019_4#143";snp_count="21";
SEQUENCE	GUBBINS	CDS	1565753	1570607	0.000	.	0	node="internal_ROOT->internal_26";neg_log_likelihood="2209.533012";taxa=" 20122_6#91 20019_4#89 20019_4#91 20019_4#92 20122_7#175 20087_2#54 19789_2#171 20122_6#144 20087_2#33 19944_3#59 20122_6#52 20122_5#173 19944_2#40 20087_1#14 20087_1#67 20019_4#142 cluster9_reference 20019_4#143";snp_count="23";
SEQUENCE	GUBBINS	CDS	401913	404069	0.000	.	0	node="internal_ROOT->internal_26";neg_log_likelihood="2126.936314";taxa=" 20122_6#91 20019_4#89 20019_4#91 20019_4#92 20122_7#175 20087_2#54 19789_2#171 20122_6#144 20087_2#33 19944_3#59 20122_6#52 20122_5#173 19944_2#40 20087_1#14 20087_1#67 20019_4#142 cluster9_reference 20019_4#143";snp_count="18";
SEQUENCE	GUBBINS	CDS	1890307	1895362	0.000	.	0	node="internal_ROOT->internal_26";neg_log_likelihood="2062.213538";taxa=" 20122_6#91 20019_4#89 20019_4#91 20019_4#92 20122_7#175 20087_2#54 19789_2#171 20122_6#144 20087_2#33 19944_3#59 20122_6#52 20122_5#173 19944_2#40 20087_1#14 20087_1#67 20019_4#142 cluster9_reference 20019_4#143";snp_count="23";
SEQUENCE	GUBBINS	CDS	1493325	1494414	0.000	.	0	node="internal_ROOT->internal_26";neg_log_likelihood="1979.039109";taxa=" 20122_6#91 20019_4#89 20019_4#91 20019_4#92 20122_7#175 20087_2#54 19789_2#171 20122_6#144 20087_2#33 19944_3#59 20122_6#52 20122_5#173 19944_2#40 20087_1#14 20087_1#67 20019_4#142 cluster9_reference 20019_4#143";snp_count="15";
SEQUENCE	GUBBINS	CDS	194715	197395	0.000	.	0	node="internal_ROOT->internal_26";neg_log_likelihood="1925.796714";taxa=" 20122_6#91 20019_4#89 20019_4#91 20019_4#92 20122_7#175 20087_2#54 19789_2#171 20122_6#144 20087_2#33 19944_3#59 20122_6#52 20122_5#173 19944_2#40 20087_1#14 20087_1#67 20019_4#142 cluster9_reference 20019_4#143";snp_count="18";
SEQUENCE	GUBBINS	CDS	301973	310067	0.000	.	0	node="internal_ROOT->internal_26";neg_log_likelihood="1862.572676";taxa=" 20122_6#91 20019_4#89 20019_4#91 20019_4#92 20122_7#175 20087_2#54 19789_2#171 20122_6#144 20087_2#33 19944_3#59 20122_6#52 20122_5#173 19944_2#40 20087_1#14 20087_1#67 20019_4#142 cluster9_reference 20019_4#143";snp_count="23";
SEQUENCE	GUBBINS	CDS	321012	328118	0.000	.	0	node="internal_ROOT->internal_26";neg_log_likelihood="1776.481036";taxa=" 20122_6#91 20019_4#89 20019_4#91 20019_4#92 20122_7#175 20087_2#54 19789_2#171 20122_6#144 20087_2#33 19944_3#59 20122_6#52 20122_5#173 19944_2#40 20087_1#14 20087_1#67 20019_4#142 cluster9_reference 20019_4#143";snp_count="23";
SEQUENCE	GUBBINS	CDS	822114	824057	0.000	.	0	node="internal_ROOT->internal_26";neg_log_likelihood="1693.966735";taxa=" 20122_6#91 20019_4#89 20019_4#91 20019_4#92 20122_7#175 20087_2#54 19789_2#171 20122_6#144 20087_2#33 19944_3#59 20122_6#52 20122_5#173 19944_2#40 20087_1#14 20087_1#67 20019_4#142 cluster9_reference 20019_4#143";snp_count="14";
SEQUENCE	GUBBINS	CDS	1595027	1602733	0.000	.	0	node="internal_ROOT->internal_26";neg_log_likelihood="1642.182086";taxa=" 20122_6#91 20019_4#89 20019_4#91 20019_4#92 20122_7#175 20087_2#54 19789_2#171 20122_6#144 20087_2#33 19944_3#59 20122_6#52 20122_5#173 19944_2#40 20087_1#14 20087_1#67 20019_4#142 cluster9_reference 20019_4#143";snp_count="21";
SEQUENCE	GUBBINS	CDS	979219	980301	0.000	.	0	node="internal_ROOT->internal_26";neg_log_likelihood="1563.815584";taxa=" 20122_6#91 20019_4#89 20019_4#91 20019_4#92 20122_7#175 20087_2#54 19789_2#171 20122_6#144 20087_2#33 19944_3#59 20122_6#52 20122_5#173 19944_2#40 20087_1#14 20087_1#67 20019_4#142 cluster9_reference 20019_4#143";snp_count="12";
SEQUENCE	GUBBINS	CDS	119947	121551	0.000	.	0	node="internal_ROOT->internal_26";neg_log_likelihood="1519.256021";taxa=" 20122_6#91 20019_4#89 20019_4#91 20019_4#92 20122_7#175 20087_2#54 19789_2#171 20122_6#144 20087_2#33 19944_3#59 20122_6#52 20122_5#173 19944_2#40 20087_1#14 20087_1#67 20019_4#142 cluster9_reference 20019_4#143";snp_count="13";
SEQUENCE	GUBBINS	CDS	1205522	1209819	0.000	.	0	node="internal_ROOT->internal_26";neg_log_likelihood="1471.660079";taxa=" 20122_6#91 20019_4#89 20019_4#91 20019_4#92 20122_7#175 20087_2#54 19789_2#171 20122_6#144 20087_2#33 19944_3#59 20122_6#52 20122_5#173 19944_2#40 20087_1#14 20087_1#67 20019_4#142 cluster9_reference 20019_4#143";snp_count="16";
SEQUENCE	GUBBINS	CDS	1761115	1768884	0.000	.	0	node="internal_ROOT->internal_26";neg_log_likelihood="1411.412077";taxa=" 20122_6#91 20019_4#89 20019_4#91 20019_4#92 20122_7#175 20087_2#54 19789_2#171 20122_6#144 20087_2#33 19944_3#59 20122_6#52 20122_5#173 19944_2#40 20087_1#14 20087_1#67 20019_4#142 cluster9_reference 20019_4#143";snp_count="19";
SEQUENCE	GUBBINS	CDS	747648	753836	0.000	.	0	node="internal_ROOT->internal_26";neg_log_likelihood="1339.673063";taxa=" 20122_6#91 20019_4#89 20019_4#91 20019_4#92 20122_7#175 20087_2#54 19789_2#171 20122_6#144 20087_2#33 19944_3#59 20122_6#52 20122_5#173 19944_2#40 20087_1#14 20087_1#67 20019_4#142 cluster9_reference 20019_4#143";snp_count="17";
SEQUENCE	GUBBINS	CDS	411515	416943	0.000	.	0	node="internal_ROOT->internal_26";neg_log_likelihood="1274.883671";taxa=" 20122_6#91 20019_4#89 20019_4#91 20019_4#92 20122_7#175 20087_2#54 19789_2#171 20122_6#144 20087_2#33 19944_3#59 20122_6#52 20122_5#173 19944_2#40 20087_1#14 20087_1#67 20019_4#142 cluster9_reference 20019_4#143";snp_count="16";
SEQUENCE	GUBBINS	CDS	768755	775600	0.000	.	0	node="internal_ROOT->internal_26";neg_log_likelihood="1213.428346";taxa=" 20122_6#91 20019_4#89 20019_4#91 20019_4#92 20122_7#175 20087_2#54 19789_2#171 20122_6#144 20087_2#33 19944_3#59 20122_6#52 20122_5#173 19944_2#40 20087_1#14 20087_1#67 20019_4#142 cluster9_reference 20019_4#143";snp_count="17";
SEQUENCE	GUBBINS	CDS	1647678	1653481	0.000	.	0	node="internal_ROOT->internal_26";neg_log_likelihood="1147.616157";taxa=" 20122_6#91 20019_4#89 20019_4#91 20019_4#92 20122_7#175 20087_2#54 19789_2#171 20122_6#144 20087_2#33 19944_3#59 20122_6#52 20122_5#173 19944_2#40 20087_1#14 20087_1#67 20019_4#142 cluster9_reference 20019_4#143";snp_count="16";
SEQUENCE	GUBBINS	CDS	2055136	2058840	0.000	.	0	node="internal_ROOT->internal_26";neg_log_likelihood="1085.268804";taxa=" 20122_6#91 20019_4#89 20019_4#91 20019_4#92 20122_7#175 20087_2#54 19789_2#171 20122_6#144 20087_2#33 19944_3#59 20122_6#52 20122_5#173 19944_2#40 20087_1#14 20087_1#67 20019_4#142 cluster9_reference 20019_4#143";snp_count="14";
SEQUENCE	GUBBINS	CDS	1278068	1281127	0.000	.	0	node="internal_ROOT->internal_26";neg_log_likelihood="1030.848513";taxa=" 20122_6#91 20019_4#89 20019_4#91 20019_4#92 20122_7#175 20087_2#54 19789_2#171 20122_6#144 20087_2#33 19944_3#59 20122_6#52 20122_5#173 19944_2#40 20087_1#14 20087_1#67 20019_4#142 cluster9_reference 20019_4#143";snp_count="13";
SEQUENCE	GUBBINS	CDS	502939	504691	0.000	.	0	node="internal_ROOT->internal_26";neg_log_likelihood="981.904677";taxa=" 20122_6#91 20019_4#89 20019_4#91 20019_4#92 20122_7#175 20087_2#54 19789_2#171 20122_6#144 20087_2#33 19944_3#59 20122_6#52 20122_5#173 19944_2#40 20087_1#14 20087_1#67 20019_4#142 cluster9_reference 20019_4#143";snp_count="10";
SEQUENCE	GUBBINS	CDS	426136	427302	0.000	.	0	node="internal_ROOT->internal_26";neg_log_likelihood="942.599756";taxa=" 20122_6#91 20019_4#89 20019_4#91 20019_4#92 20122_7#175 20087_2#54 19789_2#171 20122_6#144 20087_2#33 19944_3#59 20122_6#52 20122_5#173 19944_2#40 20087_1#14 20087_1#67 20019_4#142 cluster9_reference 20019_4#143";snp_count="9";
SEQUENCE	GUBBINS	CDS	528355	529036	0.000	.	0	node="internal_ROOT->internal_26";neg_log_likelihood="907.027902";taxa=" 20122_6#91 20019_4#89 20019_4#91 20019_4#92 20122_7#175 20087_2#54 19789_2#171 20122_6#144 20087_2#33 19944_3#59 20122_6#52 20122_5#173 19944_2#40 20087_1#14 20087_1#67 20019_4#142 cluster9_reference 20019_4#143";snp_count="8";
SEQUENCE	GUBBINS	CDS	1929234	1943403	0.000	.	0	node="internal_ROOT->internal_43";neg_log_likelihood="12605.942588";taxa=" 20087_1#174 20122_3#131 20122_3#127 20122_3#126 20122_3#124 20122_3#125";snp_count="187";
SEQUENCE	GUBBINS	CDS	1308085	1326691	0.000	.	0	node="internal_ROOT->internal_43";neg_log_likelihood="12091.864657";taxa=" 20087_1#174 20122_3#131 20122_3#127 20122_3#126 20122_3#124 20122_3#125";snp_count="196";
SEQUENCE	GUBBINS	CDS	932614	947167	0.000	.	0	node="internal_ROOT->internal_43";neg_log_likelihood="11540.428857";taxa=" 20087_1#174 20122_3#131 20122_3#127 20122_3#126 20122_3#124 20122_3#125";snp_count="176";
SEQUENCE	GUBBINS	CDS	797546	802226	0.000	.	0	node="internal_ROOT->internal_43";neg_log_likelihood="11046.636290";taxa=" 20087_1#174 20122_3#131 20122_3#127 20122_3#126 20122_3#124 20122_3#125";snp_count="101";
SEQUENCE	GUBBINS	CDS	1177270	1192372	0.000	.	0	node="internal_ROOT->internal_43";neg_log_likelihood="10763.286902";taxa=" 20087_1#174 20122_3#131 20122_3#127 20122_3#126 20122_3#124 20122_3#125";snp_count="166";
SEQUENCE	GUBBINS	CDS	1446635	1457204	0.000	.	0	node="internal_ROOT->internal_43";neg_log_likelihood="10303.019471";taxa=" 20087_1#174 20122_3#131 20122_3#127 20122_3#126 20122_3#124 20122_3#125";snp_count="133";
SEQUENCE	GUBBINS	CDS	1645171	1657887	0.000	.	0	node="internal_ROOT->internal_43";neg_log_likelihood="9925.767363";taxa=" 20087_1#174 20122_3#131 20122_3#127 20122_3#126 20122_3#124 20122_3#125";snp_count="138";
SEQUENCE	GUBBINS	CDS	1196392	1210244	0.000	.	0	node="internal_ROOT->internal_43";neg_log_likelihood="9526.079812";taxa=" 20087_1#174 20122_3#131 20122_3#127 20122_3#126 20122_3#124 20122_3#125";snp_count="139";
SEQUENCE	GUBBINS	CDS	1032039	1056184	0.000	.	0	node="internal_ROOT->internal_43";neg_log_likelihood="9109.509950";taxa=" 20087_1#174 20122_3#131 20122_3#127 20122_3#126 20122_3#124 20122_3#125";snp_count="195";
SEQUENCE	GUBBINS	CDS	1888309	1900709	0.000	.	0	node="internal_ROOT->internal_43";neg_log_likelihood="8547.396006";taxa=" 20087_1#174 20122_3#131 20122_3#127 20122_3#126 20122_3#124 20122_3#125";snp_count="134";
SEQUENCE	GUBBINS	CDS	521057	528811	0.000	.	0	node="internal_ROOT->internal_43";neg_log_likelihood="8161.012426";taxa=" 20087_1#174 20122_3#131 20122_3#127 20122_3#126 20122_3#124 20122_3#125";snp_count="96";
SEQUENCE	GUBBINS	CDS	1544224	1555502	0.000	.	0	node="internal_ROOT->internal_43";neg_log_likelihood="7878.764324";taxa=" 20087_1#174 20122_3#131 20122_3#127 20122_3#126 20122_3#124 20122_3#125";snp_count="110";
SEQUENCE	GUBBINS	CDS	1797990	1814463	0.000	.	0	node="internal_ROOT->internal_43";neg_log_likelihood="7553.472326";taxa=" 20087_1#174 20122_3#131 20122_3#127 20122_3#126 20122_3#124 20122_3#125";snp_count="132";
SEQUENCE	GUBBINS	CDS	1100990	1104176	0.000	.	0	node="internal_ROOT->internal_43";neg_log_likelihood="7158.000864";taxa=" 20087_1#174 20122_3#131 20122_3#127 20122_3#126 20122_3#124 20122_3#125";snp_count="69";
SEQUENCE	GUBBINS	CDS	768759	781434	0.000	.	0	node="internal_ROOT->internal_43";neg_log_likelihood="6963.737440";taxa=" 20087_1#174 20122_3#131 20122_3#127 20122_3#126 20122_3#124 20122_3#125";snp_count="100";
SEQUENCE	GUBBINS	CDS	923322	928517	0.000	.	0	node="internal_ROOT->internal_43";neg_log_likelihood="6660.534739";taxa=" 20087_1#174 20122_3#131 20122_3#127 20122_3#126 20122_3#124 20122_3#125";snp_count="66";
SEQUENCE	GUBBINS	CDS	642947	647445	0.000	.	0	node="internal_ROOT->internal_43";neg_log_likelihood="6460.296088";taxa=" 20087_1#174 20122_3#131 20122_3#127 20122_3#126 20122_3#124 20122_3#125";snp_count="60";
SEQUENCE	GUBBINS	CDS	747411	760275	0.000	.	0	node="internal_ROOT->internal_43";neg_log_likelihood="6278.911470";taxa=" 20087_1#174 20122_3#131 20122_3#127 20122_3#126 20122_3#124 20122_3#125";snp_count="95";
SEQUENCE	GUBBINS	CDS	1691602	1695912	0.000	.	0	node="internal_ROOT->internal_43";neg_log_likelihood="5985.885990";taxa=" 20087_1#174 20122_3#131 20122_3#127 20122_3#126 20122_3#124 20122_3#125";snp_count="57";
SEQUENCE	GUBBINS	CDS	298186	310349	0.000	.	0	node="internal_ROOT->internal_43";neg_log_likelihood="5803.303612";taxa=" 20087_1#174 20122_3#131 20122_3#127 20122_3#126 20122_3#124 20122_3#125";snp_count="98";
SEQUENCE	GUBBINS	CDS	1593034	1605373	0.000	.	0	node="internal_ROOT->internal_43";neg_log_likelihood="5503.857644";taxa=" 20087_1#174 20122_3#131 20122_3#127 20122_3#126 20122_3#124 20122_3#125";snp_count="86";
SEQUENCE	GUBBINS	CDS	30950	39811	0.000	.	0	node="internal_ROOT->internal_43";neg_log_likelihood="5235.595167";taxa=" 20087_1#174 20122_3#131 20122_3#127 20122_3#126 20122_3#124 20122_3#125";snp_count="78";
SEQUENCE	GUBBINS	CDS	1346710	1356324	0.000	.	0	node="internal_ROOT->internal_43";neg_log_likelihood="4989.362835";taxa=" 20087_1#174 20122_3#131 20122_3#127 20122_3#126 20122_3#124 20122_3#125";snp_count="79";
SEQUENCE	GUBBINS	CDS	1981465	1988219	0.000	.	0	node="internal_ROOT->internal_43";neg_log_likelihood="4747.536172";taxa=" 20087_1#174 20122_3#131 20122_3#127 20122_3#126 20122_3#124 20122_3#125";snp_count="63";
SEQUENCE	GUBBINS	CDS	120004	134739	0.000	.	0	node="internal_ROOT->internal_43";neg_log_likelihood="4548.520318";taxa=" 20087_1#174 20122_3#131 20122_3#127 20122_3#126 20122_3#124 20122_3#125";snp_count="82";
SEQUENCE	GUBBINS	CDS	411449	417179	0.000	.	0	node="internal_ROOT->internal_43";neg_log_likelihood="4283.320153";taxa=" 20087_1#174 20122_3#131 20122_3#127 20122_3#126 20122_3#124 20122_3#125";snp_count="56";
SEQUENCE	GUBBINS	CDS	806584	809722	0.000	.	0	node="internal_ROOT->internal_43";neg_log_likelihood="4104.319930";taxa=" 20087_1#174 20122_3#131 20122_3#127 20122_3#126 20122_3#124 20122_3#125";snp_count="44";
SEQUENCE	GUBBINS	CDS	952558	962760	0.000	.	0	node="internal_ROOT->internal_43";neg_log_likelihood="3964.259506";taxa=" 20087_1#174 20122_3#131 20122_3#127 20122_3#126 20122_3#124 20122_3#125";snp_count="65";
SEQUENCE	GUBBINS	CDS	321006	323539	0.000	.	0	node="internal_ROOT->internal_43";neg_log_likelihood="3753.277048";taxa=" 20087_1#174 20122_3#131 20122_3#127 20122_3#126 20122_3#124 20122_3#125";snp_count="36";
SEQUENCE	GUBBINS	CDS	59700	62981	0.000	.	0	node="internal_ROOT->internal_43";neg_log_likelihood="3636.023843";taxa=" 20087_1#174 20122_3#131 20122_3#127 20122_3#126 20122_3#124 20122_3#125";snp_count="42";
SEQUENCE	GUBBINS	CDS	79923	86600	0.000	.	0	node="internal_ROOT->internal_43";neg_log_likelihood="3497.918372";taxa=" 20087_1#174 20122_3#131 20122_3#127 20122_3#126 20122_3#124 20122_3#125";snp_count="52";
SEQUENCE	GUBBINS	CDS	1534092	1538220	0.000	.	0	node="internal_ROOT->internal_43";neg_log_likelihood="3325.197204";taxa=" 20087_1#174 20122_3#131 20122_3#127 20122_3#126 20122_3#124 20122_3#125";snp_count="44";
SEQUENCE	GUBBINS	CDS	1914378	1922703	0.000	.	0	node="internal_ROOT->internal_43";neg_log_likelihood="3178.532780";taxa=" 20087_1#174 20122_3#131 20122_3#127 20122_3#126 20122_3#124 20122_3#125";snp_count="53";
SEQUENCE	GUBBINS	CDS	1561865	1570762	0.000	.	0	node="internal_ROOT->internal_43";neg_log_likelihood="3000.053082";taxa=" 20087_1#174 20122_3#131 20122_3#127 20122_3#126 20122_3#124 20122_3#125";snp_count="54";
SEQUENCE	GUBBINS	CDS	1276219	1281208	0.000	.	0	node="internal_ROOT->internal_43";neg_log_likelihood="2817.748713";taxa=" 20087_1#174 20122_3#131 20122_3#127 20122_3#126 20122_3#124 20122_3#125";snp_count="40";
SEQUENCE	GUBBINS	CDS	1761117	1769003	0.000	.	0	node="internal_ROOT->internal_43";neg_log_likelihood="2684.237127";taxa=" 20087_1#174 20122_3#131 20122_3#127 20122_3#126 20122_3#124 20122_3#125";snp_count="47";
SEQUENCE	GUBBINS	CDS	194746	197273	0.000	.	0	node="internal_ROOT->internal_43";neg_log_likelihood="2522.265735";taxa=" 20087_1#174 20122_3#131 20122_3#127 20122_3#126 20122_3#124 20122_3#125";snp_count="30";
SEQUENCE	GUBBINS	CDS	444699	447068	0.000	.	0	node="internal_ROOT->internal_43";neg_log_likelihood="2418.430345";taxa=" 20087_1#174 20122_3#131 20122_3#127 20122_3#126 20122_3#124 20122_3#125";snp_count="33";
SEQUENCE	GUBBINS	CDS	1414824	1418976	0.000	.	0	node="internal_ROOT->internal_43";neg_log_likelihood="2303.793800";taxa=" 20087_1#174 20122_3#131 20122_3#127 20122_3#126 20122_3#124 20122_3#125";snp_count="38";
SEQUENCE	GUBBINS	CDS	726300	729146	0.000	.	0	node="internal_ROOT->internal_43";neg_log_likelihood="2171.371885";taxa=" 20087_1#174 20122_3#131 20122_3#127 20122_3#126 20122_3#124 20122_3#125";snp_count="32";
SEQUENCE	GUBBINS	CDS	502651	504694	0.000	.	0	node="internal_ROOT->internal_43";neg_log_likelihood="2060.629928";taxa=" 20087_1#174 20122_3#131 20122_3#127 20122_3#126 20122_3#124 20122_3#125";snp_count="29";
SEQUENCE	GUBBINS	CDS	987122	989198	0.000	.	0	node="internal_ROOT->internal_43";neg_log_likelihood="1957.817085";taxa=" 20087_1#174 20122_3#131 20122_3#127 20122_3#126 20122_3#124 20122_3#125";snp_count="29";
SEQUENCE	GUBBINS	CDS	1237977	1239342	0.000	.	0	node="internal_ROOT->internal_43";neg_log_likelihood="1857.817160";taxa=" 20087_1#174 20122_3#131 20122_3#127 20122_3#126 20122_3#124 20122_3#125";snp_count="21";
SEQUENCE	GUBBINS	CDS	426165	427237	0.000	.	0	node="internal_ROOT->internal_43";neg_log_likelihood="1787.705433";taxa=" 20087_1#174 20122_3#131 20122_3#127 20122_3#126 20122_3#124 20122_3#125";snp_count="18";
SEQUENCE	GUBBINS	CDS	401989	403928	0.000	.	0	node="internal_ROOT->internal_43";neg_log_likelihood="1723.416368";taxa=" 20087_1#174 20122_3#131 20122_3#127 20122_3#126 20122_3#124 20122_3#125";snp_count="22";
SEQUENCE	GUBBINS	CDS	287287	289827	0.000	.	0	node="internal_ROOT->internal_43";neg_log_likelihood="1644.497051";taxa=" 20087_1#174 20122_3#131 20122_3#127 20122_3#126 20122_3#124 20122_3#125";snp_count="23";
SEQUENCE	GUBBINS	CDS	1143332	1144781	0.000	.	0	node="internal_ROOT->internal_43";neg_log_likelihood="1563.716465";taxa=" 20087_1#174 20122_3#131 20122_3#127 20122_3#126 20122_3#124 20122_3#125";snp_count="18";
SEQUENCE	GUBBINS	CDS	1996911	1997436	0.000	.	0	node="internal_ROOT->internal_43";neg_log_likelihood="1498.437755";taxa=" 20087_1#174 20122_3#131 20122_3#127 20122_3#126 20122_3#124 20122_3#125";snp_count="14";
SEQUENCE	GUBBINS	CDS	256967	262041	0.000	.	0	node="internal_ROOT->internal_43";neg_log_likelihood="1447.445241";taxa=" 20087_1#174 20122_3#131 20122_3#127 20122_3#126 20122_3#124 20122_3#125";snp_count="23";
SEQUENCE	GUBBINS	CDS	1172846	1174811	0.000	.	0	node="internal_ROOT->internal_43";neg_log_likelihood="1361.544466";taxa=" 20087_1#174 20122_3#131 20122_3#127 20122_3#126 20122_3#124 20122_3#125";snp_count="18";
SEQUENCE	GUBBINS	CDS	678342	681286	0.000	.	0	node="internal_ROOT->internal_43";neg_log_likelihood="1295.243419";taxa=" 20087_1#174 20122_3#131 20122_3#127 20122_3#126 20122_3#124 20122_3#125";snp_count="19";
SEQUENCE	GUBBINS	CDS	154651	159891	0.000	.	0	node="internal_ROOT->internal_43";neg_log_likelihood="1224.852891";taxa=" 20087_1#174 20122_3#131 20122_3#127 20122_3#126 20122_3#124 20122_3#125";snp_count="21";
SEQUENCE	GUBBINS	CDS	1630161	1631688	0.000	.	0	node="internal_ROOT->internal_43";neg_log_likelihood="1146.933997";taxa=" 20087_1#174 20122_3#131 20122_3#127 20122_3#126 20122_3#124 20122_3#125";snp_count="14";
SEQUENCE	GUBBINS	CDS	1075636	1076711	0.000	.	0	node="internal_ROOT->internal_43";neg_log_likelihood="1094.525863";taxa=" 20087_1#174 20122_3#131 20122_3#127 20122_3#126 20122_3#124 20122_3#125";snp_count="11";
SEQUENCE	GUBBINS	CDS	1658396	1663690	0.000	.	0	node="internal_ROOT->internal_43";neg_log_likelihood="1055.031411";taxa=" 20087_1#174 20122_3#131 20122_3#127 20122_3#126 20122_3#124 20122_3#125";snp_count="16";
SEQUENCE	GUBBINS	CDS	906973	907461	0.000	.	0	node="internal_ROOT->internal_43";neg_log_likelihood="993.151709";taxa=" 20087_1#174 20122_3#131 20122_3#127 20122_3#126 20122_3#124 20122_3#125";snp_count="9";
SEQUENCE	GUBBINS	CDS	979573	980230	0.000	.	0	node="internal_ROOT->internal_43";neg_log_likelihood="959.142013";taxa=" 20087_1#174 20122_3#131 20122_3#127 20122_3#126 20122_3#124 20122_3#125";snp_count="9";
SEQUENCE	GUBBINS	CDS	617215	618961	0.000	.	0	node="internal_ROOT->internal_43";neg_log_likelihood="925.089499";taxa=" 20087_1#174 20122_3#131 20122_3#127 20122_3#126 20122_3#124 20122_3#125";snp_count="10";
SEQUENCE	GUBBINS	CDS	1427187	1428839	0.000	.	0	node="internal_ROOT->internal_43";neg_log_likelihood="887.743793";taxa=" 20087_1#174 20122_3#131 20122_3#127 20122_3#126 20122_3#124 20122_3#125";snp_count="9";
