# Supplementary material for: The effect of recombination on the evolution of a population of Neisseria meningitidis
Source: Genome Res. 2021 Jul;31(7):1258–68. doi: 10.1101/gr.264465.120 (PMC8256868; doi:10.1101/gr.264465.120)
Supplement: Supplemental Material [file supp_gr.264465.120_Supplementary_Code_S1.zip › Supplementary_Code_S1/mm2bam_ont_cl1.per_branch_statistics.csv]

Node	Total SNPs	Num of SNPs inside recombinations	Num of SNPs outside recombinations	Num of Recombination Blocks	Bases in Recombinations	r/m	rho/theta	Genome Length	Bases in Clonal Frame
KL11168	3	0	3	0	0	0.000000	0.000000	2189000	2189000
19944_2#189	0	0	0	0	0	0.000000	0.000000	2143715	2143715
20087_2#55	0	0	0	0	5874	0.000000	0.000000	2134834	2129056
19944_1#81	14	0	14	0	5961	0.000000	0.000000	2134255	2128472
19944_1#70	102	99	3	1	6776	33.000000	0.333333	2137728	2137728
20122_1#71	0	0	0	0	238914	0.000000	0.000000	2083217	1853641
19789_2#84	39	11	28	2	430	0.392857	0.071429	2141159	2141159
20122_7#69	5	0	5	0	346544	0.000000	0.000000	2057448	1722932
19944_2#150	6	0	6	0	0	0.000000	0.000000	2142649	2142649
20087_1#172	1	0	1	0	1929	0.000000	0.000000	2137541	2135791
19789_2#52	0	0	0	0	3847	0.000000	0.000000	2140789	2136939
20087_2#99	46	35	11	2	4541	3.181818	0.181818	2136871	2136871
20122_1#50	4	0	4	0	1008	0.000000	0.000000	2136617	2135609
19944_3#90	0	0	0	0	0	0.000000	0.000000	2137314	2137314
19944_3#160	0	0	0	0	0	0.000000	0.000000	2140663	2140663
20122_1#156	258	248	10	7	17889	24.799999	0.700000	2135017	2128868
20087_1#122	4	0	4	0	91	0.000000	0.000000	2140325	2140233
20087_1#140	5	0	5	0	0	0.000000	0.000000	2142238	2142238
20087_2#15	11	0	11	0	0	0.000000	0.000000	2137807	2137807
20122_1#143	0	0	0	0	18066	0.000000	0.000000	2137398	2119509
20122_1#62	12	0	12	0	5961	0.000000	0.000000	2137993	2132210
20122_7#103	0	0	0	0	6305	0.000000	0.000000	2137355	2131052
20087_1#139	0	0	0	0	7605	0.000000	0.000000	2131321	2123713
20122_7#5	10	0	10	0	0	0.000000	0.000000	2126274	2126274
19944_3#23	6	5	1	1	1035	5.000000	1.000000	2140663	2140663
20122_1#24	117	114	3	4	8186	38.000000	1.333333	2136195	2136195
20087_2#106	12	7	5	1	3271	1.400000	0.200000	2138550	2138550
20087_2#173	16	0	16	0	5107	0.000000	0.000000	2138282	2133354
20087_1#98	0	0	0	0	1349	0.000000	0.000000	2137166	2135816
19789_1#159	2	0	2	0	238914	0.000000	0.000000	2084172	1854619
19944_1#95	11	0	11	0	0	0.000000	0.000000	2142171	2142171
20122_3#5	0	0	0	0	368	0.000000	0.000000	2138931	2138742
19789_1#153	15	0	15	0	7722	0.000000	0.000000	2136397	2128866
20122_1#58	65	53	12	1	3386	4.416667	0.083333	2136257	2136257
19789_2#76	0	0	0	0	0	0.000000	0.000000	2140289	2140289
19789_2#80	0	0	0	0	8811	0.000000	0.000000	2139712	2131079
20019_4#14	0	0	0	0	346544	0.000000	0.000000	2048894	1714456
19789_2#102	335	325	10	6	21259	32.500000	0.600000	2132664	2132664
20087_2#170	0	0	0	0	3705	0.000000	0.000000	2138067	2134360
20122_1#27	17	10	7	1	833	1.428571	0.142857	2142050	2142050
19789_2#85	0	0	0	0	0	0.000000	0.000000	2141918	2141918
20122_6#132	229	210	19	2	19531	11.052631	0.105263	2139301	2139301
19944_3#42	1	0	1	0	0	0.000000	0.000000	2141604	2141604
19944_1#172	13	5	8	1	97	0.625000	0.125000	2140014	2140014
19944_3#60	0	0	0	0	5159	0.000000	0.000000	2137224	2132064
20122_2#47	304	300	4	7	27264	75.000000	1.750000	2128852	2128852
19944_3#27	9	5	4	1	547	1.250000	0.250000	2140176	2139987
19789_2#44	0	0	0	0	0	0.000000	0.000000	2143480	2143480
19944_1#169	7	6	1	1	7162	6.000000	1.000000	2140730	2135802
20122_7#118	29	23	6	1	1779	3.833333	0.166667	2135715	2135715
20122_1#15	32	25	7	1	238914	3.571429	0.142857	2087094	1857223
20122_4#21	47	39	8	1	1882	4.875000	0.125000	2139456	2139456
19944_1#85	12	0	12	0	0	0.000000	0.000000	2141374	2141374
20087_1#168	18	12	6	1	691	2.000000	0.166667	2140659	2140659
20122_1#74	0	0	0	0	4208	0.000000	0.000000	2136808	2132598
19789_2#2	12	7	5	1	3019	1.400000	0.200000	2138676	2137839
20122_1#113	18	10	8	1	897	1.250000	0.125000	2138381	2138381
20122_1#145	0	0	0	0	0	0.000000	0.000000	2140081	2140081
20122_6#175	31	29	2	1	1715	14.500000	0.500000	2137744	2137744
19944_1#77	4	0	4	0	0	0.000000	0.000000	2141724	2141724
20122_6#80	0	0	0	0	0	0.000000	0.000000	2136859	2136859
19944_1#150	0	0	0	0	0	0.000000	0.000000	2140195	2140195
20122_6#72	96	93	3	2	13978	31.000000	0.666667	2132517	2122937
20087_1#165	0	0	0	0	4856	0.000000	0.000000	2140084	2135227
19944_3#16	2	0	2	0	2087	0.000000	0.000000	2139908	2137820
19944_1#30	21	12	9	1	1474	1.333333	0.111111	2139685	2139685
20122_7#81	85	74	11	2	239729	6.727273	0.181818	2087655	1857717
20087_2#127	3	0	3	0	5119	0.000000	0.000000	2138806	2133865
19789_2#42	76	69	7	3	11074	9.857142	0.428571	2143324	2134777
19789_1#121	0	0	0	0	0	0.000000	0.000000	2138133	2138133
20087_2#22	63	54	9	1	7941	6.000000	0.111111	2138189	2134482
19944_3#50	11	5	6	1	2367	0.833333	0.166667	2141039	2140742
20122_2#158	42	38	4	1	299599	9.500000	0.250000	2075337	1784038
20122_1#164	5	0	5	0	5349	0.000000	0.000000	2137167	2131995
20087_1#108	9	6	3	1	4025	2.000000	0.333333	2139631	2135605
20122_3#89	2	0	2	0	5107	0.000000	0.000000	2140162	2135234
20087_2#146	82	74	8	2	17937	9.250000	0.250000	2127398	2114973
20019_4#24	0	0	0	0	7722	0.000000	0.000000	2132147	2124616
19944_2#161	0	0	0	0	0	0.000000	0.000000	2140877	2140877
20087_2#174	2	0	2	0	624	0.000000	0.000000	2139108	2138483
20122_1#138	3	0	3	0	0	0.000000	0.000000	2141234	2141234
19944_1#123	1	0	1	0	0	0.000000	0.000000	2141305	2141305
20122_7#92	9	0	9	0	0	0.000000	0.000000	2141188	2141188
20087_1#145	6	5	1	1	22782	5.000000	1.000000	2135163	2113755
20087_1#171	18	14	4	1	3483	3.500000	0.250000	2137363	2137363
19789_2#125	0	0	0	0	7542	0.000000	0.000000	2138427	2131062
19789_2#56	0	0	0	0	15647	0.000000	0.000000	2134694	2119340
20122_3#66	11	6	5	1	299599	1.200000	0.200000	2071397	1780415
20122_1#100	0	0	0	0	1441	0.000000	0.000000	2142194	2140752
20122_7#131	0	0	0	0	0	0.000000	0.000000	2137582	2137582
19789_2#95	3	0	3	0	3261	0.000000	0.000000	2138495	2135412
20122_7#156	14	10	4	1	3237	2.500000	0.250000	2136951	2136951
19944_1#173	6	0	6	0	0	0.000000	0.000000	2138791	2138791
20019_4#10	0	0	0	0	5107	0.000000	0.000000	2141697	2136769
20087_1#161	4	0	4	0	0	0.000000	0.000000	2137595	2137595
20122_1#48	7	0	7	0	180	0.000000	0.000000	2135900	2135900
19944_2#103	0	0	0	0	1728	0.000000	0.000000	2138009	2136279
19944_2#131	5	0	5	0	2094	0.000000	0.000000	2134976	2132881
19944_3#88	0	0	0	0	17649	0.000000	0.000000	2136178	2118707
20122_7#111	0	0	0	0	7533	0.000000	0.000000	2137598	2130063
19789_1#173	103	89	14	2	7515	6.357143	0.142857	2131461	2131272
20087_1#104	0	0	0	0	4060	0.000000	0.000000	2138860	2134799
19789_2#34	0	0	0	0	0	0.000000	0.000000	2144357	2144357
19789_2#46	1	0	1	0	4208	0.000000	0.000000	2141135	2136925
20122_3#187	3	0	3	0	0	0.000000	0.000000	2141211	2141211
19789_1#77	0	0	0	0	358979	0.000000	0.000000	2046249	1700422
20122_7#182	0	0	0	0	5107	0.000000	0.000000	2135468	2130540
19944_3#25	9	0	9	0	368	0.000000	0.000000	2139961	2139772
20087_2#136	12	6	6	1	1721	1.000000	0.166667	2139455	2139455
19944_1#2	0	0	0	0	12422	0.000000	0.000000	2134344	2121919
20087_1#187	7	0	7	0	0	0.000000	0.000000	2140145	2140145
20122_3#169	7	0	7	0	299599	0.000000	0.000000	2074869	1783798
19944_3#10	0	0	0	0	6051	0.000000	0.000000	2139506	2133633
19944_1#127	4	0	4	0	0	0.000000	0.000000	2138311	2138311
19944_3#43	1	0	1	0	0	0.000000	0.000000	2140403	2140403
19944_1#28	53	39	14	2	5797	2.785714	0.142857	2141301	2139614
20122_6#113	0	0	0	0	872	0.000000	0.000000	2137967	2137094
20087_2#121	21	19	2	1	3189	9.500000	0.500000	2138797	2136709
20122_7#91	1	0	1	0	2094	0.000000	0.000000	2137587	2135492
19944_1#26	6	0	6	0	0	0.000000	0.000000	2142735	2142735
19944_1#68	15	12	3	1	2453	4.000000	0.333333	2140896	2140896
20122_1#69	0	0	0	0	0	0.000000	0.000000	2136252	2136252
19944_1#164	2	0	2	0	0	0.000000	0.000000	2140728	2140728
19944_2#74	0	0	0	0	913	0.000000	0.000000	2141033	2140119
20122_1#152	5	5	0	1	6739	0.000000	0.000000	2139912	2134984
20019_4#157	6	0	6	0	0	0.000000	0.000000	2134002	2134002
20122_1#33	40	30	10	2	4277	3.000000	0.200000	2138339	2138339
20122_6#66	4	0	4	0	8724	0.000000	0.000000	2139520	2130973
20087_1#178	115	97	18	4	11260	5.388889	0.222222	2137221	2137221
19944_3#9	165	162	3	5	10015	54.000000	1.666667	2133346	2133346
20122_3#63	0	0	0	0	0	0.000000	0.000000	2140235	2140235
20019_4#108	0	0	0	0	10866	0.000000	0.000000	2127192	2116323
19789_2#82	130	118	12	4	14990	9.833333	0.333333	2141940	2128315
19944_2#144	0	0	0	0	0	0.000000	0.000000	2139782	2139782
19944_2#187	9	0	9	0	0	0.000000	0.000000	2141120	2141120
19944_3#91	136	133	3	2	15612	44.333332	0.666667	2131876	2126948
20122_1#133	4	0	4	0	0	0.000000	0.000000	2141809	2141809
19944_2#22	0	0	0	0	10186	0.000000	0.000000	2141931	2131923
19789_2#17	0	0	0	0	1406	0.000000	0.000000	2140906	2139500
20087_1#107	0	0	0	0	14471	0.000000	0.000000	2133300	2119008
20019_4#16	81	76	5	2	4632	15.200000	0.400000	2140195	2140195
19789_2#12	10	8	2	1	4247	4.000000	0.500000	2143565	2143565
20087_2#39	19	11	8	1	13510	1.375000	0.125000	2135947	2124633
20019_4#190	0	0	0	0	664	0.000000	0.000000	2140151	2139486
19789_2#109	9	5	4	1	3270	1.250000	0.250000	2139705	2136622
20087_1#183	42	37	5	2	9395	7.400000	0.400000	2139022	2132459
19789_2#13	15	6	9	1	773	0.666667	0.111111	2140403	2140403
20122_7#100	9	6	3	1	4519	2.000000	0.333333	2139877	2139212
20087_1#160	0	0	0	0	0	0.000000	0.000000	2136373	2136373
19944_2#87	335	330	5	7	25910	66.000000	1.400000	2129279	2129266
20122_7#87	11	9	2	1	2596	4.500000	0.500000	2143930	2143930
19789_2#41	8	0	8	0	5107	0.000000	0.000000	2140422	2135494
20019_4#105	0	0	0	0	10866	0.000000	0.000000	2128224	2117355
19944_1#4	6	5	1	1	410	5.000000	1.000000	2143223	2143223
20122_1#124	16	9	7	1	2451	1.285714	0.142857	2137746	2137746
19944_3#92	5	0	5	0	5107	0.000000	0.000000	2140680	2135752
20122_6#127	163	145	18	4	11196	8.055555	0.222222	2130847	2130847
20087_1#48	0	0	0	0	10186	0.000000	0.000000	2138051	2128043
20122_1#75	0	0	0	0	3705	0.000000	0.000000	2138081	2134374
20122_1#81	2	0	2	0	0	0.000000	0.000000	2138250	2138250
20122_7#158	9	0	9	0	368	0.000000	0.000000	2136258	2136069
19944_3#79	0	0	0	0	5107	0.000000	0.000000	2136673	2131745
19944_3#175	0	0	0	0	1196	0.000000	0.000000	2132991	2131973
20087_1#144	12	0	12	0	0	0.000000	0.000000	2132285	2132285
20122_7#116	4	0	4	0	0	0.000000	0.000000	2140337	2140337
20087_1#166	12	0	12	0	8064	0.000000	0.000000	2140624	2132738
19944_2#33	0	0	0	0	10186	0.000000	0.000000	2140421	2130413
19944_1#104	1	0	1	0	501	0.000000	0.000000	2140161	2139658
19944_3#30	6	0	6	0	3261	0.000000	0.000000	2139566	2136483
19944_3#47	60	57	3	4	4599	19.000000	1.333333	2140176	2139879
20087_2#63	0	0	0	0	368	0.000000	0.000000	2137718	2137529
20087_1#182	8	0	8	0	5107	0.000000	0.000000	2136601	2131673
19789_2#5	7	0	7	0	0	0.000000	0.000000	2139219	2139219
19944_2#115	107	103	4	5	23437	25.750000	1.250000	2138934	2116100
19944_1#119	3	0	3	0	0	0.000000	0.000000	2144473	2144473
20122_1#115	15	5	10	1	5572	0.500000	0.100000	2134670	2129742
19789_1#155	0	0	0	0	11119	0.000000	0.000000	2135795	2124853
19944_2#113	1	0	1	0	8893	0.000000	0.000000	2140262	2131546
20122_1#141	0	0	0	0	1366	0.000000	0.000000	2137596	2136229
19789_2#110	7	0	7	0	3261	0.000000	0.000000	2138627	2135544
20087_2#25	3	0	3	0	624	0.000000	0.000000	2140314	2139689
20122_1#106	0	0	0	0	8000	0.000000	0.000000	2134038	2126228
20122_1#101	0	0	0	0	5739	0.000000	0.000000	2136849	2131301
19944_1#139	7	0	7	0	0	0.000000	0.000000	2142992	2142992
20122_1#181	6	0	6	0	0	0.000000	0.000000	2137171	2137171
19789_2#143	0	0	0	0	5107	0.000000	0.000000	2137320	2132392
20122_6#73	7	0	7	0	3615	0.000000	0.000000	2138278	2134841
19789_2#33	0	0	0	0	0	0.000000	0.000000	2143448	2143448
20087_2#187	12	6	6	1	818	1.000000	0.166667	2141557	2141557
20122_1#6	2	0	2	0	5874	0.000000	0.000000	2135830	2130047
19789_2#92	5	0	5	0	0	0.000000	0.000000	2141638	2141638
19944_3#36	0	0	0	0	0	0.000000	0.000000	2142464	2142464
20122_6#129	10	0	10	0	13574	0.000000	0.000000	2136032	2122635
19944_1#135	0	0	0	0	0	0.000000	0.000000	2141372	2141372
20122_1#112	0	0	0	0	5739	0.000000	0.000000	2135769	2130221
20019_4#62	9	0	9	0	0	0.000000	0.000000	2139237	2139237
19789_2#113	0	0	0	0	5107	0.000000	0.000000	2142840	2137912
19789_2#55	3	0	3	0	13172	0.000000	0.000000	2134263	2122159
19944_3#38	1	0	1	0	0	0.000000	0.000000	2140937	2140937
20122_6#118	0	0	0	0	5739	0.000000	0.000000	2137803	2132255
19944_3#97	11	0	11	0	0	0.000000	0.000000	2136802	2136802
19944_2#177	5	0	5	0	0	0.000000	0.000000	2142079	2142079
20087_2#112	3	0	3	0	8893	0.000000	0.000000	2138441	2129725
19944_1#35	0	0	0	0	1008	0.000000	0.000000	2140918	2139910
20087_2#1	7	0	7	0	0	0.000000	0.000000	2140753	2140753
20087_2#97	0	0	0	0	5107	0.000000	0.000000	2139229	2134301
20019_4#176	3	0	3	0	20369	0.000000	0.000000	2133557	2113186
19944_1#72	5	0	5	0	0	0.000000	0.000000	2142356	2142356
19789_2#26	6	0	6	0	376	0.000000	0.000000	2142494	2142117
20122_6#117	5	0	5	0	14237	0.000000	0.000000	2137191	2123129
19789_1#181	39	32	7	1	2549	4.571429	0.142857	2135010	2134821
19789_1#14	11	10	1	1	238914	10.000000	1.000000	2084271	1854731
20122_1#149	0	0	0	0	5119	0.000000	0.000000	2136983	2132042
20087_1#175	12	5	7	1	2091	0.714286	0.142857	2137572	2135822
19789_2#157	8	0	8	0	1929	0.000000	0.000000	2134413	2132663
20122_2#107	9	0	9	0	8064	0.000000	0.000000	2131895	2124009
20087_2#40	5	0	5	0	4345	0.000000	0.000000	2137375	2133208
19944_1#86	0	0	0	0	0	0.000000	0.000000	2140189	2140189
20122_3#87	3	0	3	0	5107	0.000000	0.000000	2142346	2137418
19944_1#188	3	0	3	0	0	0.000000	0.000000	2136965	2136965
20122_6#119	1	0	1	0	15001	0.000000	0.000000	2133306	2120302
19944_2#9	0	0	0	0	10186	0.000000	0.000000	2139478	2129470
20122_6#178	153	141	12	3	10510	11.750000	0.250000	2135387	2135387
20122_1#53	20	18	2	2	16016	9.000000	1.000000	2132383	2116937
20087_1#125	5	5	0	1	410	0.000000	0.000000	2139621	2139235
20087_1#137	98	92	6	3	11823	15.333333	0.500000	2139035	2139035
20087_2#53	0	0	0	0	17161	0.000000	0.000000	2136491	2119502
20087_1#143	6	0	6	0	0	0.000000	0.000000	2140050	2140050
19944_2#19	0	0	0	0	10186	0.000000	0.000000	2140149	2130141
20087_2#151	0	0	0	0	6742	0.000000	0.000000	2138803	2132240
19944_1#43	5	0	5	0	0	0.000000	0.000000	2142104	2142104
19789_2#48	12	9	3	1	1752	3.000000	0.333333	2141857	2141857
20122_6#110	0	0	0	0	0	0.000000	0.000000	2140470	2140470
20122_1#92	10	6	4	1	858	1.500000	0.250000	2138472	2138472
19944_3#111	7	0	7	0	238914	0.000000	0.000000	2083674	1854142
19944_2#124	82	78	4	1	4541	19.500000	0.250000	2138503	2138503
19944_2#172	8	0	8	0	0	0.000000	0.000000	2137648	2137648
20019_4#137	0	0	0	0	10866	0.000000	0.000000	2128148	2117279
19944_1#129	1	0	1	0	0	0.000000	0.000000	2141125	2141125
20122_7#132	10	0	10	0	2520	0.000000	0.000000	2138510	2135989
20019_4#13	84	83	1	3	358979	83.000000	3.000000	2051419	1704754
20087_1#110	21	6	15	1	158	0.400000	0.066667	2137901	2137901
19944_2#57	0	0	0	0	10186	0.000000	0.000000	2140915	2130907
19944_2#77	3	0	3	0	0	0.000000	0.000000	2139295	2139295
20087_2#2	5	0	5	0	0	0.000000	0.000000	2140302	2140302
20019_4#158	76	72	4	4	14599	18.000000	1.000000	2134846	2122883
20122_7#97	11	0	11	0	0	0.000000	0.000000	2136414	2136414
20087_2#105	98	92	6	2	28448	15.333333	0.333333	2123433	2102040
19944_1#80	4	0	4	0	0	0.000000	0.000000	2141348	2141348
19789_2#104	0	0	0	0	0	0.000000	0.000000	2142759	2142759
20122_5#182	6	0	6	0	0	0.000000	0.000000	2139111	2139111
19944_2#184	0	0	0	0	0	0.000000	0.000000	2141826	2141826
20019_4#112	9	4	5	1	10186	0.800000	0.200000	2135681	2125673
19789_1#2	0	0	0	0	239030	0.000000	0.000000	2079974	1850653
20122_1#132	159	144	15	2	7420	9.600000	0.133333	2133741	2133741
20019_4#162	3	0	3	0	2280	0.000000	0.000000	2138734	2136452
20087_1#133	0	0	0	0	4241	0.000000	0.000000	2135444	2131201
20019_4#27	8	0	8	0	299599	0.000000	0.000000	2069509	1778548
20087_1#173	0	0	0	0	3111	0.000000	0.000000	2133382	2130270
20122_7#79	16	6	10	1	3586	0.600000	0.100000	2140038	2137251
19944_1#116	0	0	0	0	833	0.000000	0.000000	2140491	2139657
20122_6#133	0	0	0	0	8064	0.000000	0.000000	2138878	2130992
19789_2#15	13	5	8	1	1011	0.625000	0.125000	2143537	2143034
19944_1#25	6	5	1	1	2218	5.000000	1.000000	2141875	2141875
20019_4#149	346	331	15	6	21771	22.066668	0.400000	2131531	2129260
19944_1#75	4	0	4	0	0	0.000000	0.000000	2143362	2143362
20087_2#155	10	8	2	1	858	4.000000	0.500000	2139603	2139603
20122_7#149	7	0	7	0	368	0.000000	0.000000	2138270	2138081
19789_2#116	0	0	0	0	7511	0.000000	0.000000	2132299	2124965
20122_5#184	14	7	7	1	8994	1.000000	0.142857	2138744	2129863
20122_7#98	75	70	5	1	6498	14.000000	0.200000	2138300	2138300
19944_3#96	0	0	0	0	238875	0.000000	0.000000	2085073	1855372
20019_4#152	2	0	2	0	836	0.000000	0.000000	2138858	2138021
19789_2#27	0	0	0	0	0	0.000000	0.000000	2144326	2144326
19944_1#144	3	0	3	0	134	0.000000	0.000000	2137016	2136881
19944_1#176	6	0	6	0	0	0.000000	0.000000	2142255	2142255
20087_1#16	4	0	4	0	238914	0.000000	0.000000	2083229	1853563
19944_3#65	0	0	0	0	3496	0.000000	0.000000	2137824	2134506
20019_4#161	161	156	5	4	15608	31.200001	0.800000	2127515	2127515
20019_4#113	0	0	0	0	10866	0.000000	0.000000	2130264	2119395
20122_1#52	46	32	14	1	2070	2.285714	0.071429	2136505	2136505
20019_4#172	0	0	0	0	7584	0.000000	0.000000	2138061	2130475
19944_1#132	0	0	0	0	0	0.000000	0.000000	2140138	2140138
19944_1#29	0	0	0	0	0	0.000000	0.000000	2142554	2142554
20122_7#109	9	0	9	0	0	0.000000	0.000000	2136082	2136082
20122_1#77	11	8	3	1	4242	2.666667	0.333333	2138975	2135268
20019_4#166	0	0	0	0	2288	0.000000	0.000000	2133884	2132051
20122_4#4	0	0	0	0	0	0.000000	0.000000	2139145	2139145
20087_1#9	23	5	18	1	884	0.277778	0.055556	2138060	2138060
20019_4#177	0	0	0	0	2390	0.000000	0.000000	2139465	2137074
20122_1#130	38	38	0	1	9200	0.000000	0.000000	2129158	2119964
20122_3#184	1	0	1	0	0	0.000000	0.000000	2139881	2139881
19944_3#112	14	6	8	1	477	0.750000	0.125000	2140519	2140519
20122_7#85	2	0	2	0	836	0.000000	0.000000	2138594	2137757
19789_2#35	0	0	0	0	8064	0.000000	0.000000	2142346	2134460
19944_1#106	0	0	0	0	2069	0.000000	0.000000	2142109	2140039
20087_2#177	8	0	8	0	1176	0.000000	0.000000	2140072	2138895
20122_1#158	6	0	6	0	8064	0.000000	0.000000	2138759	2130873
20122_1#167	0	0	0	0	0	0.000000	0.000000	2137660	2137660
20122_5#141	2	0	2	0	8064	0.000000	0.000000	2138738	2130852
19944_1#113	0	0	0	0	1234	0.000000	0.000000	2137103	2135868
20122_3#166	10	8	2	1	239167	4.000000	0.500000	2086111	1856213
19789_2#111	6	0	6	0	3261	0.000000	0.000000	2135815	2132732
20087_2#10	2	0	2	0	796	0.000000	0.000000	2140120	2139323
20087_2#137	3	0	3	0	0	0.000000	0.000000	2140092	2140092
19944_1#161	604	597	7	11	42185	85.285713	1.571429	2123711	2123458
20087_1#189	1	0	1	0	7404	0.000000	0.000000	2137512	2130166
19944_3#51	33	29	4	1	2196	7.250000	0.250000	2140398	2140101
20122_3#183	1	0	1	0	0	0.000000	0.000000	2138494	2138494
19944_2#58	1	0	1	0	10186	0.000000	0.000000	2141058	2131050
20087_1#118	2440	2409	31	32	464786	77.709679	1.032258	2026845	1698462
20122_7#74	223	213	10	5	16165	21.299999	0.500000	2133586	2133586
19944_1#11	32	28	4	1	1141	7.000000	0.250000	2141533	2141533
20122_5#171	44	37	7	1	5543	5.285714	0.142857	2137335	2134252
19944_1#27	5	0	5	0	0	0.000000	0.000000	2142157	2142157
19944_2#151	0	0	0	0	0	0.000000	0.000000	2140645	2140645
20087_2#123	29	12	17	1	6279	0.705882	0.058824	2131003	2126075
20122_5#140	2	0	2	0	8064	0.000000	0.000000	2134951	2127065
19789_2#24	58	46	12	1	2188	3.833333	0.083333	2139602	2139602
20122_7#42	95	86	9	1	5457	9.555555	0.111111	2139109	2137175
19944_1#120	0	0	0	0	238914	0.000000	0.000000	2084546	1854921
19944_1#99	22	17	5	1	1070	3.400000	0.200000	2140347	2140347
20122_7#107	10	5	5	1	5089	1.000000	0.200000	2137712	2137712
20122_1#94	0	0	0	0	0	0.000000	0.000000	2134833	2134833
19789_1#148	9	0	9	0	10186	0.000000	0.000000	2135552	2125544
20122_7#80	0	0	0	0	8929	0.000000	0.000000	2140146	2131394
20087_1#43	0	0	0	0	91	0.000000	0.000000	2141543	2141451
19944_3#37	9	6	3	1	30	2.000000	0.333333	2140873	2140873
19789_2#149	0	0	0	0	5349	0.000000	0.000000	2140783	2135611
19944_3#72	4	0	4	0	3496	0.000000	0.000000	2138234	2134916
20087_2#179	7	5	2	1	10784	2.500000	0.500000	2137131	2131583
20087_2#183	1	0	1	0	5739	0.000000	0.000000	2138409	2132861
19944_3#189	0	0	0	0	8064	0.000000	0.000000	2140407	2132521
19944_3#109	4	0	4	0	1929	0.000000	0.000000	2132176	2130426
20122_1#25	4	0	4	0	2094	0.000000	0.000000	2139374	2137279
20122_1#160	0	0	0	0	3801	0.000000	0.000000	2136206	2132583
19789_2#131	6	0	6	0	8879	0.000000	0.000000	2135968	2127087
20087_2#138	1	0	1	0	4856	0.000000	0.000000	2138549	2133692
19944_2#108	80	77	3	2	4859	25.666666	0.666667	2140582	2140582
19944_1#79	38	33	5	1	7627	6.600000	0.200000	2138200	2133272
19944_3#28	9	0	9	0	0	0.000000	0.000000	2140985	2140985
20019_4#164	0	0	0	0	2160	0.000000	0.000000	2134642	2132481
20087_1#120	0	0	0	0	0	0.000000	0.000000	2135957	2135957
20087_2#125	0	0	0	0	8400	0.000000	0.000000	2135354	2126951
20087_2#35	2	0	2	0	0	0.000000	0.000000	2142115	2142115
20122_1#22	14	0	14	0	0	0.000000	0.000000	2138719	2138719
20087_2#5	2	0	2	0	0	0.000000	0.000000	2141246	2141246
20122_1#85	2	0	2	0	3705	0.000000	0.000000	2136998	2133291
20087_1#97	112	104	8	2	6910	13.000000	0.250000	2134951	2134951
20087_1#94	120	113	7	2	9632	16.142857	0.285714	2135492	2135303
20122_1#89	5	0	5	0	3847	0.000000	0.000000	2134848	2130998
19944_3#85	7	0	7	0	3496	0.000000	0.000000	2134097	2130779
20122_1#178	4	0	4	0	17649	0.000000	0.000000	2139159	2121688
19944_1#163	68	62	6	1	3268	10.333333	0.166667	2137727	2137727
20122_6#121	1	0	1	0	0	0.000000	0.000000	2138638	2138638
20122_3#171	228	226	2	7	21884	113.000000	3.500000	2141555	2141555
20122_1#83	0	0	0	0	5739	0.000000	0.000000	2133487	2127939
19944_1#69	0	0	0	0	0	0.000000	0.000000	2142167	2142167
20087_1#135	9	5	4	1	4315	1.250000	0.250000	2138695	2138695
20087_2#34	5	0	5	0	11914	0.000000	0.000000	2137916	2125999
20122_1#18	0	0	0	0	1359	0.000000	0.000000	2140660	2139300
19944_2#26	0	0	0	0	10186	0.000000	0.000000	2140534	2130526
19789_2#140	5	0	5	0	3496	0.000000	0.000000	2140432	2137114
19789_2#58	2	0	2	0	5739	0.000000	0.000000	2143519	2137971
20122_7#179	1	0	1	0	6497	0.000000	0.000000	2139034	2132535
19789_2#123	0	0	0	0	17649	0.000000	0.000000	2136729	2119258
20122_3#105	0	0	0	0	1002	0.000000	0.000000	2139538	2138715
20087_1#179	5	5	0	1	5415	0.000000	0.000000	2138827	2134311
19789_1#183	0	0	0	0	501	0.000000	0.000000	2137172	2136669
19789_1#72	435	430	5	10	42190	86.000000	2.000000	2127126	2122198
19944_2#121	43	43	0	2	239729	0.000000	0.000000	2081090	1851769
19789_2#153	3	0	3	0	5107	0.000000	0.000000	2140625	2135697
20122_1#61	9	8	1	1	3447	8.000000	1.000000	2139800	2139800
19944_2#126	53	50	3	2	6337	16.666666	0.666667	2138286	2138286
19944_1#146	11	10	1	1	63	10.000000	1.000000	2138322	2138322
20087_2#6	10	5	5	1	163	1.000000	0.200000	2141307	2141307
19944_2#60	0	0	0	0	10186	0.000000	0.000000	2140874	2130866
19944_2#96	0	0	0	0	10186	0.000000	0.000000	2136973	2126965
19944_2#35	1	0	1	0	10186	0.000000	0.000000	2140832	2130824
19944_1#115	0	0	0	0	0	0.000000	0.000000	2141471	2141471
19944_2#37	0	0	0	0	10186	0.000000	0.000000	2140106	2130098
19789_2#72	12	0	12	0	0	0.000000	0.000000	2141802	2141802
19944_2#95	35	28	7	1	3720	4.000000	0.142857	2133006	2130469
20122_2#152	257	250	7	4	320098	35.714287	0.571429	2067781	1778402
19789_2#150	1	0	1	0	5107	0.000000	0.000000	2139065	2134137
20087_1#99	0	0	0	0	14146	0.000000	0.000000	2135858	2121889
20087_2#168	89	76	13	3	5974	5.846154	0.230769	2138000	2136594
19944_2#183	8	5	3	1	800	1.666667	0.333333	2142060	2142060
19944_2#68	120	119	1	3	20779	119.000000	3.000000	2141146	2133260
19944_3#17	0	0	0	0	3261	0.000000	0.000000	2140017	2136934
19944_3#147	0	0	0	0	0	0.000000	0.000000	2139708	2139708
20122_1#190	0	0	0	0	238914	0.000000	0.000000	2082518	1852613
19944_2#78	6	0	6	0	0	0.000000	0.000000	2139869	2139869
19944_2#117	3	0	3	0	2786	0.000000	0.000000	2135226	2132439
20122_1#170	0	0	0	0	5107	0.000000	0.000000	2139816	2134888
19944_3#48	0	0	0	0	3496	0.000000	0.000000	2137822	2134504
20122_3#185	2	0	2	0	0	0.000000	0.000000	2141354	2141354
19944_1#147	44	39	5	3	3508	7.800000	0.600000	2140332	2140332
20019_4#81	3	0	3	0	180	0.000000	0.000000	2140429	2140429
20122_6#16	2	0	2	0	368	0.000000	0.000000	2138421	2138232
19944_3#188	0	0	0	0	0	0.000000	0.000000	2139803	2139803
20122_7#157	18	15	3	1	2937	5.000000	0.333333	2139563	2139563
19944_1#20	1	0	1	0	0	0.000000	0.000000	2143989	2143989
19944_1#76	6	0	6	0	0	0.000000	0.000000	2141838	2141838
20019_4#183	39	29	10	1	238914	2.900000	0.100000	2083469	1853957
20122_1#162	0	0	0	0	3615	0.000000	0.000000	2135072	2131635
20122_3#133	9	5	4	1	238929	1.250000	0.250000	2087583	1857780
20122_1#11	10	8	2	1	3969	4.000000	0.500000	2135875	2135875
20122_1#146	8	7	1	1	76	7.000000	1.000000	2137649	2137649
19789_2#83	8	0	8	0	1893	0.000000	0.000000	2141860	2139966
20087_1#88	270	257	13	8	19110	19.769230	0.615385	2136182	2133107
19944_3#187	0	0	0	0	780	0.000000	0.000000	2140642	2139861
19944_3#4	0	0	0	0	0	0.000000	0.000000	2140360	2140360
19789_2#11	4	0	4	0	0	0.000000	0.000000	2145053	2145053
20122_5#136	71	62	9	2	3712	6.888889	0.222222	2137958	2137958
19944_1#87	120	99	21	2	9012	4.714286	0.095238	2139223	2136111
20122_1#134	10	5	5	1	909	1.000000	0.200000	2138461	2138461
19944_1#38	4	0	4	0	1893	0.000000	0.000000	2141499	2139605
20122_1#123	0	0	0	0	2045	0.000000	0.000000	2137507	2135461
19789_1#186	0	0	0	0	368	0.000000	0.000000	2138364	2138175
20087_1#127	6	0	6	0	0	0.000000	0.000000	2137827	2137827
19789_2#57	592	587	5	10	42154	117.400002	2.000000	2127128	2127128
20087_1#180	9	5	4	1	253	1.250000	0.250000	2141750	2141750
20122_7#115	3	0	3	0	501	0.000000	0.000000	2135747	2135244
19944_1#41	0	0	0	0	9025	0.000000	0.000000	2137292	2128266
20019_4#173	3	0	3	0	14471	0.000000	0.000000	2133559	2119268
20019_4#163	0	0	0	0	2280	0.000000	0.000000	2136750	2134468
20122_1#174	0	0	0	0	8879	0.000000	0.000000	2139721	2130840
19944_2#157	34	31	3	1	2382	10.333333	0.333333	2140656	2140656
19944_2#118	0	0	0	0	8064	0.000000	0.000000	2139343	2131457
19944_2#94	0	0	0	0	0	0.000000	0.000000	2143678	2143678
19944_2#174	0	0	0	0	0	0.000000	0.000000	2141935	2141935
20122_6#128	0	0	0	0	4405	0.000000	0.000000	2136141	2131733
19944_1#22	0	0	0	0	5107	0.000000	0.000000	2141475	2136547
20087_2#157	3	0	3	0	14501	0.000000	0.000000	2135523	2121019
20122_1#72	0	0	0	0	238914	0.000000	0.000000	2082607	1853471
19944_1#66	1	0	1	0	0	0.000000	0.000000	2142868	2142868
20122_4#13	0	0	0	0	0	0.000000	0.000000	2130110	2130110
19789_2#160	0	0	0	0	1929	0.000000	0.000000	2133919	2132169
20122_3#84	3	0	3	0	5107	0.000000	0.000000	2137726	2132798
20122_3#85	0	0	0	0	5107	0.000000	0.000000	2141569	2136641
20122_2#2	1	0	1	0	238914	0.000000	0.000000	2088895	1858775
19789_1#165	165	150	15	8	22461	10.000000	0.533333	2128840	2111851
19944_2#51	0	0	0	0	10186	0.000000	0.000000	2136880	2126872
20122_7#155	4	0	4	0	7605	0.000000	0.000000	2131840	2124232
20087_1#132	0	0	0	0	0	0.000000	0.000000	2138412	2138412
19789_2#129	1	0	1	0	0	0.000000	0.000000	2142066	2142066
20122_6#76	5	5	0	1	7942	0.000000	0.000000	2134093	2126728
20087_2#31	4	0	4	0	17649	0.000000	0.000000	2130972	2113501
20122_1#31	2	0	2	0	0	0.000000	0.000000	2139311	2139311
19789_2#124	0	0	0	0	11491	0.000000	0.000000	2136788	2125474
20122_1#36	3	0	3	0	0	0.000000	0.000000	2137579	2137579
19944_3#3	15	10	5	2	7505	2.000000	0.400000	2135097	2135097
20122_3#6	35	32	3	1	2086	10.666667	0.333333	2141726	2141726
20087_2#28	4	0	4	0	5783	0.000000	0.000000	2139155	2133562
19944_3#33	0	0	0	0	2696	0.000000	0.000000	2140053	2137356
19789_2#88	5	0	5	0	368	0.000000	0.000000	2142601	2142412
20019_4#8	0	0	0	0	5107	0.000000	0.000000	2139144	2134216
20019_4#154	4	0	4	0	0	0.000000	0.000000	2135998	2135998
20087_1#142	0	0	0	0	0	0.000000	0.000000	2128742	2128742
20122_1#165	7	0	7	0	296	0.000000	0.000000	2139307	2139010
20122_1#1	3	0	3	0	8929	0.000000	0.000000	2136564	2127812
19789_2#112	7	0	7	0	5107	0.000000	0.000000	2140879	2135951
19944_3#31	8	6	2	1	3261	3.000000	0.500000	2138234	2135151
19944_3#2	0	0	0	0	5107	0.000000	0.000000	2140793	2135865
19944_2#34	0	0	0	0	10186	0.000000	0.000000	2141445	2131437
20122_6#122	278	269	9	3	59821	29.888889	0.333333	2122789	2090870
20122_1#107	1	0	1	0	5739	0.000000	0.000000	2135216	2129668
19944_1#55	5	0	5	0	0	0.000000	0.000000	2139121	2139121
20122_3#173	0	0	0	0	0	0.000000	0.000000	2142277	2142277
19789_2#155	10	0	10	0	11119	0.000000	0.000000	2139148	2128206
20122_5#85	80	80	0	1	7477	0.000000	0.000000	2139097	2136196
20087_1#185	9	0	9	0	5107	0.000000	0.000000	2136226	2131298
19789_2#61	0	0	0	0	14036	0.000000	0.000000	2139215	2125368
19944_3#63	0	0	0	0	11914	0.000000	0.000000	2137729	2125812
20087_1#147	3	0	3	0	0	0.000000	0.000000	2137150	2137150
19789_2#141	0	0	0	0	5107	0.000000	0.000000	2140906	2135978
20122_1#32	0	0	0	0	0	0.000000	0.000000	2137420	2137420
20122_1#35	82	75	7	1	12398	10.714286	0.142857	2139255	2139255
20122_1#9	9	0	9	0	0	0.000000	0.000000	2143413	2143413
19944_1#126	38	36	2	1	8153	18.000000	0.500000	2142152	2142152
20122_1#10	0	0	0	0	0	0.000000	0.000000	2140955	2140955
20122_1#5	0	0	0	0	15085	0.000000	0.000000	2131773	2116865
20087_2#115	2	0	2	0	0	0.000000	0.000000	2138178	2138178
20019_4#184	5	0	5	0	0	0.000000	0.000000	2138899	2138899
20087_1#146	4	0	4	0	5107	0.000000	0.000000	2138838	2133910
19789_1#175	55	53	2	2	6151	26.500000	1.000000	2137186	2136683
19944_1#42	3	0	3	0	872	0.000000	0.000000	2142891	2142018
20122_1#169	0	0	0	0	11491	0.000000	0.000000	2134792	2123478
19789_2#130	0	0	0	0	2657	0.000000	0.000000	2141711	2139053
19944_1#34	0	0	0	0	128	0.000000	0.000000	2143584	2143455
19944_2#93	0	0	0	0	8064	0.000000	0.000000	2136162	2128276
20122_1#17	6	0	6	0	0	0.000000	0.000000	2141917	2141917
20087_1#101	114	106	8	1	19345	13.250000	0.125000	2132553	2124667
19789_1#170	15	12	3	1	14949	4.000000	0.333333	2134333	2120936
20087_2#165	9	0	9	0	0	0.000000	0.000000	2140087	2140087
20019_4#138	0	0	0	0	10866	0.000000	0.000000	2129534	2118665
19944_1#158	2	0	2	0	0	0.000000	0.000000	2141130	2141130
19944_1#8	4	0	4	0	0	0.000000	0.000000	2140843	2140843
20122_1#176	11	6	5	1	2066	1.200000	0.200000	2136699	2135468
19789_1#122	2	0	2	0	0	0.000000	0.000000	2140497	2140497
20087_2#148	0	0	0	0	4197	0.000000	0.000000	2138592	2134520
19789_2#40	7	0	7	0	0	0.000000	0.000000	2138400	2138400
20122_1#186	10	0	10	0	1190	0.000000	0.000000	2137985	2136973
19944_2#132	461	455	6	12	43993	75.833336	2.000000	2121109	2121109
20019_4#155	2	0	2	0	8064	0.000000	0.000000	2136968	2129082
20087_2#8	3	0	3	0	0	0.000000	0.000000	2140236	2140236
19944_3#29	3	0	3	0	0	0.000000	0.000000	2141020	2141020
19944_2#173	2	0	2	0	0	0.000000	0.000000	2141313	2141313
20087_1#148	0	0	0	0	5107	0.000000	0.000000	2139871	2134943
20087_2#108	8	0	8	0	0	0.000000	0.000000	2141770	2141770
20019_4#9	0	0	0	0	5107	0.000000	0.000000	2142022	2137094
20087_2#113	5	0	5	0	8064	0.000000	0.000000	2138554	2130668
19944_2#176	154	149	5	3	11058	29.799999	0.600000	2135754	2135368
20087_2#134	3	0	3	0	5107	0.000000	0.000000	2139688	2134760
19789_2#18	101	97	4	2	8566	24.250000	0.500000	2140465	2140465
20122_1#13	0	0	0	0	1929	0.000000	0.000000	2136793	2135043
19789_1#180	3	0	3	0	245042	0.000000	0.000000	2075547	1840182
20087_1#170	4	0	4	0	0	0.000000	0.000000	2140310	2140310
19944_2#139	1	0	1	0	0	0.000000	0.000000	2143801	2143801
19944_2#109	5	0	5	0	1929	0.000000	0.000000	2134690	2132940
19789_2#68	3	0	3	0	8724	0.000000	0.000000	2142707	2134160
19944_1#54	0	0	0	0	19030	0.000000	0.000000	2138731	2120327
19944_1#73	197	189	8	2	11571	23.625000	0.250000	2138302	2138302
19944_1#94	6	0	6	0	0	0.000000	0.000000	2141615	2141615
20087_2#159	7	0	7	0	0	0.000000	0.000000	2136146	2136146
19789_2#136	11	5	6	1	3496	0.833333	0.166667	2138244	2134926
19944_3#7	0	0	0	0	0	0.000000	0.000000	2140116	2140116
19944_3#108	12	0	12	0	8064	0.000000	0.000000	2139045	2131159
19944_1#7	38	29	9	2	8914	3.222222	0.222222	2140350	2133281
19789_2#158	0	0	0	0	368	0.000000	0.000000	2135174	2134985
20087_2#169	19	5	14	1	858	0.357143	0.071429	2139820	2139820
20122_2#42	9	0	9	0	0	0.000000	0.000000	2136903	2136903
19789_2#145	24	12	12	1	5794	1.000000	0.083333	2135622	2130694
20087_2#189	10	0	10	0	0	0.000000	0.000000	2140693	2140693
20087_1#155	2	0	2	0	0	0.000000	0.000000	2138551	2138551
20122_1#30	2	0	2	0	0	0.000000	0.000000	2132777	2132777
20122_1#129	0	0	0	0	874	0.000000	0.000000	2136762	2135887
19944_2#182	6	0	6	0	4025	0.000000	0.000000	2139550	2135524
19789_2#103	11	0	11	0	0	0.000000	0.000000	2141915	2141915
19944_2#185	9	0	9	0	664	0.000000	0.000000	2142845	2142180
20019_4#165	345	339	6	6	24479	56.500000	1.000000	2133123	2125537
19944_1#37	5	0	5	0	7533	0.000000	0.000000	2139618	2132083
20087_1#131	11	0	11	0	836	0.000000	0.000000	2138085	2137248
20087_1#111	442	431	11	9	50078	39.181820	0.818182	2128453	2119770
20122_1#126	2	0	2	0	0	0.000000	0.000000	2138101	2138101
19944_2#70	0	0	0	0	8860	0.000000	0.000000	2139767	2131084
20122_3#51	54	49	5	1	3293	9.800000	0.200000	2140673	2140673
20122_7#122	0	0	0	0	1893	0.000000	0.000000	2139562	2137668
19789_1#75	9	0	9	0	5107	0.000000	0.000000	2136988	2132060
19944_2#112	51	45	6	3	11242	7.500000	0.500000	2134409	2126523
20122_3#64	0	0	0	0	0	0.000000	0.000000	2138014	2138014
19944_2#98	8	0	8	0	8064	0.000000	0.000000	2137400	2129514
20019_4#168	9	0	9	0	8064	0.000000	0.000000	2137461	2129575
20087_2#149	7	0	7	0	4197	0.000000	0.000000	2136725	2132750
19944_1#171	4	0	4	0	0	0.000000	0.000000	2141424	2141424
20122_1#65	121	108	13	4	6344	8.307693	0.307692	2136056	2134706
19944_2#39	0	0	0	0	10186	0.000000	0.000000	2139751	2129743
20122_1#41	11	7	4	1	851	1.750000	0.250000	2139918	2139918
20122_7#114	0	0	0	0	1290	0.000000	0.000000	2140223	2138932
19944_1#170	161	149	12	6	10067	12.416667	0.500000	2137673	2135871
20087_2#4	0	0	0	0	4197	0.000000	0.000000	2135333	2131293
19789_2#66	47	46	1	1	8000	46.000000	1.000000	2138024	2132476
20087_2#110	23	10	13	2	4147	0.769231	0.153846	2137387	2133326
20087_2#118	6	0	6	0	0	0.000000	0.000000	2138576	2138576
20087_1#17	124	115	9	3	240592	12.777778	0.333333	2084194	1854765
20087_1#11	10	0	10	0	368	0.000000	0.000000	2139574	2139385
20087_2#171	6	0	6	0	0	0.000000	0.000000	2138397	2138397
20122_7#112	0	0	0	0	0	0.000000	0.000000	2141060	2141060
19789_2#32	11	5	6	1	1629	0.833333	0.166667	2142056	2142056
19944_2#116	129	124	5	2	11567	24.799999	0.400000	2136915	2134128
20087_2#182	102	98	4	2	17039	24.500000	0.500000	2133725	2128177
19944_1#168	0	0	0	0	6167	0.000000	0.000000	2139244	2133075
19789_2#146	3	0	3	0	5107	0.000000	0.000000	2140920	2135992
19944_3#53	0	0	0	0	17649	0.000000	0.000000	2134715	2117244
20019_4#3	14	0	14	0	5107	0.000000	0.000000	2142556	2137628
19944_1#111	0	0	0	0	385	0.000000	0.000000	2141879	2141493
20122_1#127	0	0	0	0	0	0.000000	0.000000	2125384	2125384
19789_2#173	230	210	20	7	251506	10.500000	0.350000	2077184	1847903
20087_2#101	24	5	19	1	10186	0.263158	0.052632	2135929	2125921
19944_2#13	0	0	0	0	10186	0.000000	0.000000	2141568	2131560
19944_2#143	16	0	16	0	0	0.000000	0.000000	2140189	2140189
20122_6#65	118	117	1	1	12057	117.000000	1.000000	2135852	2130304
20122_1#2	0	0	0	0	12441	0.000000	0.000000	2135281	2123017
19944_1#137	4	0	4	0	0	0.000000	0.000000	2141150	2141150
20019_4#15	4	0	4	0	5107	0.000000	0.000000	2140197	2135269
20087_2#26	0	0	0	0	5739	0.000000	0.000000	2138302	2132754
19789_1#171	0	0	0	0	0	0.000000	0.000000	2138022	2138022
19944_3#54	0	0	0	0	5107	0.000000	0.000000	2139587	2134659
19944_3#26	0	0	0	0	0	0.000000	0.000000	2141516	2141516
19944_3#70	0	0	0	0	368	0.000000	0.000000	2135830	2135641
19944_2#119	0	0	0	0	8064	0.000000	0.000000	2137199	2129313
19944_3#124	0	0	0	0	0	0.000000	0.000000	2140112	2140112
20087_2#36	0	0	0	0	7542	0.000000	0.000000	2138896	2131531
20087_2#27	2	0	2	0	0	0.000000	0.000000	2139809	2139809
19944_1#105	28	23	5	1	896	4.600000	0.200000	2139424	2139424
20019_4#170	0	0	0	0	0	0.000000	0.000000	2138855	2138855
20019_4#58	0	0	0	0	0	0.000000	0.000000	2141266	2141266
20087_1#153	111	104	7	3	12620	14.857142	0.428571	2133437	2128509
20122_1#80	0	0	0	0	14036	0.000000	0.000000	2134725	2120878
20087_2#13	5	0	5	0	0	0.000000	0.000000	2138170	2138170
19944_3#93	5	0	5	0	0	0.000000	0.000000	2139899	2139899
19789_2#105	1	0	1	0	0	0.000000	0.000000	2143316	2143316
19789_2#135	0	0	0	0	4345	0.000000	0.000000	2138848	2134681
20087_2#109	1	0	1	0	0	0.000000	0.000000	2140237	2140237
20087_2#73	11	6	5	1	10186	1.200000	0.200000	2136912	2126904
19789_1#106	3	0	3	0	368	0.000000	0.000000	2138288	2138099
20122_3#175	30	29	1	1	1842	29.000000	1.000000	2143031	2143031
19944_1#13	4	0	4	0	0	0.000000	0.000000	2141101	2141101
19944_3#113	25	18	7	1	3923	2.571429	0.142857	2138688	2138185
19944_2#152	78	74	4	1	5841	18.500000	0.250000	2138179	2137514
19944_1#130	51	43	8	1	4840	5.375000	0.125000	2141462	2141094
20087_1#150	0	0	0	0	22130	0.000000	0.000000	2137775	2115822
19944_1#136	0	0	0	0	10725	0.000000	0.000000	2138010	2127283
19944_3#80	12	7	5	1	6897	1.400000	0.200000	2138036	2133108
19789_2#45	69	66	3	2	4933	22.000000	0.666667	2141881	2138174
19944_1#162	4	0	4	0	0	0.000000	0.000000	2136698	2136698
19789_1#87	11	0	11	0	299599	0.000000	0.000000	2062975	1773632
20122_7#77	0	0	0	0	33502	0.000000	0.000000	2135979	2103248
19789_2#78	0	0	0	0	8811	0.000000	0.000000	2143882	2135249
20122_1#163	0	0	0	0	25639	0.000000	0.000000	2136705	2111242
20019_4#187	0	0	0	0	0	0.000000	0.000000	2138700	2138700
19944_2#155	14	0	14	0	0	0.000000	0.000000	2140454	2140454
20122_7#167	0	0	0	0	50364	0.000000	0.000000	2137125	2087605
19944_1#174	0	0	0	0	0	0.000000	0.000000	2141696	2141696
19789_2#8	0	0	0	0	0	0.000000	0.000000	2141365	2141365
20122_7#145	132	118	14	1	8699	8.428572	0.071429	2135401	2132318
19789_2#134	1	0	1	0	3496	0.000000	0.000000	2142211	2138893
20122_1#59	0	0	0	0	0	0.000000	0.000000	2140558	2140558
19944_1#58	4	0	4	0	851	0.000000	0.000000	2141834	2140982
20122_1#180	0	0	0	0	7542	0.000000	0.000000	2134267	2126902
20122_6#126	15	9	6	1	2069	1.500000	0.166667	2140098	2140098
19789_1#6	5	0	5	0	5107	0.000000	0.000000	2139789	2134861
20087_2#141	155	144	11	5	10807	13.090909	0.454545	2137188	2137188
20122_1#67	178	170	8	3	10648	21.250000	0.375000	2132927	2131219
19944_1#121	0	0	0	0	0	0.000000	0.000000	2140881	2140881
20122_7#147	15	0	15	0	0	0.000000	0.000000	2138623	2138623
19944_1#100	3	0	3	0	0	0.000000	0.000000	2138410	2138410
19944_3#116	3	0	3	0	10186	0.000000	0.000000	2138298	2128290
20122_1#114	0	0	0	0	0	0.000000	0.000000	2139428	2139428
20087_2#142	42	36	6	2	2035	6.000000	0.333333	2139137	2139137
20122_3#2	0	0	0	0	0	0.000000	0.000000	2142764	2142764
19789_1#169	13	13	0	1	15141	0.000000	0.000000	2134607	2120545
20019_4#96	5	0	5	0	0	0.000000	0.000000	2137162	2137162
20087_1#119	27	18	9	1	741	2.000000	0.111111	2139207	2139207
19789_2#50	54	53	1	1	7941	53.000000	1.000000	2141824	2138117
19944_3#58	33	24	9	1	17649	2.666667	0.111111	2138417	2120946
20122_7#187	0	0	0	0	10313	0.000000	0.000000	2136833	2127558
20087_2#172	2	0	2	0	4061	0.000000	0.000000	2138775	2134712
19789_2#51	35	34	1	1	8000	34.000000	1.000000	2141148	2133338
20122_7#185	112	111	1	4	7637	111.000000	4.000000	2134246	2134246
20122_1#137	0	0	0	0	0	0.000000	0.000000	2140615	2140615
20122_1#82	18	12	6	1	4583	2.000000	0.166667	2138882	2138048
20122_7#72	53	40	13	1	4698	3.076923	0.076923	2132301	2130551
20019_4#147	48	46	2	3	4779	23.000000	1.500000	2135453	2130886
19789_2#142	3	0	3	0	16041	0.000000	0.000000	2137091	2122106
20122_1#84	28	10	18	2	5452	0.555556	0.111111	2136256	2132046
20122_1#91	0	0	0	0	5739	0.000000	0.000000	2135963	2130415
19944_2#166	3	0	3	0	0	0.000000	0.000000	2140917	2140917
20122_3#83	4	0	4	0	0	0.000000	0.000000	2143676	2143676
20122_7#2	367	351	16	6	29907	21.937500	0.375000	2128847	2114215
19789_2#148	0	0	0	0	5107	0.000000	0.000000	2139300	2134372
20122_7#108	8	0	8	0	128	0.000000	0.000000	2139651	2139522
19789_2#67	37	29	8	1	1433	3.625000	0.125000	2142925	2142925
19944_2#178	8	0	8	0	836	0.000000	0.000000	2142709	2141872
19789_2#98	116	112	4	1	9200	28.000000	0.250000	2133586	2124392
19944_2#158	4	0	4	0	0	0.000000	0.000000	2138734	2138734
20122_2#5	8	5	3	1	182	1.666667	0.333333	2139665	2139665
19944_3#94	17	8	9	1	2324	0.888889	0.111111	2137064	2136875
19789_2#163	86	76	10	4	240565	7.600000	0.400000	2077312	1847884
19789_2#107	0	0	0	0	3261	0.000000	0.000000	2141215	2138132
19944_1#187	0	0	0	0	0	0.000000	0.000000	2141286	2141286
19944_3#11	7	6	1	1	251	6.000000	1.000000	2129280	2129280
20087_2#152	32	24	8	1	7746	3.000000	0.125000	2136539	2131611
19944_1#83	7	0	7	0	5107	0.000000	0.000000	2142524	2137596
20122_7#127	0	0	0	0	0	0.000000	0.000000	2136459	2136459
20087_1#128	0	0	0	0	21066	0.000000	0.000000	2132722	2111830
19944_1#141	6	5	1	1	10186	5.000000	1.000000	2138782	2128774
19789_2#159	0	0	0	0	368	0.000000	0.000000	2137696	2137507
20122_2#135	46	29	17	1	2725	1.705882	0.058824	2140070	2140070
20122_1#16	9	0	9	0	0	0.000000	0.000000	2137188	2137188
19944_1#63	0	0	0	0	0	0.000000	0.000000	2140497	2140497
20087_1#184	0	0	0	0	1700	0.000000	0.000000	2136496	2134794
19944_2#76	62	51	11	1	2971	4.636364	0.090909	2140305	2139391
19789_2#117	3	0	3	0	0	0.000000	0.000000	2142229	2142229
20087_2#66	1	0	1	0	0	0.000000	0.000000	2139400	2139400
20122_1#28	2	0	2	0	0	0.000000	0.000000	2139903	2139903
20087_2#126	3	0	3	0	5107	0.000000	0.000000	2133171	2128243
19789_2#6	3	0	3	0	0	0.000000	0.000000	2140705	2140705
20122_6#181	6	4	2	1	376	2.000000	0.500000	2142659	2142659
20087_1#57	0	0	0	0	10186	0.000000	0.000000	2139267	2129259
20087_1#103	373	357	16	6	35022	22.312500	0.375000	2129684	2115715
20122_1#179	5	0	5	0	0	0.000000	0.000000	2137807	2137807
19789_2#37	0	0	0	0	624	0.000000	0.000000	2143405	2142780
19789_1#182	5	0	5	0	17649	0.000000	0.000000	2134974	2117503
19789_2#139	13	8	5	1	3929	1.600000	0.200000	2139688	2136370
20087_2#167	5	0	5	0	751	0.000000	0.000000	2140278	2139526
20087_2#139	0	0	0	0	5107	0.000000	0.000000	2138901	2133973
20122_1#21	9	5	4	1	1075	1.250000	0.250000	2139765	2139765
19944_2#75	2	0	2	0	8064	0.000000	0.000000	2140957	2133071
20087_2#30	0	0	0	0	3615	0.000000	0.000000	2138452	2135015
20122_3#182	0	0	0	0	0	0.000000	0.000000	2140891	2140891
20122_1#29	96	79	17	5	6943	4.647059	0.294118	2121027	2120362
19789_1#162	5	0	5	0	10186	0.000000	0.000000	2132165	2122157
19944_1#40	4	0	4	0	0	0.000000	0.000000	2142458	2142458
19789_1#9	0	0	0	0	238914	0.000000	0.000000	2081920	1852352
20019_4#188	0	0	0	0	0	0.000000	0.000000	2138341	2138341
20122_1#44	11	0	11	0	1678	0.000000	0.000000	2139347	2137668
20087_1#156	0	0	0	0	0	0.000000	0.000000	2140453	2140453
19789_2#87	8	6	2	1	5269	3.000000	0.500000	2134205	2134205
20122_1#70	8	5	3	1	41	1.666667	0.333333	2136595	2136595
20122_6#159	4	0	4	0	3143	0.000000	0.000000	2139170	2136026
20019_4#94	4	0	4	0	238914	0.000000	0.000000	2082327	1852754
20019_4#115	0	0	0	0	8893	0.000000	0.000000	2137163	2128447
19944_1#143	79	71	8	2	4001	8.875000	0.250000	2138756	2138756
19789_2#39	3	0	3	0	5107	0.000000	0.000000	2141579	2136651
19789_2#114	12	0	12	0	0	0.000000	0.000000	2141300	2141300
20122_1#102	8	0	8	0	5739	0.000000	0.000000	2132623	2127075
19944_2#186	192	186	6	4	245260	31.000000	0.666667	2083831	1854397
20087_2#153	8	5	3	1	7218	1.666667	0.333333	2137392	2131042
19944_1#138	0	0	0	0	0	0.000000	0.000000	2141760	2141760
20087_2#122	0	0	0	0	0	0.000000	0.000000	2139638	2139638
19944_2#145	2	0	2	0	2094	0.000000	0.000000	2139176	2137081
20122_4#108	0	0	0	0	0	0.000000	0.000000	2137030	2137030
20122_7#130	0	0	0	0	0	0.000000	0.000000	2137951	2137951
19789_2#36	6	0	6	0	238914	0.000000	0.000000	2084346	1854823
19944_1#190	0	0	0	0	1686	0.000000	0.000000	2138969	2137282
19789_1#147	6	0	6	0	10186	0.000000	0.000000	2138032	2128024
20122_2#10	6	0	6	0	0	0.000000	0.000000	2140650	2140650
19944_3#57	2	0	2	0	11491	0.000000	0.000000	2137652	2126338
20087_2#120	189	182	7	3	11094	26.000000	0.428571	2136163	2136163
19789_2#7	58	51	7	1	3145	7.285714	0.142857	2138931	2138931
20122_7#117	87	81	6	3	7745	13.500000	0.500000	2133411	2133411
20087_2#7	8	0	8	0	0	0.000000	0.000000	2138485	2138485
19789_1#84	80	73	7	2	10994	10.428572	0.285714	2134404	2129476
19944_3#32	0	0	0	0	385	0.000000	0.000000	2140645	2140259
19944_3#66	0	0	0	0	3496	0.000000	0.000000	2139434	2136116
20122_5#145	27	19	8	2	1703	2.375000	0.250000	2136317	2136317
20087_2#180	11	0	11	0	0	0.000000	0.000000	2140413	2140413
20087_2#11	0	0	0	0	913	0.000000	0.000000	2141960	2141046
20122_7#86	26	13	13	1	890	1.000000	0.076923	2140786	2140786
20087_2#147	0	0	0	0	7066	0.000000	0.000000	2139135	2132066
20122_4#15	52	34	18	1	1551	1.888889	0.055556	2140797	2140797
19944_2#83	0	0	0	0	8064	0.000000	0.000000	2139727	2131841
20122_6#68	8	5	3	1	25931	1.666667	0.333333	2135518	2110055
20087_2#162	48	5	43	1	4313	0.116279	0.023256	2137771	2133561
19789_2#43	0	0	0	0	0	0.000000	0.000000	2143062	2143062
20019_4#174	1	0	1	0	8064	0.000000	0.000000	2138013	2130127
20122_5#33	0	0	0	0	1766	0.000000	0.000000	2134387	2132799
19944_3#14	63	52	11	1	6320	4.727273	0.090909	2137481	2134398
20122_6#74	4	0	4	0	8064	0.000000	0.000000	2136115	2128229
20122_1#57	1	0	1	0	6346	0.000000	0.000000	2136581	2130231
20122_5#36	0	0	0	0	1766	0.000000	0.000000	2134632	2133044
20122_3#4	0	0	0	0	0	0.000000	0.000000	2141673	2141673
19944_2#163	164	160	4	3	10370	40.000000	0.750000	2137972	2137972
19789_1#150	0	0	0	0	10186	0.000000	0.000000	2137635	2127627
20087_1#18	5	0	5	0	238914	0.000000	0.000000	2084558	1854896
20122_6#172	3	0	3	0	3143	0.000000	0.000000	2137909	2134765
19789_2#60	20	15	5	1	7628	3.000000	0.200000	2138558	2133010
19944_2#120	114	110	4	3	242588	27.500000	0.750000	2084829	1855724
20087_1#15	104	96	8	5	23409	12.000000	0.625000	2132906	2111559
19944_3#55	0	0	0	0	25639	0.000000	0.000000	2134415	2108952
20122_1#177	16	7	9	1	1282	0.777778	0.111111	2137915	2136903
19944_2#164	5	0	5	0	0	0.000000	0.000000	2139864	2139864
19944_2#90	0	0	0	0	3071	0.000000	0.000000	2140902	2137829
20122_2#64	13	10	3	1	888	3.333333	0.333333	2143389	2143389
19944_2#133	15	13	2	1	238914	6.500000	0.500000	2082719	1853032
20122_7#3	7	0	7	0	8064	0.000000	0.000000	2136902	2129016
19944_1#177	2	0	2	0	0	0.000000	0.000000	2141963	2141963
19944_1#118	7	0	7	0	0	0.000000	0.000000	2141939	2141939
20019_4#82	5	0	5	0	1002	0.000000	0.000000	2139665	2138842
19944_1#90	49	44	5	1	3232	8.800000	0.200000	2138907	2138907
19944_1#107	4	0	4	0	0	0.000000	0.000000	2140618	2140618
20087_2#9	3	0	3	0	3358	0.000000	0.000000	2140418	2137057
20087_2#150	0	0	0	0	1700	0.000000	0.000000	2141948	2140246
20122_1#47	0	0	0	0	0	0.000000	0.000000	2136739	2136739
19944_1#15	5	0	5	0	5107	0.000000	0.000000	2142123	2137195
20087_1#176	6	0	6	0	0	0.000000	0.000000	2138804	2138804
19944_1#3	5	0	5	0	0	0.000000	0.000000	2141355	2141355
20019_4#178	34	32	2	1	9401	16.000000	0.500000	2138308	2130422
19789_2#128	51	42	9	1	7928	4.666667	0.111111	2137054	2133736
20122_1#104	57	52	5	2	11449	10.400000	0.400000	2134557	2125559
20087_1#141	97	93	4	1	15956	23.250000	0.250000	2139330	2134402
20122_1#66	0	0	0	0	0	0.000000	0.000000	2138616	2138616
19944_2#154	0	0	0	0	2270	0.000000	0.000000	2139521	2137250
19789_2#22	8	0	8	0	0	0.000000	0.000000	2143192	2143192
20087_2#140	10	0	10	0	6051	0.000000	0.000000	2137751	2131878
19944_3#98	77	73	4	3	250281	18.250000	0.750000	2078151	1839979
20122_1#64	0	0	0	0	0	0.000000	0.000000	2137793	2137793
20122_7#105	0	0	0	0	0	0.000000	0.000000	2137995	2137995
19944_3#52	0	0	0	0	0	0.000000	0.000000	2141524	2141524
19944_2#162	0	0	0	0	0	0.000000	0.000000	2140668	2140668
20122_7#78	0	0	0	0	2786	0.000000	0.000000	2136658	2133871
20087_2#21	130	126	4	4	10724	31.500000	1.000000	2137964	2133754
20122_6#120	15	13	2	2	854	6.500000	1.000000	2137026	2137026
20019_4#146	45	38	7	1	2601	5.428571	0.142857	2137096	2137096
20122_7#123	10	4	6	1	292	0.666667	0.166667	2138467	2138265
19944_3#39	0	0	0	0	367	0.000000	0.000000	2137894	2137526
20122_7#151	174	151	23	3	9114	6.565217	0.130435	2135741	2135741
19944_1#155	9	0	9	0	5107	0.000000	0.000000	2140193	2135265
20122_7#159	0	0	0	0	7404	0.000000	0.000000	2134843	2127497
19789_2#161	0	0	0	0	13574	0.000000	0.000000	2138097	2124700
20122_1#96	3	0	3	0	13172	0.000000	0.000000	2133838	2121556
19789_2#118	0	0	0	0	0	0.000000	0.000000	2142359	2142359
20122_2#115	118	109	9	4	12835	12.111111	0.444444	2139214	2137144
20087_2#156	156	154	2	2	12907	77.000000	1.000000	2134959	2131252
20087_1#22	56	45	11	2	9229	4.090909	0.181818	2135424	2130496
19944_2#181	0	0	0	0	0	0.000000	0.000000	2142755	2142755
20019_4#151	0	0	0	0	0	0.000000	0.000000	2135779	2135779
20122_1#172	8	6	2	1	16041	3.000000	0.500000	2135960	2120993
19944_3#34	7	0	7	0	3261	0.000000	0.000000	2141531	2138448
20122_6#78	1	0	1	0	3496	0.000000	0.000000	2138135	2134817
20087_2#92	0	0	0	0	5107	0.000000	0.000000	2141653	2136725
19944_3#167	0	0	0	0	0	0.000000	0.000000	2138277	2138277
19944_2#99	0	0	0	0	9200	0.000000	0.000000	2139127	2129933
19944_1#114	9	4	5	1	1344	0.800000	0.200000	2141524	2140179
20019_4#57	0	0	0	0	0	0.000000	0.000000	2141410	2141410
19789_2#96	2	0	2	0	874	0.000000	0.000000	2140797	2139922
20122_5#170	51	46	5	1	20546	9.200000	0.200000	2134163	2116549
19944_3#56	0	0	0	0	1381	0.000000	0.000000	2139503	2138121
20122_7#106	6	0	6	0	19030	0.000000	0.000000	2135378	2117073
19944_3#6	0	0	0	0	0	0.000000	0.000000	2141331	2141331
20122_7#102	19	15	4	1	1417	3.750000	0.250000	2136649	2136396
19789_2#28	9	0	9	0	0	0.000000	0.000000	2144590	2144590
19944_1#157	0	0	0	0	5107	0.000000	0.000000	2139854	2134926
19789_2#19	68	64	4	1	5465	16.000000	0.250000	2139481	2138644
19944_1#151	0	0	0	0	8724	0.000000	0.000000	2139790	2131243
20122_7#104	1	0	1	0	385	0.000000	0.000000	2142703	2142317
19944_3#99	0	0	0	0	134	0.000000	0.000000	2136450	2136315
19944_1#125	0	0	0	0	0	0.000000	0.000000	2143350	2143350
20122_7#94	132	117	15	3	7013	7.800000	0.200000	2138711	2136817
19944_1#56	8	0	8	0	0	0.000000	0.000000	2140185	2140185
19944_2#107	39	27	12	1	10265	2.250000	0.083333	2136344	2128458
20122_5#157	22	6	16	1	865	0.375000	0.062500	2138937	2138937
19944_2#159	44	39	5	1	4945	7.800000	0.200000	2140185	2140185
20087_1#87	0	0	0	0	3072	0.000000	0.000000	2137991	2134916
19944_2#80	2	0	2	0	8064	0.000000	0.000000	2139664	2131778
20087_2#41	3	0	3	0	5107	0.000000	0.000000	2140588	2135660
20122_1#54	13	0	13	0	0	0.000000	0.000000	2130535	2130535
20122_1#3	4	0	4	0	0	0.000000	0.000000	2137651	2137651
20122_1#93	0	0	0	0	0	0.000000	0.000000	2137179	2137179
19944_3#61	0	0	0	0	3496	0.000000	0.000000	2139515	2136197
20122_6#182	0	0	0	0	240085	0.000000	0.000000	2082986	1852377
19944_3#117	0	0	0	0	10186	0.000000	0.000000	2138057	2128049
20087_1#126	0	0	0	0	238914	0.000000	0.000000	2082839	1854500
19944_1#89	2	0	2	0	0	0.000000	0.000000	2143562	2143562
19944_3#46	5	0	5	0	3496	0.000000	0.000000	2139203	2135885
19789_2#4	0	0	0	0	0	0.000000	0.000000	2141959	2141959
19944_1#74	0	0	0	0	0	0.000000	0.000000	2141000	2141000
20087_2#185	4	0	4	0	5739	0.000000	0.000000	2134645	2129097
20122_1#88	8	0	8	0	1929	0.000000	0.000000	2133603	2131853
19944_2#128	8	7	1	1	2287	7.000000	1.000000	2142057	2142057
20122_7#129	39	33	6	2	1835	5.500000	0.333333	2139583	2139583
19944_1#140	3	0	3	0	5107	0.000000	0.000000	2137328	2132400
19944_1#185	48	41	7	2	1938	5.857143	0.285714	2133509	2133509
19944_3#110	1	0	1	0	17649	0.000000	0.000000	2137304	2119833
19944_1#31	10	7	3	1	897	2.333333	0.333333	2141524	2141524
20122_7#126	8	0	8	0	0	0.000000	0.000000	2137728	2137728
19789_2#54	9	0	9	0	0	0.000000	0.000000	2141066	2141066
20122_1#98	5	0	5	0	5739	0.000000	0.000000	2135812	2130264
19789_2#99	51	40	11	1	11967	3.636364	0.090909	2140190	2140190
19789_2#162	13	0	13	0	134	0.000000	0.000000	2138799	2138664
19944_2#188	4	0	4	0	0	0.000000	0.000000	2142307	2142307
20019_4#141	0	0	0	0	10866	0.000000	0.000000	2129479	2118610
19789_2#14	10	0	10	0	0	0.000000	0.000000	2141959	2141959
19789_2#86	1	0	1	0	0	0.000000	0.000000	2144660	2144660
20122_1#12	4	0	4	0	201	0.000000	0.000000	2137516	2137314
19944_1#32	4	0	4	0	0	0.000000	0.000000	2139922	2139922
20019_4#189	0	0	0	0	0	0.000000	0.000000	2138077	2138077
19944_1#48	10	5	5	1	83	1.000000	0.200000	2140903	2140903
19944_1#50	2	0	2	0	0	0.000000	0.000000	2142823	2142823
20019_4#19	5	0	5	0	299599	0.000000	0.000000	2067517	1776910
20122_1#40	215	199	16	4	14786	12.437500	0.250000	2131254	2122872
19944_1#12	111	106	5	2	6978	21.200001	0.400000	2138257	2138257
19944_1#181	0	0	0	0	0	0.000000	0.000000	2141710	2141710
19944_2#153	33	30	3	2	6372	10.000000	0.666667	2140389	2134242
19944_3#190	0	0	0	0	3278	0.000000	0.000000	2138539	2135260
19944_3#15	8	0	8	0	3261	0.000000	0.000000	2135117	2132034
19789_2#106	12	5	7	1	4176	0.714286	0.142857	2137266	2134183
19944_2#190	7	6	1	1	27	6.000000	1.000000	2140137	2140137
19944_3#74	0	0	0	0	3496	0.000000	0.000000	2140281	2136963
20122_1#55	10	0	10	0	0	0.000000	0.000000	2135896	2135896
19944_2#148	4	0	4	0	0	0.000000	0.000000	2139863	2139863
20122_7#67	0	0	0	0	8058	0.000000	0.000000	2138740	2130680
19944_1#9	9	6	3	1	87	2.000000	0.333333	2141472	2141472
20122_1#155	0	0	0	0	5107	0.000000	0.000000	2137547	2132619
19944_3#138	11	0	11	0	10186	0.000000	0.000000	2133810	2123802
20122_1#90	41	36	5	2	1877	7.200000	0.400000	2136033	2135530
19944_1#101	0	0	0	0	5961	0.000000	0.000000	2142020	2136237
20122_5#144	7	0	7	0	8064	0.000000	0.000000	2134379	2126493
20087_2#117	0	0	0	0	21066	0.000000	0.000000	2134896	2114004
19789_2#70	0	0	0	0	5739	0.000000	0.000000	2139835	2134287
20122_1#26	3	0	3	0	0	0.000000	0.000000	2141628	2141628
19944_3#103	18	0	18	0	10186	0.000000	0.000000	2134058	2124050
20122_2#48	18	5	13	1	1734	0.384615	0.076923	2141383	2141383
19944_1#112	7	0	7	0	0	0.000000	0.000000	2139377	2139377
19944_2#23	1	0	1	0	10186	0.000000	0.000000	2139787	2129779
19944_3#186	6	0	6	0	780	0.000000	0.000000	2136941	2136160
19944_3#67	8	5	3	1	5134	1.666667	0.333333	2139784	2135617
19944_2#149	70	62	8	2	6287	7.750000	0.250000	2134502	2134502
20122_7#23	341	333	8	9	20531	41.625000	1.125000	2132783	2131053
19789_2#29	17	13	4	1	734	3.250000	0.250000	2144310	2144310
19944_1#39	136	130	6	5	9884	21.666666	0.833333	2139139	2137848
20122_3#143	145	83	62	2	267843	1.338710	0.032258	2076291	1815028
20087_2#102	0	0	0	0	0	0.000000	0.000000	2135947	2135947
20019_4#140	0	0	0	0	10866	0.000000	0.000000	2129010	2118141
20122_5#142	0	0	0	0	10363	0.000000	0.000000	2129154	2118968
20122_7#120	12	6	6	1	811	1.000000	0.166667	2140576	2140576
19944_1#131	8	6	2	1	371	3.000000	0.500000	2141278	2141278
20122_5#84	149	141	8	1	15198	17.625000	0.125000	2140628	2137727
19944_1#152	0	0	0	0	7267	0.000000	0.000000	2136053	2129183
20122_1#87	0	0	0	0	4208	0.000000	0.000000	2132749	2128539
19944_1#18	2	0	2	0	0	0.000000	0.000000	2143195	2143195
20087_1#159	0	0	0	0	15001	0.000000	0.000000	2135455	2122410
19944_3#141	0	0	0	0	0	0.000000	0.000000	2141244	2141244
19944_2#165	4	0	4	0	1929	0.000000	0.000000	2139305	2137555
19944_3#5	3	0	3	0	0	0.000000	0.000000	2138461	2138461
20122_1#103	0	0	0	0	8724	0.000000	0.000000	2139119	2130572
19789_2#151	7	0	7	0	5107	0.000000	0.000000	2140699	2135771
20122_7#144	3	0	3	0	0	0.000000	0.000000	2140142	2140142
20019_4#59	4	0	4	0	0	0.000000	0.000000	2139434	2139434
20019_4#106	0	0	0	0	10866	0.000000	0.000000	2129346	2118477
19944_3#1	0	0	0	0	0	0.000000	0.000000	2140988	2140988
19944_3#78	9	0	9	0	0	0.000000	0.000000	2138968	2138968
20087_1#151	0	0	0	0	5119	0.000000	0.000000	2139144	2134203
19944_2#84	78	76	2	2	11402	38.000000	1.000000	2140668	2132782
20122_5#138	346	330	16	9	33334	20.625000	0.562500	2130472	2119315
20122_1#109	4	0	4	0	5739	0.000000	0.000000	2135237	2129689
19944_1#92	4	0	4	0	0	0.000000	0.000000	2144755	2144755
20019_4#109	0	0	0	0	10866	0.000000	0.000000	2128859	2117990
20122_1#105	1	0	1	0	8000	0.000000	0.000000	2135076	2127266
20087_2#12	105	70	35	5	19564	2.000000	0.142857	2133696	2122969
20122_6#134	4	0	4	0	8064	0.000000	0.000000	2136333	2128447
19944_3#171	0	0	0	0	1196	0.000000	0.000000	2135450	2134432
19789_2#77	4	0	4	0	0	0.000000	0.000000	2142806	2142806
20122_1#187	12	8	4	1	3496	2.000000	0.250000	2135783	2132465
20122_7#125	0	0	0	0	1707	0.000000	0.000000	2140689	2138981
20122_7#83	0	0	0	0	0	0.000000	0.000000	2140769	2140769
19944_2#130	0	0	0	0	3459	0.000000	0.000000	2140166	2136706
20087_2#145	35	25	10	1	3463	2.500000	0.100000	2140394	2138195
19789_2#137	0	0	0	0	3615	0.000000	0.000000	2139958	2136521
19789_1#152	5	0	5	0	1929	0.000000	0.000000	2132739	2130989
20122_1#119	7	0	7	0	6167	0.000000	0.000000	2136451	2130282
19944_3#181	0	0	0	0	1196	0.000000	0.000000	2134763	2133745
19944_1#166	9	5	4	1	267	1.250000	0.250000	2141400	2141400
19944_2#92	62	50	12	2	19079	4.166667	0.166667	2140396	2121580
19789_1#176	6	0	6	0	2160	0.000000	0.000000	2136561	2134400
20122_1#136	0	0	0	0	2087	0.000000	0.000000	2137477	2135389
20122_1#34	3	0	3	0	0	0.000000	0.000000	2139796	2139796
20122_1#78	18	9	9	1	897	1.000000	0.111111	2138933	2138933
19789_1#161	18	0	18	0	11119	0.000000	0.000000	2134905	2123963
20122_6#79	157	140	17	5	14358	8.235294	0.294118	2136039	2131111
19944_3#68	62	58	4	1	4859	14.500000	0.250000	2137849	2137849
20122_4#37	5	0	5	0	0	0.000000	0.000000	2140522	2140522
20122_2#11	9	0	9	0	180	0.000000	0.000000	2140268	2140268
19944_1#93	1	0	1	0	0	0.000000	0.000000	2141040	2141040
20122_1#131	4	0	4	0	1366	0.000000	0.000000	2134919	2133552
19944_1#179	3	0	3	0	0	0.000000	0.000000	2139699	2139699
19944_1#124	88	81	7	2	4230	11.571428	0.285714	2142143	2142143
20019_4#119	0	0	0	0	10866	0.000000	0.000000	2127804	2116935
20122_7#95	28	19	9	1	776	2.111111	0.111111	2138477	2138477
20122_1#125	8	4	4	1	5492	1.000000	0.250000	2139524	2134596
20087_2#154	12	0	12	0	4405	0.000000	0.000000	2134150	2129742
19789_1#151	3	0	3	0	10186	0.000000	0.000000	2134787	2124779
19944_1#88	0	0	0	0	0	0.000000	0.000000	2140156	2140156
20122_3#106	0	0	0	0	5718	0.000000	0.000000	2137614	2132088
20087_2#19	100	93	7	2	12500	13.285714	0.285714	2139416	2126944
20122_1#68	0	0	0	0	0	0.000000	0.000000	2137122	2137122
20019_4#167	72	63	9	1	4590	7.000000	0.111111	2135095	2135095
19944_2#110	131	119	12	5	10355	9.916667	0.416667	2132596	2130846
19944_2#123	0	0	0	0	0	0.000000	0.000000	2142127	2142127
20122_7#160	1	0	1	0	913	0.000000	0.000000	2140548	2139634
19789_2#115	117	105	12	2	12097	8.750000	0.166667	2140466	2133132
20019_4#160	5	0	5	0	8064	0.000000	0.000000	2139314	2131428
20087_2#3	4	0	4	0	0	0.000000	0.000000	2141140	2141140
19944_2#85	1	0	1	0	8064	0.000000	0.000000	2142611	2134725
20122_6#115	252	243	9	5	13247	27.000000	0.555556	2135086	2135086
19944_2#72	3	0	3	0	8064	0.000000	0.000000	2136966	2129080
20122_1#111	4	0	4	0	5739	0.000000	0.000000	2138505	2132957
20122_1#161	0	0	0	0	9756	0.000000	0.000000	2134818	2125238
19944_1#96	10	0	10	0	0	0.000000	0.000000	2139518	2139518
19944_2#156	34	29	5	1	2106	5.800000	0.200000	2140752	2140366
20122_1#43	0	0	0	0	114	0.000000	0.000000	2139099	2138984
20122_1#122	0	0	0	0	20369	0.000000	0.000000	2134079	2113708
20122_1#120	9	0	9	0	0	0.000000	0.000000	2140919	2140919
19944_1#110	0	0	0	0	0	0.000000	0.000000	2141653	2141653
20087_1#89	24	15	9	1	801	1.666667	0.111111	2138775	2138775
19789_2#90	4	0	4	0	0	0.000000	0.000000	2142557	2142557
20122_3#86	0	0	0	0	5107	0.000000	0.000000	2142197	2137269
19944_3#19	16	0	16	0	0	0.000000	0.000000	2142492	2142492
20122_2#143	12	0	12	0	780	0.000000	0.000000	2140231	2139450
19944_1#52	3	0	3	0	0	0.000000	0.000000	2141144	2141144
20122_5#139	0	0	0	0	11628	0.000000	0.000000	2136057	2124604
19944_2#21	0	0	0	0	10186	0.000000	0.000000	2138355	2128347
19789_2#172	115	110	5	5	22942	22.000000	1.000000	2137527	2114693
20122_4#25	9	0	9	0	0	0.000000	0.000000	2127790	2127790
20122_6#139	0	0	0	0	21568	0.000000	0.000000	2125903	2104510
20087_2#188	5	0	5	0	0	0.000000	0.000000	2137253	2137253
19944_3#125	0	0	0	0	0	0.000000	0.000000	2139802	2139802
19789_2#97	53	44	9	2	3105	4.888889	0.222222	2138953	2138953
20122_3#88	0	0	0	0	5107	0.000000	0.000000	2140334	2135406
19789_2#3	43	36	7	1	7543	5.142857	0.142857	2136578	2136578
20087_1#121	0	0	0	0	6147	0.000000	0.000000	2137233	2131084
19789_2#69	37	36	1	1	8000	36.000000	1.000000	2138786	2133238
19944_3#22	5	0	5	0	0	0.000000	0.000000	2142733	2142733
19944_2#71	0	0	0	0	834	0.000000	0.000000	2140481	2139646
19944_1#117	6	0	6	0	368	0.000000	0.000000	2137436	2137247
19944_2#171	19	8	11	1	1790	0.727273	0.090909	2140784	2140784
19944_1#57	9	0	9	0	0	0.000000	0.000000	2143419	2143419
19944_1#36	140	138	2	2	16565	69.000000	1.000000	2139120	2138247
20019_4#171	30	24	6	1	34230	4.000000	0.166667	2131700	2098916
20019_4#145	353	338	15	7	18388	22.533333	0.466667	2131701	2131701
19944_1#78	4	0	4	0	0	0.000000	0.000000	2142191	2142191
20122_2#1	0	0	0	0	238914	0.000000	0.000000	2088731	1858769
19944_3#89	0	0	0	0	1230	0.000000	0.000000	2139493	2138262
20122_7#75	0	0	0	0	12138	0.000000	0.000000	2138013	2126050
19944_2#169	171	163	8	2	13152	20.375000	0.250000	2138143	2134683
19944_1#51	3	0	3	0	0	0.000000	0.000000	2141346	2141346
20122_1#166	1	0	1	0	5107	0.000000	0.000000	2141174	2136246
19944_1#65	4	0	4	0	0	0.000000	0.000000	2142996	2142996
20122_7#143	0	0	0	0	796	0.000000	0.000000	2140850	2140053
20122_6#108	3	0	3	0	8064	0.000000	0.000000	2136313	2128427
20122_7#168	196	190	6	3	60382	31.666666	0.500000	2129727	2080318
19944_2#122	99	96	3	5	14801	32.000000	1.666667	2138611	2124986
20122_1#173	51	46	5	3	8879	9.200000	0.600000	2133330	2124449
19944_1#167	0	0	0	0	0	0.000000	0.000000	2141697	2141697
19789_1#185	0	0	0	0	10186	0.000000	0.000000	2135410	2125402
20122_7#96	91	81	10	3	7578	8.100000	0.300000	2128399	2128399
19944_1#156	0	0	0	0	5107	0.000000	0.000000	2142636	2137708
19944_2#134	6	0	6	0	0	0.000000	0.000000	2137079	2137079
19789_2#25	0	0	0	0	4061	0.000000	0.000000	2143785	2139722
20087_1#49	0	0	0	0	10186	0.000000	0.000000	2138472	2128464
20087_1#100	20	14	6	2	8633	2.333333	0.333333	2136794	2128483
20087_2#166	106	96	10	3	8079	9.600000	0.300000	2136249	2135858
20087_1#136	110	102	8	4	8593	12.750000	0.500000	2135195	2130080
19789_2#47	40	39	1	1	4208	39.000000	1.000000	2142009	2137799
19789_2#100	12	0	12	0	0	0.000000	0.000000	2125499	2125499
20122_7#73	107	98	9	1	5528	10.888889	0.111111	2138317	2138317
20122_1#8	0	0	0	0	2367	0.000000	0.000000	2136576	2134270
19789_2#169	98	80	18	2	19705	4.444445	0.111111	2132451	2121509
19789_2#65	0	0	0	0	8000	0.000000	0.000000	2139915	2132105
20122_6#136	6	0	6	0	0	0.000000	0.000000	2139038	2139038
19944_1#61	4	0	4	0	0	0.000000	0.000000	2141016	2141016
19944_2#168	14	9	5	1	837	1.800000	0.200000	2140533	2140533
20122_1#97	394	392	2	7	38222	196.000000	3.500000	2124486	2109159
19789_1#160	1	0	1	0	238914	0.000000	0.000000	2083159	1853504
20087_1#44	128	121	7	4	13234	17.285715	0.571429	2135518	2129369
19944_2#167	58	56	2	3	6740	28.000000	1.500000	2134573	2132823
20122_1#147	6	0	6	0	0	0.000000	0.000000	2140244	2140244
20087_1#138	1	0	1	0	3261	0.000000	0.000000	2137540	2134457
20087_1#124	1	0	1	0	0	0.000000	0.000000	2139150	2139150
20019_4#186	0	0	0	0	0	0.000000	0.000000	2137081	2137081
19944_2#18	0	0	0	0	10186	0.000000	0.000000	2142110	2132102
20087_2#119	64	59	5	4	21207	11.800000	0.800000	2129553	2114645
19944_2#180	3	0	3	0	385	0.000000	0.000000	2141204	2140818
20122_1#150	7	0	7	0	0	0.000000	0.000000	2140912	2140912
19944_2#81	71	67	4	3	21547	16.750000	0.750000	2139062	2117690
19944_2#53	3	0	3	0	10186	0.000000	0.000000	2139824	2129816
19944_2#36	0	0	0	0	10186	0.000000	0.000000	2140568	2130560
19944_1#183	0	0	0	0	0	0.000000	0.000000	2141155	2141155
20087_1#162	8	0	8	0	5107	0.000000	0.000000	2135603	2130675
19789_1#74	4	0	4	0	5107	0.000000	0.000000	2138333	2133405
20087_2#124	0	0	0	0	0	0.000000	0.000000	2140303	2140303
19789_2#64	0	0	0	0	8000	0.000000	0.000000	2137845	2130035
19789_1#163	0	0	0	0	247595	0.000000	0.000000	2075320	1837402
20087_2#131	32	30	2	1	2046	15.000000	0.500000	2138492	2138492
20087_1#123	3	0	3	0	0	0.000000	0.000000	2139575	2139575
19944_1#98	7	0	7	0	0	0.000000	0.000000	2139613	2139613
19789_2#138	0	0	0	0	9756	0.000000	0.000000	2136824	2127244
20122_7#186	608	601	7	10	43388	85.857140	1.428571	2128154	2128154
19944_3#64	13	0	13	0	10186	0.000000	0.000000	2136378	2126370
20122_7#184	2	0	2	0	0	0.000000	0.000000	2139200	2139200
19944_3#84	0	0	0	0	16041	0.000000	0.000000	2135920	2120969
20087_1#109	14	6	8	1	38	0.750000	0.125000	2136039	2136039
20122_1#14	7	0	7	0	0	0.000000	0.000000	2139760	2139760
20122_6#105	1	0	1	0	0	0.000000	0.000000	2140176	2140176
19789_2#9	3	0	3	0	0	0.000000	0.000000	2143008	2143008
20122_1#4	106	101	5	2	21547	20.200001	0.400000	2133610	2112238
20122_1#142	0	0	0	0	836	0.000000	0.000000	2137723	2136886
19944_1#82	0	0	0	0	0	0.000000	0.000000	2141948	2141948
20087_1#158	4	0	4	0	0	0.000000	0.000000	2139090	2139090
19944_1#153	2	0	2	0	0	0.000000	0.000000	2140059	2140059
20087_1#157	0	0	0	0	0	0.000000	0.000000	2140499	2140499
20087_1#106	0	0	0	0	8064	0.000000	0.000000	2137405	2129519
19944_1#142	0	0	0	0	1176	0.000000	0.000000	2139949	2138772
20122_1#63	125	119	6	2	6379	19.833334	0.333333	2136486	2136486
19789_2#127	8	0	8	0	3801	0.000000	0.000000	2137398	2133775
19944_1#178	0	0	0	0	0	0.000000	0.000000	2142311	2142311
20087_2#163	0	0	0	0	4208	0.000000	0.000000	2140766	2136556
20122_7#93	6	0	6	0	0	0.000000	0.000000	2141066	2141066
20122_1#46	2	0	2	0	9025	0.000000	0.000000	2134181	2125155
20019_4#185	0	0	0	0	0	0.000000	0.000000	2139555	2139555
19944_1#23	114	106	8	2	14222	13.250000	0.250000	2138229	2133301
19944_3#45	2	0	2	0	5107	0.000000	0.000000	2140425	2135497
19944_3#76	0	0	0	0	3496	0.000000	0.000000	2140288	2136970
19789_2#147	5	0	5	0	5107	0.000000	0.000000	2142216	2137288
19789_2#1	0	0	0	0	14629	0.000000	0.000000	2136354	2121722
19944_2#141	75	65	10	2	4339	6.500000	0.200000	2142229	2140183
19944_3#21	8	0	8	0	0	0.000000	0.000000	2140673	2140673
19944_2#137	5	0	5	0	836	0.000000	0.000000	2141576	2140739
20122_1#175	13	8	5	1	1741	1.600000	0.200000	2137622	2137325
20122_5#179	45	35	10	1	7941	3.500000	0.100000	2137877	2134170
20087_2#52	43	22	21	3	10446	1.047619	0.142857	2132663	2127735
20087_2#59	175	169	6	4	14097	28.166666	0.666667	2139581	2139581
19789_1#168	8	0	8	0	13574	0.000000	0.000000	2135999	2122602
19944_1#145	0	0	0	0	0	0.000000	0.000000	2140641	2140641
19944_1#108	4	0	4	0	0	0.000000	0.000000	2134102	2134102
20122_1#116	2	0	2	0	0	0.000000	0.000000	2139340	2139340
20122_5#158	51	39	12	2	3382	3.250000	0.166667	2137359	2135609
19944_1#109	1	0	1	0	0	0.000000	0.000000	2139756	2139756
19789_2#73	3	0	3	0	0	0.000000	0.000000	2143189	2143189
19789_2#21	5	0	5	0	0	0.000000	0.000000	2144402	2144402
19944_1#84	9	0	9	0	0	0.000000	0.000000	2140740	2140740
19944_2#170	2	0	2	0	851	0.000000	0.000000	2141262	2140410
19944_2#138	0	0	0	0	836	0.000000	0.000000	2138970	2138133
20122_3#8	0	0	0	0	0	0.000000	0.000000	2139623	2139623
20087_1#129	50	43	7	3	19004	6.142857	0.428571	2136470	2117654
20122_1#7	3	0	3	0	0	0.000000	0.000000	2139134	2139134
20087_2#133	4	0	4	0	0	0.000000	0.000000	2138450	2138450
20122_1#110	7	4	3	1	632	1.333333	0.333333	2138858	2138233
20087_2#186	68	66	2	2	6801	33.000000	1.000000	2138549	2137712
20122_7#90	0	0	0	0	12	0.000000	0.000000	2139990	2139977
20122_1#121	22	5	17	1	821	0.294118	0.058824	2138782	2138782
20122_6#140	126	120	6	3	7486	20.000000	0.500000	2138811	2137429
19944_1#91	8	5	3	1	63	1.666667	0.333333	2141303	2141303
19944_2#82	0	0	0	0	8064	0.000000	0.000000	2141995	2134109
20122_7#99	0	0	0	0	0	0.000000	0.000000	2134431	2134431
19944_1#17	9	5	4	1	108	1.250000	0.250000	2142763	2142763
19944_2#135	0	0	0	0	0	0.000000	0.000000	2140344	2140344
20122_1#153	0	0	0	0	0	0.000000	0.000000	2137038	2137038
19789_2#122	11	6	5	1	3554	1.200000	0.200000	2139344	2136026
19789_2#91	3	0	3	0	1366	0.000000	0.000000	2143086	2141719
20087_1#164	0	0	0	0	18229	0.000000	0.000000	2138329	2120664
20122_6#71	0	0	0	0	8879	0.000000	0.000000	2134129	2125248
19944_3#77	0	0	0	0	1190	0.000000	0.000000	2136719	2135707
19944_2#146	34	28	6	1	1228	4.666667	0.166667	2139807	2139807
20087_2#20	48	45	3	1	3705	15.000000	0.333333	2142772	2139065
19789_2#89	2	0	2	0	368	0.000000	0.000000	2141020	2140831
19944_2#179	0	0	0	0	2198	0.000000	0.000000	2137882	2135683
20122_1#159	8	0	8	0	0	0.000000	0.000000	2141627	2141627
19789_2#101	0	0	0	0	0	0.000000	0.000000	2142594	2142594
20087_1#186	0	0	0	0	6346	0.000000	0.000000	2135620	2129270
20122_2#174	0	0	0	0	276109	0.000000	0.000000	2075743	1805398
19944_2#97	0	0	0	0	1929	0.000000	0.000000	2132970	2131220
19944_1#46	4	0	4	0	6305	0.000000	0.000000	2137728	2131425
20122_1#151	0	0	0	0	0	0.000000	0.000000	2138376	2138376
20019_4#179	2	0	2	0	8893	0.000000	0.000000	2137529	2128813
20087_2#184	95	92	3	3	15848	30.666666	1.000000	2135409	2127599
19944_1#19	111	98	13	4	8399	7.538462	0.307692	2136937	2136937
19789_2#94	0	0	0	0	1366	0.000000	0.000000	2141632	2140265
20122_4#50	17	9	8	1	2699	1.125000	0.125000	2138873	2138873
19944_1#60	1	0	1	0	0	0.000000	0.000000	2142232	2142232
19944_2#73	0	0	0	0	0	0.000000	0.000000	2141045	2141045
19944_3#133	0	0	0	0	10186	0.000000	0.000000	2139074	2129066
20122_3#174	0	0	0	0	0	0.000000	0.000000	2143054	2143054
20087_2#175	3	0	3	0	3847	0.000000	0.000000	2138784	2134934
19789_2#152	15	0	15	0	5107	0.000000	0.000000	2137247	2132319
20122_7#121	69	65	4	2	3450	16.250000	0.500000	2132683	2132683
19789_2#185	17	0	17	0	5107	0.000000	0.000000	2138250	2133322
19789_2#154	0	0	0	0	11474	0.000000	0.000000	2133623	2122325
20122_1#73	4	0	4	0	4208	0.000000	0.000000	2138697	2134487
20122_6#111	0	0	0	0	2715	0.000000	0.000000	2132405	2129868
19944_2#142	5	0	5	0	0	0.000000	0.000000	2138971	2138971
20122_7#119	5	0	5	0	0	0.000000	0.000000	2139630	2139630
19789_2#75	13	0	13	0	0	0.000000	0.000000	2142003	2142003
20122_2#156	6	0	6	0	299599	0.000000	0.000000	2072049	1780915
20122_6#130	5	0	5	0	8064	0.000000	0.000000	2137100	2129214
19944_2#129	290	277	13	8	19481	21.307692	0.615385	2129755	2121695
19944_1#21	4	0	4	0	0	0.000000	0.000000	2143323	2143323
19944_3#161	0	0	0	0	0	0.000000	0.000000	2138832	2138832
19944_2#114	0	0	0	0	2786	0.000000	0.000000	2140019	2137232
19789_2#108	0	0	0	0	3261	0.000000	0.000000	2140368	2137285
20122_1#185	0	0	0	0	8064	0.000000	0.000000	2133098	2125212
19944_1#44	0	0	0	0	15443	0.000000	0.000000	2135462	2120016
19944_1#175	50	46	4	3	6069	11.500000	0.750000	2140074	2140074
19944_1#45	0	0	0	0	31912	0.000000	0.000000	2129571	2097652
19944_3#20	0	0	0	0	368	0.000000	0.000000	2139227	2139038
20122_1#139	0	0	0	0	0	0.000000	0.000000	2137281	2137281
20087_2#17	0	0	0	0	0	0.000000	0.000000	2143029	2143029
19944_2#140	6	0	6	0	10186	0.000000	0.000000	2139580	2129572
19944_1#67	0	0	0	0	0	0.000000	0.000000	2141473	2141473
19944_3#75	0	0	0	0	0	0.000000	0.000000	2141183	2141183
20019_4#180	0	0	0	0	8064	0.000000	0.000000	2132010	2124124
19944_1#10	10	6	4	1	134	1.500000	0.250000	2141141	2141141
20122_6#96	2	0	2	0	5107	0.000000	0.000000	2140205	2135277
20122_7#141	0	0	0	0	10313	0.000000	0.000000	2136314	2127005
19944_2#127	288	279	9	4	24198	31.000000	0.444444	2117349	2117349
19944_2#106	480	467	13	12	32315	35.923077	0.923077	2126199	2122326
19944_3#41	7	6	1	1	897	6.000000	1.000000	2141427	2141427
20087_2#32	7	5	2	1	9238	2.500000	0.500000	2134134	2125253
20122_1#19	100	92	8	2	238914	11.500000	0.250000	2086158	1856399
20087_1#42	0	0	0	0	10186	0.000000	0.000000	2137752	2127744
19944_1#165	0	0	0	0	0	0.000000	0.000000	2140071	2140071
20122_2#3	5	0	5	0	0	0.000000	0.000000	2145622	2145622
19944_3#106	0	0	0	0	14237	0.000000	0.000000	2134625	2120563
20087_2#38	0	0	0	0	3496	0.000000	0.000000	2136352	2133034
20019_4#61	0	0	0	0	0	0.000000	0.000000	2138298	2138298
20122_7#110	2	0	2	0	0	0.000000	0.000000	2138832	2138832
19944_1#71	8	0	8	0	0	0.000000	0.000000	2140924	2140924
20087_1#181	0	0	0	0	252	0.000000	0.000000	2137086	2136833
20122_6#13	3	0	3	0	368	0.000000	0.000000	2139737	2139548
20019_4#169	156	150	6	1	12754	25.000000	0.166667	2137558	2137558
20122_5#143	85	78	7	1	15613	11.142858	0.142857	2132690	2122504
19789_2#31	105	99	6	3	7132	16.500000	0.500000	2133331	2133331
20087_1#177	0	0	0	0	0	0.000000	0.000000	2139762	2139762
19944_1#49	332	327	5	7	34713	65.400002	1.400000	2135324	2135324
20122_3#7	2	0	2	0	0	0.000000	0.000000	2141906	2141906
19944_3#101	34	30	4	2	6497	7.500000	0.500000	2129599	2127849
19944_3#86	4	0	4	0	5107	0.000000	0.000000	2139672	2134744
19944_1#102	4	0	4	0	0	0.000000	0.000000	2140168	2140168
20087_2#161	50	38	12	2	5816	3.166667	0.166667	2138371	2134161
20019_4#159	0	0	0	0	8064	0.000000	0.000000	2133850	2125964
20087_2#18	0	0	0	0	13804	0.000000	0.000000	2134715	2120908
19944_3#87	0	0	0	0	17649	0.000000	0.000000	2133916	2116445
20087_2#129	1	0	1	0	0	0.000000	0.000000	2139303	2139303
19789_1#158	8	0	8	0	238914	0.000000	0.000000	2082659	1853349
20122_1#79	1	0	1	0	3705	0.000000	0.000000	2135359	2131652
20122_1#60	13	0	13	0	0	0.000000	0.000000	2134827	2134827
19944_2#175	5	5	0	1	1223	0.000000	0.000000	2138292	2138292
20122_7#142	0	0	0	0	3358	0.000000	0.000000	2134628	2131267
20087_2#114	10	0	10	0	0	0.000000	0.000000	2136050	2136050
19944_1#134	73	64	9	2	12499	7.111111	0.222222	2139427	2126926
20122_1#135	4	0	4	0	3261	0.000000	0.000000	2133673	2130590
20122_7#113	8	5	3	1	210	1.666667	0.333333	2140915	2140915
19789_2#63	7	0	7	0	1441	0.000000	0.000000	2141772	2140330
19789_2#93	39	36	3	2	7092	12.000000	0.666667	2136709	2133626
20122_7#66	0	0	0	0	0	0.000000	0.000000	2141205	2141205
20122_1#99	169	167	2	2	23636	83.500000	1.000000	2132845	2118998
19944_3#49	0	0	0	0	1190	0.000000	0.000000	2139405	2138393
19944_1#47	6	6	0	1	2043	0.000000	0.000000	2138418	2137520
20019_4#156	14	0	14	0	0	0.000000	0.000000	2139749	2139749
20122_5#114	0	0	0	0	2900	0.000000	0.000000	2140556	2137655
20122_7#124	6	0	6	0	0	0.000000	0.000000	2139760	2139760
19944_1#16	5	0	5	0	0	0.000000	0.000000	2141520	2141520
20122_1#39	7	5	2	1	7575	2.500000	0.500000	2135810	2128282
20087_1#154	1	0	1	0	5107	0.000000	0.000000	2138588	2133660
19944_1#14	3	0	3	0	0	0.000000	0.000000	2143536	2143536
19789_1#73	105	95	10	1	12008	9.500000	0.100000	2136370	2131442
19944_3#35	0	0	0	0	3872	0.000000	0.000000	2138737	2134864
20087_2#16	0	0	0	0	2520	0.000000	0.000000	2137987	2135466
19944_1#128	0	0	0	0	0	0.000000	0.000000	2139689	2139689
19944_2#79	53	48	5	3	4995	9.600000	0.600000	2142225	2137658
19789_2#119	50	42	8	2	3310	5.250000	0.250000	2138110	2138110
19944_3#40	0	0	0	0	390	0.000000	0.000000	2136293	2135902
19944_1#189	6	0	6	0	0	0.000000	0.000000	2139536	2139536
19789_1#179	2	0	2	0	11119	0.000000	0.000000	2136818	2125876
19789_2#10	1	0	1	0	0	0.000000	0.000000	2143600	2143600
20122_3#172	0	0	0	0	0	0.000000	0.000000	2138976	2138976
19944_1#62	3	0	3	0	0	0.000000	0.000000	2141308	2141308
20122_1#118	2	0	2	0	0	0.000000	0.000000	2136777	2136777
20087_2#130	116	105	11	2	12293	9.545455	0.181818	2139133	2139133
20122_2#151	7	0	7	0	299599	0.000000	0.000000	2073328	1782381
19944_1#180	24	16	8	2	5113	2.000000	0.250000	2140346	2135231
19944_2#147	0	0	0	0	0	0.000000	0.000000	2142778	2142778
20122_6#183	2	0	2	0	240085	0.000000	0.000000	2083285	1852719
20087_2#132	6	0	6	0	22130	0.000000	0.000000	2138079	2116126
20087_1#24	17	0	17	0	0	0.000000	0.000000	2137421	2137421
20087_1#149	0	0	0	0	6497	0.000000	0.000000	2137615	2131116
20122_1#148	0	0	0	0	0	0.000000	0.000000	2141136	2141136
20122_7#4	0	0	0	0	4025	0.000000	0.000000	2140776	2136750
20087_2#14	11	0	11	0	0	0.000000	0.000000	2141569	2141569
19789_2#120	2	0	2	0	0	0.000000	0.000000	2141427	2141427
20087_2#181	82	76	6	2	9227	12.666667	0.333333	2135203	2127393
19944_2#136	0	0	0	0	836	0.000000	0.000000	2141375	2140538
20122_1#23	9	0	9	0	0	0.000000	0.000000	2133845	2133845
20122_1#51	4	0	4	0	0	0.000000	0.000000	2139193	2139193
20122_3#120	2	0	2	0	238914	0.000000	0.000000	2084471	1854928
19944_1#103	1	0	1	0	0	0.000000	0.000000	2138671	2138671
19789_2#79	4	0	4	0	0	0.000000	0.000000	2142048	2142048
20122_1#144	0	0	0	0	22026	0.000000	0.000000	2135848	2114462
19944_2#125	0	0	0	0	0	0.000000	0.000000	2142419	2142419
20122_6#137	7	0	7	0	0	0.000000	0.000000	2128373	2128373
19944_3#12	0	0	0	0	0	0.000000	0.000000	2141252	2141252
20122_4#5	337	334	3	6	21966	111.333336	2.000000	2119190	2119190
20087_2#164	8	7	1	1	253	7.000000	1.000000	2141183	2141183
19944_1#64	0	0	0	0	5107	0.000000	0.000000	2140706	2135778
20087_1#134	0	0	0	0	3261	0.000000	0.000000	2136584	2133501
20122_2#102	19	5	14	1	1351	0.357143	0.071429	2141737	2140502
19944_1#59	0	0	0	0	0	0.000000	0.000000	2142194	2142194
20122_7#136	0	0	0	0	10186	0.000000	0.000000	2137308	2127300
20122_6#114	102	95	7	2	21459	13.571428	0.285714	2135569	2118098
20122_1#56	25	21	4	1	1259	5.250000	0.250000	2137804	2137804
20087_2#160	118	102	16	3	16142	6.375000	0.187500	2131858	2126930
20087_2#158	2	0	2	0	13804	0.000000	0.000000	2137536	2123729
19944_2#102	1	0	1	0	0	0.000000	0.000000	2142793	2142793
20122_3#109	0	0	0	0	0	0.000000	0.000000	2128171	2128171
19944_2#91	0	0	0	0	0	0.000000	0.000000	2141352	2141352
19944_2#104	0	0	0	0	8064	0.000000	0.000000	2139934	2132048
20122_1#182	10	8	2	1	2657	4.000000	0.500000	2138873	2136215
19944_2#89	6	0	6	0	0	0.000000	0.000000	2143296	2143296
20122_1#154	4	0	4	0	2390	0.000000	0.000000	2139234	2136843
19944_1#154	10	7	3	1	913	2.333333	0.333333	2139614	2139614
19944_3#18	5	0	5	0	0	0.000000	0.000000	2142698	2142698
19944_2#10	0	0	0	0	10186	0.000000	0.000000	2140861	2130853
20087_2#144	4	0	4	0	0	0.000000	0.000000	2137848	2137848
19789_2#121	55	47	8	2	4243	5.875000	0.250000	2142031	2141842
20122_1#157	38	28	10	1	1401	2.800000	0.100000	2140017	2140017
20122_2#72	49	43	6	1	1849	7.166667	0.166667	2139343	2139343
19789_2#38	0	0	0	0	1423	0.000000	0.000000	2141793	2140368
20122_7#128	59	55	4	1	2953	13.750000	0.250000	2141893	2141893
20019_4#101	0	0	0	0	10866	0.000000	0.000000	2127558	2116689
19789_2#23	70	69	1	2	4736	69.000000	2.000000	2141839	2141839
19944_2#69	11	5	6	1	790	0.833333	0.166667	2143065	2143065
19944_3#82	0	0	0	0	5107	0.000000	0.000000	2140390	2135462
19789_1#141	0	0	0	0	180	0.000000	0.000000	2136912	2136912
19789_2#81	57	52	5	2	9399	10.400000	0.400000	2140639	2140639
20122_1#45	5	0	5	0	897	0.000000	0.000000	2138175	2137277
19944_2#86	35	32	3	2	3945	10.666667	0.666667	2133729	2131979
20122_1#171	2	0	2	0	3496	0.000000	0.000000	2137958	2134640
20122_1#95	0	0	0	0	5922	0.000000	0.000000	2137036	2131292
20122_3#189	0	0	0	0	238914	0.000000	0.000000	2087187	1857372
19944_1#149	0	0	0	0	0	0.000000	0.000000	2140875	2140875
19789_2#59	0	0	0	0	8000	0.000000	0.000000	2140419	2132609
20019_4#153	1	0	1	0	3278	0.000000	0.000000	2135961	2132682
20019_4#17	9	7	2	1	3449	3.500000	0.500000	2141539	2141539
19944_3#69	0	0	0	0	296	0.000000	0.000000	2141240	2140943
19944_1#97	70	67	3	2	9169	22.333334	0.666667	2139074	2139074
20087_2#116	15	10	5	1	4692	2.000000	0.200000	2140541	2136298
19944_2#101	3	0	3	0	8064	0.000000	0.000000	2138932	2131046
20087_2#37	3	0	3	0	3496	0.000000	0.000000	2138205	2134887
19789_2#20	150	146	4	5	12405	36.500000	1.250000	2136062	2136062
19944_1#122	0	0	0	0	0	0.000000	0.000000	2136217	2136217
20087_1#113	59	55	4	2	6643	13.750000	0.500000	2136795	2135065
20122_1#108	0	0	0	0	238914	0.000000	0.000000	2085915	1856188
19944_1#186	2	0	2	0	0	0.000000	0.000000	2132664	2132664
20122_1#76	0	0	0	0	14501	0.000000	0.000000	2132456	2117952
20122_1#20	0	0	0	0	4513	0.000000	0.000000	2135580	2131064
19789_2#49	0	0	0	0	3705	0.000000	0.000000	2142520	2138813
19944_3#24	0	0	0	0	0	0.000000	0.000000	2130528	2130528
20019_4#182	17	14	3	2	5564	4.666667	0.666667	2135724	2135724
20122_6#77	120	110	10	2	12525	11.000000	0.200000	2132261	2127333
20122_5#167	5	0	5	0	6346	0.000000	0.000000	2135940	2129590
19789_1#167	10	7	3	1	238914	2.333333	0.333333	2083299	1853865
19944_2#24	0	0	0	0	10186	0.000000	0.000000	2140084	2130076
20122_7#76	3	0	3	0	0	0.000000	0.000000	2140698	2140698
19944_1#1	3	0	3	0	0	0.000000	0.000000	2143421	2143421
19944_2#160	4	0	4	0	0	0.000000	0.000000	2140669	2140669
20122_5#181	128	119	9	4	11193	13.222222	0.444444	2133792	2128199
20087_1#152	3	0	3	0	17649	0.000000	0.000000	2132042	2114571
20087_2#100	9	5	4	1	10209	1.250000	0.250000	2137662	2129776
20122_6#75	2	0	2	0	3496	0.000000	0.000000	2138141	2134823
20122_5#180	0	0	0	0	5783	0.000000	0.000000	2136702	2131109
19789_2#62	0	0	0	0	5739	0.000000	0.000000	2140316	2134768
20122_1#140	0	0	0	0	0	0.000000	0.000000	2138913	2138913
20122_4#2	9	0	9	0	8064	0.000000	0.000000	2138325	2130439
20087_1#167	0	0	0	0	0	0.000000	0.000000	2134354	2134354
20122_7#1	110	95	15	3	6476	6.333333	0.200000	2134993	2133263
19944_1#33	7	0	7	0	0	0.000000	0.000000	2141927	2141927
20087_2#135	12	7	5	1	3286	1.400000	0.200000	2138374	2138374
19789_2#30	0	0	0	0	0	0.000000	0.000000	2143430	2143430
20087_2#24	6	0	6	0	1423	0.000000	0.000000	2138414	2136989
19944_3#162	1	0	1	0	0	0.000000	0.000000	2141137	2141137
20122_7#89	258	252	6	5	29780	42.000000	0.833333	2125409	2125409
20122_1#38	0	0	0	0	0	0.000000	0.000000	2138469	2138469
20122_5#183	7	0	7	0	3615	0.000000	0.000000	2136208	2132771
20122_6#138	2	0	2	0	0	0.000000	0.000000	2140492	2140492
20087_2#178	0	0	0	0	9188	0.000000	0.000000	2137900	2128902
19944_1#24	0	0	0	0	501	0.000000	0.000000	2141360	2140857
20122_6#135	19	7	12	1	7423	0.583333	0.083333	2134600	2129672
19944_2#4	45	43	2	2	17470	21.500000	1.000000	2133699	2119637
20019_4#50	6	0	6	0	1002	0.000000	0.000000	2136065	2135242
19944_1#53	1	0	1	0	0	0.000000	0.000000	2141729	2141729
internal_1384	2	0	2	0	0	0.000000	0.000000	2144192	2144192
internal_1383	1	0	1	0	0	0.000000	0.000000	2144448	2144448
internal_1382	2	0	2	0	0	0.000000	0.000000	2144938	2144938
internal_1381	1	0	1	0	0	0.000000	0.000000	2145648	2145648
internal_1380	2	0	2	0	0	0.000000	0.000000	2146088	2146088
internal_1392	3	0	3	0	0	0.000000	0.000000	2141793	2141793
internal_1395	3	0	3	0	0	0.000000	0.000000	2131904	2131904
internal_1394	2	0	2	0	0	0.000000	0.000000	2132241	2132241
internal_1393	7	0	7	0	0	0.000000	0.000000	2144199	2144199
internal_1391	1	0	1	0	0	0.000000	0.000000	2144540	2144540
internal_1390	1	0	1	0	0	0.000000	0.000000	2144977	2144977
internal_1389	0	0	0	0	0	0.000000	0.000000	2145057	2145057
internal_1396	4	0	4	0	0	0.000000	0.000000	2143066	2143066
internal_1388	0	0	0	0	0	0.000000	0.000000	2145608	2145608
internal_1387	1	0	1	0	0	0.000000	0.000000	2145780	2145780
internal_1403	11	5	6	1	1686	0.833333	0.166667	2143572	2143572
internal_1408	9	8	1	1	1707	8.000000	1.000000	2141328	2139620
internal_1409	228	217	11	6	22828	19.727272	0.545455	2141312	2139604
internal_1407	12	8	4	1	1707	2.000000	0.250000	2142570	2142570
internal_1406	0	0	0	0	0	0.000000	0.000000	2143035	2143035
internal_1405	0	0	0	0	0	0.000000	0.000000	2143585	2143585
internal_1404	0	0	0	0	0	0.000000	0.000000	2144987	2144987
internal_1402	0	0	0	0	0	0.000000	0.000000	2145461	2145461
internal_1401	0	0	0	0	0	0.000000	0.000000	2145700	2145700
internal_1400	2	0	2	0	0	0.000000	0.000000	2145749	2145749
internal_1410	3	0	3	0	0	0.000000	0.000000	2142422	2142422
internal_1399	0	0	0	0	0	0.000000	0.000000	2145900	2145900
internal_1398	1	0	1	0	0	0.000000	0.000000	2146017	2146017
internal_1411	3	0	3	0	0	0.000000	0.000000	2142930	2142930
internal_1397	1	0	1	0	0	0.000000	0.000000	2146062	2146062
internal_1386	1	0	1	0	0	0.000000	0.000000	2146663	2146663
internal_1416	9	4	5	1	390	0.800000	0.200000	2142570	2142193
internal_1415	5	5	0	1	376	0.000000	0.000000	2144014	2143646
internal_1417	5	0	5	0	367	0.000000	0.000000	2144594	2144226
internal_1414	7	6	1	1	367	6.000000	1.000000	2145369	2145369
internal_1413	1	0	1	0	0	0.000000	0.000000	2145462	2145462
internal_1412	3	0	3	0	0	0.000000	0.000000	2145902	2145902
internal_1385	1	0	1	0	0	0.000000	0.000000	2147227	2147227
internal_1379	3	0	3	0	0	0.000000	0.000000	2147567	2147567
internal_1378	3	0	3	0	0	0.000000	0.000000	2147575	2147575
internal_1377	0	0	0	0	0	0.000000	0.000000	2147575	2147575
internal_1376	0	0	0	0	0	0.000000	0.000000	2147575	2147575
internal_1375	0	0	0	0	0	0.000000	0.000000	2147575	2147575
internal_1374	0	0	0	0	0	0.000000	0.000000	2147619	2147619
internal_1418	49	36	13	1	2520	2.769231	0.076923	2139733	2139733
internal_1373	3	0	3	0	0	0.000000	0.000000	2147624	2147624
internal_1421	13	8	5	1	1230	1.600000	0.200000	2140192	2140192
internal_1422	3	0	3	0	0	0.000000	0.000000	2142557	2142557
internal_1420	1	0	1	0	0	0.000000	0.000000	2143150	2143150
internal_1425	5	0	5	0	0	0.000000	0.000000	2144063	2144063
internal_1424	2	0	2	0	0	0.000000	0.000000	2145315	2145315
internal_1431	1	0	1	0	0	0.000000	0.000000	2141175	2141175
internal_1438	0	0	0	0	0	0.000000	0.000000	2140605	2140605
internal_1437	0	0	0	0	0	0.000000	0.000000	2142467	2142467
internal_1436	0	0	0	0	0	0.000000	0.000000	2142602	2142602
internal_1435	0	0	0	0	0	0.000000	0.000000	2142686	2142686
internal_1434	2	0	2	0	0	0.000000	0.000000	2142871	2142871
internal_1441	135	132	3	2	6497	44.000000	0.666667	2139934	2139934
internal_1440	2	0	2	0	0	0.000000	0.000000	2142508	2142508
internal_1443	99	98	1	3	13804	98.000000	3.000000	2138335	2138335
internal_1445	0	0	0	0	0	0.000000	0.000000	2140701	2140701
internal_1444	1	0	1	0	0	0.000000	0.000000	2142116	2142116
internal_1442	1	0	1	0	0	0.000000	0.000000	2143375	2143375
internal_1439	2	0	2	0	0	0.000000	0.000000	2143927	2143927
internal_1433	0	0	0	0	0	0.000000	0.000000	2144468	2144468
internal_1432	1	0	1	0	0	0.000000	0.000000	2144682	2144682
internal_1430	0	0	0	0	0	0.000000	0.000000	2144732	2144732
internal_1429	11	0	11	0	0	0.000000	0.000000	2144736	2144736
internal_1428	3	0	3	0	0	0.000000	0.000000	2144761	2144761
internal_1427	1	0	1	0	0	0.000000	0.000000	2144781	2144781
internal_1426	1	0	1	0	0	0.000000	0.000000	2144838	2144838
internal_1423	1	0	1	0	0	0.000000	0.000000	2146268	2146268
internal_1419	0	0	0	0	0	0.000000	0.000000	2146355	2146355
internal_1372	1	0	1	0	0	0.000000	0.000000	2147980	2147980
internal_1448	3	0	3	0	0	0.000000	0.000000	2140473	2140473
internal_1450	11	0	11	0	0	0.000000	0.000000	2142374	2142374
internal_1451	9	0	9	0	0	0.000000	0.000000	2142525	2142525
internal_1449	1	0	1	0	0	0.000000	0.000000	2143857	2143857
internal_1447	3	0	3	0	0	0.000000	0.000000	2144032	2144032
internal_1454	21	16	5	2	1406	3.200000	0.400000	2144292	2144292
internal_1453	7	0	7	0	0	0.000000	0.000000	2144421	2144421
internal_1460	4	0	4	0	0	0.000000	0.000000	2142307	2142307
internal_1462	188	185	3	5	11914	61.666668	1.666667	2139343	2139343
internal_1464	9	7	2	1	2657	3.500000	0.500000	2142422	2142422
internal_1469	2	0	2	0	296	0.000000	0.000000	2142465	2142168
internal_1468	0	0	0	0	296	0.000000	0.000000	2143543	2143246
internal_1467	0	0	0	0	296	0.000000	0.000000	2143816	2143519
internal_1466	1	0	1	0	296	0.000000	0.000000	2143926	2143629
internal_1465	5	5	0	1	296	0.000000	0.000000	2144393	2144393
internal_1463	2	0	2	0	0	0.000000	0.000000	2144916	2144916
internal_1461	2	0	2	0	0	0.000000	0.000000	2145092	2145092
internal_1459	1	0	1	0	0	0.000000	0.000000	2145157	2145157
internal_1458	2	0	2	0	0	0.000000	0.000000	2145348	2145348
internal_1470	83	71	12	2	5113	5.916667	0.166667	2141950	2141950
internal_1457	1	0	1	0	0	0.000000	0.000000	2145456	2145456
internal_1478	5	5	0	1	2280	0.000000	0.000000	2139601	2137440
internal_1477	8	0	8	0	2160	0.000000	0.000000	2139853	2137692
internal_1476	24	10	14	1	2160	0.714286	0.071429	2140392	2139640
internal_1475	15	5	10	1	751	0.500000	0.100000	2142192	2142192
internal_1474	1	0	1	0	0	0.000000	0.000000	2142361	2142361
internal_1473	2	0	2	0	0	0.000000	0.000000	2143857	2143857
internal_1479	13	6	7	1	4060	0.857143	0.142857	2141038	2141038
internal_1472	0	0	0	0	0	0.000000	0.000000	2143988	2143988
internal_1471	2	0	2	0	0	0.000000	0.000000	2144012	2144012
internal_1456	3	0	3	0	0	0.000000	0.000000	2145776	2145776
internal_1482	1	0	1	0	0	0.000000	0.000000	2141814	2141814
internal_1481	2	0	2	0	0	0.000000	0.000000	2143022	2143022
internal_1480	4	0	4	0	0	0.000000	0.000000	2143484	2143484
internal_1455	1	0	1	0	0	0.000000	0.000000	2145912	2145912
internal_1452	1	0	1	0	0	0.000000	0.000000	2146402	2146402
internal_1446	3	0	3	0	0	0.000000	0.000000	2146542	2146542
internal_1371	0	0	0	0	0	0.000000	0.000000	2148150	2148150
internal_1484	118	108	10	2	6167	10.800000	0.200000	2140145	2140145
internal_1486	1	0	1	0	0	0.000000	0.000000	2138465	2138465
internal_1485	0	0	0	0	0	0.000000	0.000000	2138892	2138892
internal_1483	8	0	8	0	0	0.000000	0.000000	2142435	2142435
internal_1370	0	0	0	0	0	0.000000	0.000000	2148164	2148164
internal_1487	7	0	7	0	0	0.000000	0.000000	2145323	2145323
internal_1369	0	0	0	0	0	0.000000	0.000000	2148484	2148484
internal_1489	2	0	2	0	0	0.000000	0.000000	2143297	2143297
internal_1488	5	0	5	0	0	0.000000	0.000000	2143675	2143675
internal_1368	0	0	0	0	0	0.000000	0.000000	2148491	2148491
internal_1367	3	0	3	0	0	0.000000	0.000000	2148491	2148491
internal_1493	2	0	2	0	0	0.000000	0.000000	2142900	2142900
internal_1492	1	0	1	0	0	0.000000	0.000000	2143979	2143979
internal_1495	23	21	2	1	1381	10.500000	0.500000	2141929	2141929
internal_1498	4	0	4	0	0	0.000000	0.000000	2138802	2138802
internal_1497	10	0	10	0	0	0.000000	0.000000	2142609	2142609
internal_1503	2	0	2	0	8879	0.000000	0.000000	2137743	2128862
internal_1502	48	43	5	1	8879	8.600000	0.200000	2138093	2132933
internal_1506	79	71	8	3	8879	8.875000	0.375000	2141044	2132163
internal_1505	76	70	6	4	8879	11.666667	0.666667	2142319	2137159
internal_1504	6	0	6	0	5159	0.000000	0.000000	2143029	2137869
internal_1501	88	77	11	3	5159	7.000000	0.272727	2143818	2143818
internal_1500	9	0	9	0	0	0.000000	0.000000	2143903	2143903
internal_1499	1	0	1	0	0	0.000000	0.000000	2144074	2144074
internal_1496	0	0	0	0	0	0.000000	0.000000	2144573	2144573
internal_1494	1	0	1	0	0	0.000000	0.000000	2144660	2144660
internal_1491	0	0	0	0	0	0.000000	0.000000	2145372	2145372
internal_1511	0	0	0	0	3847	0.000000	0.000000	2143272	2139422
internal_1510	71	66	5	3	3847	13.200000	0.600000	2143552	2143552
internal_1515	11	0	11	0	0	0.000000	0.000000	2143732	2143732
internal_1514	4	0	4	0	0	0.000000	0.000000	2144229	2144229
internal_1513	1	0	1	0	0	0.000000	0.000000	2144330	2144330
internal_1512	1	0	1	0	0	0.000000	0.000000	2146048	2146048
internal_1509	0	0	0	0	0	0.000000	0.000000	2146943	2146943
internal_1508	0	0	0	0	0	0.000000	0.000000	2146992	2146992
internal_1507	3	0	3	0	0	0.000000	0.000000	2147053	2147053
internal_1490	1	0	1	0	0	0.000000	0.000000	2147322	2147322
internal_1366	4	0	4	0	0	0.000000	0.000000	2148823	2148823
internal_1520	2	0	2	0	0	0.000000	0.000000	2142300	2142300
internal_1519	1	0	1	0	0	0.000000	0.000000	2142595	2142595
internal_1521	1	0	1	0	0	0.000000	0.000000	2141933	2141933
internal_1518	3	0	3	0	0	0.000000	0.000000	2143662	2143662
internal_1517	2	0	2	0	0	0.000000	0.000000	2143827	2143827
internal_1532	8	0	8	0	0	0.000000	0.000000	2141293	2141293
internal_1537	7	0	7	0	134	0.000000	0.000000	2141503	2141368
internal_1536	1	0	1	0	134	0.000000	0.000000	2141977	2141842
internal_1543	4	0	4	0	501	0.000000	0.000000	2144263	2143760
internal_1542	0	0	0	0	501	0.000000	0.000000	2144444	2143941
internal_1541	0	0	0	0	501	0.000000	0.000000	2144607	2144104
internal_1544	5	0	5	0	501	0.000000	0.000000	2141932	2141429
internal_1540	0	0	0	0	501	0.000000	0.000000	2144997	2144494
internal_1539	0	0	0	0	501	0.000000	0.000000	2145153	2144650
internal_1538	6	6	0	1	501	0.000000	0.000000	2145444	2145309
internal_1535	15	5	10	1	134	0.500000	0.100000	2145613	2145613
internal_1550	87	82	5	2	5874	16.400000	0.400000	2136845	2136008
internal_1554	2	0	2	0	836	0.000000	0.000000	2142011	2141174
internal_1553	0	0	0	0	836	0.000000	0.000000	2142934	2142097
internal_1552	0	0	0	0	836	0.000000	0.000000	2143025	2142188
internal_1551	0	0	0	0	836	0.000000	0.000000	2143140	2142303
internal_1549	0	0	0	0	836	0.000000	0.000000	2143238	2142401
internal_1548	0	0	0	0	836	0.000000	0.000000	2143283	2142446
internal_1547	5	5	0	1	836	0.000000	0.000000	2143473	2143473
internal_1546	3	0	3	0	0	0.000000	0.000000	2143476	2143476
internal_1555	2	0	2	0	0	0.000000	0.000000	2141294	2141294
internal_1545	2	0	2	0	0	0.000000	0.000000	2143635	2143635
internal_1534	7	0	7	0	0	0.000000	0.000000	2146468	2146468
internal_1533	1	0	1	0	0	0.000000	0.000000	2146646	2146646
internal_1531	1	0	1	0	0	0.000000	0.000000	2146676	2146676
internal_1530	0	0	0	0	0	0.000000	0.000000	2146677	2146677
internal_1529	0	0	0	0	0	0.000000	0.000000	2146677	2146677
internal_1528	1	0	1	0	0	0.000000	0.000000	2146678	2146678
internal_1527	0	0	0	0	0	0.000000	0.000000	2146695	2146695
internal_1526	0	0	0	0	0	0.000000	0.000000	2146874	2146874
internal_1525	0	0	0	0	0	0.000000	0.000000	2146921	2146921
internal_1524	0	0	0	0	0	0.000000	0.000000	2146995	2146995
internal_1523	0	0	0	0	0	0.000000	0.000000	2147001	2147001
internal_1568	6	0	6	0	2094	0.000000	0.000000	2141209	2139114
internal_1567	0	0	0	0	2094	0.000000	0.000000	2141627	2139532
internal_1566	9	5	4	1	2094	1.250000	0.250000	2142054	2141156
internal_1565	14	9	5	1	897	1.800000	0.200000	2142343	2141445
internal_1564	8	8	0	1	897	0.000000	0.000000	2142537	2141664
internal_1563	5	5	0	1	872	0.000000	0.000000	2145120	2145120
internal_1562	13	0	13	0	0	0.000000	0.000000	2145164	2145164
internal_1561	5	0	5	0	0	0.000000	0.000000	2147166	2147166
internal_1560	3	0	3	0	0	0.000000	0.000000	2147167	2147167
internal_1573	5	0	5	0	0	0.000000	0.000000	2142593	2142593
internal_1576	1	0	1	0	0	0.000000	0.000000	2142563	2142563
internal_1581	7	0	7	0	1176	0.000000	0.000000	2141238	2140061
internal_1582	8	6	2	1	1234	3.000000	0.500000	2143043	2141866
internal_1580	6	6	0	1	1176	0.000000	0.000000	2143745	2143745
internal_1579	2	0	2	0	0	0.000000	0.000000	2143905	2143905
internal_1583	10	8	2	1	833	4.000000	0.500000	2142029	2142029
internal_1578	1	0	1	0	0	0.000000	0.000000	2144258	2144258
internal_1577	1	0	1	0	0	0.000000	0.000000	2144280	2144280
internal_1575	5	0	5	0	0	0.000000	0.000000	2144729	2144729
internal_1586	0	0	0	0	0	0.000000	0.000000	2143649	2143649
internal_1585	2	0	2	0	0	0.000000	0.000000	2144210	2144210
internal_1589	1	0	1	0	0	0.000000	0.000000	2144175	2144175
internal_1588	0	0	0	0	0	0.000000	0.000000	2145139	2145139
internal_1587	0	0	0	0	0	0.000000	0.000000	2145389	2145389
internal_1584	2	0	2	0	0	0.000000	0.000000	2145824	2145824
internal_1574	1	0	1	0	0	0.000000	0.000000	2146395	2146395
internal_1572	0	0	0	0	0	0.000000	0.000000	2146432	2146432
internal_1571	0	0	0	0	0	0.000000	0.000000	2146625	2146625
internal_1570	0	0	0	0	0	0.000000	0.000000	2146630	2146630
internal_1569	1	0	1	0	0	0.000000	0.000000	2146631	2146631
internal_1559	0	0	0	0	0	0.000000	0.000000	2147729	2147729
internal_1558	0	0	0	0	0	0.000000	0.000000	2147730	2147730
internal_1557	4	0	4	0	0	0.000000	0.000000	2147730	2147730
internal_1595	1	0	1	0	0	0.000000	0.000000	2144956	2144956
internal_1594	8	0	8	0	0	0.000000	0.000000	2145348	2145348
internal_1597	4	0	4	0	0	0.000000	0.000000	2142300	2142300
internal_1596	1	0	1	0	0	0.000000	0.000000	2144881	2144881
internal_1593	2	0	2	0	0	0.000000	0.000000	2146225	2146225
internal_1592	3	0	3	0	0	0.000000	0.000000	2146398	2146398
internal_1591	2	0	2	0	0	0.000000	0.000000	2146480	2146480
internal_1604	4	0	4	0	0	0.000000	0.000000	2141615	2141615
internal_1606	0	0	0	0	2087	0.000000	0.000000	2140415	2138327
internal_1605	9	6	3	1	2087	2.000000	0.333333	2140986	2140986
internal_1603	3	0	3	0	0	0.000000	0.000000	2142813	2142813
internal_1602	2	0	2	0	0	0.000000	0.000000	2143149	2143149
internal_1601	2	0	2	0	0	0.000000	0.000000	2143314	2143314
internal_1600	1	0	1	0	0	0.000000	0.000000	2143458	2143458
internal_1599	3	0	3	0	0	0.000000	0.000000	2143609	2143609
internal_1615	8	0	8	0	0	0.000000	0.000000	2144462	2144462
internal_1619	27	19	8	1	624	2.375000	0.125000	2141317	2140692
internal_1618	20	18	2	1	624	9.000000	0.500000	2144283	2143658
internal_1617	7	7	0	1	624	0.000000	0.000000	2144631	2144006
internal_1620	35	32	3	2	1423	10.666667	0.666667	2142596	2141971
internal_1616	10	8	2	1	624	4.000000	0.500000	2145310	2145310
internal_1614	3	0	3	0	0	0.000000	0.000000	2146000	2146000
internal_1613	5	0	5	0	0	0.000000	0.000000	2146363	2146363
internal_1612	6	0	6	0	0	0.000000	0.000000	2146382	2146382
internal_1630	8	0	8	0	4025	0.000000	0.000000	2141474	2137448
internal_1629	16	8	8	1	4025	1.000000	0.125000	2142243	2142243
internal_1632	2	0	2	0	0	0.000000	0.000000	2144564	2144564
internal_1633	2	0	2	0	0	0.000000	0.000000	2143682	2143682
internal_1631	0	0	0	0	0	0.000000	0.000000	2145244	2145244
internal_1628	3	0	3	0	0	0.000000	0.000000	2145618	2145618
internal_1640	26	22	4	1	4856	5.500000	0.250000	2140682	2140682
internal_1652	4	0	4	0	0	0.000000	0.000000	2141572	2141572
internal_1660	30	21	9	1	2045	2.333333	0.111111	2143643	2143643
internal_1659	0	0	0	0	0	0.000000	0.000000	2144498	2144498
internal_1658	0	0	0	0	0	0.000000	0.000000	2144659	2144659
internal_1663	3	0	3	0	0	0.000000	0.000000	2143528	2143528
internal_1662	1	0	1	0	0	0.000000	0.000000	2144115	2144115
internal_1664	109	103	6	3	14629	17.166666	0.500000	2143037	2143037
internal_1661	4	0	4	0	0	0.000000	0.000000	2144935	2144935
internal_1657	0	0	0	0	0	0.000000	0.000000	2145708	2145708
internal_1656	0	0	0	0	0	0.000000	0.000000	2145848	2145848
internal_1655	1	0	1	0	0	0.000000	0.000000	2146342	2146342
internal_1654	3	0	3	0	0	0.000000	0.000000	2146526	2146526
internal_1666	218	211	7	2	19030	30.142857	0.285714	2139635	2139635
internal_1665	4	0	4	0	0	0.000000	0.000000	2142291	2142291
internal_1653	2	0	2	0	0	0.000000	0.000000	2146651	2146651
internal_1651	0	0	0	0	0	0.000000	0.000000	2146655	2146655
internal_1650	0	0	0	0	0	0.000000	0.000000	2146661	2146661
internal_1649	1	0	1	0	0	0.000000	0.000000	2146666	2146666
internal_1675	15	0	15	0	0	0.000000	0.000000	2141298	2141298
internal_1680	4	0	4	0	0	0.000000	0.000000	2130257	2130257
internal_1685	7	0	7	0	664	0.000000	0.000000	2141439	2140774
internal_1684	0	0	0	0	664	0.000000	0.000000	2144458	2143793
internal_1683	2	0	2	0	664	0.000000	0.000000	2144526	2143861
internal_1682	6	6	0	1	664	0.000000	0.000000	2144581	2144581
internal_1690	4	0	4	0	0	0.000000	0.000000	2144589	2144589
internal_1692	2	0	2	0	252	0.000000	0.000000	2140254	2140001
internal_1691	11	5	6	1	252	0.833333	0.166667	2141337	2141337
internal_1689	0	0	0	0	0	0.000000	0.000000	2144843	2144843
internal_1688	0	0	0	0	0	0.000000	0.000000	2145103	2145103
internal_1687	0	0	0	0	0	0.000000	0.000000	2145302	2145302
internal_1686	1	0	1	0	0	0.000000	0.000000	2145409	2145409
internal_1681	0	0	0	0	0	0.000000	0.000000	2146015	2146015
internal_1679	1	0	1	0	0	0.000000	0.000000	2146169	2146169
internal_1694	5	0	5	0	0	0.000000	0.000000	2139597	2139597
internal_1693	3	0	3	0	0	0.000000	0.000000	2140931	2140931
internal_1678	0	0	0	0	0	0.000000	0.000000	2146188	2146188
internal_1677	0	0	0	0	0	0.000000	0.000000	2146205	2146205
internal_1676	0	0	0	0	0	0.000000	0.000000	2146245	2146245
internal_1674	1	0	1	0	0	0.000000	0.000000	2146264	2146264
internal_1673	0	0	0	0	0	0.000000	0.000000	2146281	2146281
internal_1672	0	0	0	0	0	0.000000	0.000000	2146281	2146281
internal_1671	1	0	1	0	0	0.000000	0.000000	2146303	2146303
internal_1670	0	0	0	0	0	0.000000	0.000000	2146647	2146647
internal_1669	1	0	1	0	0	0.000000	0.000000	2146660	2146660
internal_1668	2	0	2	0	0	0.000000	0.000000	2146664	2146664
internal_1697	3	0	3	0	0	0.000000	0.000000	2140672	2140672
internal_1701	7	5	2	1	12	2.500000	0.500000	2140905	2140905
internal_1703	38	31	7	1	1290	4.428571	0.142857	2142585	2142585
internal_1709	6	0	6	0	0	0.000000	0.000000	2143015	2143015
internal_1716	151	138	13	3	7605	10.615385	0.230769	2133303	2133303
internal_1720	0	0	0	0	6346	0.000000	0.000000	2137940	2131590
internal_1719	1	0	1	0	6346	0.000000	0.000000	2138815	2132465
internal_1718	90	84	6	4	6346	14.000000	0.666667	2139112	2139112
internal_1735	4	0	4	0	0	0.000000	0.000000	2141579	2141579
internal_1740	0	0	0	0	0	0.000000	0.000000	2144477	2144477
internal_1739	9	0	9	0	0	0.000000	0.000000	2145724	2145724
internal_1743	3	0	3	0	0	0.000000	0.000000	2141955	2141955
internal_1742	1	0	1	0	0	0.000000	0.000000	2143764	2143764
internal_1746	50	45	5	3	3072	9.000000	0.600000	2141252	2141252
internal_1745	7	0	7	0	0	0.000000	0.000000	2142189	2142189
internal_1747	3	0	3	0	0	0.000000	0.000000	2144266	2144266
internal_1744	1	0	1	0	0	0.000000	0.000000	2144845	2144845
internal_1741	1	0	1	0	0	0.000000	0.000000	2145460	2145460
internal_1738	0	0	0	0	0	0.000000	0.000000	2146675	2146675
internal_1737	0	0	0	0	0	0.000000	0.000000	2146676	2146676
internal_1736	0	0	0	0	0	0.000000	0.000000	2146727	2146727
internal_1734	0	0	0	0	0	0.000000	0.000000	2146746	2146746
internal_1733	0	0	0	0	0	0.000000	0.000000	2146752	2146752
internal_1750	10	0	10	0	0	0.000000	0.000000	2142171	2142171
internal_1751	1	0	1	0	0	0.000000	0.000000	2144157	2144157
internal_1749	2	0	2	0	0	0.000000	0.000000	2144685	2144685
internal_1754	4	0	4	0	0	0.000000	0.000000	2141392	2141392
internal_1753	0	0	0	0	0	0.000000	0.000000	2142629	2142629
internal_1752	2	0	2	0	0	0.000000	0.000000	2143139	2143139
internal_1748	5	0	5	0	0	0.000000	0.000000	2145427	2145427
internal_1732	0	0	0	0	0	0.000000	0.000000	2147286	2147286
internal_1731	0	0	0	0	0	0.000000	0.000000	2147290	2147290
internal_1730	0	0	0	0	0	0.000000	0.000000	2147303	2147303
internal_1729	0	0	0	0	0	0.000000	0.000000	2147304	2147304
internal_1728	0	0	0	0	0	0.000000	0.000000	2147305	2147305
internal_1727	2	0	2	0	0	0.000000	0.000000	2147331	2147331
internal_1726	2	0	2	0	0	0.000000	0.000000	2147332	2147332
internal_1757	10	7	3	1	2069	2.333333	0.333333	2143965	2142071
internal_1756	4	0	4	0	1893	0.000000	0.000000	2144594	2142700
internal_1760	4	0	4	0	1893	0.000000	0.000000	2142123	2140229
internal_1761	129	123	6	3	15001	20.500000	0.500000	2136097	2134203
internal_1759	2	0	2	0	1893	0.000000	0.000000	2142529	2140635
internal_1758	2	0	2	0	1893	0.000000	0.000000	2143537	2141643
internal_1755	6	5	1	1	1893	5.000000	1.000000	2145367	2145367
internal_1725	0	0	0	0	0	0.000000	0.000000	2147539	2147539
internal_1724	1	0	1	0	0	0.000000	0.000000	2147597	2147597
internal_1723	2	0	2	0	0	0.000000	0.000000	2147597	2147597
internal_1722	0	0	0	0	0	0.000000	0.000000	2147597	2147597
internal_1721	1	0	1	0	0	0.000000	0.000000	2147607	2147607
internal_1717	1	0	1	0	0	0.000000	0.000000	2147616	2147616
internal_1715	1	0	1	0	0	0.000000	0.000000	2147622	2147622
internal_1714	0	0	0	0	0	0.000000	0.000000	2147638	2147638
internal_1713	2	0	2	0	0	0.000000	0.000000	2147672	2147672
internal_1764	23	19	4	1	1349	4.750000	0.250000	2140048	2140048
internal_1768	52	46	6	1	2390	7.666667	0.166667	2141166	2141166
internal_1773	89	87	2	3	6305	43.500000	1.500000	2140153	2140153
internal_1777	6	0	6	0	0	0.000000	0.000000	2138544	2138544
internal_1776	2	0	2	0	0	0.000000	0.000000	2141543	2141543
internal_1779	19	16	3	1	6147	5.333333	0.333333	2140037	2133888
internal_1778	75	69	6	2	6147	11.500000	0.333333	2142557	2142557
internal_1775	0	0	0	0	0	0.000000	0.000000	2143299	2143299
internal_1781	206	203	3	6	15443	67.666664	2.000000	2137146	2137146
internal_1782	3	0	3	0	0	0.000000	0.000000	2139720	2139720
internal_1780	1	0	1	0	0	0.000000	0.000000	2143480	2143480
internal_1774	1	0	1	0	0	0.000000	0.000000	2144556	2144556
internal_1772	0	0	0	0	0	0.000000	0.000000	2144737	2144737
internal_1771	0	0	0	0	0	0.000000	0.000000	2145002	2145002
internal_1770	3	0	3	0	0	0.000000	0.000000	2145330	2145330
internal_1786	4	0	4	0	0	0.000000	0.000000	2142423	2142423
internal_1789	7	0	7	0	0	0.000000	0.000000	2141014	2141014
internal_1792	21	6	15	1	3111	0.400000	0.066667	2142346	2142346
internal_1799	2	0	2	0	0	0.000000	0.000000	2140817	2140817
internal_1801	0	0	0	0	0	0.000000	0.000000	2139762	2139762
internal_1800	6	0	6	0	0	0.000000	0.000000	2141038	2141038
internal_1798	1	0	1	0	0	0.000000	0.000000	2142490	2142490
internal_1797	2	0	2	0	0	0.000000	0.000000	2142581	2142581
internal_1796	3	0	3	0	0	0.000000	0.000000	2143307	2143307
internal_1795	2	0	2	0	0	0.000000	0.000000	2145898	2145898
internal_1794	2	0	2	0	0	0.000000	0.000000	2145971	2145971
internal_1793	2	0	2	0	0	0.000000	0.000000	2146200	2146200
internal_1791	2	0	2	0	0	0.000000	0.000000	2146336	2146336
internal_1790	2	0	2	0	0	0.000000	0.000000	2146350	2146350
internal_1788	6	0	6	0	0	0.000000	0.000000	2146466	2146466
internal_1810	0	0	0	0	0	0.000000	0.000000	2141891	2141891
internal_1809	0	0	0	0	0	0.000000	0.000000	2142065	2142065
internal_1808	0	0	0	0	0	0.000000	0.000000	2142420	2142420
internal_1812	0	0	0	0	0	0.000000	0.000000	2141925	2141925
internal_1811	0	0	0	0	0	0.000000	0.000000	2142260	2142260
internal_1807	3	0	3	0	0	0.000000	0.000000	2143215	2143215
internal_1806	9	0	9	0	0	0.000000	0.000000	2143343	2143343
internal_1816	88	76	12	2	12499	6.333333	0.166667	2142282	2142282
internal_1815	1	0	1	0	0	0.000000	0.000000	2142776	2142776
internal_1814	2	0	2	0	0	0.000000	0.000000	2143172	2143172
internal_1821	3	0	3	0	0	0.000000	0.000000	2145606	2145606
internal_1820	0	0	0	0	0	0.000000	0.000000	2146417	2146417
internal_1819	1	0	1	0	0	0.000000	0.000000	2146551	2146551
internal_1825	9	7	2	1	913	3.500000	0.500000	2142621	2142621
internal_1824	2	0	2	0	0	0.000000	0.000000	2143330	2143330
internal_1823	3	0	3	0	0	0.000000	0.000000	2144484	2144484
internal_1822	4	0	4	0	0	0.000000	0.000000	2144737	2144737
internal_1818	2	0	2	0	0	0.000000	0.000000	2146970	2146970
internal_1817	3	0	3	0	0	0.000000	0.000000	2147000	2147000
internal_1813	4	0	4	0	0	0.000000	0.000000	2147054	2147054
internal_1805	2	0	2	0	0	0.000000	0.000000	2147278	2147278
internal_1804	2	0	2	0	0	0.000000	0.000000	2147282	2147282
internal_1803	0	0	0	0	0	0.000000	0.000000	2147433	2147433
internal_1802	2	0	2	0	0	0.000000	0.000000	2147433	2147433
internal_1787	1	0	1	0	0	0.000000	0.000000	2147865	2147865
internal_1785	1	0	1	0	0	0.000000	0.000000	2147873	2147873
internal_1784	2	0	2	0	0	0.000000	0.000000	2147873	2147873
internal_1826	17	0	17	0	0	0.000000	0.000000	2143355	2143355
internal_1783	2	0	2	0	0	0.000000	0.000000	2147915	2147915
internal_1769	2	0	2	0	0	0.000000	0.000000	2148027	2148027
internal_1767	2	0	2	0	0	0.000000	0.000000	2148027	2148027
internal_1766	1	0	1	0	0	0.000000	0.000000	2148030	2148030
internal_1765	2	0	2	0	0	0.000000	0.000000	2148057	2148057
internal_1763	0	0	0	0	0	0.000000	0.000000	2148057	2148057
internal_1762	0	0	0	0	0	0.000000	0.000000	2148057	2148057
internal_1712	1	0	1	0	0	0.000000	0.000000	2148559	2148559
internal_1711	2	0	2	0	0	0.000000	0.000000	2148559	2148559
internal_1710	0	0	0	0	0	0.000000	0.000000	2148559	2148559
internal_1708	1	0	1	0	0	0.000000	0.000000	2148562	2148562
internal_1828	104	100	4	1	9200	25.000000	0.250000	2141231	2132037
internal_1827	108	106	2	2	9200	53.000000	1.000000	2141398	2141398
internal_1707	0	0	0	0	0	0.000000	0.000000	2148562	2148562
internal_1829	6	0	6	0	0	0.000000	0.000000	2142125	2142125
internal_1706	0	0	0	0	0	0.000000	0.000000	2148562	2148562
internal_1705	1	0	1	0	0	0.000000	0.000000	2148562	2148562
internal_1835	17	6	11	1	1728	0.545455	0.090909	2139996	2138266
internal_1834	2	0	2	0	1728	0.000000	0.000000	2141717	2139987
internal_1833	15	13	2	2	1728	6.500000	1.000000	2142477	2142477
internal_1832	4	0	4	0	0	0.000000	0.000000	2142674	2142674
internal_1831	0	0	0	0	0	0.000000	0.000000	2143945	2143945
internal_1830	1	0	1	0	0	0.000000	0.000000	2144132	2144132
internal_1704	2	0	2	0	0	0.000000	0.000000	2148563	2148563
internal_1702	1	0	1	0	0	0.000000	0.000000	2148563	2148563
internal_1700	1	0	1	0	0	0.000000	0.000000	2148567	2148567
internal_1836	7	5	2	1	874	2.500000	0.500000	2141409	2141409
internal_1699	0	0	0	0	0	0.000000	0.000000	2148583	2148583
internal_1698	1	0	1	0	0	0.000000	0.000000	2148583	2148583
internal_1696	0	0	0	0	0	0.000000	0.000000	2148600	2148600
internal_1695	0	0	0	0	0	0.000000	0.000000	2148600	2148600
internal_1667	0	0	0	0	0	0.000000	0.000000	2148792	2148792
internal_1648	0	0	0	0	0	0.000000	0.000000	2149004	2149004
internal_1647	1	0	1	0	0	0.000000	0.000000	2149004	2149004
internal_1646	0	0	0	0	0	0.000000	0.000000	2149004	2149004
internal_1645	0	0	0	0	0	0.000000	0.000000	2149004	2149004
internal_1644	1	0	1	0	0	0.000000	0.000000	2149005	2149005
internal_1643	0	0	0	0	0	0.000000	0.000000	2149005	2149005
internal_1642	0	0	0	0	0	0.000000	0.000000	2149005	2149005
internal_1641	0	0	0	0	0	0.000000	0.000000	2149005	2149005
internal_1639	4	0	4	0	0	0.000000	0.000000	2149005	2149005
internal_1838	8	5	3	1	128	1.666667	0.333333	2144215	2144215
internal_1842	5	0	5	0	0	0.000000	0.000000	2143661	2143661
internal_1841	4	0	4	0	0	0.000000	0.000000	2146275	2146275
internal_1843	6	0	6	0	0	0.000000	0.000000	2141074	2141074
internal_1840	2	0	2	0	0	0.000000	0.000000	2146514	2146514
internal_1839	1	0	1	0	0	0.000000	0.000000	2147013	2147013
internal_1837	1	0	1	0	0	0.000000	0.000000	2147172	2147172
internal_1638	5	0	5	0	0	0.000000	0.000000	2149198	2149198
internal_1637	3	0	3	0	0	0.000000	0.000000	2149198	2149198
internal_1636	2	0	2	0	0	0.000000	0.000000	2149198	2149198
internal_1635	1	0	1	0	0	0.000000	0.000000	2149205	2149205
internal_1634	1	0	1	0	0	0.000000	0.000000	2149205	2149205
internal_1627	0	0	0	0	0	0.000000	0.000000	2149247	2149247
internal_1626	4	0	4	0	0	0.000000	0.000000	2149247	2149247
internal_1850	2	0	2	0	0	0.000000	0.000000	2142975	2142975
internal_1853	11	6	5	1	2198	1.200000	0.200000	2142412	2142412
internal_1855	11	0	11	0	0	0.000000	0.000000	2143376	2143376
internal_1863	83	72	11	2	4061	6.545455	0.181818	2144850	2144735
internal_1862	11	5	6	1	114	0.833333	0.166667	2145795	2145795
internal_1861	4	0	4	0	0	0.000000	0.000000	2146115	2146115
internal_1877	1	0	1	0	0	0.000000	0.000000	2141460	2141460
internal_1876	3	0	3	0	0	0.000000	0.000000	2142034	2142034
internal_1875	0	0	0	0	0	0.000000	0.000000	2143688	2143688
internal_1874	2	0	2	0	0	0.000000	0.000000	2143869	2143869
internal_1882	470	466	4	7	31912	116.500000	1.750000	2133964	2133964
internal_1885	5	0	5	0	0	0.000000	0.000000	2140956	2140956
internal_1905	14	10	4	2	1700	2.500000	0.500000	2143651	2143651
internal_1910	2	0	2	0	0	0.000000	0.000000	2142807	2142807
internal_1911	8	0	8	0	0	0.000000	0.000000	2140955	2140955
internal_1909	0	0	0	0	0	0.000000	0.000000	2143140	2143140
internal_1908	1	0	1	0	0	0.000000	0.000000	2143834	2143834
internal_1918	2	0	2	0	836	0.000000	0.000000	2143162	2142325
internal_1917	1	0	1	0	836	0.000000	0.000000	2145652	2144815
internal_1916	6	5	1	1	836	5.000000	1.000000	2145717	2145331
internal_1924	126	120	6	2	8400	20.000000	0.333333	2140581	2140195
internal_1923	9	0	9	0	385	0.000000	0.000000	2144336	2143950
internal_1922	8	0	8	0	385	0.000000	0.000000	2144470	2144084
internal_1929	234	233	1	2	14501	233.000000	2.000000	2136371	2132664
internal_1928	43	42	1	1	3705	42.000000	1.000000	2143940	2140233
internal_1943	6	0	6	0	4208	0.000000	0.000000	2140409	2136199
internal_1942	21	6	15	1	4208	0.400000	0.066667	2140953	2136743
internal_1944	2	0	2	0	4208	0.000000	0.000000	2143102	2138892
internal_1941	2	0	2	0	4208	0.000000	0.000000	2143846	2139636
internal_1940	0	0	0	0	4208	0.000000	0.000000	2143921	2139711
internal_1939	33	33	0	1	4208	0.000000	0.000000	2144035	2139825
internal_1938	6	6	0	1	4208	0.000000	0.000000	2144516	2140306
internal_1937	49	48	1	2	4208	48.000000	2.000000	2144556	2140346
internal_1936	10	9	1	1	4208	9.000000	1.000000	2144614	2140907
internal_1935	0	0	0	0	3705	0.000000	0.000000	2144624	2140917
internal_1934	3	0	3	0	3705	0.000000	0.000000	2145272	2141565
internal_1948	3	0	3	0	3705	0.000000	0.000000	2140511	2136804
internal_1947	1	0	1	0	3705	0.000000	0.000000	2141185	2137478
internal_1946	0	0	0	0	3705	0.000000	0.000000	2141463	2137756
internal_1945	4	0	4	0	3705	0.000000	0.000000	2141559	2137852
internal_1933	2	0	2	0	3705	0.000000	0.000000	2145396	2141689
internal_1932	12	12	0	2	3705	0.000000	0.000000	2145751	2142044
internal_1931	9	7	2	1	3705	3.500000	0.500000	2145864	2142157
internal_1930	1	0	1	0	3705	0.000000	0.000000	2145879	2142172
internal_1927	22	22	0	1	3705	0.000000	0.000000	2146131	2142424
internal_1926	22	22	0	1	3705	0.000000	0.000000	2146132	2144787
internal_1925	13	7	6	1	1344	1.166667	0.166667	2146726	2146340
internal_1921	5	0	5	0	385	0.000000	0.000000	2147070	2146684
internal_1949	1	0	1	0	385	0.000000	0.000000	2143361	2142975
internal_1920	1	0	1	0	385	0.000000	0.000000	2147125	2146739
internal_1919	1	0	1	0	385	0.000000	0.000000	2147125	2146739
internal_1915	0	0	0	0	385	0.000000	0.000000	2147601	2147215
internal_1914	0	0	0	0	385	0.000000	0.000000	2147645	2147259
internal_1913	6	6	0	1	385	0.000000	0.000000	2147669	2147669
internal_1912	2	0	2	0	0	0.000000	0.000000	2147693	2147693
internal_1907	0	0	0	0	0	0.000000	0.000000	2147709	2147709
internal_1906	4	0	4	0	0	0.000000	0.000000	2147709	2147709
internal_1904	2	0	2	0	0	0.000000	0.000000	2147835	2147835
internal_1903	1	0	1	0	0	0.000000	0.000000	2147835	2147835
internal_1902	0	0	0	0	0	0.000000	0.000000	2147835	2147835
internal_1901	1	0	1	0	0	0.000000	0.000000	2147835	2147835
internal_1900	1	0	1	0	0	0.000000	0.000000	2147837	2147837
internal_1954	10	6	4	1	1441	1.500000	0.250000	2143531	2143531
internal_1953	6	0	6	0	0	0.000000	0.000000	2144059	2144059
internal_1956	1	0	1	0	0	0.000000	0.000000	2142876	2142876
internal_1955	4	0	4	0	0	0.000000	0.000000	2143170	2143170
internal_1952	8	0	8	0	0	0.000000	0.000000	2144600	2144600
internal_1959	11	0	11	0	201	0.000000	0.000000	2139923	2139721
internal_1962	0	0	0	0	2900	0.000000	0.000000	2141711	2138810
internal_1961	22	9	13	1	2900	0.692308	0.076923	2143114	2141435
internal_1960	19	6	13	1	1678	0.461538	0.076923	2144308	2144106
internal_1958	7	6	1	1	201	6.000000	1.000000	2144434	2144434
internal_1957	4	0	4	0	0	0.000000	0.000000	2144579	2144579
internal_1951	3	0	3	0	0	0.000000	0.000000	2145518	2145518
internal_1968	1	0	1	0	0	0.000000	0.000000	2141034	2141034
internal_1967	0	0	0	0	0	0.000000	0.000000	2143218	2143218
internal_1966	0	0	0	0	0	0.000000	0.000000	2143488	2143488
internal_1969	98	95	3	3	9025	31.666666	1.000000	2139007	2139007
internal_1965	2	0	2	0	0	0.000000	0.000000	2144743	2144743
internal_1971	1	0	1	0	0	0.000000	0.000000	2146060	2146060
internal_1970	2	0	2	0	0	0.000000	0.000000	2146383	2146383
internal_1964	0	0	0	0	0	0.000000	0.000000	2146862	2146862
internal_1963	2	0	2	0	0	0.000000	0.000000	2146867	2146867
internal_1950	2	0	2	0	0	0.000000	0.000000	2147355	2147355
internal_1899	1	0	1	0	0	0.000000	0.000000	2148410	2148410
internal_1978	159	151	8	3	12422	18.875000	0.375000	2135695	2135695
internal_1988	3	0	3	0	0	0.000000	0.000000	2142230	2142230
internal_1987	3	0	3	0	0	0.000000	0.000000	2142449	2142449
internal_1986	1	0	1	0	0	0.000000	0.000000	2142747	2142747
internal_1985	0	0	0	0	0	0.000000	0.000000	2143450	2143450
internal_1984	2	0	2	0	0	0.000000	0.000000	2144896	2144896
internal_1989	3	0	3	0	0	0.000000	0.000000	2143177	2143177
internal_1983	0	0	0	0	0	0.000000	0.000000	2145411	2145411
internal_1982	0	0	0	0	0	0.000000	0.000000	2145549	2145549
internal_1981	0	0	0	0	0	0.000000	0.000000	2145563	2145563
internal_1980	0	0	0	0	0	0.000000	0.000000	2145622	2145622
internal_1979	0	0	0	0	0	0.000000	0.000000	2145625	2145625
internal_1977	0	0	0	0	0	0.000000	0.000000	2145757	2145757
internal_1976	0	0	0	0	0	0.000000	0.000000	2145785	2145785
internal_1975	1	0	1	0	0	0.000000	0.000000	2145802	2145802
internal_1992	3	0	3	0	0	0.000000	0.000000	2141781	2141781
internal_1991	0	0	0	0	0	0.000000	0.000000	2144244	2144244
internal_1990	0	0	0	0	0	0.000000	0.000000	2144856	2144856
internal_1974	0	0	0	0	0	0.000000	0.000000	2146247	2146247
internal_2000	5	0	5	0	0	0.000000	0.000000	2143917	2143917
internal_2002	5	0	5	0	0	0.000000	0.000000	2140195	2140195
internal_2001	1	0	1	0	0	0.000000	0.000000	2141458	2141458
internal_1999	2	0	2	0	0	0.000000	0.000000	2144506	2144506
internal_1998	3	0	3	0	0	0.000000	0.000000	2144551	2144551
internal_1997	1	0	1	0	0	0.000000	0.000000	2144651	2144651
internal_1996	2	0	2	0	0	0.000000	0.000000	2144801	2144801
internal_2003	7	0	7	0	0	0.000000	0.000000	2144377	2144377
internal_1995	1	0	1	0	0	0.000000	0.000000	2145744	2145744
internal_2009	85	72	13	3	4513	5.538462	0.230769	2139356	2139356
internal_2008	7	0	7	0	0	0.000000	0.000000	2142240	2142240
internal_2013	3	0	3	0	0	0.000000	0.000000	2142442	2142442
internal_2012	1	0	1	0	0	0.000000	0.000000	2142964	2142964
internal_2011	0	0	0	0	0	0.000000	0.000000	2143100	2143100
internal_2010	0	0	0	0	0	0.000000	0.000000	2143312	2143312
internal_2007	0	0	0	0	0	0.000000	0.000000	2143745	2143745
internal_2006	1	0	1	0	0	0.000000	0.000000	2144020	2144020
internal_2019	6	0	6	0	0	0.000000	0.000000	2141737	2141737
internal_2018	8	0	8	0	0	0.000000	0.000000	2143295	2143295
internal_2017	1	0	1	0	0	0.000000	0.000000	2144467	2144467
internal_2016	0	0	0	0	0	0.000000	0.000000	2144534	2144534
internal_2015	0	0	0	0	0	0.000000	0.000000	2144790	2144790
internal_2014	3	0	3	0	0	0.000000	0.000000	2145057	2145057
internal_2005	0	0	0	0	0	0.000000	0.000000	2145619	2145619
internal_2004	4	0	4	0	0	0.000000	0.000000	2146439	2146439
internal_1994	0	0	0	0	0	0.000000	0.000000	2146848	2146848
internal_1993	3	0	3	0	0	0.000000	0.000000	2146866	2146866
internal_1973	0	0	0	0	0	0.000000	0.000000	2147253	2147253
internal_1972	1	0	1	0	0	0.000000	0.000000	2147260	2147260
internal_1898	1	0	1	0	0	0.000000	0.000000	2148606	2148606
internal_1897	4	0	4	0	0	0.000000	0.000000	2148652	2148652
internal_2036	9	0	9	0	0	0.000000	0.000000	2142089	2142089
internal_2037	5	0	5	0	0	0.000000	0.000000	2144129	2144129
internal_2035	0	0	0	0	0	0.000000	0.000000	2144679	2144679
internal_2034	0	0	0	0	0	0.000000	0.000000	2144797	2144797
internal_2039	4	0	4	0	0	0.000000	0.000000	2140911	2140911
internal_2038	3	0	3	0	0	0.000000	0.000000	2142847	2142847
internal_2033	1	0	1	0	0	0.000000	0.000000	2145218	2145218
internal_2041	38	34	4	1	2270	8.500000	0.250000	2140944	2140944
internal_2040	3	0	3	0	0	0.000000	0.000000	2145148	2145148
internal_2032	1	0	1	0	0	0.000000	0.000000	2146218	2146218
internal_2042	4	0	4	0	0	0.000000	0.000000	2141989	2141989
internal_2031	3	0	3	0	0	0.000000	0.000000	2146267	2146267
internal_2046	3	0	3	0	1366	0.000000	0.000000	2144023	2142656
internal_2047	1	0	1	0	1366	0.000000	0.000000	2139350	2137983
internal_2045	38	33	5	1	1366	6.600000	0.200000	2144662	2144662
internal_2050	0	0	0	0	0	0.000000	0.000000	2142723	2142723
internal_2049	4	0	4	0	0	0.000000	0.000000	2143061	2143061
internal_2056	1	0	1	0	2786	0.000000	0.000000	2137730	2134943
internal_2055	8	0	8	0	2786	0.000000	0.000000	2142990	2140203
internal_2057	4	0	4	0	2786	0.000000	0.000000	2142440	2139653
internal_2054	44	41	3	1	2786	13.666667	0.333333	2143938	2141241
internal_2059	250	238	12	2	20369	19.833334	0.166667	2135652	2132955
internal_2058	23	14	9	1	2696	1.555556	0.111111	2142474	2139777
internal_2053	16	14	2	1	2696	7.000000	0.500000	2144849	2144849
internal_2052	0	0	0	0	0	0.000000	0.000000	2145028	2145028
internal_2051	5	0	5	0	0	0.000000	0.000000	2145053	2145053
internal_2048	3	0	3	0	0	0.000000	0.000000	2145269	2145269
internal_2044	3	0	3	0	0	0.000000	0.000000	2145974	2145974
internal_2043	1	0	1	0	0	0.000000	0.000000	2145989	2145989
internal_2030	1	0	1	0	0	0.000000	0.000000	2146944	2146944
internal_2029	0	0	0	0	0	0.000000	0.000000	2146944	2146944
internal_2028	0	0	0	0	0	0.000000	0.000000	2146953	2146953
internal_2061	77	64	13	3	7066	4.923077	0.230769	2141346	2135199
internal_2060	47	36	11	2	6145	3.272727	0.181818	2143649	2143649
internal_2027	0	0	0	0	0	0.000000	0.000000	2147063	2147063
internal_2026	0	0	0	0	0	0.000000	0.000000	2147081	2147081
internal_2025	0	0	0	0	0	0.000000	0.000000	2147082	2147082
internal_2024	0	0	0	0	0	0.000000	0.000000	2147148	2147148
internal_2023	0	0	0	0	0	0.000000	0.000000	2147148	2147148
[truncated: 724 more rows]
