# Supplementary material for: The effect of recombination on the evolution of a population of Neisseria meningitidis
Source: Genome Res. 2021 Jul;31(7):1258–68. doi: 10.1101/gr.264465.120 (PMC8256868; doi:10.1101/gr.264465.120)
Supplement: Supplemental Material [file supp_gr.264465.120_Supplementary_Code_S1.zip › Supplementary_Code_S1/mm2bam_ont_cl1.recombination_predictions.gff]

##gff-version 3
##sequence-region SEQUENCE 1 2189599
SEQUENCE	GUBBINS	CDS	1898324	1898577	0.000	.	0	node="internal_1383->20087_2#164";neg_log_likelihood="23.507664";taxa="20087_2#164";snp_count="7";
SEQUENCE	GUBBINS	CDS	1897291	1899043	0.000	.	0	node="internal_1382->19789_2#48";neg_log_likelihood="46.398387";taxa="19789_2#48";snp_count="9";
SEQUENCE	GUBBINS	CDS	1435840	1443993	0.000	.	0	node="internal_1380->19944_1#126";neg_log_likelihood="113.924832";taxa="19944_1#126";snp_count="36";
SEQUENCE	GUBBINS	CDS	1534713	1536516	0.000	.	0	node="internal_1392->19944_3#3";neg_log_likelihood="68.592681";taxa="19944_3#3";snp_count="5";
SEQUENCE	GUBBINS	CDS	1893362	1899064	0.000	.	0	node="internal_1392->19944_3#3";neg_log_likelihood="50.140044";taxa="19944_3#3";snp_count="5";
SEQUENCE	GUBBINS	CDS	1186353	1197093	0.000	.	0	node="internal_1394->20122_4#5";neg_log_likelihood="1161.943927";taxa="20122_4#5";snp_count="150";
SEQUENCE	GUBBINS	CDS	1095671	1098870	0.000	.	0	node="internal_1394->20122_4#5";neg_log_likelihood="692.843895";taxa="20122_4#5";snp_count="69";
SEQUENCE	GUBBINS	CDS	1638785	1640661	0.000	.	0	node="internal_1394->20122_4#5";neg_log_likelihood="470.645655";taxa="20122_4#5";snp_count="37";
SEQUENCE	GUBBINS	CDS	470384	472513	0.000	.	0	node="internal_1394->20122_4#5";neg_log_likelihood="304.062458";taxa="20122_4#5";snp_count="37";
SEQUENCE	GUBBINS	CDS	1460323	1462952	0.000	.	0	node="internal_1394->20122_4#5";neg_log_likelihood="150.650377";taxa="20122_4#5";snp_count="26";
SEQUENCE	GUBBINS	CDS	1551746	1553139	0.000	.	0	node="internal_1394->20122_4#5";neg_log_likelihood="54.302063";taxa="20122_4#5";snp_count="15";
SEQUENCE	GUBBINS	CDS	1351474	1353025	0.000	.	0	node="internal_1393->20122_4#15";neg_log_likelihood="169.842160";taxa="20122_4#15";snp_count="34";
SEQUENCE	GUBBINS	CDS	31879	33488	0.000	.	0	node="internal_1403->19944_1#28";neg_log_likelihood="176.159980";taxa="19944_1#28";snp_count="34";
SEQUENCE	GUBBINS	CDS	1894389	1896912	0.000	.	0	node="internal_1403->19944_1#28";neg_log_likelihood="96.749192";taxa="19944_1#28";snp_count="5";
SEQUENCE	GUBBINS	CDS	26159	32315	0.000	.	0	node="internal_1408->20122_1#67";neg_log_likelihood="623.263116";taxa="20122_1#67";snp_count="89";
SEQUENCE	GUBBINS	CDS	1701094	1703275	0.000	.	0	node="internal_1408->20122_1#67";neg_log_likelihood="325.503568";taxa="20122_1#67";snp_count="43";
SEQUENCE	GUBBINS	CDS	2094264	2096575	0.000	.	0	node="internal_1408->20122_1#67";neg_log_likelihood="123.991835";taxa="20122_1#67";snp_count="38";
SEQUENCE	GUBBINS	CDS	1642799	1646134	0.000	.	0	node="internal_1409->19789_2#172";neg_log_likelihood="458.196326";taxa="19789_2#172";snp_count="42";
SEQUENCE	GUBBINS	CDS	1437279	1442394	0.000	.	0	node="internal_1409->19789_2#172";neg_log_likelihood="307.700556";taxa="19789_2#172";snp_count="27";
SEQUENCE	GUBBINS	CDS	2141395	2145107	0.000	.	0	node="internal_1409->19789_2#172";neg_log_likelihood="190.389238";taxa="19789_2#172";snp_count="22";
SEQUENCE	GUBBINS	CDS	2029897	2031060	0.000	.	0	node="internal_1409->19789_2#172";neg_log_likelihood="104.508432";taxa="19789_2#172";snp_count="10";
SEQUENCE	GUBBINS	CDS	1821090	1821635	0.000	.	0	node="internal_1409->19789_2#172";neg_log_likelihood="53.608023";taxa="19789_2#172";snp_count="9";
SEQUENCE	GUBBINS	CDS	1437214	1442397	0.000	.	0	node="internal_1409->19944_2#115";neg_log_likelihood="417.909706";taxa="19944_2#115";snp_count="47";
SEQUENCE	GUBBINS	CDS	1642772	1646099	0.000	.	0	node="internal_1409->19944_2#115";neg_log_likelihood="255.215342";taxa="19944_2#115";snp_count="22";
SEQUENCE	GUBBINS	CDS	2141894	2145689	0.000	.	0	node="internal_1409->19944_2#115";neg_log_likelihood="156.035793";taxa="19944_2#115";snp_count="20";
SEQUENCE	GUBBINS	CDS	1821096	1821670	0.000	.	0	node="internal_1409->19944_2#115";neg_log_likelihood="82.670454";taxa="19944_2#115";snp_count="7";
SEQUENCE	GUBBINS	CDS	2030005	2031070	0.000	.	0	node="internal_1409->19944_2#115";neg_log_likelihood="46.370602";taxa="19944_2#115";snp_count="7";
SEQUENCE	GUBBINS	CDS	27177	28884	0.000	.	0	node="internal_1407->internal_1408";neg_log_likelihood="32.669185";taxa=" 20122_1#67 20122_7#125";snp_count="8";
SEQUENCE	GUBBINS	CDS	26462	35421	0.000	.	0	node="internal_1407->internal_1409";neg_log_likelihood="851.907003";taxa=" 19789_2#172 19944_2#115";snp_count="92";
SEQUENCE	GUBBINS	CDS	1437214	1442397	0.000	.	0	node="internal_1407->internal_1409";neg_log_likelihood="546.962109";taxa=" 19789_2#172 19944_2#115";snp_count="47";
SEQUENCE	GUBBINS	CDS	1642799	1646134	0.000	.	0	node="internal_1407->internal_1409";neg_log_likelihood="339.872780";taxa=" 19789_2#172 19944_2#115";snp_count="42";
SEQUENCE	GUBBINS	CDS	2141395	2145107	0.000	.	0	node="internal_1407->internal_1409";neg_log_likelihood="195.280261";taxa=" 19789_2#172 19944_2#115";snp_count="22";
SEQUENCE	GUBBINS	CDS	1821096	1821670	0.000	.	0	node="internal_1407->internal_1409";neg_log_likelihood="118.632791";taxa=" 19789_2#172 19944_2#115";snp_count="7";
SEQUENCE	GUBBINS	CDS	2030005	2031070	0.000	.	0	node="internal_1407->internal_1409";neg_log_likelihood="84.231648";taxa=" 19789_2#172 19944_2#115";snp_count="7";
SEQUENCE	GUBBINS	CDS	27177	28884	0.000	.	0	node="internal_1406->internal_1407";neg_log_likelihood="50.071548";taxa=" 20122_1#67 20122_7#125 19789_2#172 19944_2#115";snp_count="8";
SEQUENCE	GUBBINS	CDS	1824584	1826017	0.000	.	0	node="internal_1404->19789_2#67";neg_log_likelihood="109.846097";taxa="19789_2#67";snp_count="29";
SEQUENCE	GUBBINS	CDS	1896891	1898577	0.000	.	0	node="internal_1402->internal_1403";neg_log_likelihood="53.253008";taxa=" 19944_1#28 19944_1#190";snp_count="5";
SEQUENCE	GUBBINS	CDS	1905969	1917045	0.000	.	0	node="internal_1401->19944_1#49";neg_log_likelihood="1258.359934";taxa="19944_1#49";snp_count="104";
SEQUENCE	GUBBINS	CDS	720006	723271	0.000	.	0	node="internal_1401->19944_1#49";neg_log_likelihood="889.160627";taxa="19944_1#49";snp_count="57";
SEQUENCE	GUBBINS	CDS	776305	781114	0.000	.	0	node="internal_1401->19944_1#49";neg_log_likelihood="673.141273";taxa="19944_1#49";snp_count="55";
SEQUENCE	GUBBINS	CDS	1373122	1377739	0.000	.	0	node="internal_1401->19944_1#49";neg_log_likelihood="468.417232";taxa="19944_1#49";snp_count="34";
SEQUENCE	GUBBINS	CDS	107992	116707	0.000	.	0	node="internal_1401->19944_1#49";neg_log_likelihood="325.777469";taxa="19944_1#49";snp_count="41";
SEQUENCE	GUBBINS	CDS	1624163	1624985	0.000	.	0	node="internal_1401->19944_1#49";neg_log_likelihood="156.006037";taxa="19944_1#49";snp_count="20";
SEQUENCE	GUBBINS	CDS	216173	217582	0.000	.	0	node="internal_1401->19944_1#49";neg_log_likelihood="69.530939";taxa="19944_1#49";snp_count="16";
SEQUENCE	GUBBINS	CDS	31365	35123	0.000	.	0	node="internal_1400->19944_2#163";neg_log_likelihood="584.405844";taxa="19944_2#163";snp_count="74";
SEQUENCE	GUBBINS	CDS	2093199	2096731	0.000	.	0	node="internal_1400->19944_2#163";neg_log_likelihood="319.978934";taxa="19944_2#163";snp_count="48";
SEQUENCE	GUBBINS	CDS	1437451	1440531	0.000	.	0	node="internal_1400->19944_2#163";neg_log_likelihood="114.813583";taxa="19944_2#163";snp_count="38";
SEQUENCE	GUBBINS	CDS	1436860	1439996	0.000	.	0	node="internal_1398->20087_2#99";neg_log_likelihood="172.331581";taxa="20087_2#99";snp_count="27";
SEQUENCE	GUBBINS	CDS	1896826	1898231	0.000	.	0	node="internal_1398->20087_2#99";neg_log_likelihood="80.886060";taxa="20087_2#99";snp_count="8";
SEQUENCE	GUBBINS	CDS	90270	96844	0.000	.	0	node="internal_1411->20087_2#59";neg_log_likelihood="577.367539";taxa="20087_2#59";snp_count="104";
SEQUENCE	GUBBINS	CDS	1586104	1588302	0.000	.	0	node="internal_1411->20087_2#59";neg_log_likelihood="248.337807";taxa="20087_2#59";snp_count="40";
SEQUENCE	GUBBINS	CDS	110797	115287	0.000	.	0	node="internal_1411->20087_2#59";neg_log_likelihood="118.573195";taxa="20087_2#59";snp_count="21";
SEQUENCE	GUBBINS	CDS	1898193	1899028	0.000	.	0	node="internal_1411->20087_2#59";neg_log_likelihood="49.707923";taxa="20087_2#59";snp_count="4";
SEQUENCE	GUBBINS	CDS	1159622	1162639	0.000	.	0	node="internal_1416->20087_2#166";neg_log_likelihood="393.002442";taxa="20087_2#166";snp_count="46";
SEQUENCE	GUBBINS	CDS	1579967	1582508	0.000	.	0	node="internal_1416->20087_2#166";neg_log_likelihood="228.844581";taxa="20087_2#166";snp_count="30";
SEQUENCE	GUBBINS	CDS	31078	33209	0.000	.	0	node="internal_1416->20087_2#166";neg_log_likelihood="100.570519";taxa="20087_2#166";snp_count="20";
SEQUENCE	GUBBINS	CDS	1898192	1898211	0.000	.	0	node="internal_1415->internal_1416";neg_log_likelihood="39.521478";taxa=" 19944_3#40 20087_2#166";snp_count="4";
SEQUENCE	GUBBINS	CDS	390294	394767	0.000	.	0	node="internal_1417->19944_1#130";neg_log_likelihood="140.575625";taxa="19944_1#130";snp_count="43";
SEQUENCE	GUBBINS	CDS	1898206	1898582	0.000	.	0	node="internal_1414->internal_1415";neg_log_likelihood="15.586039";taxa=" 19789_2#26 19944_3#40 20087_2#166";snp_count="5";
SEQUENCE	GUBBINS	CDS	1898206	1898573	0.000	.	0	node="internal_1413->internal_1414";neg_log_likelihood="23.381359";taxa=" 19789_2#26 19944_3#40 20087_2#166 19944_1#130 19944_3#39";snp_count="6";
SEQUENCE	GUBBINS	CDS	31459	35545	0.000	.	0	node="internal_1412->19944_1#124";neg_log_likelihood="235.591666";taxa="19944_1#124";snp_count="75";
SEQUENCE	GUBBINS	CDS	1898941	1899085	0.000	.	0	node="internal_1412->19944_1#124";neg_log_likelihood="55.935378";taxa="19944_1#124";snp_count="6";
SEQUENCE	GUBBINS	CDS	1898206	1898577	0.000	.	0	node="internal_1375->19944_1#131";neg_log_likelihood="27.528985";taxa="19944_1#131";snp_count="6";
SEQUENCE	GUBBINS	CDS	573274	576271	0.000	.	0	node="internal_1374->19789_2#31";neg_log_likelihood="415.038743";taxa="19789_2#31";snp_count="36";
SEQUENCE	GUBBINS	CDS	1136256	1137943	0.000	.	0	node="internal_1374->19789_2#31";neg_log_likelihood="252.117024";taxa="19789_2#31";snp_count="35";
SEQUENCE	GUBBINS	CDS	2094141	2096589	0.000	.	0	node="internal_1374->19789_2#31";neg_log_likelihood="95.898851";taxa="19789_2#31";snp_count="28";
SEQUENCE	GUBBINS	CDS	2094744	2097264	0.000	.	0	node="internal_1373->internal_1418";neg_log_likelihood="150.940305";taxa=" 20087_2#16 20122_7#132";snp_count="36";
SEQUENCE	GUBBINS	CDS	1898192	1899028	0.000	.	0	node="internal_1421->20122_1#176";neg_log_likelihood="48.004320";taxa="20122_1#176";snp_count="6";
SEQUENCE	GUBBINS	CDS	1371328	1376187	0.000	.	0	node="internal_1422->19944_3#68";neg_log_likelihood="143.490288";taxa="19944_3#68";snp_count="58";
SEQUENCE	GUBBINS	CDS	337352	338582	0.000	.	0	node="internal_1420->internal_1421";neg_log_likelihood="53.652515";taxa=" 19944_3#89 20122_1#176";snp_count="8";
SEQUENCE	GUBBINS	CDS	2133219	2150693	0.000	.	0	node="internal_1425->20122_6#132";neg_log_likelihood="687.330764";taxa="20122_6#132";snp_count="177";
SEQUENCE	GUBBINS	CDS	1435444	1437501	0.000	.	0	node="internal_1425->20122_6#132";neg_log_likelihood="175.834787";taxa="20122_6#132";snp_count="33";
SEQUENCE	GUBBINS	CDS	1898167	1898243	0.000	.	0	node="internal_1435->20122_1#146";neg_log_likelihood="21.895505";taxa="20122_1#146";snp_count="7";
SEQUENCE	GUBBINS	CDS	29828	32930	0.000	.	0	node="internal_1440->internal_1441";neg_log_likelihood="469.389384";taxa=" 20122_7#179 20087_1#149";snp_count="66";
SEQUENCE	GUBBINS	CDS	1586547	1589942	0.000	.	0	node="internal_1440->internal_1441";neg_log_likelihood="153.096551";taxa=" 20122_7#179 20087_1#149";snp_count="66";
SEQUENCE	GUBBINS	CDS	1427085	1438333	0.000	.	0	node="internal_1442->internal_1443";neg_log_likelihood="363.247472";taxa=" 20087_2#18 20087_2#158";snp_count="59";
SEQUENCE	GUBBINS	CDS	29088	31419	0.000	.	0	node="internal_1442->internal_1443";neg_log_likelihood="107.867309";taxa=" 20087_2#18 20087_2#158";snp_count="34";
SEQUENCE	GUBBINS	CDS	1150815	1151040	0.000	.	0	node="internal_1442->internal_1443";neg_log_likelihood="21.320023";taxa=" 20087_2#18 20087_2#158";snp_count="5";
SEQUENCE	GUBBINS	CDS	1824584	1826017	0.000	.	0	node="internal_1426->19944_1#147";neg_log_likelihood="149.994318";taxa="19944_1#147";snp_count="28";
SEQUENCE	GUBBINS	CDS	157704	157790	0.000	.	0	node="internal_1426->19944_1#147";neg_log_likelihood="75.249918";taxa="19944_1#147";snp_count="5";
SEQUENCE	GUBBINS	CDS	2171694	2173683	0.000	.	0	node="internal_1426->19944_1#147";neg_log_likelihood="50.812208";taxa="19944_1#147";snp_count="6";
SEQUENCE	GUBBINS	CDS	1350322	1353217	0.000	.	0	node="internal_1448->20122_5#136";neg_log_likelihood="197.644100";taxa="20122_5#136";snp_count="55";
SEQUENCE	GUBBINS	CDS	1898211	1899028	0.000	.	0	node="internal_1448->20122_5#136";neg_log_likelihood="71.447997";taxa="20122_5#136";snp_count="7";
SEQUENCE	GUBBINS	CDS	1351783	1353184	0.000	.	0	node="internal_1451->20122_1#157";neg_log_likelihood="114.365272";taxa="20122_1#157";snp_count="28";
SEQUENCE	GUBBINS	CDS	31527	36039	0.000	.	0	node="internal_1454->20087_2#168";neg_log_likelihood="276.871236";taxa="20087_2#168";snp_count="60";
SEQUENCE	GUBBINS	CDS	390294	391310	0.000	.	0	node="internal_1454->20087_2#168";neg_log_likelihood="128.573167";taxa="20087_2#168";snp_count="11";
SEQUENCE	GUBBINS	CDS	157755	157811	0.000	.	0	node="internal_1454->20087_2#168";neg_log_likelihood="83.418804";taxa="20087_2#168";snp_count="5";
SEQUENCE	GUBBINS	CDS	390294	391310	0.000	.	0	node="internal_1453->internal_1454";neg_log_likelihood="87.324046";taxa=" 20087_2#168 19789_2#17";snp_count="11";
SEQUENCE	GUBBINS	CDS	1898192	1898582	0.000	.	0	node="internal_1453->internal_1454";neg_log_likelihood="44.957973";taxa=" 20087_2#168 19789_2#17";snp_count="5";
SEQUENCE	GUBBINS	CDS	1898206	1899063	0.000	.	0	node="internal_1464->20122_1#182";neg_log_likelihood="35.636417";taxa="20122_1#182";snp_count="8";
SEQUENCE	GUBBINS	CDS	1896629	1898996	0.000	.	0	node="internal_1469->19944_3#50";neg_log_likelihood="53.948895";taxa="19944_3#50";snp_count="5";
SEQUENCE	GUBBINS	CDS	1436512	1438412	0.000	.	0	node="internal_1468->19944_3#51";neg_log_likelihood="86.846901";taxa="19944_3#51";snp_count="29";
SEQUENCE	GUBBINS	CDS	1897287	1899028	0.000	.	0	node="internal_1466->20122_1#175";neg_log_likelihood="52.376212";taxa="20122_1#175";snp_count="8";
SEQUENCE	GUBBINS	CDS	1436829	1438068	0.000	.	0	node="internal_1465->19944_3#47";neg_log_likelihood="252.426099";taxa="19944_3#47";snp_count="19";
SEQUENCE	GUBBINS	CDS	532099	533332	0.000	.	0	node="internal_1465->19944_3#47";neg_log_likelihood="169.223451";taxa="19944_3#47";snp_count="16";
SEQUENCE	GUBBINS	CDS	31720	33026	0.000	.	0	node="internal_1465->19944_3#47";neg_log_likelihood="93.301886";taxa="19944_3#47";snp_count="15";
SEQUENCE	GUBBINS	CDS	1524920	1525445	0.000	.	0	node="internal_1465->19944_3#47";neg_log_likelihood="38.374220";taxa="19944_3#47";snp_count="7";
SEQUENCE	GUBBINS	CDS	1896406	1899063	0.000	.	0	node="internal_1463->internal_1464";neg_log_likelihood="37.144146";taxa=" 19789_2#130 20122_1#182";snp_count="7";
SEQUENCE	GUBBINS	CDS	1898277	1898573	0.000	.	0	node="internal_1463->internal_1465";neg_log_likelihood="14.739924";taxa=" 19944_3#47 20122_1#175 19944_3#50 19944_3#69 19944_3#51 20122_1#165";snp_count="5";
SEQUENCE	GUBBINS	CDS	1433623	1440609	0.000	.	0	node="internal_1461->internal_1462";neg_log_likelihood="613.446832";taxa=" 20087_2#34 19944_3#63";snp_count="111";
SEQUENCE	GUBBINS	CDS	32580	33605	0.000	.	0	node="internal_1461->internal_1462";neg_log_likelihood="296.970208";taxa=" 20087_2#34 19944_3#63";snp_count="31";
SEQUENCE	GUBBINS	CDS	390294	392898	0.000	.	0	node="internal_1461->internal_1462";neg_log_likelihood="164.599668";taxa=" 20087_2#34 19944_3#63";snp_count="27";
SEQUENCE	GUBBINS	CDS	1577397	1577905	0.000	.	0	node="internal_1461->internal_1462";neg_log_likelihood="70.530498";taxa=" 20087_2#34 19944_3#63";snp_count="11";
SEQUENCE	GUBBINS	CDS	1898206	1898997	0.000	.	0	node="internal_1461->internal_1462";neg_log_likelihood="34.689875";taxa=" 20087_2#34 19944_3#63";snp_count="5";
SEQUENCE	GUBBINS	CDS	1434017	1438267	0.000	.	0	node="internal_1470->20087_1#136";neg_log_likelihood="411.519043";taxa="20087_1#136";snp_count="52";
SEQUENCE	GUBBINS	CDS	377076	378283	0.000	.	0	node="internal_1470->20087_1#136";neg_log_likelihood="242.920226";taxa="20087_1#136";snp_count="19";
SEQUENCE	GUBBINS	CDS	207405	208946	0.000	.	0	node="internal_1470->20087_1#136";neg_log_likelihood="155.969997";taxa="20087_1#136";snp_count="19";
SEQUENCE	GUBBINS	CDS	1862147	1863694	0.000	.	0	node="internal_1470->20087_1#136";neg_log_likelihood="77.614916";taxa="20087_1#136";snp_count="12";
SEQUENCE	GUBBINS	CDS	1434579	1438315	0.000	.	0	node="internal_1470->19944_1#180";neg_log_likelihood="109.381431";taxa="19944_1#180";snp_count="10";
SEQUENCE	GUBBINS	CDS	207423	208238	0.000	.	0	node="internal_1470->19944_1#180";neg_log_likelihood="65.514869";taxa="19944_1#180";snp_count="6";
SEQUENCE	GUBBINS	CDS	1434017	1438315	0.000	.	0	node="internal_1457->internal_1470";neg_log_likelihood="245.029357";taxa=" 20087_1#136 19944_1#180";snp_count="65";
SEQUENCE	GUBBINS	CDS	207423	208238	0.000	.	0	node="internal_1457->internal_1470";neg_log_likelihood="86.678722";taxa=" 20087_1#136 19944_1#180";snp_count="6";
SEQUENCE	GUBBINS	CDS	2164912	2165032	0.000	.	0	node="internal_1477->internal_1478";neg_log_likelihood="13.546624";taxa=" 20019_4#163 20019_4#162";snp_count="5";
SEQUENCE	GUBBINS	CDS	1896891	1899051	0.000	.	0	node="internal_1475->internal_1476";neg_log_likelihood="107.937682";taxa=" 19789_1#176 20019_4#164 20019_4#163 20019_4#162";snp_count="10";
SEQUENCE	GUBBINS	CDS	1898277	1899028	0.000	.	0	node="internal_1474->internal_1475";neg_log_likelihood="73.309460";taxa=" 19789_1#176 20019_4#164 20019_4#163 20019_4#162 20087_2#167";snp_count="5";
SEQUENCE	GUBBINS	CDS	2171332	2171419	0.000	.	0	node="internal_1479->20087_2#110";neg_log_likelihood="111.269138";taxa="20087_2#110";snp_count="5";
SEQUENCE	GUBBINS	CDS	1898338	1899069	0.000	.	0	node="internal_1479->20087_2#110";neg_log_likelihood="88.896490";taxa="20087_2#110";snp_count="5";
SEQUENCE	GUBBINS	CDS	1897238	1901298	0.000	.	0	node="internal_1472->internal_1479";neg_log_likelihood="63.512723";taxa=" 20087_1#104 20087_2#110";snp_count="6";
SEQUENCE	GUBBINS	CDS	2129869	2131178	0.000	.	0	node="internal_1471->19944_1#185";neg_log_likelihood="160.898370";taxa="19944_1#185";snp_count="31";
SEQUENCE	GUBBINS	CDS	32613	33242	0.000	.	0	node="internal_1471->19944_1#185";neg_log_likelihood="66.541102";taxa="19944_1#185";snp_count="10";
SEQUENCE	GUBBINS	CDS	60235	60298	0.000	.	0	node="internal_1480->19944_1#146";neg_log_likelihood="24.147658";taxa="19944_1#146";snp_count="10";
SEQUENCE	GUBBINS	CDS	1433771	1438558	0.000	.	0	node="internal_1483->internal_1484";neg_log_likelihood="353.609233";taxa=" 19944_1#168 20122_1#119";snp_count="85";
SEQUENCE	GUBBINS	CDS	31259	32639	0.000	.	0	node="internal_1483->internal_1484";neg_log_likelihood="106.167555";taxa=" 19944_1#168 20122_1#119";snp_count="23";
SEQUENCE	GUBBINS	CDS	1898167	1898988	0.000	.	0	node="internal_1488->20122_1#121";neg_log_likelihood="109.847162";taxa="20122_1#121";snp_count="5";
SEQUENCE	GUBBINS	CDS	459632	464847	0.000	.	0	node="internal_1495->20122_6#140";neg_log_likelihood="362.949280";taxa="20122_6#140";snp_count="92";
SEQUENCE	GUBBINS	CDS	191081	192462	0.000	.	0	node="internal_1495->20122_6#140";neg_log_likelihood="124.049510";taxa="20122_6#140";snp_count="21";
SEQUENCE	GUBBINS	CDS	1898167	1899057	0.000	.	0	node="internal_1495->20122_6#140";neg_log_likelihood="55.564141";taxa="20122_6#140";snp_count="7";
SEQUENCE	GUBBINS	CDS	2106534	2106893	0.000	.	0	node="internal_1502->20087_2#32";neg_log_likelihood="28.007312";taxa="20087_2#32";snp_count="5";
SEQUENCE	GUBBINS	CDS	1898965	1899080	0.000	.	0	node="internal_1506->20122_5#184";neg_log_likelihood="57.122569";taxa="20122_5#184";snp_count="7";
SEQUENCE	GUBBINS	CDS	2030168	2033888	0.000	.	0	node="internal_1505->internal_1506";neg_log_likelihood="313.959354";taxa=" 20122_1#174 20122_5#184";snp_count="35";
SEQUENCE	GUBBINS	CDS	1436666	1438387	0.000	.	0	node="internal_1505->internal_1506";neg_log_likelihood="176.521517";taxa=" 20122_1#174 20122_5#184";snp_count="21";
SEQUENCE	GUBBINS	CDS	390253	393372	0.000	.	0	node="internal_1505->internal_1506";neg_log_likelihood="91.164411";taxa=" 20122_1#174 20122_5#184";snp_count="15";
SEQUENCE	GUBBINS	CDS	1436826	1438641	0.000	.	0	node="internal_1505->20122_1#173";neg_log_likelihood="218.582457";taxa="20122_1#173";snp_count="17";
SEQUENCE	GUBBINS	CDS	390241	393417	0.000	.	0	node="internal_1505->20122_1#173";neg_log_likelihood="143.184947";taxa="20122_1#173";snp_count="15";
SEQUENCE	GUBBINS	CDS	2030181	2033792	0.000	.	0	node="internal_1505->20122_1#173";neg_log_likelihood="72.483037";taxa="20122_1#173";snp_count="14";
SEQUENCE	GUBBINS	CDS	2030168	2033888	0.000	.	0	node="internal_1504->internal_1505";neg_log_likelihood="299.895848";taxa=" 20122_1#174 20122_5#184 20122_1#173";snp_count="35";
SEQUENCE	GUBBINS	CDS	390241	393417	0.000	.	0	node="internal_1504->internal_1505";neg_log_likelihood="177.781981";taxa=" 20122_1#174 20122_5#184 20122_1#173";snp_count="17";
SEQUENCE	GUBBINS	CDS	1436912	1438641	0.000	.	0	node="internal_1504->internal_1505";neg_log_likelihood="96.163959";taxa=" 20122_1#174 20122_5#184 20122_1#173";snp_count="14";
SEQUENCE	GUBBINS	CDS	336342	336350	0.000	.	0	node="internal_1504->internal_1505";neg_log_likelihood="43.726855";taxa=" 20122_1#174 20122_5#184 20122_1#173";snp_count="4";
SEQUENCE	GUBBINS	CDS	2030168	2033888	0.000	.	0	node="internal_1501->internal_1502";neg_log_likelihood="132.614159";taxa=" 20087_2#32 19789_2#131 20122_6#71";snp_count="43";
SEQUENCE	GUBBINS	CDS	1436666	1438641	0.000	.	0	node="internal_1500->internal_1501";neg_log_likelihood="334.814779";taxa=" 20087_2#32 19789_2#131 20122_6#71 20122_1#174 20122_5#184 20122_1#173 19944_3#60";snp_count="39";
SEQUENCE	GUBBINS	CDS	390241	393417	0.000	.	0	node="internal_1500->internal_1501";neg_log_likelihood="168.550255";taxa=" 20087_2#32 19789_2#131 20122_6#71 20122_1#174 20122_5#184 20122_1#173 19944_3#60";snp_count="34";
SEQUENCE	GUBBINS	CDS	336342	336350	0.000	.	0	node="internal_1500->internal_1501";neg_log_likelihood="70.521624";taxa=" 20087_2#32 19789_2#131 20122_6#71 20122_1#174 20122_5#184 20122_1#173 19944_3#60";snp_count="4";
SEQUENCE	GUBBINS	CDS	191081	192462	0.000	.	0	node="internal_1494->internal_1495";neg_log_likelihood="64.269055";taxa=" 19944_3#56 20122_6#140";snp_count="21";
SEQUENCE	GUBBINS	CDS	1433556	1441389	0.000	.	0	node="internal_1512->19789_2#18";neg_log_likelihood="270.776733";taxa="19789_2#18";snp_count="89";
SEQUENCE	GUBBINS	CDS	1898331	1899064	0.000	.	0	node="internal_1512->19789_2#18";neg_log_likelihood="46.355157";taxa="19789_2#18";snp_count="8";
SEQUENCE	GUBBINS	CDS	29908	33581	0.000	.	0	node="internal_1509->internal_1510";neg_log_likelihood="210.257949";taxa=" 20122_1#89 20087_2#175 19789_2#52";snp_count="51";
SEQUENCE	GUBBINS	CDS	60235	60298	0.000	.	0	node="internal_1509->internal_1510";neg_log_likelihood="74.181790";taxa=" 20122_1#89 20087_2#175 19789_2#52";snp_count="10";
SEQUENCE	GUBBINS	CDS	1898167	1898278	0.000	.	0	node="internal_1509->internal_1510";neg_log_likelihood="43.335156";taxa=" 20122_1#89 20087_2#175 19789_2#52";snp_count="5";
SEQUENCE	GUBBINS	CDS	1895742	1899028	0.000	.	0	node="internal_1507->20087_2#135";neg_log_likelihood="54.728848";taxa="20087_2#135";snp_count="7";
SEQUENCE	GUBBINS	CDS	1898282	1899069	0.000	.	0	node="internal_1543->19789_2#15";neg_log_likelihood="62.723632";taxa="19789_2#15";snp_count="5";
SEQUENCE	GUBBINS	CDS	1861025	1861996	0.000	.	0	node="internal_1542->20122_1#90";neg_log_likelihood="119.090492";taxa="20122_1#90";snp_count="31";
SEQUENCE	GUBBINS	CDS	1896133	1896538	0.000	.	0	node="internal_1542->20122_1#90";neg_log_likelihood="42.325422";taxa="20122_1#90";snp_count="5";
SEQUENCE	GUBBINS	CDS	569939	573274	0.000	.	0	node="internal_1541->19789_1#175";neg_log_likelihood="155.440733";taxa="19789_1#175";snp_count="45";
SEQUENCE	GUBBINS	CDS	1895877	1898231	0.000	.	0	node="internal_1541->19789_1#175";neg_log_likelihood="39.569185";taxa="19789_1#175";snp_count="8";
SEQUENCE	GUBBINS	CDS	390031	393453	0.000	.	0	node="internal_1538->19944_3#113";neg_log_likelihood="84.380246";taxa="19944_3#113";snp_count="18";
SEQUENCE	GUBBINS	CDS	1898192	1898559	0.000	.	0	node="internal_1535->internal_1538";neg_log_likelihood="17.227251";taxa=" 19944_1#104 20122_1#90 19789_2#15 19789_1#183 19789_1#175 20122_7#115 19944_1#24 19944_3#113";snp_count="6";
SEQUENCE	GUBBINS	CDS	29140	34178	0.000	.	0	node="internal_1549->internal_1550";neg_log_likelihood="209.762534";taxa=" 20087_2#55 20122_1#6";snp_count="78";
SEQUENCE	GUBBINS	CDS	1898967	1899028	0.000	.	0	node="internal_1549->internal_1550";neg_log_likelihood="41.107037";taxa=" 20087_2#55 20122_1#6";snp_count="4";
SEQUENCE	GUBBINS	CDS	921564	927468	0.000	.	0	node="internal_1547->20087_2#186";neg_log_likelihood="214.449122";taxa="20087_2#186";snp_count="54";
SEQUENCE	GUBBINS	CDS	1898167	1899064	0.000	.	0	node="internal_1547->20087_2#186";neg_log_likelihood="43.679638";taxa="20087_2#186";snp_count="12";
SEQUENCE	GUBBINS	CDS	1898192	1899028	0.000	.	0	node="internal_1546->internal_1547";neg_log_likelihood="17.406271";taxa=" 20087_2#186 20122_7#85 20087_2#55 20122_1#6 20019_4#152 20087_1#131 19944_2#136 19944_2#138 19944_2#137";snp_count="5";
SEQUENCE	GUBBINS	CDS	2106500	2106634	0.000	.	0	node="internal_1534->internal_1535";neg_log_likelihood="70.599747";taxa=" 19944_1#144 19944_3#99 19789_2#162 19944_1#104 20122_1#90 19789_2#15 19789_1#183 19789_1#175 20122_7#115 19944_1#24 19944_3#113";snp_count="5";
SEQUENCE	GUBBINS	CDS	1898206	1898582	0.000	.	0	node="internal_1533->20122_6#181";neg_log_likelihood="24.485137";taxa="20122_6#181";snp_count="4";
SEQUENCE	GUBBINS	CDS	196642	198466	0.000	.	0	node="internal_1527->19944_1#143";neg_log_likelihood="291.465102";taxa="19944_1#143";snp_count="37";
SEQUENCE	GUBBINS	CDS	961640	963817	0.000	.	0	node="internal_1527->19944_1#143";neg_log_likelihood="124.746987";taxa="19944_1#143";snp_count="34";
SEQUENCE	GUBBINS	CDS	31699	33785	0.000	.	0	node="internal_1526->20122_3#6";neg_log_likelihood="91.845881";taxa="20122_3#6";snp_count="32";
SEQUENCE	GUBBINS	CDS	1861940	1865233	0.000	.	0	node="internal_1525->20122_3#51";neg_log_likelihood="143.103119";taxa="20122_3#51";snp_count="49";
SEQUENCE	GUBBINS	CDS	1898193	1900261	0.000	.	0	node="internal_1565->internal_1566";neg_log_likelihood="42.756277";taxa=" 20122_7#91 20122_1#25 19944_2#131 19944_2#145";snp_count="5";
SEQUENCE	GUBBINS	CDS	1898192	1900210	0.000	.	0	node="internal_1565->19944_1#47";neg_log_likelihood="21.584590";taxa="19944_1#47";snp_count="6";
SEQUENCE	GUBBINS	CDS	1898193	1899064	0.000	.	0	node="internal_1564->internal_1565";neg_log_likelihood="54.861560";taxa=" 20122_7#91 20122_1#25 19944_2#131 19944_2#145 19944_1#47";snp_count="9";
SEQUENCE	GUBBINS	CDS	1898167	1899064	0.000	.	0	node="internal_1563->internal_1564";neg_log_likelihood="24.457299";taxa=" 20122_1#45 20122_7#91 20122_1#25 19944_2#131 19944_2#145 19944_1#47";snp_count="8";
SEQUENCE	GUBBINS	CDS	1898192	1899064	0.000	.	0	node="internal_1562->internal_1563";neg_log_likelihood="17.799881";taxa=" 20122_1#45 20122_7#91 20122_1#25 19944_2#131 19944_2#145 19944_1#47 19944_1#42";snp_count="5";
SEQUENCE	GUBBINS	CDS	818759	822905	0.000	.	0	node="internal_1560->20019_4#16";neg_log_likelihood="221.461811";taxa="20019_4#16";snp_count="68";
SEQUENCE	GUBBINS	CDS	1862121	1862607	0.000	.	0	node="internal_1560->20019_4#16";neg_log_likelihood="51.823706";taxa="20019_4#16";snp_count="8";
SEQUENCE	GUBBINS	CDS	1896812	1900261	0.000	.	0	node="internal_1573->20019_4#17";neg_log_likelihood="37.731673";taxa="20019_4#17";snp_count="7";
SEQUENCE	GUBBINS	CDS	272422	272539	0.000	.	0	node="internal_1582->20122_2#102";neg_log_likelihood="89.236340";taxa="20122_2#102";snp_count="5";
SEQUENCE	GUBBINS	CDS	1897055	1898289	0.000	.	0	node="internal_1580->internal_1582";neg_log_likelihood="32.983823";taxa=" 19944_1#113 20122_2#102";snp_count="6";
SEQUENCE	GUBBINS	CDS	1897055	1898231	0.000	.	0	node="internal_1579->internal_1580";neg_log_likelihood="20.787414";taxa=" 19944_1#142 20087_2#177 19944_1#113 20122_2#102";snp_count="6";
SEQUENCE	GUBBINS	CDS	1894481	1898582	0.000	.	0	node="internal_1583->20122_1#82";neg_log_likelihood="74.334427";taxa="20122_1#82";snp_count="12";
SEQUENCE	GUBBINS	CDS	1898231	1899064	0.000	.	0	node="internal_1578->internal_1583";neg_log_likelihood="35.866479";taxa=" 20122_1#82 19944_1#116";snp_count="8";
SEQUENCE	GUBBINS	CDS	30697	33965	0.000	.	0	node="internal_1577->19944_1#163";neg_log_likelihood="162.264813";taxa="19944_1#163";snp_count="62";
SEQUENCE	GUBBINS	CDS	410387	416007	0.000	.	0	node="internal_1589->20122_3#171";neg_log_likelihood="906.005970";taxa="20122_3#171";snp_count="61";
SEQUENCE	GUBBINS	CDS	1445392	1449938	0.000	.	0	node="internal_1589->20122_3#171";neg_log_likelihood="682.083413";taxa="20122_3#171";snp_count="44";
SEQUENCE	GUBBINS	CDS	1257766	1261355	0.000	.	0	node="internal_1589->20122_3#171";neg_log_likelihood="498.308502";taxa="20122_3#171";snp_count="40";
SEQUENCE	GUBBINS	CDS	1363939	1366461	0.000	.	0	node="internal_1589->20122_3#171";neg_log_likelihood="345.058631";taxa="20122_3#171";snp_count="28";
SEQUENCE	GUBBINS	CDS	396101	399411	0.000	.	0	node="internal_1589->20122_3#171";neg_log_likelihood="227.879420";taxa="20122_3#171";snp_count="23";
SEQUENCE	GUBBINS	CDS	1434567	1435134	0.000	.	0	node="internal_1589->20122_3#171";neg_log_likelihood="130.911417";taxa="20122_3#171";snp_count="14";
SEQUENCE	GUBBINS	CDS	1419417	1421147	0.000	.	0	node="internal_1589->20122_3#171";neg_log_likelihood="56.232817";taxa="20122_3#171";snp_count="16";
SEQUENCE	GUBBINS	CDS	610666	612508	0.000	.	0	node="internal_1588->20122_3#175";neg_log_likelihood="66.198676";taxa="20122_3#175";snp_count="29";
SEQUENCE	GUBBINS	CDS	2113025	2113991	0.000	.	0	node="internal_1558->20122_1#33";neg_log_likelihood="144.195542";taxa="20122_1#33";snp_count="22";
SEQUENCE	GUBBINS	CDS	1895717	1899028	0.000	.	0	node="internal_1558->20122_1#33";neg_log_likelihood="84.243122";taxa="20122_1#33";snp_count="8";
SEQUENCE	GUBBINS	CDS	1897294	1899028	0.000	.	0	node="internal_1594->20122_2#48";neg_log_likelihood="90.575973";taxa="20122_2#48";snp_count="5";
SEQUENCE	GUBBINS	CDS	1433556	1438387	0.000	.	0	node="internal_1597->20122_1#63";neg_log_likelihood="414.820104";taxa="20122_1#63";snp_count="75";
SEQUENCE	GUBBINS	CDS	45452	47000	0.000	.	0	node="internal_1597->20122_1#63";neg_log_likelihood="123.909665";taxa="20122_1#63";snp_count="44";
SEQUENCE	GUBBINS	CDS	1898231	1899064	0.000	.	0	node="internal_1592->20122_1#27";neg_log_likelihood="68.355410";taxa="20122_1#27";snp_count="10";
SEQUENCE	GUBBINS	CDS	1898167	1898577	0.000	.	0	node="internal_1591->19944_1#4";neg_log_likelihood="19.052997";taxa="19944_1#4";snp_count="5";
SEQUENCE	GUBBINS	CDS	959653	960491	0.000	.	0	node="internal_1604->20122_5#145";neg_log_likelihood="110.782056";taxa="20122_5#145";snp_count="13";
SEQUENCE	GUBBINS	CDS	1898192	1899057	0.000	.	0	node="internal_1604->20122_5#145";neg_log_likelihood="64.609489";taxa="20122_5#145";snp_count="6";
SEQUENCE	GUBBINS	CDS	526863	527965	0.000	.	0	node="internal_1605->20087_2#121";neg_log_likelihood="53.266814";taxa="20087_2#121";snp_count="19";
SEQUENCE	GUBBINS	CDS	1896490	1898577	0.000	.	0	node="internal_1603->internal_1605";neg_log_likelihood="38.622056";taxa=" 20087_2#121 19944_3#16 20122_1#136";snp_count="6";
SEQUENCE	GUBBINS	CDS	1896812	1900259	0.000	.	0	node="internal_1600->20122_1#61";neg_log_likelihood="34.642381";taxa="20122_1#61";snp_count="8";
SEQUENCE	GUBBINS	CDS	1828130	1828754	0.000	.	0	node="internal_1618->internal_1619";neg_log_likelihood="87.653507";taxa=" 20087_2#174 20087_2#25";snp_count="19";
SEQUENCE	GUBBINS	CDS	1828130	1828754	0.000	.	0	node="internal_1617->internal_1618";neg_log_likelihood="52.747003";taxa=" 19789_2#37 20087_2#174 20087_2#25";snp_count="18";
SEQUENCE	GUBBINS	CDS	1828853	1828861	0.000	.	0	node="internal_1617->20122_1#110";neg_log_likelihood="26.948164";taxa="20122_1#110";snp_count="4";
SEQUENCE	GUBBINS	CDS	1828180	1828508	0.000	.	0	node="internal_1616->internal_1617";neg_log_likelihood="19.773703";taxa=" 19789_2#37 20087_2#174 20087_2#25 20122_1#110";snp_count="7";
SEQUENCE	GUBBINS	CDS	1827385	1828601	0.000	.	0	node="internal_1616->internal_1620";neg_log_likelihood="104.501668";taxa=" 20087_2#24 19789_2#38";snp_count="27";
SEQUENCE	GUBBINS	CDS	1845321	1845375	0.000	.	0	node="internal_1616->internal_1620";neg_log_likelihood="30.844376";taxa=" 20087_2#24 19789_2#38";snp_count="5";
SEQUENCE	GUBBINS	CDS	1828130	1828754	0.000	.	0	node="internal_1614->internal_1616";neg_log_likelihood="35.539161";taxa=" 19789_2#37 20087_2#174 20087_2#25 20122_1#110 20087_2#24 19789_2#38";snp_count="8";
SEQUENCE	GUBBINS	CDS	1433771	1438528	0.000	.	0	node="internal_1613->20122_6#127";neg_log_likelihood="596.250521";taxa="20122_6#127";snp_count="71";
SEQUENCE	GUBBINS	CDS	502683	505490	0.000	.	0	node="internal_1613->20122_6#127";neg_log_likelihood="340.729249";taxa="20122_6#127";snp_count="41";
SEQUENCE	GUBBINS	CDS	390009	392805	0.000	.	0	node="internal_1613->20122_6#127";neg_log_likelihood="187.842680";taxa="20122_6#127";snp_count="27";
SEQUENCE	GUBBINS	CDS	1898192	1899028	0.000	.	0	node="internal_1613->20122_6#127";neg_log_likelihood="116.780081";taxa="20122_6#127";snp_count="6";
SEQUENCE	GUBBINS	CDS	1898192	1898331	0.000	.	0	node="internal_1630->20087_1#108";neg_log_likelihood="33.888021";taxa="20087_1#108";snp_count="6";
SEQUENCE	GUBBINS	CDS	161747	161881	0.000	.	0	node="internal_1633->19944_1#10";neg_log_likelihood="39.281155";taxa="19944_1#10";snp_count="6";
SEQUENCE	GUBBINS	CDS	1898192	1902217	0.000	.	0	node="internal_1628->internal_1629";neg_log_likelihood="74.488923";taxa=" 19944_2#182 20087_1#108 20122_7#4";snp_count="8";
SEQUENCE	GUBBINS	CDS	1893672	1898941	0.000	.	0	node="internal_1652->19789_2#87";neg_log_likelihood="35.420136";taxa="19789_2#87";snp_count="6";
SEQUENCE	GUBBINS	CDS	1860644	1862938	0.000	.	0	node="internal_1660->19944_2#141";neg_log_likelihood="257.437239";taxa="19944_2#141";snp_count="44";
SEQUENCE	GUBBINS	CDS	348953	350998	0.000	.	0	node="internal_1660->19944_2#141";neg_log_likelihood="111.784921";taxa="19944_2#141";snp_count="21";
SEQUENCE	GUBBINS	CDS	348953	350998	0.000	.	0	node="internal_1659->internal_1660";neg_log_likelihood="106.482590";taxa=" 20122_1#123 19944_2#141";snp_count="21";
SEQUENCE	GUBBINS	CDS	1897238	1899028	0.000	.	0	node="internal_1663->19944_2#171";neg_log_likelihood="87.527445";taxa="19944_2#171";snp_count="8";
SEQUENCE	GUBBINS	CDS	308193	310646	0.000	.	0	node="internal_1662->19944_1#68";neg_log_likelihood="54.869756";taxa="19944_1#68";snp_count="12";
SEQUENCE	GUBBINS	CDS	1433206	1442064	0.000	.	0	node="internal_1664->20122_7#2";neg_log_likelihood="1294.074793";taxa="20122_7#2";snp_count="144";
SEQUENCE	GUBBINS	CDS	28794	32606	0.000	.	0	node="internal_1664->20122_7#2";neg_log_likelihood="862.202784";taxa="20122_7#2";snp_count="60";
SEQUENCE	GUBBINS	CDS	1117532	1125120	0.000	.	0	node="internal_1664->20122_7#2";neg_log_likelihood="608.828591";taxa="20122_7#2";snp_count="75";
SEQUENCE	GUBBINS	CDS	1351465	1353217	0.000	.	0	node="internal_1664->20122_7#2";neg_log_likelihood="354.927706";taxa="20122_7#2";snp_count="29";
SEQUENCE	GUBBINS	CDS	2030214	2031070	0.000	.	0	node="internal_1664->20122_7#2";neg_log_likelihood="236.692411";taxa="20122_7#2";snp_count="22";
SEQUENCE	GUBBINS	CDS	2094677	2097051	0.000	.	0	node="internal_1664->20122_7#2";neg_log_likelihood="144.101229";taxa="20122_7#2";snp_count="21";
SEQUENCE	GUBBINS	CDS	1117532	1125120	0.000	.	0	node="internal_1661->internal_1664";neg_log_likelihood="363.472520";taxa=" 19789_2#1 20122_7#2";snp_count="75";
SEQUENCE	GUBBINS	CDS	2094677	2097051	0.000	.	0	node="internal_1661->internal_1664";neg_log_likelihood="128.771266";taxa=" 19789_2#1 20122_7#2";snp_count="21";
SEQUENCE	GUBBINS	CDS	1893915	1898582	0.000	.	0	node="internal_1661->internal_1664";neg_log_likelihood="61.254501";taxa=" 19789_2#1 20122_7#2";snp_count="7";
SEQUENCE	GUBBINS	CDS	1898192	1899080	0.000	.	0	node="internal_1655->20122_2#64";neg_log_likelihood="44.428622";taxa="20122_2#64";snp_count="10";
SEQUENCE	GUBBINS	CDS	185539	192171	0.000	.	0	node="internal_1665->internal_1666";neg_log_likelihood="686.217396";taxa=" 19944_1#54 20122_7#106";snp_count="130";
SEQUENCE	GUBBINS	CDS	102127	114525	0.000	.	0	node="internal_1665->internal_1666";neg_log_likelihood="255.023698";taxa=" 19944_1#54 20122_7#106";snp_count="81";
SEQUENCE	GUBBINS	CDS	976017	977784	0.000	.	0	node="internal_1685->20122_1#29";neg_log_likelihood="394.380393";taxa="20122_1#29";snp_count="28";
SEQUENCE	GUBBINS	CDS	601624	602662	0.000	.	0	node="internal_1685->20122_1#29";neg_log_likelihood="293.331529";taxa="20122_1#29";snp_count="17";
SEQUENCE	GUBBINS	CDS	1695266	1695697	0.000	.	0	node="internal_1685->20122_1#29";neg_log_likelihood="220.946656";taxa="20122_1#29";snp_count="14";
SEQUENCE	GUBBINS	CDS	1435726	1438528	0.000	.	0	node="internal_1685->20122_1#29";neg_log_likelihood="159.031943";taxa="20122_1#29";snp_count="13";
SEQUENCE	GUBBINS	CDS	1140317	1140558	0.000	.	0	node="internal_1685->20122_1#29";neg_log_likelihood="110.235542";taxa="20122_1#29";snp_count="7";
SEQUENCE	GUBBINS	CDS	191242	196419	0.000	.	0	node="internal_1683->19944_2#152";neg_log_likelihood="186.176557";taxa="19944_2#152";snp_count="74";
SEQUENCE	GUBBINS	CDS	1894509	1899028	0.000	.	0	node="internal_1682->20122_7#100";neg_log_likelihood="41.424144";taxa="20122_7#100";snp_count="6";
SEQUENCE	GUBBINS	CDS	1351954	1353119	0.000	.	0	node="internal_1692->20122_7#102";neg_log_likelihood="58.120113";taxa="20122_7#102";snp_count="15";
SEQUENCE	GUBBINS	CDS	28884	39139	0.000	.	0	node="internal_1691->19944_1#161";neg_log_likelihood="2160.498658";taxa="19944_1#161";snp_count="152";
SEQUENCE	GUBBINS	CDS	1433827	1440949	0.000	.	0	node="internal_1691->19944_1#161";neg_log_likelihood="1691.005094";taxa="19944_1#161";snp_count="106";
SEQUENCE	GUBBINS	CDS	2013476	2018454	0.000	.	0	node="internal_1691->19944_1#161";neg_log_likelihood="1290.563829";taxa="19944_1#161";snp_count="91";
SEQUENCE	GUBBINS	CDS	1848038	1851809	0.000	.	0	node="internal_1691->19944_1#161";neg_log_likelihood="989.833901";taxa="19944_1#161";snp_count="65";
SEQUENCE	GUBBINS	CDS	354348	359496	0.000	.	0	node="internal_1691->19944_1#161";neg_log_likelihood="761.019263";taxa="19944_1#161";snp_count="47";
SEQUENCE	GUBBINS	CDS	1654853	1656483	0.000	.	0	node="internal_1691->19944_1#161";neg_log_likelihood="585.685319";taxa="19944_1#161";snp_count="34";
SEQUENCE	GUBBINS	CDS	538272	539117	0.000	.	0	node="internal_1691->19944_1#161";neg_log_likelihood="449.357838";taxa="19944_1#161";snp_count="26";
SEQUENCE	GUBBINS	CDS	438803	440367	0.000	.	0	node="internal_1691->19944_1#161";neg_log_likelihood="340.060451";taxa="19944_1#161";snp_count="26";
SEQUENCE	GUBBINS	CDS	1159646	1163702	0.000	.	0	node="internal_1691->19944_1#161";neg_log_likelihood="234.333240";taxa="19944_1#161";snp_count="22";
SEQUENCE	GUBBINS	CDS	426363	428927	0.000	.	0	node="internal_1691->19944_1#161";neg_log_likelihood="127.668185";taxa="19944_1#161";snp_count="23";
SEQUENCE	GUBBINS	CDS	894541	894793	0.000	.	0	node="internal_1691->19944_1#161";neg_log_likelihood="55.743278";taxa="19944_1#161";snp_count="5";
SEQUENCE	GUBBINS	CDS	894541	894793	0.000	.	0	node="internal_1689->internal_1691";neg_log_likelihood="50.359487";taxa=" 19944_1#161 20087_1#181 20122_7#102";snp_count="5";
SEQUENCE	GUBBINS	CDS	610666	618511	0.000	.	0	node="internal_1687->19944_1#97";neg_log_likelihood="263.834110";taxa="19944_1#97";snp_count="42";
SEQUENCE	GUBBINS	CDS	1423751	1425075	0.000	.	0	node="internal_1687->19944_1#97";neg_log_likelihood="70.886534";taxa="19944_1#97";snp_count="25";
SEQUENCE	GUBBINS	CDS	850365	856863	0.000	.	0	node="internal_1686->20122_7#98";neg_log_likelihood="186.984169";taxa="20122_7#98";snp_count="70";
SEQUENCE	GUBBINS	CDS	1898324	1898988	0.000	.	0	node="internal_1681->internal_1682";neg_log_likelihood="18.956454";taxa=" 20122_7#100 20019_4#190 20122_1#29 19944_2#185 19944_2#152";snp_count="6";
SEQUENCE	GUBBINS	CDS	1344013	1344789	0.000	.	0	node="internal_1676->20122_7#95";neg_log_likelihood="91.367815";taxa="20122_7#95";snp_count="19";
SEQUENCE	GUBBINS	CDS	191149	192864	0.000	.	0	node="internal_1672->20122_6#175";neg_log_likelihood="76.595053";taxa="20122_6#175";snp_count="29";
SEQUENCE	GUBBINS	CDS	1281848	1281911	0.000	.	0	node="internal_1671->19944_1#91";neg_log_likelihood="31.121544";taxa="19944_1#91";snp_count="5";
SEQUENCE	GUBBINS	CDS	284983	287936	0.000	.	0	node="internal_1669->20122_7#128";neg_log_likelihood="145.401825";taxa="20122_7#128";snp_count="55";
SEQUENCE	GUBBINS	CDS	1586312	1594945	0.000	.	0	node="internal_1701->19944_2#87";neg_log_likelihood="1297.431469";taxa="19944_2#87";snp_count="83";
SEQUENCE	GUBBINS	CDS	791330	795798	0.000	.	0	node="internal_1701->19944_2#87";neg_log_likelihood="972.098680";taxa="19944_2#87";snp_count="68";
SEQUENCE	GUBBINS	CDS	31365	34926	0.000	.	0	node="internal_1701->19944_2#87";neg_log_likelihood="724.538662";taxa="19944_2#87";snp_count="50";
SEQUENCE	GUBBINS	CDS	1545427	1547777	0.000	.	0	node="internal_1701->19944_2#87";neg_log_likelihood="532.063399";taxa="19944_2#87";snp_count="43";
SEQUENCE	GUBBINS	CDS	1156170	1160009	0.000	.	0	node="internal_1701->19944_2#87";neg_log_likelihood="366.464319";taxa="19944_2#87";snp_count="30";
SEQUENCE	GUBBINS	CDS	74291	75797	0.000	.	0	node="internal_1701->19944_2#87";neg_log_likelihood="231.086288";taxa="19944_2#87";snp_count="28";
SEQUENCE	GUBBINS	CDS	997580	999133	0.000	.	0	node="internal_1701->19944_2#87";neg_log_likelihood="93.521031";taxa="19944_2#87";snp_count="28";
SEQUENCE	GUBBINS	CDS	1929180	1931088	0.000	.	0	node="internal_1703->19944_1#39";neg_log_likelihood="546.029575";taxa="19944_1#39";snp_count="37";
SEQUENCE	GUBBINS	CDS	863320	864610	0.000	.	0	node="internal_1703->19944_1#39";neg_log_likelihood="401.717685";taxa="19944_1#39";snp_count="31";
SEQUENCE	GUBBINS	CDS	1154577	1159655	0.000	.	0	node="internal_1703->19944_1#39";neg_log_likelihood="267.409959";taxa="19944_1#39";snp_count="34";
SEQUENCE	GUBBINS	CDS	331611	333029	0.000	.	0	node="internal_1703->19944_1#39";neg_log_likelihood="115.124181";taxa="19944_1#39";snp_count="22";
SEQUENCE	GUBBINS	CDS	1189508	1189698	0.000	.	0	node="internal_1703->19944_1#39";neg_log_likelihood="51.466364";taxa="19944_1#39";snp_count="6";
SEQUENCE	GUBBINS	CDS	1898967	1899064	0.000	.	0	node="internal_1709->19944_1#172";neg_log_likelihood="59.533736";taxa="19944_1#172";snp_count="5";
SEQUENCE	GUBBINS	CDS	1898192	1899064	0.000	.	0	node="internal_1719->20087_2#153";neg_log_likelihood="34.765917";taxa="20087_2#153";snp_count="5";
SEQUENCE	GUBBINS	CDS	32453	34641	0.000	.	0	node="internal_1739->19789_2#24";neg_log_likelihood="161.258021";taxa="19789_2#24";snp_count="46";
SEQUENCE	GUBBINS	CDS	1895742	1898193	0.000	.	0	node="internal_1743->20122_1#124";neg_log_likelihood="68.238035";taxa="20122_1#124";snp_count="9";
SEQUENCE	GUBBINS	CDS	272248	272499	0.000	.	0	node="internal_1742->19944_3#11";neg_log_likelihood="22.745316";taxa="19944_3#11";snp_count="6";
SEQUENCE	GUBBINS	CDS	29218	34209	0.000	.	0	node="internal_1746->20087_1#88";neg_log_likelihood="1059.507042";taxa="20087_1#88";snp_count="62";
SEQUENCE	GUBBINS	CDS	1933056	1935653	0.000	.	0	node="internal_1746->20087_1#88";neg_log_likelihood="832.290542";taxa="20087_1#88";snp_count="47";
SEQUENCE	GUBBINS	CDS	1435834	1437802	0.000	.	0	node="internal_1746->20087_1#88";neg_log_likelihood="657.358173";taxa="20087_1#88";snp_count="36";
SEQUENCE	GUBBINS	CDS	1186354	1187783	0.000	.	0	node="internal_1746->20087_1#88";neg_log_likelihood="508.724868";taxa="20087_1#88";snp_count="33";
SEQUENCE	GUBBINS	CDS	1350640	1353217	0.000	.	0	node="internal_1746->20087_1#88";neg_log_likelihood="371.159725";taxa="20087_1#88";snp_count="34";
SEQUENCE	GUBBINS	CDS	2030511	2034415	0.000	.	0	node="internal_1746->20087_1#88";neg_log_likelihood="246.871410";taxa="20087_1#88";snp_count="22";
SEQUENCE	GUBBINS	CDS	1505807	1506956	0.000	.	0	node="internal_1746->20087_1#88";neg_log_likelihood="142.579120";taxa="20087_1#88";snp_count="18";
SEQUENCE	GUBBINS	CDS	1617227	1617351	0.000	.	0	node="internal_1746->20087_1#88";neg_log_likelihood="86.282128";taxa="20087_1#88";snp_count="5";
SEQUENCE	GUBBINS	CDS	1350640	1353217	0.000	.	0	node="internal_1745->internal_1746";neg_log_likelihood="170.767588";taxa=" 20087_1#87 20087_1#88";snp_count="34";
SEQUENCE	GUBBINS	CDS	1898206	1898577	0.000	.	0	node="internal_1745->internal_1746";neg_log_likelihood="71.339669";taxa=" 20087_1#87 20087_1#88";snp_count="6";
SEQUENCE	GUBBINS	CDS	1617227	1617351	0.000	.	0	node="internal_1745->internal_1746";neg_log_likelihood="43.591764";taxa=" 20087_1#87 20087_1#88";snp_count="5";
SEQUENCE	GUBBINS	CDS	2078459	2079260	0.000	.	0	node="internal_1745->20087_1#89";neg_log_likelihood="86.173912";taxa="20087_1#89";snp_count="15";
SEQUENCE	GUBBINS	CDS	1435726	1438341	0.000	.	0	node="internal_1747->20122_7#96";neg_log_likelihood="344.595709";taxa="20122_7#96";snp_count="38";
SEQUENCE	GUBBINS	CDS	30442	33897	0.000	.	0	node="internal_1747->20122_7#96";neg_log_likelihood="163.426001";taxa="20122_7#96";snp_count="38";
SEQUENCE	GUBBINS	CDS	388430	389938	0.000	.	0	node="internal_1747->20122_7#96";neg_log_likelihood="74.940381";taxa="20122_7#96";snp_count="5";
SEQUENCE	GUBBINS	CDS	29289	32014	0.000	.	0	node="internal_1750->20122_2#135";neg_log_likelihood="157.272906";taxa="20122_2#135";snp_count="29";
SEQUENCE	GUBBINS	CDS	28650	34178	0.000	.	0	node="internal_1754->20122_7#73";neg_log_likelihood="253.234035";taxa="20122_7#73";snp_count="98";
SEQUENCE	GUBBINS	CDS	1895717	1898416	0.000	.	0	node="internal_1752->20122_4#50";neg_log_likelihood="74.551593";taxa="20122_4#50";snp_count="9";
SEQUENCE	GUBBINS	CDS	31563	32598	0.000	.	0	node="internal_1731->19944_3#23";neg_log_likelihood="20.972358";taxa="19944_3#23";snp_count="5";
SEQUENCE	GUBBINS	CDS	27918	32755	0.000	.	0	node="internal_1730->20122_1#24";neg_log_likelihood="374.206677";taxa="20122_1#24";snp_count="73";
SEQUENCE	GUBBINS	CDS	575343	577638	0.000	.	0	node="internal_1730->20122_1#24";neg_log_likelihood="145.982378";taxa="20122_1#24";snp_count="30";
SEQUENCE	GUBBINS	CDS	1534445	1534627	0.000	.	0	node="internal_1730->20122_1#24";neg_log_likelihood="60.855734";taxa="20122_1#24";snp_count="6";
SEQUENCE	GUBBINS	CDS	1898192	1899064	0.000	.	0	node="internal_1730->20122_1#24";neg_log_likelihood="34.879402";taxa="20122_1#24";snp_count="5";
SEQUENCE	GUBBINS	CDS	1896770	1898988	0.000	.	0	node="internal_1727->19944_1#25";neg_log_likelihood="24.860732";taxa="19944_1#25";snp_count="5";
SEQUENCE	GUBBINS	CDS	1894713	1899028	0.000	.	0	node="internal_1726->20087_1#135";neg_log_likelihood="44.079863";taxa="20087_1#135";snp_count="5";
SEQUENCE	GUBBINS	CDS	390009	395177	0.000	.	0	node="internal_1757->20122_2#115";neg_log_likelihood="401.806166";taxa="20122_2#115";snp_count="67";
SEQUENCE	GUBBINS	CDS	109173	114525	0.000	.	0	node="internal_1757->20122_2#115";neg_log_likelihood="205.483136";taxa="20122_2#115";snp_count="27";
SEQUENCE	GUBBINS	CDS	32580	32801	0.000	.	0	node="internal_1757->20122_2#115";neg_log_likelihood="102.526445";taxa="20122_2#115";snp_count="9";
SEQUENCE	GUBBINS	CDS	1898167	1899064	0.000	.	0	node="internal_1757->20122_2#115";neg_log_likelihood="66.744790";taxa="20122_2#115";snp_count="6";
SEQUENCE	GUBBINS	CDS	1898192	1899064	0.000	.	0	node="internal_1756->internal_1757";neg_log_likelihood="38.940787";taxa=" 19944_1#106 20122_2#115";snp_count="7";
SEQUENCE	GUBBINS	CDS	2002644	2005278	0.000	.	0	node="internal_1760->20122_7#94";neg_log_likelihood="504.419510";taxa="20122_7#94";snp_count="50";
SEQUENCE	GUBBINS	CDS	1860532	1862018	0.000	.	0	node="internal_1760->20122_7#94";neg_log_likelihood="278.441012";taxa="20122_7#94";snp_count="46";
SEQUENCE	GUBBINS	CDS	767941	768941	0.000	.	0	node="internal_1760->20122_7#94";neg_log_likelihood="126.869953";taxa="20122_7#94";snp_count="21";
SEQUENCE	GUBBINS	CDS	354123	362596	0.000	.	0	node="internal_1759->internal_1761";neg_log_likelihood="448.335936";taxa=" 20087_1#159 20122_6#119";snp_count="79";
SEQUENCE	GUBBINS	CDS	1436203	1438761	0.000	.	0	node="internal_1759->internal_1761";neg_log_likelihood="161.981398";taxa=" 20087_1#159 20122_6#119";snp_count="34";
SEQUENCE	GUBBINS	CDS	935358	937435	0.000	.	0	node="internal_1759->internal_1761";neg_log_likelihood="62.244688";taxa=" 20087_1#159 20122_6#119";snp_count="10";
SEQUENCE	GUBBINS	CDS	1898368	1900261	0.000	.	0	node="internal_1725->internal_1755";neg_log_likelihood="25.343219";taxa=" 19789_2#83 19944_1#106 20122_2#115 19944_1#38 20122_7#94 20122_7#122 20087_1#159 20122_6#119";snp_count="5";
SEQUENCE	GUBBINS	CDS	1862039	1862935	0.000	.	0	node="internal_1724->19944_1#105";neg_log_likelihood="80.441752";taxa="19944_1#105";snp_count="23";
SEQUENCE	GUBBINS	CDS	1898551	1899028	0.000	.	0	node="internal_1721->19944_3#112";neg_log_likelihood="64.234566";taxa="19944_3#112";snp_count="6";
SEQUENCE	GUBBINS	CDS	1423922	1425917	0.000	.	0	node="internal_1717->internal_1718";neg_log_likelihood="363.128284";taxa=" 20122_5#167 20087_2#153 20122_1#57 20087_1#186";snp_count="30";
SEQUENCE	GUBBINS	CDS	1437381	1438827	0.000	.	0	node="internal_1717->internal_1718";neg_log_likelihood="240.857539";taxa=" 20122_5#167 20087_2#153 20122_1#57 20087_1#186";snp_count="23";
SEQUENCE	GUBBINS	CDS	30886	32594	0.000	.	0	node="internal_1717->internal_1718";neg_log_likelihood="147.732827";taxa=" 20122_5#167 20087_2#153 20122_1#57 20087_1#186";snp_count="16";
SEQUENCE	GUBBINS	CDS	1351987	1353184	0.000	.	0	node="internal_1717->internal_1718";neg_log_likelihood="69.489952";taxa=" 20122_5#167 20087_2#153 20122_1#57 20087_1#186";snp_count="15";
SEQUENCE	GUBBINS	CDS	1434217	1438429	0.000	.	0	node="internal_1715->internal_1716";neg_log_likelihood="513.207862";taxa=" 20122_7#155 20087_1#139";snp_count="81";
SEQUENCE	GUBBINS	CDS	1827062	1828875	0.000	.	0	node="internal_1715->internal_1716";neg_log_likelihood="265.736964";taxa=" 20122_7#155 20087_1#139";snp_count="33";
SEQUENCE	GUBBINS	CDS	2095930	2097510	0.000	.	0	node="internal_1715->internal_1716";neg_log_likelihood="125.941889";taxa=" 20122_7#155 20087_1#139";snp_count="24";
SEQUENCE	GUBBINS	CDS	1898167	1899064	0.000	.	0	node="internal_1713->19944_1#31";neg_log_likelihood="39.132585";taxa="19944_1#31";snp_count="7";
SEQUENCE	GUBBINS	CDS	31248	35385	0.000	.	0	node="internal_1764->20122_1#65";neg_log_likelihood="416.597303";taxa="20122_1#65";snp_count="65";
SEQUENCE	GUBBINS	CDS	1437279	1438628	0.000	.	0	node="internal_1764->20122_1#65";neg_log_likelihood="238.452343";taxa="20122_1#65";snp_count="19";
SEQUENCE	GUBBINS	CDS	487730	488117	0.000	.	0	node="internal_1764->20122_1#65";neg_log_likelihood="153.836384";taxa="20122_1#65";snp_count="14";
SEQUENCE	GUBBINS	CDS	1185828	1186299	0.000	.	0	node="internal_1764->20122_1#65";neg_log_likelihood="97.168540";taxa="20122_1#65";snp_count="10";
SEQUENCE	GUBBINS	CDS	1435172	1438558	0.000	.	0	node="internal_1777->20122_1#58";neg_log_likelihood="180.363458";taxa="20122_1#58";snp_count="53";
SEQUENCE	GUBBINS	CDS	390180	394043	0.000	.	0	node="internal_1779->20087_1#44";neg_log_likelihood="495.212384";taxa="20087_1#44";snp_count="46";
SEQUENCE	GUBBINS	CDS	1221967	1225106	0.000	.	0	node="internal_1779->20087_1#44";neg_log_likelihood="289.054831";taxa="20087_1#44";snp_count="46";
SEQUENCE	GUBBINS	CDS	1436643	1437564	0.000	.	0	node="internal_1779->20087_1#44";neg_log_likelihood="119.211759";taxa="20087_1#44";snp_count="24";
SEQUENCE	GUBBINS	CDS	271592	271677	0.000	.	0	node="internal_1779->20087_1#44";neg_log_likelihood="52.113303";taxa="20087_1#44";snp_count="5";
SEQUENCE	GUBBINS	CDS	1433409	1438429	0.000	.	0	node="internal_1778->20122_1#156";neg_log_likelihood="1021.218905";taxa="20122_1#156";snp_count="63";
SEQUENCE	GUBBINS	CDS	417273	420011	0.000	.	0	node="internal_1778->20122_1#156";neg_log_likelihood="776.106300";taxa="20122_1#156";snp_count="48";
SEQUENCE	GUBBINS	CDS	960335	962733	0.000	.	0	node="internal_1778->20122_1#156";neg_log_likelihood="577.666203";taxa="20122_1#156";snp_count="47";
SEQUENCE	GUBBINS	CDS	1862088	1864816	0.000	.	0	node="internal_1778->20122_1#156";neg_log_likelihood="407.542596";taxa="20122_1#156";snp_count="31";
SEQUENCE	GUBBINS	CDS	707607	710590	0.000	.	0	node="internal_1778->20122_1#156";neg_log_likelihood="270.799947";taxa="20122_1#156";snp_count="31";
SEQUENCE	GUBBINS	CDS	885837	886732	0.000	.	0	node="internal_1778->20122_1#156";neg_log_likelihood="134.379160";taxa="20122_1#156";snp_count="22";
SEQUENCE	GUBBINS	CDS	31334	32461	0.000	.	0	node="internal_1778->20122_1#156";neg_log_likelihood="76.839925";taxa="20122_1#156";snp_count="6";
SEQUENCE	GUBBINS	CDS	1435036	1437560	0.000	.	0	node="internal_1778->internal_1779";neg_log_likelihood="63.597234";taxa=" 20087_1#44 20087_1#121";snp_count="16";
SEQUENCE	GUBBINS	CDS	1433409	1438429	0.000	.	0	node="internal_1775->internal_1778";neg_log_likelihood="218.506475";taxa=" 20122_1#156 20087_1#44 20087_1#121";snp_count="63";
SEQUENCE	GUBBINS	CDS	31334	32461	0.000	.	0	node="internal_1775->internal_1778";neg_log_likelihood="55.359723";taxa=" 20122_1#156 20087_1#44 20087_1#121";snp_count="6";
SEQUENCE	GUBBINS	CDS	1437381	1438558	0.000	.	0	node="internal_1781->20122_1#53";neg_log_likelihood="76.487524";taxa="20122_1#53";snp_count="12";
SEQUENCE	GUBBINS	CDS	1898167	1898611	0.000	.	0	node="internal_1781->20122_1#53";neg_log_likelihood="26.865312";taxa="20122_1#53";snp_count="6";
SEQUENCE	GUBBINS	CDS	29674	34209	0.000	.	0	node="internal_1780->internal_1781";neg_log_likelihood="758.322555";taxa=" 19944_1#44 20122_1#53";snp_count="78";
SEQUENCE	GUBBINS	CDS	1435849	1438429	0.000	.	0	node="internal_1780->internal_1781";neg_log_likelihood="502.864655";taxa=" 19944_1#44 20122_1#53";snp_count="43";
SEQUENCE	GUBBINS	CDS	96886	99374	0.000	.	0	node="internal_1780->internal_1781";neg_log_likelihood="335.127361";taxa=" 19944_1#44 20122_1#53";snp_count="30";
SEQUENCE	GUBBINS	CDS	388296	392898	0.000	.	0	node="internal_1780->internal_1781";neg_log_likelihood="203.747387";taxa=" 19944_1#44 20122_1#53";snp_count="32";
SEQUENCE	GUBBINS	CDS	2030279	2030660	0.000	.	0	node="internal_1780->internal_1781";neg_log_likelihood="88.580187";taxa=" 19944_1#44 20122_1#53";snp_count="12";
SEQUENCE	GUBBINS	CDS	2095718	2096575	0.000	.	0	node="internal_1780->internal_1781";neg_log_likelihood="39.099642";taxa=" 19944_1#44 20122_1#53";snp_count="8";
SEQUENCE	GUBBINS	CDS	1435834	1438104	0.000	.	0	node="internal_1772->internal_1773";neg_log_likelihood="330.110551";taxa=" 20122_7#103 19944_1#46";snp_count="40";
SEQUENCE	GUBBINS	CDS	372023	375293	0.000	.	0	node="internal_1772->internal_1773";neg_log_likelihood="142.453081";taxa=" 20122_7#103 19944_1#46";snp_count="42";
SEQUENCE	GUBBINS	CDS	1898231	1898996	0.000	.	0	node="internal_1772->internal_1773";neg_log_likelihood="29.209078";taxa=" 20122_7#103 19944_1#46";snp_count="5";
SEQUENCE	GUBBINS	CDS	160829	161096	0.000	.	0	node="internal_1771->19944_1#166";neg_log_likelihood="37.271143";taxa="19944_1#166";snp_count="5";
SEQUENCE	GUBBINS	CDS	188979	193592	0.000	.	0	node="internal_1786->20087_2#120";neg_log_likelihood="650.831960";taxa="20087_2#120";snp_count="91";
SEQUENCE	GUBBINS	CDS	42910	46283	0.000	.	0	node="internal_1786->20087_2#120";neg_log_likelihood="286.560202";taxa="20087_2#120";snp_count="70";
SEQUENCE	GUBBINS	CDS	1436998	1440106	0.000	.	0	node="internal_1786->20087_2#120";neg_log_likelihood="96.690463";taxa="20087_2#120";snp_count="21";
SEQUENCE	GUBBINS	CDS	430261	435089	0.000	.	0	node="internal_1789->19789_2#102";neg_log_likelihood="1277.087780";taxa="19789_2#102";snp_count="81";
SEQUENCE	GUBBINS	CDS	1095599	1099257	0.000	.	0	node="internal_1789->19789_2#102";neg_log_likelihood="974.880852";taxa="19789_2#102";snp_count="71";
SEQUENCE	GUBBINS	CDS	500767	504904	0.000	.	0	node="internal_1789->19789_2#102";neg_log_likelihood="720.621337";taxa="19789_2#102";snp_count="54";
SEQUENCE	GUBBINS	CDS	1266281	1269851	0.000	.	0	node="internal_1789->19789_2#102";neg_log_likelihood="490.812156";taxa="19789_2#102";snp_count="53";
SEQUENCE	GUBBINS	CDS	2093805	2096380	0.000	.	0	node="internal_1789->19789_2#102";neg_log_likelihood="276.191675";taxa="19789_2#102";snp_count="38";
SEQUENCE	GUBBINS	CDS	31353	33844	0.000	.	0	node="internal_1789->19789_2#102";neg_log_likelihood="115.029772";taxa="19789_2#102";snp_count="28";
SEQUENCE	GUBBINS	CDS	959842	965743	0.000	.	0	node="internal_1792->19944_1#87";neg_log_likelihood="346.145240";taxa="19944_1#87";snp_count="92";
SEQUENCE	GUBBINS	CDS	1895877	1898988	0.000	.	0	node="internal_1792->19944_1#87";neg_log_likelihood="138.055811";taxa="19944_1#87";snp_count="7";
SEQUENCE	GUBBINS	CDS	1898192	1899057	0.000	.	0	node="internal_1799->20122_5#157";neg_log_likelihood="106.421440";taxa="20122_5#157";snp_count="6";
SEQUENCE	GUBBINS	CDS	347721	348462	0.000	.	0	node="internal_1800->20087_1#119";neg_log_likelihood="87.001973";taxa="20087_1#119";snp_count="18";
SEQUENCE	GUBBINS	CDS	1898192	1899028	0.000	.	0	node="internal_1797->20122_6#120";neg_log_likelihood="62.512443";taxa="20122_6#120";snp_count="8";
SEQUENCE	GUBBINS	CDS	157718	157736	0.000	.	0	node="internal_1797->20122_6#120";neg_log_likelihood="23.001540";taxa="20122_6#120";snp_count="5";
SEQUENCE	GUBBINS	CDS	1858624	1863766	0.000	.	0	node="internal_1796->20122_7#89";neg_log_likelihood="1008.482337";taxa="20122_7#89";snp_count="67";
SEQUENCE	GUBBINS	CDS	103906	114525	0.000	.	0	node="internal_1796->20122_7#89";neg_log_likelihood="731.121427";taxa="20122_7#89";snp_count="78";
SEQUENCE	GUBBINS	CDS	1435172	1438267	0.000	.	0	node="internal_1796->20122_7#89";neg_log_likelihood="416.424330";taxa="20122_7#89";snp_count="50";
SEQUENCE	GUBBINS	CDS	1823474	1826180	0.000	.	0	node="internal_1796->20122_7#89";neg_log_likelihood="250.116860";taxa="20122_7#89";snp_count="24";
SEQUENCE	GUBBINS	CDS	189684	197902	0.000	.	0	node="internal_1796->20122_7#89";neg_log_likelihood="131.430972";taxa="20122_7#89";snp_count="33";
SEQUENCE	GUBBINS	CDS	1893959	1898206	0.000	.	0	node="internal_1795->19789_2#12";neg_log_likelihood="41.200908";taxa="19789_2#12";snp_count="8";
SEQUENCE	GUBBINS	CDS	1897359	1898988	0.000	.	0	node="internal_1793->19789_2#32";neg_log_likelihood="53.121342";taxa="19789_2#32";snp_count="5";
SEQUENCE	GUBBINS	CDS	1895877	1898988	0.000	.	0	node="internal_1791->internal_1792";neg_log_likelihood="105.032003";taxa=" 20087_1#173 19944_1#87";snp_count="6";
SEQUENCE	GUBBINS	CDS	25864	32818	0.000	.	0	node="internal_1816->20087_2#19";neg_log_likelihood="378.928581";taxa="20087_2#19";snp_count="50";
SEQUENCE	GUBBINS	CDS	1822360	1827856	0.000	.	0	node="internal_1816->20087_2#19";neg_log_likelihood="153.946979";taxa="20087_2#19";snp_count="43";
SEQUENCE	GUBBINS	CDS	1822683	1827853	0.000	.	0	node="internal_1816->19944_1#134";neg_log_likelihood="297.415693";taxa="19944_1#134";snp_count="31";
SEQUENCE	GUBBINS	CDS	25814	32817	0.000	.	0	node="internal_1816->19944_1#134";neg_log_likelihood="146.315636";taxa="19944_1#134";snp_count="33";
SEQUENCE	GUBBINS	CDS	1822360	1827856	0.000	.	0	node="internal_1815->internal_1816";neg_log_likelihood="341.732142";taxa=" 20087_2#19 19944_1#134";snp_count="43";
SEQUENCE	GUBBINS	CDS	25814	32817	0.000	.	0	node="internal_1815->internal_1816";neg_log_likelihood="162.127095";taxa=" 20087_2#19 19944_1#134";snp_count="33";
SEQUENCE	GUBBINS	CDS	1622799	1622962	0.000	.	0	node="internal_1814->20087_2#6";neg_log_likelihood="43.300979";taxa="20087_2#6";snp_count="5";
SEQUENCE	GUBBINS	CDS	93799	94533	0.000	.	0	node="internal_1821->19789_2#29";neg_log_likelihood="52.704214";taxa="19789_2#29";snp_count="13";
SEQUENCE	GUBBINS	CDS	1898167	1899080	0.000	.	0	node="internal_1824->internal_1825";neg_log_likelihood="33.381416";taxa=" 20122_7#160 20087_2#11";snp_count="7";
SEQUENCE	GUBBINS	CDS	1895717	1898988	0.000	.	0	node="internal_1802->20087_2#106";neg_log_likelihood="54.514370";taxa="20087_2#106";snp_count="7";
SEQUENCE	GUBBINS	CDS	1898206	1899057	0.000	.	0	node="internal_1784->20122_1#41";neg_log_likelihood="44.515454";taxa="20122_1#41";snp_count="7";
SEQUENCE	GUBBINS	CDS	1898941	1899080	0.000	.	0	node="internal_1826->19789_2#84";neg_log_likelihood="187.288881";taxa="19789_2#84";snp_count="6";
SEQUENCE	GUBBINS	CDS	1815444	1815735	0.000	.	0	node="internal_1826->19789_2#84";neg_log_likelihood="162.943717";taxa="19789_2#84";snp_count="5";
SEQUENCE	GUBBINS	CDS	1862360	1864750	0.000	.	0	node="internal_1767->internal_1768";neg_log_likelihood="138.302773";taxa=" 20019_4#177 20122_1#154";snp_count="46";
SEQUENCE	GUBBINS	CDS	1437279	1438628	0.000	.	0	node="internal_1763->internal_1764";neg_log_likelihood="71.814225";taxa=" 20122_1#65 20087_1#98";snp_count="19";
SEQUENCE	GUBBINS	CDS	1898167	1899004	0.000	.	0	node="internal_1762->19944_2#168";neg_log_likelihood="53.836328";taxa="19944_2#168";snp_count="9";
SEQUENCE	GUBBINS	CDS	1262503	1267194	0.000	.	0	node="internal_1711->20122_1#132";neg_log_likelihood="516.725090";taxa="20122_1#132";snp_count="89";
SEQUENCE	GUBBINS	CDS	1805131	1807860	0.000	.	0	node="internal_1711->20122_1#132";neg_log_likelihood="200.561028";taxa="20122_1#132";snp_count="55";
SEQUENCE	GUBBINS	CDS	29908	38716	0.000	.	0	node="internal_1828->19789_2#98";neg_log_likelihood="253.356273";taxa="19789_2#98";snp_count="112";
SEQUENCE	GUBBINS	CDS	30267	37657	0.000	.	0	node="internal_1827->20122_1#130";neg_log_likelihood="97.095457";taxa="20122_1#130";snp_count="38";
SEQUENCE	GUBBINS	CDS	29908	38716	0.000	.	0	node="internal_1827->internal_1828";neg_log_likelihood="265.901078";taxa=" 19789_2#98 19944_2#99";snp_count="100";
SEQUENCE	GUBBINS	CDS	29908	38716	0.000	.	0	node="internal_1707->internal_1827";neg_log_likelihood="287.860742";taxa=" 20122_1#130 19789_2#98 19944_2#99";snp_count="100";
SEQUENCE	GUBBINS	CDS	1898167	1898559	0.000	.	0	node="internal_1707->internal_1827";neg_log_likelihood="28.273061";taxa=" 20122_1#130 19789_2#98 19944_2#99";snp_count="6";
SEQUENCE	GUBBINS	CDS	102127	114525	0.000	.	0	node="internal_1705->20122_1#35";neg_log_likelihood="241.299045";taxa="20122_1#35";snp_count="75";
SEQUENCE	GUBBINS	CDS	1434433	1438900	0.000	.	0	node="internal_1835->20122_7#1";neg_log_likelihood="319.725356";taxa="20122_7#1";snp_count="82";
SEQUENCE	GUBBINS	CDS	31527	32014	0.000	.	0	node="internal_1835->20122_7#1";neg_log_likelihood="126.165734";taxa="20122_7#1";snp_count="8";
SEQUENCE	GUBBINS	CDS	272194	272275	0.000	.	0	node="internal_1835->20122_7#1";neg_log_likelihood="95.494826";taxa="20122_7#1";snp_count="5";
SEQUENCE	GUBBINS	CDS	1438100	1438341	0.000	.	0	node="internal_1834->internal_1835";neg_log_likelihood="78.762256";taxa=" 19944_2#103 20122_7#1";snp_count="6";
SEQUENCE	GUBBINS	CDS	1437279	1440772	0.000	.	0	node="internal_1834->20087_1#113";neg_log_likelihood="217.475542";taxa="20087_1#113";snp_count="33";
SEQUENCE	GUBBINS	CDS	190636	192345	0.000	.	0	node="internal_1834->20087_1#113";neg_log_likelihood="73.576752";taxa="20087_1#113";snp_count="22";
SEQUENCE	GUBBINS	CDS	1244324	1247835	0.000	.	0	node="internal_1833->20122_7#23";neg_log_likelihood="1282.798370";taxa="20122_7#23";snp_count="85";
SEQUENCE	GUBBINS	CDS	531751	535049	0.000	.	0	node="internal_1833->20122_7#23";neg_log_likelihood="987.765192";taxa="20122_7#23";snp_count="64";
SEQUENCE	GUBBINS	CDS	2094966	2097639	0.000	.	0	node="internal_1833->20122_7#23";neg_log_likelihood="782.793001";taxa="20122_7#23";snp_count="40";
SEQUENCE	GUBBINS	CDS	1809974	1811769	0.000	.	0	node="internal_1833->20122_7#23";neg_log_likelihood="616.881612";taxa="20122_7#23";snp_count="37";
SEQUENCE	GUBBINS	CDS	1179508	1182007	0.000	.	0	node="internal_1833->20122_7#23";neg_log_likelihood="457.554345";taxa="20122_7#23";snp_count="36";
SEQUENCE	GUBBINS	CDS	1435909	1438558	0.000	.	0	node="internal_1833->20122_7#23";neg_log_likelihood="309.486492";taxa="20122_7#23";snp_count="32";
SEQUENCE	GUBBINS	CDS	30748	32278	0.000	.	0	node="internal_1833->20122_7#23";neg_log_likelihood="192.350804";taxa="20122_7#23";snp_count="19";
SEQUENCE	GUBBINS	CDS	386735	387077	0.000	.	0	node="internal_1833->20122_7#23";neg_log_likelihood="122.232558";taxa="20122_7#23";snp_count="10";
SEQUENCE	GUBBINS	CDS	1896770	1899004	0.000	.	0	node="internal_1833->20122_7#23";neg_log_likelihood="77.293301";taxa="20122_7#23";snp_count="10";
SEQUENCE	GUBBINS	CDS	1438100	1438387	0.000	.	0	node="internal_1832->internal_1833";neg_log_likelihood="64.927235";taxa=" 20122_7#23 19944_2#103 20122_7#1 20087_1#113";snp_count="7";
SEQUENCE	GUBBINS	CDS	1896770	1898211	0.000	.	0	node="internal_1832->internal_1833";neg_log_likelihood="33.327879";taxa=" 20122_7#23 19944_2#103 20122_7#1 20087_1#113";snp_count="6";
SEQUENCE	GUBBINS	CDS	2091995	2097292	0.000	.	0	node="internal_1830->20087_1#97";neg_log_likelihood="311.578290";taxa="20087_1#97";snp_count="87";
SEQUENCE	GUBBINS	CDS	1437214	1438827	0.000	.	0	node="internal_1830->20087_1#97";neg_log_likelihood="86.952342";taxa="20087_1#97";snp_count="17";
SEQUENCE	GUBBINS	CDS	863320	864610	0.000	.	0	node="internal_1702->internal_1703";neg_log_likelihood="108.775243";taxa=" 19944_1#39 20122_7#114";snp_count="31";
SEQUENCE	GUBBINS	CDS	32514	32526	0.000	.	0	node="internal_1700->internal_1701";neg_log_likelihood="22.180519";taxa=" 19944_2#87 20122_7#90";snp_count="5";
SEQUENCE	GUBBINS	CDS	1898206	1899080	0.000	.	0	node="internal_1699->internal_1836";neg_log_likelihood="29.191154";taxa=" 19789_2#96 20122_1#129";snp_count="5";
SEQUENCE	GUBBINS	CDS	560614	562996	0.000	.	0	node="internal_1647->19944_2#157";neg_log_likelihood="84.013095";taxa="19944_2#157";snp_count="31";
SEQUENCE	GUBBINS	CDS	1896770	1899057	0.000	.	0	node="internal_1645->19944_2#128";neg_log_likelihood="30.742352";taxa="19944_2#128";snp_count="7";
SEQUENCE	GUBBINS	CDS	1885286	1887680	0.000	.	0	node="internal_1644->20122_6#115";neg_log_likelihood="949.211128";taxa="20122_6#115";snp_count="72";
SEQUENCE	GUBBINS	CDS	31738	36477	0.000	.	0	node="internal_1644->20122_6#115";neg_log_likelihood="674.624496";taxa="20122_6#115";snp_count="67";
SEQUENCE	GUBBINS	CDS	1437381	1441203	0.000	.	0	node="internal_1644->20122_6#115";neg_log_likelihood="441.452020";taxa="20122_6#115";snp_count="44";
SEQUENCE	GUBBINS	CDS	192234	193428	0.000	.	0	node="internal_1644->20122_6#115";neg_log_likelihood="256.788278";taxa="20122_6#115";snp_count="32";
SEQUENCE	GUBBINS	CDS	152401	153499	0.000	.	0	node="internal_1644->20122_6#115";neg_log_likelihood="112.505181";taxa="20122_6#115";snp_count="28";
SEQUENCE	GUBBINS	CDS	31383	32468	0.000	.	0	node="internal_1643->20019_4#182";neg_log_likelihood="67.274782";taxa="20019_4#182";snp_count="9";
SEQUENCE	GUBBINS	CDS	1894509	1898988	0.000	.	0	node="internal_1643->20019_4#182";neg_log_likelihood="38.415614";taxa="20019_4#182";snp_count="5";
SEQUENCE	GUBBINS	CDS	1897055	1901911	0.000	.	0	node="internal_1639->internal_1640";neg_log_likelihood="86.436034";taxa=" 20087_2#138 20087_1#165";snp_count="22";
SEQUENCE	GUBBINS	CDS	1898167	1899080	0.000	.	0	node="internal_1842->19944_1#154";neg_log_likelihood="39.242485";taxa="19944_1#154";snp_count="7";
SEQUENCE	GUBBINS	CDS	271777	271935	0.000	.	0	node="internal_1843->20087_1#110";neg_log_likelihood="98.043569";taxa="20087_1#110";snp_count="6";
SEQUENCE	GUBBINS	CDS	279919	282609	0.000	.	0	node="internal_1839->19789_2#81";neg_log_likelihood="169.460755";taxa="19789_2#81";snp_count="45";
SEQUENCE	GUBBINS	CDS	1893552	1900261	0.000	.	0	node="internal_1839->19789_2#81";neg_log_likelihood="56.639001";taxa="19789_2#81";snp_count="7";
SEQUENCE	GUBBINS	CDS	1898941	1899069	0.000	.	0	node="internal_1837->internal_1838";neg_log_likelihood="32.384253";taxa=" 20122_7#108 19944_1#34";snp_count="5";
SEQUENCE	GUBBINS	CDS	2093793	2096938	0.000	.	0	node="internal_1636->19789_2#7";neg_log_likelihood="147.682583";taxa="19789_2#7";snp_count="51";
SEQUENCE	GUBBINS	CDS	44918	49855	0.000	.	0	node="internal_1626->20122_2#47";neg_log_likelihood="1096.126820";taxa="20122_2#47";snp_count="106";
SEQUENCE	GUBBINS	CDS	490600	495794	0.000	.	0	node="internal_1626->20122_2#47";neg_log_likelihood="745.622144";taxa="20122_2#47";snp_count="70";
SEQUENCE	GUBBINS	CDS	1433771	1438315	0.000	.	0	node="internal_1626->20122_2#47";neg_log_likelihood="447.410417";taxa="20122_2#47";snp_count="67";
SEQUENCE	GUBBINS	CDS	1349152	1352894	0.000	.	0	node="internal_1626->20122_2#47";neg_log_likelihood="220.774604";taxa="20122_2#47";snp_count="33";
SEQUENCE	GUBBINS	CDS	2153704	2156709	0.000	.	0	node="internal_1626->20122_2#47";neg_log_likelihood="120.391501";taxa="20122_2#47";snp_count="10";
SEQUENCE	GUBBINS	CDS	206347	206865	0.000	.	0	node="internal_1626->20122_2#47";neg_log_likelihood="76.350384";taxa="20122_2#47";snp_count="7";
SEQUENCE	GUBBINS	CDS	1895047	1900371	0.000	.	0	node="internal_1626->20122_2#47";neg_log_likelihood="47.663900";taxa="20122_2#47";snp_count="7";
SEQUENCE	GUBBINS	CDS	1894956	1898193	0.000	.	0	node="internal_1850->20122_7#156";neg_log_likelihood="57.192200";taxa="20122_7#156";snp_count="10";
SEQUENCE	GUBBINS	CDS	939745	941010	0.000	.	0	node="internal_1853->20087_2#145";neg_log_likelihood="111.417796";taxa="20087_2#145";snp_count="25";
SEQUENCE	GUBBINS	CDS	1570886	1574111	0.000	.	0	node="internal_1862->internal_1863";neg_log_likelihood="232.518553";taxa=" 19789_2#25 20087_2#172";snp_count="65";
SEQUENCE	GUBBINS	CDS	1898192	1899028	0.000	.	0	node="internal_1862->internal_1863";neg_log_likelihood="83.135545";taxa=" 19789_2#25 20087_2#172";snp_count="7";
SEQUENCE	GUBBINS	CDS	1898914	1899028	0.000	.	0	node="internal_1861->internal_1862";neg_log_likelihood="48.971044";taxa=" 19789_2#25 20087_2#172 20122_1#43";snp_count="5";
SEQUENCE	GUBBINS	CDS	1897359	1899080	0.000	.	0	node="internal_1877->20087_2#136";neg_log_likelihood="55.973280";taxa="20087_2#136";snp_count="6";
SEQUENCE	GUBBINS	CDS	481115	485810	0.000	.	0	node="internal_1876->20122_7#186";neg_log_likelihood="2266.481895";taxa="20122_7#186";snp_count="97";
SEQUENCE	GUBBINS	CDS	811312	825784	0.000	.	0	node="internal_1876->20122_7#186";neg_log_likelihood="1915.613055";taxa="20122_7#186";snp_count="124";
SEQUENCE	GUBBINS	CDS	1799899	1803442	0.000	.	0	node="internal_1876->20122_7#186";neg_log_likelihood="1475.257555";taxa="20122_7#186";snp_count="76";
SEQUENCE	GUBBINS	CDS	379138	388011	0.000	.	0	node="internal_1876->20122_7#186";neg_log_likelihood="1185.183431";taxa="20122_7#186";snp_count="92";
SEQUENCE	GUBBINS	CDS	750336	752640	0.000	.	0	node="internal_1876->20122_7#186";neg_log_likelihood="863.784313";taxa="20122_7#186";snp_count="51";
SEQUENCE	GUBBINS	CDS	1373446	1375998	0.000	.	0	node="internal_1876->20122_7#186";neg_log_likelihood="660.429849";taxa="20122_7#186";snp_count="46";
SEQUENCE	GUBBINS	CDS	1267512	1269862	0.000	.	0	node="internal_1876->20122_7#186";neg_log_likelihood="465.876436";taxa="20122_7#186";snp_count="48";
SEQUENCE	GUBBINS	CDS	978923	980915	0.000	.	0	node="internal_1876->20122_7#186";neg_log_likelihood="279.429274";taxa="20122_7#186";snp_count="33";
SEQUENCE	GUBBINS	CDS	1080808	1082599	0.000	.	0	node="internal_1876->20122_7#186";neg_log_likelihood="161.639035";taxa="20122_7#186";snp_count="18";
SEQUENCE	GUBBINS	CDS	1181766	1182582	0.000	.	0	node="internal_1876->20122_7#186";neg_log_likelihood="76.324634";taxa="20122_7#186";snp_count="16";
SEQUENCE	GUBBINS	CDS	69212	71282	0.000	.	0	node="internal_1874->20122_1#52";neg_log_likelihood="146.072691";taxa="20122_1#52";snp_count="32";
SEQUENCE	GUBBINS	CDS	88825	102207	0.000	.	0	node="internal_1882->20122_6#122";neg_log_likelihood="880.855794";taxa="20122_6#122";snp_count="174";
SEQUENCE	GUBBINS	CDS	1434017	1439332	0.000	.	0	node="internal_1882->20122_6#122";neg_log_likelihood="376.598087";taxa="20122_6#122";snp_count="56";
SEQUENCE	GUBBINS	CDS	1411935	1421147	0.000	.	0	node="internal_1882->20122_6#122";neg_log_likelihood="164.448488";taxa="20122_6#122";snp_count="39";
SEQUENCE	GUBBINS	CDS	2111299	2116244	0.000	.	0	node="internal_1910->19944_2#159";neg_log_likelihood="128.956216";taxa="19944_2#159";snp_count="39";
SEQUENCE	GUBBINS	CDS	1520639	1525268	0.000	.	0	node="internal_1917->19789_2#19";neg_log_likelihood="157.715724";taxa="19789_2#19";snp_count="64";
SEQUENCE	GUBBINS	CDS	1896009	1899028	0.000	.	0	node="internal_1916->19789_2#2";neg_log_likelihood="49.946849";taxa="19789_2#2";snp_count="7";
SEQUENCE	GUBBINS	CDS	1434472	1438827	0.000	.	0	node="internal_1924->20122_1#40";neg_log_likelihood="822.953493";taxa="20122_1#40";snp_count="66";
SEQUENCE	GUBBINS	CDS	1335571	1338576	0.000	.	0	node="internal_1924->20122_1#40";neg_log_likelihood="557.809576";taxa="20122_1#40";snp_count="57";
SEQUENCE	GUBBINS	CDS	29908	36462	0.000	.	0	node="internal_1924->20122_1#40";neg_log_likelihood="307.841518";taxa="20122_1#40";snp_count="63";
SEQUENCE	GUBBINS	CDS	98180	98667	0.000	.	0	node="internal_1924->20122_1#40";neg_log_likelihood="115.565323";taxa="20122_1#40";snp_count="13";
SEQUENCE	GUBBINS	CDS	29908	36462	0.000	.	0	node="internal_1923->internal_1924";neg_log_likelihood="370.178666";taxa=" 20122_1#40 20087_2#125";snp_count="98";
SEQUENCE	GUBBINS	CDS	1436998	1438459	0.000	.	0	node="internal_1923->internal_1924";neg_log_likelihood="86.621420";taxa=" 20122_1#40 20087_2#125";snp_count="22";
SEQUENCE	GUBBINS	CDS	2090671	2097103	0.000	.	0	node="internal_1922->19944_2#176";neg_log_likelihood="452.333202";taxa="19944_2#176";snp_count="108";
SEQUENCE	GUBBINS	CDS	1436370	1438015	0.000	.	0	node="internal_1922->19944_2#176";neg_log_likelihood="146.223708";taxa="19944_2#176";snp_count="31";
SEQUENCE	GUBBINS	CDS	1897280	1900261	0.000	.	0	node="internal_1922->19944_2#176";neg_log_likelihood="62.056015";taxa="19944_2#176";snp_count="10";
SEQUENCE	GUBBINS	CDS	952513	963309	0.000	.	0	node="internal_1928->internal_1929";neg_log_likelihood="605.121978";taxa=" 20122_1#76 20087_2#157";snp_count="191";
SEQUENCE	GUBBINS	CDS	1825280	1827641	0.000	.	0	node="internal_1928->internal_1929";neg_log_likelihood="102.737790";taxa=" 20122_1#76 20087_2#157";snp_count="42";
SEQUENCE	GUBBINS	CDS	1541645	1541750	0.000	.	0	node="internal_1943->20087_2#162";neg_log_likelihood="232.694374";taxa="20087_2#162";snp_count="5";
SEQUENCE	GUBBINS	CDS	2060519	2060573	0.000	.	0	node="internal_1942->20122_1#84";neg_log_likelihood="134.856693";taxa="20122_1#84";snp_count="5";
SEQUENCE	GUBBINS	CDS	2027895	2029085	0.000	.	0	node="internal_1942->20122_1#84";neg_log_likelihood="115.381981";taxa="20122_1#84";snp_count="5";
SEQUENCE	GUBBINS	CDS	1825280	1827641	0.000	.	0	node="internal_1944->19789_2#47";neg_log_likelihood="93.604499";taxa="19789_2#47";snp_count="39";
SEQUENCE	GUBBINS	CDS	1898967	1899080	0.000	.	0	node="internal_1941->internal_1942";neg_log_likelihood="97.358555";taxa=" 20122_1#84 20122_1#74 20087_2#162";snp_count="6";
SEQUENCE	GUBBINS	CDS	1437381	1441635	0.000	.	0	node="internal_1939->20087_2#21";neg_log_likelihood="484.895606";taxa="20087_2#21";snp_count="57";
SEQUENCE	GUBBINS	CDS	1825280	1827641	0.000	.	0	node="internal_1939->20087_2#21";neg_log_likelihood="253.362857";taxa="20087_2#21";snp_count="42";
SEQUENCE	GUBBINS	CDS	32127	33098	0.000	.	0	node="internal_1939->20087_2#21";neg_log_likelihood="102.099603";taxa="20087_2#21";snp_count="21";
SEQUENCE	GUBBINS	CDS	1897359	1900371	0.000	.	0	node="internal_1939->20087_2#21";neg_log_likelihood="45.964090";taxa="20087_2#21";snp_count="6";
SEQUENCE	GUBBINS	CDS	1825280	1827641	0.000	.	0	node="internal_1938->internal_1939";neg_log_likelihood="80.336208";taxa=" 20087_2#21 20122_1#73 20122_1#84 20122_1#74 20087_2#162 19789_2#47 20122_1#87";snp_count="33";
SEQUENCE	GUBBINS	CDS	1825535	1827601	0.000	.	0	node="internal_1937->internal_1938";neg_log_likelihood="22.013797";taxa=" 19789_2#46 20087_2#21 20122_1#73 20122_1#84 20122_1#74 20087_2#162 19789_2#47 20122_1#87";snp_count="6";
SEQUENCE	GUBBINS	CDS	1889586	1891194	0.000	.	0	node="internal_1937->20087_2#161";neg_log_likelihood="162.541067";taxa="20087_2#161";snp_count="33";
SEQUENCE	GUBBINS	CDS	1826649	1827272	0.000	.	0	node="internal_1937->20087_2#161";neg_log_likelihood="83.706471";taxa="20087_2#161";snp_count="5";
SEQUENCE	GUBBINS	CDS	1825280	1827641	0.000	.	0	node="internal_1936->internal_1937";neg_log_likelihood="147.469845";taxa=" 19789_2#46 20087_2#21 20122_1#73 20122_1#84 20122_1#74 20087_2#162 19789_2#47 20122_1#87 20087_2#161";snp_count="39";
SEQUENCE	GUBBINS	CDS	1898192	1899080	0.000	.	0	node="internal_1936->internal_1937";neg_log_likelihood="31.522338";taxa=" 19789_2#46 20087_2#21 20122_1#73 20122_1#84 20122_1#74 20087_2#162 19789_2#47 20122_1#87 20087_2#161";snp_count="9";
SEQUENCE	GUBBINS	CDS	1898192	1899080	0.000	.	0	node="internal_1935->internal_1936";neg_log_likelihood="31.523318";taxa=" 19789_2#46 20087_2#21 20122_1#73 20122_1#84 20122_1#74 20087_2#162 19789_2#47 20122_1#87 20087_2#161 20087_2#163";snp_count="9";
SEQUENCE	GUBBINS	CDS	1825280	1831877	0.000	.	0	node="internal_1934->19789_2#50";neg_log_likelihood="131.522967";taxa="19789_2#50";snp_count="53";
SEQUENCE	GUBBINS	CDS	1825280	1831877	0.000	.	0	node="internal_1948->20087_2#22";neg_log_likelihood="177.900555";taxa="20087_2#22";snp_count="54";
SEQUENCE	GUBBINS	CDS	1144879	1145416	0.000	.	0	node="internal_1947->20122_1#77";neg_log_likelihood="40.863617";taxa="20122_1#77";snp_count="8";
SEQUENCE	GUBBINS	CDS	1825280	1827641	0.000	.	0	node="internal_1932->20087_2#20";neg_log_likelihood="115.131028";taxa="20087_2#20";snp_count="45";
SEQUENCE	GUBBINS	CDS	1825280	1827602	0.000	.	0	node="internal_1931->19789_2#45";neg_log_likelihood="228.908035";taxa="19789_2#45";snp_count="44";
SEQUENCE	GUBBINS	CDS	31870	33098	0.000	.	0	node="internal_1931->19789_2#45";neg_log_likelihood="67.041875";taxa="19789_2#45";snp_count="22";
SEQUENCE	GUBBINS	CDS	1825287	1827641	0.000	.	0	node="internal_1931->internal_1932";neg_log_likelihood="54.086739";taxa=" 20087_2#20 19789_2#50 19789_2#46 20087_2#21 20122_1#73 20122_1#84 20122_1#74 20087_2#162 19789_2#47 20122_1#87 20087_2#161 20087_2#163 20122_1#75 20122_1#79 20122_1#85 20122_1#77 20087_2#22 20087_2#170";snp_count="7";
SEQUENCE	GUBBINS	CDS	1898192	1898577	0.000	.	0	node="internal_1931->internal_1932";neg_log_likelihood="15.548714";taxa=" 20087_2#20 19789_2#50 19789_2#46 20087_2#21 20122_1#73 20122_1#84 20122_1#74 20087_2#162 19789_2#47 20122_1#87 20087_2#161 20087_2#163 20122_1#75 20122_1#79 20122_1#85 20122_1#77 20087_2#22 20087_2#170";snp_count="5";
SEQUENCE	GUBBINS	CDS	29908	36603	0.000	.	0	node="internal_1930->20087_2#156";neg_log_likelihood="458.996196";taxa="20087_2#156";snp_count="112";
SEQUENCE	GUBBINS	CDS	1380760	1383267	0.000	.	0	node="internal_1930->20087_2#156";neg_log_likelihood="101.438200";taxa="20087_2#156";snp_count="42";
SEQUENCE	GUBBINS	CDS	1825287	1827641	0.000	.	0	node="internal_1930->internal_1931";neg_log_likelihood="37.028162";taxa=" 19789_2#45 20087_2#20 19789_2#50 19789_2#46 20087_2#21 20122_1#73 20122_1#84 20122_1#74 20087_2#162 19789_2#47 20122_1#87 20087_2#161 20087_2#163 20122_1#75 20122_1#79 20122_1#85 20122_1#77 20087_2#22 20087_2#170";snp_count="7";
SEQUENCE	GUBBINS	CDS	1825280	1827641	0.000	.	0	node="internal_1927->internal_1928";neg_log_likelihood="102.743750";taxa=" 20122_1#76 20087_2#157 19789_2#49";snp_count="42";
SEQUENCE	GUBBINS	CDS	1825296	1831877	0.000	.	0	node="internal_1926->20122_5#179";neg_log_likelihood="146.716661";taxa="20122_5#179";snp_count="35";
SEQUENCE	GUBBINS	CDS	1825280	1827641	0.000	.	0	node="internal_1926->internal_1927";neg_log_likelihood="58.909506";taxa=" 20122_1#76 20087_2#157 19789_2#49 20087_2#156 19789_2#45 20087_2#20 19789_2#50 19789_2#46 20087_2#21 20122_1#73 20122_1#84 20122_1#74 20087_2#162 19789_2#47 20122_1#87 20087_2#161 20087_2#163 20122_1#75 20122_1#79 20122_1#85 20122_1#77 20087_2#22 20087_2#170";snp_count="22";
SEQUENCE	GUBBINS	CDS	1825280	1827641	0.000	.	0	node="internal_1925->internal_1926";neg_log_likelihood="58.909506";taxa=" 20122_5#179 20122_1#76 20087_2#157 19789_2#49 20087_2#156 19789_2#45 20087_2#20 19789_2#50 19789_2#46 20087_2#21 20122_1#73 20122_1#84 20122_1#74 20087_2#162 19789_2#47 20122_1#87 20087_2#161 20087_2#163 20122_1#75 20122_1#79 20122_1#85 20122_1#77 20087_2#22 20087_2#170";snp_count="22";
SEQUENCE	GUBBINS	CDS	1898192	1898577	0.000	.	0	node="internal_1925->19944_1#114";neg_log_likelihood="39.788942";taxa="19944_1#114";snp_count="4";
SEQUENCE	GUBBINS	CDS	1897233	1898577	0.000	.	0	node="internal_1921->internal_1925";neg_log_likelihood="57.835255";taxa=" 20122_5#179 20122_1#76 20087_2#157 19789_2#49 20087_2#156 19789_2#45 20087_2#20 19789_2#50 19789_2#46 20087_2#21 20122_1#73 20122_1#84 20122_1#74 20087_2#162 19789_2#47 20122_1#87 20087_2#161 20087_2#163 20122_1#75 20122_1#79 20122_1#85 20122_1#77 20087_2#22 20087_2#170 19944_1#114";snp_count="7";
SEQUENCE	GUBBINS	CDS	1898167	1898331	0.000	.	0	node="internal_1919->20087_1#125";neg_log_likelihood="14.888119";taxa="20087_1#125";snp_count="5";
SEQUENCE	GUBBINS	CDS	1898231	1899028	0.000	.	0	node="internal_1915->internal_1916";neg_log_likelihood="23.499276";taxa=" 19789_2#2 19944_2#178 20122_1#142 19789_2#19";snp_count="5";
SEQUENCE	GUBBINS	CDS	1436751	1438472	0.000	.	0	node="internal_1913->19944_2#156";neg_log_likelihood="91.823058";taxa="19944_2#156";snp_count="29";
SEQUENCE	GUBBINS	CDS	1898192	1898577	0.000	.	0	node="internal_1912->internal_1913";neg_log_likelihood="18.315841";taxa=" 19789_2#2 19944_2#178 20122_1#142 19789_2#19 19944_2#176 19944_1#111 20122_1#40 20087_2#125 20122_5#179 20122_1#76 20087_2#157 19789_2#49 20087_2#156 19789_2#45 20087_2#20 19789_2#50 19789_2#46 20087_2#21 20122_1#73 20122_1#84 20122_1#74 20087_2#162 19789_2#47 20122_1#87 20087_2#161 20087_2#163 20122_1#75 20122_1#79 20122_1…
SEQUENCE	GUBBINS	CDS	1433308	1440889	0.000	.	0	node="internal_1906->20087_1#137";neg_log_likelihood="346.078473";taxa="20087_1#137";snp_count="61";
SEQUENCE	GUBBINS	CDS	454266	455607	0.000	.	0	node="internal_1906->20087_1#137";neg_log_likelihood="141.956179";taxa="20087_1#137";snp_count="19";
SEQUENCE	GUBBINS	CDS	1896179	1899080	0.000	.	0	node="internal_1906->20087_1#137";neg_log_likelihood="72.513678";taxa="20087_1#137";snp_count="12";
SEQUENCE	GUBBINS	CDS	1281803	1281852	0.000	.	0	node="internal_1904->internal_1905";neg_log_likelihood="62.350657";taxa=" 20087_1#184 20087_2#150";snp_count="5";
SEQUENCE	GUBBINS	CDS	1898610	1900261	0.000	.	0	node="internal_1904->internal_1905";neg_log_likelihood="42.508400";taxa=" 20087_1#184 20087_2#150";snp_count="5";
SEQUENCE	GUBBINS	CDS	1897623	1899064	0.000	.	0	node="internal_1953->internal_1954";neg_log_likelihood="44.643863";taxa=" 19789_2#63 20122_1#100";snp_count="6";
SEQUENCE	GUBBINS	CDS	1896447	1896538	0.000	.	0	node="internal_1959->20122_7#123";neg_log_likelihood="45.758936";taxa="20122_7#123";snp_count="4";
SEQUENCE	GUBBINS	CDS	1947453	1952030	0.000	.	0	node="internal_1962->20122_5#85";neg_log_likelihood="167.651267";taxa="20122_5#85";snp_count="80";
SEQUENCE	GUBBINS	CDS	1217855	1230153	0.000	.	0	node="internal_1961->20122_5#84";neg_log_likelihood="378.102707";taxa="20122_5#84";snp_count="141";
SEQUENCE	GUBBINS	CDS	1897310	1900210	0.000	.	0	node="internal_1960->internal_1961";neg_log_likelihood="102.356673";taxa=" 20122_5#114 20122_5#85 20122_5#84";snp_count="9";
SEQUENCE	GUBBINS	CDS	1897310	1898988	0.000	.	0	node="internal_1958->internal_1960";neg_log_likelihood="93.195323";taxa=" 20122_1#44 20122_5#114 20122_5#85 20122_5#84";snp_count="6";
SEQUENCE	GUBBINS	CDS	1898167	1898368	0.000	.	0	node="internal_1957->internal_1958";neg_log_likelihood="23.050235";taxa=" 20122_7#123 20122_1#12 20122_1#44 20122_5#114 20122_5#85 20122_5#84";snp_count="6";
SEQUENCE	GUBBINS	CDS	7466	8607	0.000	.	0	node="internal_1967->19944_1#11";neg_log_likelihood="84.068952";taxa="19944_1#11";snp_count="28";
SEQUENCE	GUBBINS	CDS	29122	36912	0.000	.	0	node="internal_1965->internal_1969";neg_log_likelihood="271.091555";taxa=" 19944_1#41 20122_1#46";snp_count="80";
SEQUENCE	GUBBINS	CDS	390294	391144	0.000	.	0	node="internal_1965->internal_1969";neg_log_likelihood="73.219411";taxa=" 19944_1#41 20122_1#46";snp_count="9";
SEQUENCE	GUBBINS	CDS	1898192	1898577	0.000	.	0	node="internal_1965->internal_1969";neg_log_likelihood="34.652863";taxa=" 19944_1#41 20122_1#46";snp_count="6";
SEQUENCE	GUBBINS	CDS	1895095	1899064	0.000	.	0	node="internal_1970->20122_1#11";neg_log_likelihood="35.125065";taxa="20122_1#11";snp_count="8";
SEQUENCE	GUBBINS	CDS	2091077	2096575	0.000	.	0	node="internal_1978->20087_2#146";neg_log_likelihood="236.105159";taxa="20087_2#146";snp_count="65";
SEQUENCE	GUBBINS	CDS	1437197	1438172	0.000	.	0	node="internal_1978->20087_2#146";neg_log_likelihood="68.683094";taxa="20087_2#146";snp_count="9";
SEQUENCE	GUBBINS	CDS	248875	261629	0.000	.	0	node="internal_1988->20019_4#169";neg_log_likelihood="378.951696";taxa="20019_4#169";snp_count="150";
SEQUENCE	GUBBINS	CDS	1824313	1828903	0.000	.	0	node="internal_1987->20019_4#167";neg_log_likelihood="179.738658";taxa="20019_4#167";snp_count="63";
SEQUENCE	GUBBINS	CDS	1435000	1440158	0.000	.	0	node="internal_1985->19944_2#126";neg_log_likelihood="167.243393";taxa="19944_2#126";snp_count="41";
SEQUENCE	GUBBINS	CDS	1088963	1090142	0.000	.	0	node="internal_1985->19944_2#126";neg_log_likelihood="40.666156";taxa="19944_2#126";snp_count="9";
SEQUENCE	GUBBINS	CDS	28508	37363	0.000	.	0	node="internal_1984->19789_2#20";neg_log_likelihood="477.919229";taxa="19789_2#20";snp_count="93";
SEQUENCE	GUBBINS	CDS	1436217	1437524	0.000	.	0	node="internal_1984->19789_2#20";neg_log_likelihood="221.403875";taxa="19789_2#20";snp_count="25";
SEQUENCE	GUBBINS	CDS	1351639	1353085	0.000	.	0	node="internal_1984->19789_2#20";neg_log_likelihood="131.766556";taxa="19789_2#20";snp_count="14";
SEQUENCE	GUBBINS	CDS	1862121	1862855	0.000	.	0	node="internal_1984->19789_2#20";neg_log_likelihood="76.782902";taxa="19789_2#20";snp_count="9";
SEQUENCE	GUBBINS	CDS	1281848	1281911	0.000	.	0	node="internal_1984->19789_2#20";neg_log_likelihood="36.788384";taxa="19789_2#20";snp_count="5";
SEQUENCE	GUBBINS	CDS	30162	37705	0.000	.	0	node="internal_1982->19789_2#3";neg_log_likelihood="136.720186";taxa="19789_2#3";snp_count="36";
SEQUENCE	GUBBINS	CDS	31870	33800	0.000	.	0	node="internal_1981->20122_7#185";neg_log_likelihood="415.209975";taxa="20122_7#185";snp_count="47";
SEQUENCE	GUBBINS	CDS	2095496	2097264	0.000	.	0	node="internal_1981->20122_7#185";neg_log_likelihood="266.929686";taxa="20122_7#185";snp_count="23";
SEQUENCE	GUBBINS	CDS	390241	393012	0.000	.	0	node="internal_1981->20122_7#185";neg_log_likelihood="157.043550";taxa="20122_7#185";snp_count="22";
SEQUENCE	GUBBINS	CDS	97998	99166	0.000	.	0	node="internal_1981->20122_7#185";neg_log_likelihood="44.093089";taxa="20122_7#185";snp_count="19";
SEQUENCE	GUBBINS	CDS	874761	880335	0.000	.	0	node="internal_1977->internal_1978";neg_log_likelihood="536.177916";taxa=" 19944_1#2 20087_2#146";snp_count="84";
SEQUENCE	GUBBINS	CDS	1348485	1353184	0.000	.	0	node="internal_1977->internal_1978";neg_log_likelihood="233.348166";taxa=" 19944_1#2 20087_2#146";snp_count="51";
SEQUENCE	GUBBINS	CDS	1437214	1439363	0.000	.	0	node="internal_1977->internal_1978";neg_log_likelihood="88.954128";taxa=" 19944_1#2 20087_2#146";snp_count="16";
SEQUENCE	GUBBINS	CDS	184326	192864	0.000	.	0	node="internal_2002->20019_4#145";neg_log_likelihood="1180.685837";taxa="20019_4#145";snp_count="164";
SEQUENCE	GUBBINS	CDS	1890364	1892718	0.000	.	0	node="internal_2002->20019_4#145";neg_log_likelihood="755.901751";taxa="20019_4#145";snp_count="45";
SEQUENCE	GUBBINS	CDS	15834	17655	0.000	.	0	node="internal_2002->20019_4#145";neg_log_likelihood="572.402546";taxa="20019_4#145";snp_count="41";
SEQUENCE	GUBBINS	CDS	1914824	1917875	0.000	.	0	node="internal_2002->20019_4#145";neg_log_likelihood="398.566795";taxa="20019_4#145";snp_count="42";
SEQUENCE	GUBBINS	CDS	285345	286901	0.000	.	0	node="internal_2002->20019_4#145";neg_log_likelihood="232.312908";taxa="20019_4#145";snp_count="29";
SEQUENCE	GUBBINS	CDS	1706002	1706903	0.000	.	0	node="internal_2002->20019_4#145";neg_log_likelihood="136.335490";taxa="20019_4#145";snp_count="12";
SEQUENCE	GUBBINS	CDS	1898410	1898577	0.000	.	0	node="internal_2002->20019_4#145";neg_log_likelihood="94.589855";taxa="20019_4#145";snp_count="5";
SEQUENCE	GUBBINS	CDS	30038	32639	0.000	.	0	node="internal_2001->20019_4#146";neg_log_likelihood="119.740067";taxa="20019_4#146";snp_count="38";
SEQUENCE	GUBBINS	CDS	1897324	1900261	0.000	.	0	node="internal_1998->20122_7#157";neg_log_likelihood="62.903294";taxa="20122_7#157";snp_count="15";
SEQUENCE	GUBBINS	CDS	1897359	1898582	0.000	.	0	node="internal_1997->19944_2#175";neg_log_likelihood="17.952034";taxa="19944_2#175";snp_count="5";
SEQUENCE	GUBBINS	CDS	1898167	1899069	0.000	.	0	node="internal_2009->20087_1#179";neg_log_likelihood="17.016423";taxa="20087_1#179";snp_count="5";
SEQUENCE	GUBBINS	CDS	1734292	1737004	0.000	.	0	node="internal_2008->internal_2009";neg_log_likelihood="311.558257";taxa=" 20122_1#20 20087_1#179";snp_count="44";
SEQUENCE	GUBBINS	CDS	1436712	1438387	0.000	.	0	node="internal_2008->internal_2009";neg_log_likelihood="148.022080";taxa=" 20122_1#20 20087_1#179";snp_count="23";
SEQUENCE	GUBBINS	CDS	1862516	1862642	0.000	.	0	node="internal_2008->internal_2009";neg_log_likelihood="86.350574";taxa=" 20122_1#20 20087_1#179";snp_count="5";
SEQUENCE	GUBBINS	CDS	1126388	1129590	0.000	.	0	node="internal_2013->19944_3#9";neg_log_likelihood="629.357406";taxa="19944_3#9";snp_count="54";
SEQUENCE	GUBBINS	CDS	2007386	2010975	0.000	.	0	node="internal_2013->19944_3#9";neg_log_likelihood="402.933637";taxa="19944_3#9";snp_count="53";
SEQUENCE	GUBBINS	CDS	1436679	1438242	0.000	.	0	node="internal_2013->19944_3#9";neg_log_likelihood="219.985513";taxa="19944_3#9";snp_count="27";
SEQUENCE	GUBBINS	CDS	2143285	2144576	0.000	.	0	node="internal_2013->19944_3#9";neg_log_likelihood="100.393119";taxa="19944_3#9";snp_count="23";
SEQUENCE	GUBBINS	CDS	31329	31699	0.000	.	0	node="internal_2013->19944_3#9";neg_log_likelihood="32.515784";taxa="19944_3#9";snp_count="5";
SEQUENCE	GUBBINS	CDS	1964173	1965248	0.000	.	0	node="internal_2010->20122_1#21";neg_log_likelihood="41.001984";taxa="20122_1#21";snp_count="5";
SEQUENCE	GUBBINS	CDS	1534445	1534627	0.000	.	0	node="internal_2016->20122_2#5";neg_log_likelihood="31.756965";taxa="20122_2#5";snp_count="5";
SEQUENCE	GUBBINS	CDS	1898192	1899082	0.000	.	0	node="internal_2014->20122_7#86";neg_log_likelihood="106.104800";taxa="20122_7#86";snp_count="13";
SEQUENCE	GUBBINS	CDS	29272	32301	0.000	.	0	node="internal_1993->19789_2#97";neg_log_likelihood="163.844657";taxa="19789_2#97";snp_count="39";
SEQUENCE	GUBBINS	CDS	258475	258551	0.000	.	0	node="internal_1993->19789_2#97";neg_log_likelihood="64.446784";taxa="19789_2#97";snp_count="5";
SEQUENCE	GUBBINS	CDS	30104	36222	0.000	.	0	node="internal_1972->19944_1#12";neg_log_likelihood="267.472832";taxa="19944_1#12";snp_count="99";
SEQUENCE	GUBBINS	CDS	1437312	1438172	0.000	.	0	node="internal_1972->19944_1#12";neg_log_likelihood="47.603009";taxa="19944_1#12";snp_count="7";
SEQUENCE	GUBBINS	CDS	341589	352728	0.000	.	0	node="internal_2037->20087_2#130";neg_log_likelihood="367.390577";taxa="20087_2#130";snp_count="89";
SEQUENCE	GUBBINS	CDS	443717	444871	0.000	.	0	node="internal_2037->20087_2#130";neg_log_likelihood="102.014946";taxa="20087_2#130";snp_count="16";
SEQUENCE	GUBBINS	CDS	1898167	1899064	0.000	.	0	node="internal_2034->20122_1#78";neg_log_likelihood="75.464339";taxa="20122_1#78";snp_count="9";
SEQUENCE	GUBBINS	CDS	1898206	1899064	0.000	.	0	node="internal_2039->20087_2#169";neg_log_likelihood="94.123688";taxa="20087_2#169";snp_count="5";
SEQUENCE	GUBBINS	CDS	2014804	2022079	0.000	.	0	node="internal_2041->20019_4#149";neg_log_likelihood="1227.533759";taxa="20019_4#149";snp_count="127";
SEQUENCE	GUBBINS	CDS	715327	721709	0.000	.	0	node="internal_2041->20019_4#149";neg_log_likelihood="791.554457";taxa="20019_4#149";snp_count="84";
SEQUENCE	GUBBINS	CDS	576466	578607	0.000	.	0	node="internal_2041->20019_4#149";neg_log_likelihood="535.283338";taxa="20019_4#149";snp_count="42";
SEQUENCE	GUBBINS	CDS	1825434	1827704	0.000	.	0	node="internal_2041->20019_4#149";neg_log_likelihood="373.802839";taxa="20019_4#149";snp_count="34";
SEQUENCE	GUBBINS	CDS	1245928	1248603	0.000	.	0	node="internal_2041->20019_4#149";neg_log_likelihood="235.823718";taxa="20019_4#149";snp_count="27";
SEQUENCE	GUBBINS	CDS	2095189	2096217	0.000	.	0	node="internal_2041->20019_4#149";neg_log_likelihood="121.729906";taxa="20019_4#149";snp_count="17";
SEQUENCE	GUBBINS	CDS	1825434	1827704	0.000	.	0	node="internal_2040->internal_2041";neg_log_likelihood="105.185912";taxa=" 20019_4#149 19944_2#154";snp_count="34";
SEQUENCE	GUBBINS	CDS	1642994	1647535	0.000	.	0	node="internal_2049->19944_2#124";neg_log_likelihood="193.096660";taxa="19944_2#124";snp_count="78";
SEQUENCE	GUBBINS	CDS	188427	193883	0.000	.	0	node="internal_2055->19944_2#116";neg_log_likelihood="448.194166";taxa="19944_2#116";snp_count="70";
SEQUENCE	GUBBINS	CDS	1172056	1175381	0.000	.	0	node="internal_2055->19944_2#116";neg_log_likelihood="149.852195";taxa="19944_2#116";snp_count="54";
SEQUENCE	GUBBINS	CDS	1898167	1898967	0.000	.	0	node="internal_2057->20122_7#79";neg_log_likelihood="75.465772";taxa="20122_7#79";snp_count="6";
SEQUENCE	GUBBINS	CDS	1860532	1876360	0.000	.	0	node="internal_2058->internal_2059";neg_log_likelihood="821.315183";taxa=" 20122_1#122 20019_4#176";snp_count="155";
SEQUENCE	GUBBINS	CDS	1642994	1647535	0.000	.	0	node="internal_2058->internal_2059";neg_log_likelihood="244.559892";taxa=" 20122_1#122 20019_4#176";snp_count="83";
SEQUENCE	GUBBINS	CDS	1863088	1864993	0.000	.	0	node="internal_2053->internal_2054";neg_log_likelihood="102.960667";taxa=" 19944_2#116 19944_2#117 20122_7#78 20122_7#79 19944_2#114";snp_count="41";
SEQUENCE	GUBBINS	CDS	1862207	1864903	0.000	.	0	node="internal_2053->internal_2058";neg_log_likelihood="93.388516";taxa=" 19944_3#33 20122_1#122 20019_4#176";snp_count="14";
SEQUENCE	GUBBINS	CDS	1862207	1864903	0.000	.	0	node="internal_2052->internal_2053";neg_log_likelihood="54.605959";taxa=" 19944_2#116 19944_2#117 20122_7#78 20122_7#79 19944_2#114 19944_3#33 20122_1#122 20019_4#176";snp_count="14";
SEQUENCE	GUBBINS	CDS	60537	60575	0.000	.	0	node="internal_2051->20087_1#109";neg_log_likelihood="58.650689";taxa="20087_1#109";snp_count="6";
SEQUENCE	GUBBINS	CDS	31259	32625	0.000	.	0	node="internal_2044->internal_2045";neg_log_likelihood="97.544179";taxa=" 19789_2#91 19789_2#94 20122_1#131 20122_1#141";snp_count="33";
SEQUENCE	GUBBINS	CDS	152401	153629	0.000	.	0	node="internal_2029->19944_2#146";neg_log_likelihood="97.158137";taxa="19944_2#146";snp_count="28";
SEQUENCE	GUBBINS	CDS	1898167	1899085	0.000	.	0	node="internal_2061->19944_1#7";neg_log_likelihood="163.637983";taxa="19944_1#7";snp_count="14";
SEQUENCE	GUBBINS	CDS	925181	927029	0.000	.	0	node="internal_2061->19944_1#7";neg_log_likelihood="93.124227";taxa="19944_1#7";snp_count="15";
SEQUENCE	GUBBINS	CDS	372350	376441	0.000	.	0	node="internal_2060->internal_2061";neg_log_likelihood="304.979782";taxa=" 20087_2#147 19944_1#7";snp_count="33";
SEQUENCE	GUBBINS	CDS	1825589	1827632	0.000	.	0	node="internal_2060->internal_2061";neg_log_likelihood="175.070749";taxa=" 20087_2#147 19944_1#7";snp_count="22";
SEQUENCE	GUBBINS	CDS	1898167	1899085	0.000	.	0	node="internal_2060->internal_2061";neg_log_likelihood="98.481183";taxa=" 20087_2#147 19944_1#7";snp_count="9";
SEQUENCE	GUBBINS	CDS	1825434	1827704	0.000	.	0	node="internal_2060->19944_2#153";neg_log_likelihood="136.983198";taxa="19944_2#153";snp_count="16";
SEQUENCE	GUBBINS	CDS	372353	376455	0.000	.	0	node="internal_2060->19944_2#153";neg_log_likelihood="62.770630";taxa="19944_2#153";snp_count="14";
SEQUENCE	GUBBINS	CDS	1825589	1827632	0.000	.	0	node="internal_2027->internal_2060";neg_log_likelihood="189.919207";taxa=" 20087_2#147 19944_1#7 19944_2#153";snp_count="22";
SEQUENCE	GUBBINS	CDS	372353	376455	0.000	.	0	node="internal_2027->internal_2060";neg_log_likelihood="106.344782";taxa=" 20087_2#147 19944_1#7 19944_2#153";snp_count="14";
SEQUENCE	GUBBINS	CDS	1898167	1899064	0.000	.	0	node="internal_2025->20122_1#113";neg_log_likelihood="72.782796";taxa="20122_1#113";snp_count="10";
SEQUENCE	GUBBINS	CDS	8559	9250	0.000	.	0	node="internal_2021->20087_1#168";neg_log_likelihood="64.075574";taxa="20087_1#168";snp_count="12";
SEQUENCE	GUBBINS	CDS	1435876	1442064	0.000	.	0	node="internal_2071->19944_2#129";neg_log_likelihood="1091.298324";taxa="19944_2#129";snp_count="91";
SEQUENCE	GUBBINS	CDS	1077080	1082601	0.000	.	0	node="internal_2071->19944_2#129";neg_log_likelihood="731.517117";taxa="19944_2#129";snp_count="76";
SEQUENCE	GUBBINS	CDS	2015703	2017490	0.000	.	0	node="internal_2071->19944_2#129";neg_log_likelihood="484.020634";taxa="19944_2#129";snp_count="40";
SEQUENCE	GUBBINS	CDS	1979678	1980792	0.000	.	0	node="internal_2071->19944_2#129";neg_log_likelihood="350.775131";taxa="19944_2#129";snp_count="22";
SEQUENCE	GUBBINS	CDS	1800431	1802301	0.000	.	0	node="internal_2071->19944_2#129";neg_log_likelihood="259.092691";taxa="19944_2#129";snp_count="21";
SEQUENCE	GUBBINS	CDS	2095592	2096656	0.000	.	0	node="internal_2071->19944_2#129";neg_log_likelihood="165.492745";taxa="19944_2#129";snp_count="15";
SEQUENCE	GUBBINS	CDS	1898573	1899057	0.000	.	0	node="internal_2071->19944_2#129";neg_log_likelihood="118.065615";taxa="19944_2#129";snp_count="7";
SEQUENCE	GUBBINS	CDS	250069	251522	0.000	.	0	node="internal_2071->19944_2#129";neg_log_likelihood="82.733003";taxa="19944_2#129";snp_count="5";
SEQUENCE	GUBBINS	CDS	874202	878003	0.000	.	0	node="internal_2072->internal_2073";neg_log_likelihood="299.724392";taxa=" 20122_6#128 20087_2#154";snp_count="46";
SEQUENCE	GUBBINS	CDS	894327	894776	0.000	.	0	node="internal_2072->internal_2073";neg_log_likelihood="190.364020";taxa=" 20122_6#128 20087_2#154";snp_count="9";
SEQUENCE	GUBBINS	CDS	1871465	1871620	0.000	.	0	node="internal_2072->internal_2073";neg_log_likelihood="152.888858";taxa=" 20122_6#128 20087_2#154";snp_count="6";
SEQUENCE	GUBBINS	CDS	1435876	1442064	0.000	.	0	node="internal_2070->internal_2071";neg_log_likelihood="397.399535";taxa=" 19944_2#129 20122_7#67";snp_count="96";
SEQUENCE	GUBBINS	CDS	1800431	1802301	0.000	.	0	node="internal_2070->internal_2071";neg_log_likelihood="131.867767";taxa=" 19944_2#129 20122_7#67";snp_count="21";
SEQUENCE	GUBBINS	CDS	93799	98981	0.000	.	0	node="internal_2076->internal_2077";neg_log_likelihood="332.111407";taxa=" 20122_1#96 19789_2#55";snp_count="91";
SEQUENCE	GUBBINS	CDS	324277	325000	0.000	.	0	node="internal_2076->internal_2077";neg_log_likelihood="96.073566";taxa=" 20122_1#96 19789_2#55";snp_count="17";
SEQUENCE	GUBBINS	CDS	31256	33718	0.000	.	0	node="internal_2075->internal_2076";neg_log_likelihood="448.564064";taxa=" 19944_1#152 20122_1#96 19789_2#55";snp_count="37";
SEQUENCE	GUBBINS	CDS	2095643	2097264	0.000	.	0	node="internal_2075->internal_2076";neg_log_likelihood="291.195724";taxa=" 19944_1#152 20122_1#96 19789_2#55";snp_count="32";
SEQUENCE	GUBBINS	CDS	405356	407991	0.000	.	0	node="internal_2075->internal_2076";neg_log_likelihood="167.664404";taxa=" 19944_1#152 20122_1#96 19789_2#55";snp_count="21";
SEQUENCE	GUBBINS	CDS	894963	895512	0.000	.	0	node="internal_2075->internal_2076";neg_log_likelihood="108.324196";taxa=" 19944_1#152 20122_1#96 19789_2#55";snp_count="7";
SEQUENCE	GUBBINS	CDS	1895870	1899028	0.000	.	0	node="internal_2079->20087_2#116";neg_log_likelihood="62.508049";taxa="20087_2#116";snp_count="10";
SEQUENCE	GUBBINS	CDS	1898231	1899004	0.000	.	0	node="internal_2086->19789_2#13";neg_log_likelihood="70.134844";taxa="19789_2#13";snp_count="6";
SEQUENCE	GUBBINS	CDS	728213	730530	0.000	.	0	node="internal_2087->20122_5#170";neg_log_likelihood="127.365475";taxa="20122_5#170";snp_count="46";
SEQUENCE	GUBBINS	CDS	1897055	1905202	0.000	.	0	node="internal_2083->internal_2087";neg_log_likelihood="854.872640";taxa=" 20122_5#170 20087_1#164";snp_count="81";
SEQUENCE	GUBBINS	CDS	2502	7563	0.000	.	0	node="internal_2083->internal_2087";neg_log_likelihood="517.529317";taxa=" 20122_5#170 20087_1#164";snp_count="70";
SEQUENCE	GUBBINS	CDS	30592	34467	0.000	.	0	node="internal_2083->internal_2087";neg_log_likelihood="193.533624";taxa=" 20122_5#170 20087_1#164";snp_count="61";
SEQUENCE	GUBBINS	CDS	492742	493888	0.000	.	0	node="internal_2083->internal_2087";neg_log_likelihood="52.833747";taxa=" 20122_5#170 20087_1#164";snp_count="6";
SEQUENCE	GUBBINS	CDS	1613971	1617146	0.000	.	0	node="internal_2082->20087_2#141";neg_log_likelihood="564.339786";taxa="20087_2#141";snp_count="66";
SEQUENCE	GUBBINS	CDS	1436712	1438387	0.000	.	0	node="internal_2082->20087_2#141";neg_log_likelihood="368.879355";taxa="20087_2#141";snp_count="26";
SEQUENCE	GUBBINS	CDS	31738	36174	0.000	.	0	node="internal_2082->20087_2#141";neg_log_likelihood="252.326446";taxa="20087_2#141";snp_count="30";
SEQUENCE	GUBBINS	CDS	590220	590994	0.000	.	0	node="internal_2082->20087_2#141";neg_log_likelihood="123.063141";taxa="20087_2#141";snp_count="18";
SEQUENCE	GUBBINS	CDS	1535904	1536651	0.000	.	0	node="internal_2082->20087_2#141";neg_log_likelihood="73.015570";taxa="20087_2#141";snp_count="4";
SEQUENCE	GUBBINS	CDS	1898192	1898988	0.000	.	0	node="internal_2081->internal_2088";neg_log_likelihood="56.040079";taxa=" 20087_2#10 20122_7#143";snp_count="7";
SEQUENCE	GUBBINS	CDS	32480	34014	0.000	.	0	node="internal_2078->internal_2079";neg_log_likelihood="161.256534";taxa=" 20087_1#133 20087_2#116";snp_count="38";
SEQUENCE	GUBBINS	CDS	1895870	1898577	0.000	.	0	node="internal_2078->internal_2079";neg_log_likelihood="61.908918";taxa=" 20087_1#133 20087_2#116";snp_count="10";
SEQUENCE	GUBBINS	CDS	1898206	1899064	0.000	.	0	node="internal_2067->20087_2#155";neg_log_likelihood="35.525876";taxa="20087_2#155";snp_count="8";
SEQUENCE	GUBBINS	CDS	1436712	1439271	0.000	.	0	node="internal_2066->19789_2#119";neg_log_likelihood="150.575111";taxa="19789_2#119";snp_count="37";
SEQUENCE	GUBBINS	CDS	1898277	1899028	0.000	.	0	node="internal_2066->19789_2#119";neg_log_likelihood="62.615135";taxa="19789_2#119";snp_count="5";
SEQUENCE	GUBBINS	CDS	1436323	1438172	0.000	.	0	node="internal_2063->20122_2#72";neg_log_likelihood="119.532095";taxa="20122_2#72";snp_count="43";
SEQUENCE	GUBBINS	CDS	454281	455289	0.000	.	0	node="internal_2062->internal_2089";neg_log_likelihood="84.293274";taxa=" 20122_1#50 19944_1#35";snp_count="19";
SEQUENCE	GUBBINS	CDS	1898135	1898243	0.000	.	0	node="internal_1894->19944_1#17";neg_log_likelihood="37.137067";taxa="19944_1#17";snp_count="5";
SEQUENCE	GUBBINS	CDS	28604	35400	0.000	.	0	node="internal_2090->19944_2#122";neg_log_likelihood="388.341902";taxa="19944_2#122";snp_count="43";
SEQUENCE	GUBBINS	CDS	758575	761583	0.000	.	0	node="internal_2090->19944_2#122";neg_log_likelihood="226.238897";taxa="19944_2#122";snp_count="26";
SEQUENCE	GUBBINS	CDS	279971	282504	0.000	.	0	node="internal_2090->19944_2#122";neg_log_likelihood="123.702970";taxa="19944_2#122";snp_count="16";
SEQUENCE	GUBBINS	CDS	510135	510529	0.000	.	0	node="internal_2090->19944_2#122";neg_log_likelihood="63.913020";taxa="19944_2#122";snp_count="6";
SEQUENCE	GUBBINS	CDS	1898958	1900261	0.000	.	0	node="internal_2090->19944_2#122";neg_log_likelihood="36.426049";taxa="19944_2#122";snp_count="5";
SEQUENCE	GUBBINS	CDS	28592	35403	0.000	.	0	node="internal_2090->19789_2#82";neg_log_likelihood="500.659857";taxa="19789_2#82";snp_count="58";
SEQUENCE	GUBBINS	CDS	279919	282597	0.000	.	0	node="internal_2090->19789_2#82";neg_log_likelihood="297.205007";taxa="19789_2#82";snp_count="27";
SEQUENCE	GUBBINS	CDS	758851	761568	0.000	.	0	node="internal_2090->19789_2#82";neg_log_likelihood="167.267363";taxa="19789_2#82";snp_count="27";
SEQUENCE	GUBBINS	CDS	1898206	1900305	0.000	.	0	node="internal_2090->19789_2#82";neg_log_likelihood="88.286713";taxa="19789_2#82";snp_count="6";
SEQUENCE	GUBBINS	CDS	28592	35403	0.000	.	0	node="internal_1892->internal_2090";neg_log_likelihood="462.319189";taxa=" 19944_2#122 19789_2#82";snp_count="59";
SEQUENCE	GUBBINS	CDS	758575	761583	0.000	.	0	node="internal_1892->internal_2090";neg_log_likelihood="259.800715";taxa=" 19944_2#122 19789_2#82";snp_count="26";
SEQUENCE	GUBBINS	CDS	279971	282504	0.000	.	0	node="internal_1892->internal_2090";neg_log_likelihood="159.160018";taxa=" 19944_2#122 19789_2#82";snp_count="16";
SEQUENCE	GUBBINS	CDS	1898206	1899080	0.000	.	0	node="internal_1892->internal_2090";neg_log_likelihood="95.025386";taxa=" 19944_2#122 19789_2#82";snp_count="8";
SEQUENCE	GUBBINS	CDS	510135	510529	0.000	.	0	node="internal_1892->internal_2090";neg_log_likelihood="58.517649";taxa=" 19944_2#122 19789_2#82";snp_count="6";
SEQUENCE	GUBBINS	CDS	2101394	2105003	0.000	.	0	node="internal_1891->19944_1#175";neg_log_likelihood="173.143271";taxa="19944_1#175";snp_count="31";
SEQUENCE	GUBBINS	CDS	30831	32520	0.000	.	0	node="internal_1891->19944_1#175";neg_log_likelihood="79.076517";taxa="19944_1#175";snp_count="9";
SEQUENCE	GUBBINS	CDS	1437544	1438315	0.000	.	0	node="internal_1891->19944_1#175";neg_log_likelihood="39.861925";taxa="19944_1#175";snp_count="6";
SEQUENCE	GUBBINS	CDS	1434217	1438839	0.000	.	0	node="internal_2091->19944_1#170";neg_log_likelihood="591.396704";taxa="19944_1#170";snp_count="69";
SEQUENCE	GUBBINS	CDS	375126	378283	0.000	.	0	node="internal_2091->19944_1#170";neg_log_likelihood="322.449397";taxa="19944_1#170";snp_count="49";
SEQUENCE	GUBBINS	CDS	1898167	1899064	0.000	.	0	node="internal_2091->19944_1#170";neg_log_likelihood="188.807775";taxa="19944_1#170";snp_count="13";
SEQUENCE	GUBBINS	CDS	1955621	1955827	0.000	.	0	node="internal_2091->19944_1#170";neg_log_likelihood="144.345383";taxa="19944_1#170";snp_count="6";
SEQUENCE	GUBBINS	CDS	42715	43837	0.000	.	0	node="internal_2091->19944_1#170";neg_log_likelihood="115.364463";taxa="19944_1#170";snp_count="7";
SEQUENCE	GUBBINS	CDS	1281848	1281911	0.000	.	0	node="internal_2091->19944_1#170";neg_log_likelihood="79.904295";taxa="19944_1#170";snp_count="5";
SEQUENCE	GUBBINS	CDS	1955621	1955827	0.000	.	0	node="internal_1889->internal_2091";neg_log_likelihood="178.531137";taxa=" 20019_4#166 19944_1#170";snp_count="6";
SEQUENCE	GUBBINS	CDS	42715	43837	0.000	.	0	node="internal_1889->internal_2091";neg_log_likelihood="150.397965";taxa=" 20019_4#166 19944_1#170";snp_count="7";
SEQUENCE	GUBBINS	CDS	1281848	1281911	0.000	.	0	node="internal_1889->internal_2091";neg_log_likelihood="115.742403";taxa=" 20019_4#166 19944_1#170";snp_count="5";
SEQUENCE	GUBBINS	CDS	1898167	1899064	0.000	.	0	node="internal_1889->internal_2091";neg_log_likelihood="91.588712";taxa=" 20019_4#166 19944_1#170";snp_count="6";
SEQUENCE	GUBBINS	CDS	1326745	1329541	0.000	.	0	node="internal_1888->19789_2#23";neg_log_likelihood="243.640337";taxa="19789_2#23";snp_count="42";
SEQUENCE	GUBBINS	CDS	769280	771220	0.000	.	0	node="internal_1888->19789_2#23";neg_log_likelihood="63.673022";taxa="19789_2#23";snp_count="27";
SEQUENCE	GUBBINS	CDS	186853	193629	0.000	.	0	node="internal_1887->19944_1#70";neg_log_likelihood="228.263504";taxa="19944_1#70";snp_count="99";
SEQUENCE	GUBBINS	CDS	1117160	1126563	0.000	.	0	node="internal_1881->internal_1882";neg_log_likelihood="1686.719511";taxa=" 20122_6#122 19944_1#45";snp_count="136";
SEQUENCE	GUBBINS	CDS	1800009	1804913	0.000	.	0	node="internal_1881->internal_1882";neg_log_likelihood="1209.106729";taxa=" 20122_6#122 19944_1#45";snp_count="108";
SEQUENCE	GUBBINS	CDS	1967518	1974456	0.000	.	0	node="internal_1881->internal_1882";neg_log_likelihood="809.666972";taxa=" 20122_6#122 19944_1#45";snp_count="101";
SEQUENCE	GUBBINS	CDS	799908	804468	0.000	.	0	node="internal_1881->internal_1882";neg_log_likelihood="453.138243";taxa=" 20122_6#122 19944_1#45";snp_count="61";
SEQUENCE	GUBBINS	CDS	1079122	1083911	0.000	.	0	node="internal_1881->internal_1882";neg_log_likelihood="224.656158";taxa=" 20122_6#122 19944_1#45";snp_count="40";
SEQUENCE	GUBBINS	CDS	844090	845308	0.000	.	0	node="internal_1881->internal_1882";neg_log_likelihood="90.085939";taxa=" 20122_6#122 19944_1#45";snp_count="15";
SEQUENCE	GUBBINS	CDS	1870522	1870622	0.000	.	0	node="internal_1881->internal_1882";neg_log_likelihood="34.546518";taxa=" 20122_6#122 19944_1#45";snp_count="5";
SEQUENCE	GUBBINS	CDS	1436545	1438019	0.000	.	0	node="internal_1880->19944_1#30";neg_log_likelihood="78.904173";taxa="19944_1#30";snp_count="12";
SEQUENCE	GUBBINS	CDS	31556	33335	0.000	.	0	node="internal_1878->20122_7#118";neg_log_likelihood="84.378375";taxa="20122_7#118";snp_count="23";
SEQUENCE	GUBBINS	CDS	28884	39139	0.000	.	0	node="internal_1872->19789_2#57";neg_log_likelihood="2131.338627";taxa="19789_2#57";snp_count="143";
SEQUENCE	GUBBINS	CDS	1433827	1442181	0.000	.	0	node="internal_1872->19789_2#57";neg_log_likelihood="1664.278953";taxa="19789_2#57";snp_count="117";
SEQUENCE	GUBBINS	CDS	1932799	1936928	0.000	.	0	node="internal_1872->19789_2#57";neg_log_likelihood="1268.553389";taxa="19789_2#57";snp_count="78";
SEQUENCE	GUBBINS	CDS	2013476	2018454	0.000	.	0	node="internal_1872->19789_2#57";neg_log_likelihood="958.443127";taxa="19789_2#57";snp_count="75";
SEQUENCE	GUBBINS	CDS	1848038	1851809	0.000	.	0	node="internal_1872->19789_2#57";neg_log_likelihood="682.225226";taxa="19789_2#57";snp_count="62";
SEQUENCE	GUBBINS	CDS	1654853	1656356	0.000	.	0	node="internal_1872->19789_2#57";neg_log_likelihood="483.026612";taxa="19789_2#57";snp_count="30";
SEQUENCE	GUBBINS	CDS	438803	440367	0.000	.	0	node="internal_1872->19789_2#57";neg_log_likelihood="357.169606";taxa="19789_2#57";snp_count="26";
SEQUENCE	GUBBINS	CDS	426363	428927	0.000	.	0	node="internal_1872->19789_2#57";neg_log_likelihood="255.777087";taxa="19789_2#57";snp_count="23";
SEQUENCE	GUBBINS	CDS	1159646	1163837	0.000	.	0	node="internal_1872->19789_2#57";neg_log_likelihood="144.777526";taxa="19789_2#57";snp_count="21";
SEQUENCE	GUBBINS	CDS	538272	539117	0.000	.	0	node="internal_1872->19789_2#57";neg_log_likelihood="55.201915";taxa="19789_2#57";snp_count="12";
SEQUENCE	GUBBINS	CDS	2094032	2097264	0.000	.	0	node="internal_1871->19944_1#90";neg_log_likelihood="124.590262";taxa="19944_1#90";snp_count="44";
SEQUENCE	GUBBINS	CDS	1349033	1356828	0.000	.	0	node="internal_2096->internal_2097";neg_log_likelihood="391.432360";taxa=" 20019_4#105 20019_4#108 20019_4#141 20019_4#109 20019_4#138 20019_4#101 20019_4#137 20019_4#113 20019_4#106 20019_4#140 20019_4#119";snp_count="88";
SEQUENCE	GUBBINS	CDS	29620	32630	0.000	.	0	node="internal_2096->internal_2097";neg_log_likelihood="164.828804";taxa=" 20019_4#105 20019_4#108 20019_4#141 20019_4#109 20019_4#138 20019_4#101 20019_4#137 20019_4#113 20019_4#106 20019_4#140 20019_4#119";snp_count="25";
SEQUENCE	GUBBINS	CDS	1537691	1537752	0.000	.	0	node="internal_2096->internal_2097";neg_log_likelihood="80.938375";taxa=" 20019_4#105 20019_4#108 20019_4#141 20019_4#109 20019_4#138 20019_4#101 20019_4#137 20019_4#113 20019_4#106 20019_4#140 20019_4#119";snp_count="6";
SEQUENCE	GUBBINS	CDS	30650	36643	0.000	.	0	node="internal_2108->19944_2#106";neg_log_likelihood="1838.378262";taxa="19944_2#106";snp_count="70";
SEQUENCE	GUBBINS	CDS	1515943	1518498	0.000	.	0	node="internal_2108->19944_2#106";neg_log_likelihood="1596.714400";taxa="19944_2#106";snp_count="59";
SEQUENCE	GUBBINS	CDS	1732854	1735199	0.000	.	0	node="internal_2108->19944_2#106";neg_log_likelihood="1372.848758";taxa="19944_2#106";snp_count="58";
SEQUENCE	GUBBINS	CDS	938673	941740	0.000	.	0	node="internal_2108->19944_2#106";neg_log_likelihood="1155.436305";taxa="19944_2#106";snp_count="55";
SEQUENCE	GUBBINS	CDS	370442	374417	0.000	.	0	node="internal_2108->19944_2#106";neg_log_likelihood="937.550223";taxa="19944_2#106";snp_count="52";
SEQUENCE	GUBBINS	CDS	1433590	1438387	0.000	.	0	node="internal_2108->19944_2#106";neg_log_likelihood="762.534751";taxa="19944_2#106";snp_count="42";
SEQUENCE	GUBBINS	CDS	390180	393012	0.000	.	0	node="internal_2108->19944_2#106";neg_log_likelihood="593.482173";taxa="19944_2#106";snp_count="32";
SEQUENCE	GUBBINS	CDS	2094966	2096628	0.000	.	0	node="internal_2108->19944_2#106";neg_log_likelihood="459.430862";taxa="19944_2#106";snp_count="29";
SEQUENCE	GUBBINS	CDS	1826096	1827263	0.000	.	0	node="internal_2108->19944_2#106";neg_log_likelihood="347.148287";taxa="19944_2#106";snp_count="24";
SEQUENCE	GUBBINS	CDS	725600	726487	0.000	.	0	node="internal_2108->19944_2#106";neg_log_likelihood="254.103835";taxa="19944_2#106";snp_count="17";
SEQUENCE	GUBBINS	CDS	188022	188952	0.000	.	0	node="internal_2108->19944_2#106";neg_log_likelihood="174.828766";taxa="19944_2#106";snp_count="16";
SEQUENCE	GUBBINS	CDS	844176	846281	0.000	.	0	node="internal_2108->19944_2#106";neg_log_likelihood="107.881780";taxa="19944_2#106";snp_count="13";
SEQUENCE	GUBBINS	CDS	1433362	1444893	0.000	.	0	node="internal_2115->20019_4#165";neg_log_likelihood="1157.572629";taxa="20019_4#165";snp_count="166";
SEQUENCE	GUBBINS	CDS	185333	187392	0.000	.	0	node="internal_2115->20019_4#165";neg_log_likelihood="695.575701";taxa="20019_4#165";snp_count="53";
SEQUENCE	GUBBINS	CDS	27008	32613	0.000	.	0	node="internal_2115->20019_4#165";neg_log_likelihood="487.547639";taxa="20019_4#165";snp_count="54";
SEQUENCE	GUBBINS	CDS	1578989	1581112	0.000	.	0	node="internal_2115->20019_4#165";neg_log_likelihood="251.070796";taxa="20019_4#165";snp_count="41";
SEQUENCE	GUBBINS	CDS	1826096	1827263	0.000	.	0	node="internal_2115->20019_4#165";neg_log_likelihood="119.428813";taxa="20019_4#165";snp_count="17";
SEQUENCE	GUBBINS	CDS	1898573	1900225	0.000	.	0	node="internal_2115->20019_4#165";neg_log_likelihood="61.008119";taxa="20019_4#165";snp_count="8";
SEQUENCE	GUBBINS	CDS	1825280	1828804	0.000	.	0	node="internal_2114->20122_7#42";neg_log_likelihood="226.419997";taxa="20122_7#42";snp_count="86";
SEQUENCE	GUBBINS	CDS	27008	32613	0.000	.	0	node="internal_2114->internal_2115";neg_log_likelihood="193.021212";taxa=" 20019_4#165 20019_4#172";snp_count="54";
SEQUENCE	GUBBINS	CDS	1898231	1900210	0.000	.	0	node="internal_2114->internal_2115";neg_log_likelihood="41.908794";taxa=" 20019_4#165 20019_4#172";snp_count="7";
SEQUENCE	GUBBINS	CDS	1898277	1900210	0.000	.	0	node="internal_2112->internal_2114";neg_log_likelihood="25.238350";taxa=" 20122_7#42 20019_4#165 20019_4#172";snp_count="5";
SEQUENCE	GUBBINS	CDS	1439478	1439508	0.000	.	0	node="internal_2116->19944_3#37";neg_log_likelihood="30.521563";taxa="19944_3#37";snp_count="6";
SEQUENCE	GUBBINS	CDS	1434367	1438239	0.000	.	0	node="internal_2107->internal_2108";neg_log_likelihood="158.447779";taxa=" 19944_2#106 19944_3#35";snp_count="58";
SEQUENCE	GUBBINS	CDS	29620	32630	0.000	.	0	node="internal_2095->internal_2096";neg_log_likelihood="128.875270";taxa=" 19944_2#90 20019_4#105 20019_4#108 20019_4#141 20019_4#109 20019_4#138 20019_4#101 20019_4#137 20019_4#113 20019_4#106 20019_4#140 20019_4#119";snp_count="25";
SEQUENCE	GUBBINS	CDS	1537691	1537752	0.000	.	0	node="internal_2095->internal_2096";neg_log_likelihood="43.433423";taxa=" 19944_2#90 20019_4#105 20019_4#108 20019_4#141 20019_4#109 20019_4#138 20019_4#101 20019_4#137 20019_4#113 20019_4#106 20019_4#140 20019_4#119";snp_count="6";
SEQUENCE	GUBBINS	CDS	71015	72897	0.000	.	0	node="internal_2094->20122_4#21";neg_log_likelihood="130.864788";taxa="20122_4#21";snp_count="39";
SEQUENCE	GUBBINS	CDS	183307	192309	0.000	.	0	node="internal_1869->19944_1#73";neg_log_likelihood="564.783010";taxa="19944_1#73";snp_count="145";
SEQUENCE	GUBBINS	CDS	497002	499571	0.000	.	0	node="internal_1869->19944_1#73";neg_log_likelihood="141.722173";taxa="19944_1#73";snp_count="44";
SEQUENCE	GUBBINS	CDS	1434874	1438017	0.000	.	0	node="internal_2120->internal_2121";neg_log_likelihood="190.985501";taxa=" 20122_6#159 20122_6#172";snp_count="51";
SEQUENCE	GUBBINS	CDS	30268	33581	0.000	.	0	node="internal_2122->20087_1#178";neg_log_likelihood="431.618810";taxa="20087_1#178";snp_count="49";
SEQUENCE	GUBBINS	CDS	1435726	1442394	0.000	.	0	node="internal_2122->20087_1#178";neg_log_likelihood="272.712194";taxa="20087_1#178";snp_count="28";
SEQUENCE	GUBBINS	CDS	601624	602662	0.000	.	0	node="internal_2122->20087_1#178";neg_log_likelihood="159.869062";taxa="20087_1#178";snp_count="14";
SEQUENCE	GUBBINS	CDS	1140317	1140558	0.000	.	0	node="internal_2122->20087_1#178";neg_log_likelihood="113.008201";taxa="20087_1#178";snp_count="6";
SEQUENCE	GUBBINS	CDS	26198	34593	0.000	.	0	node="internal_2123->19944_2#169";neg_log_likelihood="580.902529";taxa="19944_2#169";snp_count="96";
SEQUENCE	GUBBINS	CDS	1433771	1438528	0.000	.	0	node="internal_2123->19944_2#169";neg_log_likelihood="195.578706";taxa="19944_2#169";snp_count="67";
SEQUENCE	GUBBINS	CDS	1434874	1438333	0.000	.	0	node="internal_1865->internal_2123";neg_log_likelihood="166.381641";taxa=" 19944_2#130 19944_2#169";snp_count="54";
SEQUENCE	GUBBINS	CDS	25110	36873	0.000	.	0	node="internal_1864->19944_2#127";neg_log_likelihood="1047.015298";taxa="19944_2#127";snp_count="112";
SEQUENCE	GUBBINS	CDS	1235251	1239874	0.000	.	0	node="internal_1864->19944_2#127";neg_log_likelihood="600.639698";taxa="19944_2#127";snp_count="88";
SEQUENCE	GUBBINS	CDS	1177009	1183303	0.000	.	0	node="internal_1864->19944_2#127";neg_log_likelihood="286.024597";taxa="19944_2#127";snp_count="56";
SEQUENCE	GUBBINS	CDS	1833739	1835257	0.000	.	0	node="internal_1864->19944_2#127";neg_log_likelihood="100.613427";taxa="19944_2#127";snp_count="23";
SEQUENCE	GUBBINS	CDS	1895995	1898193	0.000	.	0	node="internal_1852->internal_1853";neg_log_likelihood="51.297953";taxa=" 19944_2#179 20087_2#145";snp_count="6";
SEQUENCE	GUBBINS	CDS	29599	32456	0.000	.	0	node="internal_1851->20122_7#121";neg_log_likelihood="225.723905";taxa="20122_7#121";snp_count="42";
SEQUENCE	GUBBINS	CDS	2030279	2030872	0.000	.	0	node="internal_1851->20122_7#121";neg_log_likelihood="70.201700";taxa="20122_7#121";snp_count="23";
SEQUENCE	GUBBINS	CDS	2164912	2164939	0.000	.	0	node="internal_1848->19944_2#190";neg_log_likelihood="18.546073";taxa="19944_2#190";snp_count="6";
SEQUENCE	GUBBINS	CDS	489950	491334	0.000	.	0	node="internal_2126->20122_7#129";neg_log_likelihood="125.945160";taxa="20122_7#129";snp_count="28";
SEQUENCE	GUBBINS	CDS	1898577	1899028	0.000	.	0	node="internal_2126->20122_7#129";neg_log_likelihood="51.296907";taxa="20122_7#129";snp_count="5";
SEQUENCE	GUBBINS	CDS	32663	34501	0.000	.	0	node="internal_2146->internal_2147";neg_log_likelihood="346.575471";taxa=" 20122_7#159 20087_1#189";snp_count="43";
SEQUENCE	GUBBINS	CDS	1120053	1123067	0.000	.	0	node="internal_2146->internal_2147";neg_log_likelihood="172.982565";taxa=" 20122_7#159 20087_1#189";snp_count="31";
SEQUENCE	GUBBINS	CDS	305251	305313	0.000	.	0	node="internal_2146->internal_2147";neg_log_likelihood="96.505953";taxa=" 20122_7#159 20087_1#189";snp_count="6";
SEQUENCE	GUBBINS	CDS	81041	81226	0.000	.	0	node="internal_2146->internal_2147";neg_log_likelihood="67.622064";taxa=" 20122_7#159 20087_1#189";snp_count="6";
SEQUENCE	GUBBINS	CDS	1896723	1899028	0.000	.	0	node="internal_2146->internal_2147";neg_log_likelihood="42.846202";taxa=" 20122_7#159 20087_1#189";snp_count="5";
SEQUENCE	GUBBINS	CDS	1796545	1801727	0.000	.	0	node="internal_2155->19944_1#19";neg_log_likelihood="436.811752";taxa="19944_1#19";snp_count="39";
SEQUENCE	GUBBINS	CDS	30586	32328	0.000	.	0	node="internal_2155->19944_1#19";neg_log_likelihood="268.862927";taxa="19944_1#19";snp_count="32";
SEQUENCE	GUBBINS	CDS	2023674	2025089	0.000	.	0	node="internal_2155->19944_1#19";neg_log_likelihood="147.575025";taxa="19944_1#19";snp_count="22";
SEQUENCE	GUBBINS	CDS	308938	308998	0.000	.	0	node="internal_2155->19944_1#19";neg_log_likelihood="83.337718";taxa="19944_1#19";snp_count="5";
SEQUENCE	GUBBINS	CDS	391462	395154	0.000	.	0	node="internal_2154->19944_2#108";neg_log_likelihood="247.027032";taxa="19944_2#108";snp_count="57";
SEQUENCE	GUBBINS	CDS	1826096	1827263	0.000	.	0	node="internal_2154->19944_2#108";neg_log_likelihood="66.009745";taxa="19944_2#108";snp_count="20";
SEQUENCE	GUBBINS	CDS	157718	161915	0.000	.	0	node="internal_2151->internal_2152";neg_log_likelihood="60.706452";taxa=" 20087_2#149 20087_2#148 20087_2#4";snp_count="5";
SEQUENCE	GUBBINS	CDS	1898367	1898577	0.000	.	0	node="internal_2149->20122_7#113";neg_log_likelihood="32.222881";taxa="20122_7#113";snp_count="5";
SEQUENCE	GUBBINS	CDS	305251	305313	0.000	.	0	node="internal_2145->internal_2146";neg_log_likelihood="59.846452";taxa=" 20122_7#159 20087_1#189 20122_1#8";snp_count="6";
SEQUENCE	GUBBINS	CDS	1896723	1899028	0.000	.	0	node="internal_2145->internal_2146";neg_log_likelihood="34.042919";taxa=" 20122_7#159 20087_1#189 20122_1#8";snp_count="6";
SEQUENCE	GUBBINS	CDS	1898167	1899064	0.000	.	0	node="internal_2144->19944_3#41";neg_log_likelihood="25.215447";taxa="19944_3#41";snp_count="6";
SEQUENCE	GUBBINS	CDS	145757	157724	0.000	.	0	node="internal_2163->19789_2#99";neg_log_likelihood="180.499874";taxa="19789_2#99";snp_count="40";
SEQUENCE	GUBBINS	CDS	1898167	1898967	0.000	.	0	node="internal_2160->19944_2#183";neg_log_likelihood="34.709384";taxa="19944_2#183";snp_count="5";
SEQUENCE	GUBBINS	CDS	1898240	1898331	0.000	.	0	node="internal_2158->internal_2159";neg_log_likelihood="31.778884";taxa=" 20087_1#43 20087_1#122";snp_count="5";
SEQUENCE	GUBBINS	CDS	1436751	1438472	0.000	.	0	node="internal_2138->20087_2#142";neg_log_likelihood="127.497390";taxa="20087_2#142";snp_count="31";
SEQUENCE	GUBBINS	CDS	1897046	1897360	0.000	.	0	node="internal_2138->20087_2#142";neg_log_likelihood="50.734057";taxa="20087_2#142";snp_count="5";
SEQUENCE	GUBBINS	CDS	1356915	1358174	0.000	.	0	node="internal_2137->20122_1#56";neg_log_likelihood="68.495651";taxa="20122_1#56";snp_count="21";
SEQUENCE	GUBBINS	CDS	1579636	1580706	0.000	.	0	node="internal_2170->19944_1#99";neg_log_likelihood="71.389631";taxa="19944_1#99";snp_count="17";
SEQUENCE	GUBBINS	CDS	1895682	1896591	0.000	.	0	node="internal_2165->20122_1#134";neg_log_likelihood="42.041755";taxa="20122_1#134";snp_count="5";
SEQUENCE	GUBBINS	CDS	1896250	1896292	0.000	.	0	node="internal_2182->20122_1#39";neg_log_likelihood="24.596635";taxa="20122_1#39";snp_count="5";
SEQUENCE	GUBBINS	CDS	30781	36474	0.000	.	0	node="internal_2181->internal_2182";neg_log_likelihood="196.013701";taxa=" 20122_1#39 19944_1#37 20122_7#111";snp_count="43";
SEQUENCE	GUBBINS	CDS	1897188	1899028	0.000	.	0	node="internal_2181->internal_2182";neg_log_likelihood="75.726973";taxa=" 20122_1#39 19944_1#37 20122_7#111";snp_count="6";
SEQUENCE	GUBBINS	CDS	2160153	2164906	0.000	.	0	node="internal_2186->20122_7#117";neg_log_likelihood="253.351537";taxa="20122_7#117";snp_count="64";
SEQUENCE	GUBBINS	CDS	470516	471131	0.000	.	0	node="internal_2186->20122_7#117";neg_log_likelihood="92.088878";taxa="20122_7#117";snp_count="12";
SEQUENCE	GUBBINS	CDS	1896703	1899080	0.000	.	0	node="internal_2186->20122_7#117";neg_log_likelihood="53.940161";taxa="20122_7#117";snp_count="5";
SEQUENCE	GUBBINS	CDS	348196	354159	0.000	.	0	node="internal_2189->20122_7#74";neg_log_likelihood="810.621002";taxa="20122_7#74";snp_count="90";
SEQUENCE	GUBBINS	CDS	215572	217943	0.000	.	0	node="internal_2189->20122_7#74";neg_log_likelihood="487.337232";taxa="20122_7#74";snp_count="56";
SEQUENCE	GUBBINS	CDS	1796990	1802148	0.000	.	0	node="internal_2189->20122_7#74";neg_log_likelihood="269.441074";taxa="20122_7#74";snp_count="41";
SEQUENCE	GUBBINS	CDS	31362	32337	0.000	.	0	node="internal_2189->20122_7#74";neg_log_likelihood="138.477866";taxa="20122_7#74";snp_count="17";
SEQUENCE	GUBBINS	CDS	1897359	1899057	0.000	.	0	node="internal_2189->20122_7#74";neg_log_likelihood="84.347143";taxa="20122_7#74";snp_count="9";
SEQUENCE	GUBBINS	CDS	1895786	1899064	0.000	.	0	node="internal_2195->internal_2196";neg_log_likelihood="37.813425";taxa=" 19944_3#190 20019_4#153";snp_count="5";
SEQUENCE	GUBBINS	CDS	1898206	1898996	0.000	.	0	node="internal_2199->19944_2#69";neg_log_likelihood="51.494832";taxa="19944_2#69";snp_count="5";
SEQUENCE	GUBBINS	CDS	728225	730283	0.000	.	0	node="internal_2201->19944_2#76";neg_log_likelihood="167.053094";taxa="19944_2#76";snp_count="51";
SEQUENCE	GUBBINS	CDS	1897280	1897360	0.000	.	0	node="internal_2200->internal_2201";neg_log_likelihood="31.550475";taxa=" 19944_2#76 19944_2#74";snp_count="5";
SEQUENCE	GUBBINS	CDS	1897359	1898193	0.000	.	0	node="internal_2191->internal_2200";neg_log_likelihood="17.774750";taxa=" 19944_2#76 19944_2#74 19944_2#71";snp_count="5";
SEQUENCE	GUBBINS	CDS	89988	92703	0.000	.	0	node="internal_2205->20087_2#12";neg_log_likelihood="417.576551";taxa="20087_2#12";snp_count="38";
SEQUENCE	GUBBINS	CDS	216008	216392	0.000	.	0	node="internal_2205->20087_2#12";neg_log_likelihood="311.417147";taxa="20087_2#12";snp_count="9";
SEQUENCE	GUBBINS	CDS	1895717	1899080	0.000	.	0	node="internal_2205->20087_2#12";neg_log_likelihood="273.016935";taxa="20087_2#12";snp_count="10";
SEQUENCE	GUBBINS	CDS	1536589	1539104	0.000	.	0	node="internal_2205->20087_2#12";neg_log_likelihood="232.031265";taxa="20087_2#12";snp_count="8";
SEQUENCE	GUBBINS	CDS	106358	106604	0.000	.	0	node="internal_2205->20087_2#12";neg_log_likelihood="195.654918";taxa="20087_2#12";snp_count="5";
SEQUENCE	GUBBINS	CDS	1861124	1871465	0.000	.	0	node="internal_2204->internal_2205";neg_log_likelihood="342.831847";taxa=" 19944_1#136 20087_2#12";snp_count="58";
SEQUENCE	GUBBINS	CDS	216008	216392	0.000	.	0	node="internal_2204->internal_2205";neg_log_likelihood="170.606713";taxa=" 19944_1#136 20087_2#12";snp_count="9";
SEQUENCE	GUBBINS	CDS	32594	33740	0.000	.	0	node="internal_2207->internal_2208";neg_log_likelihood="294.748007";taxa=" 20122_7#142 20087_2#9";snp_count="30";
SEQUENCE	GUBBINS	CDS	1436763	1437576	0.000	.	0	node="internal_2207->internal_2208";neg_log_likelihood="172.368809";taxa=" 20122_7#142 20087_2#9";snp_count="23";
SEQUENCE	GUBBINS	CDS	1897629	1899028	0.000	.	0	node="internal_2207->internal_2208";neg_log_likelihood="107.226528";taxa=" 20122_7#142 20087_2#9";snp_count="8";
SEQUENCE	GUBBINS	CDS	1897629	1898988	0.000	.	0	node="internal_2203->internal_2207";neg_log_likelihood="74.572137";taxa=" 20122_1#18 20122_7#142 20087_2#9";snp_count="5";
SEQUENCE	GUBBINS	CDS	193868	196419	0.000	.	0	node="internal_2211->19944_2#79";neg_log_likelihood="210.180922";taxa="19944_2#79";snp_count="25";
SEQUENCE	GUBBINS	CDS	1802295	1803935	0.000	.	0	node="internal_2211->19944_2#79";neg_log_likelihood="116.760049";taxa="19944_2#79";snp_count="14";
SEQUENCE	GUBBINS	CDS	32156	32882	0.000	.	0	node="internal_2211->19944_2#79";neg_log_likelihood="54.902269";taxa="19944_2#79";snp_count="9";
SEQUENCE	GUBBINS	CDS	193790	196349	0.000	.	0	node="internal_2211->20019_4#147";neg_log_likelihood="196.846756";taxa="20019_4#147";snp_count="22";
SEQUENCE	GUBBINS	CDS	1802226	1803937	0.000	.	0	node="internal_2211->20019_4#147";neg_log_likelihood="94.211304";taxa="20019_4#147";snp_count="17";
SEQUENCE	GUBBINS	CDS	32520	33026	0.000	.	0	node="internal_2211->20019_4#147";neg_log_likelihood="32.496310";taxa="20019_4#147";snp_count="7";
SEQUENCE	GUBBINS	CDS	25183	32481	0.000	.	0	node="internal_2210->20019_4#161";neg_log_likelihood="439.816218";taxa="20019_4#161";snp_count="124";
SEQUENCE	GUBBINS	CDS	2030096	2030989	0.000	.	0	node="internal_2210->20019_4#161";neg_log_likelihood="145.302923";taxa="20019_4#161";snp_count="17";
SEQUENCE	GUBBINS	CDS	768501	769328	0.000	.	0	node="internal_2210->20019_4#161";neg_log_likelihood="80.458998";taxa="20019_4#161";snp_count="10";
SEQUENCE	GUBBINS	CDS	305313	311903	0.000	.	0	node="internal_2210->20019_4#161";neg_log_likelihood="42.556406";taxa="20019_4#161";snp_count="5";
SEQUENCE	GUBBINS	CDS	193790	196349	0.000	.	0	node="internal_2210->internal_2211";neg_log_likelihood="201.780118";taxa=" 19944_2#79 20019_4#147";snp_count="22";
SEQUENCE	GUBBINS	CDS	1802295	1803935	0.000	.	0	node="internal_2210->internal_2211";neg_log_likelihood="111.592172";taxa=" 19944_2#79 20019_4#147";snp_count="14";
SEQUENCE	GUBBINS	CDS	32517	32882	0.000	.	0	node="internal_2210->internal_2211";neg_log_likelihood="46.959004";taxa=" 19944_2#79 20019_4#147";snp_count="9";
SEQUENCE	GUBBINS	CDS	1895597	1899080	0.000	.	0	node="internal_2216->20087_1#171";neg_log_likelihood="61.146846";taxa="20087_1#171";snp_count="14";
SEQUENCE	GUBBINS	CDS	1869488	1885156	0.000	.	0	node="internal_2219->19944_1#36";neg_log_likelihood="372.581959";taxa="19944_1#36";snp_count="132";
SEQUENCE	GUBBINS	CDS	1898167	1899064	0.000	.	0	node="internal_2219->19944_1#36";neg_log_likelihood="31.005504";taxa="19944_1#36";snp_count="6";
SEQUENCE	GUBBINS	CDS	1350640	1356038	0.000	.	0	node="internal_2234->20122_7#151";neg_log_likelihood="620.189553";taxa="20122_7#151";snp_count="74";
SEQUENCE	GUBBINS	CDS	192893	194747	0.000	.	0	node="internal_2234->20122_7#151";neg_log_likelihood="362.770823";taxa="20122_7#151";snp_count="47";
SEQUENCE	GUBBINS	CDS	1189773	1191635	0.000	.	0	node="internal_2234->20122_7#151";neg_log_likelihood="189.141834";taxa="20122_7#151";snp_count="30";
SEQUENCE	GUBBINS	CDS	1898192	1899010	0.000	.	0	node="internal_2229->20087_2#187";neg_log_likelihood="54.601733";taxa="20087_2#187";snp_count="6";
SEQUENCE	GUBBINS	CDS	884534	889539	0.000	.	0	node="internal_2228->19944_2#132";neg_log_likelihood="1769.768581";taxa="19944_2#132";snp_count="76";
SEQUENCE	GUBBINS	CDS	1433771	1438429	0.000	.	0	node="internal_2228->19944_2#132";neg_log_likelihood="1486.802313";taxa="19944_2#132";snp_count="73";
SEQUENCE	GUBBINS	CDS	901741	906111	0.000	.	0	node="internal_2228->19944_2#132";neg_log_likelihood="1239.772023";taxa="19944_2#132";snp_count="53";
SEQUENCE	GUBBINS	CDS	967935	970533	0.000	.	0	node="internal_2228->19944_2#132";neg_log_likelihood="1050.724658";taxa="19944_2#132";snp_count="40";
SEQUENCE	GUBBINS	CDS	1737558	1743227	0.000	.	0	node="internal_2228->19944_2#132";neg_log_likelihood="889.152172";taxa="19944_2#132";snp_count="49";
SEQUENCE	GUBBINS	CDS	1196544	1207943	0.000	.	0	node="internal_2228->19944_2#132";neg_log_likelihood="704.340225";taxa="19944_2#132";snp_count="46";
SEQUENCE	GUBBINS	CDS	1380992	1383675	0.000	.	0	node="internal_2228->19944_2#132";neg_log_likelihood="508.738120";taxa="19944_2#132";snp_count="32";
SEQUENCE	GUBBINS	CDS	30831	32481	0.000	.	0	node="internal_2228->19944_2#132";neg_log_likelihood="372.987828";taxa="19944_2#132";snp_count="30";
SEQUENCE	GUBBINS	CDS	1799599	1802106	0.000	.	0	node="internal_2228->19944_2#132";neg_log_likelihood="265.639868";taxa="19944_2#132";snp_count="17";
SEQUENCE	GUBBINS	CDS	1887472	1889138	0.000	.	0	node="internal_2228->19944_2#132";neg_log_likelihood="189.136286";taxa="19944_2#132";snp_count="18";
SEQUENCE	GUBBINS	CDS	1352143	1353217	0.000	.	0	node="internal_2228->19944_2#132";neg_log_likelihood="114.651453";taxa="19944_2#132";snp_count="11";
SEQUENCE	GUBBINS	CDS	1245084	1245798	0.000	.	0	node="internal_2228->19944_2#132";neg_log_likelihood="60.254747";taxa="19944_2#132";snp_count="10";
SEQUENCE	GUBBINS	CDS	1898206	1899017	0.000	.	0	node="internal_2227->20122_7#120";neg_log_likelihood="53.809800";taxa="20122_7#120";snp_count="6";
SEQUENCE	GUBBINS	CDS	1898206	1899057	0.000	.	0	node="internal_2223->internal_2224";neg_log_likelihood="46.078317";taxa=" 19944_1#58 19944_2#170";snp_count="5";
SEQUENCE	GUBBINS	CDS	1898192	1899064	0.000	.	0	node="internal_2218->internal_2219";neg_log_likelihood="24.995352";taxa=" 20122_6#113 19944_1#36";snp_count="6";
SEQUENCE	GUBBINS	CDS	30458	34613	0.000	.	0	node="internal_2217->19944_2#149";neg_log_likelihood="238.547231";taxa="19944_2#149";snp_count="42";
SEQUENCE	GUBBINS	CDS	822306	824438	0.000	.	0	node="internal_2217->19944_2#149";neg_log_likelihood="94.165419";taxa="19944_2#149";snp_count="20";
SEQUENCE	GUBBINS	CDS	1898277	1899057	0.000	.	0	node="internal_2177->internal_2178";neg_log_likelihood="35.502713";taxa=" 19944_3#186 19944_3#187 20122_2#143";snp_count="8";
SEQUENCE	GUBBINS	CDS	1898206	1899064	0.000	.	0	node="internal_2176->20122_1#92";neg_log_likelihood="43.138301";taxa="20122_1#92";snp_count="6";
SEQUENCE	GUBBINS	CDS	1898324	1898577	0.000	.	0	node="internal_2175->20087_1#180";neg_log_likelihood="37.792886";taxa="20087_1#180";snp_count="5";
SEQUENCE	GUBBINS	CDS	1898192	1900261	0.000	.	0	node="internal_2174->20122_6#126";neg_log_likelihood="63.570834";taxa="20122_6#126";snp_count="9";
SEQUENCE	GUBBINS	CDS	1893959	1899048	0.000	.	0	node="internal_2172->20122_7#107";neg_log_likelihood="49.991436";taxa="20122_7#107";snp_count="5";
SEQUENCE	GUBBINS	CDS	1898206	1898289	0.000	.	0	node="internal_1624->19944_1#48";neg_log_likelihood="42.795047";taxa="19944_1#48";snp_count="5";
SEQUENCE	GUBBINS	CDS	1895597	1898193	0.000	.	0	node="internal_1623->20122_7#87";neg_log_likelihood="42.280073";taxa="20122_7#87";snp_count="9";
SEQUENCE	GUBBINS	CDS	1898941	1899028	0.000	.	0	node="internal_1622->19944_1#9";neg_log_likelihood="32.962304";taxa="19944_1#9";snp_count="6";
SEQUENCE	GUBBINS	CDS	1679132	1681178	0.000	.	0	node="internal_1621->20087_2#131";neg_log_likelihood="74.767656";taxa="20087_2#131";snp_count="30";
SEQUENCE	GUBBINS	CDS	337086	337127	0.000	.	0	node="internal_1610->20122_1#70";neg_log_likelihood="30.340226";taxa="20122_1#70";snp_count="5";
SEQUENCE	GUBBINS	CDS	1898167	1899051	0.000	.	0	node="internal_1364->20087_1#9";neg_log_likelihood="111.292053";taxa="20087_1#9";snp_count="5";
SEQUENCE	GUBBINS	CDS	1802259	1805171	0.000	.	0	node="internal_2242->20019_4#13";neg_log_likelihood="307.701425";taxa="20019_4#13";snp_count="44";
SEQUENCE	GUBBINS	CDS	1439795	1441974	0.000	.	0	node="internal_2242->20019_4#13";neg_log_likelihood="112.398595";taxa="20019_4#13";snp_count="34";
SEQUENCE	GUBBINS	CDS	1898167	1898265	0.000	.	0	node="internal_2242->20019_4#13";neg_log_likelihood="20.072574";taxa="20019_4#13";snp_count="5";
SEQUENCE	GUBBINS	CDS	1435666	1441953	0.000	.	0	node="internal_2241->internal_2242";neg_log_likelihood="930.116435";taxa=" 20019_4#13 19789_1#77";snp_count="51";
SEQUENCE	GUBBINS	CDS	2142063	2143648	0.000	.	0	node="internal_2241->internal_2242";neg_log_likelihood="725.569455";taxa=" 20019_4#13 19789_1#77";snp_count="40";
SEQUENCE	GUBBINS	CDS	55211	62642	0.000	.	0	node="internal_2241->internal_2242";neg_log_likelihood="561.967822";taxa=" 20019_4#13 19789_1#77";snp_count="45";
SEQUENCE	GUBBINS	CDS	275164	277303	0.000	.	0	node="internal_2241->internal_2242";neg_log_likelihood="367.443487";taxa=" 20019_4#13 19789_1#77";snp_count="35";
SEQUENCE	GUBBINS	CDS	1802192	1804975	0.000	.	0	node="internal_2241->internal_2242";neg_log_likelihood="230.021997";taxa=" 20019_4#13 19789_1#77";snp_count="31";
SEQUENCE	GUBBINS	CDS	114697	127258	0.000	.	0	node="internal_2241->internal_2242";neg_log_likelihood="105.674541";taxa=" 20019_4#13 19789_1#77";snp_count="25";
SEQUENCE	GUBBINS	CDS	704909	724170	0.000	.	0	node="internal_2240->20087_1#118";neg_log_likelihood="7977.759904";taxa="20087_1#118";snp_count="255";
SEQUENCE	GUBBINS	CDS	811916	825602	0.000	.	0	node="internal_2240->20087_1#118";neg_log_likelihood="7243.598925";taxa="20087_1#118";snp_count="220";
SEQUENCE	GUBBINS	CDS	1120390	1129015	0.000	.	0	node="internal_2240->20087_1#118";neg_log_likelihood="6623.141245";taxa="20087_1#118";snp_count="160";
SEQUENCE	GUBBINS	CDS	84045	106541	0.000	.	0	node="internal_2240->20087_1#118";neg_log_likelihood="6143.232443";taxa="20087_1#118";snp_count="186";
SEQUENCE	GUBBINS	CDS	2030067	2042802	0.000	.	0	node="internal_2240->20087_1#118";neg_log_likelihood="5561.419034";taxa="20087_1#118";snp_count="161";
SEQUENCE	GUBBINS	CDS	25301	33395	0.000	.	0	node="internal_2240->20087_1#118";neg_log_likelihood="5081.535652";taxa="20087_1#118";snp_count="104";
SEQUENCE	GUBBINS	CDS	988374	1001156	0.000	.	0	node="internal_2240->20087_1#118";neg_log_likelihood="4757.751010";taxa="20087_1#118";snp_count="120";
SEQUENCE	GUBBINS	CDS	2161033	2179302	0.000	.	0	node="internal_2240->20087_1#118";neg_log_likelihood="4378.179213";taxa="20087_1#118";snp_count="128";
SEQUENCE	GUBBINS	CDS	2000809	2006790	0.000	.	0	node="internal_2240->20087_1#118";neg_log_likelihood="3966.963301";taxa="20087_1#118";snp_count="93";
SEQUENCE	GUBBINS	CDS	1274569	1279372	0.000	.	0	node="internal_2240->20087_1#118";neg_log_likelihood="3667.793706";taxa="20087_1#118";snp_count="78";
SEQUENCE	GUBBINS	CDS	2090110	2097600	0.000	.	0	node="internal_2240->20087_1#118";neg_log_likelihood="3413.968565";taxa="20087_1#118";snp_count="78";
SEQUENCE	GUBBINS	CDS	1216349	1221679	0.000	.	0	node="internal_2240->20087_1#118";neg_log_likelihood="3151.399571";taxa="20087_1#118";snp_count="76";
SEQUENCE	GUBBINS	CDS	249901	267674	0.000	.	0	node="internal_2240->20087_1#118";neg_log_likelihood="2906.043254";taxa="20087_1#118";snp_count="94";
SEQUENCE	GUBBINS	CDS	1582355	1585249	0.000	.	0	node="internal_2240->20087_1#118";neg_log_likelihood="2583.143080";taxa="20087_1#118";snp_count="61";
SEQUENCE	GUBBINS	CDS	1325745	1335135	0.000	.	0	node="internal_2240->20087_1#118";neg_log_likelihood="2375.616205";taxa="20087_1#118";snp_count="74";
SEQUENCE	GUBBINS	CDS	1512225	1513920	0.000	.	0	node="internal_2240->20087_1#118";neg_log_likelihood="2113.994210";taxa="20087_1#118";snp_count="50";
SEQUENCE	GUBBINS	CDS	1816196	1820324	0.000	.	0	node="internal_2240->20087_1#118";neg_log_likelihood="1939.497023";taxa="20087_1#118";snp_count="55";
SEQUENCE	GUBBINS	CDS	940107	942192	0.000	.	0	node="internal_2240->20087_1#118";neg_log_likelihood="1741.900009";taxa="20087_1#118";snp_count="45";
SEQUENCE	GUBBINS	CDS	1424660	1441299	0.000	.	0	node="internal_2240->20087_1#118";neg_log_likelihood="1590.719998";taxa="20087_1#118";snp_count="63";
SEQUENCE	GUBBINS	CDS	1658875	1660540	0.000	.	0	node="internal_2240->20087_1#118";neg_log_likelihood="1360.640825";taxa="20087_1#118";snp_count="33";
SEQUENCE	GUBBINS	CDS	6211	9006	0.000	.	0	node="internal_2240->20087_1#118";neg_log_likelihood="1236.476779";taxa="20087_1#118";snp_count="37";
SEQUENCE	GUBBINS	CDS	596302	597610	0.000	.	0	node="internal_2240->20087_1#118";neg_log_likelihood="1094.239673";taxa="20087_1#118";snp_count="31";
SEQUENCE	GUBBINS	CDS	376906	378916	0.000	.	0	node="internal_2240->20087_1#118";neg_log_likelihood="973.505263";taxa="20087_1#118";snp_count="31";
SEQUENCE	GUBBINS	CDS	324268	325547	0.000	.	0	node="internal_2240->20087_1#118";neg_log_likelihood="854.977013";taxa="20087_1#118";snp_count="28";
SEQUENCE	GUBBINS	CDS	1039776	1041574	0.000	.	0	node="internal_2240->20087_1#118";neg_log_likelihood="741.735485";taxa="20087_1#118";snp_count="31";
SEQUENCE	GUBBINS	CDS	1887454	1888236	0.000	.	0	node="internal_2240->20087_1#118";neg_log_likelihood="620.930661";taxa="20087_1#118";snp_count="24";
SEQUENCE	GUBBINS	CDS	1645756	1647417	0.000	.	0	node="internal_2240->20087_1#118";neg_log_likelihood="526.052368";taxa="20087_1#118";snp_count="24";
SEQUENCE	GUBBINS	CDS	917743	918315	0.000	.	0	node="internal_2240->20087_1#118";neg_log_likelihood="424.807213";taxa="20087_1#118";snp_count="20";
SEQUENCE	GUBBINS	CDS	1740523	1741098	0.000	.	0	node="internal_2240->20087_1#118";neg_log_likelihood="346.243483";taxa="20087_1#118";snp_count="16";
SEQUENCE	GUBBINS	CDS	114392	115083	0.000	.	0	node="internal_2240->20087_1#118";neg_log_likelihood="288.431074";taxa="20087_1#118";snp_count="12";
SEQUENCE	GUBBINS	CDS	1139940	1141242	0.000	.	0	node="internal_2240->20087_1#118";neg_log_likelihood="235.257566";taxa="20087_1#118";snp_count="10";
SEQUENCE	GUBBINS	CDS	511969	513052	0.000	.	0	node="internal_2240->20087_1#118";neg_log_likelihood="188.276813";taxa="20087_1#118";snp_count="11";
SEQUENCE	GUBBINS	CDS	114697	115248	0.000	.	0	node="internal_2240->internal_2241";neg_log_likelihood="29.106813";taxa=" 20019_4#13 19789_1#77 20019_4#14 20122_7#69";snp_count="5";
SEQUENCE	GUBBINS	CDS	1485966	1490119	0.000	.	0	node="internal_2246->internal_2248";neg_log_likelihood="189.377182";taxa=" 20122_6#182 20122_6#183";snp_count="62";
SEQUENCE	GUBBINS	CDS	1433455	1438528	0.000	.	0	node="internal_2260->20122_7#81";neg_log_likelihood="289.783343";taxa="20122_7#81";snp_count="54";
SEQUENCE	GUBBINS	CDS	2046639	2047454	0.000	.	0	node="internal_2260->20122_7#81";neg_log_likelihood="101.365845";taxa="20122_7#81";snp_count="20";
SEQUENCE	GUBBINS	CDS	1433590	1437154	0.000	.	0	node="internal_2259->internal_2260";neg_log_likelihood="99.647568";taxa=" 20122_7#81 20087_1#126";snp_count="14";
SEQUENCE	GUBBINS	CDS	1860043	1862042	0.000	.	0	node="internal_2259->20122_1#19";neg_log_likelihood="339.731932";taxa="20122_1#19";snp_count="55";
SEQUENCE	GUBBINS	CDS	1434403	1438339	0.000	.	0	node="internal_2259->20122_1#19";neg_log_likelihood="134.076042";taxa="20122_1#19";snp_count="37";
SEQUENCE	GUBBINS	CDS	1434217	1438528	0.000	.	0	node="internal_2258->internal_2259";neg_log_likelihood="234.191241";taxa=" 20122_7#81 20087_1#126 20122_1#19";snp_count="57";
SEQUENCE	GUBBINS	CDS	60573	60617	0.000	.	0	node="internal_2258->internal_2259";neg_log_likelihood="89.505512";taxa=" 20122_7#81 20087_1#126 20122_1#19";snp_count="5";
SEQUENCE	GUBBINS	CDS	1895083	1898967	0.000	.	0	node="internal_2258->internal_2259";neg_log_likelihood="65.928794";taxa=" 20122_7#81 20087_1#126 20122_1#19";snp_count="7";
SEQUENCE	GUBBINS	CDS	2046639	2047454	0.000	.	0	node="internal_2257->19944_2#121";neg_log_likelihood="154.343274";taxa="19944_2#121";snp_count="22";
SEQUENCE	GUBBINS	CDS	1433455	1437408	0.000	.	0	node="internal_2257->19944_2#121";neg_log_likelihood="59.517396";taxa="19944_2#121";snp_count="21";
SEQUENCE	GUBBINS	CDS	1433590	1437423	0.000	.	0	node="internal_2257->internal_2258";neg_log_likelihood="174.456030";taxa=" 20122_1#190 20122_7#81 20087_1#126 20122_1#19";snp_count="31";
SEQUENCE	GUBBINS	CDS	1895083	1895104	0.000	.	0	node="internal_2257->internal_2258";neg_log_likelihood="77.778848";taxa=" 20122_1#190 20122_7#81 20087_1#126 20122_1#19";snp_count="5";
SEQUENCE	GUBBINS	CDS	60573	60617	0.000	.	0	node="internal_2257->internal_2258";neg_log_likelihood="52.639184";taxa=" 20122_1#190 20122_7#81 20087_1#126 20122_1#19";snp_count="5";
SEQUENCE	GUBBINS	CDS	398652	403233	0.000	.	0	node="internal_2256->19944_2#186";neg_log_likelihood="670.785362";taxa="19944_2#186";snp_count="87";
SEQUENCE	GUBBINS	CDS	1858499	1861861	0.000	.	0	node="internal_2256->19944_2#186";neg_log_likelihood="362.357135";taxa="19944_2#186";snp_count="57";
SEQUENCE	GUBBINS	CDS	1642535	1644300	0.000	.	0	node="internal_2256->19944_2#186";neg_log_likelihood="158.355740";taxa="19944_2#186";snp_count="32";
SEQUENCE	GUBBINS	CDS	1434217	1437524	0.000	.	0	node="internal_2256->19944_2#186";neg_log_likelihood="67.174738";taxa="19944_2#186";snp_count="10";
SEQUENCE	GUBBINS	CDS	1433590	1437381	0.000	.	0	node="internal_2256->internal_2257";neg_log_likelihood="58.228741";taxa=" 19944_2#121 20122_1#190 20122_7#81 20087_1#126 20122_1#19";snp_count="20";
SEQUENCE	GUBBINS	CDS	1824189	1825521	0.000	.	0	node="internal_2255->20122_1#15";neg_log_likelihood="97.394177";taxa="20122_1#15";snp_count="25";
SEQUENCE	GUBBINS	CDS	1434217	1437423	0.000	.	0	node="internal_2255->internal_2256";neg_log_likelihood="59.957498";taxa=" 19944_2#186 19944_2#121 20122_1#190 20122_7#81 20087_1#126 20122_1#19";snp_count="9";
SEQUENCE	GUBBINS	CDS	1436388	1438528	0.000	.	0	node="internal_2261->20019_4#183";neg_log_likelihood="121.342945";taxa="20019_4#183";snp_count="29";
SEQUENCE	GUBBINS	CDS	1435300	1437214	0.000	.	0	node="internal_2254->internal_2255";neg_log_likelihood="33.742565";taxa=" 20122_1#15 19944_2#186 19944_2#121 20122_1#190 20122_7#81 20087_1#126 20122_1#19";snp_count="6";
SEQUENCE	GUBBINS	CDS	1437067	1438412	0.000	.	0	node="internal_2253->19944_2#133";neg_log_likelihood="44.770585";taxa="19944_2#133";snp_count="13";
SEQUENCE	GUBBINS	CDS	31556	35977	0.000	.	0	node="internal_2252->19944_2#120";neg_log_likelihood="400.336699";taxa="19944_2#120";snp_count="63";
SEQUENCE	GUBBINS	CDS	2095097	2096623	0.000	.	0	node="internal_2252->19944_2#120";neg_log_likelihood="192.330325";taxa="19944_2#120";snp_count="25";
SEQUENCE	GUBBINS	CDS	1435840	1437417	0.000	.	0	node="internal_2252->19944_2#120";neg_log_likelihood="72.347497";taxa="19944_2#120";snp_count="22";
SEQUENCE	GUBBINS	CDS	385034	387215	0.000	.	0	node="internal_2271->19789_2#163";neg_log_likelihood="306.442228";taxa="19789_2#163";snp_count="44";
SEQUENCE	GUBBINS	CDS	1303463	1304676	0.000	.	0	node="internal_2271->19789_2#163";neg_log_likelihood="166.480624";taxa="19789_2#163";snp_count="19";
SEQUENCE	GUBBINS	CDS	1438127	1438242	0.000	.	0	node="internal_2271->19789_2#163";neg_log_likelihood="104.085593";taxa="19789_2#163";snp_count="7";
SEQUENCE	GUBBINS	CDS	136737	137175	0.000	.	0	node="internal_2271->19789_2#163";neg_log_likelihood="73.452400";taxa="19789_2#163";snp_count="6";
SEQUENCE	GUBBINS	CDS	1438267	1438528	0.000	.	0	node="internal_2267->19789_1#167";neg_log_likelihood="36.959251";taxa="19789_1#167";snp_count="7";
SEQUENCE	GUBBINS	CDS	1433425	1441797	0.000	.	0	node="internal_2279->19789_2#173";neg_log_likelihood="927.905307";taxa="19789_2#173";snp_count="54";
SEQUENCE	GUBBINS	CDS	95094	98168	0.000	.	0	node="internal_2279->19789_2#173";neg_log_likelihood="706.963068";taxa="19789_2#173";snp_count="44";
SEQUENCE	GUBBINS	CDS	399756	402036	0.000	.	0	node="internal_2279->19789_2#173";neg_log_likelihood="539.738467";taxa="19789_2#173";snp_count="32";
SEQUENCE	GUBBINS	CDS	1556528	1557964	0.000	.	0	node="internal_2279->19789_2#173";neg_log_likelihood="418.234428";taxa="19789_2#173";snp_count="24";
SEQUENCE	GUBBINS	CDS	1358750	1359540	0.000	.	0	node="internal_2279->19789_2#173";neg_log_likelihood="327.676198";taxa="19789_2#173";snp_count="18";
SEQUENCE	GUBBINS	CDS	1730384	1731820	0.000	.	0	node="internal_2279->19789_2#173";neg_log_likelihood="249.690964";taxa="19789_2#173";snp_count="18";
SEQUENCE	GUBBINS	CDS	2030522	2034133	0.000	.	0	node="internal_2279->19789_2#173";neg_log_likelihood="165.122189";taxa="19789_2#173";snp_count="20";
SEQUENCE	GUBBINS	CDS	1281658	1281673	0.000	.	0	node="internal_2278->20122_3#133";neg_log_likelihood="34.052632";taxa="20122_3#133";snp_count="5";
SEQUENCE	GUBBINS	CDS	1433425	1441797	0.000	.	0	node="internal_2278->internal_2279";neg_log_likelihood="181.185695";taxa=" 19789_2#173 19789_1#9";snp_count="69";
SEQUENCE	GUBBINS	CDS	1436829	1440106	0.000	.	0	node="internal_2277->internal_2278";neg_log_likelihood="59.384539";taxa=" 20122_3#133 19789_2#173 19789_1#9";snp_count="5";
SEQUENCE	GUBBINS	CDS	1897218	1898577	0.000	.	0	node="internal_2275->19789_1#14";neg_log_likelihood="34.913434";taxa="19789_1#14";snp_count="10";
SEQUENCE	GUBBINS	CDS	337373	337626	0.000	.	0	node="internal_2280->20122_3#166";neg_log_likelihood="32.659140";taxa="20122_3#166";snp_count="8";
SEQUENCE	GUBBINS	CDS	1727053	1728406	0.000	.	0	node="internal_2283->19944_3#98";neg_log_likelihood="316.496665";taxa="19944_3#98";snp_count="23";
SEQUENCE	GUBBINS	CDS	1754462	1757015	0.000	.	0	node="internal_2283->19944_3#98";neg_log_likelihood="208.645840";taxa="19944_3#98";snp_count="28";
SEQUENCE	GUBBINS	CDS	215224	216557	0.000	.	0	node="internal_2283->19944_3#98";neg_log_likelihood="76.065303";taxa="19944_3#98";snp_count="22";
SEQUENCE	GUBBINS	CDS	1754462	1757015	0.000	.	0	node="internal_2282->internal_2283";neg_log_likelihood="89.610260";taxa=" 19789_1#163 19944_3#98";snp_count="28";
SEQUENCE	GUBBINS	CDS	2006459	2009044	0.000	.	0	node="internal_2281->internal_2282";neg_log_likelihood="492.476863";taxa=" 19789_1#180 19789_1#163 19944_3#98";snp_count="32";
SEQUENCE	GUBBINS	CDS	1434856	1438242	0.000	.	0	node="internal_2281->internal_2282";neg_log_likelihood="367.213552";taxa=" 19789_1#180 19789_1#163 19944_3#98";snp_count="29";
SEQUENCE	GUBBINS	CDS	1596250	1598982	0.000	.	0	node="internal_2281->internal_2282";neg_log_likelihood="235.701917";taxa=" 19789_1#180 19789_1#163 19944_3#98";snp_count="25";
SEQUENCE	GUBBINS	CDS	1053642	1054337	0.000	.	0	node="internal_2281->internal_2282";neg_log_likelihood="142.893963";taxa=" 19789_1#180 19789_1#163 19944_3#98";snp_count="14";
SEQUENCE	GUBBINS	CDS	1351306	1352982	0.000	.	0	node="internal_2281->internal_2282";neg_log_likelihood="73.911767";taxa=" 19789_1#180 19789_1#163 19944_3#98";snp_count="15";
SEQUENCE	GUBBINS	CDS	1436352	1438139	0.000	.	0	node="internal_2272->internal_2281";neg_log_likelihood="123.096815";taxa=" 19789_1#2 19789_1#180 19789_1#163 19944_3#98";snp_count="8";
SEQUENCE	GUBBINS	CDS	1898192	1898278	0.000	.	0	node="internal_2272->internal_2281";neg_log_likelihood="85.462753";taxa=" 19789_1#2 19789_1#180 19789_1#163 19944_3#98";snp_count="5";
SEQUENCE	GUBBINS	CDS	1281419	1281535	0.000	.	0	node="internal_2272->internal_2281";neg_log_likelihood="59.761420";taxa=" 19789_1#2 19789_1#180 19789_1#163 19944_3#98";snp_count="5";
SEQUENCE	GUBBINS	CDS	550638	555601	0.000	.	0	node="internal_2264->internal_2272";neg_log_likelihood="222.459973";taxa=" 20122_2#2 19789_1#14 20122_2#1 20122_3#133 19789_2#173 19789_1#9 20019_4#94 20122_3#166 20122_3#189 19789_1#2 19789_1#180 19789_1#163 19944_3#98";snp_count="61";
SEQUENCE	GUBBINS	CDS	1897196	1898997	0.000	.	0	node="internal_2250->internal_2251";neg_log_likelihood="84.390229";taxa=" 20122_1#15 19944_2#186 19944_2#121 20122_1#190 20122_7#81 20087_1#126 20122_1#19 20019_4#183 20122_1#108 19944_2#133 19944_2#120 20122_1#71 20122_1#72";snp_count="9";
SEQUENCE	GUBBINS	CDS	553685	555517	0.000	.	0	node="internal_2250->internal_2263";neg_log_likelihood="74.573719";taxa=" 19789_1#159 19789_1#158 19789_1#167 19789_1#160 19789_2#36 19789_2#163 19944_1#120 19944_3#111 20122_2#2 19789_1#14 20122_2#1 20122_3#133 19789_2#173 19789_1#9 20019_4#94 20122_3#166 20122_3#189 19789_1#2 19789_1#180 19789_1#163 19944_3#98 20122_3#120";snp_count="9";
SEQUENCE	GUBBINS	CDS	1436352	1440173	0.000	.	0	node="internal_2250->internal_2263";neg_log_likelihood="37.680514";taxa=" 19789_1#159 19789_1#158 19789_1#167 19789_1#160 19789_2#36 19789_2#163 19944_1#120 19944_3#111 20122_2#2 19789_1#14 20122_2#1 20122_3#133 19789_2#173 19789_1#9 20019_4#94 20122_3#166 20122_3#189 19789_1#2 19789_1#180 19789_1#163 19944_3#98 20122_3#120";snp_count="5";
SEQUENCE	GUBBINS	CDS	1435494	1441947	0.000	.	0	node="internal_2249->20087_1#17";neg_log_likelihood="385.131862";taxa="20087_1#17";snp_count="84";
SEQUENCE	GUBBINS	CDS	1045005	1047255	0.000	.	0	node="internal_2249->20087_1#17";neg_log_likelihood="146.958434";taxa="20087_1#17";snp_count="23";
SEQUENCE	GUBBINS	CDS	1898234	1899069	0.000	.	0	node="internal_2249->20087_1#17";neg_log_likelihood="74.124492";taxa="20087_1#17";snp_count="8";
SEQUENCE	GUBBINS	CDS	550638	555601	0.000	.	0	node="internal_2244->internal_2245";neg_log_likelihood="418.819243";taxa=" 20087_1#18 20087_1#16 20122_6#182 20122_6#183 20122_1#15 19944_2#186 19944_2#121 20122_1#190 20122_7#81 20087_1#126 20122_1#19 20019_4#183 20122_1#108 19944_2#133 19944_2#120 20122_1#71 20122_1#72 19789_1#159 19789_1#158 19789_1#167 19789_1#160 19789_2#36 19789_2#163 19944_1#120 19944_3#111 20122_2#2 19789_1#14 20122_2#1 2…
SEQUENCE	GUBBINS	CDS	1435307	1438472	0.000	.	0	node="internal_2244->internal_2245";neg_log_likelihood="161.347904";taxa=" 20087_1#18 20087_1#16 20122_6#182 20122_6#183 20122_1#15 19944_2#186 19944_2#121 20122_1#190 20122_7#81 20087_1#126 20122_1#19 20019_4#183 20122_1#108 19944_2#133 19944_2#120 20122_1#71 20122_1#72 19789_1#159 19789_1#158 19789_1#167 19789_1#160 19789_2#36 19789_2#163 19944_1#120 19944_3#111 20122_2#2 19789_1#14 20122_2#1 2…
SEQUENCE	GUBBINS	CDS	1898201	1898211	0.000	.	0	node="internal_2244->internal_2245";neg_log_likelihood="49.483963";taxa=" 20087_1#18 20087_1#16 20122_6#182 20122_6#183 20122_1#15 19944_2#186 19944_2#121 20122_1#190 20122_7#81 20087_1#126 20122_1#19 20019_4#183 20122_1#108 19944_2#133 19944_2#120 20122_1#71 20122_1#72 19789_1#159 19789_1#158 19789_1#167 19789_1#160 19789_2#36 19789_2#163 19944_1#120 19944_3#111 20122_2#2 19789_1#14 20122_2#1 20…
SEQUENCE	GUBBINS	CDS	811916	825784	0.000	.	0	node="internal_2239->internal_2240";neg_log_likelihood="8775.172941";taxa=" 20087_1#118 20019_4#13 19789_1#77 20019_4#14 20122_7#69";snp_count="259";
SEQUENCE	GUBBINS	CDS	2037572	2050759	0.000	.	0	node="internal_2239->internal_2240";neg_log_likelihood="8082.210032";taxa=" 20087_1#118 20019_4#13 19789_1#77 20019_4#14 20122_7#69";snp_count="193";
SEQUENCE	GUBBINS	CDS	188201	194597	0.000	.	0	node="internal_2239->internal_2240";neg_log_likelihood="7515.431709";taxa=" 20087_1#118 20019_4#13 19789_1#77 20019_4#14 20122_7#69";snp_count="137";
SEQUENCE	GUBBINS	CDS	1120390	1129015	0.000	.	0	node="internal_2239->internal_2240";neg_log_likelihood="7105.412633";taxa=" 20087_1#118 20019_4#13 19789_1#77 20019_4#14 20122_7#69";snp_count="159";
SEQUENCE	GUBBINS	CDS	1425626	1442328	0.000	.	0	node="internal_2239->internal_2240";neg_log_likelihood="6627.588404";taxa=" 20087_1#118 20019_4#13 19789_1#77 20019_4#14 20122_7#69";snp_count="182";
SEQUENCE	GUBBINS	CDS	1799368	1805171	0.000	.	0	node="internal_2239->internal_2240";neg_log_likelihood="6064.491283";taxa=" 20087_1#118 20019_4#13 19789_1#77 20019_4#14 20122_7#69";snp_count="128";
SEQUENCE	GUBBINS	CDS	98387	106541	0.000	.	0	node="internal_2239->internal_2240";neg_log_likelihood="5692.424869";taxa=" 20087_1#118 20019_4#13 19789_1#77 20019_4#14 20122_7#69";snp_count="117";
SEQUENCE	GUBBINS	CDS	273812	277955	0.000	.	0	node="internal_2239->internal_2240";neg_log_likelihood="5326.927990";taxa=" 20087_1#118 20019_4#13 19789_1#77 20019_4#14 20122_7#69";snp_count="103";
SEQUENCE	GUBBINS	CDS	1545427	1549383	0.000	.	0	node="internal_2239->internal_2240";neg_log_likelihood="5013.817963";taxa=" 20087_1#118 20019_4#13 19789_1#77 20019_4#14 20122_7#69";snp_count="90";
SEQUENCE	GUBBINS	CDS	54725	67791	0.000	.	0	node="internal_2239->internal_2240";neg_log_likelihood="4733.653297";taxa=" 20087_1#118 20019_4#13 19789_1#77 20019_4#14 20122_7#69";snp_count="111";
SEQUENCE	GUBBINS	CDS	692197	695261	0.000	.	0	node="internal_2239->internal_2240";neg_log_likelihood="4378.379421";taxa=" 20087_1#118 20019_4#13 19789_1#77 20019_4#14 20122_7#69";snp_count="75";
SEQUENCE	GUBBINS	CDS	863320	866111	0.000	.	0	node="internal_2239->internal_2240";neg_log_likelihood="4141.347580";taxa=" 20087_1#118 20019_4#13 19789_1#77 20019_4#14 20122_7#69";snp_count="70";
SEQUENCE	GUBBINS	CDS	994660	1001156	0.000	.	0	node="internal_2239->internal_2240";neg_log_likelihood="3911.982415";taxa=" 20087_1#118 20019_4#13 19789_1#77 20019_4#14 20122_7#69";snp_count="88";
SEQUENCE	GUBBINS	CDS	654711	657730	0.000	.	0	node="internal_2239->internal_2240";neg_log_likelihood="3633.818308";taxa=" 20087_1#118 20019_4#13 19789_1#77 20019_4#14 20122_7#69";snp_count="57";
SEQUENCE	GUBBINS	CDS	1322889	1327353	0.000	.	0	node="internal_2239->internal_2240";neg_log_likelihood="3443.306036";taxa=" 20087_1#118 20019_4#13 19789_1#77 20019_4#14 20122_7#69";snp_count="58";
SEQUENCE	GUBBINS	CDS	1582355	1585249	0.000	.	0	node="internal_2239->internal_2240";neg_log_likelihood="3251.827577";taxa=" 20087_1#118 20019_4#13 19789_1#77 20019_4#14 20122_7#69";snp_count="61";
SEQUENCE	GUBBINS	CDS	7098	9006	0.000	.	0	node="internal_2239->internal_2240";neg_log_likelihood="3048.134482";taxa=" 20087_1#118 20019_4#13 19789_1#77 20019_4#14 20122_7#69";snp_count="53";
SEQUENCE	GUBBINS	CDS	1188682	1192479	0.000	.	0	node="internal_2239->internal_2240";neg_log_likelihood="2865.958448";taxa=" 20087_1#118 20019_4#13 19789_1#77 20019_4#14 20122_7#69";snp_count="61";
SEQUENCE	GUBBINS	CDS	392712	394767	0.000	.	0	node="internal_2239->internal_2240";neg_log_likelihood="2656.905393";taxa=" 20087_1#118 20019_4#13 19789_1#77 20019_4#14 20122_7#69";snp_count="52";
SEQUENCE	GUBBINS	CDS	1350934	1355953	0.000	.	0	node="internal_2239->internal_2240";neg_log_likelihood="2474.410028";taxa=" 20087_1#118 20019_4#13 19789_1#77 20019_4#14 20122_7#69";snp_count="65";
SEQUENCE	GUBBINS	CDS	212830	214619	0.000	.	0	node="internal_2239->internal_2240";neg_log_likelihood="2244.320564";taxa=" 20087_1#118 20019_4#13 19789_1#77 20019_4#14 20122_7#69";snp_count="50";
SEQUENCE	GUBBINS	CDS	1512225	1513920	0.000	.	0	node="internal_2239->internal_2240";neg_log_likelihood="2064.910744";taxa=" 20087_1#118 20019_4#13 19789_1#77 20019_4#14 20122_7#69";snp_count="50";
SEQUENCE	GUBBINS	CDS	768252	771055	0.000	.	0	node="internal_2239->internal_2240";neg_log_likelihood="1909.274764";taxa=" 20087_1#118 20019_4#13 19789_1#77 20019_4#14 20122_7#69";snp_count="33";
SEQUENCE	GUBBINS	CDS	1640631	1642220	0.000	.	0	node="internal_2239->internal_2240";neg_log_likelihood="1800.109968";taxa=" 20087_1#118 20019_4#13 19789_1#77 20019_4#14 20122_7#69";snp_count="31";
SEQUENCE	GUBBINS	CDS	1039776	1041574	0.000	.	0	node="internal_2239->internal_2240";neg_log_likelihood="1687.350889";taxa=" 20087_1#118 20019_4#13 19789_1#77 20019_4#14 20122_7#69";snp_count="31";
SEQUENCE	GUBBINS	CDS	1489155	1490431	0.000	.	0	node="internal_2239->internal_2240";neg_log_likelihood="1575.731156";taxa=" 20087_1#118 20019_4#13 19789_1#77 20019_4#14 20122_7#69";snp_count="27";
SEQUENCE	GUBBINS	CDS	1672063	1672915	0.000	.	0	node="internal_2239->internal_2240";neg_log_likelihood="1475.405155";taxa=" 20087_1#118 20019_4#13 19789_1#77 20019_4#14 20122_7#69";snp_count="24";
SEQUENCE	GUBBINS	CDS	2093868	2096893	0.000	.	0	node="internal_2239->internal_2240";neg_log_likelihood="1388.119036";taxa=" 20087_1#118 20019_4#13 19789_1#77 20019_4#14 20122_7#69";snp_count="28";
SEQUENCE	GUBBINS	CDS	35499	36192	0.000	.	0	node="internal_2239->internal_2240";neg_log_likelihood="1283.940424";taxa=" 20087_1#118 20019_4#13 19789_1#77 20019_4#14 20122_7#69";snp_count="21";
SEQUENCE	GUBBINS	CDS	1233340	1234111	0.000	.	0	node="internal_2239->internal_2240";neg_log_likelihood="1205.584225";taxa=" 20087_1#118 20019_4#13 19789_1#77 20019_4#14 20122_7#69";snp_count="19";
SEQUENCE	GUBBINS	CDS	632896	633388	0.000	.	0	node="internal_2239->internal_2240";neg_log_likelihood="1133.930894";taxa=" 20087_1#118 20019_4#13 19789_1#77 20019_4#14 20122_7#69";snp_count="18";
SEQUENCE	GUBBINS	CDS	2078822	2081065	0.000	.	0	node="internal_2239->internal_2240";neg_log_likelihood="1063.618513";taxa=" 20087_1#118 20019_4#13 19789_1#77 20019_4#14 20122_7#69";snp_count="24";
SEQUENCE	GUBBINS	CDS	1689971	1690448	0.000	.	0	node="internal_2239->internal_2240";neg_log_likelihood="970.086117";taxa=" 20087_1#118 20019_4#13 19789_1#77 20019_4#14 20122_7#69";snp_count="17";
SEQUENCE	GUBBINS	CDS	1158677	1159748	0.000	.	0	node="internal_2239->internal_2240";neg_log_likelihood="916.735965";taxa=" 20087_1#118 20019_4#13 19789_1#77 20019_4#14 20122_7#69";snp_count="12";
SEQUENCE	GUBBINS	CDS	1707703	1708094	0.000	.	0	node="internal_2239->internal_2240";neg_log_likelihood="871.677861";taxa=" 20087_1#118 20019_4#13 19789_1#77 20019_4#14 20122_7#69";snp_count="10";
SEQUENCE	GUBBINS	CDS	1896553	1899091	0.000	.	0	node="internal_2239->internal_2240";neg_log_likelihood="831.462257";taxa=" 20087_1#118 20019_4#13 19789_1#77 20019_4#14 20122_7#69";snp_count="14";
SEQUENCE	GUBBINS	CDS	1111174	1112374	0.000	.	0	node="internal_2239->internal_2240";neg_log_likelihood="777.146344";taxa=" 20087_1#118 20019_4#13 19789_1#77 20019_4#14 20122_7#69";snp_count="11";
SEQUENCE	GUBBINS	CDS	1865398	1872712	0.000	.	0	node="internal_2239->internal_2240";neg_log_likelihood="739.936355";taxa=" 20087_1#118 20019_4#13 19789_1#77 20019_4#14 20122_7#69";snp_count="10";
SEQUENCE	GUBBINS	CDS	2162423	2163511	0.000	.	0	node="internal_2239->internal_2240";neg_log_likelihood="699.847030";taxa=" 20087_1#118 20019_4#13 19789_1#77 20019_4#14 20122_7#69";snp_count="6";
SEQUENCE	GUBBINS	CDS	1435726	1440173	0.000	.	0	node="internal_2239->internal_2244";neg_log_likelihood="117.421617";taxa=" 19944_3#96 20087_1#18 20087_1#16 20122_6#182 20122_6#183 20122_1#15 19944_2#186 19944_2#121 20122_1#190 20122_7#81 20087_1#126 20122_1#19 20019_4#183 20122_1#108 19944_2#133 19944_2#120 20122_1#71 20122_1#72 19789_1#159 19789_1#158 19789_1#167 19789_1#160 19789_2#36 19789_2#163 19944_1#120 19944_3#111 20122_2#2 19789_1#14 …
SEQUENCE	GUBBINS	CDS	1434970	1438528	0.000	.	0	node="internal_2292->20122_2#158";neg_log_likelihood="112.671351";taxa="20122_2#158";snp_count="38";
SEQUENCE	GUBBINS	CDS	1282054	1296977	0.000	.	0	node="internal_2290->20122_2#152";neg_log_likelihood="846.806170";taxa="20122_2#152";snp_count="158";
SEQUENCE	GUBBINS	CDS	574689	578024	0.000	.	0	node="internal_2290->20122_2#152";neg_log_likelihood="375.504258";taxa="20122_2#152";snp_count="40";
SEQUENCE	GUBBINS	CDS	60393	63498	0.000	.	0	node="internal_2290->20122_2#152";neg_log_likelihood="194.714024";taxa="20122_2#152";snp_count="40";
SEQUENCE	GUBBINS	CDS	1869294	1869758	0.000	.	0	node="internal_2290->20122_2#152";neg_log_likelihood="68.938272";taxa="20122_2#152";snp_count="12";
SEQUENCE	GUBBINS	CDS	1896698	1898167	0.000	.	0	node="internal_2289->20122_3#66";neg_log_likelihood="49.685836";taxa="20122_3#66";snp_count="6";
SEQUENCE	GUBBINS	CDS	2035801	2044094	0.000	.	0	node="internal_2285->internal_2286";neg_log_likelihood="2062.613857";taxa=" 20122_2#156 20019_4#27 20122_2#152 20122_3#169 20122_2#151 20122_2#158 20019_4#19 20122_3#66 19789_1#87";snp_count="122";
SEQUENCE	GUBBINS	CDS	354544	358905	0.000	.	0	node="internal_2285->internal_2286";neg_log_likelihood="1624.564223";taxa=" 20122_2#156 20019_4#27 20122_2#152 20122_3#169 20122_2#151 20122_2#158 20019_4#19 20122_3#66 19789_1#87";snp_count="95";
SEQUENCE	GUBBINS	CDS	29756	32589	0.000	.	0	node="internal_2285->internal_2286";neg_log_likelihood="1343.657459";taxa=" 20122_2#156 20019_4#27 20122_2#152 20122_3#169 20122_2#151 20122_2#158 20019_4#19 20122_3#66 19789_1#87";snp_count="47";
SEQUENCE	GUBBINS	CDS	1716987	1719824	0.000	.	0	node="internal_2285->internal_2286";neg_log_likelihood="1161.558847";taxa=" 20122_2#156 20019_4#27 20122_2#152 20122_3#169 20122_2#151 20122_2#158 20019_4#19 20122_3#66 19789_1#87";snp_count="53";
SEQUENCE	GUBBINS	CDS	1236690	1239250	0.000	.	0	node="internal_2285->internal_2286";neg_log_likelihood="978.160251";taxa=" 20122_2#156 20019_4#27 20122_2#152 20122_3#169 20122_2#151 20122_2#158 20019_4#19 20122_3#66 19789_1#87";snp_count="39";
SEQUENCE	GUBBINS	CDS	1797002	1799252	0.000	.	0	node="internal_2285->internal_2286";neg_log_likelihood="830.732955";taxa=" 20122_2#156 20019_4#27 20122_2#152 20122_3#169 20122_2#151 20122_2#158 20019_4#19 20122_3#66 19789_1#87";snp_count="34";
SEQUENCE	GUBBINS	CDS	2084040	2085436	0.000	.	0	node="internal_2285->internal_2286";neg_log_likelihood="697.665008";taxa=" 20122_2#156 20019_4#27 20122_2#152 20122_3#169 20122_2#151 20122_2#158 20019_4#19 20122_3#66 19789_1#87";snp_count="28";
SEQUENCE	GUBBINS	CDS	1281344	1282054	0.000	.	0	node="internal_2285->internal_2286";neg_log_likelihood="614.221074";taxa=" 20122_2#156 20019_4#27 20122_2#152 20122_3#169 20122_2#151 20122_2#158 20019_4#19 20122_3#66 19789_1#87";snp_count="12";
SEQUENCE	GUBBINS	CDS	1895781	1900210	0.000	.	0	node="internal_2285->internal_2286";neg_log_likelihood="566.985353";taxa=" 20122_2#156 20019_4#27 20122_2#152 20122_3#169 20122_2#151 20122_2#158 20019_4#19 20122_3#66 19789_1#87";snp_count="15";
SEQUENCE	GUBBINS	CDS	1696296	1701443	0.000	.	0	node="internal_2285->internal_2286";neg_log_likelihood="507.205289";taxa=" 20122_2#156 20019_4#27 20122_2#152 20122_3#169 20122_2#151 20122_2#158 20019_4#19 20122_3#66 19789_1#87";snp_count="13";
SEQUENCE	GUBBINS	CDS	1453855	1457437	0.000	.	0	node="internal_2285->internal_2286";neg_log_likelihood="453.590131";taxa=" 20122_2#156 20019_4#27 20122_2#152 20122_3#169 20122_2#151 20122_2#158 20019_4#19 20122_3#66 19789_1#87";snp_count="10";
SEQUENCE	GUBBINS	CDS	1978915	1979253	0.000	.	0	node="internal_2285->internal_2286";neg_log_likelihood="411.985781";taxa=" 20122_2#156 20019_4#27 20122_2#152 20122_3#169 20122_2#151 20122_2#158 20019_4#19 20122_3#66 19789_1#87";snp_count="6";
SEQUENCE	GUBBINS	CDS	1434763	1438459	0.000	.	0	node="internal_2284->20122_3#143";neg_log_likelihood="580.914053";taxa="20122_3#143";snp_count="43";
SEQUENCE	GUBBINS	CDS	390236	395846	0.000	.	0	node="internal_2284->20122_3#143";neg_log_likelihood="405.460774";taxa="20122_3#143";snp_count="40";
SEQUENCE	GUBBINS	CDS	1716987	1719824	0.000	.	0	node="internal_2284->internal_2285";neg_log_likelihood="652.541377";taxa=" 20122_2#174 20122_2#156 20019_4#27 20122_2#152 20122_3#169 20122_2#151 20122_2#158 20019_4#19 20122_3#66 19789_1#87";snp_count="53";
SEQUENCE	GUBBINS	CDS	1797002	1799252	0.000	.	0	node="internal_2284->internal_2285";neg_log_likelihood="467.270880";taxa=" 20122_2#174 20122_2#156 20019_4#27 20122_2#152 20122_3#169 20122_2#151 20122_2#158 20019_4#19 20122_3#66 19789_1#87";snp_count="34";
SEQUENCE	GUBBINS	CDS	1436358	1438242	0.000	.	0	node="internal_2284->internal_2285";neg_log_likelihood="369.189961";taxa=" 20122_2#174 20122_2#156 20019_4#27 20122_2#152 20122_3#169 20122_2#151 20122_2#158 20019_4#19 20122_3#66 19789_1#87";snp_count="11";
SEQUENCE	GUBBINS	CDS	1696296	1700465	0.000	.	0	node="internal_2284->internal_2285";neg_log_likelihood="322.556666";taxa=" 20122_2#174 20122_2#156 20019_4#27 20122_2#152 20122_3#169 20122_2#151 20122_2#158 20019_4#19 20122_3#66 19789_1#87";snp_count="12";
SEQUENCE	GUBBINS	CDS	391055	394515	0.000	.	0	node="internal_2284->internal_2285";neg_log_likelihood="277.229512";taxa=" 20122_2#174 20122_2#156 20019_4#27 20122_2#152 20122_3#169 20122_2#151 20122_2#158 20019_4#19 20122_3#66 19789_1#87";snp_count="6";
SEQUENCE	GUBBINS	CDS	1896855	1900199	0.000	.	0	node="internal_2284->internal_2285";neg_log_likelihood="250.274374";taxa=" 20122_2#174 20122_2#156 20019_4#27 20122_2#152 20122_3#169 20122_2#151 20122_2#158 20019_4#19 20122_3#66 19789_1#87";snp_count="6";
SEQUENCE	GUBBINS	CDS	273812	277955	0.000	.	0	node="internal_2238->internal_2239";neg_log_likelihood="2474.191985";taxa=" 20087_1#118 20019_4#13 19789_1#77 20019_4#14 20122_7#69 19944_3#96 20087_1#18 20087_1#16 20122_6#182 20122_6#183 20122_1#15 19944_2#186 19944_2#121 20122_1#190 20122_7#81 20087_1#126 20122_1#19 20019_4#183 20122_1#108 19944_2#133 19944_2#120 20122_1#71 20122_1#72 19789_1#159 19789_1#158 19789_1#167 19789_1#160 19789_2#36 …
SEQUENCE	GUBBINS	CDS	1425626	1442307	0.000	.	0	node="internal_2238->internal_2239";neg_log_likelihood="2132.193291";taxa=" 20087_1#118 20019_4#13 19789_1#77 20019_4#14 20122_7#69 19944_3#96 20087_1#18 20087_1#16 20122_6#182 20122_6#183 20122_1#15 19944_2#186 19944_2#121 20122_1#190 20122_7#81 20087_1#126 20122_1#19 20019_4#183 20122_1#108 19944_2#133 19944_2#120 20122_1#71 20122_1#72 19789_1#159 19789_1#158 19789_1#167 19789_1#160 19789_2#36 …
SEQUENCE	GUBBINS	CDS	1350934	1355953	0.000	.	0	node="internal_2238->internal_2239";neg_log_likelihood="1731.901302";taxa=" 20087_1#118 20019_4#13 19789_1#77 20019_4#14 20122_7#69 19944_3#96 20087_1#18 20087_1#16 20122_6#182 20122_6#183 20122_1#15 19944_2#186 19944_2#121 20122_1#190 20122_7#81 20087_1#126 20122_1#19 20019_4#183 20122_1#108 19944_2#133 19944_2#120 20122_1#71 20122_1#72 19789_1#159 19789_1#158 19789_1#167 19789_1#160 19789_2#36 …
SEQUENCE	GUBBINS	CDS	1640631	1642220	0.000	.	0	node="internal_2238->internal_2239";neg_log_likelihood="1530.980761";taxa=" 20087_1#118 20019_4#13 19789_1#77 20019_4#14 20122_7#69 19944_3#96 20087_1#18 20087_1#16 20122_6#182 20122_6#183 20122_1#15 19944_2#186 19944_2#121 20122_1#190 20122_7#81 20087_1#126 20122_1#19 20019_4#183 20122_1#108 19944_2#133 19944_2#120 20122_1#71 20122_1#72 19789_1#159 19789_1#158 19789_1#167 19789_1#160 19789_2#36 …
SEQUENCE	GUBBINS	CDS	1489155	1490431	0.000	.	0	node="internal_2238->internal_2239";neg_log_likelihood="1418.900027";taxa=" 20087_1#118 20019_4#13 19789_1#77 20019_4#14 20122_7#69 19944_3#96 20087_1#18 20087_1#16 20122_6#182 20122_6#183 20122_1#15 19944_2#186 19944_2#121 20122_1#190 20122_7#81 20087_1#126 20122_1#19 20019_4#183 20122_1#108 19944_2#133 19944_2#120 20122_1#71 20122_1#72 19789_1#159 19789_1#158 19789_1#167 19789_1#160 19789_2#36 …
SEQUENCE	GUBBINS	CDS	1189565	1192745	0.000	.	0	node="internal_2238->internal_2239";neg_log_likelihood="1315.745532";taxa=" 20087_1#118 20019_4#13 19789_1#77 20019_4#14 20122_7#69 19944_3#96 20087_1#18 20087_1#16 20122_6#182 20122_6#183 20122_1#15 19944_2#186 19944_2#121 20122_1#190 20122_7#81 20087_1#126 20122_1#19 20019_4#183 20122_1#108 19944_2#133 19944_2#120 20122_1#71 20122_1#72 19789_1#159 19789_1#158 19789_1#167 19789_1#160 19789_2#36 …
SEQUENCE	GUBBINS	CDS	392068	394767	0.000	.	0	node="internal_2238->internal_2239";neg_log_likelihood="1197.250151";taxa=" 20087_1#118 20019_4#13 19789_1#77 20019_4#14 20122_7#69 19944_3#96 20087_1#18 20087_1#16 20122_6#182 20122_6#183 20122_1#15 19944_2#186 19944_2#121 20122_1#190 20122_7#81 20087_1#126 20122_1#19 20019_4#183 20122_1#108 19944_2#133 19944_2#120 20122_1#71 20122_1#72 19789_1#159 19789_1#158 19789_1#167 19789_1#160 19789_2#36 …
SEQUENCE	GUBBINS	CDS	2078822	2079569	0.000	.	0	node="internal_2238->internal_2239";neg_log_likelihood="1089.644922";taxa=" 20087_1#118 20019_4#13 19789_1#77 20019_4#14 20122_7#69 19944_3#96 20087_1#18 20087_1#16 20122_6#182 20122_6#183 20122_1#15 19944_2#186 19944_2#121 20122_1#190 20122_7#81 20087_1#126 20122_1#19 20019_4#183 20122_1#108 19944_2#133 19944_2#120 20122_1#71 20122_1#72 19789_1#159 19789_1#158 19789_1#167 19789_1#160 19789_2#36 …
SEQUENCE	GUBBINS	CDS	632896	633388	0.000	.	0	node="internal_2238->internal_2239";neg_log_likelihood="1010.502205";taxa=" 20087_1#118 20019_4#13 19789_1#77 20019_4#14 20122_7#69 19944_3#96 20087_1#18 20087_1#16 20122_6#182 20122_6#183 20122_1#15 19944_2#186 19944_2#121 20122_1#190 20122_7#81 20087_1#126 20122_1#19 20019_4#183 20122_1#108 19944_2#133 19944_2#120 20122_1#71 20122_1#72 19789_1#159 19789_1#158 19789_1#167 19789_1#160 19789_2#36 …
SEQUENCE	GUBBINS	CDS	1799506	1805746	0.000	.	0	node="internal_2238->internal_2239";neg_log_likelihood="943.290065";taxa=" 20087_1#118 20019_4#13 19789_1#77 20019_4#14 20122_7#69 19944_3#96 20087_1#18 20087_1#16 20122_6#182 20122_6#183 20122_1#15 19944_2#186 19944_2#121 20122_1#190 20122_7#81 20087_1#126 20122_1#19 20019_4#183 20122_1#108 19944_2#133 19944_2#120 20122_1#71 20122_1#72 19789_1#159 19789_1#158 19789_1#167 19789_1#160 19789_2#36 1…
SEQUENCE	GUBBINS	CDS	2162800	2166816	0.000	.	0	node="internal_2238->internal_2239";neg_log_likelihood="837.004524";taxa=" 20087_1#118 20019_4#13 19789_1#77 20019_4#14 20122_7#69 19944_3#96 20087_1#18 20087_1#16 20122_6#182 20122_6#183 20122_1#15 19944_2#186 19944_2#121 20122_1#190 20122_7#81 20087_1#126 20122_1#19 20019_4#183 20122_1#108 19944_2#133 19944_2#120 20122_1#71 20122_1#72 19789_1#159 19789_1#158 19789_1#167 19789_1#160 19789_2#36 1…
SEQUENCE	GUBBINS	CDS	191242	191556	0.000	.	0	node="internal_2238->internal_2239";neg_log_likelihood="756.794781";taxa=" 20087_1#118 20019_4#13 19789_1#77 20019_4#14 20122_7#69 19944_3#96 20087_1#18 20087_1#16 20122_6#182 20122_6#183 20122_1#15 19944_2#186 19944_2#121 20122_1#190 20122_7#81 20087_1#126 20122_1#19 20019_4#183 20122_1#108 19944_2#133 19944_2#120 20122_1#71 20122_1#72 19789_1#159 19789_1#158 19789_1#167 19789_1#160 19789_2#36 1…
SEQUENCE	GUBBINS	CDS	1111174	1112374	0.000	.	0	node="internal_2238->internal_2239";neg_log_likelihood="719.659831";taxa=" 20087_1#118 20019_4#13 19789_1#77 20019_4#14 20122_7#69 19944_3#96 20087_1#18 20087_1#16 20122_6#182 20122_6#183 20122_1#15 19944_2#186 19944_2#121 20122_1#190 20122_7#81 20087_1#126 20122_1#19 20019_4#183 20122_1#108 19944_2#133 19944_2#120 20122_1#71 20122_1#72 19789_1#159 19789_1#158 19789_1#167 19789_1#160 19789_2#36 1…
SEQUENCE	GUBBINS	CDS	548669	555562	0.000	.	0	node="internal_2238->internal_2239";neg_log_likelihood="673.962133";taxa=" 20087_1#118 20019_4#13 19789_1#77 20019_4#14 20122_7#69 19944_3#96 20087_1#18 20087_1#16 20122_6#182 20122_6#183 20122_1#15 19944_2#186 19944_2#121 20122_1#190 20122_7#81 20087_1#126 20122_1#19 20019_4#183 20122_1#108 19944_2#133 19944_2#120 20122_1#71 20122_1#72 19789_1#159 19789_1#158 19789_1#167 19789_1#160 19789_2#36 1…
SEQUENCE	GUBBINS	CDS	1300941	1301197	0.000	.	0	node="internal_2238->internal_2239";neg_log_likelihood="610.800019";taxa=" 20087_1#118 20019_4#13 19789_1#77 20019_4#14 20122_7#69 19944_3#96 20087_1#18 20087_1#16 20122_6#182 20122_6#183 20122_1#15 19944_2#186 19944_2#121 20122_1#190 20122_7#81 20087_1#126 20122_1#19 20019_4#183 20122_1#108 19944_2#133 19944_2#120 20122_1#71 20122_1#72 19789_1#159 19789_1#158 19789_1#167 19789_1#160 19789_2#36 1…
SEQUENCE	GUBBINS	CDS	1798262	1811256	0.000	.	0	node="internal_2238->internal_2284";neg_log_likelihood="4172.251125";taxa=" 20122_3#143 20122_2#174 20122_2#156 20019_4#27 20122_2#152 20122_3#169 20122_2#151 20122_2#158 20019_4#19 20122_3#66 19789_1#87";snp_count="156";
SEQUENCE	GUBBINS	CDS	1263010	1267284	0.000	.	0	node="internal_2238->internal_2284";neg_log_likelihood="3694.319279";taxa=" 20122_3#143 20122_2#174 20122_2#156 20019_4#27 20122_2#152 20122_3#169 20122_2#151 20122_2#158 20019_4#19 20122_3#66 19789_1#87";snp_count="90";
SEQUENCE	GUBBINS	CDS	1043454	1048924	0.000	.	0	node="internal_2238->internal_2284";neg_log_likelihood="3407.404256";taxa=" 20122_3#143 20122_2#174 20122_2#156 20019_4#27 20122_2#152 20122_3#169 20122_2#151 20122_2#158 20019_4#19 20122_3#66 19789_1#87";snp_count="84";
SEQUENCE	GUBBINS	CDS	554680	561880	0.000	.	0	node="internal_2238->internal_2284";neg_log_likelihood="3124.089824";taxa=" 20122_3#143 20122_2#174 20122_2#156 20019_4#27 20122_2#152 20122_3#169 20122_2#151 20122_2#158 20019_4#19 20122_3#66 19789_1#87";snp_count="87";
SEQUENCE	GUBBINS	CDS	95627	98698	0.000	.	0	node="internal_2238->internal_2284";neg_log_likelihood="2826.156059";taxa=" 20122_3#143 20122_2#174 20122_2#156 20019_4#27 20122_2#152 20122_3#169 20122_2#151 20122_2#158 20019_4#19 20122_3#66 19789_1#87";snp_count="69";
SEQUENCE	GUBBINS	CDS	1433238	1442323	0.000	.	0	node="internal_2238->internal_2284";neg_log_likelihood="2597.556991";taxa=" 20122_3#143 20122_2#174 20122_2#156 20019_4#27 20122_2#152 20122_3#169 20122_2#151 20122_2#158 20019_4#19 20122_3#66 19789_1#87";snp_count="80";
SEQUENCE	GUBBINS	CDS	1137931	1144037	0.000	.	0	node="internal_2238->internal_2284";neg_log_likelihood="2313.454345";taxa=" 20122_3#143 20122_2#174 20122_2#156 20019_4#27 20122_2#152 20122_3#169 20122_2#151 20122_2#158 20019_4#19 20122_3#66 19789_1#87";snp_count="72";
SEQUENCE	GUBBINS	CDS	1858793	1873543	0.000	.	0	node="internal_2238->internal_2284";neg_log_likelihood="2059.181838";taxa=" 20122_3#143 20122_2#174 20122_2#156 20019_4#27 20122_2#152 20122_3#169 20122_2#151 20122_2#158 20019_4#19 20122_3#66 19789_1#87";snp_count="87";
SEQUENCE	GUBBINS	CDS	31738	33548	0.000	.	0	node="internal_2238->internal_2284";neg_log_likelihood="1751.032018";taxa=" 20122_3#143 20122_2#174 20122_2#156 20019_4#27 20122_2#152 20122_3#169 20122_2#151 20122_2#158 20019_4#19 20122_3#66 19789_1#87";snp_count="46";
SEQUENCE	GUBBINS	CDS	325263	327564	0.000	.	0	node="internal_2238->internal_2284";neg_log_likelihood="1591.453258";taxa=" 20122_3#143 20122_2#174 20122_2#156 20019_4#27 20122_2#152 20122_3#169 20122_2#151 20122_2#158 20019_4#19 20122_3#66 19789_1#87";snp_count="44";
SEQUENCE	GUBBINS	CDS	2162812	2171697	0.000	.	0	node="internal_2238->internal_2284";neg_log_likelihood="1435.571545";taxa=" 20122_3#143 20122_2#174 20122_2#156 20019_4#27 20122_2#152 20122_3#169 20122_2#151 20122_2#158 20019_4#19 20122_3#66 19789_1#87";snp_count="52";
SEQUENCE	GUBBINS	CDS	452110	452491	0.000	.	0	node="internal_2238->internal_2284";neg_log_likelihood="1260.893181";taxa=" 20122_3#143 20122_2#174 20122_2#156 20019_4#27 20122_2#152 20122_3#169 20122_2#151 20122_2#158 20019_4#19 20122_3#66 19789_1#87";snp_count="19";
SEQUENCE	GUBBINS	CDS	1277893	1282109	0.000	.	0	node="internal_2238->internal_2284";neg_log_likelihood="1190.041687";taxa=" 20122_3#143 20122_2#174 20122_2#156 20019_4#27 20122_2#152 20122_3#169 20122_2#151 20122_2#158 20019_4#19 20122_3#66 19789_1#87";snp_count="28";
SEQUENCE	GUBBINS	CDS	391055	396280	0.000	.	0	node="internal_2238->internal_2284";neg_log_likelihood="1081.648816";taxa=" 20122_3#143 20122_2#174 20122_2#156 20019_4#27 20122_2#152 20122_3#169 20122_2#151 20122_2#158 20019_4#19 20122_3#66 19789_1#87";snp_count="28";
SEQUENCE	GUBBINS	CDS	436019	437598	0.000	.	0	node="internal_2238->internal_2284";neg_log_likelihood="973.182275";taxa=" 20122_3#143 20122_2#174 20122_2#156 20019_4#27 20122_2#152 20122_3#169 20122_2#151 20122_2#158 20019_4#19 20122_3#66 19789_1#87";snp_count="21";
SEQUENCE	GUBBINS	CDS	1189665	1192087	0.000	.	0	node="internal_2238->internal_2284";neg_log_likelihood="891.776512";taxa=" 20122_3#143 20122_2#174 20122_2#156 20019_4#27 20122_2#152 20122_3#169 20122_2#151 20122_2#158 20019_4#19 20122_3#66 19789_1#87";snp_count="22";
SEQUENCE	GUBBINS	CDS	301606	303600	0.000	.	0	node="internal_2238->internal_2284";neg_log_likelihood="803.123198";taxa=" 20122_3#143 20122_2#174 20122_2#156 20019_4#27 20122_2#152 20122_3#169 20122_2#151 20122_2#158 20019_4#19 20122_3#66 19789_1#87";snp_count="20";
SEQUENCE	GUBBINS	CDS	584813	585737	0.000	.	0	node="internal_2238->internal_2284";neg_log_likelihood="722.603649";taxa=" 20122_3#143 20122_2#174 20122_2#156 20019_4#27 20122_2#152 20122_3#169 20122_2#151 20122_2#158 20019_4#19 20122_3#66 19789_1#87";snp_count="17";
SEQUENCE	GUBBINS	CDS	219735	222739	0.000	.	0	node="internal_2238->internal_2284";neg_log_likelihood="655.176157";taxa=" 20122_3#143 20122_2#174 20122_2#156 20019_4#27 20122_2#152 20122_3#169 20122_2#151 20122_2#158 20019_4#19 20122_3#66 19789_1#87";snp_count="20";
SEQUENCE	GUBBINS	CDS	1894001	1900351	0.000	.	0	node="internal_2238->internal_2284";neg_log_likelihood="572.849966";taxa=" 20122_3#143 20122_2#174 20122_2#156 20019_4#27 20122_2#152 20122_3#169 20122_2#151 20122_2#158 20019_4#19 20122_3#66 19789_1#87";snp_count="22";
SEQUENCE	GUBBINS	CDS	854975	855376	0.000	.	0	node="internal_2238->internal_2284";neg_log_likelihood="490.536016";taxa=" 20122_3#143 20122_2#174 20122_2#156 20019_4#27 20122_2#152 20122_3#169 20122_2#151 20122_2#158 20019_4#19 20122_3#66 19789_1#87";snp_count="8";
SEQUENCE	GUBBINS	CDS	271593	271991	0.000	.	0	node="internal_2238->internal_2284";neg_log_likelihood="463.664354";taxa=" 20122_3#143 20122_2#174 20122_2#156 20019_4#27 20122_2#152 20122_3#169 20122_2#151 20122_2#158 20019_4#19 20122_3#66 19789_1#87";snp_count="6";
SEQUENCE	GUBBINS	CDS	1898193	1899069	0.000	.	0	node="internal_2300->19944_1#141";neg_log_likelihood="23.041018";taxa="19944_1#141";snp_count="5";
SEQUENCE	GUBBINS	CDS	1898192	1899069	0.000	.	0	node="internal_2299->internal_2300";neg_log_likelihood="40.646234";taxa=" 19789_1#162 19944_1#141";snp_count="5";
SEQUENCE	GUBBINS	CDS	1898192	1899069	0.000	.	0	node="internal_2325->internal_2329";neg_log_likelihood="90.926202";taxa=" 19944_3#116 19944_3#117 19944_3#133";snp_count="8";
SEQUENCE	GUBBINS	CDS	1896812	1896855	0.000	.	0	node="internal_2324->20019_4#112";neg_log_likelihood="40.639402";taxa="20019_4#112";snp_count="4";
SEQUENCE	GUBBINS	CDS	1896292	1899069	0.000	.	0	node="internal_2323->20087_2#73";neg_log_likelihood="51.376708";taxa="20087_2#73";snp_count="6";
SEQUENCE	GUBBINS	CDS	1898192	1898988	0.000	.	0	node="internal_2333->20087_2#101";neg_log_likelihood="119.308923";taxa="20087_2#101";snp_count="5";
SEQUENCE	GUBBINS	CDS	1542281	1542373	0.000	.	0	node="internal_2346->20122_1#177";neg_log_likelihood="66.794218";taxa="20122_1#177";snp_count="7";
SEQUENCE	GUBBINS	CDS	1799873	1802319	0.000	.	0	node="internal_2349->20019_4#171";neg_log_likelihood="86.643133";taxa="20019_4#171";snp_count="24";
SEQUENCE	GUBBINS	CDS	1823502	1828933	0.000	.	0	node="internal_2350->20122_7#168";neg_log_likelihood="690.345386";taxa="20122_7#168";snp_count="93";
SEQUENCE	GUBBINS	CDS	196582	198616	0.000	.	0	node="internal_2350->20122_7#168";neg_log_likelihood="355.107006";taxa="20122_7#168";snp_count="53";
SEQUENCE	GUBBINS	CDS	1435834	1438387	0.000	.	0	node="internal_2350->20122_7#168";neg_log_likelihood="126.598084";taxa="20122_7#168";snp_count="44";
SEQUENCE	GUBBINS	CDS	1795893	1801591	0.000	.	0	node="internal_2348->internal_2349";neg_log_likelihood="657.387482";taxa=" 20019_4#171 20122_7#77";snp_count="54";
SEQUENCE	GUBBINS	CDS	249652	266322	0.000	.	0	node="internal_2348->internal_2349";neg_log_likelihood="478.786853";taxa=" 20019_4#171 20122_7#77";snp_count="39";
SEQUENCE	GUBBINS	CDS	2095709	2097264	0.000	.	0	node="internal_2348->internal_2349";neg_log_likelihood="321.719168";taxa=" 20019_4#171 20122_7#77";snp_count="17";
SEQUENCE	GUBBINS	CDS	1781755	1783888	0.000	.	0	node="internal_2348->internal_2349";neg_log_likelihood="257.285425";taxa=" 20019_4#171 20122_7#77";snp_count="13";
SEQUENCE	GUBBINS	CDS	1732607	1734163	0.000	.	0	node="internal_2348->internal_2349";neg_log_likelihood="203.991126";taxa=" 20019_4#171 20122_7#77";snp_count="8";
SEQUENCE	GUBBINS	CDS	32589	33026	0.000	.	0	node="internal_2348->internal_2349";neg_log_likelihood="166.874707";taxa=" 20019_4#171 20122_7#77";snp_count="7";
SEQUENCE	GUBBINS	CDS	46307	48832	0.000	.	0	node="internal_2348->internal_2349";neg_log_likelihood="135.092872";taxa=" 20019_4#171 20122_7#77";snp_count="8";
SEQUENCE	GUBBINS	CDS	61850	62165	0.000	.	0	node="internal_2348->internal_2349";neg_log_likelihood="98.179094";taxa=" 20019_4#171 20122_7#77";snp_count="5";
SEQUENCE	GUBBINS	CDS	879544	880465	0.000	.	0	node="internal_2348->internal_2349";neg_log_likelihood="74.066862";taxa=" 20019_4#171 20122_7#77";snp_count="5";
SEQUENCE	GUBBINS	CDS	248893	266864	0.000	.	0	node="internal_2348->internal_2350";neg_log_likelihood="1357.240340";taxa=" 20122_7#168 20122_7#167";snp_count="154";
SEQUENCE	GUBBINS	CDS	1795881	1801389	0.000	.	0	node="internal_2348->internal_2350";neg_log_likelihood="889.565478";taxa=" 20122_7#168 20122_7#167";snp_count="53";
SEQUENCE	GUBBINS	CDS	1781773	1783867	0.000	.	0	node="internal_2348->internal_2350";neg_log_likelihood="686.235525";taxa=" 20122_7#168 20122_7#167";snp_count="37";
SEQUENCE	GUBBINS	CDS	48316	62156	0.000	.	0	node="internal_2348->internal_2350";neg_log_likelihood="550.241891";taxa=" 20122_7#168 20122_7#167";snp_count="40";
SEQUENCE	GUBBINS	CDS	2095685	2097261	0.000	.	0	node="internal_2348->internal_2350";neg_log_likelihood="390.356710";taxa=" 20122_7#168 20122_7#167";snp_count="21";
SEQUENCE	GUBBINS	CDS	32517	33323	0.000	.	0	node="internal_2348->internal_2350";neg_log_likelihood="303.624553";taxa=" 20122_7#168 20122_7#167";snp_count="16";
SEQUENCE	GUBBINS	CDS	1732546	1734199	0.000	.	0	node="internal_2348->internal_2350";neg_log_likelihood="241.738424";taxa=" 20122_7#168 20122_7#167";snp_count="13";
SEQUENCE	GUBBINS	CDS	878976	880476	0.000	.	0	node="internal_2348->internal_2350";neg_log_likelihood="181.561565";taxa=" 20122_7#168 20122_7#167";snp_count="12";
SEQUENCE	GUBBINS	CDS	930263	930551	0.000	.	0	node="internal_2348->internal_2350";neg_log_likelihood="131.750213";taxa=" 20122_7#168 20122_7#167";snp_count="7";
SEQUENCE	GUBBINS	CDS	1459534	1461415	0.000	.	0	node="internal_2348->internal_2350";neg_log_likelihood="98.568880";taxa=" 20122_7#168 20122_7#167";snp_count="8";
SEQUENCE	GUBBINS	CDS	1795881	1801389	0.000	.	0	node="internal_2344->internal_2348";neg_log_likelihood="807.629265";taxa=" 20019_4#171 20122_7#77 20122_7#168 20122_7#167";snp_count="53";
SEQUENCE	GUBBINS	CDS	249652	266322	0.000	.	0	node="internal_2344->internal_2348";neg_log_likelihood="631.695590";taxa=" 20019_4#171 20122_7#77 20122_7#168 20122_7#167";snp_count="39";
SEQUENCE	GUBBINS	CDS	2095685	2097261	0.000	.	0	node="internal_2344->internal_2348";neg_log_likelihood="470.328392";taxa=" 20019_4#171 20122_7#77 20122_7#168 20122_7#167";snp_count="21";
SEQUENCE	GUBBINS	CDS	32517	33323	0.000	.	0	node="internal_2344->internal_2348";neg_log_likelihood="385.340649";taxa=" 20019_4#171 20122_7#77 20122_7#168 20122_7#167";snp_count="16";
SEQUENCE	GUBBINS	CDS	1732546	1734199	0.000	.	0	node="internal_2344->internal_2348";neg_log_likelihood="325.200541";taxa=" 20019_4#171 20122_7#77 20122_7#168 20122_7#167";snp_count="13";
SEQUENCE	GUBBINS	CDS	1781755	1783888	0.000	.	0	node="internal_2344->internal_2348";neg_log_likelihood="266.631343";taxa=" 20019_4#171 20122_7#77 20122_7#168 20122_7#167";snp_count="13";
SEQUENCE	GUBBINS	CDS	46307	48832	0.000	.	0	node="internal_2344->internal_2348";neg_log_likelihood="217.734474";taxa=" 20019_4#171 20122_7#77 20122_7#168 20122_7#167";snp_count="8";
SEQUENCE	GUBBINS	CDS	61850	62165	0.000	.	0	node="internal_2344->internal_2348";neg_log_likelihood="182.234829";taxa=" 20019_4#171 20122_7#77 20122_7#168 20122_7#167";snp_count="5";
SEQUENCE	GUBBINS	CDS	879544	880465	0.000	.	0	node="internal_2344->internal_2348";neg_log_likelihood="159.898031";taxa=" 20019_4#171 20122_7#77 20122_7#168 20122_7#167";snp_count="5";
SEQUENCE	GUBBINS	CDS	2106689	2106877	0.000	.	0	node="internal_2343->internal_2344";neg_log_likelihood="74.500889";taxa=" 20122_1#177 19944_3#77 20122_1#186 19944_3#49 20019_4#171 20122_7#77 20122_7#168 20122_7#167";snp_count="7";
SEQUENCE	GUBBINS	CDS	1629293	1633240	0.000	.	0	node="internal_2364->20122_6#72";neg_log_likelihood="221.186965";taxa="20122_6#72";snp_count="87";
SEQUENCE	GUBBINS	CDS	56163	56438	0.000	.	0	node="internal_2364->20122_6#72";neg_log_likelihood="32.900904";taxa="20122_6#72";snp_count="6";
SEQUENCE	GUBBINS	CDS	1895486	1899080	0.000	.	0	node="internal_2365->19944_3#67";neg_log_likelihood="37.747021";taxa="19944_3#67";snp_count="5";
SEQUENCE	GUBBINS	CDS	1898193	1899064	0.000	.	0	node="internal_2365->internal_2366";neg_log_likelihood="62.272480";taxa=" 20087_2#40 19789_2#135";snp_count="7";
SEQUENCE	GUBBINS	CDS	30074	35085	0.000	.	0	node="internal_2362->internal_2363";neg_log_likelihood="329.397240";taxa=" 20122_6#72 20122_1#161 19789_2#138";snp_count="77";
SEQUENCE	GUBBINS	CDS	1286229	1287478	0.000	.	0	node="internal_2362->internal_2363";neg_log_likelihood="84.289689";taxa=" 20122_6#72 20122_1#161 19789_2#138";snp_count="30";
SEQUENCE	GUBBINS	CDS	1896275	1898997	0.000	.	0	node="internal_2362->internal_2365";neg_log_likelihood="48.944539";taxa=" 19944_3#67 20087_2#40 19789_2#135";snp_count="5";
SEQUENCE	GUBBINS	CDS	1898573	1899080	0.000	.	0	node="internal_2375->20122_1#172";neg_log_likelihood="30.967559";taxa="20122_1#172";snp_count="6";
SEQUENCE	GUBBINS	CDS	104701	116941	0.000	.	0	node="internal_2374->internal_2375";neg_log_likelihood="300.640838";taxa=" 20122_1#172 19944_3#84 19789_2#142";snp_count="93";
SEQUENCE	GUBBINS	CDS	1896819	1899010	0.000	.	0	node="internal_2372->internal_2373";neg_log_likelihood="19.300032";taxa=" 19789_2#127 20122_1#172 19944_3#84 19789_2#142 20122_1#160";snp_count="5";
SEQUENCE	GUBBINS	CDS	1900293	1900351	0.000	.	0	node="internal_2371->19789_2#122";neg_log_likelihood="43.315821";taxa="19789_2#122";snp_count="6";
SEQUENCE	GUBBINS	CDS	1873819	1878251	0.000	.	0	node="internal_2370->19789_2#128";neg_log_likelihood="154.051542";taxa="19789_2#128";snp_count="42";
SEQUENCE	GUBBINS	CDS	1898167	1898577	0.000	.	0	node="internal_2369->internal_2370";neg_log_likelihood="19.015534";taxa=" 19789_2#128 19789_2#122 19944_3#74 19789_2#127 20122_1#172 19944_3#84 19789_2#142 20122_1#160";snp_count="7";
SEQUENCE	GUBBINS	CDS	1898167	1899064	0.000	.	0	node="internal_2378->19789_2#136";neg_log_likelihood="52.143100";taxa="19789_2#136";snp_count="5";
SEQUENCE	GUBBINS	CDS	1898167	1899080	0.000	.	0	node="internal_2368->internal_2369";neg_log_likelihood="17.542499";taxa=" 19944_3#46 19789_2#128 19789_2#122 19944_3#74 19789_2#127 20122_1#172 19944_3#84 19789_2#142 20122_1#160";snp_count="5";
SEQUENCE	GUBBINS	CDS	1300875	1301308	0.000	.	0	node="internal_2383->19789_2#139";neg_log_likelihood="50.407971";taxa="19789_2#139";snp_count="8";
SEQUENCE	GUBBINS	CDS	1898167	1900371	0.000	.	0	node="internal_2384->internal_2385";neg_log_likelihood="53.776719";taxa=" 19789_2#137 20122_1#162 20087_2#30 20122_5#183 20122_6#73";snp_count="5";
SEQUENCE	GUBBINS	CDS	2165645	2166045	0.000	.	0	node="internal_2391->20122_6#76";neg_log_likelihood="12.217351";taxa="20122_6#76";snp_count="5";
SEQUENCE	GUBBINS	CDS	32594	33779	0.000	.	0	node="internal_2358->internal_2389";neg_log_likelihood="174.916127";taxa=" 19789_2#125 20122_1#180 20087_2#36 20122_6#76";snp_count="40";
SEQUENCE	GUBBINS	CDS	1894990	1900979	0.000	.	0	node="internal_2358->internal_2389";neg_log_likelihood="88.452585";taxa=" 19789_2#125 20122_1#180 20087_2#36 20122_6#76";snp_count="7";
SEQUENCE	GUBBINS	CDS	1897632	1898988	0.000	.	0	node="internal_2355->20122_1#187";neg_log_likelihood="48.902726";taxa="20122_1#187";snp_count="8";
SEQUENCE	GUBBINS	CDS	1897196	1898582	0.000	.	0	node="internal_2354->internal_2392";neg_log_likelihood="47.584465";taxa=" 20122_1#171 20122_6#75 20087_2#37";snp_count="5";
SEQUENCE	GUBBINS	CDS	1815444	1815623	0.000	.	0	node="internal_2397->19944_3#27";neg_log_likelihood="38.649480";taxa="19944_3#27";snp_count="5";
SEQUENCE	GUBBINS	CDS	1436826	1439108	0.000	.	0	node="internal_2407->20122_5#171";neg_log_likelihood="118.119454";taxa="20122_5#171";snp_count="37";
SEQUENCE	GUBBINS	CDS	1858499	1863937	0.000	.	0	node="internal_2412->20122_7#145";neg_log_likelihood="320.783422";taxa="20122_7#145";snp_count="118";
SEQUENCE	GUBBINS	CDS	1315379	1318438	0.000	.	0	node="internal_2419->19944_3#14";neg_log_likelihood="172.236258";taxa="19944_3#14";snp_count="52";
SEQUENCE	GUBBINS	CDS	1898167	1900261	0.000	.	0	node="internal_2418->19789_2#109";neg_log_likelihood="42.573306";taxa="19789_2#109";snp_count="5";
SEQUENCE	GUBBINS	CDS	1351135	1353208	0.000	.	0	node="internal_2417->19789_2#93";neg_log_likelihood="150.852904";taxa="19789_2#93";snp_count="19";
SEQUENCE	GUBBINS	CDS	191135	192893	0.000	.	0	node="internal_2417->19789_2#93";neg_log_likelihood="58.504187";taxa="19789_2#93";snp_count="17";
SEQUENCE	GUBBINS	CDS	1898167	1900252	0.000	.	0	node="internal_2413->internal_2420";neg_log_likelihood="67.198509";taxa=" 19944_3#30 20122_1#135";snp_count="6";
SEQUENCE	GUBBINS	CDS	1898192	1899069	0.000	.	0	node="internal_2405->19944_3#31";neg_log_likelihood="30.941946";taxa="19944_3#31";snp_count="6";
SEQUENCE	GUBBINS	CDS	2106513	2107616	0.000	.	0	node="internal_2404->19789_2#106";neg_log_likelihood="53.329618";taxa="19789_2#106";snp_count="5";
SEQUENCE	GUBBINS	CDS	1897359	1900252	0.000	.	0	node="internal_2402->internal_2403";neg_log_likelihood="81.200770";taxa=" 19944_3#15 19944_3#31 20122_5#171 19789_2#107 19789_2#95 20087_1#138 20122_7#145 20087_1#134 19789_2#110 19789_2#111 19944_3#34 19789_2#93 19789_2#109 19944_3#14 19789_2#108 19944_3#30 20122_1#135 19944_3#17 19789_2#106";snp_count="11";
SEQUENCE	GUBBINS	CDS	102067	104248	0.000	.	0	node="internal_2428->19789_1#181";neg_log_likelihood="116.454350";taxa="19789_1#181";snp_count="32";
SEQUENCE	GUBBINS	CDS	25463	34342	0.000	.	0	node="internal_2434->20087_1#94";neg_log_likelihood="302.912772";taxa="20087_1#94";snp_count="109";
SEQUENCE	GUBBINS	CDS	1898192	1898577	0.000	.	0	node="internal_2434->20087_1#94";neg_log_likelihood="53.829360";taxa="20087_1#94";snp_count="4";
SEQUENCE	GUBBINS	CDS	1897124	1899080	0.000	.	0	node="internal_2433->19944_3#94";neg_log_likelihood="76.888960";taxa="19944_3#94";snp_count="8";
SEQUENCE	GUBBINS	CDS	1897630	1899028	0.000	.	0	node="internal_2436->internal_2437";neg_log_likelihood="71.405408";taxa=" 20122_5#33 20122_5#36";snp_count="6";
SEQUENCE	GUBBINS	CDS	1898192	1899020	0.000	.	0	node="internal_2435->internal_2436";neg_log_likelihood="24.979319";taxa=" 20122_5#33 20122_5#36 19944_3#171 19944_3#175 19944_3#181";snp_count="6";
SEQUENCE	GUBBINS	CDS	948939	953707	0.000	.	0	node="internal_2431->19789_1#173";neg_log_likelihood="337.137787";taxa="19789_1#173";snp_count="64";
SEQUENCE	GUBBINS	CDS	1436418	1438797	0.000	.	0	node="internal_2431->19789_1#173";neg_log_likelihood="136.154440";taxa="19789_1#173";snp_count="25";
SEQUENCE	GUBBINS	CDS	321291	323914	0.000	.	0	node="internal_2430->19789_2#121";neg_log_likelihood="195.534372";taxa="19789_2#121";snp_count="34";
SEQUENCE	GUBBINS	CDS	1042930	1044182	0.000	.	0	node="internal_2430->19789_2#121";neg_log_likelihood="77.830162";taxa="19789_2#121";snp_count="13";
SEQUENCE	GUBBINS	CDS	2106689	2106877	0.000	.	0	node="internal_2394->internal_2422";neg_log_likelihood="47.465138";taxa=" 19789_2#158 19789_2#159 20122_7#149 19789_1#186 20087_1#11 19789_1#181 19944_3#70 19789_2#121 20087_1#94 20087_2#63 19944_3#94 19944_1#117 20122_5#33 20122_5#36 19944_3#171 19944_3#175 19944_3#181 19789_1#173 20122_6#16";snp_count="7";
SEQUENCE	GUBBINS	CDS	1897124	1900252	0.000	.	0	node="internal_2353->internal_2354";neg_log_likelihood="57.056672";taxa=" 20122_1#187 19944_3#85 19944_3#66 19789_2#140 20122_6#72 20122_1#161 19789_2#138 19944_3#67 20087_2#40 19789_2#135 19944_3#46 19789_2#128 19789_2#122 19944_3#74 19789_2#127 20122_1#172 19944_3#84 19789_2#142 20122_1#160 19789_2#136 19944_3#76 19789_2#134 19944_3#61 20122_6#78 20087_2#38 19789_2#139 19944_3#48 19944_3#65 197…
SEQUENCE	GUBBINS	CDS	2106689	2106877	0.000	.	0	node="internal_2353->internal_2394";neg_log_likelihood="41.875051";taxa=" 19944_3#27 19789_2#88 20122_7#158 19944_3#25 19944_3#20 19789_2#89 19944_3#15 19944_3#31 20122_5#171 19789_2#107 19789_2#95 20087_1#138 20122_7#145 20087_1#134 19789_2#110 19789_2#111 19944_3#34 19789_2#93 19789_2#109 19944_3#14 19789_2#108 19944_3#30 20122_1#135 19944_3#17 19789_2#106 20122_6#13 20122_3#5 19789_1#106 19789…
SEQUENCE	GUBBINS	CDS	2106689	2106877	0.000	.	0	node="internal_2352->internal_2353";neg_log_likelihood="30.406854";taxa=" 20122_1#187 19944_3#85 19944_3#66 19789_2#140 20122_6#72 20122_1#161 19789_2#138 19944_3#67 20087_2#40 19789_2#135 19944_3#46 19789_2#128 19789_2#122 19944_3#74 19789_2#127 20122_1#172 19944_3#84 19789_2#142 20122_1#160 19789_2#136 19944_3#76 19789_2#134 19944_3#61 20122_6#78 20087_2#38 19789_2#139 19944_3#48 19944_3#65 197…
SEQUENCE	GUBBINS	CDS	1898206	1899028	0.000	.	0	node="internal_2340->internal_2341";neg_log_likelihood="19.527948";taxa=" 20019_4#50 20122_1#177 19944_3#77 20122_1#186 19944_3#49 20019_4#171 20122_7#77 20122_7#168 20122_7#167 20019_4#82 20122_3#105";snp_count="6";
SEQUENCE	GUBBINS	CDS	29570	36330	0.000	.	0	node="internal_2339->20122_6#178";neg_log_likelihood="510.684112";taxa="20122_6#178";snp_count="83";
SEQUENCE	GUBBINS	CDS	1435801	1438528	0.000	.	0	node="internal_2339->20122_6#178";neg_log_likelihood="207.370098";taxa="20122_6#178";snp_count="51";
SEQUENCE	GUBBINS	CDS	1898167	1899010	0.000	.	0	node="internal_2339->20122_6#178";neg_log_likelihood="88.357990";taxa="20122_6#178";snp_count="7";
SEQUENCE	GUBBINS	CDS	1887253	1891839	0.000	.	0	node="internal_2447->19789_2#115";neg_log_likelihood="354.939523";taxa="19789_2#115";snp_count="81";
SEQUENCE	GUBBINS	CDS	1134166	1135755	0.000	.	0	node="internal_2447->19789_2#115";neg_log_likelihood="125.670697";taxa="19789_2#115";snp_count="24";
SEQUENCE	GUBBINS	CDS	1645039	1647535	0.000	.	0	node="internal_2450->19789_2#42";neg_log_likelihood="261.326309";taxa="19789_2#42";snp_count="46";
SEQUENCE	GUBBINS	CDS	191300	193074	0.000	.	0	node="internal_2450->19789_2#42";neg_log_likelihood="109.019550";taxa="19789_2#42";snp_count="18";
SEQUENCE	GUBBINS	CDS	1897324	1898577	0.000	.	0	node="internal_2450->19789_2#42";neg_log_likelihood="58.382576";taxa="19789_2#42";snp_count="5";
SEQUENCE	GUBBINS	CDS	1645039	1647535	0.000	.	0	node="internal_2448->internal_2449";neg_log_likelihood="171.317193";taxa=" 19789_2#42 20122_1#103 19789_2#68 20122_6#66 19944_1#151";snp_count="46";
SEQUENCE	GUBBINS	CDS	1897900	1898988	0.000	.	0	node="internal_2448->internal_2449";neg_log_likelihood="58.079683";taxa=" 19789_2#42 20122_1#103 19789_2#68 20122_6#66 19944_1#151";snp_count="5";
SEQUENCE	GUBBINS	CDS	1134166	1135755	0.000	.	0	node="internal_2446->internal_2447";neg_log_likelihood="136.054558";taxa=" 19789_2#115 19789_2#116";snp_count="24";
SEQUENCE	GUBBINS	CDS	1898324	1899080	0.000	.	0	node="internal_2463->20087_1#145";neg_log_likelihood="23.274542";taxa="20087_1#145";snp_count="5";
SEQUENCE	GUBBINS	CDS	1433590	1438330	0.000	.	0	node="internal_2462->20087_1#15";neg_log_likelihood="420.311365";taxa="20087_1#15";snp_count="37";
SEQUENCE	GUBBINS	CDS	1195915	1197477	0.000	.	0	node="internal_2462->20087_1#15";neg_log_likelihood="271.379742";taxa="20087_1#15";snp_count="25";
SEQUENCE	GUBBINS	CDS	1572198	1572993	0.000	.	0	node="internal_2462->20087_1#15";neg_log_likelihood="182.518231";taxa="20087_1#15";snp_count="14";
SEQUENCE	GUBBINS	CDS	1301636	1302970	0.000	.	0	node="internal_2462->20087_1#15";neg_log_likelihood="124.114088";taxa="20087_1#15";snp_count="10";
SEQUENCE	GUBBINS	CDS	535400	536325	0.000	.	0	node="internal_2462->20087_1#15";neg_log_likelihood="74.265923";taxa="20087_1#15";snp_count="10";
SEQUENCE	GUBBINS	CDS	1433770	1438387	0.000	.	0	node="internal_2462->internal_2463";neg_log_likelihood="300.830465";taxa=" 20122_1#144 20087_1#145";snp_count="25";
SEQUENCE	GUBBINS	CDS	1195913	1197471	0.000	.	0	node="internal_2462->internal_2463";neg_log_likelihood="202.959707";taxa=" 20122_1#144 20087_1#145";snp_count="15";
SEQUENCE	GUBBINS	CDS	1572162	1573004	0.000	.	0	node="internal_2462->internal_2463";neg_log_likelihood="140.513762";taxa=" 20122_1#144 20087_1#145";snp_count="10";
SEQUENCE	GUBBINS	CDS	535388	536134	0.000	.	0	node="internal_2462->internal_2463";neg_log_likelihood="98.904197";taxa=" 20122_1#144 20087_1#145";snp_count="7";
SEQUENCE	GUBBINS	CDS	1302892	1303833	0.000	.	0	node="internal_2462->internal_2463";neg_log_likelihood="65.814744";taxa=" 20122_1#144 20087_1#145";snp_count="6";
SEQUENCE	GUBBINS	CDS	1433770	1446411	0.000	.	0	node="internal_2461->internal_2462";neg_log_likelihood="646.988093";taxa=" 20087_1#15 20122_1#144 20087_1#145";snp_count="152";
SEQUENCE	GUBBINS	CDS	1572198	1572993	0.000	.	0	node="internal_2461->internal_2462";neg_log_likelihood="263.393487";taxa=" 20087_1#15 20122_1#144 20087_1#145";snp_count="14";
SEQUENCE	GUBBINS	CDS	1195913	1197471	0.000	.	0	node="internal_2461->internal_2462";neg_log_likelihood="198.086501";taxa=" 20087_1#15 20122_1#144 20087_1#145";snp_count="15";
SEQUENCE	GUBBINS	CDS	535400	536325	0.000	.	0	node="internal_2461->internal_2462";neg_log_likelihood="136.223939";taxa=" 20087_1#15 20122_1#144 20087_1#145";snp_count="10";
SEQUENCE	GUBBINS	CDS	1302892	1303833	0.000	.	0	node="internal_2461->internal_2462";neg_log_likelihood="97.318745";taxa=" 20087_1#15 20122_1#144 20087_1#145";snp_count="6";
SEQUENCE	GUBBINS	CDS	1433455	1438528	0.000	.	0	node="internal_2475->19789_1#84";neg_log_likelihood="246.853513";taxa="19789_1#84";snp_count="60";
SEQUENCE	GUBBINS	CDS	1045661	1046475	0.000	.	0	node="internal_2475->19789_1#84";neg_log_likelihood="68.352852";taxa="19789_1#84";snp_count="13";
SEQUENCE	GUBBINS	CDS	1895877	1898193	0.000	.	0	node="internal_2473->20122_6#135";neg_log_likelihood="90.066732";taxa="20122_6#135";snp_count="7";
SEQUENCE	GUBBINS	CDS	1435496	1442397	0.000	.	0	node="internal_2478->19789_1#73";neg_log_likelihood="267.926128";taxa="19789_1#73";snp_count="95";
SEQUENCE	GUBBINS	CDS	26752	36694	0.000	.	0	node="internal_2467->19789_1#72";neg_log_likelihood="1641.146067";taxa="19789_1#72";snp_count="105";
SEQUENCE	GUBBINS	CDS	1510858	1514586	0.000	.	0	node="internal_2467->19789_1#72";neg_log_likelihood="1280.907486";taxa="19789_1#72";snp_count="63";
SEQUENCE	GUBBINS	CDS	1434286	1442040	0.000	.	0	node="internal_2467->19789_1#72";neg_log_likelihood="1031.209257";taxa="19789_1#72";snp_count="78";
SEQUENCE	GUBBINS	CDS	1636401	1639902	0.000	.	0	node="internal_2467->19789_1#72";neg_log_likelihood="751.313072";taxa="19789_1#72";snp_count="49";
SEQUENCE	GUBBINS	CDS	1747247	1749129	0.000	.	0	node="internal_2467->19789_1#72";neg_log_likelihood="550.087094";taxa="19789_1#72";snp_count="44";
SEQUENCE	GUBBINS	CDS	358174	360633	0.000	.	0	node="internal_2467->19789_1#72";neg_log_likelihood="359.319288";taxa="19789_1#72";snp_count="42";
SEQUENCE	GUBBINS	CDS	60183	62849	0.000	.	0	node="internal_2467->19789_1#72";neg_log_likelihood="211.493822";taxa="19789_1#72";snp_count="27";
SEQUENCE	GUBBINS	CDS	2030755	2031286	0.000	.	0	node="internal_2467->19789_1#72";neg_log_likelihood="120.120968";taxa="19789_1#72";snp_count="9";
SEQUENCE	GUBBINS	CDS	1894587	1899038	0.000	.	0	node="internal_2467->19789_1#72";neg_log_likelihood="84.656708";taxa="19789_1#72";snp_count="8";
SEQUENCE	GUBBINS	CDS	2174000	2174169	0.000	.	0	node="internal_2467->19789_1#72";neg_log_likelihood="43.395384";taxa="19789_1#72";snp_count="5";
SEQUENCE	GUBBINS	CDS	1894509	1898927	0.000	.	0	node="internal_2483->internal_2484";neg_log_likelihood="38.443545";taxa=" 20087_1#150 20087_2#132";snp_count="5";
SEQUENCE	GUBBINS	CDS	1898573	1898990	0.000	.	0	node="internal_2482->internal_2483";neg_log_likelihood="45.639264";taxa=" 20087_1#150 20087_2#132 20122_1#143";snp_count="5";
SEQUENCE	GUBBINS	CDS	1513372	1515640	0.000	.	0	node="internal_2486->20122_6#114";neg_log_likelihood="311.381476";taxa="20122_6#114";snp_count="67";
SEQUENCE	GUBBINS	CDS	1577824	1579366	0.000	.	0	node="internal_2486->20122_6#114";neg_log_likelihood="105.304080";taxa="20122_6#114";snp_count="28";
SEQUENCE	GUBBINS	CDS	337381	337673	0.000	.	0	node="internal_2490->20122_6#68";neg_log_likelihood="31.849608";taxa="20122_6#68";snp_count="5";
SEQUENCE	GUBBINS	CDS	1435669	1442215	0.000	.	0	node="internal_2489->internal_2490";neg_log_likelihood="250.194390";taxa=" 20122_1#163 20122_6#68";snp_count="38";
SEQUENCE	GUBBINS	CDS	30592	36591	0.000	.	0	node="internal_2489->internal_2490";neg_log_likelihood="110.793317";taxa=" 20122_1#163 20122_6#68";snp_count="19";
SEQUENCE	GUBBINS	CDS	1435909	1438761	0.000	.	0	node="internal_2491->19944_3#58";neg_log_likelihood="110.821787";taxa="19944_3#58";snp_count="24";
SEQUENCE	GUBBINS	CDS	30592	36591	0.000	.	0	node="internal_2488->internal_2489";neg_log_likelihood="187.312747";taxa=" 20122_1#163 20122_6#68 19944_3#55";snp_count="19";
SEQUENCE	GUBBINS	CDS	1436418	1439908	0.000	.	0	node="internal_2488->internal_2489";neg_log_likelihood="98.767863";taxa=" 20122_1#163 20122_6#68 19944_3#55";snp_count="14";
SEQUENCE	GUBBINS	CDS	1897089	1899080	0.000	.	0	node="internal_2488->internal_2489";neg_log_likelihood="35.249331";taxa=" 20122_1#163 20122_6#68 19944_3#55";snp_count="9";
SEQUENCE	GUBBINS	CDS	1436125	1438459	0.000	.	0	node="internal_2488->internal_2491";neg_log_likelihood="41.357081";taxa=" 19944_3#58 20122_1#178 19944_3#88";snp_count="9";
SEQUENCE	GUBBINS	CDS	1438330	1438459	0.000	.	0	node="internal_2487->internal_2488";neg_log_likelihood="20.672444";taxa=" 20122_1#163 20122_6#68 19944_3#55 19944_3#58 20122_1#178 19944_3#88";snp_count="5";
SEQUENCE	GUBBINS	CDS	1433869	1446411	0.000	.	0	node="internal_2457->internal_2479";neg_log_likelihood="429.417382";taxa=" 19944_3#110 20087_1#152 20087_1#150 20087_2#132 20122_1#143 19789_1#182 19944_3#87 20122_6#114 20122_1#163 20122_6#68 19944_3#55 19944_3#58 20122_1#178 19944_3#88 19944_3#53 20087_2#31 19789_2#123";snp_count="178";
SEQUENCE	GUBBINS	CDS	1894509	1899010	0.000	.	0	node="internal_2499->19789_1#170";neg_log_likelihood="55.313502";taxa="19789_1#170";snp_count="12";
SEQUENCE	GUBBINS	CDS	1434478	1440095	0.000	.	0	node="internal_2503->19789_2#169";neg_log_likelihood="337.981851";taxa="19789_2#169";snp_count="59";
SEQUENCE	GUBBINS	CDS	29512	32481	0.000	.	0	node="internal_2503->19789_2#169";neg_log_likelihood="145.062860";taxa="19789_2#169";snp_count="21";
SEQUENCE	GUBBINS	CDS	1895884	1900289	0.000	.	0	node="internal_2496->internal_2497";neg_log_likelihood="23.642282";taxa=" 20122_6#129 19789_1#168 19789_2#161 19789_1#170";snp_count="6";
SEQUENCE	GUBBINS	CDS	637030	639049	0.000	.	0	node="internal_2522->20087_2#39";neg_log_likelihood="71.598248";taxa="20087_2#39";snp_count="11";
SEQUENCE	GUBBINS	CDS	1436370	1438558	0.000	.	0	node="internal_2519->internal_2520";neg_log_likelihood="369.007668";taxa=" 19944_3#57 20087_2#39 20122_1#169 19789_2#124";snp_count="38";
SEQUENCE	GUBBINS	CDS	30631	32598	0.000	.	0	node="internal_2519->internal_2520";neg_log_likelihood="224.787227";taxa=" 19944_3#57 20087_2#39 20122_1#169 19789_2#124";snp_count="24";
SEQUENCE	GUBBINS	CDS	390304	391636	0.000	.	0	node="internal_2519->internal_2520";neg_log_likelihood="133.266928";taxa=" 19944_3#57 20087_2#39 20122_1#169 19789_2#124";snp_count="16";
SEQUENCE	GUBBINS	CDS	1898167	1899064	0.000	.	0	node="internal_2519->internal_2520";neg_log_likelihood="89.286722";taxa=" 19944_3#57 20087_2#39 20122_1#169 19789_2#124";snp_count="5";
SEQUENCE	GUBBINS	CDS	1433409	1438528	0.000	.	0	node="internal_2528->20087_1#153";neg_log_likelihood="406.868075";taxa="20087_1#153";snp_count="55";
SEQUENCE	GUBBINS	CDS	581689	583347	0.000	.	0	node="internal_2528->20087_1#153";neg_log_likelihood="187.056587";taxa="20087_1#153";snp_count="36";
SEQUENCE	GUBBINS	CDS	1382693	1383429	0.000	.	0	node="internal_2528->20087_1#153";neg_log_likelihood="72.046959";taxa="20087_1#153";snp_count="13";
SEQUENCE	GUBBINS	CDS	1898582	1900214	0.000	.	0	node="internal_2533->20122_1#152";neg_log_likelihood="18.921682";taxa="20122_1#152";snp_count="5";
SEQUENCE	GUBBINS	CDS	1437802	1438267	0.000	.	0	node="internal_2542->20122_1#115";neg_log_likelihood="71.520008";taxa="20122_1#115";snp_count="5";
SEQUENCE	GUBBINS	CDS	1347793	1353085	0.000	.	0	node="internal_2536->20122_6#77";neg_log_likelihood="422.729685";taxa="20122_6#77";snp_count="59";
SEQUENCE	GUBBINS	CDS	31990	34116	0.000	.	0	node="internal_2536->20122_6#77";neg_log_likelihood="159.875103";taxa="20122_6#77";snp_count="51";
SEQUENCE	GUBBINS	CDS	1428355	1439204	0.000	.	0	node="internal_2535->20087_1#141";neg_log_likelihood="252.078026";taxa="20087_1#141";snp_count="93";
SEQUENCE	GUBBINS	CDS	133019	140405	0.000	.	0	node="internal_2544->19944_3#91";neg_log_likelihood="450.271144";taxa="19944_3#91";snp_count="86";
SEQUENCE	GUBBINS	CDS	1469007	1472126	0.000	.	0	node="internal_2544->19944_3#91";neg_log_likelihood="120.758729";taxa="19944_3#91";snp_count="47";
SEQUENCE	GUBBINS	CDS	191743	194054	0.000	.	0	node="internal_2512->20087_1#22";neg_log_likelihood="222.252834";taxa="20087_1#22";snp_count="26";
SEQUENCE	GUBBINS	CDS	31398	33209	0.000	.	0	node="internal_2512->20087_1#22";neg_log_likelihood="104.026880";taxa="20087_1#22";snp_count="19";
SEQUENCE	GUBBINS	CDS	1632308	1632995	0.000	.	0	node="internal_2511->19789_2#145";neg_log_likelihood="96.452743";taxa="19789_2#145";snp_count="12";
SEQUENCE	GUBBINS	CDS	898838	901477	0.000	.	0	node="internal_2510->20087_2#152";neg_log_likelihood="99.310242";taxa="20087_2#152";snp_count="24";
SEQUENCE	GUBBINS	CDS	1897287	1898231	0.000	.	0	node="internal_2508->internal_2509";neg_log_likelihood="32.408463";taxa=" 19944_3#10 20087_2#140";snp_count="6";
SEQUENCE	GUBBINS	CDS	1898206	1900261	0.000	.	0	node="internal_2507->19944_1#169";neg_log_likelihood="27.805689";taxa="19944_1#169";snp_count="6";
SEQUENCE	GUBBINS	CDS	1726894	1728505	0.000	.	0	node="internal_2547->20087_1#183";neg_log_likelihood="119.389961";taxa="20087_1#183";snp_count="32";
SEQUENCE	GUBBINS	CDS	1898015	1899057	0.000	.	0	node="internal_2547->20087_1#183";neg_log_likelihood="46.917255";taxa="20087_1#183";snp_count="5";
SEQUENCE	GUBBINS	CDS	1898192	1898577	0.000	.	0	node="internal_2556->20122_1#125";neg_log_likelihood="35.114889";taxa="20122_1#125";snp_count="4";
SEQUENCE	GUBBINS	CDS	1895284	1898988	0.000	.	0	node="internal_2557->internal_2558";neg_log_likelihood="54.862574";taxa=" 19789_2#80 19789_2#78";snp_count="5";
SEQUENCE	GUBBINS	CDS	1435459	1437979	0.000	.	0	node="internal_2559->19944_1#79";neg_log_likelihood="104.092285";taxa="19944_1#79";snp_count="33";
SEQUENCE	GUBBINS	CDS	1958409	1958421	0.000	.	0	node="internal_2549->internal_2560";neg_log_likelihood="55.612989";taxa=" 20122_1#149 20087_2#127 20087_1#151";snp_count="5";
SEQUENCE	GUBBINS	CDS	716032	721003	0.000	.	0	node="internal_2567->19944_1#23";neg_log_likelihood="416.943559";taxa="19944_1#23";snp_count="54";
SEQUENCE	GUBBINS	CDS	1436986	1441130	0.000	.	0	node="internal_2567->19944_1#23";neg_log_likelihood="166.397615";taxa="19944_1#23";snp_count="52";
SEQUENCE	GUBBINS	CDS	1898167	1899021	0.000	.	0	node="internal_2563->internal_2564";neg_log_likelihood="17.387998";taxa=" 20122_1#62 19944_1#81 19944_1#101";snp_count="5";
SEQUENCE	GUBBINS	CDS	90636	92271	0.000	.	0	node="internal_2546->internal_2547";neg_log_likelihood="161.969221";taxa=" 20087_2#151 20087_1#183";snp_count="37";
SEQUENCE	GUBBINS	CDS	2165660	2165819	0.000	.	0	node="internal_2575->internal_2576";neg_log_likelihood="79.933684";taxa=" 19789_2#149 20122_1#164";snp_count="5";
SEQUENCE	GUBBINS	CDS	1866065	1866148	0.000	.	0	node="internal_2575->internal_2576";neg_log_likelihood="53.857852";taxa=" 19789_2#149 20122_1#164";snp_count="5";
SEQUENCE	GUBBINS	CDS	1897267	1899057	0.000	.	0	node="internal_2573->19944_3#80";neg_log_likelihood="50.424652";taxa="19944_3#80";snp_count="7";
SEQUENCE	GUBBINS	CDS	1433458	1438172	0.000	.	0	node="internal_2505->20122_6#79";neg_log_likelihood="535.047444";taxa="20122_6#79";snp_count="84";
SEQUENCE	GUBBINS	CDS	815638	817105	0.000	.	0	node="internal_2505->20122_6#79";neg_log_likelihood="296.910825";taxa="20122_6#79";snp_count="26";
SEQUENCE	GUBBINS	CDS	139556	140282	0.000	.	0	node="internal_2505->20122_6#79";neg_log_likelihood="184.498850";taxa="20122_6#79";snp_count="20";
SEQUENCE	GUBBINS	CDS	2165913	2166045	0.000	.	0	node="internal_2505->20122_6#79";neg_log_likelihood="129.517265";taxa="20122_6#79";snp_count="5";
SEQUENCE	GUBBINS	CDS	1893672	1895884	0.000	.	0	node="internal_2505->20122_6#79";neg_log_likelihood="111.770497";taxa="20122_6#79";snp_count="5";
SEQUENCE	GUBBINS	CDS	1315769	1319831	0.000	.	0	node="internal_2495->internal_2496";neg_log_likelihood="229.254613";taxa=" 20122_6#129 19789_1#168 19789_2#161 19789_1#170 19789_2#155 19789_1#161 19789_1#179 19789_2#169 19789_1#155";snp_count="83";
SEQUENCE	GUBBINS	CDS	1898206	1900156	0.000	.	0	node="internal_2495->internal_2496";neg_log_likelihood="39.741999";taxa=" 20122_6#129 19789_1#168 19789_2#161 19789_1#170 19789_2#155 19789_1#161 19789_1#179 19789_2#169 19789_1#155";snp_count="6";
SEQUENCE	GUBBINS	CDS	483180	485214	0.000	.	0	node="internal_2584->20087_2#119";neg_log_likelihood="252.068938";taxa="20087_2#119";snp_count="25";
SEQUENCE	GUBBINS	CDS	901843	905760	0.000	.	0	node="internal_2584->20087_2#119";neg_log_likelihood="143.256328";taxa="20087_2#119";snp_count="21";
SEQUENCE	GUBBINS	CDS	2048517	2048688	0.000	.	0	node="internal_2584->20087_2#119";neg_log_likelihood="79.485566";taxa="20087_2#119";snp_count="7";
SEQUENCE	GUBBINS	CDS	1895010	1899057	0.000	.	0	node="internal_2584->20087_2#119";neg_log_likelihood="50.683068";taxa="20087_2#119";snp_count="6";
SEQUENCE	GUBBINS	CDS	1350286	1357914	0.000	.	0	node="internal_2586->19944_2#81";neg_log_likelihood="279.519733";taxa="19944_2#81";snp_count="38";
SEQUENCE	GUBBINS	CDS	1437423	1442323	0.000	.	0	node="internal_2586->19944_2#81";neg_log_likelihood="118.957858";taxa="19944_2#81";snp_count="24";
SEQUENCE	GUBBINS	CDS	1898167	1899021	0.000	.	0	node="internal_2586->19944_2#81";neg_log_likelihood="40.927654";taxa="19944_2#81";snp_count="5";
SEQUENCE	GUBBINS	CDS	1350294	1357896	0.000	.	0	node="internal_2586->20122_1#4";neg_log_likelihood="394.330941";taxa="20122_1#4";snp_count="52";
SEQUENCE	GUBBINS	CDS	1437381	1442346	0.000	.	0	node="internal_2586->20122_1#4";neg_log_likelihood="153.333395";taxa="20122_1#4";snp_count="49";
SEQUENCE	GUBBINS	CDS	1436986	1442235	0.000	.	0	node="internal_2591->20087_1#129";neg_log_likelihood="190.721038";taxa="20087_1#129";snp_count="30";
SEQUENCE	GUBBINS	CDS	1371829	1373047	0.000	.	0	node="internal_2591->20087_1#129";neg_log_likelihood="91.630605";taxa="20087_1#129";snp_count="8";
SEQUENCE	GUBBINS	CDS	1899010	1899069	0.000	.	0	node="internal_2591->20087_1#129";neg_log_likelihood="52.894707";taxa="20087_1#129";snp_count="5";
SEQUENCE	GUBBINS	CDS	1436999	1442323	0.000	.	0	node="internal_2591->19944_2#92";neg_log_likelihood="238.424481";taxa="19944_2#92";snp_count="33";
SEQUENCE	GUBBINS	CDS	1371787	1373101	0.000	.	0	node="internal_2591->19944_2#92";neg_log_likelihood="110.985596";taxa="19944_2#92";snp_count="17";
SEQUENCE	GUBBINS	CDS	1436999	1442235	0.000	.	0	node="internal_2590->internal_2591";neg_log_likelihood="286.848799";taxa=" 20087_1#129 19944_2#92";snp_count="43";
SEQUENCE	GUBBINS	CDS	1371787	1373101	0.000	.	0	node="internal_2590->internal_2591";neg_log_likelihood="136.693917";taxa=" 20087_1#129 19944_2#92";snp_count="17";
SEQUENCE	GUBBINS	CDS	1895884	1900210	0.000	.	0	node="internal_2590->internal_2591";neg_log_likelihood="84.892411";taxa=" 20087_1#129 19944_2#92";snp_count="6";
SEQUENCE	GUBBINS	CDS	449492	455899	0.000	.	0	node="internal_2594->internal_2595";neg_log_likelihood="262.627289";taxa=" 20087_1#107 20019_4#173";snp_count="98";
SEQUENCE	GUBBINS	CDS	25168	36786	0.000	.	0	node="internal_2606->20087_1#103";neg_log_likelihood="1264.704975";taxa="20087_1#103";snp_count="168";
SEQUENCE	GUBBINS	CDS	2094399	2097264	0.000	.	0	node="internal_2606->20087_1#103";neg_log_likelihood="808.898565";taxa="20087_1#103";snp_count="49";
SEQUENCE	GUBBINS	CDS	1860532	1869533	0.000	.	0	node="internal_2606->20087_1#103";neg_log_likelihood="621.585960";taxa="20087_1#103";snp_count="56";
SEQUENCE	GUBBINS	CDS	1587861	1590157	0.000	.	0	node="internal_2606->20087_1#103";neg_log_likelihood="396.503550";taxa="20087_1#103";snp_count="37";
SEQUENCE	GUBBINS	CDS	1437214	1440428	0.000	.	0	node="internal_2606->20087_1#103";neg_log_likelihood="248.665399";taxa="20087_1#103";snp_count="29";
SEQUENCE	GUBBINS	CDS	6765	7647	0.000	.	0	node="internal_2606->20087_1#103";neg_log_likelihood="128.786420";taxa="20087_1#103";snp_count="18";
SEQUENCE	GUBBINS	CDS	1860588	1861068	0.000	.	0	node="internal_2605->20087_1#100";neg_log_likelihood="85.887776";taxa="20087_1#100";snp_count="9";
SEQUENCE	GUBBINS	CDS	396845	396934	0.000	.	0	node="internal_2605->20087_1#100";neg_log_likelihood="47.753264";taxa="20087_1#100";snp_count="5";
SEQUENCE	GUBBINS	CDS	1860533	1869533	0.000	.	0	node="internal_2605->internal_2606";neg_log_likelihood="220.857547";taxa=" 20087_1#99 20087_1#103";snp_count="56";
SEQUENCE	GUBBINS	CDS	1898192	1898231	0.000	.	0	node="internal_2605->internal_2606";neg_log_likelihood="57.878102";taxa=" 20087_1#99 20087_1#103";snp_count="5";
SEQUENCE	GUBBINS	CDS	1860644	1861068	0.000	.	0	node="internal_2604->internal_2605";neg_log_likelihood="40.140321";taxa=" 20087_1#100 20087_1#99 20087_1#103";snp_count="8";
SEQUENCE	GUBBINS	CDS	1860773	1875011	0.000	.	0	node="internal_2603->20087_1#101";neg_log_likelihood="305.608286";taxa="20087_1#101";snp_count="106";
SEQUENCE	GUBBINS	CDS	1433308	1438558	0.000	.	0	node="internal_2615->20122_5#143";neg_log_likelihood="212.199626";taxa="20122_5#143";snp_count="78";
SEQUENCE	GUBBINS	CDS	1896770	1899069	0.000	.	0	node="internal_2614->internal_2615";neg_log_likelihood="43.969964";taxa=" 20122_5#142 20122_5#143";snp_count="10";
SEQUENCE	GUBBINS	CDS	1546556	1550936	0.000	.	0	node="internal_2617->20122_5#138";neg_log_likelihood="1341.257400";taxa="20122_5#138";snp_count="69";
SEQUENCE	GUBBINS	CDS	2093199	2097060	0.000	.	0	node="internal_2617->20122_5#138";neg_log_likelihood="1092.467812";taxa="20122_5#138";snp_count="58";
SEQUENCE	GUBBINS	CDS	86404	88732	0.000	.	0	node="internal_2617->20122_5#138";neg_log_likelihood="895.402567";taxa="20122_5#138";snp_count="39";
SEQUENCE	GUBBINS	CDS	2140567	2142034	0.000	.	0	node="internal_2617->20122_5#138";neg_log_likelihood="740.497545";taxa="20122_5#138";snp_count="34";
SEQUENCE	GUBBINS	CDS	1434286	1438839	0.000	.	0	node="internal_2617->20122_5#138";neg_log_likelihood="597.299679";taxa="20122_5#138";snp_count="41";
SEQUENCE	GUBBINS	CDS	29140	32639	0.000	.	0	node="internal_2617->20122_5#138";neg_log_likelihood="427.651001";taxa="20122_5#138";snp_count="32";
SEQUENCE	GUBBINS	CDS	1778281	1779316	0.000	.	0	node="internal_2617->20122_5#138";neg_log_likelihood="301.586951";taxa="20122_5#138";snp_count="23";
SEQUENCE	GUBBINS	CDS	696542	696897	0.000	.	0	node="internal_2617->20122_5#138";neg_log_likelihood="206.087018";taxa="20122_5#138";snp_count="17";
SEQUENCE	GUBBINS	CDS	1824306	1827241	0.000	.	0	node="internal_2617->20122_5#138";neg_log_likelihood="137.130250";taxa="20122_5#138";snp_count="17";
SEQUENCE	GUBBINS	CDS	1436751	1438429	0.000	.	0	node="internal_2612->internal_2617";neg_log_likelihood="219.243843";taxa=" 20122_5#138 20122_5#139";snp_count="22";
SEQUENCE	GUBBINS	CDS	30691	31720	0.000	.	0	node="internal_2612->internal_2617";neg_log_likelihood="123.600540";taxa=" 20122_5#138 20122_5#139";snp_count="16";
SEQUENCE	GUBBINS	CDS	1898206	1899063	0.000	.	0	node="internal_2612->internal_2617";neg_log_likelihood="75.247050";taxa=" 20122_5#138 20122_5#139";snp_count="6";
SEQUENCE	GUBBINS	CDS	1896912	1899057	0.000	.	0	node="internal_2625->20087_2#100";neg_log_likelihood="41.794266";taxa="20087_2#100";snp_count="5";
SEQUENCE	GUBBINS	CDS	1436370	1437802	0.000	.	0	node="internal_2631->20019_4#158";neg_log_likelihood="309.625674";taxa="20019_4#158";snp_count="27";
SEQUENCE	GUBBINS	CDS	1589957	1590969	0.000	.	0	node="internal_2631->20019_4#158";neg_log_likelihood="188.025933";taxa="20019_4#158";snp_count="23";
SEQUENCE	GUBBINS	CDS	863225	864203	0.000	.	0	node="internal_2631->20019_4#158";neg_log_likelihood="89.197026";taxa="20019_4#158";snp_count="17";
SEQUENCE	GUBBINS	CDS	850617	851088	0.000	.	0	node="internal_2631->20019_4#158";neg_log_likelihood="37.446849";taxa="20019_4#158";snp_count="5";
SEQUENCE	GUBBINS	CDS	30038	34200	0.000	.	0	node="internal_2639->internal_2640";neg_log_likelihood="560.231937";taxa=" 20087_1#128 20087_2#117";snp_count="76";
SEQUENCE	GUBBINS	CDS	1520785	1522774	0.000	.	0	node="internal_2639->internal_2640";neg_log_likelihood="301.014312";taxa=" 20087_1#128 20087_2#117";snp_count="43";
SEQUENCE	GUBBINS	CDS	2087199	2088354	0.000	.	0	node="internal_2639->internal_2640";neg_log_likelihood="127.549272";taxa=" 20087_1#128 20087_2#117";snp_count="30";
SEQUENCE	GUBBINS	CDS	1893361	1899057	0.000	.	0	node="internal_2639->internal_2640";neg_log_likelihood="56.177320";taxa=" 20087_1#128 20087_2#117";snp_count="7";
SEQUENCE	GUBBINS	CDS	102067	110836	0.000	.	0	node="internal_2638->20087_1#111";neg_log_likelihood="1690.921669";taxa="20087_1#111";snp_count="92";
SEQUENCE	GUBBINS	CDS	1931167	1934723	0.000	.	0	node="internal_2638->20087_1#111";neg_log_likelihood="1354.825428";taxa="20087_1#111";snp_count="68";
SEQUENCE	GUBBINS	CDS	390139	395846	0.000	.	0	node="internal_2638->20087_1#111";neg_log_likelihood="1121.801006";taxa="20087_1#111";snp_count="57";
SEQUENCE	GUBBINS	CDS	582592	584921	0.000	.	0	node="internal_2638->20087_1#111";neg_log_likelihood="909.212548";taxa="20087_1#111";snp_count="44";
SEQUENCE	GUBBINS	CDS	1860532	1864618	0.000	.	0	node="internal_2638->20087_1#111";neg_log_likelihood="728.169281";taxa="20087_1#111";snp_count="47";
SEQUENCE	GUBBINS	CDS	1479106	1492471	0.000	.	0	node="internal_2638->20087_1#111";neg_log_likelihood="538.354259";taxa="20087_1#111";snp_count="55";
SEQUENCE	GUBBINS	CDS	190360	192345	0.000	.	0	node="internal_2638->20087_1#111";neg_log_likelihood="296.467486";taxa="20087_1#111";snp_count="35";
SEQUENCE	GUBBINS	CDS	674687	678283	0.000	.	0	node="internal_2638->20087_1#111";neg_log_likelihood="188.033758";taxa="20087_1#111";snp_count="19";
SEQUENCE	GUBBINS	CDS	926686	927468	0.000	.	0	node="internal_2638->20087_1#111";neg_log_likelihood="96.008762";taxa="20087_1#111";snp_count="14";
SEQUENCE	GUBBINS	CDS	29218	31419	0.000	.	0	node="internal_2644->19944_2#107";neg_log_likelihood="127.025627";taxa="19944_2#107";snp_count="27";
SEQUENCE	GUBBINS	CDS	1898167	1898996	0.000	.	0	node="internal_2645->internal_2646";neg_log_likelihood="62.257008";taxa=" 19944_2#113 20019_4#179 20087_2#112 20019_4#115";snp_count="5";
SEQUENCE	GUBBINS	CDS	31335	33026	0.000	.	0	node="internal_2641->19944_2#112";neg_log_likelihood="204.859616";taxa="19944_2#112";snp_count="20";
SEQUENCE	GUBBINS	CDS	2030049	2031070	0.000	.	0	node="internal_2641->19944_2#112";neg_log_likelihood="115.859983";taxa="19944_2#112";snp_count="17";
SEQUENCE	GUBBINS	CDS	273476	273942	0.000	.	0	node="internal_2641->19944_2#112";neg_log_likelihood="56.910465";taxa="19944_2#112";snp_count="8";
SEQUENCE	GUBBINS	CDS	1898192	1898988	0.000	.	0	node="internal_2637->internal_2638";neg_log_likelihood="46.405071";taxa=" 20087_1#111 19944_2#70 20087_1#128 20087_2#117";snp_count="5";
SEQUENCE	GUBBINS	CDS	31488	33643	0.000	.	0	node="internal_2630->internal_2631";neg_log_likelihood="266.617982";taxa=" 20122_7#75 20019_4#158";snp_count="28";
SEQUENCE	GUBBINS	CDS	1436370	1437802	0.000	.	0	node="internal_2630->internal_2631";neg_log_likelihood="135.057412";taxa=" 20122_7#75 20019_4#158";snp_count="27";
SEQUENCE	GUBBINS	CDS	98494	98981	0.000	.	0	node="internal_2630->internal_2631";neg_log_likelihood="59.990988";taxa=" 20122_7#75 20019_4#158";snp_count="5";
SEQUENCE	GUBBINS	CDS	30831	33779	0.000	.	0	node="internal_2626->19944_2#84";neg_log_likelihood="182.199023";taxa="19944_2#84";snp_count="71";
SEQUENCE	GUBBINS	CDS	1898192	1898582	0.000	.	0	node="internal_2626->19944_2#84";neg_log_likelihood="27.462838";taxa="19944_2#84";snp_count="5";
SEQUENCE	GUBBINS	CDS	1642966	1644303	0.000	.	0	node="internal_2620->20019_4#178";neg_log_likelihood="80.171213";taxa="20019_4#178";snp_count="32";
SEQUENCE	GUBBINS	CDS	1861861	1863478	0.000	.	0	node="internal_2602->internal_2603";neg_log_likelihood="44.662934";taxa=" 20087_1#101 20087_1#100 20087_1#99 20087_1#103 20122_7#3 19944_2#104";snp_count="6";
SEQUENCE	GUBBINS	CDS	937105	940324	0.000	.	0	node="internal_2599->19944_2#68";neg_log_likelihood="435.481363";taxa="19944_2#68";snp_count="58";
SEQUENCE	GUBBINS	CDS	565679	574901	0.000	.	0	node="internal_2599->19944_2#68";neg_log_likelihood="184.651524";taxa="19944_2#68";snp_count="56";
SEQUENCE	GUBBINS	CDS	1540070	1540344	0.000	.	0	node="internal_2599->19944_2#68";neg_log_likelihood="21.079410";taxa="19944_2#68";snp_count="5";
SEQUENCE	GUBBINS	CDS	1895884	1900261	0.000	.	0	node="internal_2589->internal_2590";neg_log_likelihood="26.725992";taxa=" 20122_1#2 20087_1#129 19944_2#92";snp_count="5";
SEQUENCE	GUBBINS	CDS	1437381	1442346	0.000	.	0	node="internal_2585->internal_2586";neg_log_likelihood="379.928150";taxa=" 19944_2#81 20122_1#4";snp_count="49";
SEQUENCE	GUBBINS	CDS	1350286	1357914	0.000	.	0	node="internal_2585->internal_2586";neg_log_likelihood="180.277677";taxa=" 19944_2#81 20122_1#4";snp_count="38";
SEQUENCE	GUBBINS	CDS	1898167	1899057	0.000	.	0	node="internal_2585->internal_2586";neg_log_likelihood="56.453780";taxa=" 19944_2#81 20122_1#4";snp_count="7";
SEQUENCE	GUBBINS	CDS	1858261	1862887	0.000	.	0	node="internal_2583->internal_2584";neg_log_likelihood="346.586139";taxa=" 20122_1#5 20087_2#119";snp_count="119";
SEQUENCE	GUBBINS	CDS	1895010	1899057	0.000	.	0	node="internal_2583->internal_2584";neg_log_likelihood="71.344145";taxa=" 20122_1#5 20087_2#119";snp_count="15";
SEQUENCE	GUBBINS	CDS	1898192	1899057	0.000	.	0	node="internal_2651->internal_2652";neg_log_likelihood="62.345404";taxa=" 20122_7#80 20122_1#1";snp_count="5";
SEQUENCE	GUBBINS	CDS	1861235	1864192	0.000	.	0	node="internal_2455->internal_2582";neg_log_likelihood="209.092852";taxa=" 20122_1#5 20087_2#119 19944_2#81 20122_1#4 19944_2#83 19944_2#72 20122_1#2 20087_1#129 19944_2#92 20122_6#134 20087_1#107 20019_4#173 20019_4#174 20087_1#106 19944_2#85 19944_2#68 19944_2#101 20019_4#160 20087_1#101 20087_1#100 20087_1#99 20087_1#103 20122_7#3 19944_2#104 20122_1#185 20122_1#158 20122_5#142 20122_5#143 201…
SEQUENCE	GUBBINS	CDS	29431	33891	0.000	.	0	node="internal_2454->20087_2#160";neg_log_likelihood="431.596299";taxa="20087_2#160";snp_count="56";
SEQUENCE	GUBBINS	CDS	1579161	1580979	0.000	.	0	node="internal_2454->20087_2#160";neg_log_likelihood="248.641191";taxa="20087_2#160";snp_count="26";
SEQUENCE	GUBBINS	CDS	1433771	1438528	0.000	.	0	node="internal_2454->20087_2#160";neg_log_likelihood="146.578697";taxa="20087_2#160";snp_count="20";
SEQUENCE	GUBBINS	CDS	1437381	1438553	0.000	.	0	node="internal_2453->20087_2#123";neg_log_likelihood="122.140737";taxa="20087_2#123";snp_count="12";
SEQUENCE	GUBBINS	CDS	1898206	1899021	0.000	.	0	node="internal_2445->internal_2446";neg_log_likelihood="72.517079";taxa=" 19789_2#115 19789_2#116 20122_1#95 19789_2#42 20122_1#103 19789_2#68 20122_6#66 19944_1#151";snp_count="7";
SEQUENCE	GUBBINS	CDS	1893994	1899064	0.000	.	0	node="internal_2444->20087_2#52";neg_log_likelihood="202.904906";taxa="20087_2#52";snp_count="11";
SEQUENCE	GUBBINS	CDS	32417	32686	0.000	.	0	node="internal_2444->20087_2#52";neg_log_likelihood="153.574665";taxa="20087_2#52";snp_count="6";
SEQUENCE	GUBBINS	CDS	2171648	2171726	0.000	.	0	node="internal_2444->20087_2#52";neg_log_likelihood="126.092381";taxa="20087_2#52";snp_count="5";
SEQUENCE	GUBBINS	CDS	1264082	1266605	0.000	.	0	node="internal_2659->19789_1#165";neg_log_likelihood="669.225167";taxa="19789_1#165";snp_count="37";
SEQUENCE	GUBBINS	CDS	1245336	1246769	0.000	.	0	node="internal_2659->19789_1#165";neg_log_likelihood="533.439745";taxa="19789_1#165";snp_count="29";
SEQUENCE	GUBBINS	CDS	30661	32520	0.000	.	0	node="internal_2659->19789_1#165";neg_log_likelihood="408.933100";taxa="19789_1#165";snp_count="30";
SEQUENCE	GUBBINS	CDS	1319259	1320603	0.000	.	0	node="internal_2659->19789_1#165";neg_log_likelihood="280.387927";taxa="19789_1#165";snp_count="23";
SEQUENCE	GUBBINS	CDS	96533	96983	0.000	.	0	node="internal_2659->19789_1#165";neg_log_likelihood="215.583747";taxa="19789_1#165";snp_count="8";
SEQUENCE	GUBBINS	CDS	1896455	1900333	0.000	.	0	node="internal_2659->19789_1#165";neg_log_likelihood="178.196855";taxa="19789_1#165";snp_count="11";
SEQUENCE	GUBBINS	CDS	1437753	1438558	0.000	.	0	node="internal_2659->19789_1#165";neg_log_likelihood="129.554717";taxa="19789_1#165";snp_count="7";
SEQUENCE	GUBBINS	CDS	81041	81301	0.000	.	0	node="internal_2659->19789_1#165";neg_log_likelihood="97.878123";taxa="19789_1#165";snp_count="5";
SEQUENCE	GUBBINS	CDS	30661	32520	0.000	.	0	node="internal_2657->internal_2659";neg_log_likelihood="249.267405";taxa=" 19789_1#165 20087_2#53";snp_count="31";
SEQUENCE	GUBBINS	CDS	96533	96983	0.000	.	0	node="internal_2657->internal_2659";neg_log_likelihood="158.883516";taxa=" 19789_1#165 20087_2#53";snp_count="8";
SEQUENCE	GUBBINS	CDS	1437753	1438558	0.000	.	0	node="internal_2657->internal_2659";neg_log_likelihood="124.605095";taxa=" 19789_1#165 20087_2#53";snp_count="7";
SEQUENCE	GUBBINS	CDS	81041	81301	0.000	.	0	node="internal_2657->internal_2659";neg_log_likelihood="92.790864";taxa=" 19789_1#165 20087_2#53";snp_count="5";
SEQUENCE	GUBBINS	CDS	1436370	1438827	0.000	.	0	node="internal_2656->19944_2#4";neg_log_likelihood="122.626989";taxa="19944_2#4";snp_count="38";
SEQUENCE	GUBBINS	CDS	31685	32461	0.000	.	0	node="internal_2656->19944_2#4";neg_log_likelihood="25.777191";taxa="19944_2#4";snp_count="5";
SEQUENCE	GUBBINS	CDS	1039511	1040415	0.000	.	0	node="internal_2655->19789_1#169";neg_log_likelihood="33.490637";taxa="19789_1#169";snp_count="13";
SEQUENCE	GUBBINS	CDS	96401	99164	0.000	.	0	node="internal_2654->internal_2655";neg_log_likelihood="338.104358";taxa=" 19789_1#169 19944_2#4 20122_6#117 19944_3#106 19789_1#165 20087_2#53";snp_count="61";
SEQUENCE	GUBBINS	CDS	1351159	1353018	0.000	.	0	node="internal_2654->internal_2655";neg_log_likelihood="163.057504";taxa=" 19789_1#169 19944_2#4 20122_6#117 19944_3#106 19789_1#165 20087_2#53";snp_count="24";
SEQUENCE	GUBBINS	CDS	1895717	1902141	0.000	.	0	node="internal_2654->internal_2655";neg_log_likelihood="94.135484";taxa=" 19789_1#169 19944_2#4 20122_6#117 19944_3#106 19789_1#165 20087_2#53";snp_count="7";
SEQUENCE	GUBBINS	CDS	168356	172247	0.000	.	0	node="internal_2670->20087_2#105";neg_log_likelihood="346.702022";taxa="20087_2#105";snp_count="52";
SEQUENCE	GUBBINS	CDS	123800	126789	0.000	.	0	node="internal_2670->20087_2#105";neg_log_likelihood="122.786225";taxa="20087_2#105";snp_count="40";
SEQUENCE	GUBBINS	CDS	2163398	2165189	0.000	.	0	node="internal_2671->19944_2#95";neg_log_likelihood="100.894022";taxa="19944_2#95";snp_count="28";
SEQUENCE	GUBBINS	CDS	2157807	2166021	0.000	.	0	node="internal_2669->internal_2670";neg_log_likelihood="904.111102";taxa=" 20122_6#139 20087_2#105";snp_count="125";
SEQUENCE	GUBBINS	CDS	1860458	1864336	0.000	.	0	node="internal_2669->internal_2670";neg_log_likelihood="451.900901";taxa=" 20122_6#139 20087_2#105";snp_count="83";
SEQUENCE	GUBBINS	CDS	1801280	1806055	0.000	.	0	node="internal_2669->internal_2670";neg_log_likelihood="149.051761";taxa=" 20122_6#139 20087_2#105";snp_count="45";
SEQUENCE	GUBBINS	CDS	1895421	1898193	0.000	.	0	node="internal_2669->internal_2670";neg_log_likelihood="48.962935";taxa=" 20122_6#139 20087_2#105";snp_count="5";
SEQUENCE	GUBBINS	CDS	2163637	2164423	0.000	.	0	node="internal_2669->internal_2671";neg_log_likelihood="26.071791";taxa=" 19944_2#95 20122_6#111";snp_count="6";
SEQUENCE	GUBBINS	CDS	2163637	2164313	0.000	.	0	node="internal_2668->internal_2669";neg_log_likelihood="17.407316";taxa=" 20122_6#139 20087_2#105 19944_2#95 20122_6#111";snp_count="5";
SEQUENCE	GUBBINS	CDS	2162470	2165239	0.000	.	0	node="internal_2667->20122_7#72";neg_log_likelihood="157.605627";taxa="20122_7#72";snp_count="40";
SEQUENCE	GUBBINS	CDS	902958	905144	0.000	.	0	node="internal_2665->19944_3#101";neg_log_likelihood="122.656011";taxa="19944_3#101";snp_count="21";
SEQUENCE	GUBBINS	CDS	1896698	1899080	0.000	.	0	node="internal_2665->19944_3#101";neg_log_likelihood="52.518960";taxa="19944_3#101";snp_count="9";
SEQUENCE	GUBBINS	CDS	1857837	1860734	0.000	.	0	node="internal_2674->19944_2#110";neg_log_likelihood="497.703637";taxa="19944_2#110";snp_count="50";
SEQUENCE	GUBBINS	CDS	2161851	2165469	0.000	.	0	node="internal_2674->19944_2#110";neg_log_likelihood="289.123829";taxa="19944_2#110";snp_count="42";
SEQUENCE	GUBBINS	CDS	31611	32606	0.000	.	0	node="internal_2674->19944_2#110";neg_log_likelihood="161.819879";taxa="19944_2#110";snp_count="15";
SEQUENCE	GUBBINS	CDS	1898167	1899020	0.000	.	0	node="internal_2674->19944_2#110";neg_log_likelihood="113.983290";taxa="19944_2#110";snp_count="7";
SEQUENCE	GUBBINS	CDS	1281848	1281911	0.000	.	0	node="internal_2674->19944_2#110";neg_log_likelihood="79.897509";taxa="19944_2#110";snp_count="5";
SEQUENCE	GUBBINS	CDS	2163967	2165517	0.000	.	0	node="internal_2672->19944_2#86";neg_log_likelihood="105.981468";taxa="19944_2#86";snp_count="27";
SEQUENCE	GUBBINS	CDS	1896684	1897150	0.000	.	0	node="internal_2672->19944_2#86";neg_log_likelihood="30.546690";taxa="19944_2#86";snp_count="5";
SEQUENCE	GUBBINS	CDS	32067	33488	0.000	.	0	node="internal_2680->20122_5#158";neg_log_likelihood="171.802085";taxa="20122_5#158";snp_count="32";
SEQUENCE	GUBBINS	CDS	151268	151300	0.000	.	0	node="internal_2680->20122_5#158";neg_log_likelihood="80.156276";taxa="20122_5#158";snp_count="7";
SEQUENCE	GUBBINS	CDS	30464	32480	0.000	.	0	node="internal_2679->19944_2#167";neg_log_likelihood="205.856600";taxa="19944_2#167";snp_count="33";
SEQUENCE	GUBBINS	CDS	1437429	1440161	0.000	.	0	node="internal_2679->19944_2#167";neg_log_likelihood="89.261237";taxa="19944_2#167";snp_count="18";
SEQUENCE	GUBBINS	CDS	1281848	1281911	0.000	.	0	node="internal_2679->19944_2#167";neg_log_likelihood="25.327276";taxa="19944_2#167";snp_count="5";
SEQUENCE	GUBBINS	CDS	1898206	1898368	0.000	.	0	node="internal_2677->20087_1#175";neg_log_likelihood="54.990127";taxa="20087_1#175";snp_count="5";
SEQUENCE	GUBBINS	CDS	1322856	1330458	0.000	.	0	node="internal_2698->20122_1#99";neg_log_likelihood="544.847148";taxa="20122_1#99";snp_count="102";
SEQUENCE	GUBBINS	CDS	6723	8721	0.000	.	0	node="internal_2698->20122_1#99";neg_log_likelihood="140.994943";taxa="20122_1#99";snp_count="65";
SEQUENCE	GUBBINS	CDS	1167999	1170260	0.000	.	0	node="internal_2697->internal_2698";neg_log_likelihood="169.370890";taxa=" 20122_1#80 20122_1#99";snp_count="40";
SEQUENCE	GUBBINS	CDS	1822703	1828739	0.000	.	0	node="internal_2697->internal_2698";neg_log_likelihood="53.761065";taxa=" 20122_1#80 20122_1#99";snp_count="12";
SEQUENCE	GUBBINS	CDS	1433869	1440290	0.000	.	0	node="internal_2696->20087_2#184";neg_log_likelihood="318.868197";taxa="20087_2#184";snp_count="63";
SEQUENCE	GUBBINS	CDS	2094625	2096938	0.000	.	0	node="internal_2696->20087_2#184";neg_log_likelihood="106.116480";taxa="20087_2#184";snp_count="24";
SEQUENCE	GUBBINS	CDS	1898206	1899069	0.000	.	0	node="internal_2696->20087_2#184";neg_log_likelihood="35.260814";taxa="20087_2#184";snp_count="5";
SEQUENCE	GUBBINS	CDS	1167999	1170260	0.000	.	0	node="internal_2696->internal_2697";neg_log_likelihood="179.638055";taxa=" 20122_1#80 20122_1#99 19789_2#61";snp_count="40";
SEQUENCE	GUBBINS	CDS	1822703	1828739	0.000	.	0	node="internal_2696->internal_2697";neg_log_likelihood="65.227249";taxa=" 20122_1#80 20122_1#99 19789_2#61";snp_count="12";
SEQUENCE	GUBBINS	CDS	1167999	1170260	0.000	.	0	node="internal_2695->internal_2696";neg_log_likelihood="104.888255";taxa=" 20087_2#184 20122_1#80 20122_1#99 19789_2#61";snp_count="37";
SEQUENCE	GUBBINS	CDS	1170056	1170116	0.000	.	0	node="internal_2694->internal_2695";neg_log_likelihood="19.310866";taxa=" 20087_2#184 20122_1#80 20122_1#99 19789_2#61 19789_2#64";snp_count="5";
SEQUENCE	GUBBINS	CDS	1167999	1170260	0.000	.	0	node="internal_2701->20087_2#181";neg_log_likelihood="300.215735";taxa="20087_2#181";snp_count="42";
SEQUENCE	GUBBINS	CDS	1827062	1828289	0.000	.	0	node="internal_2701->20087_2#181";neg_log_likelihood="102.870681";taxa="20087_2#181";snp_count="34";
SEQUENCE	GUBBINS	CDS	1168764	1170116	0.000	.	0	node="internal_2699->internal_2700";neg_log_likelihood="30.251080";taxa=" 19789_2#65 20122_1#106 20087_2#181";snp_count="10";
SEQUENCE	GUBBINS	CDS	1167999	1170260	0.000	.	0	node="internal_2699->19789_2#51";neg_log_likelihood="87.734480";taxa="19789_2#51";snp_count="34";
SEQUENCE	GUBBINS	CDS	1168764	1170116	0.000	.	0	node="internal_2693->internal_2699";neg_log_likelihood="38.564752";taxa=" 19789_2#65 20122_1#106 20087_2#181 19789_2#51";snp_count="11";
SEQUENCE	GUBBINS	CDS	1167999	1170260	0.000	.	0	node="internal_2691->internal_2692";neg_log_likelihood="95.811118";taxa=" 20122_1#105 19789_2#59 20087_2#184 20122_1#80 20122_1#99 19789_2#61 19789_2#64 19789_2#65 20122_1#106 20087_2#181 19789_2#51";snp_count="42";
SEQUENCE	GUBBINS	CDS	30592	32481	0.000	.	0	node="internal_2690->19789_2#60";neg_log_likelihood="64.327191";taxa="19789_2#60";snp_count="15";
SEQUENCE	GUBBINS	CDS	241688	248350	0.000	.	0	node="internal_2704->20122_1#97";neg_log_likelihood="1472.434558";taxa="20122_1#97";snp_count="101";
SEQUENCE	GUBBINS	CDS	2001196	2007013	0.000	.	0	node="internal_2704->20122_1#97";neg_log_likelihood="1083.534395";taxa="20122_1#97";snp_count="97";
SEQUENCE	GUBBINS	CDS	172807	177080	0.000	.	0	node="internal_2704->20122_1#97";neg_log_likelihood="711.986784";taxa="20122_1#97";snp_count="77";
SEQUENCE	GUBBINS	CDS	354657	358249	0.000	.	0	node="internal_2704->20122_1#97";neg_log_likelihood="403.939816";taxa="20122_1#97";snp_count="66";
SEQUENCE	GUBBINS	CDS	1793904	1795477	0.000	.	0	node="internal_2704->20122_1#97";neg_log_likelihood="182.225784";taxa="20122_1#97";snp_count="32";
SEQUENCE	GUBBINS	CDS	2021106	2021619	0.000	.	0	node="internal_2704->20122_1#97";neg_log_likelihood="80.301451";taxa="20122_1#97";snp_count="12";
SEQUENCE	GUBBINS	CDS	46098	46243	0.000	.	0	node="internal_2704->20122_1#97";neg_log_likelihood="29.693390";taxa="20122_1#97";snp_count="7";
SEQUENCE	GUBBINS	CDS	31335	35385	0.000	.	0	node="internal_2703->internal_2704";neg_log_likelihood="533.452917";taxa=" 20122_1#97 19789_2#56";snp_count="71";
SEQUENCE	GUBBINS	CDS	2145964	2147507	0.000	.	0	node="internal_2703->internal_2704";neg_log_likelihood="309.721408";taxa=" 20122_1#97 19789_2#56";snp_count="32";
SEQUENCE	GUBBINS	CDS	1348670	1353217	0.000	.	0	node="internal_2703->internal_2704";neg_log_likelihood="153.233240";taxa=" 20122_1#97 19789_2#56";snp_count="36";
SEQUENCE	GUBBINS	CDS	353182	354123	0.000	.	0	node="internal_2703->internal_2704";neg_log_likelihood="34.220687";taxa=" 20122_1#97 19789_2#56";snp_count="11";
SEQUENCE	GUBBINS	CDS	189405	192219	0.000	.	0	node="internal_2717->20122_5#181";neg_log_likelihood="458.986320";taxa="20122_5#181";snp_count="59";
SEQUENCE	GUBBINS	CDS	2041464	2043697	0.000	.	0	node="internal_2717->20122_5#181";neg_log_likelihood="211.543256";taxa="20122_5#181";snp_count="49";
SEQUENCE	GUBBINS	CDS	1300755	1301118	0.000	.	0	node="internal_2717->20122_5#181";neg_log_likelihood="94.510956";taxa="20122_5#181";snp_count="6";
SEQUENCE	GUBBINS	CDS	1898167	1898211	0.000	.	0	node="internal_2717->20122_5#181";neg_log_likelihood="63.447048";taxa="20122_5#181";snp_count="5";
SEQUENCE	GUBBINS	CDS	1898167	1898211	0.000	.	0	node="internal_2716->internal_2717";neg_log_likelihood="36.150647";taxa=" 20122_5#181 20087_2#28 20122_5#180";snp_count="5";
SEQUENCE	GUBBINS	CDS	1755653	1766083	0.000	.	0	node="internal_2715->20087_2#182";neg_log_likelihood="310.567061";taxa="20087_2#182";snp_count="81";
SEQUENCE	GUBBINS	CDS	1208907	1209777	0.000	.	0	node="internal_2715->20087_2#182";neg_log_likelihood="64.851026";taxa="20087_2#182";snp_count="17";
SEQUENCE	GUBBINS	CDS	1167999	1170260	0.000	.	0	node="internal_2714->19789_2#66";neg_log_likelihood="103.230326";taxa="19789_2#66";snp_count="46";
SEQUENCE	GUBBINS	CDS	1893959	1899004	0.000	.	0	node="internal_2713->20087_2#179";neg_log_likelihood="32.854310";taxa="20087_2#179";snp_count="5";
SEQUENCE	GUBBINS	CDS	1167999	1170260	0.000	.	0	node="internal_2712->19789_2#69";neg_log_likelihood="86.654252";taxa="19789_2#69";snp_count="36";
SEQUENCE	GUBBINS	CDS	1554003	1560321	0.000	.	0	node="internal_2710->20122_6#65";neg_log_likelihood="240.425469";taxa="20122_6#65";snp_count="117";
SEQUENCE	GUBBINS	CDS	1167999	1170260	0.000	.	0	node="internal_2722->20122_1#104";neg_log_likelihood="162.766604";taxa="20122_1#104";snp_count="45";
SEQUENCE	GUBBINS	CDS	1896812	1900261	0.000	.	0	node="internal_2722->20122_1#104";neg_log_likelihood="54.888185";taxa="20122_1#104";snp_count="7";
SEQUENCE	GUBBINS	CDS	1896812	1900261	0.000	.	0	node="internal_2721->internal_2722";neg_log_likelihood="54.898267";taxa=" 20087_2#178 20122_1#104";snp_count="7";
SEQUENCE	GUBBINS	CDS	598893	601509	0.000	.	0	node="internal_2683->internal_2684";neg_log_likelihood="367.663476";taxa=" 20122_1#107 19789_2#60 20122_1#105 19789_2#59 20087_2#184 20122_1#80 20122_1#99 19789_2#61 19789_2#64 19789_2#65 20122_1#106 20087_2#181 19789_2#51 20122_1#91 20122_6#118 19789_2#70 20122_1#97 19789_2#56 19789_2#62 20122_1#83 20087_2#26 20087_2#179 20087_2#182 20087_2#185 20122_5#181 20087_2#28 20122_5#180 19789_2#66 19789…
SEQUENCE	GUBBINS	CDS	1351954	1353127	0.000	.	0	node="internal_2683->internal_2684";neg_log_likelihood="154.869739";taxa=" 20122_1#107 19789_2#60 20122_1#105 19789_2#59 20087_2#184 20122_1#80 20122_1#99 19789_2#61 19789_2#64 19789_2#65 20122_1#106 20087_2#181 19789_2#51 20122_1#91 20122_6#118 19789_2#70 20122_1#97 19789_2#56 19789_2#62 20122_1#83 20087_2#26 20087_2#179 20087_2#182 20087_2#185 20122_5#181 20087_2#28 20122_5#180 19789_2#66 19789…
SEQUENCE	GUBBINS	CDS	2165222	2165243	0.000	.	0	node="internal_2683->internal_2684";neg_log_likelihood="88.282182";taxa=" 20122_1#107 19789_2#60 20122_1#105 19789_2#59 20087_2#184 20122_1#80 20122_1#99 19789_2#61 19789_2#64 19789_2#65 20122_1#106 20087_2#181 19789_2#51 20122_1#91 20122_6#118 19789_2#70 20122_1#97 19789_2#56 19789_2#62 20122_1#83 20087_2#26 20087_2#179 20087_2#182 20087_2#185 20122_5#181 20087_2#28 20122_5#180 19789_2#66 19789_…
SEQUENCE	GUBBINS	CDS	1896993	1898997	0.000	.	0	node="internal_2681->internal_2682";neg_log_likelihood="37.012477";taxa=" 19789_1#153 20019_4#24";snp_count="5";
SEQUENCE	GUBBINS	CDS	598893	601509	0.000	.	0	node="internal_2681->internal_2683";neg_log_likelihood="216.785083";taxa=" 20122_3#106 20122_1#107 19789_2#60 20122_1#105 19789_2#59 20087_2#184 20122_1#80 20122_1#99 19789_2#61 19789_2#64 19789_2#65 20122_1#106 20087_2#181 19789_2#51 20122_1#91 20122_6#118 19789_2#70 20122_1#97 19789_2#56 19789_2#62 20122_1#83 20087_2#26 20087_2#179 20087_2#182 20087_2#185 20122_5#181 20087_2#28 20122_5#180 1978…
SEQUENCE	GUBBINS	CDS	1351954	1353127	0.000	.	0	node="internal_2681->internal_2683";neg_log_likelihood="61.362211";taxa=" 20122_3#106 20122_1#107 19789_2#60 20122_1#105 19789_2#59 20087_2#184 20122_1#80 20122_1#99 19789_2#61 19789_2#64 19789_2#65 20122_1#106 20087_2#181 19789_2#51 20122_1#91 20122_6#118 19789_2#70 20122_1#97 19789_2#56 19789_2#62 20122_1#83 20087_2#26 20087_2#179 20087_2#182 20087_2#185 20122_5#181 20087_2#28 20122_5#180 19789…
SEQUENCE	GUBBINS	CDS	598893	601509	0.000	.	0	node="internal_2675->internal_2681";neg_log_likelihood="211.720762";taxa=" 19789_1#153 20019_4#24 20122_3#106 20122_1#107 19789_2#60 20122_1#105 19789_2#59 20087_2#184 20122_1#80 20122_1#99 19789_2#61 19789_2#64 19789_2#65 20122_1#106 20087_2#181 19789_2#51 20122_1#91 20122_6#118 19789_2#70 20122_1#97 19789_2#56 19789_2#62 20122_1#83 20087_2#26 20087_2#179 20087_2#182 20087_2#185 20122_5#181 2008…
SEQUENCE	GUBBINS	CDS	1351954	1353127	0.000	.	0	node="internal_2675->internal_2681";neg_log_likelihood="55.683265";taxa=" 19789_1#153 20019_4#24 20122_3#106 20122_1#107 19789_2#60 20122_1#105 19789_2#59 20087_2#184 20122_1#80 20122_1#99 19789_2#61 19789_2#64 19789_2#65 20122_1#106 20087_2#181 19789_2#51 20122_1#91 20122_6#118 19789_2#70 20122_1#97 19789_2#56 19789_2#62 20122_1#83 20087_2#26 20087_2#179 20087_2#182 20087_2#185 20122_5#181 20087…
SEQUENCE	GUBBINS	CDS	1351159	1353018	0.000	.	0	node="internal_2653->internal_2654";neg_log_likelihood="226.920349";taxa=" 19789_2#154 19789_1#169 19944_2#4 20122_6#117 19944_3#106 19789_1#165 20087_2#53";snp_count="24";
SEQUENCE	GUBBINS	CDS	1895717	1902141	0.000	.	0	node="internal_2653->internal_2654";neg_log_likelihood="159.763476";taxa=" 19789_2#154 19789_1#169 19944_2#4 20122_6#117 19944_3#106 19789_1#165 20087_2#53";snp_count="7";
SEQUENCE	GUBBINS	CDS	1280590	1281852	0.000	.	0	node="internal_2653->internal_2654";neg_log_likelihood="125.522014";taxa=" 19789_2#154 19789_1#169 19944_2#4 20122_6#117 19944_3#106 19789_1#165 20087_2#53";snp_count="5";
SEQUENCE	GUBBINS	CDS	2166799	2171726	0.000	.	0	node="internal_2443->internal_2444";neg_log_likelihood="66.984148";taxa=" 20087_2#52 19789_2#115 19789_2#116 20122_1#95 19789_2#42 20122_1#103 19789_2#68 20122_6#66 19944_1#151 20087_2#123 20087_2#160 20122_3#84 20087_1#15 20122_1#144 20087_1#145 20019_4#10 20019_4#15 20122_3#85 20122_3#88 20019_4#9 19789_1#72 19789_1#75 20122_3#86 20122_6#135 20122_6#96 19789_1#84 20122_3#87 19789_1#74 20019_4#8…
SEQUENCE	GUBBINS	CDS	2095189	2096938	0.000	.	0	node="internal_2443->internal_2653";neg_log_likelihood="208.913532";taxa=" 19789_2#154 19789_1#169 19944_2#4 20122_6#117 19944_3#106 19789_1#165 20087_2#53 19789_2#157 19789_2#160 19789_1#152 20122_6#139 20087_2#105 19944_2#95 20122_6#111 20122_1#88 20122_7#72 19944_3#101 19944_3#109 19944_2#86 19944_2#109 19944_2#110 19944_2#97 19944_2#165 20087_1#175 20087_1#172 19944_2#167 20122_1#13 20122_5#1…
SEQUENCE	GUBBINS	CDS	109650	119165	0.000	.	0	node="internal_2441->internal_1363";neg_log_likelihood="275.657081";taxa=" 20122_7#187 20122_7#141";snp_count="33";
SEQUENCE	GUBBINS	CDS	2106515	2106914	0.000	.	0	node="internal_2441->internal_1363";neg_log_likelihood="163.861895";taxa=" 20122_7#187 20122_7#141";snp_count="6";
SEQUENCE	GUBBINS	CDS	1898324	1898543	0.000	.	0	node="internal_2441->internal_1363";neg_log_likelihood="136.408849";taxa=" 20122_7#187 20122_7#141";snp_count="5";
SEQUENCE	GUBBINS	CDS	1433409	1438172	0.000	.	0	node="internal_2294->internal_2295";neg_log_likelihood="325.260174";taxa=" 19789_1#162 19944_1#141 19944_2#26 19944_2#33 19944_2#58 19944_2#57 19944_2#18 19944_2#39 19944_2#19 19944_2#36 19944_2#24 19944_2#35 19944_2#60 19944_2#51 19944_2#96 19944_2#9 19944_2#37 19944_2#34 19944_2#10 19944_2#21 19944_2#53 19944_2#13 19944_2#22 19944_2#23 19944_2#140 20087_2#73 20019_4#112 20087_1#42 20087_1#49 20…
SEQUENCE	GUBBINS	CDS	1893826	1899069	0.000	.	0	node="internal_2294->internal_2295";neg_log_likelihood="120.053031";taxa=" 19789_1#162 19944_1#141 19944_2#26 19944_2#33 19944_2#58 19944_2#57 19944_2#18 19944_2#39 19944_2#19 19944_2#36 19944_2#24 19944_2#35 19944_2#60 19944_2#51 19944_2#96 19944_2#9 19944_2#37 19944_2#34 19944_2#10 19944_2#21 19944_2#53 19944_2#13 19944_2#22 19944_2#23 19944_2#140 20087_2#73 20019_4#112 20087_1#42 20087_1#49 20…
SEQUENCE	GUBBINS	CDS	2009564	2030557	0.000	.	0	node="internal_2237->internal_2238";neg_log_likelihood="9973.228734";taxa=" 20087_1#118 20019_4#13 19789_1#77 20019_4#14 20122_7#69 19944_3#96 20087_1#18 20087_1#16 20122_6#182 20122_6#183 20122_1#15 19944_2#186 19944_2#121 20122_1#190 20122_7#81 20087_1#126 20122_1#19 20019_4#183 20122_1#108 19944_2#133 19944_2#120 20122_1#71 20122_1#72 19789_1#159 19789_1#158 19789_1#167 19789_1#160 19789_2#36 …
SEQUENCE	GUBBINS	CDS	2161636	2171713	0.000	.	0	node="internal_2237->internal_2238";neg_log_likelihood="9197.901733";taxa=" 20087_1#118 20019_4#13 19789_1#77 20019_4#14 20122_7#69 19944_3#96 20087_1#18 20087_1#16 20122_6#182 20122_6#183 20122_1#15 19944_2#186 19944_2#121 20122_1#190 20122_7#81 20087_1#126 20122_1#19 20019_4#183 20122_1#108 19944_2#133 19944_2#120 20122_1#71 20122_1#72 19789_1#159 19789_1#158 19789_1#167 19789_1#160 19789_2#36 …
SEQUENCE	GUBBINS	CDS	465821	475380	0.000	.	0	node="internal_2237->internal_2238";neg_log_likelihood="8740.575894";taxa=" 20087_1#118 20019_4#13 19789_1#77 20019_4#14 20122_7#69 19944_3#96 20087_1#18 20087_1#16 20122_6#182 20122_6#183 20122_1#15 19944_2#186 19944_2#121 20122_1#190 20122_7#81 20087_1#126 20122_1#19 20019_4#183 20122_1#108 19944_2#133 19944_2#120 20122_1#71 20122_1#72 19789_1#159 19789_1#158 19789_1#167 19789_1#160 19789_2#36 …
SEQUENCE	GUBBINS	CDS	1426386	1442323	0.000	.	0	node="internal_2237->internal_2238";neg_log_likelihood="8287.225598";taxa=" 20087_1#118 20019_4#13 19789_1#77 20019_4#14 20122_7#69 19944_3#96 20087_1#18 20087_1#16 20122_6#182 20122_6#183 20122_1#15 19944_2#186 19944_2#121 20122_1#190 20122_7#81 20087_1#126 20122_1#19 20019_4#183 20122_1#108 19944_2#133 19944_2#120 20122_1#71 20122_1#72 19789_1#159 19789_1#158 19789_1#167 19789_1#160 19789_2#36 …
SEQUENCE	GUBBINS	CDS	378177	395070	0.000	.	0	node="internal_2237->internal_2238";neg_log_likelihood="7741.311276";taxa=" 20087_1#118 20019_4#13 19789_1#77 20019_4#14 20122_7#69 19944_3#96 20087_1#18 20087_1#16 20122_6#182 20122_6#183 20122_1#15 19944_2#186 19944_2#121 20122_1#190 20122_7#81 20087_1#126 20122_1#19 20019_4#183 20122_1#108 19944_2#133 19944_2#120 20122_1#71 20122_1#72 19789_1#159 19789_1#158 19789_1#167 19789_1#160 19789_2#36 …
SEQUENCE	GUBBINS	CDS	1800783	1831532	0.000	.	0	node="internal_2237->internal_2238";neg_log_likelihood="7167.820403";taxa=" 20087_1#118 20019_4#13 19789_1#77 20019_4#14 20122_7#69 19944_3#96 20087_1#18 20087_1#16 20122_6#182 20122_6#183 20122_1#15 19944_2#186 19944_2#121 20122_1#190 20122_7#81 20087_1#126 20122_1#19 20019_4#183 20122_1#108 19944_2#133 19944_2#120 20122_1#71 20122_1#72 19789_1#159 19789_1#158 19789_1#167 19789_1#160 19789_2#36 …
SEQUENCE	GUBBINS	CDS	1857797	1866759	0.000	.	0	node="internal_2237->internal_2238";neg_log_likelihood="6415.700115";taxa=" 20087_1#118 20019_4#13 19789_1#77 20019_4#14 20122_7#69 19944_3#96 20087_1#18 20087_1#16 20122_6#182 20122_6#183 20122_1#15 19944_2#186 19944_2#121 20122_1#190 20122_7#81 20087_1#126 20122_1#19 20019_4#183 20122_1#108 19944_2#133 19944_2#120 20122_1#71 20122_1#72 19789_1#159 19789_1#158 19789_1#167 19789_1#160 19789_2#36 …
SEQUENCE	GUBBINS	CDS	2090067	2097154	0.000	.	0	node="internal_2237->internal_2238";neg_log_likelihood="5984.479057";taxa=" 20087_1#118 20019_4#13 19789_1#77 20019_4#14 20122_7#69 19944_3#96 20087_1#18 20087_1#16 20122_6#182 20122_6#183 20122_1#15 19944_2#186 19944_2#121 20122_1#190 20122_7#81 20087_1#126 20122_1#19 20019_4#183 20122_1#108 19944_2#133 19944_2#120 20122_1#71 20122_1#72 19789_1#159 19789_1#158 19789_1#167 19789_1#160 19789_2#36 …
SEQUENCE	GUBBINS	CDS	225789	231699	0.000	.	0	node="internal_2237->internal_2238";neg_log_likelihood="5604.974292";taxa=" 20087_1#118 20019_4#13 19789_1#77 20019_4#14 20122_7#69 19944_3#96 20087_1#18 20087_1#16 20122_6#182 20122_6#183 20122_1#15 19944_2#186 19944_2#121 20122_1#190 20122_7#81 20087_1#126 20122_1#19 20019_4#183 20122_1#108 19944_2#133 19944_2#120 20122_1#71 20122_1#72 19789_1#159 19789_1#158 19789_1#167 19789_1#160 19789_2#36 …
SEQUENCE	GUBBINS	CDS	1482872	1487984	0.000	.	0	node="internal_2237->internal_2238";neg_log_likelihood="5249.527319";taxa=" 20087_1#118 20019_4#13 19789_1#77 20019_4#14 20122_7#69 19944_3#96 20087_1#18 20087_1#16 20122_6#182 20122_6#183 20122_1#15 19944_2#186 19944_2#121 20122_1#190 20122_7#81 20087_1#126 20122_1#19 20019_4#183 20122_1#108 19944_2#133 19944_2#120 20122_1#71 20122_1#72 19789_1#159 19789_1#158 19789_1#167 19789_1#160 19789_2#36 …
SEQUENCE	GUBBINS	CDS	743347	751742	0.000	.	0	node="internal_2237->internal_2238";neg_log_likelihood="4919.044335";taxa=" 20087_1#118 20019_4#13 19789_1#77 20019_4#14 20122_7#69 19944_3#96 20087_1#18 20087_1#16 20122_6#182 20122_6#183 20122_1#15 19944_2#186 19944_2#121 20122_1#190 20122_7#81 20087_1#126 20122_1#19 20019_4#183 20122_1#108 19944_2#133 19944_2#120 20122_1#71 20122_1#72 19789_1#159 19789_1#158 19789_1#167 19789_1#160 19789_2#36 …
SEQUENCE	GUBBINS	CDS	2143452	2148111	0.000	.	0	node="internal_2237->internal_2238";neg_log_likelihood="4536.838297";taxa=" 20087_1#118 20019_4#13 19789_1#77 20019_4#14 20122_7#69 19944_3#96 20087_1#18 20087_1#16 20122_6#182 20122_6#183 20122_1#15 19944_2#186 19944_2#121 20122_1#190 20122_7#81 20087_1#126 20122_1#19 20019_4#183 20122_1#108 19944_2#133 19944_2#120 20122_1#71 20122_1#72 19789_1#159 19789_1#158 19789_1#167 19789_1#160 19789_2#36 …
SEQUENCE	GUBBINS	CDS	1882437	1899085	0.000	.	0	node="internal_2237->internal_2238";neg_log_likelihood="4223.880723";taxa=" 20087_1#118 20019_4#13 19789_1#77 20019_4#14 20122_7#69 19944_3#96 20087_1#18 20087_1#16 20122_6#182 20122_6#183 20122_1#15 19944_2#186 19944_2#121 20122_1#190 20122_7#81 20087_1#126 20122_1#19 20019_4#183 20122_1#108 19944_2#133 19944_2#120 20122_1#71 20122_1#72 19789_1#159 19789_1#158 19789_1#167 19789_1#160 19789_2#36 …
SEQUENCE	GUBBINS	CDS	1533314	1537832	0.000	.	0	node="internal_2237->internal_2238";neg_log_likelihood="3765.614890";taxa=" 20087_1#118 20019_4#13 19789_1#77 20019_4#14 20122_7#69 19944_3#96 20087_1#18 20087_1#16 20122_6#182 20122_6#183 20122_1#15 19944_2#186 19944_2#121 20122_1#190 20122_7#81 20087_1#126 20122_1#19 20019_4#183 20122_1#108 19944_2#133 19944_2#120 20122_1#71 20122_1#72 19789_1#159 19789_1#158 19789_1#167 19789_1#160 19789_2#36 …
SEQUENCE	GUBBINS	CDS	965323	968227	0.000	.	0	node="internal_2237->internal_2238";neg_log_likelihood="3529.583328";taxa=" 20087_1#118 20019_4#13 19789_1#77 20019_4#14 20122_7#69 19944_3#96 20087_1#18 20087_1#16 20122_6#182 20122_6#183 20122_1#15 19944_2#186 19944_2#121 20122_1#190 20122_7#81 20087_1#126 20122_1#19 20019_4#183 20122_1#108 19944_2#133 19944_2#120 20122_1#71 20122_1#72 19789_1#159 19789_1#158 19789_1#167 19789_1#160 19789_2#36 …
SEQUENCE	GUBBINS	CDS	1142231	1143319	0.000	.	0	node="internal_2237->internal_2238";neg_log_likelihood="3341.534475";taxa=" 20087_1#118 20019_4#13 19789_1#77 20019_4#14 20122_7#69 19944_3#96 20087_1#18 20087_1#16 20122_6#182 20122_6#183 20122_1#15 19944_2#186 19944_2#121 20122_1#190 20122_7#81 20087_1#126 20122_1#19 20019_4#183 20122_1#108 19944_2#133 19944_2#120 20122_1#71 20122_1#72 19789_1#159 19789_1#158 19789_1#167 19789_1#160 19789_2#36 …
SEQUENCE	GUBBINS	CDS	1319236	1326686	0.000	.	0	node="internal_2237->internal_2238";neg_log_likelihood="3168.930706";taxa=" 20087_1#118 20019_4#13 19789_1#77 20019_4#14 20122_7#69 19944_3#96 20087_1#18 20087_1#16 20122_6#182 20122_6#183 20122_1#15 19944_2#186 19944_2#121 20122_1#190 20122_7#81 20087_1#126 20122_1#19 20019_4#183 20122_1#108 19944_2#133 19944_2#120 20122_1#71 20122_1#72 19789_1#159 19789_1#158 19789_1#167 19789_1#160 19789_2#36 …
SEQUENCE	GUBBINS	CDS	551253	554887	0.000	.	0	node="internal_2237->internal_2238";neg_log_likelihood="2905.774475";taxa=" 20087_1#118 20019_4#13 19789_1#77 20019_4#14 20122_7#69 19944_3#96 20087_1#18 20087_1#16 20122_6#182 20122_6#183 20122_1#15 19944_2#186 19944_2#121 20122_1#190 20122_7#81 20087_1#126 20122_1#19 20019_4#183 20122_1#108 19944_2#133 19944_2#120 20122_1#71 20122_1#72 19789_1#159 19789_1#158 19789_1#167 19789_1#160 19789_2#36 …
SEQUENCE	GUBBINS	CDS	107547	112467	0.000	.	0	node="internal_2237->internal_2238";neg_log_likelihood="2696.574502";taxa=" 20087_1#118 20019_4#13 19789_1#77 20019_4#14 20122_7#69 19944_3#96 20087_1#18 20087_1#16 20122_6#182 20122_6#183 20122_1#15 19944_2#186 19944_2#121 20122_1#190 20122_7#81 20087_1#126 20122_1#19 20019_4#183 20122_1#108 19944_2#133 19944_2#120 20122_1#71 20122_1#72 19789_1#159 19789_1#158 19789_1#167 19789_1#160 19789_2#36 …
SEQUENCE	GUBBINS	CDS	1938518	1940644	0.000	.	0	node="internal_2237->internal_2238";neg_log_likelihood="2474.016683";taxa=" 20087_1#118 20019_4#13 19789_1#77 20019_4#14 20122_7#69 19944_3#96 20087_1#18 20087_1#16 20122_6#182 20122_6#183 20122_1#15 19944_2#186 19944_2#121 20122_1#190 20122_7#81 20087_1#126 20122_1#19 20019_4#183 20122_1#108 19944_2#133 19944_2#120 20122_1#71 20122_1#72 19789_1#159 19789_1#158 19789_1#167 19789_1#160 19789_2#36 …
SEQUENCE	GUBBINS	CDS	1735265	1737432	0.000	.	0	node="internal_2237->internal_2238";neg_log_likelihood="2299.559899";taxa=" 20087_1#118 20019_4#13 19789_1#77 20019_4#14 20122_7#69 19944_3#96 20087_1#18 20087_1#16 20122_6#182 20122_6#183 20122_1#15 19944_2#186 19944_2#121 20122_1#190 20122_7#81 20087_1#126 20122_1#19 20019_4#183 20122_1#108 19944_2#133 19944_2#120 20122_1#71 20122_1#72 19789_1#159 19789_1#158 19789_1#167 19789_1#160 19789_2#36 …
SEQUENCE	GUBBINS	CDS	442187	444401	0.000	.	0	node="internal_2237->internal_2238";neg_log_likelihood="2130.329415";taxa=" 20087_1#118 20019_4#13 19789_1#77 20019_4#14 20122_7#69 19944_3#96 20087_1#18 20087_1#16 20122_6#182 20122_6#183 20122_1#15 19944_2#186 19944_2#121 20122_1#190 20122_7#81 20087_1#126 20122_1#19 20019_4#183 20122_1#108 19944_2#133 19944_2#120 20122_1#71 20122_1#72 19789_1#159 19789_1#158 19789_1#167 19789_1#160 19789_2#36 …
SEQUENCE	GUBBINS	CDS	728690	730307	0.000	.	0	node="internal_2237->internal_2238";neg_log_likelihood="1970.471823";taxa=" 20087_1#118 20019_4#13 19789_1#77 20019_4#14 20122_7#69 19944_3#96 20087_1#18 20087_1#16 20122_6#182 20122_6#183 20122_1#15 19944_2#186 19944_2#121 20122_1#190 20122_7#81 20087_1#126 20122_1#19 20019_4#183 20122_1#108 19944_2#133 19944_2#120 20122_1#71 20122_1#72 19789_1#159 19789_1#158 19789_1#167 19789_1#160 19789_2#36 …
SEQUENCE	GUBBINS	CDS	126294	127806	0.000	.	0	node="internal_2237->internal_2238";neg_log_likelihood="1833.570809";taxa=" 20087_1#118 20019_4#13 19789_1#77 20019_4#14 20122_7#69 19944_3#96 20087_1#18 20087_1#16 20122_6#182 20122_6#183 20122_1#15 19944_2#186 19944_2#121 20122_1#190 20122_7#81 20087_1#126 20122_1#19 20019_4#183 20122_1#108 19944_2#133 19944_2#120 20122_1#71 20122_1#72 19789_1#159 19789_1#158 19789_1#167 19789_1#160 19789_2#36 …
SEQUENCE	GUBBINS	CDS	1043454	1045577	0.000	.	0	node="internal_2237->internal_2238";neg_log_likelihood="1703.760310";taxa=" 20087_1#118 20019_4#13 19789_1#77 20019_4#14 20122_7#69 19944_3#96 20087_1#18 20087_1#16 20122_6#182 20122_6#183 20122_1#15 19944_2#186 19944_2#121 20122_1#190 20122_7#81 20087_1#126 20122_1#19 20019_4#183 20122_1#108 19944_2#133 19944_2#120 20122_1#71 20122_1#72 19789_1#159 19789_1#158 19789_1#167 19789_1#160 19789_2#36 …
SEQUENCE	GUBBINS	CDS	324331	325543	0.000	.	0	node="internal_2237->internal_2238";neg_log_likelihood="1566.525778";taxa=" 20087_1#118 20019_4#13 19789_1#77 20019_4#14 20122_7#69 19944_3#96 20087_1#18 20087_1#16 20122_6#182 20122_6#183 20122_1#15 19944_2#186 19944_2#121 20122_1#190 20122_7#81 20087_1#126 20122_1#19 20019_4#183 20122_1#108 19944_2#133 19944_2#120 20122_1#71 20122_1#72 19789_1#159 19789_1#158 19789_1#167 19789_1#160 19789_2#36 …
SEQUENCE	GUBBINS	CDS	59880	61202	0.000	.	0	node="internal_2237->internal_2238";neg_log_likelihood="1461.762433";taxa=" 20087_1#118 20019_4#13 19789_1#77 20019_4#14 20122_7#69 19944_3#96 20087_1#18 20087_1#16 20122_6#182 20122_6#183 20122_1#15 19944_2#186 19944_2#121 20122_1#190 20122_7#81 20087_1#126 20122_1#19 20019_4#183 20122_1#108 19944_2#133 19944_2#120 20122_1#71 20122_1#72 19789_1#159 19789_1#158 19789_1#167 19789_1#160 19789_2#36 …
SEQUENCE	GUBBINS	CDS	1872726	1873543	0.000	.	0	node="internal_2237->internal_2238";neg_log_likelihood="1377.537018";taxa=" 20087_1#118 20019_4#13 19789_1#77 20019_4#14 20122_7#69 19944_3#96 20087_1#18 20087_1#16 20122_6#182 20122_6#183 20122_1#15 19944_2#186 19944_2#121 20122_1#190 20122_7#81 20087_1#126 20122_1#19 20019_4#183 20122_1#108 19944_2#133 19944_2#120 20122_1#71 20122_1#72 19789_1#159 19789_1#158 19789_1#167 19789_1#160 19789_2#36 …
SEQUENCE	GUBBINS	CDS	1366312	1367916	0.000	.	0	node="internal_2237->internal_2238";neg_log_likelihood="1303.068868";taxa=" 20087_1#118 20019_4#13 19789_1#77 20019_4#14 20122_7#69 19944_3#96 20087_1#18 20087_1#16 20122_6#182 20122_6#183 20122_1#15 19944_2#186 19944_2#121 20122_1#190 20122_7#81 20087_1#126 20122_1#19 20019_4#183 20122_1#108 19944_2#133 19944_2#120 20122_1#71 20122_1#72 19789_1#159 19789_1#158 19789_1#167 19789_1#160 19789_2#36 …
SEQUENCE	GUBBINS	CDS	1189407	1192397	0.000	.	0	node="internal_2237->internal_2238";neg_log_likelihood="1220.885667";taxa=" 20087_1#118 20019_4#13 19789_1#77 20019_4#14 20122_7#69 19944_3#96 20087_1#18 20087_1#16 20122_6#182 20122_6#183 20122_1#15 19944_2#186 19944_2#121 20122_1#190 20122_7#81 20087_1#126 20122_1#19 20019_4#183 20122_1#108 19944_2#133 19944_2#120 20122_1#71 20122_1#72 19789_1#159 19789_1#158 19789_1#167 19789_1#160 19789_2#36 …
SEQUENCE	GUBBINS	CDS	32801	33548	0.000	.	0	node="internal_2237->internal_2238";neg_log_likelihood="1132.295192";taxa=" 20087_1#118 20019_4#13 19789_1#77 20019_4#14 20122_7#69 19944_3#96 20087_1#18 20087_1#16 20122_6#182 20122_6#183 20122_1#15 19944_2#186 19944_2#121 20122_1#190 20122_7#81 20087_1#126 20122_1#19 20019_4#183 20122_1#108 19944_2#133 19944_2#120 20122_1#71 20122_1#72 19789_1#159 19789_1#158 19789_1#167 19789_1#160 19789_2#36 …
SEQUENCE	GUBBINS	CDS	157704	161555	0.000	.	0	node="internal_2237->internal_2238";neg_log_likelihood="1081.982148";taxa=" 20087_1#118 20019_4#13 19789_1#77 20019_4#14 20122_7#69 19944_3#96 20087_1#18 20087_1#16 20122_6#182 20122_6#183 20122_1#15 19944_2#186 19944_2#121 20122_1#190 20122_7#81 20087_1#126 20122_1#19 20019_4#183 20122_1#108 19944_2#133 19944_2#120 20122_1#71 20122_1#72 19789_1#159 19789_1#158 19789_1#167 19789_1#160 19789_2#36 …
SEQUENCE	GUBBINS	CDS	854499	854886	0.000	.	0	node="internal_2237->internal_2238";neg_log_likelihood="1023.435246";taxa=" 20087_1#118 20019_4#13 19789_1#77 20019_4#14 20122_7#69 19944_3#96 20087_1#18 20087_1#16 20122_6#182 20122_6#183 20122_1#15 19944_2#186 19944_2#121 20122_1#190 20122_7#81 20087_1#126 20122_1#19 20019_4#183 20122_1#108 19944_2#133 19944_2#120 20122_1#71 20122_1#72 19789_1#159 19789_1#158 19789_1#167 19789_1#160 19789_2#36 …
SEQUENCE	GUBBINS	CDS	1962636	1965079	0.000	.	0	node="internal_2237->internal_2238";neg_log_likelihood="991.341545";taxa=" 20087_1#118 20019_4#13 19789_1#77 20019_4#14 20122_7#69 19944_3#96 20087_1#18 20087_1#16 20122_6#182 20122_6#183 20122_1#15 19944_2#186 19944_2#121 20122_1#190 20122_7#81 20087_1#126 20122_1#19 20019_4#183 20122_1#108 19944_2#133 19944_2#120 20122_1#71 20122_1#72 19789_1#159 19789_1#158 19789_1#167 19789_1#160 19789_2#36 1…
SEQUENCE	GUBBINS	CDS	1594886	1594908	0.000	.	0	node="internal_2237->internal_2238";neg_log_likelihood="944.554408";taxa=" 20087_1#118 20019_4#13 19789_1#77 20019_4#14 20122_7#69 19944_3#96 20087_1#18 20087_1#16 20122_6#182 20122_6#183 20122_1#15 19944_2#186 19944_2#121 20122_1#190 20122_7#81 20087_1#126 20122_1#19 20019_4#183 20122_1#108 19944_2#133 19944_2#120 20122_1#71 20122_1#72 19789_1#159 19789_1#158 19789_1#167 19789_1#160 19789_2#36 1…
SEQUENCE	GUBBINS	CDS	200490	201899	0.000	.	0	node="internal_2237->internal_2238";neg_log_likelihood="925.258889";taxa=" 20087_1#118 20019_4#13 19789_1#77 20019_4#14 20122_7#69 19944_3#96 20087_1#18 20087_1#16 20122_6#182 20122_6#183 20122_1#15 19944_2#186 19944_2#121 20122_1#190 20122_7#81 20087_1#126 20122_1#19 20019_4#183 20122_1#108 19944_2#133 19944_2#120 20122_1#71 20122_1#72 19789_1#159 19789_1#158 19789_1#167 19789_1#160 19789_2#36 1…
SEQUENCE	GUBBINS	CDS	798175	798825	0.000	.	0	node="internal_2237->internal_2238";neg_log_likelihood="894.602041";taxa=" 20087_1#118 20019_4#13 19789_1#77 20019_4#14 20122_7#69 19944_3#96 20087_1#18 20087_1#16 20122_6#182 20122_6#183 20122_1#15 19944_2#186 19944_2#121 20122_1#190 20122_7#81 20087_1#126 20122_1#19 20019_4#183 20122_1#108 19944_2#133 19944_2#120 20122_1#71 20122_1#72 19789_1#159 19789_1#158 19789_1#167 19789_1#160 19789_2#36 1…
SEQUENCE	GUBBINS	CDS	1419129	1422436	0.000	.	0	node="internal_2237->internal_2238";neg_log_likelihood="866.670207";taxa=" 20087_1#118 20019_4#13 19789_1#77 20019_4#14 20122_7#69 19944_3#96 20087_1#18 20087_1#16 20122_6#182 20122_6#183 20122_1#15 19944_2#186 19944_2#121 20122_1#190 20122_7#81 20087_1#126 20122_1#19 20019_4#183 20122_1#108 19944_2#133 19944_2#120 20122_1#71 20122_1#72 19789_1#159 19789_1#158 19789_1#167 19789_1#160 19789_2#36 1…
SEQUENCE	GUBBINS	CDS	517848	518028	0.000	.	0	node="internal_ROOT->internal_2237";neg_log_likelihood="107.539654";taxa=" 20087_1#118 20019_4#13 19789_1#77 20019_4#14 20122_7#69 19944_3#96 20087_1#18 20087_1#16 20122_6#182 20122_6#183 20122_1#15 19944_2#186 19944_2#121 20122_1#190 20122_7#81 20087_1#126 20122_1#19 20019_4#183 20122_1#108 19944_2#133 19944_2#120 20122_1#71 20122_1#72 19789_1#159 19789_1#158 19789_1#167 19789_1#160 19789_2#36 1…
