# Supplementary material for: The effect of recombination on the evolution of a population of Neisseria meningitidis
Source: Genome Res. 2021 Jul;31(7):1258–68. doi: 10.1101/gr.264465.120 (PMC8256868; doi:10.1101/gr.264465.120)
Supplement: Supplemental Material [file supp_gr.264465.120_Supplementary_Code_S1.zip › Supplementary_Code_S1/mm2bam_ont_cl2.per_branch_statistics.csv]

Node	Total SNPs	Num of SNPs inside recombinations	Num of SNPs outside recombinations	Num of Recombination Blocks	Bases in Recombinations	r/m	rho/theta	Genome Length	Bases in Clonal Frame
DL13591	28	6	22	1	684	0.272727	0.045455	2186123	2185534
20122_6#154	0	0	0	0	0	0.000000	0.000000	2134033	2134033
19944_3#129	0	0	0	0	0	0.000000	0.000000	2124330	2124330
20122_2#180	16	0	16	0	0	0.000000	0.000000	2128358	2128358
20122_7#71	5	0	5	0	4123	0.000000	0.000000	2124182	2120057
19789_1#124	2	0	2	0	0	0.000000	0.000000	2123919	2123919
20087_1#27	0	0	0	0	3625	0.000000	0.000000	2131560	2129918
20087_2#190	9	0	9	0	0	0.000000	0.000000	2132149	2132149
20019_4#55	6	0	6	0	54	0.000000	0.000000	2136311	2136256
20122_3#57	1	0	1	0	54	0.000000	0.000000	2136883	2136828
19789_1#52	0	0	0	0	1271	0.000000	0.000000	2132866	2131592
20122_6#59	0	0	0	0	1271	0.000000	0.000000	2134535	2133261
20122_7#82	23	0	23	0	0	0.000000	0.000000	2131669	2131669
20087_1#8	39	11	28	1	400	0.392857	0.035714	2126472	2126472
20122_7#29	19	0	19	0	0	0.000000	0.000000	2122736	2122736
20122_3#42	0	0	0	0	5	0.000000	0.000000	2131671	2131665
20122_3#97	0	0	0	0	0	0.000000	0.000000	2135156	2135156
20122_2#168	2	0	2	0	0	0.000000	0.000000	2127948	2127948
20122_3#158	0	0	0	0	0	0.000000	0.000000	2136036	2136036
20122_3#164	0	0	0	0	1271	0.000000	0.000000	2136580	2135306
20122_2#25	0	0	0	0	8902	0.000000	0.000000	2134962	2126059
20122_7#6	6	0	6	0	0	0.000000	0.000000	2134583	2134583
20122_6#23	13	0	13	0	282	0.000000	0.000000	2117584	2117301
20087_1#38	0	0	0	0	3625	0.000000	0.000000	2131789	2130145
20087_1#13	1	0	1	0	548	0.000000	0.000000	2125446	2124897
20019_4#49	0	0	0	0	54	0.000000	0.000000	2134599	2134544
20122_3#92	5	0	5	0	0	0.000000	0.000000	2128776	2128776
19789_1#83	0	0	0	0	9424	0.000000	0.000000	2116769	2107342
19789_1#130	0	0	0	0	0	0.000000	0.000000	2129993	2129993
20087_2#103	2	0	2	0	0	0.000000	0.000000	2132421	2132421
20122_3#67	0	0	0	0	0	0.000000	0.000000	2127269	2127269
20122_3#154	0	0	0	0	0	0.000000	0.000000	2138285	2138285
20122_7#11	0	0	0	0	0	0.000000	0.000000	2130268	2130268
19944_1#160	5	0	5	0	0	0.000000	0.000000	2131903	2131903
20122_2#45	12	0	12	0	282	0.000000	0.000000	2127956	2127673
20019_4#90	8	6	2	1	3599	3.000000	0.500000	2126446	2126446
19944_2#2	0	0	0	0	0	0.000000	0.000000	2136797	2136797
19789_1#67	8	0	8	0	71	0.000000	0.000000	2127624	2127552
20122_3#146	0	0	0	0	0	0.000000	0.000000	2137176	2137176
19789_1#54	0	0	0	0	0	0.000000	0.000000	2116684	2116684
20122_2#101	0	0	0	0	0	0.000000	0.000000	2132408	2132408
20122_3#28	12	0	12	0	0	0.000000	0.000000	2125061	2125061
20122_2#118	0	0	0	0	0	0.000000	0.000000	2126266	2126266
20122_2#160	0	0	0	0	54	0.000000	0.000000	2136193	2136138
19789_1#70	17	0	17	0	0	0.000000	0.000000	2130641	2130641
20087_2#89	1	0	1	0	8971	0.000000	0.000000	2115428	2106452
20122_3#111	35	0	35	0	246	0.000000	0.000000	2119150	2118903
19789_1#86	1	0	1	0	54	0.000000	0.000000	2128313	2128258
20122_3#59	0	0	0	0	108	0.000000	0.000000	2128860	2128751
20122_6#174	0	0	0	0	3804	0.000000	0.000000	2127150	2123345
19789_1#110	10	6	4	1	304	1.500000	0.250000	2129281	2129226
20122_2#100	7	0	7	0	0	0.000000	0.000000	2127836	2127836
19789_1#112	2	0	2	0	54	0.000000	0.000000	2134752	2134697
20122_3#15	9	0	9	0	0	0.000000	0.000000	2128695	2128695
19944_3#44	5	0	5	0	0	0.000000	0.000000	2128202	2128202
19944_1#148	4	0	4	0	0	0.000000	0.000000	2125649	2125649
20122_2#22	6	0	6	0	0	0.000000	0.000000	2128265	2128265
20122_7#56	0	0	0	0	0	0.000000	0.000000	2125805	2125805
20122_2#127	6	0	6	0	0	0.000000	0.000000	2126629	2126629
20122_7#26	0	0	0	0	420	0.000000	0.000000	2127125	2126704
19789_1#21	0	0	0	0	1342	0.000000	0.000000	2123664	2122320
20122_3#32	70	0	70	0	0	0.000000	0.000000	2126216	2126216
20087_2#88	0	0	0	0	8971	0.000000	0.000000	2116652	2107676
19789_1#119	0	0	0	0	0	0.000000	0.000000	2122683	2122683
19789_1#134	7	0	7	0	0	0.000000	0.000000	2124518	2124518
20122_3#112	3	0	3	0	4123	0.000000	0.000000	2125063	2120938
20122_6#46	25	9	16	1	141	0.562500	0.062500	2137570	2137570
20087_1#45	0	0	0	0	3625	0.000000	0.000000	2131193	2129527
20087_2#86	2	0	2	0	8971	0.000000	0.000000	2117368	2108392
19789_1#32	0	0	0	0	10077	0.000000	0.000000	2120566	2110483
20122_3#188	1	0	1	0	0	0.000000	0.000000	2135888	2135888
20122_7#171	6	0	6	0	0	0.000000	0.000000	2133687	2133687
20122_6#35	0	0	0	0	2061	0.000000	0.000000	2126107	2124045
19789_1#16	12	0	12	0	0	0.000000	0.000000	2124547	2124547
19944_2#59	0	0	0	0	0	0.000000	0.000000	2128959	2128959
20019_4#33	0	0	0	0	5	0.000000	0.000000	2130646	2130640
19789_2#53	0	0	0	0	0	0.000000	0.000000	2126128	2126128
20122_1#86	5	0	5	0	0	0.000000	0.000000	2120050	2120050
19944_1#133	31	5	26	1	508	0.192308	0.038462	2128850	2128850
20019_4#64	8	0	8	0	0	0.000000	0.000000	2125941	2125941
20122_7#46	94	44	50	6	18819	0.880000	0.120000	2108862	2099170
20122_2#60	2	0	2	0	420	0.000000	0.000000	2128023	2127602
20122_2#142	48	0	48	0	0	0.000000	0.000000	2126156	2126156
19944_3#179	0	0	0	0	586	0.000000	0.000000	2136627	2136038
20087_1#37	0	0	0	0	3625	0.000000	0.000000	2132221	2130557
20087_1#72	0	0	0	0	0	0.000000	0.000000	2124018	2124018
20122_6#60	0	0	0	0	1271	0.000000	0.000000	2135049	2133775
20122_7#135	0	0	0	0	632	0.000000	0.000000	2118996	2118362
19789_1#34	0	0	0	0	10747	0.000000	0.000000	2117257	2106503
20122_1#168	0	0	0	0	46	0.000000	0.000000	2132737	2132690
20019_4#48	3	0	3	0	54	0.000000	0.000000	2133210	2133155
19789_1#22	0	0	0	0	1342	0.000000	0.000000	2125166	2123822
20122_2#106	0	0	0	0	0	0.000000	0.000000	2124105	2124105
19944_3#177	0	0	0	0	586	0.000000	0.000000	2137619	2137030
19789_1#79	2	0	2	0	0	0.000000	0.000000	2119428	2119428
20087_1#59	1	0	1	0	1825	0.000000	0.000000	2114686	2112857
20122_5#159	12	0	12	0	0	0.000000	0.000000	2133766	2133766
19789_1#12	20	0	20	0	0	0.000000	0.000000	2133388	2133388
20122_2#144	1	0	1	0	4123	0.000000	0.000000	2122956	2118831
20019_4#35	1	0	1	0	5	0.000000	0.000000	2127470	2127464
20019_4#67	3	0	3	0	0	0.000000	0.000000	2124932	2124932
20122_2#28	21	0	21	0	0	0.000000	0.000000	2128533	2128533
19789_1#49	14	0	14	0	0	0.000000	0.000000	2125909	2125909
20122_7#153	0	0	0	0	8971	0.000000	0.000000	2118168	2109192
20019_4#69	6	0	6	0	0	0.000000	0.000000	2124396	2124396
20122_2#49	0	0	0	0	282	0.000000	0.000000	2109685	2109402
19944_1#182	34	0	34	0	0	0.000000	0.000000	2135287	2135287
20019_4#68	0	0	0	0	450	0.000000	0.000000	2134677	2134226
19789_1#20	0	0	0	0	1342	0.000000	0.000000	2125534	2124190
20122_2#61	0	0	0	0	632	0.000000	0.000000	2121044	2120410
19789_1#104	2	0	2	0	54	0.000000	0.000000	2135845	2135790
20087_2#57	0	0	0	0	450	0.000000	0.000000	2134892	2134441
20122_2#149	5	0	5	0	0	0.000000	0.000000	2128530	2128530
20122_6#116	5	0	5	0	0	0.000000	0.000000	2124564	2124564
20122_3#113	6	0	6	0	0	0.000000	0.000000	2128671	2128671
19789_1#80	9	0	9	0	0	0.000000	0.000000	2119461	2119461
20122_3#72	0	0	0	0	0	0.000000	0.000000	2135462	2135462
20122_7#163	4	0	4	0	1617	0.000000	0.000000	2118762	2117143
19944_2#100	7	0	7	0	0	0.000000	0.000000	2123849	2123849
20122_2#80	0	0	0	0	359	0.000000	0.000000	2135181	2134820
20122_6#153	0	0	0	0	0	0.000000	0.000000	2133883	2133883
20122_6#39	8	0	8	0	9424	0.000000	0.000000	2119004	2109577
20122_7#27	29	0	29	0	0	0.000000	0.000000	2124501	2124501
19789_1#53	0	0	0	0	0	0.000000	0.000000	2123724	2123724
20019_4#148	4	0	4	0	4123	0.000000	0.000000	2125023	2120898
20122_6#31	10	0	10	0	8360	0.000000	0.000000	2123156	2114792
20122_3#21	16	0	16	0	0	0.000000	0.000000	2136731	2136731
20122_6#156	0	0	0	0	0	0.000000	0.000000	2135270	2135270
20122_2#84	0	0	0	0	663	0.000000	0.000000	2124602	2123938
19789_1#69	11	7	4	1	4344	1.750000	0.250000	2124674	2120549
19789_1#46	0	0	0	0	632	0.000000	0.000000	2115065	2114431
20122_3#22	1	0	1	0	54	0.000000	0.000000	2136747	2136692
20087_1#54	2	0	2	0	3625	0.000000	0.000000	2132389	2130724
20122_6#38	3	0	3	0	226	0.000000	0.000000	2126752	2126525
19789_1#81	5	0	5	0	0	0.000000	0.000000	2123015	2123015
19944_2#62	49	14	35	2	636	0.400000	0.057143	2135965	2135544
19789_1#8	58	30	28	2	9335	1.071429	0.071429	2123739	2123378
20122_6#44	0	0	0	0	3253	0.000000	0.000000	2120689	2119383
19944_3#134	0	0	0	0	0	0.000000	0.000000	2125551	2125551
19789_1#5	127	25	102	4	5998	0.245098	0.039216	2114230	2114230
20122_2#37	0	0	0	0	8902	0.000000	0.000000	2132004	2123101
20019_4#41	5	0	5	0	54	0.000000	0.000000	2134709	2134654
19789_1#13	23	5	18	1	212	0.277778	0.055556	2125092	2125092
19789_1#76	0	0	0	0	9424	0.000000	0.000000	2116496	2107069
19944_1#5	11	0	11	0	0	0.000000	0.000000	2127137	2127137
20122_7#137	0	0	0	0	0	0.000000	0.000000	2137113	2137113
20122_3#99	1	0	1	0	0	0.000000	0.000000	2132375	2132375
20122_6#15	15	0	15	0	0	0.000000	0.000000	2122908	2122908
19789_1#31	0	0	0	0	1521	0.000000	0.000000	2098347	2096823
19789_1#136	16	0	16	0	0	0.000000	0.000000	2130010	2130010
20122_2#188	35	0	35	0	0	0.000000	0.000000	2134478	2134478
20087_1#86	0	0	0	0	899	0.000000	0.000000	2124307	2123407
19789_1#101	4	0	4	0	54	0.000000	0.000000	2129766	2129711
20122_3#95	7	0	7	0	0	0.000000	0.000000	2126905	2126905
20122_2#181	0	0	0	0	0	0.000000	0.000000	2129497	2129497
20122_2#104	0	0	0	0	0	0.000000	0.000000	2132600	2132600
20122_3#148	7	0	7	0	8902	0.000000	0.000000	2136567	2127664
20122_2#38	1	0	1	0	8902	0.000000	0.000000	2132811	2123908
20087_2#107	23	0	23	0	0	0.000000	0.000000	2130251	2130251
20087_2#111	1	0	1	0	9424	0.000000	0.000000	2120121	2110694
20122_3#39	3	0	3	0	54	0.000000	0.000000	2134751	2134696
20122_6#37	0	0	0	0	0	0.000000	0.000000	2131359	2131359
19789_1#35	0	0	0	0	1521	0.000000	0.000000	2101395	2099871
19789_1#47	0	0	0	0	632	0.000000	0.000000	2116929	2116295
20122_7#152	0	0	0	0	8971	0.000000	0.000000	2116643	2107667
20019_4#150	0	0	0	0	0	0.000000	0.000000	2125339	2125339
20122_3#178	1	0	1	0	5	0.000000	0.000000	2132217	2132211
20122_2#23	0	0	0	0	0	0.000000	0.000000	2129396	2129396
20122_7#58	0	0	0	0	2061	0.000000	0.000000	2124017	2121955
20122_3#49	0	0	0	0	54	0.000000	0.000000	2136634	2136579
19944_3#165	0	0	0	0	0	0.000000	0.000000	2123702	2123702
20087_1#58	0	0	0	0	1825	0.000000	0.000000	2114486	2112657
20122_6#151	1	0	1	0	0	0.000000	0.000000	2131105	2131105
20122_2#117	3	0	3	0	0	0.000000	0.000000	2125698	2125698
19789_1#109	0	0	0	0	54	0.000000	0.000000	2135473	2135418
20122_2#86	0	0	0	0	0	0.000000	0.000000	2126203	2126203
19944_2#56	0	0	0	0	0	0.000000	0.000000	2127748	2127748
19789_1#60	0	0	0	0	758	0.000000	0.000000	2127726	2126967
20122_3#152	0	0	0	0	0	0.000000	0.000000	2137401	2137401
20122_2#103	12	0	12	0	0	0.000000	0.000000	2125313	2125313
20087_1#33	0	0	0	0	3625	0.000000	0.000000	2133140	2131484
20122_3#149	0	0	0	0	0	0.000000	0.000000	2136528	2136528
20122_6#155	0	0	0	0	0	0.000000	0.000000	2135460	2135460
20122_7#57	0	0	0	0	2061	0.000000	0.000000	2125685	2123623
20122_2#121	0	0	0	0	0	0.000000	0.000000	2124484	2124484
20087_1#12	6	0	6	0	548	0.000000	0.000000	2124244	2123695
20087_2#143	6	0	6	0	0	0.000000	0.000000	2122998	2122998
20122_2#137	42	11	31	2	950	0.354839	0.064516	2134624	2134624
20122_2#76	0	0	0	0	663	0.000000	0.000000	2124004	2123340
20087_2#176	5	0	5	0	0	0.000000	0.000000	2122298	2122298
20122_3#122	24	0	24	0	0	0.000000	0.000000	2128771	2128771
20122_3#128	22	0	22	0	359	0.000000	0.000000	2135555	2135194
19944_3#180	0	0	0	0	586	0.000000	0.000000	2137553	2136964
20122_7#64	0	0	0	0	2061	0.000000	0.000000	2124634	2122572
20087_1#47	1	0	1	0	3625	0.000000	0.000000	2131153	2129542
20122_2#54	0	0	0	0	420	0.000000	0.000000	2128120	2127699
20087_2#79	0	0	0	0	8971	0.000000	0.000000	2115104	2106128
19789_1#125	2	0	2	0	0	0.000000	0.000000	2134335	2134335
19789_1#96	0	0	0	0	54	0.000000	0.000000	2134609	2134554
20122_7#63	0	0	0	0	0	0.000000	0.000000	2126599	2126599
19944_1#184	0	0	0	0	0	0.000000	0.000000	2120375	2120375
19789_1#45	0	0	0	0	632	0.000000	0.000000	2116991	2116357
19789_2#132	0	0	0	0	46	0.000000	0.000000	2134295	2134248
20087_2#87	1	0	1	0	8971	0.000000	0.000000	2117808	2108832
20122_2#35	101	22	79	1	5387	0.278481	0.012658	2134169	2132895
20087_2#91	0	0	0	0	8971	0.000000	0.000000	2116278	2107302
20122_2#157	4	0	4	0	0	0.000000	0.000000	2125360	2125360
20122_6#6	1	0	1	0	0	0.000000	0.000000	2130009	2130009
20122_6#48	0	0	0	0	446	0.000000	0.000000	2132079	2131631
20019_4#2	7	0	7	0	548	0.000000	0.000000	2127621	2127072
20122_3#31	16	0	16	0	108	0.000000	0.000000	2128731	2128622
20122_2#50	12	0	12	0	282	0.000000	0.000000	2120962	2120679
19789_1#24	0	0	0	0	1342	0.000000	0.000000	2124205	2122861
20122_7#65	0	0	0	0	2061	0.000000	0.000000	2123202	2121140
20122_3#101	3	0	3	0	0	0.000000	0.000000	2131594	2131594
19944_3#184	0	0	0	0	586	0.000000	0.000000	2139181	2138592
20122_2#21	47	0	47	0	0	0.000000	0.000000	2127372	2127372
20087_1#61	0	0	0	0	1825	0.000000	0.000000	2115140	2113311
19944_2#88	4	0	4	0	4123	0.000000	0.000000	2122236	2118111
20019_4#25	7	0	7	0	54	0.000000	0.000000	2137645	2137590
20019_4#42	0	0	0	0	54	0.000000	0.000000	2133307	2133252
20122_2#46	14	0	14	0	282	0.000000	0.000000	2120342	2120059
20122_2#95	2	0	2	0	586	0.000000	0.000000	2136268	2135679
20122_3#90	1	0	1	0	0	0.000000	0.000000	2126914	2126914
19944_3#182	0	0	0	0	586	0.000000	0.000000	2138273	2137684
20122_2#189	13	0	13	0	0	0.000000	0.000000	2134883	2134883
19789_2#71	11	0	11	0	0	0.000000	0.000000	2127081	2127081
19789_1#55	0	0	0	0	0	0.000000	0.000000	2122603	2122603
19944_3#123	0	0	0	0	0	0.000000	0.000000	2123022	2123022
20087_1#28	0	0	0	0	3625	0.000000	0.000000	2132559	2130867
20019_4#74	0	0	0	0	0	0.000000	0.000000	2126825	2126825
19789_1#117	2	0	2	0	0	0.000000	0.000000	2134595	2134595
19789_1#62	0	0	0	0	0	0.000000	0.000000	2125024	2125024
19789_1#118	1	0	1	0	54	0.000000	0.000000	2133819	2133764
20122_7#68	0	0	0	0	9424	0.000000	0.000000	2122340	2112913
20122_6#34	0	0	0	0	0	0.000000	0.000000	2129104	2129104
19944_3#131	0	0	0	0	0	0.000000	0.000000	2125584	2125584
20122_6#43	0	0	0	0	0	0.000000	0.000000	2136375	2136375
19789_1#82	1	0	1	0	0	0.000000	0.000000	2116427	2116427
20019_4#83	17	0	17	0	0	0.000000	0.000000	2115652	2115652
20122_2#51	27	0	27	0	282	0.000000	0.000000	2119567	2119284
20122_6#98	5	0	5	0	0	0.000000	0.000000	2121939	2121939
20122_3#98	0	0	0	0	0	0.000000	0.000000	2133486	2133486
20122_6#41	3	0	3	0	0	0.000000	0.000000	2137282	2137282
20122_6#141	12	6	6	1	76	1.000000	0.166667	2133470	2133423
20122_7#21	0	0	0	0	0	0.000000	0.000000	2114016	2114016
20122_7#52	0	0	0	0	2061	0.000000	0.000000	2123410	2121348
20122_2#88	23	12	11	2	469	1.090909	0.181818	2134400	2134400
20122_7#47	0	0	0	0	8360	0.000000	0.000000	2128187	2119823
20122_3#68	0	0	0	0	0	0.000000	0.000000	2134973	2134973
20122_6#176	0	0	0	0	20	0.000000	0.000000	2126885	2126864
19789_1#116	7	0	7	0	54	0.000000	0.000000	2132133	2132078
20122_6#5	4	0	4	0	0	0.000000	0.000000	2133406	2133406
20122_3#56	0	0	0	0	54	0.000000	0.000000	2135279	2135224
19789_1#59	0	0	0	0	3254	0.000000	0.000000	2124655	2123414
19789_1#39	17	7	10	1	8377	0.700000	0.100000	2127053	2118689
20122_3#47	22	0	22	0	0	0.000000	0.000000	2134546	2134546
20019_4#80	18	7	11	1	1617	0.636364	0.090909	2126552	2124933
20122_3#144	7	0	7	0	8902	0.000000	0.000000	2136510	2127607
20087_1#95	5	0	5	0	0	0.000000	0.000000	2124098	2124098
19944_3#156	2	0	2	0	632	0.000000	0.000000	2116673	2116039
20019_4#79	2	0	2	0	1617	0.000000	0.000000	2118439	2116820
20122_3#156	0	0	0	0	0	0.000000	0.000000	2138176	2138176
20122_3#50	0	0	0	0	54	0.000000	0.000000	2137832	2137777
20122_2#122	7	0	7	0	226	0.000000	0.000000	2126725	2126498
19789_1#94	0	0	0	0	54	0.000000	0.000000	2132919	2132864
20122_2#120	23	0	23	0	0	0.000000	0.000000	2126726	2126726
20122_7#32	7	0	7	0	0	0.000000	0.000000	2124129	2124129
19789_1#113	1	0	1	0	54	0.000000	0.000000	2132917	2132862
19944_3#166	0	0	0	0	632	0.000000	0.000000	2116987	2116353
20122_2#146	0	0	0	0	0	0.000000	0.000000	2126192	2126192
20122_2#97	8	0	8	0	0	0.000000	0.000000	2125720	2125720
20122_6#188	0	0	0	0	0	0.000000	0.000000	2123128	2123128
20122_3#14	1	0	1	0	0	0.000000	0.000000	2126455	2126455
20019_4#95	1	0	1	0	0	0.000000	0.000000	2126141	2126141
20122_2#26	0	0	0	0	20	0.000000	0.000000	2129994	2129973
20122_6#42	0	0	0	0	0	0.000000	0.000000	2135823	2135823
20019_4#47	7	0	7	0	0	0.000000	0.000000	2133956	2133956
20122_2#139	5	0	5	0	0	0.000000	0.000000	2126236	2126236
20122_3#145	5	0	5	0	8902	0.000000	0.000000	2135688	2126785
19944_3#178	0	0	0	0	586	0.000000	0.000000	2137513	2136924
20122_7#60	0	0	0	0	0	0.000000	0.000000	2126968	2126968
19944_2#65	5	0	5	0	0	0.000000	0.000000	2129523	2129523
20019_4#6	3	0	3	0	0	0.000000	0.000000	2120503	2120503
20122_7#22	10	0	10	0	282	0.000000	0.000000	2107696	2107413
19944_1#159	4	0	4	0	0	0.000000	0.000000	2132571	2132571
20122_3#132	0	0	0	0	0	0.000000	0.000000	2125451	2125451
19789_2#133	3	0	3	0	46	0.000000	0.000000	2133780	2133733
20122_3#16	2	0	2	0	54	0.000000	0.000000	2136085	2136030
20122_3#38	0	0	0	0	54	0.000000	0.000000	2134888	2134833
19789_1#33	0	0	0	0	10747	0.000000	0.000000	2116494	2105740
20122_3#179	1	0	1	0	5	0.000000	0.000000	2129974	2129968
20122_6#150	1	0	1	0	0	0.000000	0.000000	2135152	2135152
19789_1#48	0	0	0	0	632	0.000000	0.000000	2117130	2116496
20122_4#35	0	0	0	0	0	0.000000	0.000000	2127593	2127593
19944_3#118	0	0	0	0	0	0.000000	0.000000	2123211	2123211
20019_4#75	12	0	12	0	0	0.000000	0.000000	2125361	2125361
20122_7#62	0	0	0	0	0	0.000000	0.000000	2127109	2127109
19789_1#61	0	0	0	0	758	0.000000	0.000000	2130113	2129354
20122_3#102	3	0	3	0	0	0.000000	0.000000	2133325	2133325
20122_1#37	9	0	9	0	54	0.000000	0.000000	2130771	2130716
19944_2#44	5	0	5	0	632	0.000000	0.000000	2120418	2119784
20122_7#53	4	0	4	0	0	0.000000	0.000000	2128314	2128314
19789_1#166	10	0	10	0	0	0.000000	0.000000	2121968	2121968
19944_2#64	6	0	6	0	0	0.000000	0.000000	2128231	2128231
20019_4#66	0	0	0	0	0	0.000000	0.000000	2127351	2127351
20122_3#69	2	0	2	0	0	0.000000	0.000000	2127422	2127422
20122_3#30	3	0	3	0	0	0.000000	0.000000	2125922	2125922
20122_7#101	0	0	0	0	0	0.000000	0.000000	2125750	2125750
19789_1#128	14	0	14	0	332	0.000000	0.000000	2123899	2123566
20122_3#100	0	0	0	0	0	0.000000	0.000000	2129695	2129695
20122_6#36	2	0	2	0	0	0.000000	0.000000	2126308	2126308
19789_2#74	30	0	30	0	450	0.000000	0.000000	2134667	2134216
20122_6#62	0	0	0	0	9424	0.000000	0.000000	2120819	2111392
20122_6#33	0	0	0	0	0	0.000000	0.000000	2127917	2127917
20019_4#38	0	0	0	0	54	0.000000	0.000000	2131921	2131866
20122_7#140	5	0	5	0	0	0.000000	0.000000	2122976	2122976
20122_7#88	28	0	28	0	0	0.000000	0.000000	2126620	2126620
20087_1#36	0	0	0	0	3625	0.000000	0.000000	2132577	2130904
20122_6#49	2	0	2	0	586	0.000000	0.000000	2129237	2128648
20019_4#34	0	0	0	0	5	0.000000	0.000000	2131631	2131625
20122_7#183	9	0	9	0	0	0.000000	0.000000	2123129	2123129
19789_1#38	0	0	0	0	1521	0.000000	0.000000	2097066	2095542
20087_2#82	0	0	0	0	8971	0.000000	0.000000	2116973	2107997
20122_2#36	0	0	0	0	8902	0.000000	0.000000	2133251	2124348
20122_2#20	7	0	7	0	0	0.000000	0.000000	2137698	2137698
20122_7#169	0	0	0	0	9424	0.000000	0.000000	2117055	2107628
20122_3#137	8	0	8	0	0	0.000000	0.000000	2125429	2125429
19944_2#105	82	63	19	1	8148	3.315789	0.052632	2127681	2127681
20122_7#43	4	0	4	0	359	0.000000	0.000000	2135604	2135243
20122_7#180	0	0	0	0	420	0.000000	0.000000	2126899	2126478
20087_2#90	4	0	4	0	8971	0.000000	0.000000	2119193	2110217
20019_4#85	70	14	56	2	2862	0.250000	0.035714	2122103	2121439
20122_3#151	12	0	12	0	282	0.000000	0.000000	2115453	2115170
19944_3#8	7	0	7	0	0	0.000000	0.000000	2123474	2123474
20122_3#35	0	0	0	0	54	0.000000	0.000000	2137284	2137229
19789_1#177	20	0	20	0	0	0.000000	0.000000	2114353	2114353
20122_2#108	0	0	0	0	0	0.000000	0.000000	2138441	2138441
20019_4#23	11	6	5	1	72	1.200000	0.200000	2134639	2134639
20122_3#155	0	0	0	0	0	0.000000	0.000000	2139640	2139640
20087_1#55	0	0	0	0	3625	0.000000	0.000000	2132477	2130823
20122_1#49	11	0	11	0	5	0.000000	0.000000	2123787	2123781
20122_7#55	0	0	0	0	2061	0.000000	0.000000	2126562	2124500
20122_5#188	11	0	11	0	0	0.000000	0.000000	2135246	2135246
19789_1#71	0	0	0	0	857	0.000000	0.000000	2131012	2130155
20087_1#60	0	0	0	0	1825	0.000000	0.000000	2114630	2112801
20122_7#17	0	0	0	0	282	0.000000	0.000000	2117059	2116776
20122_7#16	15	6	9	1	8902	0.666667	0.111111	2134982	2126079
20122_3#104	0	0	0	0	0	0.000000	0.000000	2131645	2131645
20087_1#64	1	0	1	0	25	0.000000	0.000000	2125108	2125082
20122_6#57	3	0	3	0	586	0.000000	0.000000	2133043	2132454
20122_6#7	0	0	0	0	0	0.000000	0.000000	2135475	2135475
20087_1#70	0	0	0	0	0	0.000000	0.000000	2125342	2125342
20019_4#32	0	0	0	0	54	0.000000	0.000000	2133749	2133694
19789_1#26	0	0	0	0	1342	0.000000	0.000000	2126362	2125018
19789_1#105	1	0	1	0	54	0.000000	0.000000	2134416	2134361
19789_1#50	15	0	15	0	0	0.000000	0.000000	2132300	2132300
19944_3#164	0	0	0	0	0	0.000000	0.000000	2123614	2123614
19789_1#40	0	0	0	0	0	0.000000	0.000000	2122100	2122100
19789_1#23	0	0	0	0	1342	0.000000	0.000000	2125366	2124022
20122_6#3	0	0	0	0	914	0.000000	0.000000	2121153	2120237
20122_3#71	0	0	0	0	0	0.000000	0.000000	2133605	2133605
20122_3#157	0	0	0	0	0	0.000000	0.000000	2137868	2137868
20122_2#155	8	0	8	0	0	0.000000	0.000000	2110252	2110252
20122_6#70	5	0	5	0	0	0.000000	0.000000	2126387	2126387
20122_7#133	0	0	0	0	3253	0.000000	0.000000	2117870	2116617
19789_1#65	0	0	0	0	3254	0.000000	0.000000	2120051	2118859
20122_2#126	7	0	7	0	0	0.000000	0.000000	2138092	2138092
19944_2#63	0	0	0	0	0	0.000000	0.000000	2128756	2128756
19789_1#28	0	0	0	0	7150	0.000000	0.000000	2120611	2113459
19789_1#98	4	0	4	0	54	0.000000	0.000000	2132591	2132536
20122_6#94	1	0	1	0	0	0.000000	0.000000	2125248	2125248
20122_7#59	0	0	0	0	0	0.000000	0.000000	2127048	2127048
20122_3#13	0	0	0	0	0	0.000000	0.000000	2128954	2128954
20122_2#31	3	0	3	0	3625	0.000000	0.000000	2134903	2133280
20019_4#73	0	0	0	0	154	0.000000	0.000000	2127846	2127691
20019_4#43	0	0	0	0	54	0.000000	0.000000	2135131	2135076
20122_7#70	3	0	3	0	4123	0.000000	0.000000	2125744	2121619
20122_2#129	4	0	4	0	0	0.000000	0.000000	2134608	2134608
20122_3#40	1	0	1	0	54	0.000000	0.000000	2135125	2135070
20122_6#93	0	0	0	0	0	0.000000	0.000000	2127486	2127486
19944_3#73	0	0	0	0	46	0.000000	0.000000	2134045	2133998
19944_3#183	0	0	0	0	586	0.000000	0.000000	2137596	2137007
20122_6#14	0	0	0	0	359	0.000000	0.000000	2135230	2134869
20122_3#103	0	0	0	0	0	0.000000	0.000000	2132481	2132481
20122_3#43	0	0	0	0	5	0.000000	0.000000	2130440	2130434
19789_1#43	0	0	0	0	0	0.000000	0.000000	2121823	2121823
20122_7#170	8	0	8	0	0	0.000000	0.000000	2127182	2127182
20019_4#76	2	0	2	0	0	0.000000	0.000000	2122258	2122258
20122_3#33	4	0	4	0	54	0.000000	0.000000	2136311	2136256
20019_4#36	1	0	1	0	54	0.000000	0.000000	2135227	2135172
20087_1#169	3	0	3	0	0	0.000000	0.000000	2122844	2122844
19944_1#6	11	0	11	0	0	0.000000	0.000000	2126448	2126448
20122_2#119	11	0	11	0	9424	0.000000	0.000000	2122835	2113408
20122_6#104	7	0	7	0	0	0.000000	0.000000	2125414	2125414
19789_1#88	15	0	15	0	0	0.000000	0.000000	2121239	2121239
19944_2#46	6	0	6	0	632	0.000000	0.000000	2121186	2120552
20122_6#4	1	0	1	0	0	0.000000	0.000000	2123601	2123601
20122_3#142	0	0	0	0	0	0.000000	0.000000	2137397	2137397
20122_7#28	6	0	6	0	446	0.000000	0.000000	2132417	2131969
20122_6#95	5	0	5	0	0	0.000000	0.000000	2133136	2133136
19789_1#107	1	0	1	0	54	0.000000	0.000000	2135241	2135186
19789_1#37	0	0	0	0	10747	0.000000	0.000000	2120125	2109371
20122_2#140	5	0	5	0	0	0.000000	0.000000	2125133	2125133
19944_2#111	23	0	23	0	0	0.000000	0.000000	2127016	2127016
20122_3#78	34	28	6	1	9424	4.666667	0.166667	2125193	2115766
20087_2#80	0	0	0	0	8971	0.000000	0.000000	2116087	2107111
19789_1#111	1	0	1	0	54	0.000000	0.000000	2135819	2135764
20122_2#44	44	12	32	2	1709	0.375000	0.062500	2115070	2114154
20122_2#81	76	6	70	1	8734	0.085714	0.014286	2128945	2120581
20122_2#148	5	0	5	0	0	0.000000	0.000000	2124059	2124059
20122_7#25	22	0	22	0	446	0.000000	0.000000	2131950	2131502
20122_6#97	1	0	1	0	0	0.000000	0.000000	2118893	2118893
20122_3#177	0	0	0	0	5	0.000000	0.000000	2132061	2132055
20122_2#58	0	0	0	0	663	0.000000	0.000000	2122380	2121716
19789_1#132	9	0	9	0	238	0.000000	0.000000	2123783	2123544
20122_6#158	10	0	10	0	1617	0.000000	0.000000	2116649	2115030
19944_3#174	0	0	0	0	586	0.000000	0.000000	2136317	2135728
19789_1#100	1	0	1	0	54	0.000000	0.000000	2131187	2131132
20019_4#181	9	0	9	0	9424	0.000000	0.000000	2117874	2108447
20122_3#11	0	0	0	0	0	0.000000	0.000000	2127901	2127901
20122_3#27	0	0	0	0	0	0.000000	0.000000	2128385	2128385
20087_2#29	2	0	2	0	46	0.000000	0.000000	2130542	2130495
20122_2#175	10	0	10	0	0	0.000000	0.000000	2129021	2129021
19944_2#61	7	0	7	0	0	0.000000	0.000000	2128509	2128509
20122_6#163	12	0	12	0	20	0.000000	0.000000	2126112	2126091
20122_2#87	25	0	25	0	246	0.000000	0.000000	2122556	2122309
20122_3#94	0	0	0	0	154	0.000000	0.000000	2126978	2126823
20122_3#167	11	0	11	0	0	0.000000	0.000000	2128558	2128558
19944_3#172	31	0	31	0	0	0.000000	0.000000	2130924	2130924
20122_7#20	6	0	6	0	282	0.000000	0.000000	2117851	2117568
20122_6#45	0	0	0	0	3253	0.000000	0.000000	2118984	2117700
20019_4#26	1	0	1	0	54	0.000000	0.000000	2135610	2135555
20087_1#63	0	0	0	0	25	0.000000	0.000000	2127496	2127470
20122_7#19	13	0	13	0	282	0.000000	0.000000	2120201	2119918
19944_3#173	6	0	6	0	1271	0.000000	0.000000	2133668	2132394
20122_3#77	8	0	8	0	0	0.000000	0.000000	2127493	2127493
19789_1#42	20	5	15	1	195	0.333333	0.066667	2126480	2126480
20122_6#40	11	0	11	0	214	0.000000	0.000000	2135339	2135124
20122_2#62	3	0	3	0	420	0.000000	0.000000	2128108	2127687
19944_3#62	4	0	4	0	46	0.000000	0.000000	2133620	2133573
20122_2#89	16	12	4	1	332	3.000000	0.250000	2126075	2126075
20122_2#59	0	0	0	0	632	0.000000	0.000000	2120847	2120213
20122_3#44	6	0	6	0	5	0.000000	0.000000	2130916	2130910
20122_2#187	2	0	2	0	0	0.000000	0.000000	2135549	2135549
20122_7#45	310	290	20	7	21724	14.500000	0.350000	2121030	2116905
20087_2#23	0	0	0	0	0	0.000000	0.000000	2123526	2123526
20122_3#65	3	0	3	0	0	0.000000	0.000000	2136309	2136309
20087_1#65	0	0	0	0	899	0.000000	0.000000	2124508	2123608
20122_7#41	14	0	14	0	0	0.000000	0.000000	2125589	2125589
20087_2#93	0	0	0	0	8971	0.000000	0.000000	2118376	2109400
20122_6#169	0	0	0	0	0	0.000000	0.000000	2135111	2135111
19789_1#7	19	0	19	0	548	0.000000	0.000000	2113605	2113056
19789_1#64	0	0	0	0	3254	0.000000	0.000000	2120823	2119630
19789_1#29	0	0	0	0	7150	0.000000	0.000000	2119323	2112171
20122_2#91	7	0	7	0	0	0.000000	0.000000	2128605	2128605
19944_3#176	0	0	0	0	586	0.000000	0.000000	2136792	2136203
20122_3#134	1	0	1	0	20	0.000000	0.000000	2127236	2127215
20122_6#173	1	0	1	0	3804	0.000000	0.000000	2128550	2124745
20019_4#11	10	0	10	0	0	0.000000	0.000000	2124747	2124747
20122_2#162	22	0	22	0	0	0.000000	0.000000	2127051	2127051
20122_2#150	0	0	0	0	0	0.000000	0.000000	2128981	2128981
20122_6#160	0	0	0	0	1617	0.000000	0.000000	2117670	2116051
20122_2#85	17	0	17	0	0	0.000000	0.000000	2127316	2127316
19789_2#188	33	4	29	1	64	0.137931	0.034483	2131038	2131038
20122_3#36	5	0	5	0	54	0.000000	0.000000	2137077	2137022
20122_3#180	1	0	1	0	5	0.000000	0.000000	2131346	2131340
20122_2#145	2	0	2	0	0	0.000000	0.000000	2122033	2122033
20122_7#166	12	0	12	0	0	0.000000	0.000000	2121643	2121643
19944_3#120	12	0	12	0	0	0.000000	0.000000	2122611	2122611
20122_3#80	0	0	0	0	0	0.000000	0.000000	2121724	2121724
20122_5#75	3	0	3	0	899	0.000000	0.000000	2123231	2122331
19789_1#127	0	0	0	0	0	0.000000	0.000000	2133849	2133849
19944_3#185	0	0	0	0	586	0.000000	0.000000	2137087	2136498
20122_6#152	0	0	0	0	0	0.000000	0.000000	2130032	2130032
20122_7#188	0	0	0	0	8971	0.000000	0.000000	2114314	2105338
19944_3#170	0	0	0	0	0	0.000000	0.000000	2125090	2125090
20019_4#18	7	0	7	0	0	0.000000	0.000000	2129147	2129147
20122_6#177	22	8	14	1	306	0.571429	0.071429	2125312	2125312
20122_2#17	9	0	9	0	0	0.000000	0.000000	2126868	2126868
20122_2#186	19	0	19	0	0	0.000000	0.000000	2123449	2123449
20122_7#84	14	0	14	0	219	0.000000	0.000000	2135829	2135609
20122_2#141	1	0	1	0	0	0.000000	0.000000	2126601	2126601
20122_6#56	19	0	19	0	0	0.000000	0.000000	2134807	2134807
20122_6#51	0	0	0	0	1271	0.000000	0.000000	2134956	2133682
19789_1#56	0	0	0	0	0	0.000000	0.000000	2116600	2116600
20122_6#187	6	0	6	0	0	0.000000	0.000000	2126327	2126327
19944_3#169	0	0	0	0	632	0.000000	0.000000	2116110	2115476
20122_7#24	80	8	72	1	768	0.111111	0.013889	2118010	2117589
20122_2#113	14	0	14	0	0	0.000000	0.000000	2134186	2134186
20019_4#52	4	0	4	0	71	0.000000	0.000000	2125706	2125634
19789_1#51	0	0	0	0	1271	0.000000	0.000000	2132195	2130921
20122_6#67	1	0	1	0	46	0.000000	0.000000	2133026	2132979
19789_1#108	0	0	0	0	54	0.000000	0.000000	2134080	2134025
19944_3#130	0	0	0	0	0	0.000000	0.000000	2123899	2123899
20122_2#40	18	0	18	0	1133	0.000000	0.000000	2132935	2131801
19789_1#19	0	0	0	0	1342	0.000000	0.000000	2125100	2123756
19789_1#129	18	0	18	0	0	0.000000	0.000000	2127472	2127472
20122_3#60	0	0	0	0	54	0.000000	0.000000	2132161	2132106
20122_6#18	0	0	0	0	3625	0.000000	0.000000	2136942	2135222
19944_3#168	0	0	0	0	632	0.000000	0.000000	2117387	2116753
20122_2#41	77	22	55	3	2844	0.400000	0.054545	2127209	2125865
20122_2#123	4	0	4	0	0	0.000000	0.000000	2127371	2127371
19789_1#66	0	0	0	0	0	0.000000	0.000000	2123973	2123973
20019_4#40	0	0	0	0	54	0.000000	0.000000	2135209	2135154
20019_4#77	9	0	9	0	0	0.000000	0.000000	2123975	2123975
20122_3#170	2	0	2	0	5	0.000000	0.000000	2131376	2131370
20087_2#94	0	0	0	0	8971	0.000000	0.000000	2117129	2108153
20087_1#41	0	0	0	0	3625	0.000000	0.000000	2133565	2131870
19789_1#178	15	0	15	0	3804	0.000000	0.000000	2129853	2126048
19789_1#36	0	0	0	0	10077	0.000000	0.000000	2119922	2109839
20122_6#30	0	0	0	0	9686	0.000000	0.000000	2123193	2113501
20122_3#34	7	0	7	0	0	0.000000	0.000000	2129169	2129169
19789_1#139	19	0	19	0	1617	0.000000	0.000000	2116862	2115243
20122_3#176	0	0	0	0	5	0.000000	0.000000	2131031	2131025
20019_4#46	0	0	0	0	0	0.000000	0.000000	2125894	2125894
19789_1#131	4	0	4	0	238	0.000000	0.000000	2125668	2125429
20122_7#138	0	0	0	0	0	0.000000	0.000000	2122692	2122692
20122_7#7	33	0	33	0	0	0.000000	0.000000	2133749	2133749
20122_2#77	0	0	0	0	663	0.000000	0.000000	2123916	2123252
20122_2#105	0	0	0	0	0	0.000000	0.000000	2131124	2131124
20122_7#139	0	0	0	0	0	0.000000	0.000000	2135685	2135685
20087_1#35	0	0	0	0	3625	0.000000	0.000000	2132285	2130609
19789_1#126	1	0	1	0	0	0.000000	0.000000	2131395	2131395
20122_6#101	11	0	11	0	359	0.000000	0.000000	2134242	2133881
20122_7#18	0	0	0	0	951	0.000000	0.000000	2105863	2104910
20122_3#186	11	0	11	0	332	0.000000	0.000000	2128001	2127668
20122_3#41	2	0	2	0	54	0.000000	0.000000	2137276	2137221
20122_3#70	0	0	0	0	0	0.000000	0.000000	2133201	2133201
20122_2#34	0	0	0	0	8902	0.000000	0.000000	2132633	2123730
19789_1#68	13	0	13	0	9424	0.000000	0.000000	2112812	2103385
20122_4#96	3093	2866	227	47	331919	12.625550	0.207048	2046749	2046502
20122_3#81	18	0	18	0	857	0.000000	0.000000	2138040	2137183
19944_3#119	0	0	0	0	0	0.000000	0.000000	2121996	2121996
20122_2#138	25	6	19	1	165	0.315789	0.052632	2127960	2127960
20122_6#61	8	0	8	0	0	0.000000	0.000000	2126978	2126978
19944_2#38	21	5	16	1	197	0.312500	0.062500	2136880	2136880
20122_2#52	9	0	9	0	282	0.000000	0.000000	2121344	2121061
20019_4#175	0	0	0	0	9424	0.000000	0.000000	2116106	2106679
20122_6#2	7	0	7	0	8902	0.000000	0.000000	2131180	2122277
internal_549	9	0	9	0	1617	0.000000	0.000000	2119303	2117684
internal_548	2	0	2	0	1617	0.000000	0.000000	2120642	2119023
internal_547	0	0	0	0	1617	0.000000	0.000000	2129534	2127915
internal_546	2	0	2	0	1617	0.000000	0.000000	2129660	2128041
internal_545	29	15	14	2	1617	1.071429	0.142857	2129937	2129937
internal_544	24	0	24	0	0	0.000000	0.000000	2131353	2131353
internal_554	18	6	12	1	226	0.500000	0.083333	2128218	2128218
internal_557	2	0	2	0	0	0.000000	0.000000	2128267	2128267
internal_556	2	0	2	0	0	0.000000	0.000000	2129611	2129611
internal_555	0	0	0	0	0	0.000000	0.000000	2130069	2130069
internal_553	1	0	1	0	0	0.000000	0.000000	2130333	2130333
internal_559	0	0	0	0	0	0.000000	0.000000	2127015	2127015
internal_558	17	0	17	0	0	0.000000	0.000000	2136439	2136439
internal_552	17	0	17	0	0	0.000000	0.000000	2138874	2138874
internal_551	21	0	21	0	0	0.000000	0.000000	2140089	2140089
internal_550	6	0	6	0	0	0.000000	0.000000	2140217	2140217
internal_543	13	0	13	0	0	0.000000	0.000000	2140847	2140847
internal_566	8	0	8	0	420	0.000000	0.000000	2129473	2129052
internal_571	16	0	16	0	446	0.000000	0.000000	2134792	2134344
internal_570	50	5	45	1	446	0.111111	0.022222	2136111	2135690
internal_569	5	0	5	0	420	0.000000	0.000000	2137301	2136880
internal_568	1	0	1	0	420	0.000000	0.000000	2138011	2137590
internal_567	9	0	9	0	420	0.000000	0.000000	2138229	2137808
internal_565	6	0	6	0	420	0.000000	0.000000	2139094	2138673
internal_576	0	0	0	0	632	0.000000	0.000000	2117922	2117288
internal_577	0	0	0	0	632	0.000000	0.000000	2118529	2117895
internal_575	3	0	3	0	632	0.000000	0.000000	2119455	2118821
internal_584	1	0	1	0	632	0.000000	0.000000	2118644	2118010
internal_583	0	0	0	0	632	0.000000	0.000000	2119214	2118580
internal_582	11	0	11	0	632	0.000000	0.000000	2119884	2119250
internal_581	1	0	1	0	632	0.000000	0.000000	2121177	2120543
internal_580	0	0	0	0	632	0.000000	0.000000	2122308	2121674
internal_579	0	0	0	0	632	0.000000	0.000000	2122797	2122163
internal_578	0	0	0	0	632	0.000000	0.000000	2123112	2122478
internal_574	1	0	1	0	632	0.000000	0.000000	2123267	2122633
internal_573	21	5	16	1	632	0.312500	0.062500	2123800	2123379
internal_586	102	71	31	1	7150	2.290323	0.032258	2121759	2121338
internal_585	11	0	11	0	420	0.000000	0.000000	2129334	2128913
internal_572	2	0	2	0	420	0.000000	0.000000	2131712	2131291
internal_564	2	0	2	0	420	0.000000	0.000000	2140340	2139919
internal_563	26	10	16	1	420	0.625000	0.062500	2140778	2140778
internal_593	0	0	0	0	0	0.000000	0.000000	2138661	2138661
internal_592	1	0	1	0	0	0.000000	0.000000	2138912	2138912
internal_591	21	0	21	0	0	0.000000	0.000000	2139248	2139248
internal_590	14	0	14	0	0	0.000000	0.000000	2140530	2140530
internal_601	4	0	4	0	0	0.000000	0.000000	2136748	2136748
internal_600	0	0	0	0	0	0.000000	0.000000	2137616	2137616
internal_599	4	0	4	0	0	0.000000	0.000000	2138828	2138828
internal_598	3	0	3	0	0	0.000000	0.000000	2139135	2139135
internal_603	0	0	0	0	3253	0.000000	0.000000	2121157	2119851
internal_602	31	5	26	1	3253	0.192308	0.038462	2121529	2121529
internal_597	7	0	7	0	0	0.000000	0.000000	2140799	2140799
internal_596	2	0	2	0	0	0.000000	0.000000	2140929	2140929
internal_595	2	0	2	0	0	0.000000	0.000000	2141006	2141006
internal_594	7	0	7	0	0	0.000000	0.000000	2141051	2141051
internal_589	9	0	9	0	0	0.000000	0.000000	2141482	2141482
internal_615	12	0	12	0	0	0.000000	0.000000	2136695	2136695
internal_614	7	0	7	0	0	0.000000	0.000000	2137872	2137872
internal_620	1	0	1	0	0	0.000000	0.000000	2138524	2138524
internal_625	8	0	8	0	0	0.000000	0.000000	2134174	2134174
internal_624	1	0	1	0	0	0.000000	0.000000	2135577	2135577
internal_626	1	0	1	0	0	0.000000	0.000000	2135777	2135777
internal_623	0	0	0	0	0	0.000000	0.000000	2137012	2137012
internal_622	1	0	1	0	0	0.000000	0.000000	2137160	2137160
internal_621	10	0	10	0	0	0.000000	0.000000	2137181	2137181
internal_619	2	0	2	0	0	0.000000	0.000000	2140787	2140787
internal_618	1	0	1	0	0	0.000000	0.000000	2140908	2140908
internal_617	0	0	0	0	0	0.000000	0.000000	2141240	2141240
internal_616	14	0	14	0	0	0.000000	0.000000	2141291	2141291
internal_613	2	0	2	0	0	0.000000	0.000000	2141373	2141373
internal_612	3	0	3	0	0	0.000000	0.000000	2141379	2141379
internal_611	17	0	17	0	0	0.000000	0.000000	2141485	2141485
internal_631	12	0	12	0	0	0.000000	0.000000	2121311	2121311
internal_630	11	0	11	0	0	0.000000	0.000000	2123720	2123720
internal_629	4	0	4	0	0	0.000000	0.000000	2124613	2124613
internal_628	40	0	40	0	0	0.000000	0.000000	2126900	2126900
internal_627	50	0	50	0	0	0.000000	0.000000	2131033	2131033
internal_610	3	0	3	0	0	0.000000	0.000000	2141846	2141846
internal_609	1	0	1	0	0	0.000000	0.000000	2141915	2141915
internal_608	0	0	0	0	0	0.000000	0.000000	2141931	2141931
internal_607	15	0	15	0	0	0.000000	0.000000	2141999	2141999
internal_634	12	0	12	0	0	0.000000	0.000000	2128234	2128234
internal_633	15	0	15	0	0	0.000000	0.000000	2130832	2130832
internal_641	0	0	0	0	8902	0.000000	0.000000	2134157	2125254
internal_640	0	0	0	0	8902	0.000000	0.000000	2134773	2125870
internal_639	7	0	7	0	8902	0.000000	0.000000	2134976	2126073
internal_645	6	0	6	0	8902	0.000000	0.000000	2138002	2129099
internal_644	2	0	2	0	8902	0.000000	0.000000	2138782	2129879
internal_643	38	14	24	1	8902	0.583333	0.041667	2139191	2130288
internal_642	14	0	14	0	8902	0.000000	0.000000	2139602	2130699
internal_638	4	0	4	0	8902	0.000000	0.000000	2140676	2131773
internal_637	23	9	14	1	8902	0.642857	0.071429	2140831	2140831
internal_652	0	0	0	0	0	0.000000	0.000000	2125993	2125993
internal_651	0	0	0	0	0	0.000000	0.000000	2126357	2126357
internal_650	1	0	1	0	0	0.000000	0.000000	2127463	2127463
internal_653	0	0	0	0	0	0.000000	0.000000	2125042	2125042
internal_649	0	0	0	0	0	0.000000	0.000000	2127749	2127749
internal_648	27	0	27	0	0	0.000000	0.000000	2128026	2128026
internal_661	0	0	0	0	0	0.000000	0.000000	2128432	2128432
internal_660	0	0	0	0	0	0.000000	0.000000	2129400	2129400
internal_659	12	0	12	0	0	0.000000	0.000000	2130388	2130388
internal_665	0	0	0	0	5	0.000000	0.000000	2132105	2132099
internal_666	3	0	3	0	5	0.000000	0.000000	2130543	2130537
internal_664	0	0	0	0	5	0.000000	0.000000	2133029	2133023
internal_663	0	0	0	0	5	0.000000	0.000000	2133457	2133451
internal_668	1	0	1	0	5	0.000000	0.000000	2132663	2132657
internal_672	4	0	4	0	5	0.000000	0.000000	2132807	2132801
internal_673	0	0	0	0	5	0.000000	0.000000	2133359	2133353
internal_671	0	0	0	0	5	0.000000	0.000000	2134363	2134357
internal_670	0	0	0	0	5	0.000000	0.000000	2134880	2134874
internal_669	0	0	0	0	5	0.000000	0.000000	2134938	2134932
internal_667	2	0	2	0	5	0.000000	0.000000	2135086	2135080
internal_662	30	4	26	1	5	0.153846	0.038462	2135262	2135262
internal_658	25	0	25	0	0	0.000000	0.000000	2141290	2141290
internal_684	0	0	0	0	0	0.000000	0.000000	2128851	2128851
internal_683	0	0	0	0	0	0.000000	0.000000	2129628	2129628
internal_682	0	0	0	0	0	0.000000	0.000000	2130108	2130108
internal_681	0	0	0	0	0	0.000000	0.000000	2130973	2130973
internal_680	0	0	0	0	0	0.000000	0.000000	2131307	2131307
internal_679	9	0	9	0	0	0.000000	0.000000	2131431	2131431
internal_685	6	0	6	0	0	0.000000	0.000000	2118287	2118287
internal_678	12	0	12	0	0	0.000000	0.000000	2131712	2131712
internal_677	1	0	1	0	0	0.000000	0.000000	2131867	2131867
internal_676	11	0	11	0	0	0.000000	0.000000	2131905	2131905
internal_675	13	0	13	0	0	0.000000	0.000000	2132131	2132131
internal_689	9	0	9	0	0	0.000000	0.000000	2124803	2124803
internal_688	2	0	2	0	0	0.000000	0.000000	2127123	2127123
internal_687	5	0	5	0	0	0.000000	0.000000	2127232	2127232
internal_686	10	0	10	0	0	0.000000	0.000000	2127444	2127444
internal_674	0	0	0	0	0	0.000000	0.000000	2132573	2132573
internal_657	5	0	5	0	0	0.000000	0.000000	2141837	2141837
internal_696	15	0	15	0	0	0.000000	0.000000	2139101	2139101
internal_706	0	0	0	0	0	0.000000	0.000000	2130084	2130084
internal_705	6	0	6	0	0	0.000000	0.000000	2130734	2130734
internal_707	2	0	2	0	0	0.000000	0.000000	2129476	2129476
internal_704	0	0	0	0	0	0.000000	0.000000	2131558	2131558
internal_703	4	0	4	0	0	0.000000	0.000000	2132577	2132577
internal_702	5	0	5	0	0	0.000000	0.000000	2132612	2132612
internal_701	1	0	1	0	0	0.000000	0.000000	2132789	2132789
internal_708	16	4	12	1	71	0.333333	0.083333	2129291	2129291
internal_700	2	0	2	0	0	0.000000	0.000000	2132857	2132857
internal_714	5	0	5	0	0	0.000000	0.000000	2124106	2124106
internal_713	0	0	0	0	0	0.000000	0.000000	2126910	2126910
internal_712	2	0	2	0	0	0.000000	0.000000	2127089	2127089
internal_715	10	0	10	0	0	0.000000	0.000000	2126106	2126106
internal_711	3	0	3	0	0	0.000000	0.000000	2127798	2127798
internal_710	1	0	1	0	0	0.000000	0.000000	2132367	2132367
internal_716	7	0	7	0	0	0.000000	0.000000	2128710	2128710
internal_709	4	0	4	0	0	0.000000	0.000000	2132523	2132523
internal_699	3	0	3	0	0	0.000000	0.000000	2133382	2133382
internal_720	4	0	4	0	0	0.000000	0.000000	2129265	2129265
internal_719	3	0	3	0	0	0.000000	0.000000	2129660	2129660
internal_718	6	0	6	0	0	0.000000	0.000000	2129833	2129833
internal_721	14	0	14	0	0	0.000000	0.000000	2127783	2127783
internal_717	3	0	3	0	0	0.000000	0.000000	2130317	2130317
internal_698	1	0	1	0	0	0.000000	0.000000	2133430	2133430
internal_723	8	0	8	0	0	0.000000	0.000000	2127482	2127482
internal_722	16	0	16	0	0	0.000000	0.000000	2131182	2131182
internal_697	1	0	1	0	0	0.000000	0.000000	2133570	2133570
internal_695	0	0	0	0	0	0.000000	0.000000	2142010	2142010
internal_694	2	0	2	0	0	0.000000	0.000000	2142010	2142010
internal_693	0	0	0	0	0	0.000000	0.000000	2142017	2142017
internal_692	1	0	1	0	0	0.000000	0.000000	2142084	2142084
internal_691	1	0	1	0	0	0.000000	0.000000	2142104	2142104
internal_690	2	0	2	0	0	0.000000	0.000000	2142107	2142107
internal_656	0	0	0	0	0	0.000000	0.000000	2142689	2142689
internal_724	9	0	9	0	0	0.000000	0.000000	2130236	2130236
internal_655	13	0	13	0	0	0.000000	0.000000	2142754	2142754
internal_732	0	0	0	0	0	0.000000	0.000000	2129547	2129547
internal_734	0	0	0	0	0	0.000000	0.000000	2123655	2123655
internal_733	3	0	3	0	0	0.000000	0.000000	2124903	2124903
internal_731	5	0	5	0	0	0.000000	0.000000	2130141	2130141
internal_740	15	0	15	0	0	0.000000	0.000000	2126084	2126084
internal_739	9	0	9	0	0	0.000000	0.000000	2128133	2128133
internal_738	12	0	12	0	0	0.000000	0.000000	2137747	2137747
internal_741	12	0	12	0	0	0.000000	0.000000	2128702	2128702
internal_737	3	0	3	0	0	0.000000	0.000000	2138510	2138510
internal_736	2	0	2	0	0	0.000000	0.000000	2138582	2138582
internal_735	2	0	2	0	0	0.000000	0.000000	2138673	2138673
internal_730	1	0	1	0	0	0.000000	0.000000	2139493	2139493
internal_729	0	0	0	0	0	0.000000	0.000000	2139515	2139515
internal_728	8	0	8	0	0	0.000000	0.000000	2141314	2141314
internal_727	2	0	2	0	0	0.000000	0.000000	2141375	2141375
internal_743	0	0	0	0	3804	0.000000	0.000000	2129506	2125701
internal_742	27	6	21	1	3804	0.285714	0.047619	2131342	2131342
internal_726	6	0	6	0	0	0.000000	0.000000	2141477	2141477
internal_745	20	0	20	0	0	0.000000	0.000000	2129298	2129298
internal_747	11	4	7	1	20	0.571429	0.142857	2130399	2130378
internal_748	14	0	14	0	20	0.000000	0.000000	2128037	2128016
internal_746	20	4	16	1	20	0.250000	0.062500	2131828	2131828
internal_744	1	0	1	0	0	0.000000	0.000000	2132107	2132107
internal_725	3	0	3	0	0	0.000000	0.000000	2141743	2141743
internal_654	5	0	5	0	0	0.000000	0.000000	2143408	2143408
internal_647	1	0	1	0	0	0.000000	0.000000	2143525	2143525
internal_646	1	0	1	0	0	0.000000	0.000000	2143527	2143527
internal_636	0	0	0	0	0	0.000000	0.000000	2143567	2143567
internal_635	7	0	7	0	0	0.000000	0.000000	2143586	2143586
internal_632	9	0	9	0	0	0.000000	0.000000	2143589	2143589
internal_606	10	0	10	0	0	0.000000	0.000000	2143772	2143772
internal_758	5	0	5	0	0	0.000000	0.000000	2138174	2138174
internal_757	3	0	3	0	0	0.000000	0.000000	2138551	2138551
internal_756	4	0	4	0	0	0.000000	0.000000	2138649	2138649
internal_760	10	0	10	0	0	0.000000	0.000000	2130331	2130331
internal_762	10	0	10	0	0	0.000000	0.000000	2126863	2126863
internal_763	11	0	11	0	0	0.000000	0.000000	2128223	2128223
internal_761	13	0	13	0	0	0.000000	0.000000	2129632	2129632
internal_759	4	0	4	0	0	0.000000	0.000000	2131214	2131214
internal_755	6	0	6	0	0	0.000000	0.000000	2140035	2140035
internal_764	9	0	9	0	0	0.000000	0.000000	2126308	2126308
internal_754	0	0	0	0	0	0.000000	0.000000	2140150	2140150
internal_753	1	0	1	0	0	0.000000	0.000000	2140168	2140168
internal_752	21	0	21	0	0	0.000000	0.000000	2140201	2140201
internal_773	8	0	8	0	0	0.000000	0.000000	2135562	2135562
internal_779	5	0	5	0	0	0.000000	0.000000	2136351	2136351
internal_783	2	0	2	0	0	0.000000	0.000000	2136190	2136190
internal_787	2	0	2	0	0	0.000000	0.000000	2135276	2135276
internal_786	1	0	1	0	0	0.000000	0.000000	2137256	2137256
internal_790	0	0	0	0	0	0.000000	0.000000	2133265	2133265
internal_789	5	0	5	0	0	0.000000	0.000000	2134254	2134254
internal_788	7	0	7	0	0	0.000000	0.000000	2135957	2135957
internal_785	0	0	0	0	0	0.000000	0.000000	2137817	2137817
internal_784	0	0	0	0	0	0.000000	0.000000	2138229	2138229
internal_782	0	0	0	0	0	0.000000	0.000000	2138787	2138787
internal_781	0	0	0	0	0	0.000000	0.000000	2138824	2138824
internal_791	3	0	3	0	0	0.000000	0.000000	2136369	2136369
internal_780	0	0	0	0	0	0.000000	0.000000	2139015	2139015
internal_778	0	0	0	0	0	0.000000	0.000000	2139169	2139169
internal_777	1	0	1	0	0	0.000000	0.000000	2139224	2139224
internal_776	0	0	0	0	0	0.000000	0.000000	2139291	2139291
internal_794	2	0	2	0	0	0.000000	0.000000	2135525	2135525
internal_793	3	0	3	0	0	0.000000	0.000000	2137834	2137834
internal_792	10	0	10	0	0	0.000000	0.000000	2138506	2138506
internal_775	1	0	1	0	0	0.000000	0.000000	2139851	2139851
internal_795	4	0	4	0	0	0.000000	0.000000	2133644	2133644
internal_774	1	0	1	0	0	0.000000	0.000000	2139865	2139865
internal_772	8	0	8	0	0	0.000000	0.000000	2139908	2139908
internal_771	11	0	11	0	0	0.000000	0.000000	2140167	2140167
internal_770	4	0	4	0	0	0.000000	0.000000	2140262	2140262
internal_805	1	0	1	0	54	0.000000	0.000000	2135519	2135464
internal_804	0	0	0	0	54	0.000000	0.000000	2138017	2137962
internal_803	0	0	0	0	54	0.000000	0.000000	2138415	2138360
internal_802	0	0	0	0	54	0.000000	0.000000	2138535	2138480
internal_801	2	0	2	0	54	0.000000	0.000000	2138762	2138707
internal_800	1	0	1	0	54	0.000000	0.000000	2138813	2138758
internal_799	2	0	2	0	54	0.000000	0.000000	2138825	2138770
internal_811	3	0	3	0	54	0.000000	0.000000	2135570	2135515
internal_835	0	0	0	0	54	0.000000	0.000000	2135968	2135913
internal_834	3	0	3	0	54	0.000000	0.000000	2137077	2137022
internal_833	0	0	0	0	54	0.000000	0.000000	2138592	2138537
internal_832	0	0	0	0	54	0.000000	0.000000	2138995	2138940
internal_831	0	0	0	0	54	0.000000	0.000000	2139089	2139034
internal_830	0	0	0	0	54	0.000000	0.000000	2139129	2139074
internal_829	0	0	0	0	54	0.000000	0.000000	2139168	2139113
internal_828	0	0	0	0	54	0.000000	0.000000	2139214	2139159
internal_827	0	0	0	0	54	0.000000	0.000000	2139359	2139304
internal_826	0	0	0	0	54	0.000000	0.000000	2139440	2139385
internal_825	0	0	0	0	54	0.000000	0.000000	2140048	2139993
internal_824	0	0	0	0	54	0.000000	0.000000	2140145	2140090
internal_823	0	0	0	0	54	0.000000	0.000000	2140191	2140136
internal_822	0	0	0	0	54	0.000000	0.000000	2140300	2140245
internal_821	0	0	0	0	54	0.000000	0.000000	2140323	2140268
internal_820	0	0	0	0	54	0.000000	0.000000	2140338	2140283
internal_819	0	0	0	0	54	0.000000	0.000000	2140350	2140295
internal_818	0	0	0	0	54	0.000000	0.000000	2140354	2140299
internal_838	0	0	0	0	54	0.000000	0.000000	2135170	2135115
internal_837	3	0	3	0	54	0.000000	0.000000	2138429	2138374
internal_836	2	0	2	0	54	0.000000	0.000000	2138640	2138585
internal_817	0	0	0	0	54	0.000000	0.000000	2140555	2140500
internal_816	0	0	0	0	54	0.000000	0.000000	2140587	2140532
internal_815	1	0	1	0	54	0.000000	0.000000	2140701	2140646
internal_814	0	0	0	0	54	0.000000	0.000000	2140717	2140662
internal_813	3	0	3	0	54	0.000000	0.000000	2140732	2140677
internal_812	2	0	2	0	54	0.000000	0.000000	2140738	2140683
internal_810	0	0	0	0	54	0.000000	0.000000	2140855	2140800
internal_839	2	0	2	0	54	0.000000	0.000000	2135945	2135890
internal_809	0	0	0	0	54	0.000000	0.000000	2140876	2140821
internal_808	0	0	0	0	54	0.000000	0.000000	2140884	2140829
internal_807	0	0	0	0	54	0.000000	0.000000	2140935	2140880
internal_806	3	0	3	0	54	0.000000	0.000000	2140950	2140895
internal_798	1	0	1	0	54	0.000000	0.000000	2141079	2141024
internal_797	0	0	0	0	54	0.000000	0.000000	2141087	2141032
internal_796	25	5	20	1	54	0.250000	0.050000	2141097	2141097
internal_769	2	0	2	0	0	0.000000	0.000000	2141887	2141887
internal_768	7	0	7	0	0	0.000000	0.000000	2142127	2142127
internal_841	8	0	8	0	0	0.000000	0.000000	2127249	2127249
internal_840	21	0	21	0	0	0.000000	0.000000	2128304	2128304
internal_767	1	0	1	0	0	0.000000	0.000000	2142231	2142231
internal_766	6	0	6	0	0	0.000000	0.000000	2142233	2142233
internal_847	23	5	18	1	857	0.277778	0.055556	2138746	2138526
internal_846	26	5	21	1	219	0.238095	0.047619	2139436	2139221
internal_845	7	5	2	1	214	2.500000	0.500000	2139616	2139616
internal_844	3	0	3	0	0	0.000000	0.000000	2140030	2140030
internal_848	4	0	4	0	0	0.000000	0.000000	2139112	2139112
internal_843	8	0	8	0	0	0.000000	0.000000	2140540	2140540
internal_851	1	0	1	0	0	0.000000	0.000000	2134511	2134511
internal_850	22	0	22	0	0	0.000000	0.000000	2135385	2135385
internal_856	2	0	2	0	899	0.000000	0.000000	2125676	2124776
internal_855	37	6	31	1	899	0.193548	0.032258	2126272	2126272
internal_858	22	0	22	0	0	0.000000	0.000000	2123031	2123031
internal_857	29	0	29	0	0	0.000000	0.000000	2127018	2127018
internal_854	3	0	3	0	0	0.000000	0.000000	2129389	2129389
internal_862	3	0	3	0	0	0.000000	0.000000	2133257	2133257
internal_861	17	0	17	0	0	0.000000	0.000000	2134002	2134002
internal_866	9	0	9	0	0	0.000000	0.000000	2128846	2128846
internal_871	12	0	12	0	0	0.000000	0.000000	2123297	2123297
internal_875	5	0	5	0	0	0.000000	0.000000	2130597	2130597
internal_876	3	0	3	0	0	0.000000	0.000000	2129382	2129382
internal_874	5	0	5	0	0	0.000000	0.000000	2131038	2131038
internal_873	1	0	1	0	0	0.000000	0.000000	2131282	2131282
internal_872	0	0	0	0	0	0.000000	0.000000	2131502	2131502
internal_870	5	0	5	0	0	0.000000	0.000000	2132254	2132254
internal_879	6	0	6	0	0	0.000000	0.000000	2124581	2124581
internal_878	14	0	14	0	0	0.000000	0.000000	2127964	2127964
internal_877	10	0	10	0	0	0.000000	0.000000	2136837	2136837
internal_869	2	0	2	0	0	0.000000	0.000000	2140716	2140716
internal_868	3	0	3	0	0	0.000000	0.000000	2140796	2140796
internal_880	10	0	10	0	0	0.000000	0.000000	2130174	2130174
internal_867	0	0	0	0	0	0.000000	0.000000	2140904	2140904
internal_865	0	0	0	0	0	0.000000	0.000000	2140991	2140991
internal_864	1	0	1	0	0	0.000000	0.000000	2140993	2140993
internal_883	0	0	0	0	2061	0.000000	0.000000	2127306	2125244
internal_885	0	0	0	0	2061	0.000000	0.000000	2125245	2123183
internal_886	0	0	0	0	2061	0.000000	0.000000	2125801	2123739
internal_884	0	0	0	0	2061	0.000000	0.000000	2126747	2124685
internal_882	1	0	1	0	2061	0.000000	0.000000	2128107	2126045
internal_881	17	5	12	1	2061	0.416667	0.083333	2130761	2130761
internal_863	20	0	20	0	0	0.000000	0.000000	2141797	2141797
internal_860	21	0	21	0	0	0.000000	0.000000	2141956	2141956
internal_859	15	0	15	0	0	0.000000	0.000000	2141986	2141986
internal_853	5	0	5	0	0	0.000000	0.000000	2142242	2142242
internal_887	27	8	19	1	332	0.421053	0.052632	2129539	2129539
internal_852	7	0	7	0	0	0.000000	0.000000	2142294	2142294
internal_849	5	0	5	0	0	0.000000	0.000000	2142298	2142298
internal_842	6	0	6	0	0	0.000000	0.000000	2142459	2142459
internal_765	3	0	3	0	0	0.000000	0.000000	2143120	2143120
internal_751	16	0	16	0	0	0.000000	0.000000	2143179	2143179
internal_889	31	4	27	1	238	0.148148	0.037037	2126736	2126736
internal_899	18	0	18	0	0	0.000000	0.000000	2126085	2126085
internal_898	45	0	45	0	0	0.000000	0.000000	2137426	2137426
internal_904	0	0	0	0	0	0.000000	0.000000	2126437	2126437
internal_903	0	0	0	0	0	0.000000	0.000000	2126788	2126788
internal_902	42	0	42	0	0	0.000000	0.000000	2127224	2127224
internal_909	1	0	1	0	46	0.000000	0.000000	2135085	2135038
internal_908	1	0	1	0	46	0.000000	0.000000	2135859	2135812
internal_907	2	0	2	0	46	0.000000	0.000000	2136462	2136415
internal_912	1	0	1	0	46	0.000000	0.000000	2135972	2135925
internal_911	3	0	3	0	46	0.000000	0.000000	2136509	2136462
internal_910	7	0	7	0	46	0.000000	0.000000	2136813	2136766
internal_906	27	6	21	1	46	0.285714	0.047619	2137968	2137968
internal_905	10	0	10	0	0	0.000000	0.000000	2139995	2139995
internal_901	14	0	14	0	0	0.000000	0.000000	2140272	2140272
internal_917	0	0	0	0	9424	0.000000	0.000000	2121027	2111600
internal_916	23	0	23	0	9424	0.000000	0.000000	2121963	2112536
internal_919	13	0	13	0	9424	0.000000	0.000000	2119772	2110345
internal_921	9	0	9	0	9424	0.000000	0.000000	2123311	2113884
internal_920	16	0	16	0	9424	0.000000	0.000000	2124250	2114823
internal_918	4	0	4	0	9424	0.000000	0.000000	2124835	2115408
internal_915	15	0	15	0	9424	0.000000	0.000000	2125683	2116256
internal_924	3	0	3	0	9424	0.000000	0.000000	2122395	2112968
internal_923	2	0	2	0	9424	0.000000	0.000000	2127011	2117584
internal_922	9	8	1	1	9424	8.000000	1.000000	2127812	2118385
internal_914	162	137	25	3	9424	5.480000	0.120000	2129327	2129327
internal_928	9	0	9	0	450	0.000000	0.000000	2137482	2137031
internal_927	19	5	14	1	450	0.357143	0.071429	2138264	2138264
internal_926	9	0	9	0	0	0.000000	0.000000	2139064	2139064
internal_930	22	5	17	1	108	0.294118	0.058824	2130567	2130567
internal_931	2	0	2	0	0	0.000000	0.000000	2131880	2131880
internal_929	5	0	5	0	0	0.000000	0.000000	2132751	2132751
internal_925	0	0	0	0	0	0.000000	0.000000	2141507	2141507
internal_913	21	0	21	0	0	0.000000	0.000000	2142469	2142469
internal_900	4	0	4	0	0	0.000000	0.000000	2142640	2142640
internal_897	2	0	2	0	0	0.000000	0.000000	2142712	2142712
internal_896	3	0	3	0	0	0.000000	0.000000	2142740	2142740
internal_895	5	0	5	0	0	0.000000	0.000000	2142747	2142747
internal_941	0	0	0	0	0	0.000000	0.000000	2138740	2138740
internal_940	0	0	0	0	0	0.000000	0.000000	2139207	2139207
internal_942	0	0	0	0	0	0.000000	0.000000	2138733	2138733
internal_939	0	0	0	0	0	0.000000	0.000000	2139814	2139814
internal_938	0	0	0	0	0	0.000000	0.000000	2140223	2140223
internal_937	23	0	23	0	0	0.000000	0.000000	2141066	2141066
internal_936	8	0	8	0	0	0.000000	0.000000	2141373	2141373
internal_935	1	0	1	0	0	0.000000	0.000000	2141497	2141497
internal_943	85	7	78	1	25	0.089744	0.012821	2128085	2128085
internal_934	11	0	11	0	0	0.000000	0.000000	2141653	2141653
internal_933	12	0	12	0	0	0.000000	0.000000	2142257	2142257
internal_932	7	0	7	0	0	0.000000	0.000000	2142315	2142315
internal_894	6	0	6	0	0	0.000000	0.000000	2143419	2143419
internal_946	17	0	17	0	548	0.000000	0.000000	2126620	2126071
internal_945	30	0	30	0	548	0.000000	0.000000	2128589	2128040
internal_944	16	5	11	1	548	0.454545	0.090909	2130085	2130085
internal_893	9	0	9	0	0	0.000000	0.000000	2143445	2143445
internal_949	37	0	37	0	0	0.000000	0.000000	2138148	2138148
internal_953	24	0	24	0	0	0.000000	0.000000	2137522	2137522
internal_952	3	0	3	0	0	0.000000	0.000000	2138653	2138653
internal_951	11	0	11	0	0	0.000000	0.000000	2139062	2139062
internal_961	7	0	7	0	4123	0.000000	0.000000	2126575	2122450
internal_960	1	0	1	0	4123	0.000000	0.000000	2128484	2124359
internal_959	1	0	1	0	4123	0.000000	0.000000	2128722	2124597
internal_958	1	0	1	0	4123	0.000000	0.000000	2128962	2124837
internal_957	0	0	0	0	4123	0.000000	0.000000	2129028	2124903
internal_956	2	0	2	0	4123	0.000000	0.000000	2129139	2125014
internal_955	28	12	16	2	4123	0.750000	0.125000	2140195	2140195
internal_963	16	0	16	0	282	0.000000	0.000000	2121972	2121689
internal_972	0	0	0	0	1521	0.000000	0.000000	2099524	2098000
internal_971	35	10	25	2	1521	0.400000	0.080000	2102510	2102227
internal_976	0	0	0	0	282	0.000000	0.000000	2120057	2119774
internal_975	2	0	2	0	282	0.000000	0.000000	2120982	2120699
internal_974	21	0	21	0	282	0.000000	0.000000	2121320	2121037
internal_973	21	0	21	0	282	0.000000	0.000000	2131336	2131053
internal_970	3	0	3	0	282	0.000000	0.000000	2131673	2131390
internal_977	25	0	25	0	282	0.000000	0.000000	2123379	2123096
internal_969	7	0	7	0	282	0.000000	0.000000	2132732	2132449
internal_978	19	5	14	1	914	0.357143	0.071429	2129679	2129396
internal_968	1	0	1	0	282	0.000000	0.000000	2133268	2132985
internal_967	1	0	1	0	282	0.000000	0.000000	2133365	2133082
internal_982	0	0	0	0	1825	0.000000	0.000000	2116698	2114869
internal_981	2	0	2	0	1825	0.000000	0.000000	2117396	2115567
internal_980	48	11	37	2	1825	0.297297	0.054054	2117691	2116738
internal_979	22	7	15	1	951	0.466667	0.066667	2122880	2122597
internal_966	4	0	4	0	282	0.000000	0.000000	2133661	2133378
internal_965	5	0	5	0	282	0.000000	0.000000	2133766	2133483
internal_964	5	0	5	0	282	0.000000	0.000000	2133844	2133561
internal_962	52	10	42	1	282	0.238095	0.023810	2134021	2134021
internal_954	16	0	16	0	0	0.000000	0.000000	2142719	2142719
internal_950	4	0	4	0	0	0.000000	0.000000	2142727	2142727
internal_948	5	0	5	0	0	0.000000	0.000000	2142750	2142750
internal_989	40	13	27	1	758	0.481481	0.037037	2130736	2130736
internal_988	14	0	14	0	0	0.000000	0.000000	2135621	2135621
internal_990	12	0	12	0	0	0.000000	0.000000	2127237	2127237
internal_987	2	0	2	0	0	0.000000	0.000000	2136675	2136675
internal_992	0	0	0	0	0	0.000000	0.000000	2126342	2126342
internal_994	0	0	0	0	3254	0.000000	0.000000	2125192	2123947
internal_993	28	6	22	1	3254	0.272727	0.045455	2125310	2125310
internal_991	18	0	18	0	0	0.000000	0.000000	2129489	2129489
internal_986	2	0	2	0	0	0.000000	0.000000	2139505	2139505
internal_985	0	0	0	0	0	0.000000	0.000000	2139672	2139672
internal_984	1	0	1	0	0	0.000000	0.000000	2139732	2139732
internal_983	11	0	11	0	0	0.000000	0.000000	2139818	2139818
internal_947	9	0	9	0	0	0.000000	0.000000	2142811	2142811
internal_892	5	0	5	0	0	0.000000	0.000000	2143880	2143880
internal_1002	0	0	0	0	1342	0.000000	0.000000	2127372	2126028
internal_1001	0	0	0	0	1342	0.000000	0.000000	2127664	2126320
internal_1000	0	0	0	0	1342	0.000000	0.000000	2128010	2126666
internal_999	0	0	0	0	1342	0.000000	0.000000	2128352	2127008
internal_998	0	0	0	0	1342	0.000000	0.000000	2128584	2127240
internal_997	0	0	0	0	1342	0.000000	0.000000	2128667	2127323
internal_996	36	11	25	2	1342	0.440000	0.080000	2130323	2129189
internal_995	37	6	31	1	1133	0.193548	0.032258	2143371	2143371
internal_891	4	0	4	0	0	0.000000	0.000000	2145089	2145089
internal_890	3	0	3	0	0	0.000000	0.000000	2145089	2145089
internal_888	6	0	6	0	0	0.000000	0.000000	2145089	2145089
internal_750	0	0	0	0	0	0.000000	0.000000	2145214	2145214
internal_1004	13	0	13	0	0	0.000000	0.000000	2131811	2131811
internal_1003	27	0	27	0	0	0.000000	0.000000	2131966	2131966
internal_749	12	0	12	0	0	0.000000	0.000000	2145214	2145214
internal_605	7	0	7	0	0	0.000000	0.000000	2145481	2145481
internal_1010	0	0	0	0	663	0.000000	0.000000	2125671	2125007
internal_1009	0	0	0	0	663	0.000000	0.000000	2125976	2125312
internal_1008	0	0	0	0	663	0.000000	0.000000	2126365	2125701
internal_1007	20	6	14	1	663	0.428571	0.071429	2128725	2128725
internal_1006	6	0	6	0	0	0.000000	0.000000	2137296	2137296
internal_1011	26	5	21	1	154	0.238095	0.047619	2128920	2128920
internal_1005	8	0	8	0	0	0.000000	0.000000	2140966	2140966
internal_604	8	0	8	0	0	0.000000	0.000000	2145483	2145483
internal_588	10	0	10	0	0	0.000000	0.000000	2145488	2145488
internal_1014	17	0	17	0	359	0.000000	0.000000	2138249	2137888
internal_1022	0	0	0	0	1271	0.000000	0.000000	2135852	2134578
internal_1021	0	0	0	0	1271	0.000000	0.000000	2136829	2135555
internal_1020	0	0	0	0	1271	0.000000	0.000000	2137030	2135756
internal_1019	0	0	0	0	1271	0.000000	0.000000	2137218	2135944
internal_1018	0	0	0	0	1271	0.000000	0.000000	2137293	2136019
internal_1017	0	0	0	0	1271	0.000000	0.000000	2138160	2136886
internal_1016	54	28	26	1	1271	1.076923	0.038462	2140554	2140193
internal_1027	12	0	12	0	359	0.000000	0.000000	2138902	2138541
internal_1026	3	0	3	0	359	0.000000	0.000000	2140116	2139755
internal_1029	1	0	1	0	3625	0.000000	0.000000	2137652	2135932
internal_1039	1	0	1	0	3625	0.000000	0.000000	2134267	2132594
internal_1040	0	0	0	0	3625	0.000000	0.000000	2133619	2131923
internal_1038	0	0	0	0	3625	0.000000	0.000000	2135038	2133342
internal_1037	0	0	0	0	3625	0.000000	0.000000	2135371	2133675
internal_1036	0	0	0	0	3625	0.000000	0.000000	2135461	2133765
internal_1035	0	0	0	0	3625	0.000000	0.000000	2135535	2133833
internal_1034	0	0	0	0	3625	0.000000	0.000000	2135590	2133888
internal_1033	0	0	0	0	3625	0.000000	0.000000	2135788	2134086
internal_1032	0	0	0	0	3625	0.000000	0.000000	2135949	2134244
internal_1031	0	0	0	0	3625	0.000000	0.000000	2136051	2134346
internal_1030	56	0	56	0	3625	0.000000	0.000000	2136093	2134388
internal_1028	37	6	31	1	3625	0.193548	0.032258	2138630	2138269
internal_1025	5	0	5	0	359	0.000000	0.000000	2142193	2141832
internal_1044	3	0	3	0	8360	0.000000	0.000000	2129690	2121326
internal_1043	0	0	0	0	8360	0.000000	0.000000	2130115	2121751
internal_1042	15	0	15	0	8360	0.000000	0.000000	2131265	2122901
internal_1059	0	0	0	0	8971	0.000000	0.000000	2118022	2109046
internal_1058	0	0	0	0	8971	0.000000	0.000000	2119242	2110266
internal_1057	0	0	0	0	8971	0.000000	0.000000	2119480	2110504
internal_1056	0	0	0	0	8971	0.000000	0.000000	2119564	2110588
internal_1055	0	0	0	0	8971	0.000000	0.000000	2120041	2111065
internal_1054	0	0	0	0	8971	0.000000	0.000000	2120120	2111144
internal_1053	0	0	0	0	8971	0.000000	0.000000	2120158	2111182
internal_1052	0	0	0	0	8971	0.000000	0.000000	2120212	2111236
internal_1051	0	0	0	0	8971	0.000000	0.000000	2120268	2111292
internal_1050	0	0	0	0	8971	0.000000	0.000000	2120447	2111471
internal_1049	0	0	0	0	8971	0.000000	0.000000	2120922	2111946
internal_1048	0	0	0	0	8971	0.000000	0.000000	2120965	2111989
internal_1047	0	0	0	0	8971	0.000000	0.000000	2121061	2112085
internal_1062	20	0	20	0	10747	0.000000	0.000000	2118413	2107659
internal_1061	25	19	6	2	10747	3.166667	0.333333	2121304	2111221
internal_1063	0	0	0	0	10077	0.000000	0.000000	2121845	2111762
internal_1060	72	16	56	2	10077	0.285714	0.035714	2125262	2116286
internal_1046	37	6	31	1	8971	0.193548	0.032258	2137880	2129516
internal_1064	38	12	26	2	9686	0.461538	0.076923	2127561	2119197
internal_1045	8	0	8	0	8360	0.000000	0.000000	2138951	2130587
internal_1041	109	99	10	3	8360	9.900000	0.300000	2139121	2138760
internal_1024	6	0	6	0	359	0.000000	0.000000	2142627	2142266
internal_1077	4	0	4	0	586	0.000000	0.000000	2186130	2185541
internal_1076	3	0	3	0	586	0.000000	0.000000	2186131	2185542
internal_1075	3	0	3	0	586	0.000000	0.000000	2186133	2185544
internal_1074	1	0	1	0	586	0.000000	0.000000	2186133	2185544
internal_1073	0	0	0	0	586	0.000000	0.000000	2186133	2185544
internal_1072	1	0	1	0	586	0.000000	0.000000	2186134	2185545
internal_1071	1	0	1	0	586	0.000000	0.000000	2186134	2185545
internal_1070	3	0	3	0	586	0.000000	0.000000	2186134	2185545
internal_1069	3	0	3	0	586	0.000000	0.000000	2186134	2185545
internal_1068	11	0	11	0	586	0.000000	0.000000	2186135	2185546
internal_1067	7	0	7	0	586	0.000000	0.000000	2186136	2185547
internal_1066	6	0	6	0	586	0.000000	0.000000	2186143	2185554
internal_1065	27	5	22	1	586	0.227273	0.045455	2186143	2185782
internal_1023	1	0	1	0	359	0.000000	0.000000	2186181	2185820
internal_1015	0	0	0	0	359	0.000000	0.000000	2186182	2185821
internal_1013	0	0	0	0	359	0.000000	0.000000	2186182	2185821
internal_1012	31	11	20	2	359	0.550000	0.100000	2186184	2186184
internal_587	0	0	0	0	0	0.000000	0.000000	2186393	2186393
internal_562	2	0	2	0	0	0.000000	0.000000	2186408	2186408
internal_561	1	0	1	0	0	0.000000	0.000000	2186408	2186408
internal_560	1	0	1	0	0	0.000000	0.000000	2186408	2186408
internal_542	10	0	10	0	0	0.000000	0.000000	2186419	2186419
internal_541	25	0	25	0	246	0.000000	0.000000	2128988	2128741
internal_1078	58	4	54	1	246	0.074074	0.018519	2129690	2129690
internal_ROOT	0	0	0	0	0	0.000000	0.000000	2186450	2186450
