# Supplementary material for: The effect of recombination on the evolution of a population of Neisseria meningitidis
Source: Genome Res. 2021 Jul;31(7):1258–68. doi: 10.1101/gr.264465.120 (PMC8256868; doi:10.1101/gr.264465.120)
Supplement: Supplemental Material [file supp_gr.264465.120_Supplementary_Code_S1.zip › Supplementary_Code_S1/mm2bam_ont_cl2.recombination_predictions.gff]

##gff-version 3
##sequence-region SEQUENCE 1 2186450
SEQUENCE	GUBBINS	CDS	1263767	1264218	0.000	.	0	node="internal_547->20019_4#80";neg_log_likelihood="82.025205";taxa="20019_4#80";snp_count="7";
SEQUENCE	GUBBINS	CDS	1263233	1264463	0.000	.	0	node="internal_544->internal_545";neg_log_likelihood="135.201521";taxa=" 20122_6#158 20019_4#80 20122_6#160 19789_1#139 20122_7#163 20019_4#79";snp_count="9";
SEQUENCE	GUBBINS	CDS	1490623	1491010	0.000	.	0	node="internal_544->internal_545";neg_log_likelihood="95.092315";taxa=" 20122_6#158 20019_4#80 20122_6#160 19789_1#139 20122_7#163 20019_4#79";snp_count="6";
SEQUENCE	GUBBINS	CDS	1008927	1009153	0.000	.	0	node="internal_553->internal_554";neg_log_likelihood="82.748502";taxa=" 20122_2#122 20122_6#38";snp_count="6";
SEQUENCE	GUBBINS	CDS	624397	624423	0.000	.	0	node="internal_569->internal_570";neg_log_likelihood="239.426588";taxa=" 20122_6#48 20122_7#28 20122_7#25";snp_count="5";
SEQUENCE	GUBBINS	CDS	2101756	2102104	0.000	.	0	node="internal_567->20122_7#24";neg_log_likelihood="370.984076";taxa="20122_7#24";snp_count="8";
SEQUENCE	GUBBINS	CDS	1414632	1421362	0.000	.	0	node="internal_585->internal_586";neg_log_likelihood="328.591248";taxa=" 19789_1#29 19789_1#28";snp_count="71";
SEQUENCE	GUBBINS	CDS	2023052	2023264	0.000	.	0	node="internal_572->internal_573";neg_log_likelihood="100.251714";taxa=" 19944_2#46 19789_1#46 19789_1#47 19789_1#45 19789_1#48 20122_2#61 20122_2#59 20122_7#135 19944_3#156 19944_3#169 19944_3#168 19944_3#166 19944_2#44";snp_count="5";
SEQUENCE	GUBBINS	CDS	1166583	1167003	0.000	.	0	node="internal_563->19944_2#62";neg_log_likelihood="231.320667";taxa="19944_2#62";snp_count="8";
SEQUENCE	GUBBINS	CDS	274829	275045	0.000	.	0	node="internal_563->19944_2#62";neg_log_likelihood="197.791918";taxa="19944_2#62";snp_count="6";
SEQUENCE	GUBBINS	CDS	2101720	2101792	0.000	.	0	node="internal_601->20019_4#23";neg_log_likelihood="43.798792";taxa="20019_4#23";snp_count="6";
SEQUENCE	GUBBINS	CDS	153145	156398	0.000	.	0	node="internal_597->internal_602";neg_log_likelihood="153.526169";taxa=" 20122_6#45 20122_6#44 20122_7#133";snp_count="5";
SEQUENCE	GUBBINS	CDS	1930451	1930646	0.000	.	0	node="internal_596->19789_1#42";neg_log_likelihood="96.403530";taxa="19789_1#42";snp_count="5";
SEQUENCE	GUBBINS	CDS	78855	79067	0.000	.	0	node="internal_595->19789_1#13";neg_log_likelihood="111.571969";taxa="19789_1#13";snp_count="5";
SEQUENCE	GUBBINS	CDS	152969	153275	0.000	.	0	node="internal_594->20122_6#177";neg_log_likelihood="98.272813";taxa="20122_6#177";snp_count="8";
SEQUENCE	GUBBINS	CDS	2101663	2102063	0.000	.	0	node="internal_609->20087_1#8";neg_log_likelihood="172.405599";taxa="20087_1#8";snp_count="11";
SEQUENCE	GUBBINS	CDS	1947508	1951107	0.000	.	0	node="internal_634->20019_4#90";neg_log_likelihood="35.307694";taxa="20019_4#90";snp_count="6";
SEQUENCE	GUBBINS	CDS	1259797	1260170	0.000	.	0	node="internal_642->internal_643";neg_log_likelihood="157.687903";taxa=" 20122_3#148 20122_3#144 20122_3#145 20122_6#2";snp_count="14";
SEQUENCE	GUBBINS	CDS	1265065	1265328	0.000	.	0	node="internal_637->20122_7#16";neg_log_likelihood="65.292188";taxa="20122_7#16";snp_count="6";
SEQUENCE	GUBBINS	CDS	1888379	1888384	0.000	.	0	node="internal_658->internal_662";neg_log_likelihood="145.435636";taxa=" 20122_3#170 20122_3#176 20019_4#33 20019_4#35 20122_3#179 20122_3#180 20019_4#34 20122_3#178 20122_3#44 20122_3#42 20122_3#43 20122_3#177 20122_1#49";snp_count="4";
SEQUENCE	GUBBINS	CDS	2051888	2052104	0.000	.	0	node="internal_696->20122_2#137";neg_log_likelihood="204.701001";taxa="20122_2#137";snp_count="5";
SEQUENCE	GUBBINS	CDS	1088114	1088848	0.000	.	0	node="internal_696->20122_2#137";neg_log_likelihood="181.221016";taxa="20122_2#137";snp_count="6";
SEQUENCE	GUBBINS	CDS	1888123	1888194	0.000	.	0	node="internal_700->internal_708";neg_log_likelihood="78.828787";taxa=" 19789_1#67 20019_4#52";snp_count="4";
SEQUENCE	GUBBINS	CDS	1438215	1440152	0.000	.	0	node="internal_728->19789_1#5";neg_log_likelihood="582.743456";taxa="19789_1#5";snp_count="7";
SEQUENCE	GUBBINS	CDS	1861023	1864800	0.000	.	0	node="internal_728->19789_1#5";neg_log_likelihood="554.240495";taxa="19789_1#5";snp_count="7";
SEQUENCE	GUBBINS	CDS	1165989	1166083	0.000	.	0	node="internal_728->19789_1#5";neg_log_likelihood="517.334896";taxa="19789_1#5";snp_count="6";
SEQUENCE	GUBBINS	CDS	1890301	1890491	0.000	.	0	node="internal_728->19789_1#5";neg_log_likelihood="497.219472";taxa="19789_1#5";snp_count="5";
SEQUENCE	GUBBINS	CDS	1858470	1862274	0.000	.	0	node="internal_726->internal_742";neg_log_likelihood="135.810262";taxa=" 19789_1#178 20122_6#173 20122_6#174";snp_count="6";
SEQUENCE	GUBBINS	CDS	553690	553710	0.000	.	0	node="internal_746->internal_747";neg_log_likelihood="50.548889";taxa=" 20122_2#26 20122_3#134";snp_count="4";
SEQUENCE	GUBBINS	CDS	553690	553710	0.000	.	0	node="internal_744->internal_746";neg_log_likelihood="97.725667";taxa=" 20122_2#26 20122_3#134 20122_6#163 20122_6#176";snp_count="4";
SEQUENCE	GUBBINS	CDS	274997	275138	0.000	.	0	node="internal_646->20122_6#46";neg_log_likelihood="107.416411";taxa="20122_6#46";snp_count="9";
SEQUENCE	GUBBINS	CDS	1259555	1268457	0.000	.	0	node="internal_636->internal_637";neg_log_likelihood="111.447955";taxa=" 20122_7#16 20122_2#37 20122_2#38 20122_2#34 20122_2#36 20122_3#148 20122_3#144 20122_3#145 20122_6#2 20122_2#25";snp_count="9";
SEQUENCE	GUBBINS	CDS	1888697	1888761	0.000	.	0	node="internal_635->19789_2#188";neg_log_likelihood="163.604331";taxa="19789_2#188";snp_count="4";
SEQUENCE	GUBBINS	CDS	2103707	2104215	0.000	.	0	node="internal_752->19944_1#133";neg_log_likelihood="153.927667";taxa="19944_1#133";snp_count="5";
SEQUENCE	GUBBINS	CDS	1579656	1579906	0.000	.	0	node="internal_808->19789_1#110";neg_log_likelihood="38.602427";taxa="19789_1#110";snp_count="6";
SEQUENCE	GUBBINS	CDS	1166606	1166660	0.000	.	0	node="internal_769->internal_796";neg_log_likelihood="120.489190";taxa=" 20019_4#55 20122_3#56 19789_1#100 19789_1#118 20019_4#26 20122_3#57 19789_1#101 20019_4#49 20122_1#37 19789_1#112 19789_1#105 19789_1#94 19789_1#98 20122_3#40 20122_3#36 20019_4#48 20122_3#16 20019_4#42 20122_3#49 20019_4#40 20122_3#39 19789_1#108 20122_3#35 19789_1#116 19789_1#107 20019_4#32 20122_2#160 19789_1#111 20122_3#…
SEQUENCE	GUBBINS	CDS	153052	153690	0.000	.	0	node="internal_846->internal_847";neg_log_likelihood="114.765837";taxa=" 20122_3#81 19789_1#71";snp_count="5";
SEQUENCE	GUBBINS	CDS	1888165	1888384	0.000	.	0	node="internal_845->internal_846";neg_log_likelihood="127.811138";taxa=" 20122_3#81 19789_1#71 20122_7#84";snp_count="5";
SEQUENCE	GUBBINS	CDS	1888165	1888379	0.000	.	0	node="internal_844->internal_845";neg_log_likelihood="27.429832";taxa=" 20122_6#40 20122_3#81 19789_1#71 20122_7#84";snp_count="5";
SEQUENCE	GUBBINS	CDS	1087253	1088152	0.000	.	0	node="internal_854->internal_855";neg_log_likelihood="180.964878";taxa=" 20087_1#86 20087_1#65 20122_5#75";snp_count="6";
SEQUENCE	GUBBINS	CDS	2101648	2101980	0.000	.	0	node="internal_868->20122_2#89";neg_log_likelihood="51.273928";taxa="20122_2#89";snp_count="12";
SEQUENCE	GUBBINS	CDS	551943	554004	0.000	.	0	node="internal_863->internal_881";neg_log_likelihood="85.678660";taxa=" 20122_7#55 20122_7#57 20122_6#35 20122_7#65 20122_7#58 20122_7#52 20122_7#64";snp_count="5";
SEQUENCE	GUBBINS	CDS	2101648	2101980	0.000	.	0	node="internal_852->internal_887";neg_log_likelihood="123.969672";taxa=" 20122_3#186 19789_1#128";snp_count="8";
SEQUENCE	GUBBINS	CDS	157070	157100	0.000	.	0	node="internal_908->20122_6#141";neg_log_likelihood="47.133771";taxa="20122_6#141";snp_count="6";
SEQUENCE	GUBBINS	CDS	1888682	1888728	0.000	.	0	node="internal_905->internal_906";neg_log_likelihood="126.148823";taxa=" 20122_6#141 19944_3#73 20087_2#29 19789_2#133 19789_2#132 20122_6#67 20122_1#168 19944_3#62";snp_count="6";
SEQUENCE	GUBBINS	CDS	1259672	1264809	0.000	.	0	node="internal_923->20122_3#78";neg_log_likelihood="112.547682";taxa="20122_3#78";snp_count="28";
SEQUENCE	GUBBINS	CDS	1260623	1264220	0.000	.	0	node="internal_914->internal_922";neg_log_likelihood="34.300652";taxa=" 20122_2#119 19789_1#68 20122_6#62 20122_3#78";snp_count="8";
SEQUENCE	GUBBINS	CDS	2103222	2103672	0.000	.	0	node="internal_926->internal_927";neg_log_likelihood="92.934429";taxa=" 20019_4#68 20087_2#57 19789_2#74";snp_count="5";
SEQUENCE	GUBBINS	CDS	538288	538396	0.000	.	0	node="internal_929->internal_930";neg_log_likelihood="106.356242";taxa=" 20122_3#31 20122_3#59";snp_count="5";
SEQUENCE	GUBBINS	CDS	1259672	1267820	0.000	.	0	node="internal_913->internal_914";neg_log_likelihood="463.312653";taxa=" 20122_7#169 20019_4#175 20087_2#111 20019_4#181 19789_1#83 20122_6#39 20122_7#68 19789_1#76 20122_2#119 19789_1#68 20122_6#62 20122_3#78";snp_count="125";
SEQUENCE	GUBBINS	CDS	1042867	1042997	0.000	.	0	node="internal_913->internal_914";neg_log_likelihood="177.397074";taxa=" 20122_7#169 20019_4#175 20087_2#111 20019_4#181 19789_1#83 20122_6#39 20122_7#68 19789_1#76 20122_2#119 19789_1#68 20122_6#62 20122_3#78";snp_count="6";
SEQUENCE	GUBBINS	CDS	1887657	1888803	0.000	.	0	node="internal_913->internal_914";neg_log_likelihood="152.866336";taxa=" 20122_7#169 20019_4#175 20087_2#111 20019_4#181 19789_1#83 20122_6#39 20122_7#68 19789_1#76 20122_2#119 19789_1#68 20122_6#62 20122_3#78";snp_count="6";
SEQUENCE	GUBBINS	CDS	1259672	1267820	0.000	.	0	node="internal_896->19944_2#105";neg_log_likelihood="239.209433";taxa="19944_2#105";snp_count="63";
SEQUENCE	GUBBINS	CDS	78910	79163	0.000	.	0	node="internal_895->20122_2#88";neg_log_likelihood="109.213229";taxa="20122_2#88";snp_count="6";
SEQUENCE	GUBBINS	CDS	274829	275045	0.000	.	0	node="internal_895->20122_2#88";neg_log_likelihood="78.535220";taxa="20122_2#88";snp_count="6";
SEQUENCE	GUBBINS	CDS	1755173	1755370	0.000	.	0	node="internal_935->19944_2#38";neg_log_likelihood="102.237995";taxa="19944_2#38";snp_count="5";
SEQUENCE	GUBBINS	CDS	1421211	1421236	0.000	.	0	node="internal_934->internal_943";neg_log_likelihood="390.290087";taxa=" 20087_1#64 20087_1#63";snp_count="7";
SEQUENCE	GUBBINS	CDS	1491010	1491175	0.000	.	0	node="internal_932->20122_2#138";neg_log_likelihood="117.202094";taxa="20122_2#138";snp_count="6";
SEQUENCE	GUBBINS	CDS	1888255	1888803	0.000	.	0	node="internal_893->internal_944";neg_log_likelihood="78.407079";taxa=" 20019_4#2 19789_1#7 20087_1#12 20087_1#13";snp_count="5";
SEQUENCE	GUBBINS	CDS	78855	79076	0.000	.	0	node="internal_956->19789_1#69";neg_log_likelihood="41.707859";taxa="19789_1#69";snp_count="7";
SEQUENCE	GUBBINS	CDS	1168691	1173588	0.000	.	0	node="internal_955->20122_7#45";neg_log_likelihood="1168.640088";taxa="20122_7#45";snp_count="81";
SEQUENCE	GUBBINS	CDS	1306341	1311157	0.000	.	0	node="internal_955->20122_7#45";neg_log_likelihood="850.146245";taxa="20122_7#45";snp_count="77";
SEQUENCE	GUBBINS	CDS	1835447	1838565	0.000	.	0	node="internal_955->20122_7#45";neg_log_likelihood="549.644821";taxa="20122_7#45";snp_count="66";
SEQUENCE	GUBBINS	CDS	1814394	1815618	0.000	.	0	node="internal_955->20122_7#45";neg_log_likelihood="350.127464";taxa="20122_7#45";snp_count="27";
SEQUENCE	GUBBINS	CDS	1419052	1420973	0.000	.	0	node="internal_955->20122_7#45";neg_log_likelihood="228.654694";taxa="20122_7#45";snp_count="26";
SEQUENCE	GUBBINS	CDS	1888380	1890491	0.000	.	0	node="internal_955->20122_7#45";neg_log_likelihood="161.706188";taxa="20122_7#45";snp_count="7";
SEQUENCE	GUBBINS	CDS	624204	625409	0.000	.	0	node="internal_955->20122_7#45";neg_log_likelihood="127.556129";taxa="20122_7#45";snp_count="6";
SEQUENCE	GUBBINS	CDS	1384000	1384441	0.000	.	0	node="internal_970->internal_971";neg_log_likelihood="173.131663";taxa=" 19789_1#31 19789_1#38 19789_1#35";snp_count="5";
SEQUENCE	GUBBINS	CDS	2103483	2104281	0.000	.	0	node="internal_970->internal_971";neg_log_likelihood="149.586723";taxa=" 19789_1#31 19789_1#38 19789_1#35";snp_count="5";
SEQUENCE	GUBBINS	CDS	1039049	1039706	0.000	.	0	node="internal_978->20122_2#44";neg_log_likelihood="210.266619";taxa="20122_2#44";snp_count="7";
SEQUENCE	GUBBINS	CDS	1166019	1166157	0.000	.	0	node="internal_978->20122_2#44";neg_log_likelihood="179.999611";taxa="20122_2#44";snp_count="5";
SEQUENCE	GUBBINS	CDS	156330	156962	0.000	.	0	node="internal_968->internal_978";neg_log_likelihood="94.322101";taxa=" 20122_6#3 20122_2#44";snp_count="5";
SEQUENCE	GUBBINS	CDS	1165926	1166418	0.000	.	0	node="internal_979->internal_980";neg_log_likelihood="231.632421";taxa=" 20087_1#60 20087_1#59 20087_1#58 20087_1#61";snp_count="5";
SEQUENCE	GUBBINS	CDS	1888379	1888761	0.000	.	0	node="internal_979->internal_980";neg_log_likelihood="208.423234";taxa=" 20087_1#60 20087_1#59 20087_1#58 20087_1#61";snp_count="6";
SEQUENCE	GUBBINS	CDS	2103483	2104152	0.000	.	0	node="internal_966->internal_979";neg_log_likelihood="103.741739";taxa=" 20122_7#18 20087_1#60 20087_1#59 20087_1#58 20087_1#61";snp_count="7";
SEQUENCE	GUBBINS	CDS	2101720	2104152	0.000	.	0	node="internal_954->internal_955";neg_log_likelihood="137.521104";taxa=" 20122_7#45 19789_1#69 20122_7#71 20122_3#112 20019_4#148 19944_2#88 20122_7#70 20122_2#144";snp_count="7";
SEQUENCE	GUBBINS	CDS	1888800	1890491	0.000	.	0	node="internal_954->internal_955";neg_log_likelihood="106.305221";taxa=" 20122_7#45 19789_1#69 20122_7#71 20122_3#112 20019_4#148 19944_2#88 20122_7#70 20122_2#144";snp_count="5";
SEQUENCE	GUBBINS	CDS	2101648	2101930	0.000	.	0	node="internal_954->internal_962";neg_log_likelihood="237.898070";taxa=" 20122_2#49 20122_7#19 20122_2#52 19789_1#31 19789_1#38 19789_1#35 20122_2#45 20122_3#151 20122_7#22 20122_7#17 20122_7#20 20122_2#51 20122_6#23 20122_6#3 20122_2#44 20122_2#46 20122_7#18 20087_1#60 20087_1#59 20087_1#58 20087_1#61 20122_2#50";snp_count="10";
SEQUENCE	GUBBINS	CDS	2101378	2102136	0.000	.	0	node="internal_988->internal_989";neg_log_likelihood="173.797888";taxa=" 19789_1#60 19789_1#61";snp_count="13";
SEQUENCE	GUBBINS	CDS	153093	156347	0.000	.	0	node="internal_991->internal_993";neg_log_likelihood="135.724334";taxa=" 19789_1#65 19789_1#64 19789_1#59";snp_count="6";
SEQUENCE	GUBBINS	CDS	2101378	2101891	0.000	.	0	node="internal_996->20122_2#41";neg_log_likelihood="354.553926";taxa="20122_2#41";snp_count="10";
SEQUENCE	GUBBINS	CDS	1212246	1212344	0.000	.	0	node="internal_996->20122_2#41";neg_log_likelihood="316.525733";taxa="20122_2#41";snp_count="6";
SEQUENCE	GUBBINS	CDS	1087261	1088152	0.000	.	0	node="internal_996->20122_2#41";neg_log_likelihood="294.177417";taxa="20122_2#41";snp_count="6";
SEQUENCE	GUBBINS	CDS	873023	873232	0.000	.	0	node="internal_995->internal_996";neg_log_likelihood="176.834203";taxa=" 20122_2#41 19789_1#24 19789_1#23 19789_1#21 19789_1#22 19789_1#26 19789_1#19 19789_1#20";snp_count="5";
SEQUENCE	GUBBINS	CDS	1165894	1167027	0.000	.	0	node="internal_995->internal_996";neg_log_likelihood="152.975804";taxa=" 20122_2#41 19789_1#24 19789_1#23 19789_1#21 19789_1#22 19789_1#26 19789_1#19 19789_1#20";snp_count="6";
SEQUENCE	GUBBINS	CDS	1165894	1167027	0.000	.	0	node="internal_891->internal_995";neg_log_likelihood="182.261346";taxa=" 20122_2#40 20122_2#41 19789_1#24 19789_1#23 19789_1#21 19789_1#22 19789_1#26 19789_1#19 19789_1#20";snp_count="6";
SEQUENCE	GUBBINS	CDS	1009485	1009723	0.000	.	0	node="internal_888->internal_889";neg_log_likelihood="154.666927";taxa=" 19789_1#132 19789_1#131";snp_count="4";
SEQUENCE	GUBBINS	CDS	2104263	2104341	0.000	.	0	node="internal_1007->20019_4#85";neg_log_likelihood="326.297473";taxa="20019_4#85";snp_count="7";
SEQUENCE	GUBBINS	CDS	2050094	2052293	0.000	.	0	node="internal_1007->20019_4#85";neg_log_likelihood="303.067689";taxa="20019_4#85";snp_count="7";
SEQUENCE	GUBBINS	CDS	2103678	2104341	0.000	.	0	node="internal_1006->internal_1007";neg_log_likelihood="96.555593";taxa=" 20019_4#85 20122_2#76 20122_2#77 20122_2#84 20122_2#58";snp_count="6";
SEQUENCE	GUBBINS	CDS	78995	79149	0.000	.	0	node="internal_1005->internal_1011";neg_log_likelihood="124.642408";taxa=" 20019_4#73 20122_3#94";snp_count="5";
SEQUENCE	GUBBINS	CDS	1261335	1266363	0.000	.	0	node="internal_1016->20122_2#35";neg_log_likelihood="445.943679";taxa="20122_2#35";snp_count="22";
SEQUENCE	GUBBINS	CDS	153234	156500	0.000	.	0	node="internal_1025->internal_1028";neg_log_likelihood="180.514362";taxa=" 20122_2#31 20122_6#18 20087_1#35 20087_1#55 20087_1#47 20087_1#27 20087_1#36 20087_1#33 20087_1#28 20087_1#37 20087_1#54 20087_1#45 20087_1#41 20087_1#38";snp_count="6";
SEQUENCE	GUBBINS	CDS	2101527	2101785	0.000	.	0	node="internal_1044->19789_1#39";neg_log_likelihood="75.272097";taxa="19789_1#39";snp_count="7";
SEQUENCE	GUBBINS	CDS	1088474	1088848	0.000	.	0	node="internal_1042->20122_2#81";neg_log_likelihood="360.204016";taxa="20122_2#81";snp_count="6";
SEQUENCE	GUBBINS	CDS	1259672	1264265	0.000	.	0	node="internal_1060->internal_1061";neg_log_likelihood="99.724656";taxa=" 19789_1#37 19789_1#34 19789_1#33";snp_count="14";
SEQUENCE	GUBBINS	CDS	1166070	1166343	0.000	.	0	node="internal_1060->internal_1061";neg_log_likelihood="48.980224";taxa=" 19789_1#37 19789_1#34 19789_1#33";snp_count="5";
SEQUENCE	GUBBINS	CDS	1008971	1010077	0.000	.	0	node="internal_1046->internal_1060";neg_log_likelihood="335.208841";taxa=" 19789_1#37 19789_1#34 19789_1#33 19789_1#32 19789_1#36";snp_count="10";
SEQUENCE	GUBBINS	CDS	1888150	1888379	0.000	.	0	node="internal_1046->internal_1060";neg_log_likelihood="295.680857";taxa=" 19789_1#37 19789_1#34 19789_1#33 19789_1#32 19789_1#36";snp_count="6";
SEQUENCE	GUBBINS	CDS	1888667	1888800	0.000	.	0	node="internal_1064->20122_7#46";neg_log_likelihood="434.175963";taxa="20122_7#46";snp_count="7";
SEQUENCE	GUBBINS	CDS	2068257	2070877	0.000	.	0	node="internal_1064->20122_7#46";neg_log_likelihood="405.267544";taxa="20122_7#46";snp_count="10";
SEQUENCE	GUBBINS	CDS	2101648	2104852	0.000	.	0	node="internal_1064->20122_7#46";neg_log_likelihood="365.271185";taxa="20122_7#46";snp_count="8";
SEQUENCE	GUBBINS	CDS	1165926	1167465	0.000	.	0	node="internal_1064->20122_7#46";neg_log_likelihood="329.372045";taxa="20122_7#46";snp_count="7";
SEQUENCE	GUBBINS	CDS	1614088	1614369	0.000	.	0	node="internal_1064->20122_7#46";neg_log_likelihood="298.276635";taxa="20122_7#46";snp_count="5";
SEQUENCE	GUBBINS	CDS	1929609	1931897	0.000	.	0	node="internal_1064->20122_7#46";neg_log_likelihood="275.576649";taxa="20122_7#46";snp_count="7";
SEQUENCE	GUBBINS	CDS	1888150	1888761	0.000	.	0	node="internal_1045->internal_1046";neg_log_likelihood="180.853635";taxa=" 20087_2#94 20087_2#90 20122_7#153 20087_2#82 20087_2#79 20087_2#87 20122_7#188 20087_2#86 20122_7#152 20087_2#89 20087_2#93 20087_2#88 20087_2#91 20087_2#80 19789_1#37 19789_1#34 19789_1#33 19789_1#32 19789_1#36";snp_count="6";
SEQUENCE	GUBBINS	CDS	1165926	1166658	0.000	.	0	node="internal_1045->internal_1064";neg_log_likelihood="183.333179";taxa=" 20122_6#30 20122_7#46";snp_count="7";
SEQUENCE	GUBBINS	CDS	1888153	1888747	0.000	.	0	node="internal_1045->internal_1064";neg_log_likelihood="154.208858";taxa=" 20122_6#30 20122_7#46";snp_count="5";
SEQUENCE	GUBBINS	CDS	1260069	1267820	0.000	.	0	node="internal_1024->internal_1041";neg_log_likelihood="323.707377";taxa=" 20122_2#81 20122_6#31 20122_7#47 19789_1#39 20087_2#94 20087_2#90 20122_7#153 20087_2#82 20087_2#79 20087_2#87 20122_7#188 20087_2#86 20122_7#152 20087_2#89 20087_2#93 20087_2#88 20087_2#91 20087_2#80 19789_1#37 19789_1#34 19789_1#33 19789_1#32 19789_1#36 20122_6#30 20122_7#46";snp_count="85";
SEQUENCE	GUBBINS	CDS	274829	275045	0.000	.	0	node="internal_1024->internal_1041";neg_log_likelihood="103.807652";taxa=" 20122_2#81 20122_6#31 20122_7#47 19789_1#39 20087_2#94 20087_2#90 20122_7#153 20087_2#82 20087_2#79 20087_2#87 20122_7#188 20087_2#86 20122_7#152 20087_2#89 20087_2#93 20087_2#88 20087_2#91 20087_2#80 19789_1#37 19789_1#34 19789_1#33 19789_1#32 19789_1#36 20122_6#30 20122_7#46";snp_count="9";
SEQUENCE	GUBBINS	CDS	2101518	2101768	0.000	.	0	node="internal_1024->internal_1041";neg_log_likelihood="71.847602";taxa=" 20122_2#81 20122_6#31 20122_7#47 19789_1#39 20087_2#94 20087_2#90 20122_7#153 20087_2#82 20087_2#79 20087_2#87 20122_7#188 20087_2#86 20122_7#152 20087_2#89 20087_2#93 20087_2#88 20087_2#91 20087_2#80 19789_1#37 19789_1#34 19789_1#33 19789_1#32 19789_1#36 20122_6#30 20122_7#46";snp_count="5";
SEQUENCE	GUBBINS	CDS	1422136	1422234	0.000	.	0	node="internal_1077->DL13591";neg_log_likelihood="133.057439";taxa="DL13591";snp_count="6";
SEQUENCE	GUBBINS	CDS	1888152	1888379	0.000	.	0	node="internal_1023->internal_1065";neg_log_likelihood="133.179178";taxa=" 20122_6#49 20122_6#57 20122_2#95 19944_3#178 19944_3#185 19944_3#174 19944_3#182 19944_3#176 19944_3#183 19944_3#179 19944_3#184 19944_3#180 DL13591 19944_3#177";snp_count="5";
SEQUENCE	GUBBINS	CDS	1264202	1265114	0.000	.	0	node="internal_1015->internal_1016";neg_log_likelihood="191.289655";taxa=" 20122_2#35 19789_1#52 19789_1#51 19944_3#173 20122_6#60 20122_6#51 20122_6#59 20122_3#164";snp_count="28";
SEQUENCE	GUBBINS	CDS	1265065	1267885	0.000	.	0	node="internal_1012->19789_1#8";neg_log_likelihood="238.013418";taxa="19789_1#8";snp_count="23";
SEQUENCE	GUBBINS	CDS	1293506	1299662	0.000	.	0	node="internal_1012->19789_1#8";neg_log_likelihood="168.365392";taxa="19789_1#8";snp_count="7";
SEQUENCE	GUBBINS	CDS	274829	275045	0.000	.	0	node="internal_587->internal_1012";neg_log_likelihood="149.656583";taxa=" 19789_1#8 20122_3#128 20122_6#14 20122_2#35 19789_1#52 19789_1#51 19944_3#173 20122_6#60 20122_6#51 20122_6#59 20122_3#164 20122_6#101 20122_2#80 20122_7#43 20122_2#31 20122_6#18 20087_1#35 20087_1#55 20087_1#47 20087_1#27 20087_1#36 20087_1#33 20087_1#28 20087_1#37 20087_1#54 20087_1#45 20087_1#41 20087_1#38 20122_2#81 201…
SEQUENCE	GUBBINS	CDS	637187	637330	0.000	.	0	node="internal_587->internal_1012";neg_log_likelihood="122.411214";taxa=" 19789_1#8 20122_3#128 20122_6#14 20122_2#35 19789_1#52 19789_1#51 19944_3#173 20122_6#60 20122_6#51 20122_6#59 20122_3#164 20122_6#101 20122_2#80 20122_7#43 20122_2#31 20122_6#18 20087_1#35 20087_1#55 20087_1#47 20087_1#27 20087_1#36 20087_1#33 20087_1#28 20087_1#37 20087_1#54 20087_1#45 20087_1#41 20087_1#38 20122_2#81 201…
SEQUENCE	GUBBINS	CDS	1166583	1167003	0.000	.	0	node="internal_562->internal_563";neg_log_likelihood="112.961730";taxa=" 19944_2#62 20122_7#26 20122_2#60 20122_7#24 20122_2#62 20122_7#180 20122_6#48 20122_7#28 20122_7#25 19944_2#46 19789_1#46 19789_1#47 19789_1#45 19789_1#48 20122_2#61 20122_2#59 20122_7#135 19944_3#156 19944_3#169 19944_3#168 19944_3#166 19944_2#44 20122_2#54 19789_1#29 19789_1#28";snp_count="10";
SEQUENCE	GUBBINS	CDS	1033526	1060265	0.000	.	0	node="internal_1078->20122_4#96";neg_log_likelihood="9897.497499";taxa="20122_4#96";snp_count="297";
SEQUENCE	GUBBINS	CDS	2056092	2078804	0.000	.	0	node="internal_1078->20122_4#96";neg_log_likelihood="9054.904495";taxa="20122_4#96";snp_count="254";
SEQUENCE	GUBBINS	CDS	1070654	1098333	0.000	.	0	node="internal_1078->20122_4#96";neg_log_likelihood="8330.346349";taxa="20122_4#96";snp_count="244";
SEQUENCE	GUBBINS	CDS	95615	111729	0.000	.	0	node="internal_1078->20122_4#96";neg_log_likelihood="7670.125787";taxa="20122_4#96";snp_count="124";
SEQUENCE	GUBBINS	CDS	1782615	1788255	0.000	.	0	node="internal_1078->20122_4#96";neg_log_likelihood="7299.774285";taxa="20122_4#96";snp_count="94";
SEQUENCE	GUBBINS	CDS	1323963	1326920	0.000	.	0	node="internal_1078->20122_4#96";neg_log_likelihood="7018.525894";taxa="20122_4#96";snp_count="74";
SEQUENCE	GUBBINS	CDS	1810481	1816808	0.000	.	0	node="internal_1078->20122_4#96";neg_log_likelihood="6795.451828";taxa="20122_4#96";snp_count="96";
SEQUENCE	GUBBINS	CDS	1691888	1705987	0.000	.	0	node="internal_1078->20122_4#96";neg_log_likelihood="6502.553970";taxa="20122_4#96";snp_count="124";
SEQUENCE	GUBBINS	CDS	1106770	1118964	0.000	.	0	node="internal_1078->20122_4#96";neg_log_likelihood="6120.935800";taxa="20122_4#96";snp_count="114";
SEQUENCE	GUBBINS	CDS	1019920	1023637	0.000	.	0	node="internal_1078->20122_4#96";neg_log_likelihood="5787.769752";taxa="20122_4#96";snp_count="59";
SEQUENCE	GUBBINS	CDS	2023745	2035360	0.000	.	0	node="internal_1078->20122_4#96";neg_log_likelihood="5606.181115";taxa="20122_4#96";snp_count="90";
SEQUENCE	GUBBINS	CDS	822230	828301	0.000	.	0	node="internal_1078->20122_4#96";neg_log_likelihood="5323.871785";taxa="20122_4#96";snp_count="74";
SEQUENCE	GUBBINS	CDS	1834862	1865905	0.000	.	0	node="internal_1078->20122_4#96";neg_log_likelihood="5098.981948";taxa="20122_4#96";snp_count="113";
SEQUENCE	GUBBINS	CDS	433059	434991	0.000	.	0	node="internal_1078->20122_4#96";neg_log_likelihood="4739.535224";taxa="20122_4#96";snp_count="46";
SEQUENCE	GUBBINS	CDS	1897457	1901593	0.000	.	0	node="internal_1078->20122_4#96";neg_log_likelihood="4595.880187";taxa="20122_4#96";snp_count="55";
SEQUENCE	GUBBINS	CDS	29639	34093	0.000	.	0	node="internal_1078->20122_4#96";neg_log_likelihood="4420.387052";taxa="20122_4#96";snp_count="45";
SEQUENCE	GUBBINS	CDS	1466210	1479452	0.000	.	0	node="internal_1078->20122_4#96";neg_log_likelihood="4275.498891";taxa="20122_4#96";snp_count="81";
SEQUENCE	GUBBINS	CDS	70417	71897	0.000	.	0	node="internal_1078->20122_4#96";neg_log_likelihood="4010.774988";taxa="20122_4#96";snp_count="41";
SEQUENCE	GUBBINS	CDS	1614555	1619712	0.000	.	0	node="internal_1078->20122_4#96";neg_log_likelihood="3879.031977";taxa="20122_4#96";snp_count="50";
SEQUENCE	GUBBINS	CDS	533955	537832	0.000	.	0	node="internal_1078->20122_4#96";neg_log_likelihood="3717.266095";taxa="20122_4#96";snp_count="48";
SEQUENCE	GUBBINS	CDS	1417435	1421362	0.000	.	0	node="internal_1078->20122_4#96";neg_log_likelihood="3559.527839";taxa="20122_4#96";snp_count="41";
SEQUENCE	GUBBINS	CDS	945247	950593	0.000	.	0	node="internal_1078->20122_4#96";neg_log_likelihood="3425.732417";taxa="20122_4#96";snp_count="47";
SEQUENCE	GUBBINS	CDS	351061	358499	0.000	.	0	node="internal_1078->20122_4#96";neg_log_likelihood="3270.612965";taxa="20122_4#96";snp_count="55";
SEQUENCE	GUBBINS	CDS	315078	318413	0.000	.	0	node="internal_1078->20122_4#96";neg_log_likelihood="3085.857342";taxa="20122_4#96";snp_count="43";
SEQUENCE	GUBBINS	CDS	1598566	1601953	0.000	.	0	node="internal_1078->20122_4#96";neg_log_likelihood="2940.217635";taxa="20122_4#96";snp_count="42";
SEQUENCE	GUBBINS	CDS	1660997	1662874	0.000	.	0	node="internal_1078->20122_4#96";neg_log_likelihood="2798.509537";taxa="20122_4#96";snp_count="35";
SEQUENCE	GUBBINS	CDS	1633849	1636775	0.000	.	0	node="internal_1078->20122_4#96";neg_log_likelihood="2678.527198";taxa="20122_4#96";snp_count="38";
SEQUENCE	GUBBINS	CDS	2000334	2011175	0.000	.	0	node="internal_1078->20122_4#96";neg_log_likelihood="2547.591850";taxa="20122_4#96";snp_count="56";
SEQUENCE	GUBBINS	CDS	1359803	1366426	0.000	.	0	node="internal_1078->20122_4#96";neg_log_likelihood="2353.507131";taxa="20122_4#96";snp_count="47";
SEQUENCE	GUBBINS	CDS	1936857	1945265	0.000	.	0	node="internal_1078->20122_4#96";neg_log_likelihood="2190.799411";taxa="20122_4#96";snp_count="48";
SEQUENCE	GUBBINS	CDS	610779	615783	0.000	.	0	node="internal_1078->20122_4#96";neg_log_likelihood="2027.591345";taxa="20122_4#96";snp_count="35";
SEQUENCE	GUBBINS	CDS	444537	447051	0.000	.	0	node="internal_1078->20122_4#96";neg_log_likelihood="1903.018302";taxa="20122_4#96";snp_count="28";
SEQUENCE	GUBBINS	CDS	1724563	1727021	0.000	.	0	node="internal_1078->20122_4#96";neg_log_likelihood="1802.217122";taxa="20122_4#96";snp_count="28";
SEQUENCE	GUBBINS	CDS	979753	981753	0.000	.	0	node="internal_1078->20122_4#96";neg_log_likelihood="1701.559338";taxa="20122_4#96";snp_count="25";
SEQUENCE	GUBBINS	CDS	751708	752656	0.000	.	0	node="internal_1078->20122_4#96";neg_log_likelihood="1623.207618";taxa="20122_4#96";snp_count="15";
SEQUENCE	GUBBINS	CDS	1152098	1153280	0.000	.	0	node="internal_1078->20122_4#96";neg_log_likelihood="1568.057267";taxa="20122_4#96";snp_count="15";
SEQUENCE	GUBBINS	CDS	1268605	1270656	0.000	.	0	node="internal_1078->20122_4#96";neg_log_likelihood="1515.613292";taxa="20122_4#96";snp_count="15";
SEQUENCE	GUBBINS	CDS	1501636	1501800	0.000	.	0	node="internal_1078->20122_4#96";neg_log_likelihood="1461.280218";taxa="20122_4#96";snp_count="9";
SEQUENCE	GUBBINS	CDS	112394	119247	0.000	.	0	node="internal_1078->20122_4#96";neg_log_likelihood="1429.115798";taxa="20122_4#96";snp_count="20";
SEQUENCE	GUBBINS	CDS	144930	155573	0.000	.	0	node="internal_1078->20122_4#96";neg_log_likelihood="1349.049988";taxa="20122_4#96";snp_count="24";
SEQUENCE	GUBBINS	CDS	2042239	2050273	0.000	.	0	node="internal_1078->20122_4#96";neg_log_likelihood="1263.022361";taxa="20122_4#96";snp_count="15";
SEQUENCE	GUBBINS	CDS	1343869	1344738	0.000	.	0	node="internal_1078->20122_4#96";neg_log_likelihood="1206.676462";taxa="20122_4#96";snp_count="11";
SEQUENCE	GUBBINS	CDS	1212247	1213382	0.000	.	0	node="internal_1078->20122_4#96";neg_log_likelihood="1165.368971";taxa="20122_4#96";snp_count="9";
SEQUENCE	GUBBINS	CDS	1542182	1545467	0.000	.	0	node="internal_1078->20122_4#96";neg_log_likelihood="1132.798739";taxa="20122_4#96";snp_count="13";
SEQUENCE	GUBBINS	CDS	927402	927691	0.000	.	0	node="internal_1078->20122_4#96";neg_log_likelihood="1079.770703";taxa="20122_4#96";snp_count="8";
SEQUENCE	GUBBINS	CDS	55420	57824	0.000	.	0	node="internal_1078->20122_4#96";neg_log_likelihood="1052.447151";taxa="20122_4#96";snp_count="9";
SEQUENCE	GUBBINS	CDS	1826833	1833626	0.000	.	0	node="internal_1078->20122_4#96";neg_log_likelihood="1021.580481";taxa="20122_4#96";snp_count="12";
SEQUENCE	GUBBINS	CDS	1087871	1088117	0.000	.	0	node="internal_ROOT->internal_1078";neg_log_likelihood="282.150977";taxa=" 20122_4#96 20122_2#87 20122_3#111";snp_count="4";
