# Supplementary material for: The effect of recombination on the evolution of a population of Neisseria meningitidis
Source: Genome Res. 2021 Jul;31(7):1258–68. doi: 10.1101/gr.264465.120 (PMC8256868; doi:10.1101/gr.264465.120)
Supplement: Supplemental Material [file supp_gr.264465.120_Supplementary_Code_S1.zip › Supplementary_Code_S1/mm2bam_ont_cl3.per_branch_statistics.csv]

Node	Total SNPs	Num of SNPs inside recombinations	Num of SNPs outside recombinations	Num of Recombination Blocks	Bases in Recombinations	r/m	rho/theta	Genome Length	Bases in Clonal Frame
DL20404	0	0	0	0	741	0.000000	0.000000	2168152	2167410
20122_4#53	0	0	0	0	0	0.000000	0.000000	2120976	2120976
20122_5#26	0	0	0	0	997	0.000000	0.000000	2119030	2118030
20122_4#165	0	0	0	0	0	0.000000	0.000000	2119238	2119238
20122_5#93	0	0	0	0	0	0.000000	0.000000	2119532	2119532
20122_4#30	0	0	0	0	0	0.000000	0.000000	2119916	2119916
20122_4#1	4	0	4	0	40	0.000000	0.000000	2117730	2117730
20122_5#109	0	0	0	0	0	0.000000	0.000000	2120247	2120247
20087_1#73	0	0	0	0	0	0.000000	0.000000	2119484	2119484
20122_5#83	105	105	0	2	7340	0.000000	0.000000	2114136	2111510
20122_4#167	0	0	0	0	0	0.000000	0.000000	2118075	2118075
20122_4#64	0	0	0	0	0	0.000000	0.000000	2119432	2119432
20122_4#83	0	0	0	0	4285	0.000000	0.000000	2115229	2112861
20122_5#63	0	0	0	0	11446	0.000000	0.000000	2116172	2105229
20122_4#156	0	0	0	0	0	0.000000	0.000000	2118444	2118444
20122_4#126	0	0	0	0	0	0.000000	0.000000	2117746	2117746
20122_4#101	0	0	0	0	0	0.000000	0.000000	2117431	2117431
20122_5#45	0	0	0	0	21034	0.000000	0.000000	2113201	2092198
20122_4#94	0	0	0	0	4285	0.000000	0.000000	2114624	2112301
20122_5#151	2	0	2	0	6764	0.000000	0.000000	2114544	2113284
20122_5#23	0	0	0	0	19529	0.000000	0.000000	2114586	2100707
20122_4#114	0	0	0	0	21034	0.000000	0.000000	2115444	2094436
20122_4#174	0	0	0	0	0	0.000000	0.000000	2118929	2118929
20122_4#152	0	0	0	0	0	0.000000	0.000000	2117055	2117055
20122_4#99	0	0	0	0	0	0.000000	0.000000	2117749	2117749
20122_4#155	0	0	0	0	0	0.000000	0.000000	2116529	2116529
20122_6#85	2	0	2	0	993	0.000000	0.000000	2120145	2119151
20122_4#6	0	0	0	0	0	0.000000	0.000000	2116207	2116207
20122_4#8	31	19	12	1	1587	1.583333	0.083333	2117693	2117693
20122_5#134	3	0	3	0	21034	0.000000	0.000000	2114113	2093112
20122_4#161	0	0	0	0	0	0.000000	0.000000	2118677	2118677
20122_5#58	0	0	0	0	11446	0.000000	0.000000	2116594	2105714
20122_5#35	0	0	0	0	997	0.000000	0.000000	2119647	2118690
20122_6#148	0	0	0	0	262	0.000000	0.000000	2118299	2118036
20122_4#164	0	0	0	0	0	0.000000	0.000000	2119442	2119442
20122_5#82	0	0	0	0	0	0.000000	0.000000	2119451	2119451
20122_5#125	0	0	0	0	0	0.000000	0.000000	2120010	2120010
20122_4#44	0	0	0	0	0	0.000000	0.000000	2119544	2119544
20122_4#57	3	0	3	0	262	0.000000	0.000000	2119805	2119542
20122_5#92	0	0	0	0	0	0.000000	0.000000	2119613	2119613
20122_4#100	0	0	0	0	0	0.000000	0.000000	2119479	2119479
20122_4#123	0	0	0	0	0	0.000000	0.000000	2118714	2118714
19789_2#180	0	0	0	0	0	0.000000	0.000000	2118014	2118014
20122_5#25	0	0	0	0	21508	0.000000	0.000000	2113705	2092230
20122_5#148	38	36	2	1	8316	18.000000	0.500000	2116233	2114968
20019_4#135	0	0	0	0	1044	0.000000	0.000000	2113814	2112795
20122_5#37	0	0	0	0	997	0.000000	0.000000	2118159	2117207
20122_7#161	8	0	8	0	21034	0.000000	0.000000	2116365	2095351
20122_5#31	0	0	0	0	21034	0.000000	0.000000	2110670	2089670
20122_5#44	0	0	0	0	21034	0.000000	0.000000	2114081	2093081
20122_4#166	0	0	0	0	0	0.000000	0.000000	2118060	2118060
20122_5#66	0	0	0	0	21034	0.000000	0.000000	2115322	2094308
19944_3#149	0	0	0	0	0	0.000000	0.000000	2119239	2119239
20122_4#104	0	0	0	0	0	0.000000	0.000000	2118013	2118013
19944_3#158	0	0	0	0	0	0.000000	0.000000	2118737	2118737
20122_4#170	0	0	0	0	0	0.000000	0.000000	2117857	2117857
20019_4#103	0	0	0	0	1044	0.000000	0.000000	2113754	2112747
20122_4#186	0	0	0	0	21034	0.000000	0.000000	2115895	2094895
20122_5#15	0	0	0	0	0	0.000000	0.000000	2119995	2119995
20122_4#162	0	0	0	0	2079	0.000000	0.000000	2116496	2114416
20122_5#12	0	0	0	0	21508	0.000000	0.000000	2115234	2093739
20122_4#142	0	0	0	0	0	0.000000	0.000000	2116683	2116683
20122_4#116	0	0	0	0	0	0.000000	0.000000	2118775	2118775
20087_2#42	0	0	0	0	0	0.000000	0.000000	2119387	2119387
20122_5#49	0	0	0	0	997	0.000000	0.000000	2119632	2118680
20122_4#183	0	0	0	0	0	0.000000	0.000000	2119061	2119061
20122_4#124	0	0	0	0	0	0.000000	0.000000	2119920	2119920
20122_5#156	0	0	0	0	6764	0.000000	0.000000	2116221	2114988
20122_4#14	5	0	5	0	0	0.000000	0.000000	2119102	2119102
20122_5#70	0	0	0	0	0	0.000000	0.000000	2115481	2115481
20122_6#92	5	0	5	0	33446	0.000000	0.000000	2112189	2078736
20122_4#80	0	0	0	0	0	0.000000	0.000000	2120083	2120083
20122_4#92	0	0	0	0	0	0.000000	0.000000	2118724	2118724
20122_4#169	0	0	0	0	0	0.000000	0.000000	2119387	2119387
20122_4#66	0	0	0	0	0	0.000000	0.000000	2119418	2119418
20122_4#24	0	0	0	0	0	0.000000	0.000000	2119834	2119834
20122_4#90	0	0	0	0	0	0.000000	0.000000	2118620	2118620
20019_4#111	0	0	0	0	1044	0.000000	0.000000	2112595	2111588
20122_4#97	0	0	0	0	0	0.000000	0.000000	2118031	2118031
20122_4#107	0	0	0	0	262	0.000000	0.000000	2117842	2117579
20122_5#5	0	0	0	0	0	0.000000	0.000000	2121482	2121482
20122_5#135	99	95	4	4	10391	23.750000	1.000000	2116511	2116242
20122_5#115	0	0	0	0	2625	0.000000	0.000000	2114331	2111705
20122_6#143	7	0	7	0	0	0.000000	0.000000	2115263	2115263
20122_4#65	0	0	0	0	2079	0.000000	0.000000	2118010	2115930
20122_5#149	2	0	2	0	6764	0.000000	0.000000	2115315	2114091
20122_5#126	0	0	0	0	0	0.000000	0.000000	2119445	2119445
20122_4#105	0	0	0	0	0	0.000000	0.000000	2118078	2118078
20122_4#139	0	0	0	0	0	0.000000	0.000000	2119449	2119449
20122_5#6	0	0	0	0	21508	0.000000	0.000000	2113355	2091880
20122_4#91	0	0	0	0	0	0.000000	0.000000	2119908	2119908
20122_4#95	0	0	0	0	0	0.000000	0.000000	2119820	2119820
20122_5#100	0	0	0	0	11446	0.000000	0.000000	2117005	2106097
20122_5#91	0	0	0	0	21034	0.000000	0.000000	2113340	2092324
20122_4#18	0	0	0	0	0	0.000000	0.000000	2120191	2120191
20122_4#122	0	0	0	0	0	0.000000	0.000000	2119057	2119057
20122_4#29	0	0	0	0	0	0.000000	0.000000	2119208	2119208
20122_5#94	0	0	0	0	0	0.000000	0.000000	2119231	2119231
20122_5#95	0	0	0	0	0	0.000000	0.000000	2118951	2118951
20122_4#180	0	0	0	0	0	0.000000	0.000000	2118629	2118629
19789_2#190	0	0	0	0	0	0.000000	0.000000	2119784	2119784
20122_4#127	0	0	0	0	0	0.000000	0.000000	2119853	2119853
20122_5#108	0	0	0	0	0	0.000000	0.000000	2119749	2119749
20122_5#71	0	0	0	0	268	0.000000	0.000000	2117568	2117299
20122_5#152	15	5	10	1	7040	0.500000	0.100000	2116402	2115099
20019_4#117	0	0	0	0	1044	0.000000	0.000000	2114653	2113629
20122_5#160	0	0	0	0	23952	0.000000	0.000000	2108906	2090465
20122_4#75	0	0	0	0	0	0.000000	0.000000	2120772	2120772
20122_4#172	0	0	0	0	0	0.000000	0.000000	2118569	2118569
20122_4#129	0	0	0	0	0	0.000000	0.000000	2118393	2118393
20122_5#101	0	0	0	0	0	0.000000	0.000000	2115624	2115624
20122_4#141	0	0	0	0	0	0.000000	0.000000	2118411	2118411
20122_5#11	0	0	0	0	21508	0.000000	0.000000	2112961	2091486
20122_4#150	0	0	0	0	0	0.000000	0.000000	2117037	2117037
20122_4#178	0	0	0	0	0	0.000000	0.000000	2119314	2119314
20122_4#158	0	0	0	0	0	0.000000	0.000000	2118268	2118268
20122_4#77	0	0	0	0	0	0.000000	0.000000	2119390	2119390
20122_4#43	0	0	0	0	0	0.000000	0.000000	2120425	2120425
20122_4#51	0	0	0	0	21034	0.000000	0.000000	2113920	2092920
20019_4#118	0	0	0	0	1044	0.000000	0.000000	2114000	2112993
20122_5#57	0	0	0	0	0	0.000000	0.000000	2115319	2115319
20122_4#154	0	0	0	0	0	0.000000	0.000000	2117005	2117005
20019_4#99	0	0	0	0	1044	0.000000	0.000000	2113035	2112028
20122_5#81	0	0	0	0	0	0.000000	0.000000	2117287	2117287
20122_5#8	0	0	0	0	21034	0.000000	0.000000	2115359	2094342
20122_4#136	0	0	0	0	0	0.000000	0.000000	2117403	2117403
20087_1#75	0	0	0	0	0	0.000000	0.000000	2119273	2119273
20122_4#145	0	0	0	0	0	0.000000	0.000000	2118901	2118901
20122_5#185	0	0	0	0	0	0.000000	0.000000	2118881	2118881
20122_4#187	0	0	0	0	19529	0.000000	0.000000	2114990	2101065
20122_5#7	0	0	0	0	0	0.000000	0.000000	2118675	2118675
20122_4#176	0	0	0	0	0	0.000000	0.000000	2118609	2118609
20122_5#163	3	0	3	0	6764	0.000000	0.000000	2116066	2114807
20122_4#118	0	0	0	0	2440	0.000000	0.000000	2113466	2111024
20122_5#169	0	0	0	0	0	0.000000	0.000000	2113857	2113857
20122_4#63	0	0	0	0	0	0.000000	0.000000	2119306	2119306
20122_5#56	0	0	0	0	268	0.000000	0.000000	2117060	2116791
20122_5#89	2	0	2	0	2625	0.000000	0.000000	2114164	2111538
20087_1#76	0	0	0	0	0	0.000000	0.000000	2119035	2119035
20122_5#59	0	0	0	0	0	0.000000	0.000000	2114888	2114888
20122_5#42	0	0	0	0	997	0.000000	0.000000	2118304	2117342
20122_4#62	0	0	0	0	0	0.000000	0.000000	2118463	2118463
20122_4#133	0	0	0	0	0	0.000000	0.000000	2117587	2117587
20122_4#10	34	21	13	1	863	1.615385	0.076923	2116148	2116148
20122_4#28	0	0	0	0	0	0.000000	0.000000	2119902	2119902
20122_4#84	0	0	0	0	0	0.000000	0.000000	2119337	2119337
20122_5#122	0	0	0	0	0	0.000000	0.000000	2115091	2115091
20122_5#162	2	0	2	0	6764	0.000000	0.000000	2116521	2115255
20122_5#103	1	0	1	0	0	0.000000	0.000000	2115870	2115870
20122_5#88	0	0	0	0	0	0.000000	0.000000	2113887	2113887
20122_4#102	0	0	0	0	0	0.000000	0.000000	2117544	2117544
20122_4#120	0	0	0	0	0	0.000000	0.000000	2115863	2115863
20122_4#140	0	0	0	0	0	0.000000	0.000000	2118870	2118870
20122_4#181	0	0	0	0	0	0.000000	0.000000	2118281	2118281
20122_4#113	0	0	0	0	741	0.000000	0.000000	2119801	2119580
20122_4#11	2	0	2	0	0	0.000000	0.000000	2120280	2120280
20122_5#87	0	0	0	0	2625	0.000000	0.000000	2113307	2110681
20122_6#145	0	0	0	0	0	0.000000	0.000000	2118334	2118334
20122_5#172	103	85	18	2	25975	4.722222	0.111111	2112749	2098800
20122_4#49	0	0	0	0	0	0.000000	0.000000	2118743	2118743
20122_5#14	0	0	0	0	21508	0.000000	0.000000	2113829	2092354
20122_5#164	3	0	3	0	6764	0.000000	0.000000	2116177	2114906
20122_4#85	0	0	0	0	0	0.000000	0.000000	2119105	2119105
20122_4#177	0	0	0	0	2079	0.000000	0.000000	2118177	2116097
20122_4#34	0	0	0	0	0	0.000000	0.000000	2119809	2119809
20122_4#81	0	0	0	0	0	0.000000	0.000000	2119461	2119461
20122_4#32	0	0	0	0	0	0.000000	0.000000	2118528	2118528
20122_5#161	0	0	0	0	6764	0.000000	0.000000	2114104	2112864
20122_5#116	0	0	0	0	2625	0.000000	0.000000	2114499	2111873
20122_4#98	0	0	0	0	0	0.000000	0.000000	2118749	2118749
20122_4#109	0	0	0	0	262	0.000000	0.000000	2118767	2118504
20122_5#52	0	0	0	0	11446	0.000000	0.000000	2116994	2106047
20122_5#34	0	0	0	0	997	0.000000	0.000000	2118850	2117897
20122_5#51	0	0	0	0	268	0.000000	0.000000	2118360	2118091
20122_5#112	0	0	0	0	0	0.000000	0.000000	2115965	2115965
20087_1#68	0	0	0	0	614	0.000000	0.000000	2115460	2114884
20122_5#155	0	0	0	0	6764	0.000000	0.000000	2116943	2115647
20122_4#88	0	0	0	0	0	0.000000	0.000000	2118877	2118877
19789_2#175	0	0	0	0	0	0.000000	0.000000	2118309	2118309
19789_2#178	1	0	1	0	993	0.000000	0.000000	2120308	2119314
20122_4#9	45	43	2	1	3761	21.500000	0.500000	2117101	2117101
20122_5#176	2	0	2	0	33446	0.000000	0.000000	2111843	2078390
20122_5#102	0	0	0	0	0	0.000000	0.000000	2121325	2121325
20122_6#84	4	0	4	0	993	0.000000	0.000000	2118413	2117419
20087_2#68	0	0	0	0	0	0.000000	0.000000	2119835	2119835
20122_5#53	0	0	0	0	11446	0.000000	0.000000	2116685	2105721
20087_1#78	0	0	0	0	614	0.000000	0.000000	2116676	2116100
20122_5#150	2	0	2	0	6764	0.000000	0.000000	2116298	2115027
20122_4#168	0	0	0	0	0	0.000000	0.000000	2119683	2119683
20122_5#1	0	0	0	0	0	0.000000	0.000000	2119030	2119030
20122_5#72	0	0	0	0	2240	0.000000	0.000000	2113982	2111741
20122_4#16	8	0	8	0	0	0.000000	0.000000	2117981	2117981
20122_5#98	0	0	0	0	21034	0.000000	0.000000	2113033	2092008
20122_4#70	0	0	0	0	31587	0.000000	0.000000	2111189	2079596
20122_5#99	0	0	0	0	21034	0.000000	0.000000	2114117	2093095
20122_4#173	0	0	0	0	0	0.000000	0.000000	2119246	2119246
20122_4#160	0	0	0	0	0	0.000000	0.000000	2118754	2118754
20122_4#182	0	0	0	0	0	0.000000	0.000000	2117206	2117206
20122_5#17	0	0	0	0	19529	0.000000	0.000000	2115631	2101736
20122_4#138	0	0	0	0	0	0.000000	0.000000	2118928	2118928
20122_4#69	0	0	0	0	0	0.000000	0.000000	2119039	2119039
20019_4#139	0	0	0	0	1044	0.000000	0.000000	2114657	2113632
19789_2#181	57	54	3	1	5865	18.000000	0.333333	2116461	2115467
20122_5#76	0	0	0	0	1615	0.000000	0.000000	2116767	2115150
20122_5#111	0	0	0	0	0	0.000000	0.000000	2115948	2115948
20122_4#71	3	0	3	0	31587	0.000000	0.000000	2110867	2079274
20122_4#26	5	0	5	0	0	0.000000	0.000000	2119662	2119662
20122_5#97	0	0	0	0	21034	0.000000	0.000000	2111171	2090171
20122_5#123	0	0	0	0	0	0.000000	0.000000	2120977	2120977
20122_4#60	0	0	0	0	262	0.000000	0.000000	2118489	2118226
20019_4#102	0	0	0	0	1044	0.000000	0.000000	2113477	2112470
20122_6#147	0	0	0	0	0	0.000000	0.000000	2119710	2119710
20122_4#31	0	0	0	0	0	0.000000	0.000000	2120251	2120251
20122_5#137	0	0	0	0	6764	0.000000	0.000000	2115527	2114270
20122_4#110	0	0	0	0	0	0.000000	0.000000	2118126	2118126
20122_4#130	0	0	0	0	0	0.000000	0.000000	2118656	2118656
20122_4#27	66	57	9	2	3202	6.333333	0.222222	2118609	2118609
20122_4#23	5	0	5	0	0	0.000000	0.000000	2119733	2119733
20122_4#115	0	0	0	0	2440	0.000000	0.000000	2112862	2110420
20122_5#20	0	0	0	0	21034	0.000000	0.000000	2112784	2091770
20019_4#100	0	0	0	0	1044	0.000000	0.000000	2113431	2112405
20122_4#144	0	0	0	0	0	0.000000	0.000000	2117258	2117258
19789_2#182	1	0	1	0	993	0.000000	0.000000	2118020	2117026
20122_4#33	0	0	0	0	0	0.000000	0.000000	2119296	2119296
20122_4#157	0	0	0	0	0	0.000000	0.000000	2117627	2117627
20122_4#128	0	0	0	0	0	0.000000	0.000000	2117628	2117628
20122_4#163	0	0	0	0	0	0.000000	0.000000	2118826	2118826
20122_4#52	0	0	0	0	0	0.000000	0.000000	2120585	2120585
20122_4#185	0	0	0	0	0	0.000000	0.000000	2118267	2118267
20122_4#179	0	0	0	0	0	0.000000	0.000000	2118970	2118970
20122_4#59	0	0	0	0	262	0.000000	0.000000	2120073	2119810
20122_5#117	0	0	0	0	2625	0.000000	0.000000	2114434	2111808
20122_5#46	0	0	0	0	997	0.000000	0.000000	2118673	2117711
20122_5#154	26	26	0	1	2610	0.000000	0.000000	2114231	2114231
20122_5#64	0	0	0	0	11446	0.000000	0.000000	2114593	2103694
20122_4#149	0	0	0	0	0	0.000000	0.000000	2116889	2116889
20122_5#54	0	0	0	0	268	0.000000	0.000000	2117859	2117590
20122_4#45	0	0	0	0	0	0.000000	0.000000	2119296	2119296
20122_5#3	0	0	0	0	0	0.000000	0.000000	2120167	2120167
19789_2#176	0	0	0	0	0	0.000000	0.000000	2119524	2119524
20122_5#38	0	0	0	0	997	0.000000	0.000000	2118253	2117299
20122_4#42	0	0	0	0	0	0.000000	0.000000	2120298	2120298
20122_4#76	0	0	0	0	0	0.000000	0.000000	2120113	2120113
20122_4#132	0	0	0	0	0	0.000000	0.000000	2117579	2117579
20122_4#79	0	0	0	0	31587	0.000000	0.000000	2111421	2079828
20122_5#39	0	0	0	0	997	0.000000	0.000000	2118121	2117175
20087_1#4	3	0	3	0	0	0.000000	0.000000	2119506	2119506
20087_1#71	0	0	0	0	0	0.000000	0.000000	2118990	2118990
20122_4#111	0	0	0	0	0	0.000000	0.000000	2117572	2117572
19944_3#153	0	0	0	0	0	0.000000	0.000000	2120720	2120720
20122_6#146	0	0	0	0	0	0.000000	0.000000	2118784	2118784
20122_4#184	0	0	0	0	0	0.000000	0.000000	2117963	2117963
20122_5#131	4	0	4	0	6764	0.000000	0.000000	2117167	2115917
20122_5#40	0	0	0	0	21034	0.000000	0.000000	2111631	2090631
20122_5#120	0	0	0	0	0	0.000000	0.000000	2119279	2119279
20122_6#90	0	0	0	0	0	0.000000	0.000000	2115860	2115860
20122_5#22	0	0	0	0	0	0.000000	0.000000	2118733	2118733
20122_4#82	0	0	0	0	0	0.000000	0.000000	2118803	2118803
20122_5#9	0	0	0	0	0	0.000000	0.000000	2118415	2118415
20122_5#67	0	0	0	0	1615	0.000000	0.000000	2118415	2116798
20122_4#41	0	0	0	0	0	0.000000	0.000000	2120192	2120192
20122_5#147	4	0	4	0	6764	0.000000	0.000000	2116916	2115663
20122_5#24	0	0	0	0	21034	0.000000	0.000000	2115098	2094098
20122_4#119	0	0	0	0	0	0.000000	0.000000	2118099	2118099
20087_1#10	0	0	0	0	0	0.000000	0.000000	2120653	2120653
20122_5#16	0	0	0	0	22134	0.000000	0.000000	2114784	2092655
20122_5#107	0	0	0	0	0	0.000000	0.000000	2119184	2119184
20122_4#112	0	0	0	0	741	0.000000	0.000000	2117999	2117770
20122_4#153	0	0	0	0	0	0.000000	0.000000	2119001	2119001
20122_4#67	0	0	0	0	0	0.000000	0.000000	2119797	2119797
20122_4#56	0	0	0	0	262	0.000000	0.000000	2117996	2117733
20122_5#60	0	0	0	0	11446	0.000000	0.000000	2117252	2106316
20122_4#40	0	0	0	0	0	0.000000	0.000000	2118218	2118218
20019_4#144	0	0	0	0	1044	0.000000	0.000000	2114248	2113241
20122_5#29	0	0	0	0	0	0.000000	0.000000	2118649	2118649
20122_5#73	0	0	0	0	0	0.000000	0.000000	2114704	2114704
20122_4#175	0	0	0	0	0	0.000000	0.000000	2117572	2117572
20122_4#171	0	0	0	0	0	0.000000	0.000000	2118956	2118956
20122_5#69	0	0	0	0	997	0.000000	0.000000	2119391	2118414
20087_2#67	0	0	0	0	0	0.000000	0.000000	2119885	2119885
20122_4#39	0	0	0	0	21034	0.000000	0.000000	2115231	2094213
20122_4#55	0	0	0	0	0	0.000000	0.000000	2118160	2118160
20122_4#86	0	0	0	0	0	0.000000	0.000000	2119289	2119289
20122_5#32	0	0	0	0	21034	0.000000	0.000000	2114124	2093124
19789_2#187	3	0	3	0	40	0.000000	0.000000	2118174	2118174
20122_5#165	323	315	8	6	31429	39.375000	0.750000	2111436	2092994
20122_5#119	0	0	0	0	0	0.000000	0.000000	2120045	2120045
20087_1#74	0	0	0	0	0	0.000000	0.000000	2118995	2118995
19789_2#156	5	0	5	0	40	0.000000	0.000000	2119403	2119369
20122_7#162	0	0	0	0	0	0.000000	0.000000	2116536	2116536
20122_4#89	0	0	0	0	31587	0.000000	0.000000	2111897	2080304
19944_3#145	0	0	0	0	0	0.000000	0.000000	2119223	2119223
20122_5#48	0	0	0	0	997	0.000000	0.000000	2118778	2117829
20122_5#105	0	0	0	0	0	0.000000	0.000000	2118833	2118833
20122_4#131	0	0	0	0	0	0.000000	0.000000	2119655	2119655
20122_5#104	0	0	0	0	0	0.000000	0.000000	2119571	2119571
20122_5#50	0	0	0	0	11446	0.000000	0.000000	2115649	2104736
20122_4#61	0	0	0	0	0	0.000000	0.000000	2119352	2119352
20122_4#137	0	0	0	0	0	0.000000	0.000000	2118334	2118334
20122_5#30	0	0	0	0	21034	0.000000	0.000000	2111154	2090154
20122_6#83	0	0	0	0	993	0.000000	0.000000	2117585	2116591
20122_5#28	0	0	0	0	0	0.000000	0.000000	2118872	2118872
20122_5#129	0	0	0	0	0	0.000000	0.000000	2119258	2119258
20122_5#62	0	0	0	0	268	0.000000	0.000000	2117665	2117396
20122_5#153	6	0	6	0	21034	0.000000	0.000000	2114878	2093859
20122_5#55	0	0	0	0	11446	0.000000	0.000000	2116636	2105738
20122_5#68	0	0	0	0	268	0.000000	0.000000	2119621	2119352
20122_4#121	0	0	0	0	0	0.000000	0.000000	2118751	2118751
20122_5#18	0	0	0	0	21508	0.000000	0.000000	2113628	2092150
20122_5#43	0	0	0	0	21034	0.000000	0.000000	2112405	2091405
20122_5#10	0	0	0	0	0	0.000000	0.000000	2120717	2120717
20122_5#19	0	0	0	0	22134	0.000000	0.000000	2111987	2089859
20122_6#82	46	31	15	2	4322	2.066667	0.133333	2118262	2118262
20122_4#117	0	0	0	0	2440	0.000000	0.000000	2113523	2111081
20122_5#79	0	0	0	0	1615	0.000000	0.000000	2116796	2115179
20087_1#69	3	0	3	0	0	0.000000	0.000000	2120698	2120698
20122_5#124	0	0	0	0	0	0.000000	0.000000	2120379	2120379
20122_4#143	0	0	0	0	0	0.000000	0.000000	2117208	2117208
20122_4#38	0	0	0	0	0	0.000000	0.000000	2119502	2119502
20122_5#146	0	0	0	0	6764	0.000000	0.000000	2116569	2115323
19789_2#177	0	0	0	0	8932	0.000000	0.000000	2105403	2097425
20122_5#127	0	0	0	0	0	0.000000	0.000000	2118760	2118760
20019_4#98	0	0	0	0	1044	0.000000	0.000000	2113502	2112493
20122_5#27	0	0	0	0	21034	0.000000	0.000000	2112880	2091880
20122_5#113	1	0	1	0	0	0.000000	0.000000	2116155	2116155
20122_4#47	0	0	0	0	0	0.000000	0.000000	2119422	2119422
20122_4#188	0	0	0	0	22134	0.000000	0.000000	2113351	2091239
20122_4#58	0	0	0	0	262	0.000000	0.000000	2119650	2119387
20122_5#77	0	0	0	0	1615	0.000000	0.000000	2116244	2114627
20122_5#86	0	0	0	0	0	0.000000	0.000000	2119687	2119687
20122_5#90	0	0	0	0	0	0.000000	0.000000	2114600	2114600
20122_4#103	0	0	0	0	0	0.000000	0.000000	2117854	2117854
20122_4#73	0	0	0	0	0	0.000000	0.000000	2119330	2119330
20122_4#48	0	0	0	0	0	0.000000	0.000000	2118991	2118991
20122_5#78	0	0	0	0	1615	0.000000	0.000000	2116894	2115277
20122_5#2	0	0	0	0	0	0.000000	0.000000	2119741	2119741
20122_4#147	0	0	0	0	0	0.000000	0.000000	2119094	2119094
20087_1#82	0	0	0	0	0	0.000000	0.000000	2113107	2113107
20122_4#22	0	0	0	0	0	0.000000	0.000000	2119615	2119615
20122_5#21	0	0	0	0	997	0.000000	0.000000	2117186	2116209
20122_5#13	0	0	0	0	21508	0.000000	0.000000	2112003	2090520
20122_5#80	0	0	0	0	2240	0.000000	0.000000	2113608	2111367
20122_5#74	0	0	0	0	1615	0.000000	0.000000	2117952	2116335
20122_5#118	0	0	0	0	0	0.000000	0.000000	2118879	2118879
20122_4#93	7	0	7	0	0	0.000000	0.000000	2119513	2119513
20122_4#54	0	0	0	0	0	0.000000	0.000000	2118331	2118331
20122_4#151	0	0	0	0	0	0.000000	0.000000	2117057	2117057
19789_2#164	1	0	1	0	0	0.000000	0.000000	2119721	2119721
20122_5#121	0	0	0	0	0	0.000000	0.000000	2119084	2119084
20122_5#61	0	0	0	0	21034	0.000000	0.000000	2115328	2094328
20122_4#106	6	0	6	0	0	0.000000	0.000000	2118359	2118359
20122_5#110	0	0	0	0	0	0.000000	0.000000	2122209	2122209
20122_4#146	0	0	0	0	0	0.000000	0.000000	2119657	2119657
20122_5#4	0	0	0	0	19529	0.000000	0.000000	2114804	2100864
20122_4#148	0	0	0	0	0	0.000000	0.000000	2118739	2118739
20087_1#80	0	0	0	0	0	0.000000	0.000000	2112458	2112458
19944_3#114	0	0	0	0	614	0.000000	0.000000	2116052	2115476
20122_4#125	0	0	0	0	2440	0.000000	0.000000	2113852	2111410
20122_4#159	0	0	0	0	0	0.000000	0.000000	2117010	2117010
20122_4#134	0	0	0	0	0	0.000000	0.000000	2118629	2118629
20122_4#135	0	0	0	0	0	0.000000	0.000000	2117934	2117934
20122_4#68	0	0	0	0	0	0.000000	0.000000	2118814	2118814
20122_1#189	5	0	5	0	614	0.000000	0.000000	2115629	2115053
20122_4#72	0	0	0	0	0	0.000000	0.000000	2117492	2117492
20122_4#87	0	0	0	0	0	0.000000	0.000000	2118801	2118801
20122_5#128	0	0	0	0	0	0.000000	0.000000	2118606	2118606
20122_5#65	0	0	0	0	0	0.000000	0.000000	2114671	2114671
20122_4#46	0	0	0	0	0	0.000000	0.000000	2119150	2119150
20122_5#96	0	0	0	0	0	0.000000	0.000000	2120236	2120236
20122_5#47	0	0	0	0	997	0.000000	0.000000	2117762	2116764
20122_5#41	0	0	0	0	21034	0.000000	0.000000	2113003	2091999
19789_2#183	0	0	0	0	993	0.000000	0.000000	2118614	2117620
19789_2#179	138	137	1	2	18326	137.000000	2.000000	2108739	2100679
20122_5#106	1	0	1	0	0	0.000000	0.000000	2115514	2115514
internal_381	0	0	0	0	0	0.000000	0.000000	2119995	2119995
internal_380	0	0	0	0	0	0.000000	0.000000	2121465	2121465
internal_379	0	0	0	0	0	0.000000	0.000000	2121664	2121664
internal_378	6	0	6	0	0	0.000000	0.000000	2121945	2121945
internal_385	0	0	0	0	0	0.000000	0.000000	2119645	2119645
internal_386	0	0	0	0	0	0.000000	0.000000	2120616	2120616
internal_384	0	0	0	0	0	0.000000	0.000000	2121083	2121083
internal_391	0	0	0	0	0	0.000000	0.000000	2122215	2122215
internal_390	0	0	0	0	0	0.000000	0.000000	2122347	2122347
internal_389	0	0	0	0	0	0.000000	0.000000	2122462	2122462
internal_388	0	0	0	0	0	0.000000	0.000000	2122538	2122538
internal_387	5	0	5	0	0	0.000000	0.000000	2122581	2122581
internal_383	13	0	13	0	0	0.000000	0.000000	2122888	2122888
internal_398	1	0	1	0	0	0.000000	0.000000	2120970	2120970
internal_400	6	0	6	0	0	0.000000	0.000000	2121063	2121063
internal_399	1	0	1	0	0	0.000000	0.000000	2121676	2121676
internal_397	0	0	0	0	0	0.000000	0.000000	2122254	2122254
internal_396	1	0	1	0	0	0.000000	0.000000	2122382	2122382
internal_395	14	0	14	0	0	0.000000	0.000000	2122698	2122698
internal_394	6	0	6	0	0	0.000000	0.000000	2122903	2122903
internal_393	1	0	1	0	0	0.000000	0.000000	2123141	2123141
internal_403	0	0	0	0	0	0.000000	0.000000	2121200	2121200
internal_405	1	0	1	0	0	0.000000	0.000000	2120387	2120387
internal_404	0	0	0	0	0	0.000000	0.000000	2121199	2121199
internal_402	0	0	0	0	0	0.000000	0.000000	2121984	2121984
internal_401	0	0	0	0	0	0.000000	0.000000	2122051	2122051
internal_392	1	0	1	0	0	0.000000	0.000000	2123491	2123491
internal_382	1	0	1	0	0	0.000000	0.000000	2124041	2124041
internal_377	5	0	5	0	0	0.000000	0.000000	2124291	2124291
internal_409	2	0	2	0	993	0.000000	0.000000	2120170	2119176
internal_408	1	0	1	0	993	0.000000	0.000000	2120595	2119601
internal_412	389	376	13	6	33446	28.923077	0.461538	2113702	2112708
internal_414	1	0	1	0	993	0.000000	0.000000	2120312	2119318
internal_413	0	0	0	0	993	0.000000	0.000000	2121413	2120419
internal_411	5	0	5	0	993	0.000000	0.000000	2121843	2120849
internal_410	0	0	0	0	993	0.000000	0.000000	2122373	2121379
internal_407	18	13	5	1	993	2.600000	0.200000	2122731	2122731
internal_418	0	0	0	0	0	0.000000	0.000000	2113645	2113645
internal_417	12	0	12	0	0	0.000000	0.000000	2121657	2121657
internal_421	10	0	10	0	0	0.000000	0.000000	2121194	2121194
internal_420	4	0	4	0	0	0.000000	0.000000	2121672	2121672
internal_424	62	51	11	2	4285	4.636364	0.181818	2115997	2115997
internal_428	0	0	0	0	2440	0.000000	0.000000	2114407	2111965
internal_427	0	0	0	0	2440	0.000000	0.000000	2114973	2112531
internal_426	52	44	8	2	2440	5.500000	0.250000	2115329	2115329
internal_435	0	0	0	0	0	0.000000	0.000000	2115720	2115720
internal_434	4	0	4	0	0	0.000000	0.000000	2116491	2116491
internal_436	0	0	0	0	0	0.000000	0.000000	2116316	2116316
internal_433	2	0	2	0	0	0.000000	0.000000	2117772	2117772
internal_440	0	0	0	0	0	0.000000	0.000000	2116378	2116378
internal_439	0	0	0	0	0	0.000000	0.000000	2117016	2117016
internal_441	27	19	8	1	2240	2.375000	0.125000	2114824	2114824
internal_438	7	0	7	0	0	0.000000	0.000000	2117663	2117663
internal_437	0	0	0	0	0	0.000000	0.000000	2117847	2117847
internal_432	1	0	1	0	0	0.000000	0.000000	2118607	2118607
internal_444	0	0	0	0	0	0.000000	0.000000	2117206	2117206
internal_449	0	0	0	0	2625	0.000000	0.000000	2115617	2112991
internal_448	0	0	0	0	2625	0.000000	0.000000	2115989	2113363
internal_447	0	0	0	0	2625	0.000000	0.000000	2116768	2114142
internal_446	0	0	0	0	2625	0.000000	0.000000	2116956	2114330
internal_445	58	51	7	1	2625	7.285714	0.142857	2117153	2117153
internal_443	1	0	1	0	0	0.000000	0.000000	2118730	2118730
internal_452	0	0	0	0	0	0.000000	0.000000	2115835	2115835
internal_451	1	0	1	0	0	0.000000	0.000000	2116734	2116734
internal_450	3	0	3	0	0	0.000000	0.000000	2117447	2117447
internal_442	0	0	0	0	0	0.000000	0.000000	2119198	2119198
internal_431	0	0	0	0	0	0.000000	0.000000	2119559	2119559
internal_453	10	0	10	0	0	0.000000	0.000000	2117045	2117045
internal_430	1	0	1	0	0	0.000000	0.000000	2119600	2119600
internal_429	0	0	0	0	0	0.000000	0.000000	2119621	2119621
internal_425	0	0	0	0	0	0.000000	0.000000	2119706	2119706
internal_423	1	0	1	0	0	0.000000	0.000000	2119805	2119805
internal_422	13	0	13	0	0	0.000000	0.000000	2119813	2119813
internal_419	5	0	5	0	0	0.000000	0.000000	2123700	2123700
internal_416	0	0	0	0	0	0.000000	0.000000	2123858	2123858
internal_465	0	0	0	0	268	0.000000	0.000000	2119979	2119710
internal_464	0	0	0	0	268	0.000000	0.000000	2120204	2119935
internal_463	0	0	0	0	268	0.000000	0.000000	2120318	2120049
internal_462	0	0	0	0	268	0.000000	0.000000	2120564	2120295
internal_461	0	0	0	0	268	0.000000	0.000000	2120639	2120370
internal_470	0	0	0	0	1615	0.000000	0.000000	2118637	2117020
internal_469	0	0	0	0	1615	0.000000	0.000000	2118860	2117243
internal_468	0	0	0	0	1615	0.000000	0.000000	2119186	2117569
internal_467	0	0	0	0	1615	0.000000	0.000000	2119493	2117876
internal_466	39	29	10	1	1615	2.900000	0.100000	2120616	2120347
internal_460	2	0	2	0	268	0.000000	0.000000	2121454	2121185
internal_459	6	5	1	1	268	5.000000	1.000000	2121496	2121496
internal_471	1	0	1	0	0	0.000000	0.000000	2120786	2120786
internal_458	6	0	6	0	0	0.000000	0.000000	2122138	2122138
internal_472	1	0	1	0	0	0.000000	0.000000	2119999	2119999
internal_457	1	0	1	0	0	0.000000	0.000000	2122889	2122889
internal_474	0	0	0	0	0	0.000000	0.000000	2120233	2120233
internal_473	1	0	1	0	0	0.000000	0.000000	2120615	2120615
internal_456	0	0	0	0	0	0.000000	0.000000	2123175	2123175
internal_486	0	0	0	0	0	0.000000	0.000000	2119482	2119482
internal_485	0	0	0	0	0	0.000000	0.000000	2120528	2120528
internal_484	0	0	0	0	0	0.000000	0.000000	2120634	2120634
internal_483	0	0	0	0	0	0.000000	0.000000	2120830	2120830
internal_482	6	0	6	0	0	0.000000	0.000000	2120917	2120917
internal_492	0	0	0	0	0	0.000000	0.000000	2120403	2120403
internal_491	0	0	0	0	0	0.000000	0.000000	2121057	2121057
internal_490	0	0	0	0	0	0.000000	0.000000	2121207	2121207
internal_489	3	0	3	0	0	0.000000	0.000000	2121291	2121291
internal_497	0	0	0	0	0	0.000000	0.000000	2119503	2119503
internal_496	0	0	0	0	0	0.000000	0.000000	2120030	2120030
internal_495	0	0	0	0	0	0.000000	0.000000	2120191	2120191
internal_494	0	0	0	0	0	0.000000	0.000000	2120265	2120265
internal_493	0	0	0	0	0	0.000000	0.000000	2120311	2120311
internal_488	0	0	0	0	0	0.000000	0.000000	2121777	2121777
internal_499	0	0	0	0	0	0.000000	0.000000	2119143	2119143
internal_498	6	0	6	0	0	0.000000	0.000000	2119433	2119433
internal_487	0	0	0	0	0	0.000000	0.000000	2121963	2121963
internal_481	1	0	1	0	0	0.000000	0.000000	2122303	2122303
internal_501	0	0	0	0	0	0.000000	0.000000	2120168	2120168
internal_504	0	0	0	0	0	0.000000	0.000000	2119406	2119406
internal_503	0	0	0	0	0	0.000000	0.000000	2119604	2119604
internal_502	0	0	0	0	0	0.000000	0.000000	2119786	2119786
internal_500	1	0	1	0	0	0.000000	0.000000	2120814	2120814
internal_480	0	0	0	0	0	0.000000	0.000000	2122529	2122529
internal_509	0	0	0	0	0	0.000000	0.000000	2117888	2117888
internal_508	0	0	0	0	0	0.000000	0.000000	2118428	2118428
internal_507	0	0	0	0	0	0.000000	0.000000	2118656	2118656
internal_506	0	0	0	0	0	0.000000	0.000000	2118797	2118797
internal_505	8	0	8	0	0	0.000000	0.000000	2118982	2118982
internal_479	0	0	0	0	0	0.000000	0.000000	2122741	2122741
internal_512	0	0	0	0	0	0.000000	0.000000	2117628	2117628
internal_511	0	0	0	0	0	0.000000	0.000000	2119052	2119052
internal_514	0	0	0	0	0	0.000000	0.000000	2118385	2118385
internal_513	0	0	0	0	0	0.000000	0.000000	2119741	2119741
internal_510	4	0	4	0	0	0.000000	0.000000	2120194	2120194
internal_478	5	0	5	0	0	0.000000	0.000000	2122851	2122851
internal_477	1	0	1	0	0	0.000000	0.000000	2122949	2122949
internal_476	4	0	4	0	0	0.000000	0.000000	2122967	2122967
internal_475	5	0	5	0	0	0.000000	0.000000	2123167	2123167
internal_455	2	0	2	0	0	0.000000	0.000000	2123943	2123943
internal_525	0	0	0	0	997	0.000000	0.000000	2119455	2118505
internal_524	0	0	0	0	997	0.000000	0.000000	2120221	2119268
internal_523	0	0	0	0	997	0.000000	0.000000	2120479	2119481
internal_522	0	0	0	0	997	0.000000	0.000000	2120822	2119824
internal_521	0	0	0	0	997	0.000000	0.000000	2121275	2120275
internal_527	0	0	0	0	997	0.000000	0.000000	2118834	2117857
internal_526	0	0	0	0	997	0.000000	0.000000	2119524	2118547
internal_520	0	0	0	0	997	0.000000	0.000000	2121484	2120484
internal_519	0	0	0	0	997	0.000000	0.000000	2121711	2120711
internal_518	0	0	0	0	997	0.000000	0.000000	2121845	2120845
internal_517	0	0	0	0	997	0.000000	0.000000	2122102	2121102
internal_516	27	24	3	3	997	8.000000	1.000000	2122172	2122172
internal_533	0	0	0	0	0	0.000000	0.000000	2120241	2120241
internal_532	6	0	6	0	0	0.000000	0.000000	2120718	2120718
internal_546	0	0	0	0	0	0.000000	0.000000	2120094	2120094
internal_545	0	0	0	0	0	0.000000	0.000000	2120328	2120328
internal_549	0	0	0	0	0	0.000000	0.000000	2119651	2119651
internal_548	0	0	0	0	0	0.000000	0.000000	2120214	2120214
internal_547	1	0	1	0	0	0.000000	0.000000	2120326	2120326
internal_544	1	0	1	0	0	0.000000	0.000000	2121054	2121054
internal_557	0	0	0	0	0	0.000000	0.000000	2119366	2119366
internal_556	0	0	0	0	0	0.000000	0.000000	2119630	2119630
internal_555	3	0	3	0	0	0.000000	0.000000	2120698	2120698
internal_562	0	0	0	0	0	0.000000	0.000000	2120645	2120645
internal_561	0	0	0	0	0	0.000000	0.000000	2120919	2120919
internal_560	1	0	1	0	0	0.000000	0.000000	2121728	2121728
internal_567	0	0	0	0	0	0.000000	0.000000	2121023	2121023
internal_566	0	0	0	0	0	0.000000	0.000000	2121510	2121510
internal_565	0	0	0	0	0	0.000000	0.000000	2121619	2121619
internal_564	2	0	2	0	0	0.000000	0.000000	2121893	2121893
internal_569	0	0	0	0	0	0.000000	0.000000	2121700	2121700
internal_568	1	0	1	0	0	0.000000	0.000000	2121850	2121850
internal_563	0	0	0	0	0	0.000000	0.000000	2122633	2122633
internal_559	1	0	1	0	0	0.000000	0.000000	2122963	2122963
internal_575	0	0	0	0	0	0.000000	0.000000	2119147	2119147
internal_574	0	0	0	0	0	0.000000	0.000000	2120141	2120141
internal_573	0	0	0	0	0	0.000000	0.000000	2120247	2120247
internal_572	1	0	1	0	0	0.000000	0.000000	2120444	2120444
internal_571	2	0	2	0	0	0.000000	0.000000	2120689	2120689
internal_578	2	0	2	0	0	0.000000	0.000000	2120032	2120032
internal_580	5	0	5	0	0	0.000000	0.000000	2118841	2118841
internal_586	0	0	0	0	0	0.000000	0.000000	2120363	2120363
internal_585	0	0	0	0	0	0.000000	0.000000	2120586	2120586
internal_584	3	0	3	0	0	0.000000	0.000000	2120857	2120857
internal_590	1	0	1	0	0	0.000000	0.000000	2119223	2119223
internal_594	0	0	0	0	31587	0.000000	0.000000	2112974	2081381
internal_593	0	0	0	0	31587	0.000000	0.000000	2113337	2081744
internal_592	267	265	2	6	31587	132.500000	3.000000	2113737	2113737
internal_602	0	0	0	0	0	0.000000	0.000000	2121051	2121051
internal_603	0	0	0	0	0	0.000000	0.000000	2119984	2119984
internal_601	0	0	0	0	0	0.000000	0.000000	2121420	2121420
internal_600	0	0	0	0	0	0.000000	0.000000	2121734	2121734
internal_599	0	0	0	0	0	0.000000	0.000000	2121894	2121894
internal_598	0	0	0	0	0	0.000000	0.000000	2122026	2122026
internal_597	2	0	2	0	0	0.000000	0.000000	2122107	2122107
internal_619	1	0	1	0	11446	0.000000	0.000000	2117493	2106539
internal_623	0	0	0	0	11446	0.000000	0.000000	2118100	2107112
internal_625	0	0	0	0	11446	0.000000	0.000000	2118284	2107312
internal_624	4	0	4	0	11446	0.000000	0.000000	2118603	2107620
internal_622	1	0	1	0	11446	0.000000	0.000000	2119325	2108287
internal_621	0	0	0	0	11446	0.000000	0.000000	2119575	2108512
internal_620	0	0	0	0	11446	0.000000	0.000000	2119747	2108658
internal_618	251	249	2	4	11446	124.500000	2.000000	2119957	2119957
internal_617	2	0	2	0	0	0.000000	0.000000	2121915	2121915
internal_630	0	0	0	0	0	0.000000	0.000000	2119935	2119935
internal_629	0	0	0	0	0	0.000000	0.000000	2120543	2120543
internal_628	0	0	0	0	0	0.000000	0.000000	2120686	2120686
internal_627	0	0	0	0	0	0.000000	0.000000	2120914	2120914
internal_632	0	0	0	0	2079	0.000000	0.000000	2119034	2116954
internal_631	54	48	6	1	2079	8.000000	0.166667	2119207	2119207
internal_626	5	0	5	0	0	0.000000	0.000000	2121587	2121587
internal_616	1	0	1	0	0	0.000000	0.000000	2122568	2122568
internal_636	0	0	0	0	0	0.000000	0.000000	2119796	2119796
internal_639	1	0	1	0	0	0.000000	0.000000	2120329	2120329
internal_638	0	0	0	0	0	0.000000	0.000000	2120921	2120921
internal_637	9	0	9	0	0	0.000000	0.000000	2121144	2121144
internal_635	3	0	3	0	0	0.000000	0.000000	2121601	2121601
internal_641	0	0	0	0	0	0.000000	0.000000	2120405	2120405
internal_640	1	0	1	0	0	0.000000	0.000000	2120805	2120805
internal_634	2	0	2	0	0	0.000000	0.000000	2122063	2122063
internal_645	0	0	0	0	0	0.000000	0.000000	2120310	2120310
internal_644	0	0	0	0	0	0.000000	0.000000	2120602	2120602
internal_643	2	0	2	0	0	0.000000	0.000000	2120898	2120898
internal_647	0	0	0	0	0	0.000000	0.000000	2120429	2120429
internal_646	5	0	5	0	0	0.000000	0.000000	2121380	2121380
internal_642	5	0	5	0	0	0.000000	0.000000	2121810	2121810
internal_633	2	0	2	0	0	0.000000	0.000000	2122600	2122600
internal_615	0	0	0	0	0	0.000000	0.000000	2123167	2123167
internal_614	1	0	1	0	0	0.000000	0.000000	2123171	2123171
internal_613	0	0	0	0	0	0.000000	0.000000	2123262	2123262
internal_612	0	0	0	0	0	0.000000	0.000000	2123274	2123274
internal_611	0	0	0	0	0	0.000000	0.000000	2123312	2123312
internal_610	0	0	0	0	0	0.000000	0.000000	2123312	2123312
internal_609	0	0	0	0	0	0.000000	0.000000	2123346	2123346
internal_608	0	0	0	0	0	0.000000	0.000000	2123475	2123475
internal_607	0	0	0	0	0	0.000000	0.000000	2123475	2123475
internal_606	0	0	0	0	0	0.000000	0.000000	2123475	2123475
internal_605	4	0	4	0	0	0.000000	0.000000	2123747	2123747
internal_604	0	0	0	0	0	0.000000	0.000000	2124396	2124396
internal_596	0	0	0	0	0	0.000000	0.000000	2124459	2124459
internal_595	0	0	0	0	0	0.000000	0.000000	2124459	2124459
internal_591	0	0	0	0	0	0.000000	0.000000	2124556	2124556
internal_589	0	0	0	0	0	0.000000	0.000000	2124605	2124605
internal_588	4	0	4	0	0	0.000000	0.000000	2124620	2124620
internal_654	0	0	0	0	0	0.000000	0.000000	2119715	2119715
internal_653	0	0	0	0	0	0.000000	0.000000	2121608	2121608
internal_652	0	0	0	0	0	0.000000	0.000000	2121882	2121882
internal_657	0	0	0	0	0	0.000000	0.000000	2118845	2118845
internal_656	0	0	0	0	0	0.000000	0.000000	2119337	2119337
internal_655	4	0	4	0	0	0.000000	0.000000	2119603	2119603
internal_651	1	0	1	0	0	0.000000	0.000000	2122187	2122187
internal_660	0	0	0	0	262	0.000000	0.000000	2119041	2118778
internal_659	0	0	0	0	262	0.000000	0.000000	2119846	2119583
internal_664	0	0	0	0	262	0.000000	0.000000	2120533	2120270
internal_663	0	0	0	0	262	0.000000	0.000000	2120764	2120501
internal_662	0	0	0	0	262	0.000000	0.000000	2121237	2120974
internal_661	9	0	9	0	262	0.000000	0.000000	2121505	2121242
internal_658	6	5	1	1	262	5.000000	1.000000	2122134	2122134
internal_650	0	0	0	0	0	0.000000	0.000000	2122928	2122928
internal_667	0	0	0	0	0	0.000000	0.000000	2120576	2120576
internal_666	3	0	3	0	0	0.000000	0.000000	2121121	2121121
internal_669	0	0	0	0	0	0.000000	0.000000	2119923	2119923
internal_668	3	0	3	0	0	0.000000	0.000000	2120990	2120990
internal_665	4	0	4	0	0	0.000000	0.000000	2121878	2121878
internal_649	4	0	4	0	0	0.000000	0.000000	2123339	2123339
internal_671	0	0	0	0	741	0.000000	0.000000	2120271	2120033
internal_670	23	18	5	1	741	3.600000	0.200000	2168152	2168152
internal_648	4	0	4	0	0	0.000000	0.000000	2168157	2168157
internal_587	0	0	0	0	0	0.000000	0.000000	2168182	2168182
internal_583	3	0	3	0	0	0.000000	0.000000	2168182	2168182
internal_582	0	0	0	0	0	0.000000	0.000000	2168182	2168182
internal_581	0	0	0	0	0	0.000000	0.000000	2168182	2168182
internal_579	0	0	0	0	0	0.000000	0.000000	2168182	2168182
internal_577	0	0	0	0	0	0.000000	0.000000	2168191	2168191
internal_576	0	0	0	0	0	0.000000	0.000000	2168191	2168191
internal_570	0	0	0	0	0	0.000000	0.000000	2168191	2168191
internal_558	0	0	0	0	0	0.000000	0.000000	2168191	2168191
internal_554	0	0	0	0	0	0.000000	0.000000	2168191	2168191
internal_553	0	0	0	0	0	0.000000	0.000000	2168191	2168191
internal_552	0	0	0	0	0	0.000000	0.000000	2168191	2168191
internal_551	0	0	0	0	0	0.000000	0.000000	2168191	2168191
internal_550	0	0	0	0	0	0.000000	0.000000	2168191	2168191
internal_543	0	0	0	0	0	0.000000	0.000000	2168191	2168191
internal_542	0	0	0	0	0	0.000000	0.000000	2168191	2168191
internal_541	0	0	0	0	0	0.000000	0.000000	2168191	2168191
internal_540	0	0	0	0	0	0.000000	0.000000	2168191	2168191
internal_539	0	0	0	0	0	0.000000	0.000000	2168191	2168191
internal_538	0	0	0	0	0	0.000000	0.000000	2168191	2168191
internal_537	0	0	0	0	0	0.000000	0.000000	2168191	2168191
internal_536	0	0	0	0	0	0.000000	0.000000	2168191	2168191
internal_535	0	0	0	0	0	0.000000	0.000000	2168191	2168191
internal_534	0	0	0	0	0	0.000000	0.000000	2168191	2168191
internal_531	0	0	0	0	0	0.000000	0.000000	2168191	2168191
internal_530	0	0	0	0	0	0.000000	0.000000	2168191	2168191
internal_529	0	0	0	0	0	0.000000	0.000000	2168191	2168191
internal_528	1	0	1	0	0	0.000000	0.000000	2168191	2168191
internal_515	3	0	3	0	0	0.000000	0.000000	2168191	2168191
internal_454	4	0	4	0	0	0.000000	0.000000	2168214	2168214
internal_415	1	0	1	0	0	0.000000	0.000000	2168240	2168240
internal_406	2	0	2	0	0	0.000000	0.000000	2168246	2168246
internal_376	2	0	2	0	0	0.000000	0.000000	2168246	2168246
internal_674	151	142	9	4	8932	15.777778	0.444444	2112863	2112259
internal_683	0	0	0	0	1044	0.000000	0.000000	2115248	2114224
internal_682	0	0	0	0	1044	0.000000	0.000000	2115565	2114541
internal_685	0	0	0	0	1044	0.000000	0.000000	2115038	2114031
internal_684	0	0	0	0	1044	0.000000	0.000000	2115237	2114230
internal_681	0	0	0	0	1044	0.000000	0.000000	2116079	2115055
internal_680	0	0	0	0	1044	0.000000	0.000000	2116224	2115200
internal_679	0	0	0	0	1044	0.000000	0.000000	2116259	2115233
internal_678	0	0	0	0	1044	0.000000	0.000000	2116280	2115254
internal_677	0	0	0	0	1044	0.000000	0.000000	2116664	2115636
internal_676	29	11	18	1	1044	0.611111	0.055556	2116734	2116137
internal_688	5	0	5	0	614	0.000000	0.000000	2117395	2116819
internal_687	2	0	2	0	614	0.000000	0.000000	2118037	2117461
internal_686	1	0	1	0	614	0.000000	0.000000	2118309	2117733
internal_675	10	0	10	0	614	0.000000	0.000000	2119576	2118979
internal_673	45	13	32	2	614	0.406250	0.062500	2120345	2120317
internal_695	0	0	0	0	19529	0.000000	0.000000	2116178	2102238
internal_694	0	0	0	0	19529	0.000000	0.000000	2117009	2103047
internal_693	0	0	0	0	19529	0.000000	0.000000	2117575	2103608
internal_692	330	302	28	5	19529	10.785714	0.178571	2118083	2116779
internal_700	4	0	4	0	6764	0.000000	0.000000	2117120	2115830
internal_702	155	149	6	3	23952	24.833334	0.500000	2114084	2112806
internal_701	3	0	3	0	6764	0.000000	0.000000	2117570	2116285
internal_699	0	0	0	0	6764	0.000000	0.000000	2118350	2117039
internal_698	4	0	4	0	6764	0.000000	0.000000	2118758	2117447
internal_711	6	0	6	0	6764	0.000000	0.000000	2118216	2116899
internal_710	0	0	0	0	6764	0.000000	0.000000	2118660	2117343
internal_709	0	0	0	0	6764	0.000000	0.000000	2118907	2117590
internal_708	0	0	0	0	6764	0.000000	0.000000	2118981	2117664
internal_707	0	0	0	0	6764	0.000000	0.000000	2119178	2117860
internal_706	0	0	0	0	6764	0.000000	0.000000	2119339	2118021
internal_705	0	0	0	0	6764	0.000000	0.000000	2119369	2118051
internal_704	0	0	0	0	6764	0.000000	0.000000	2119626	2118305
internal_703	1	0	1	0	6764	0.000000	0.000000	2119891	2118570
internal_697	8	0	8	0	6764	0.000000	0.000000	2120448	2119124
internal_696	3	0	3	0	6764	0.000000	0.000000	2120578	2119254
internal_691	159	132	27	3	6764	4.888889	0.111111	2122785	2122754
internal_713	10	0	10	0	40	0.000000	0.000000	2120460	2120426
internal_712	4	0	4	0	40	0.000000	0.000000	2120791	2120757
internal_690	9	0	9	0	40	0.000000	0.000000	2123272	2123236
internal_718	0	0	0	0	21034	0.000000	0.000000	2116889	2095889
internal_717	6	0	6	0	21034	0.000000	0.000000	2117624	2096607
internal_722	2	0	2	0	22134	0.000000	0.000000	2115575	2093446
internal_721	32	29	3	1	22134	9.666667	0.333333	2116097	2095069
internal_727	0	0	0	0	21508	0.000000	0.000000	2116630	2095135
internal_726	0	0	0	0	21508	0.000000	0.000000	2117027	2095532
internal_730	0	0	0	0	21508	0.000000	0.000000	2114012	2092529
internal_729	0	0	0	0	21508	0.000000	0.000000	2115253	2093770
internal_728	0	0	0	0	21508	0.000000	0.000000	2116273	2094790
internal_725	9	6	3	1	21508	2.000000	0.333333	2117755	2096735
internal_738	0	0	0	0	21034	0.000000	0.000000	2114290	2093287
internal_737	0	0	0	0	21034	0.000000	0.000000	2115513	2094510
internal_736	0	0	0	0	21034	0.000000	0.000000	2115820	2094804
internal_735	0	0	0	0	21034	0.000000	0.000000	2115952	2094936
internal_734	1	0	1	0	21034	0.000000	0.000000	2115977	2094961
internal_733	1	0	1	0	21034	0.000000	0.000000	2116077	2095061
internal_732	0	0	0	0	21034	0.000000	0.000000	2116312	2095296
internal_742	0	0	0	0	21034	0.000000	0.000000	2114462	2093437
internal_741	0	0	0	0	21034	0.000000	0.000000	2115555	2094529
internal_740	0	0	0	0	21034	0.000000	0.000000	2115752	2094726
internal_739	5	0	5	0	21034	0.000000	0.000000	2116197	2095171
internal_731	2	0	2	0	21034	0.000000	0.000000	2117187	2096161
internal_724	0	0	0	0	21034	0.000000	0.000000	2119244	2098218
internal_723	1	0	1	0	21034	0.000000	0.000000	2119295	2098269
internal_720	11	0	11	0	21034	0.000000	0.000000	2119748	2098717
internal_746	0	0	0	0	21034	0.000000	0.000000	2116652	2095638
internal_375	0	0	0	0	21034	0.000000	0.000000	2116251	2095233
internal_745	0	0	0	0	21034	0.000000	0.000000	2117753	2096735
internal_744	7	0	7	0	21034	0.000000	0.000000	2118089	2097071
internal_743	3	0	3	0	21034	0.000000	0.000000	2118240	2097222
internal_719	4	0	4	0	21034	0.000000	0.000000	2121274	2100243
internal_716	0	0	0	0	21034	0.000000	0.000000	2121369	2100338
internal_715	0	0	0	0	21034	0.000000	0.000000	2121409	2100378
internal_714	363	354	9	6	21034	39.333332	0.666667	2121426	2121395
internal_689	0	0	0	0	40	0.000000	0.000000	2124316	2124280
internal_672	10	6	4	1	40	1.500000	0.250000	2124550	2124550
internal_ROOT	0	0	0	0	0	0.000000	0.000000	2168266	2168266
