# Supplementary material for: The effect of recombination on the evolution of a population of Neisseria meningitidis
Source: Genome Res. 2021 Jul;31(7):1258–68. doi: 10.1101/gr.264465.120 (PMC8256868; doi:10.1101/gr.264465.120)
Supplement: Supplemental Material [file supp_gr.264465.120_Supplementary_Code_S1.zip › Supplementary_Code_S1/mm2bam_ont_cl3.recombination_predictions.gff]

##gff-version 3
##sequence-region SEQUENCE 1 2168266
SEQUENCE	GUBBINS	CDS	551254	552841	0.000	.	0	node="internal_378->20122_4#8";neg_log_likelihood="107.962050";taxa="20122_4#8";snp_count="19";
SEQUENCE	GUBBINS	CDS	431725	434202	0.000	.	0	node="internal_400->20122_4#27";neg_log_likelihood="205.294568";taxa="20122_4#27";snp_count="46";
SEQUENCE	GUBBINS	CDS	4183	4908	0.000	.	0	node="internal_400->20122_4#27";neg_log_likelihood="79.407878";taxa="20122_4#27";snp_count="11";
SEQUENCE	GUBBINS	CDS	775960	780832	0.000	.	0	node="internal_409->19789_2#181";neg_log_likelihood="138.134818";taxa="19789_2#181";snp_count="54";
SEQUENCE	GUBBINS	CDS	1966517	1983355	0.000	.	0	node="internal_411->internal_412";neg_log_likelihood="1283.533365";taxa=" 20122_5#176 20122_6#92";snp_count="202";
SEQUENCE	GUBBINS	CDS	486719	495218	0.000	.	0	node="internal_411->internal_412";neg_log_likelihood="730.550693";taxa=" 20122_5#176 20122_6#92";snp_count="68";
SEQUENCE	GUBBINS	CDS	2032648	2034452	0.000	.	0	node="internal_411->internal_412";neg_log_likelihood="474.996733";taxa=" 20122_5#176 20122_6#92";snp_count="38";
SEQUENCE	GUBBINS	CDS	204340	205438	0.000	.	0	node="internal_411->internal_412";neg_log_likelihood="319.632041";taxa=" 20122_5#176 20122_6#92";snp_count="30";
SEQUENCE	GUBBINS	CDS	1850681	1853973	0.000	.	0	node="internal_411->internal_412";neg_log_likelihood="213.040712";taxa=" 20122_5#176 20122_6#92";snp_count="22";
SEQUENCE	GUBBINS	CDS	1442448	1443370	0.000	.	0	node="internal_411->internal_412";neg_log_likelihood="107.244253";taxa=" 20122_5#176 20122_6#92";snp_count="16";
SEQUENCE	GUBBINS	CDS	642342	644547	0.000	.	0	node="internal_417->20122_6#82";neg_log_likelihood="196.114650";taxa="20122_6#82";snp_count="18";
SEQUENCE	GUBBINS	CDS	1973138	1975255	0.000	.	0	node="internal_417->20122_6#82";neg_log_likelihood="112.415416";taxa="20122_6#82";snp_count="13";
SEQUENCE	GUBBINS	CDS	1629672	1631912	0.000	.	0	node="internal_438->internal_441";neg_log_likelihood="85.844483";taxa=" 20122_5#80 20122_5#72";snp_count="19";
SEQUENCE	GUBBINS	CDS	2138912	2141522	0.000	.	0	node="internal_437->20122_5#154";neg_log_likelihood="65.048756";taxa="20122_5#154";snp_count="26";
SEQUENCE	GUBBINS	CDS	1865107	1868217	0.000	.	0	node="internal_447->20122_5#83";neg_log_likelihood="337.903358";taxa="20122_5#83";snp_count="65";
SEQUENCE	GUBBINS	CDS	242688	244293	0.000	.	0	node="internal_447->20122_5#83";neg_log_likelihood="83.416842";taxa="20122_5#83";snp_count="40";
SEQUENCE	GUBBINS	CDS	1747384	1750009	0.000	.	0	node="internal_443->internal_445";neg_log_likelihood="144.067236";taxa=" 20122_5#117 20122_5#87 20122_5#115 20122_5#116 20122_5#83 20122_5#89";snp_count="51";
SEQUENCE	GUBBINS	CDS	846469	847332	0.000	.	0	node="internal_453->20122_4#10";neg_log_likelihood="119.615232";taxa="20122_4#10";snp_count="21";
SEQUENCE	GUBBINS	CDS	431725	433940	0.000	.	0	node="internal_425->internal_426";neg_log_likelihood="164.960461";taxa=" 20122_4#125 20122_4#117 20122_4#115 20122_4#118";snp_count="37";
SEQUENCE	GUBBINS	CDS	159049	159274	0.000	.	0	node="internal_425->internal_426";neg_log_likelihood="61.907310";taxa=" 20122_4#125 20122_4#117 20122_4#115 20122_4#118";snp_count="7";
SEQUENCE	GUBBINS	CDS	102842	105912	0.000	.	0	node="internal_423->internal_424";neg_log_likelihood="214.209556";taxa=" 20122_4#94 20122_4#83";snp_count="40";
SEQUENCE	GUBBINS	CDS	1747318	1748533	0.000	.	0	node="internal_423->internal_424";neg_log_likelihood="85.703732";taxa=" 20122_4#94 20122_4#83";snp_count="11";
SEQUENCE	GUBBINS	CDS	338050	339397	0.000	.	0	node="internal_460->internal_466";neg_log_likelihood="121.925646";taxa=" 20122_5#79 20122_5#74 20122_5#78 20122_5#77 20122_5#76 20122_5#67";snp_count="29";
SEQUENCE	GUBBINS	CDS	778707	780699	0.000	.	0	node="internal_459->20122_5#135";neg_log_likelihood="402.768813";taxa="20122_5#135";snp_count="32";
SEQUENCE	GUBBINS	CDS	1659389	1665126	0.000	.	0	node="internal_459->20122_5#135";neg_log_likelihood="256.691367";taxa="20122_5#135";snp_count="37";
SEQUENCE	GUBBINS	CDS	299623	302017	0.000	.	0	node="internal_459->20122_5#135";neg_log_likelihood="107.358207";taxa="20122_5#135";snp_count="21";
SEQUENCE	GUBBINS	CDS	443083	443351	0.000	.	0	node="internal_459->20122_5#135";neg_log_likelihood="39.323367";taxa="20122_5#135";snp_count="5";
SEQUENCE	GUBBINS	CDS	443083	443351	0.000	.	0	node="internal_458->internal_459";neg_log_likelihood="21.948151";taxa=" 20122_5#135 20122_5#56 20122_5#62 20122_5#54 20122_5#51 20122_5#68 20122_5#71 20122_5#79 20122_5#74 20122_5#78 20122_5#77 20122_5#76 20122_5#67";snp_count="5";
SEQUENCE	GUBBINS	CDS	1972445	1976206	0.000	.	0	node="internal_472->20122_4#9";neg_log_likelihood="109.441375";taxa="20122_4#9";snp_count="43";
SEQUENCE	GUBBINS	CDS	1878182	1882022	0.000	.	0	node="internal_617->internal_618";neg_log_likelihood="914.479532";taxa=" 20122_5#50 20122_5#55 20122_5#64 20122_5#52 20122_5#58 20122_5#63 20122_5#60 20122_5#100 20122_5#53";snp_count="87";
SEQUENCE	GUBBINS	CDS	1819616	1822589	0.000	.	0	node="internal_617->internal_618";neg_log_likelihood="555.419098";taxa=" 20122_5#50 20122_5#55 20122_5#64 20122_5#52 20122_5#58 20122_5#63 20122_5#60 20122_5#100 20122_5#53";snp_count="83";
SEQUENCE	GUBBINS	CDS	108	3464	0.000	.	0	node="internal_617->internal_618";neg_log_likelihood="281.744302";taxa=" 20122_5#50 20122_5#55 20122_5#64 20122_5#52 20122_5#58 20122_5#63 20122_5#60 20122_5#100 20122_5#53";snp_count="49";
SEQUENCE	GUBBINS	CDS	2166754	2168031	0.000	.	0	node="internal_617->internal_618";neg_log_likelihood="76.048045";taxa=" 20122_5#50 20122_5#55 20122_5#64 20122_5#52 20122_5#58 20122_5#63 20122_5#60 20122_5#100 20122_5#53";snp_count="30";
SEQUENCE	GUBBINS	CDS	1877520	1879599	0.000	.	0	node="internal_626->internal_631";neg_log_likelihood="134.056048";taxa=" 20122_4#162 20122_4#65 20122_4#177";snp_count="48";
SEQUENCE	GUBBINS	CDS	1969091	1980220	0.000	.	0	node="internal_591->internal_592";neg_log_likelihood="988.409696";taxa=" 20122_4#71 20122_4#70 20122_4#89 20122_4#79";snp_count="89";
SEQUENCE	GUBBINS	CDS	821320	827518	0.000	.	0	node="internal_591->internal_592";neg_log_likelihood="678.751048";taxa=" 20122_4#71 20122_4#70 20122_4#89 20122_4#79";snp_count="69";
SEQUENCE	GUBBINS	CDS	864915	875278	0.000	.	0	node="internal_591->internal_592";neg_log_likelihood="417.777662";taxa=" 20122_4#71 20122_4#70 20122_4#89 20122_4#79";snp_count="57";
SEQUENCE	GUBBINS	CDS	886397	889581	0.000	.	0	node="internal_591->internal_592";neg_log_likelihood="189.837140";taxa=" 20122_4#71 20122_4#70 20122_4#89 20122_4#79";snp_count="32";
SEQUENCE	GUBBINS	CDS	2012446	2013098	0.000	.	0	node="internal_591->internal_592";neg_log_likelihood="71.696553";taxa=" 20122_4#71 20122_4#70 20122_4#89 20122_4#79";snp_count="12";
SEQUENCE	GUBBINS	CDS	298794	298855	0.000	.	0	node="internal_591->internal_592";neg_log_likelihood="26.343965";taxa=" 20122_4#71 20122_4#70 20122_4#89 20122_4#79";snp_count="6";
SEQUENCE	GUBBINS	CDS	826690	826952	0.000	.	0	node="internal_650->internal_658";neg_log_likelihood="21.908781";taxa=" 20122_6#148 20122_4#107 20122_4#109 20122_4#57 20122_4#60 20122_4#56 20122_4#59 20122_4#58";snp_count="5";
SEQUENCE	GUBBINS	CDS	4167	4908	0.000	.	0	node="internal_648->internal_670";neg_log_likelihood="71.109357";taxa=" DL20404 20122_4#112 20122_4#113";snp_count="18";
SEQUENCE	GUBBINS	CDS	69	285	0.000	.	0	node="internal_515->internal_516";neg_log_likelihood="119.023348";taxa=" 20122_5#35 20122_5#69 20122_5#39 20122_5#48 20122_5#34 20122_5#47 20122_5#46 20122_5#42 20122_5#21 20122_5#38 20122_5#49 20122_5#26 20122_5#37";snp_count="9";
SEQUENCE	GUBBINS	CDS	2167535	2168031	0.000	.	0	node="internal_515->internal_516";neg_log_likelihood="75.394602";taxa=" 20122_5#35 20122_5#69 20122_5#39 20122_5#48 20122_5#34 20122_5#47 20122_5#46 20122_5#42 20122_5#21 20122_5#38 20122_5#49 20122_5#26 20122_5#37";snp_count="9";
SEQUENCE	GUBBINS	CDS	274654	274939	0.000	.	0	node="internal_515->internal_516";neg_log_likelihood="32.425638";taxa=" 20122_5#35 20122_5#69 20122_5#39 20122_5#48 20122_5#34 20122_5#47 20122_5#46 20122_5#42 20122_5#21 20122_5#38 20122_5#49 20122_5#26 20122_5#37";snp_count="6";
SEQUENCE	GUBBINS	CDS	584126	585119	0.000	.	0	node="internal_406->internal_407";neg_log_likelihood="56.975582";taxa=" 19789_2#181 19789_2#183 19789_2#182 20122_5#176 20122_6#92 20122_6#85 20122_6#83 20122_6#84 19789_2#178";snp_count="13";
SEQUENCE	GUBBINS	CDS	1114830	1120328	0.000	.	0	node="internal_674->19789_2#179";neg_log_likelihood="449.889456";taxa="19789_2#179";snp_count="84";
SEQUENCE	GUBBINS	CDS	1775925	1779821	0.000	.	0	node="internal_674->19789_2#179";neg_log_likelihood="125.328585";taxa="19789_2#179";snp_count="53";
SEQUENCE	GUBBINS	CDS	1497044	1497474	0.000	.	0	node="internal_675->internal_676";neg_log_likelihood="124.767957";taxa=" 20019_4#111 20019_4#100 20019_4#118 20019_4#102 20019_4#117 20019_4#98 20019_4#144 20019_4#103 20019_4#99 20019_4#139 20019_4#135";snp_count="11";
SEQUENCE	GUBBINS	CDS	404204	407840	0.000	.	0	node="internal_673->internal_674";neg_log_likelihood="582.368903";taxa=" 19789_2#177 19789_2#179";snp_count="53";
SEQUENCE	GUBBINS	CDS	957249	959069	0.000	.	0	node="internal_673->internal_674";neg_log_likelihood="376.618468";taxa=" 19789_2#177 19789_2#179";snp_count="39";
SEQUENCE	GUBBINS	CDS	110299	112403	0.000	.	0	node="internal_673->internal_674";neg_log_likelihood="194.793599";taxa=" 19789_2#177 19789_2#179";snp_count="38";
SEQUENCE	GUBBINS	CDS	779815	780573	0.000	.	0	node="internal_673->internal_674";neg_log_likelihood="80.863129";taxa=" 19789_2#177 19789_2#179";snp_count="12";
SEQUENCE	GUBBINS	CDS	990923	994990	0.000	.	0	node="internal_692->20122_5#172";neg_log_likelihood="376.829243";taxa="20122_5#172";snp_count="47";
SEQUENCE	GUBBINS	CDS	1877897	1880276	0.000	.	0	node="internal_692->20122_5#172";neg_log_likelihood="183.975786";taxa="20122_5#172";snp_count="38";
SEQUENCE	GUBBINS	CDS	778348	788609	0.000	.	0	node="internal_702->20122_5#165";neg_log_likelihood="1210.994913";taxa="20122_5#165";snp_count="99";
SEQUENCE	GUBBINS	CDS	108320	111732	0.000	.	0	node="internal_702->20122_5#165";neg_log_likelihood="867.588420";taxa="20122_5#165";snp_count="62";
SEQUENCE	GUBBINS	CDS	406735	412543	0.000	.	0	node="internal_702->20122_5#165";neg_log_likelihood="638.521118";taxa="20122_5#165";snp_count="57";
SEQUENCE	GUBBINS	CDS	474954	477828	0.000	.	0	node="internal_702->20122_5#165";neg_log_likelihood="401.985428";taxa="20122_5#165";snp_count="45";
SEQUENCE	GUBBINS	CDS	1209791	1211089	0.000	.	0	node="internal_702->20122_5#165";neg_log_likelihood="232.317579";taxa="20122_5#165";snp_count="27";
SEQUENCE	GUBBINS	CDS	3856	4908	0.000	.	0	node="internal_702->20122_5#165";neg_log_likelihood="101.502214";taxa="20122_5#165";snp_count="25";
SEQUENCE	GUBBINS	CDS	406735	412543	0.000	.	0	node="internal_701->internal_702";neg_log_likelihood="608.584904";taxa=" 20122_5#165 20122_5#160";snp_count="57";
SEQUENCE	GUBBINS	CDS	474954	477828	0.000	.	0	node="internal_701->internal_702";neg_log_likelihood="370.185859";taxa=" 20122_5#165 20122_5#160";snp_count="45";
SEQUENCE	GUBBINS	CDS	778348	786854	0.000	.	0	node="internal_701->internal_702";neg_log_likelihood="156.941559";taxa=" 20122_5#165 20122_5#160";snp_count="47";
SEQUENCE	GUBBINS	CDS	838305	838581	0.000	.	0	node="internal_711->20122_5#152";neg_log_likelihood="70.853385";taxa="20122_5#152";snp_count="5";
SEQUENCE	GUBBINS	CDS	1560827	1562379	0.000	.	0	node="internal_710->20122_5#148";neg_log_likelihood="87.109413";taxa="20122_5#148";snp_count="36";
SEQUENCE	GUBBINS	CDS	16200	22728	0.000	.	0	node="internal_691->internal_692";neg_log_likelihood="1172.309811";taxa=" 20122_5#172 20122_5#17 20122_5#23 20122_5#4 20122_4#187";snp_count="126";
SEQUENCE	GUBBINS	CDS	444248	452598	0.000	.	0	node="internal_691->internal_692";neg_log_likelihood="697.978832";taxa=" 20122_5#172 20122_5#17 20122_5#23 20122_5#4 20122_4#187";snp_count="111";
SEQUENCE	GUBBINS	CDS	2036649	2040465	0.000	.	0	node="internal_691->internal_692";neg_log_likelihood="324.197242";taxa=" 20122_5#172 20122_5#17 20122_5#23 20122_5#4 20122_4#187";snp_count="53";
SEQUENCE	GUBBINS	CDS	2167597	2168206	0.000	.	0	node="internal_691->internal_692";neg_log_likelihood="192.293603";taxa=" 20122_5#172 20122_5#17 20122_5#23 20122_5#4 20122_4#187";snp_count="7";
SEQUENCE	GUBBINS	CDS	268	454	0.000	.	0	node="internal_691->internal_692";neg_log_likelihood="161.925588";taxa=" 20122_5#172 20122_5#17 20122_5#23 20122_5#4 20122_4#187";snp_count="5";
SEQUENCE	GUBBINS	CDS	16200	22129	0.000	.	0	node="internal_690->internal_691";neg_log_likelihood="458.421823";taxa=" 20122_5#172 20122_5#17 20122_5#23 20122_5#4 20122_4#187 20122_5#137 20122_5#163 20122_5#164 20122_5#165 20122_5#160 20122_5#161 20122_5#162 20122_5#131 20122_5#149 20122_5#150 20122_5#151 20122_5#156 20122_5#148 20122_5#152 20122_5#155 20122_5#146 20122_5#147";snp_count="120";
SEQUENCE	GUBBINS	CDS	2167597	2168206	0.000	.	0	node="internal_690->internal_691";neg_log_likelihood="187.596819";taxa=" 20122_5#172 20122_5#17 20122_5#23 20122_5#4 20122_4#187 20122_5#137 20122_5#163 20122_5#164 20122_5#165 20122_5#160 20122_5#161 20122_5#162 20122_5#131 20122_5#149 20122_5#150 20122_5#151 20122_5#156 20122_5#148 20122_5#152 20122_5#155 20122_5#146 20122_5#147";snp_count="7";
SEQUENCE	GUBBINS	CDS	268	454	0.000	.	0	node="internal_690->internal_691";neg_log_likelihood="157.143382";taxa=" 20122_5#172 20122_5#17 20122_5#23 20122_5#4 20122_4#187 20122_5#137 20122_5#163 20122_5#164 20122_5#165 20122_5#160 20122_5#161 20122_5#162 20122_5#131 20122_5#149 20122_5#150 20122_5#151 20122_5#156 20122_5#148 20122_5#152 20122_5#155 20122_5#146 20122_5#147";snp_count="5";
SEQUENCE	GUBBINS	CDS	859912	860386	0.000	.	0	node="internal_724->internal_725";neg_log_likelihood="36.099287";taxa=" 20122_5#25 20122_5#6 20122_5#12 20122_5#14 20122_5#11 20122_5#13 20122_5#18";snp_count="6";
SEQUENCE	GUBBINS	CDS	175125	176225	0.000	.	0	node="internal_720->internal_721";neg_log_likelihood="80.943764";taxa=" 20122_5#19 20122_4#188 20122_5#16";snp_count="29";
SEQUENCE	GUBBINS	CDS	431326	437709	0.000	.	0	node="internal_689->internal_714";neg_log_likelihood="1375.113924";taxa=" 20122_5#153 20122_7#161 20122_5#8 20122_4#186 20122_5#24 20122_5#19 20122_4#188 20122_5#16 20122_5#134 20122_5#25 20122_5#6 20122_5#12 20122_5#14 20122_5#11 20122_5#13 20122_5#18 20122_5#41 20122_5#40 20122_5#31 20122_5#30 20122_5#91 20122_5#44 20122_5#43 20122_5#45 20122_5#20 20122_5#99 20122_5#27 20122_5#98 20122_5#97 201…
SEQUENCE	GUBBINS	CDS	404927	408461	0.000	.	0	node="internal_689->internal_714";neg_log_likelihood="1037.985878";taxa=" 20122_5#153 20122_7#161 20122_5#8 20122_4#186 20122_5#24 20122_5#19 20122_4#188 20122_5#16 20122_5#134 20122_5#25 20122_5#6 20122_5#12 20122_5#14 20122_5#11 20122_5#13 20122_5#18 20122_5#41 20122_5#40 20122_5#31 20122_5#30 20122_5#91 20122_5#44 20122_5#43 20122_5#45 20122_5#20 20122_5#99 20122_5#27 20122_5#98 20122_5#97 201…
SEQUENCE	GUBBINS	CDS	1883105	1885795	0.000	.	0	node="internal_689->internal_714";neg_log_likelihood="750.613293";taxa=" 20122_5#153 20122_7#161 20122_5#8 20122_4#186 20122_5#24 20122_5#19 20122_4#188 20122_5#16 20122_5#134 20122_5#25 20122_5#6 20122_5#12 20122_5#14 20122_5#11 20122_5#13 20122_5#18 20122_5#41 20122_5#40 20122_5#31 20122_5#30 20122_5#91 20122_5#44 20122_5#43 20122_5#45 20122_5#20 20122_5#99 20122_5#27 20122_5#98 20122_5#97 2012…
SEQUENCE	GUBBINS	CDS	1810968	1816380	0.000	.	0	node="internal_689->internal_714";neg_log_likelihood="492.869318";taxa=" 20122_5#153 20122_7#161 20122_5#8 20122_4#186 20122_5#24 20122_5#19 20122_4#188 20122_5#16 20122_5#134 20122_5#25 20122_5#6 20122_5#12 20122_5#14 20122_5#11 20122_5#13 20122_5#18 20122_5#41 20122_5#40 20122_5#31 20122_5#30 20122_5#91 20122_5#44 20122_5#43 20122_5#45 20122_5#20 20122_5#99 20122_5#27 20122_5#98 20122_5#97 2012…
SEQUENCE	GUBBINS	CDS	577859	579787	0.000	.	0	node="internal_689->internal_714";neg_log_likelihood="257.164052";taxa=" 20122_5#153 20122_7#161 20122_5#8 20122_4#186 20122_5#24 20122_5#19 20122_4#188 20122_5#16 20122_5#134 20122_5#25 20122_5#6 20122_5#12 20122_5#14 20122_5#11 20122_5#13 20122_5#18 20122_5#41 20122_5#40 20122_5#31 20122_5#30 20122_5#91 20122_5#44 20122_5#43 20122_5#45 20122_5#20 20122_5#99 20122_5#27 20122_5#98 20122_5#97 2012…
SEQUENCE	GUBBINS	CDS	1980671	1981718	0.000	.	0	node="internal_689->internal_714";neg_log_likelihood="107.216520";taxa=" 20122_5#153 20122_7#161 20122_5#8 20122_4#186 20122_5#24 20122_5#19 20122_4#188 20122_5#16 20122_5#134 20122_5#25 20122_5#6 20122_5#12 20122_5#14 20122_5#11 20122_5#13 20122_5#18 20122_5#41 20122_5#40 20122_5#31 20122_5#30 20122_5#91 20122_5#44 20122_5#43 20122_5#45 20122_5#20 20122_5#99 20122_5#27 20122_5#98 20122_5#97 2012…
SEQUENCE	GUBBINS	CDS	912457	912840	0.000	.	0	node="internal_672->internal_673";neg_log_likelihood="211.584326";taxa=" 19789_2#177 19789_2#179 20019_4#111 20019_4#100 20019_4#118 20019_4#102 20019_4#117 20019_4#98 20019_4#144 20019_4#103 20019_4#99 20019_4#139 20019_4#135 20122_1#189 19944_3#114 20087_1#78 20087_1#68";snp_count="8";
SEQUENCE	GUBBINS	CDS	1967249	1967440	0.000	.	0	node="internal_672->internal_673";neg_log_likelihood="181.056444";taxa=" 19789_2#177 19789_2#179 20019_4#111 20019_4#100 20019_4#118 20019_4#102 20019_4#117 20019_4#98 20019_4#144 20019_4#103 20019_4#99 20019_4#139 20019_4#135 20122_1#189 19944_3#114 20087_1#78 20087_1#68";snp_count="5";
SEQUENCE	GUBBINS	CDS	4297	4337	0.000	.	0	node="internal_ROOT->internal_672";neg_log_likelihood="36.858082";taxa=" 19789_2#177 19789_2#179 20019_4#111 20019_4#100 20019_4#118 20019_4#102 20019_4#117 20019_4#98 20019_4#144 20019_4#103 20019_4#99 20019_4#139 20019_4#135 20122_1#189 19944_3#114 20087_1#78 20087_1#68 20122_5#172 20122_5#17 20122_5#23 20122_5#4 20122_4#187 20122_5#137 20122_5#163 20122_5#164 20122_5#165 20122_5#160 20122_5#16…
