# Supplementary material for: The effect of recombination on the evolution of a population of Neisseria meningitidis
Source: Genome Res. 2021 Jul;31(7):1258–68. doi: 10.1101/gr.264465.120 (PMC8256868; doi:10.1101/gr.264465.120)
Supplement: Supplemental Material [file supp_gr.264465.120_Supplementary_Code_S1.zip › Supplementary_Code_S1/mm2bam_ont_cl6.per_branch_statistics.csv]

Node	Total SNPs	Num of SNPs inside recombinations	Num of SNPs outside recombinations	Num of Recombination Blocks	Bases in Recombinations	r/m	rho/theta	Genome Length	Bases in Clonal Frame
BF1701	1	0	1	0	0	0.000000	0.000000	2188270	2188270
19789_1#78	31	19	12	1	17100	1.583333	0.083333	2140263	2137873
19944_2#7	0	0	0	0	0	0.000000	0.000000	2153611	2153611
20122_3#82	4	0	4	0	1772	0.000000	0.000000	2153271	2151497
20122_7#51	0	0	0	0	0	0.000000	0.000000	2151967	2151967
20122_3#12	1	0	1	0	0	0.000000	0.000000	2152503	2152503
20019_4#5	4	0	4	0	2773	0.000000	0.000000	2152259	2149487
20122_3#73	1	0	1	0	2773	0.000000	0.000000	2152713	2149952
20122_7#8	16	5	11	1	55	0.454545	0.090909	2152342	2152342
20122_6#103	78	72	6	1	5512	12.000000	0.166667	2143208	2143208
19789_1#92	3	0	3	0	0	0.000000	0.000000	2150970	2150970
20122_6#142	886	765	121	18	103285	6.322314	0.148760	2136508	2136508
20122_2#183	14	0	14	0	2389	0.000000	0.000000	2152240	2149850
20122_3#25	0	0	0	0	0	0.000000	0.000000	2153766	2153766
20122_3#96	0	0	0	0	2389	0.000000	0.000000	2151429	2149039
20122_3#26	81	80	1	2	7268	80.000000	2.000000	2149392	2149392
20019_4#54	4	0	4	0	0	0.000000	0.000000	2151069	2151069
19944_2#6	0	0	0	0	3128	0.000000	0.000000	2151966	2148837
20122_2#176	0	0	0	0	2389	0.000000	0.000000	2152634	2150244
20122_2#99	274	264	10	6	22669	26.400000	0.600000	2141458	2141458
20122_7#48	128	114	14	1	9799	8.142858	0.071429	2147602	2147602
19789_1#18	0	0	0	0	0	0.000000	0.000000	2153078	2153078
20122_7#50	0	0	0	0	0	0.000000	0.000000	2152638	2152638
20122_2#185	141	138	3	2	13787	46.000000	0.666667	2146770	2144380
20019_4#31	0	0	0	0	0	0.000000	0.000000	2152359	2152359
19789_1#91	0	0	0	0	0	0.000000	0.000000	2150214	2150214
19944_2#1	0	0	0	0	15699	0.000000	0.000000	2138723	2123019
20019_4#63	0	0	0	0	2389	0.000000	0.000000	2150519	2148129
20122_7#10	0	0	0	0	0	0.000000	0.000000	2151707	2151707
20122_2#92	0	0	0	0	3128	0.000000	0.000000	2152348	2149219
20122_3#52	1	0	1	0	0	0.000000	0.000000	2152815	2152815
20122_3#53	0	0	0	0	0	0.000000	0.000000	2152194	2152194
20122_2#173	825	816	9	11	74343	90.666664	1.222222	2122071	2119681
20122_6#50	0	0	0	0	0	0.000000	0.000000	2153963	2153963
20122_3#75	1	0	1	0	2773	0.000000	0.000000	2151752	2148983
20122_3#20	2	0	2	0	0	0.000000	0.000000	2153164	2153164
20122_2#65	382	364	18	5	33210	20.222221	0.277778	2144279	2132378
20122_3#23	0	0	0	0	0	0.000000	0.000000	2155022	2155022
20019_4#53	7	0	7	0	0	0.000000	0.000000	2151589	2151589
20122_3#54	2	0	2	0	0	0.000000	0.000000	2153874	2153874
20122_2#179	0	0	0	0	2389	0.000000	0.000000	2152230	2149840
20122_2#178	0	0	0	0	28141	0.000000	0.000000	2139100	2110954
20122_3#29	2	0	2	0	0	0.000000	0.000000	2152662	2152662
20122_3#76	0	0	0	0	2773	0.000000	0.000000	2153174	2150404
20122_2#184	4	0	4	0	2389	0.000000	0.000000	2151711	2149321
19944_2#32	0	0	0	0	0	0.000000	0.000000	2154195	2154195
19789_1#99	68	65	3	2	6577	21.666666	0.666667	2149169	2149169
20122_2#190	65	60	5	2	5675	12.000000	0.400000	2153797	2151407
20019_4#4	1	0	1	0	2773	0.000000	0.000000	2151625	2148909
20122_3#181	9	0	9	0	2389	0.000000	0.000000	2152458	2150068
19789_1#89	237	224	13	5	31646	17.230770	0.384615	2139192	2123488
20122_2#116	0	0	0	0	1772	0.000000	0.000000	2152652	2150878
20122_2#124	257	232	25	2	20307	9.280000	0.080000	2144958	2144958
20122_3#62	0	0	0	0	2389	0.000000	0.000000	2153664	2151274
20122_2#111	9	0	9	0	203	0.000000	0.000000	2152971	2152767
20122_3#19	0	0	0	0	0	0.000000	0.000000	2152759	2152759
20122_3#74	2	0	2	0	2773	0.000000	0.000000	2153759	2150996
20122_7#181	0	0	0	0	0	0.000000	0.000000	2151978	2151978
19789_1#95	2	0	2	0	0	0.000000	0.000000	2152156	2152156
19789_1#90	406	395	11	7	37351	35.909092	0.636364	2138138	2138138
20122_2#182	5	0	5	0	2389	0.000000	0.000000	2152760	2150370
20122_3#160	0	0	0	0	0	0.000000	0.000000	2155294	2155294
20122_3#24	2	0	2	0	0	0.000000	0.000000	2153410	2153410
20019_4#56	7	0	7	0	28141	0.000000	0.000000	2138183	2110037
20122_3#17	1	0	1	0	0	0.000000	0.000000	2152246	2152246
19789_1#103	0	0	0	0	0	0.000000	0.000000	2151859	2151859
20122_7#39	0	0	0	0	0	0.000000	0.000000	2152660	2152660
19789_1#188	0	0	0	0	0	0.000000	0.000000	2152842	2152842
20122_3#55	7	5	2	1	969	2.500000	0.500000	2151104	2151104
20122_2#177	0	0	0	0	2389	0.000000	0.000000	2152336	2149946
20019_4#37	3	0	3	0	0	0.000000	0.000000	2154295	2154295
20122_2#171	0	0	0	0	2389	0.000000	0.000000	2151442	2149052
19789_1#85	21	0	21	0	2389	0.000000	0.000000	2150415	2148025
20019_4#7	27	6	21	1	203	0.285714	0.047619	2151423	2151219
19789_1#93	0	0	0	0	0	0.000000	0.000000	2151183	2151183
20122_7#172	0	0	0	0	1772	0.000000	0.000000	2151083	2149309
20019_4#51	138	138	0	2	52666	0.000000	0.000000	2106818	2106818
20122_7#177	0	0	0	0	0	0.000000	0.000000	2154443	2154443
20122_3#18	0	0	0	0	0	0.000000	0.000000	2153348	2153348
19789_1#102	0	0	0	0	0	0.000000	0.000000	2152300	2152300
19789_1#97	1	0	1	0	0	0.000000	0.000000	2151848	2151848
20122_2#82	0	0	0	0	3128	0.000000	0.000000	2152206	2149077
20122_2#110	0	0	0	0	203	0.000000	0.000000	2154695	2154491
20122_6#107	0	0	0	0	0	0.000000	0.000000	2151726	2151726
20122_6#102	0	0	0	0	15459	0.000000	0.000000	2140692	2128684
19789_1#10	19	0	19	0	0	0.000000	0.000000	2151052	2151052
20122_2#159	3	0	3	0	2389	0.000000	0.000000	2152154	2149764
internal_95	5	0	5	0	2389	0.000000	0.000000	2156118	2153728
internal_97	10	0	10	0	2389	0.000000	0.000000	2153558	2151168
internal_100	6	0	6	0	2389	0.000000	0.000000	2154117	2151727
internal_99	0	0	0	0	2389	0.000000	0.000000	2154953	2152563
internal_98	0	0	0	0	2389	0.000000	0.000000	2155185	2152795
internal_96	0	0	0	0	2389	0.000000	0.000000	2155823	2153433
internal_94	0	0	0	0	2389	0.000000	0.000000	2157696	2155306
internal_104	2	0	2	0	2773	0.000000	0.000000	2154994	2152222
internal_106	3	0	3	0	2773	0.000000	0.000000	2154126	2151353
internal_105	2	0	2	0	2773	0.000000	0.000000	2155284	2152511
internal_103	0	0	0	0	2773	0.000000	0.000000	2156799	2154026
internal_102	24	6	18	1	2773	0.333333	0.055556	2157669	2155279
internal_101	7	0	7	0	2389	0.000000	0.000000	2158026	2155636
internal_93	0	0	0	0	2389	0.000000	0.000000	2159021	2156631
internal_92	0	0	0	0	2389	0.000000	0.000000	2159482	2157092
internal_91	0	0	0	0	2389	0.000000	0.000000	2159538	2157148
internal_109	1	0	1	0	2389	0.000000	0.000000	2154441	2152051
internal_111	5	0	5	0	2389	0.000000	0.000000	2153557	2151167
internal_113	311	297	14	4	28141	21.214285	0.285714	2141501	2139111
internal_112	8	0	8	0	2389	0.000000	0.000000	2155042	2152652
internal_110	0	0	0	0	2389	0.000000	0.000000	2155887	2153497
internal_108	0	0	0	0	2389	0.000000	0.000000	2156665	2154275
internal_107	10	0	10	0	2389	0.000000	0.000000	2156926	2154536
internal_90	61	49	12	1	2389	4.083333	0.083333	2159917	2159917
internal_118	0	0	0	0	0	0.000000	0.000000	2156625	2156625
internal_117	0	0	0	0	0	0.000000	0.000000	2156992	2156992
internal_116	0	0	0	0	0	0.000000	0.000000	2157298	2157298
internal_115	7	0	7	0	0	0.000000	0.000000	2157495	2157495
internal_120	142	122	20	2	15459	6.100000	0.100000	2151980	2151980
internal_126	1	0	1	0	0	0.000000	0.000000	2188273	2188273
internal_125	0	0	0	0	0	0.000000	0.000000	2188274	2188274
internal_124	0	0	0	0	0	0.000000	0.000000	2188274	2188274
internal_123	1	0	1	0	0	0.000000	0.000000	2188276	2188276
internal_122	0	0	0	0	0	0.000000	0.000000	2188276	2188276
internal_121	2	0	2	0	0	0.000000	0.000000	2188277	2188277
internal_119	2	0	2	0	0	0.000000	0.000000	2188283	2188283
internal_114	1	0	1	0	0	0.000000	0.000000	2188284	2188284
internal_89	4	0	4	0	0	0.000000	0.000000	2188328	2188328
internal_135	0	0	0	0	3128	0.000000	0.000000	2154114	2150985
internal_134	94	56	38	1	3128	1.473684	0.026316	2154995	2154995
internal_137	0	0	0	0	0	0.000000	0.000000	2153599	2153599
internal_136	0	0	0	0	0	0.000000	0.000000	2154967	2154967
internal_133	24	0	24	0	0	0.000000	0.000000	2158486	2158486
internal_146	2	0	2	0	0	0.000000	0.000000	2153989	2153989
internal_145	0	0	0	0	0	0.000000	0.000000	2154758	2154758
internal_144	0	0	0	0	0	0.000000	0.000000	2155872	2155872
internal_143	1	0	1	0	0	0.000000	0.000000	2156530	2156530
internal_150	3	0	3	0	0	0.000000	0.000000	2154387	2154387
internal_163	213	202	11	5	15699	18.363636	0.454545	2150238	2150238
internal_165	11	0	11	0	0	0.000000	0.000000	2152876	2152876
internal_164	2	0	2	0	0	0.000000	0.000000	2153548	2153548
internal_162	2	0	2	0	0	0.000000	0.000000	2156491	2156491
internal_161	1	0	1	0	0	0.000000	0.000000	2156614	2156614
internal_160	0	0	0	0	0	0.000000	0.000000	2157053	2157053
internal_159	0	0	0	0	0	0.000000	0.000000	2158035	2158035
internal_158	0	0	0	0	0	0.000000	0.000000	2158312	2158312
internal_157	0	0	0	0	0	0.000000	0.000000	2158396	2158396
internal_156	0	0	0	0	0	0.000000	0.000000	2158475	2158475
internal_155	0	0	0	0	0	0.000000	0.000000	2158765	2158765
internal_154	0	0	0	0	0	0.000000	0.000000	2159310	2159310
internal_153	0	0	0	0	0	0.000000	0.000000	2159504	2159504
internal_152	0	0	0	0	0	0.000000	0.000000	2159524	2159524
internal_151	0	0	0	0	0	0.000000	0.000000	2159619	2159619
internal_149	0	0	0	0	0	0.000000	0.000000	2159671	2159671
internal_148	0	0	0	0	0	0.000000	0.000000	2159731	2159731
internal_147	0	0	0	0	0	0.000000	0.000000	2159809	2159809
internal_142	0	0	0	0	0	0.000000	0.000000	2159938	2159938
internal_141	0	0	0	0	0	0.000000	0.000000	2160015	2160015
internal_140	0	0	0	0	0	0.000000	0.000000	2160067	2160067
internal_167	2	0	2	0	0	0.000000	0.000000	2153948	2153948
internal_166	1	0	1	0	0	0.000000	0.000000	2157009	2157009
internal_139	0	0	0	0	0	0.000000	0.000000	2160401	2160401
internal_138	19	0	19	0	0	0.000000	0.000000	2160447	2160447
internal_132	0	0	0	0	0	0.000000	0.000000	2160896	2160896
internal_88	2	0	2	0	1772	0.000000	0.000000	2154859	2153085
internal_172	53	40	13	1	1772	3.076923	0.076923	2155744	2155540
internal_171	7	0	7	0	203	0.000000	0.000000	2157828	2157624
internal_170	0	0	0	0	203	0.000000	0.000000	2158019	2157815
internal_169	11	6	5	1	203	1.200000	0.200000	2158374	2158374
internal_168	8	0	8	0	0	0.000000	0.000000	2158588	2158588
internal_131	0	0	0	0	0	0.000000	0.000000	2161174	2161174
internal_130	0	0	0	0	0	0.000000	0.000000	2161178	2161178
internal_129	0	0	0	0	0	0.000000	0.000000	2161188	2161188
internal_128	1	0	1	0	0	0.000000	0.000000	2161192	2161192
internal_127	5	0	5	0	0	0.000000	0.000000	2161257	2161257
internal_ROOT	0	0	0	0	0	0.000000	0.000000	2188374	2188374
