# Supplementary material for: The effect of recombination on the evolution of a population of Neisseria meningitidis
Source: Genome Res. 2021 Jul;31(7):1258–68. doi: 10.1101/gr.264465.120 (PMC8256868; doi:10.1101/gr.264465.120)
Supplement: Supplemental Material [file supp_gr.264465.120_Supplementary_Code_S1.zip › Supplementary_Code_S1/mm2bam_ont_cl6.recombination_predictions.gff]

##gff-version 3
##sequence-region SEQUENCE 1 2188374
SEQUENCE	GUBBINS	CDS	1837837	1852548	0.000	.	0	node="internal_95->19789_1#78";neg_log_likelihood="117.380876";taxa="19789_1#78";snp_count="19";
SEQUENCE	GUBBINS	CDS	972848	984030	0.000	.	0	node="internal_97->20122_2#173";neg_log_likelihood="2965.168979";taxa="20122_2#173";snp_count="150";
SEQUENCE	GUBBINS	CDS	1439749	1447031	0.000	.	0	node="internal_97->20122_2#173";neg_log_likelihood="2500.716664";taxa="20122_2#173";snp_count="109";
SEQUENCE	GUBBINS	CDS	1913922	1918837	0.000	.	0	node="internal_97->20122_2#173";neg_log_likelihood="2110.785508";taxa="20122_2#173";snp_count="96";
SEQUENCE	GUBBINS	CDS	1703156	1710121	0.000	.	0	node="internal_97->20122_2#173";neg_log_likelihood="1773.387300";taxa="20122_2#173";snp_count="97";
SEQUENCE	GUBBINS	CDS	91851	99088	0.000	.	0	node="internal_97->20122_2#173";neg_log_likelihood="1421.282253";taxa="20122_2#173";snp_count="83";
SEQUENCE	GUBBINS	CDS	24344	29056	0.000	.	0	node="internal_97->20122_2#173";neg_log_likelihood="1104.564672";taxa="20122_2#173";snp_count="78";
SEQUENCE	GUBBINS	CDS	547382	554660	0.000	.	0	node="internal_97->20122_2#173";neg_log_likelihood="795.177705";taxa="20122_2#173";snp_count="74";
SEQUENCE	GUBBINS	CDS	367314	377258	0.000	.	0	node="internal_97->20122_2#173";neg_log_likelihood="520.774474";taxa="20122_2#173";snp_count="53";
SEQUENCE	GUBBINS	CDS	1161174	1164807	0.000	.	0	node="internal_97->20122_2#173";neg_log_likelihood="344.683092";taxa="20122_2#173";snp_count="29";
SEQUENCE	GUBBINS	CDS	2163721	2171577	0.000	.	0	node="internal_97->20122_2#173";neg_log_likelihood="219.827859";taxa="20122_2#173";snp_count="32";
SEQUENCE	GUBBINS	CDS	1307571	1308521	0.000	.	0	node="internal_97->20122_2#173";neg_log_likelihood="87.626612";taxa="20122_2#173";snp_count="15";
SEQUENCE	GUBBINS	CDS	288065	296201	0.000	.	0	node="internal_98->20122_2#185";neg_log_likelihood="468.421681";taxa="20122_2#185";snp_count="86";
SEQUENCE	GUBBINS	CDS	1997376	2000638	0.000	.	0	node="internal_98->20122_2#185";neg_log_likelihood="126.853220";taxa="20122_2#185";snp_count="52";
SEQUENCE	GUBBINS	CDS	205755	206139	0.000	.	0	node="internal_101->internal_102";neg_log_likelihood="115.585231";taxa=" 20122_3#74 20122_3#76 20019_4#5 20122_3#73 20122_3#75 20019_4#4";snp_count="6";
SEQUENCE	GUBBINS	CDS	1700460	1703598	0.000	.	0	node="internal_92->20122_2#190";neg_log_likelihood="174.640617";taxa="20122_2#190";snp_count="55";
SEQUENCE	GUBBINS	CDS	239321	239469	0.000	.	0	node="internal_92->20122_2#190";neg_log_likelihood="43.919357";taxa="20122_2#190";snp_count="5";
SEQUENCE	GUBBINS	CDS	527818	538548	0.000	.	0	node="internal_112->internal_113";neg_log_likelihood="1112.158141";taxa=" 20122_2#178 20019_4#56";snp_count="116";
SEQUENCE	GUBBINS	CDS	1703156	1709701	0.000	.	0	node="internal_112->internal_113";neg_log_likelihood="695.489568";taxa=" 20122_2#178 20019_4#56";snp_count="89";
SEQUENCE	GUBBINS	CDS	1440322	1444927	0.000	.	0	node="internal_112->internal_113";neg_log_likelihood="354.306822";taxa=" 20122_2#178 20019_4#56";snp_count="62";
SEQUENCE	GUBBINS	CDS	95875	99747	0.000	.	0	node="internal_112->internal_113";neg_log_likelihood="144.111997";taxa=" 20122_2#178 20019_4#56";snp_count="30";
SEQUENCE	GUBBINS	CDS	633615	633670	0.000	.	0	node="internal_115->20122_7#8";neg_log_likelihood="74.118356";taxa="20122_7#8";snp_count="5";
SEQUENCE	GUBBINS	CDS	1330909	1342076	0.000	.	0	node="internal_120->20122_2#65";neg_log_likelihood="1390.508039";taxa="20122_2#65";snp_count="127";
SEQUENCE	GUBBINS	CDS	48928	63770	0.000	.	0	node="internal_120->20122_2#65";neg_log_likelihood="945.490077";taxa="20122_2#65";snp_count="111";
SEQUENCE	GUBBINS	CDS	1864221	1866741	0.000	.	0	node="internal_120->20122_2#65";neg_log_likelihood="521.206742";taxa="20122_2#65";snp_count="63";
SEQUENCE	GUBBINS	CDS	334293	338357	0.000	.	0	node="internal_120->20122_2#65";neg_log_likelihood="262.914576";taxa="20122_2#65";snp_count="52";
SEQUENCE	GUBBINS	CDS	1173534	1174151	0.000	.	0	node="internal_120->20122_2#65";neg_log_likelihood="126.359237";taxa="20122_2#65";snp_count="11";
SEQUENCE	GUBBINS	CDS	48928	63770	0.000	.	0	node="internal_119->internal_120";neg_log_likelihood="446.799041";taxa=" 20122_2#65 20122_6#102";snp_count="111";
SEQUENCE	GUBBINS	CDS	1173534	1174151	0.000	.	0	node="internal_119->internal_120";neg_log_likelihood="136.492131";taxa=" 20122_2#65 20122_6#102";snp_count="11";
SEQUENCE	GUBBINS	CDS	1547072	1549461	0.000	.	0	node="internal_89->internal_90";neg_log_likelihood="172.545782";taxa=" 20122_3#181 20122_3#62 19789_1#78 20122_2#173 20122_2#171 20122_2#159 20122_2#176 19789_1#85 20122_2#185 20019_4#63 20122_3#74 20122_3#76 20019_4#5 20122_3#73 20122_3#75 20019_4#4 20122_2#190 20122_2#183 20122_2#179 20122_2#182 20122_3#96 20122_2#184 20122_2#178 20019_4#56 20122_2#177";snp_count="49";
SEQUENCE	GUBBINS	CDS	95752	98880	0.000	.	0	node="internal_133->internal_134";neg_log_likelihood="305.580270";taxa=" 19944_2#6 20122_2#92 20122_2#82";snp_count="56";
SEQUENCE	GUBBINS	CDS	2164799	2165768	0.000	.	0	node="internal_144->20122_3#55";neg_log_likelihood="24.162661";taxa="20122_3#55";snp_count="5";
SEQUENCE	GUBBINS	CDS	1702047	1708302	0.000	.	0	node="internal_150->19789_1#99";neg_log_likelihood="173.840007";taxa="19789_1#99";snp_count="60";
SEQUENCE	GUBBINS	CDS	1006925	1007247	0.000	.	0	node="internal_150->19789_1#99";neg_log_likelihood="32.746069";taxa="19789_1#99";snp_count="5";
SEQUENCE	GUBBINS	CDS	1439121	1445838	0.000	.	0	node="internal_163->19789_1#89";neg_log_likelihood="920.891009";taxa="19789_1#89";snp_count="63";
SEQUENCE	GUBBINS	CDS	2157777	2165732	0.000	.	0	node="internal_163->19789_1#89";neg_log_likelihood="657.047115";taxa="19789_1#89";snp_count="71";
SEQUENCE	GUBBINS	CDS	1327096	1339525	0.000	.	0	node="internal_163->19789_1#89";neg_log_likelihood="339.495913";taxa="19789_1#89";snp_count="74";
SEQUENCE	GUBBINS	CDS	1840598	1840997	0.000	.	0	node="internal_163->19789_1#89";neg_log_likelihood="134.514785";taxa="19789_1#89";snp_count="8";
SEQUENCE	GUBBINS	CDS	1162971	1164869	0.000	.	0	node="internal_163->19789_1#89";neg_log_likelihood="98.670711";taxa="19789_1#89";snp_count="8";
SEQUENCE	GUBBINS	CDS	2161330	2166260	0.000	.	0	node="internal_165->19789_1#90";neg_log_likelihood="1562.832113";taxa="19789_1#90";snp_count="75";
SEQUENCE	GUBBINS	CDS	94105	107483	0.000	.	0	node="internal_165->19789_1#90";neg_log_likelihood="1272.720242";taxa="19789_1#90";snp_count="93";
SEQUENCE	GUBBINS	CDS	1328316	1334991	0.000	.	0	node="internal_165->19789_1#90";neg_log_likelihood="906.132743";taxa="19789_1#90";snp_count="69";
SEQUENCE	GUBBINS	CDS	2116659	2120620	0.000	.	0	node="internal_165->19789_1#90";neg_log_likelihood="651.438424";taxa="19789_1#90";snp_count="57";
SEQUENCE	GUBBINS	CDS	685036	687877	0.000	.	0	node="internal_165->19789_1#90";neg_log_likelihood="419.083887";taxa="19789_1#90";snp_count="47";
SEQUENCE	GUBBINS	CDS	1703156	1706660	0.000	.	0	node="internal_165->19789_1#90";neg_log_likelihood="241.240755";taxa="19789_1#90";snp_count="35";
SEQUENCE	GUBBINS	CDS	60850	62912	0.000	.	0	node="internal_165->19789_1#90";neg_log_likelihood="112.790881";taxa="19789_1#90";snp_count="19";
SEQUENCE	GUBBINS	CDS	1327096	1335189	0.000	.	0	node="internal_162->internal_163";neg_log_likelihood="717.066142";taxa=" 19789_1#89 19944_2#1";snp_count="109";
SEQUENCE	GUBBINS	CDS	2162671	2165732	0.000	.	0	node="internal_162->internal_163";neg_log_likelihood="375.979463";taxa=" 19789_1#89 19944_2#1";snp_count="52";
SEQUENCE	GUBBINS	CDS	1703283	1705531	0.000	.	0	node="internal_162->internal_163";neg_log_likelihood="201.921011";taxa=" 19789_1#89 19944_2#1";snp_count="25";
SEQUENCE	GUBBINS	CDS	1840598	1840997	0.000	.	0	node="internal_162->internal_163";neg_log_likelihood="124.584150";taxa=" 19789_1#89 19944_2#1";snp_count="8";
SEQUENCE	GUBBINS	CDS	1162971	1164869	0.000	.	0	node="internal_162->internal_163";neg_log_likelihood="88.292283";taxa=" 19789_1#89 19944_2#1";snp_count="8";
SEQUENCE	GUBBINS	CDS	2161426	2165768	0.000	.	0	node="internal_147->20122_3#26";neg_log_likelihood="257.447513";taxa="20122_3#26";snp_count="56";
SEQUENCE	GUBBINS	CDS	1441099	1444025	0.000	.	0	node="internal_147->20122_3#26";neg_log_likelihood="59.694681";taxa="20122_3#26";snp_count="24";
SEQUENCE	GUBBINS	CDS	1237367	1284239	0.000	.	0	node="internal_138->20019_4#51";neg_log_likelihood="474.115729";taxa="20019_4#51";snp_count="73";
SEQUENCE	GUBBINS	CDS	1440943	1446737	0.000	.	0	node="internal_138->20019_4#51";neg_log_likelihood="138.890175";taxa="20019_4#51";snp_count="65";
SEQUENCE	GUBBINS	CDS	1865172	1866741	0.000	.	0	node="internal_171->internal_172";neg_log_likelihood="157.151585";taxa=" 20122_2#116 20122_3#82 20122_7#172";snp_count="40";
SEQUENCE	GUBBINS	CDS	2102032	2102235	0.000	.	0	node="internal_169->20019_4#7";neg_log_likelihood="129.527335";taxa="20019_4#7";snp_count="6";
SEQUENCE	GUBBINS	CDS	1824964	1830476	0.000	.	0	node="internal_168->20122_6#103";neg_log_likelihood="177.643270";taxa="20122_6#103";snp_count="72";
SEQUENCE	GUBBINS	CDS	2102032	2102235	0.000	.	0	node="internal_168->internal_169";neg_log_likelihood="46.128509";taxa=" 20122_2#111 20122_2#110 20122_2#116 20122_3#82 20122_7#172 20019_4#7";snp_count="6";
SEQUENCE	GUBBINS	CDS	98282	104076	0.000	.	0	node="internal_130->20122_2#99";neg_log_likelihood="1064.811795";taxa="20122_2#99";snp_count="72";
SEQUENCE	GUBBINS	CDS	1861674	1869085	0.000	.	0	node="internal_130->20122_2#99";neg_log_likelihood="771.263629";taxa="20122_2#99";snp_count="76";
SEQUENCE	GUBBINS	CDS	2127413	2131459	0.000	.	0	node="internal_130->20122_2#99";neg_log_likelihood="456.230372";taxa="20122_2#99";snp_count="62";
SEQUENCE	GUBBINS	CDS	420968	424158	0.000	.	0	node="internal_130->20122_2#99";neg_log_likelihood="234.163079";taxa="20122_2#99";snp_count="34";
SEQUENCE	GUBBINS	CDS	457759	459784	0.000	.	0	node="internal_130->20122_2#99";neg_log_likelihood="127.581735";taxa="20122_2#99";snp_count="14";
SEQUENCE	GUBBINS	CDS	2102032	2102235	0.000	.	0	node="internal_130->20122_2#99";neg_log_likelihood="72.947118";taxa="20122_2#99";snp_count="6";
SEQUENCE	GUBBINS	CDS	1328231	1338159	0.000	.	0	node="internal_129->20122_2#124";neg_log_likelihood="881.940455";taxa="20122_2#124";snp_count="122";
SEQUENCE	GUBBINS	CDS	1435589	1445968	0.000	.	0	node="internal_129->20122_2#124";neg_log_likelihood="382.934460";taxa="20122_2#124";snp_count="110";
SEQUENCE	GUBBINS	CDS	1439895	1449694	0.000	.	0	node="internal_128->20122_7#48";neg_log_likelihood="315.678153";taxa="20122_7#48";snp_count="114";
SEQUENCE	GUBBINS	CDS	1824439	1829260	0.000	.	0	node="internal_127->20122_6#142";neg_log_likelihood="3276.658763";taxa="20122_6#142";snp_count="77";
SEQUENCE	GUBBINS	CDS	715173	724457	0.000	.	0	node="internal_127->20122_6#142";neg_log_likelihood="3018.886847";taxa="20122_6#142";snp_count="95";
SEQUENCE	GUBBINS	CDS	1537849	1546513	0.000	.	0	node="internal_127->20122_6#142";neg_log_likelihood="2698.231624";taxa="20122_6#142";snp_count="77";
SEQUENCE	GUBBINS	CDS	1163648	1173630	0.000	.	0	node="internal_127->20122_6#142";neg_log_likelihood="2425.150059";taxa="20122_6#142";snp_count="85";
SEQUENCE	GUBBINS	CDS	1916962	1936846	0.000	.	0	node="internal_127->20122_6#142";neg_log_likelihood="2119.103147";taxa="20122_6#142";snp_count="104";
SEQUENCE	GUBBINS	CDS	458044	466925	0.000	.	0	node="internal_127->20122_6#142";neg_log_likelihood="1738.344513";taxa="20122_6#142";snp_count="81";
SEQUENCE	GUBBINS	CDS	95120	99003	0.000	.	0	node="internal_127->20122_6#142";neg_log_likelihood="1453.684509";taxa="20122_6#142";snp_count="50";
SEQUENCE	GUBBINS	CDS	116483	121155	0.000	.	0	node="internal_127->20122_6#142";neg_log_likelihood="1300.169430";taxa="20122_6#142";snp_count="37";
SEQUENCE	GUBBINS	CDS	1735953	1738344	0.000	.	0	node="internal_127->20122_6#142";neg_log_likelihood="1167.428509";taxa="20122_6#142";snp_count="25";
SEQUENCE	GUBBINS	CDS	2007014	2008219	0.000	.	0	node="internal_127->20122_6#142";neg_log_likelihood="1071.171971";taxa="20122_6#142";snp_count="21";
SEQUENCE	GUBBINS	CDS	56145	61778	0.000	.	0	node="internal_127->20122_6#142";neg_log_likelihood="993.920769";taxa="20122_6#142";snp_count="26";
SEQUENCE	GUBBINS	CDS	146465	153977	0.000	.	0	node="internal_127->20122_6#142";neg_log_likelihood="891.460447";taxa="20122_6#142";snp_count="26";
SEQUENCE	GUBBINS	CDS	1490482	1491366	0.000	.	0	node="internal_127->20122_6#142";neg_log_likelihood="795.523148";taxa="20122_6#142";snp_count="13";
SEQUENCE	GUBBINS	CDS	644136	644332	0.000	.	0	node="internal_127->20122_6#142";neg_log_likelihood="748.397322";taxa="20122_6#142";snp_count="8";
SEQUENCE	GUBBINS	CDS	2089491	2102881	0.000	.	0	node="internal_127->20122_6#142";neg_log_likelihood="715.385442";taxa="20122_6#142";snp_count="19";
SEQUENCE	GUBBINS	CDS	1863750	1864952	0.000	.	0	node="internal_127->20122_6#142";neg_log_likelihood="639.273200";taxa="20122_6#142";snp_count="9";
SEQUENCE	GUBBINS	CDS	923213	923599	0.000	.	0	node="internal_127->20122_6#142";neg_log_likelihood="602.762078";taxa="20122_6#142";snp_count="7";
SEQUENCE	GUBBINS	CDS	1459485	1459900	0.000	.	0	node="internal_127->20122_6#142";neg_log_likelihood="577.271730";taxa="20122_6#142";snp_count="5";
