# Supplementary material for: The effect of recombination on the evolution of a population of Neisseria meningitidis
Source: Genome Res. 2021 Jul;31(7):1258–68. doi: 10.1101/gr.264465.120 (PMC8256868; doi:10.1101/gr.264465.120)
Supplement: Supplemental Material [file supp_gr.264465.120_Supplementary_Code_S1.zip › Supplementary_Code_S1/mm2bam_ont_cl7.per_branch_statistics.csv]

Node	Total SNPs	Num of SNPs inside recombinations	Num of SNPs outside recombinations	Num of Recombination Blocks	Bases in Recombinations	r/m	rho/theta	Genome Length	Bases in Clonal Frame
AR00441	267	49	218	4	14419	0.224771	0.018349	2063527	2053486
20122_7#148	126	83	43	3	42436	1.930233	0.069767	2014773	1980984
20122_2#63	48	4	44	1	33783	0.090909	0.022727	2016610	1982821
19944_2#5	184	103	81	5	41066	1.271605	0.061728	2013601	1979812
20122_6#64	67	62	5	2	345862	12.400000	0.400000	1943851	1619541
20122_2#8	50	5	45	1	33783	0.111111	0.022222	2016464	1982675
19789_2#168	0	0	0	0	26631	0.000000	0.000000	2013310	1986671
20122_3#79	0	0	0	0	21310	0.000000	0.000000	2017295	1995979
20122_2#128	2	0	2	0	21756	0.000000	0.000000	2019135	1997373
20087_2#104	19	0	19	0	21310	0.000000	0.000000	2015733	1994417
20122_7#146	7	0	7	0	26631	0.000000	0.000000	2014110	1987471
19789_1#143	0	0	0	0	45958	0.000000	0.000000	2011005	1965035
20122_2#83	44	12	32	1	36239	0.375000	0.031250	2017057	1983268
20122_2#131	34	8	26	1	41048	0.307692	0.038462	2014454	1974199
20122_6#123	33	0	33	0	21310	0.000000	0.000000	2017795	1996479
20122_2#166	0	0	0	0	42581	0.000000	0.000000	2014253	1971661
20122_6#87	4	0	4	0	45971	0.000000	0.000000	2014952	1968943
19789_2#165	119	16	103	2	45532	0.155340	0.019417	2010414	1964971
20122_1#42	17	13	4	1	42581	3.250000	0.250000	2013334	1970742
19944_3#100	0	0	0	0	25750	0.000000	0.000000	2010648	1984890
20087_2#56	5	0	5	0	46237	0.000000	0.000000	2012065	1965817
20122_3#119	0	0	0	0	45779	0.000000	0.000000	2011985	1966195
19789_2#170	5	0	5	0	26631	0.000000	0.000000	2013096	1986457
20087_2#49	14	7	7	1	26083	1.000000	0.142857	2014058	1988300
20122_7#174	25	4	21	1	21310	0.190476	0.047619	2014599	1993283
20122_6#63	0	0	0	0	342678	0.000000	0.000000	1944594	1620473
20122_2#167	9	8	1	1	42581	8.000000	1.000000	2014412	1971820
20087_1#130	40	0	40	0	21310	0.000000	0.000000	2015959	1994643
20122_7#13	10	0	10	0	342678	0.000000	0.000000	1951828	1627379
20122_2#9	41	0	41	0	17337	0.000000	0.000000	2018485	2001143
20122_3#107	48	32	16	3	46359	2.000000	0.187500	2010329	1964326
20122_6#171	0	0	0	0	45433	0.000000	0.000000	2014720	1969277
20122_6#165	106	0	106	0	45779	0.000000	0.000000	2012912	1967122
20122_6#164	164	125	39	2	29072	3.205128	0.051282	2008939	1996430
20122_2#130	0	0	0	0	21310	0.000000	0.000000	2017412	1996096
20122_3#147	8	0	8	0	342678	0.000000	0.000000	1948582	1623914
20087_2#43	215	107	108	4	59323	0.990741	0.037037	2009993	1959332
20122_7#150	2	0	2	0	25750	0.000000	0.000000	2013286	1987528
19789_1#144	0	0	0	0	45958	0.000000	0.000000	2011338	1965368
20122_3#58	8	0	8	0	40245	0.000000	0.000000	2013784	1973529
20019_4#39	0	0	0	0	42581	0.000000	0.000000	2013414	1970822
20019_4#65	10	7	3	1	21756	2.333333	0.333333	2017621	1995859
20122_2#94	0	0	0	0	17580	0.000000	0.000000	2017549	1999963
20087_2#48	23	0	23	0	17337	0.000000	0.000000	2017442	2000100
20087_1#190	26	0	26	0	13969	0.000000	0.000000	2016587	2002613
19789_1#11	0	0	0	0	50651	0.000000	0.000000	2008831	1958170
20087_2#58	17	5	12	1	46237	0.416667	0.083333	2014006	1967758
20122_3#118	30	6	24	1	14403	0.250000	0.041667	2018247	2004273
20122_6#89	2	0	2	0	45932	0.000000	0.000000	2014817	1968808
20122_3#46	1	0	1	0	42581	0.000000	0.000000	2013148	1970556
19789_2#167	7	5	2	1	26778	2.500000	0.500000	2014420	1987781
19944_3#104	7	0	7	0	25750	0.000000	0.000000	2012147	1986389
20122_6#22	43	15	28	2	33783	0.535714	0.071429	2015666	1981877
20087_2#50	231	163	68	3	61079	2.397059	0.044118	2010339	1959678
20019_4#45	0	0	0	0	13969	0.000000	0.000000	2017703	2003729
20087_1#7	10	0	10	0	25750	0.000000	0.000000	2012743	1986985
20122_6#186	12	0	12	0	25750	0.000000	0.000000	2013583	1987825
20019_4#44	75	58	17	3	43723	3.411765	0.176471	2011797	1971542
20087_1#23	35	0	35	0	45433	0.000000	0.000000	2013712	1968269
20122_3#48	4	0	4	0	42581	0.000000	0.000000	2012933	1970341
20122_3#168	42	12	30	2	21578	0.400000	0.066667	2019635	1998319
20122_2#163	4	0	4	0	42581	0.000000	0.000000	2013742	1971150
20122_6#184	18	0	18	0	17559	0.000000	0.000000	2018195	2000631
19789_1#30	34	0	34	0	33783	0.000000	0.000000	2014092	1980303
20122_6#170	0	0	0	0	45433	0.000000	0.000000	2014412	1968969
20122_3#61	4	0	4	0	40245	0.000000	0.000000	2013073	1972818
20122_2#16	12	5	7	1	25750	0.714286	0.142857	2014433	1988675
20122_6#167	20	0	20	0	25750	0.000000	0.000000	2011325	1985567
20122_2#12	203	170	33	4	52449	5.151515	0.121212	2010330	1967738
20122_2#161	34	10	24	1	33783	0.416667	0.041667	2013713	1979924
20122_3#123	40	5	35	1	17559	0.142857	0.028571	2015774	1998210
19789_2#166	9	0	9	0	26631	0.000000	0.000000	2014436	1987797
19789_1#115	7	0	7	0	40245	0.000000	0.000000	2013399	1973144
19789_1#149	24	0	24	0	25750	0.000000	0.000000	2010682	1984924
20019_4#84	52	24	28	2	21527	0.857143	0.071429	2016594	1995278
19789_1#114	5	0	5	0	42581	0.000000	0.000000	2013172	1970580
20122_2#90	50	40	10	1	20603	4.000000	0.100000	2017424	1999838
20122_7#164	0	0	0	0	45991	0.000000	0.000000	2013202	1967199
20122_2#24	86	18	68	2	22960	0.264706	0.029412	2018699	1997383
19789_1#164	15	0	15	0	25750	0.000000	0.000000	2009918	1984160
20122_7#15	47	24	23	2	35649	1.043478	0.086957	2016433	1980780
20122_3#141	0	0	0	0	335684	0.000000	0.000000	1979440	1655459
20122_2#164	2	0	2	0	42581	0.000000	0.000000	2013378	1970786
20122_2#14	16	6	10	1	46231	0.600000	0.100000	2014536	1968746
20122_3#114	0	0	0	0	45433	0.000000	0.000000	2012031	1966588
20122_3#45	19	0	19	0	13969	0.000000	0.000000	2017003	2003029
20122_2#165	1	0	1	0	42581	0.000000	0.000000	2013304	1970712
20122_6#88	2	0	2	0	45971	0.000000	0.000000	2014314	1968305
20122_5#166	26	9	17	1	42581	0.529412	0.058824	2014256	1971664
20122_3#91	0	0	0	0	21756	0.000000	0.000000	2018683	1996921
19944_3#105	11	0	11	0	25750	0.000000	0.000000	2012963	1987205
20122_2#93	26	0	26	0	33783	0.000000	0.000000	2017728	1983939
20122_2#13	31	5	26	1	21378	0.192308	0.038462	2018437	1997121
20122_6#86	4	0	4	0	45940	0.000000	0.000000	2014759	1968750
20122_2#43	58	39	19	3	35895	2.052632	0.157895	2015206	1979553
19789_2#174	0	0	0	0	46237	0.000000	0.000000	2011996	1965748
internal_107	0	0	0	0	21756	0.000000	0.000000	2020442	1998680
internal_106	88	68	20	1	21756	3.400000	0.050000	2020941	1999625
internal_105	19	5	14	1	21310	0.357143	0.071429	2021443	2000127
internal_112	5	0	5	0	21310	0.000000	0.000000	2018668	1997352
internal_111	10	0	10	0	21310	0.000000	0.000000	2019363	1998047
internal_110	0	0	0	0	21310	0.000000	0.000000	2019748	1998432
internal_109	3	0	3	0	21310	0.000000	0.000000	2022822	2001506
internal_108	8	0	8	0	21310	0.000000	0.000000	2023988	2002672
internal_104	3	0	3	0	21310	0.000000	0.000000	2024640	2003324
internal_103	7	6	1	1	21310	6.000000	1.000000	2024922	2003606
internal_102	7	0	7	0	21310	0.000000	0.000000	2025262	2003946
internal_101	201	66	135	3	21310	0.488889	0.022222	2025301	2007959
internal_114	53	0	53	0	17337	0.000000	0.000000	2020625	2003283
internal_118	7	0	7	0	17580	0.000000	0.000000	2019619	2002033
internal_125	7	0	7	0	26631	0.000000	0.000000	2015870	1989231
internal_124	2	0	2	0	26631	0.000000	0.000000	2017431	1990792
internal_123	2	0	2	0	26631	0.000000	0.000000	2017945	1991306
internal_122	13	7	6	1	26631	1.166667	0.166667	2018183	1992425
internal_133	1	0	1	0	25750	0.000000	0.000000	2013784	1988026
internal_132	0	0	0	0	25750	0.000000	0.000000	2015331	1989573
internal_131	14	12	2	1	25750	6.000000	0.500000	2016484	1990726
internal_130	4	0	4	0	25750	0.000000	0.000000	2016908	1991150
internal_129	6	0	6	0	25750	0.000000	0.000000	2017066	1991308
internal_128	4	0	4	0	25750	0.000000	0.000000	2018363	1992605
internal_127	1	0	1	0	25750	0.000000	0.000000	2018546	1992788
internal_126	3	0	3	0	25750	0.000000	0.000000	2018587	1992829
internal_121	0	0	0	0	25750	0.000000	0.000000	2019947	1994189
internal_120	5	0	5	0	25750	0.000000	0.000000	2019979	1994221
internal_119	191	121	70	2	25750	1.728571	0.028571	2020192	2002606
internal_117	47	4	43	1	17580	0.093023	0.023256	2023000	2005436
internal_116	3	0	3	0	17559	0.000000	0.000000	2023224	2005660
internal_115	22	7	15	1	17559	0.466667	0.066667	2023383	2006041
internal_113	24	8	16	1	17337	0.500000	0.062500	2024319	2006977
internal_100	261	63	198	2	17337	0.318182	0.010101	2026772	2012798
internal_137	15	0	15	0	13969	0.000000	0.000000	2020143	2006169
internal_136	3	0	3	0	13969	0.000000	0.000000	2021490	2007516
internal_135	3	0	3	0	13969	0.000000	0.000000	2021975	2008001
internal_134	152	10	142	1	13969	0.070423	0.007042	2022523	2008549
internal_99	227	31	196	3	13969	0.158163	0.015306	2031713	2021672
internal_98	65	30	35	4	10037	0.857143	0.114286	2063701	2063701
internal_141	171	109	62	4	342678	1.758065	0.064516	1952814	1627522
internal_142	153	85	68	4	342678	1.250000	0.058824	1958154	1632524
internal_140	233	107	126	6	342678	0.849206	0.047619	1964108	1644552
internal_139	5005	4494	511	45	335684	8.794520	0.088063	1990761	1956972
internal_151	58	36	22	3	35646	1.636364	0.136364	2019493	1985704
internal_150	22	6	16	1	33783	0.375000	0.062500	2020709	1986920
internal_152	49	10	39	1	33783	0.256410	0.025641	2018473	1984684
internal_149	0	0	0	0	33783	0.000000	0.000000	2021558	1987769
internal_153	52	7	45	1	33783	0.155556	0.022222	2019031	1985242
internal_148	5	5	0	1	33783	0.000000	0.000000	2022078	1988289
internal_147	6	0	6	0	33783	0.000000	0.000000	2022580	1988791
internal_146	8	0	8	0	33783	0.000000	0.000000	2022885	1989096
internal_145	12	6	6	1	33783	1.000000	0.166667	2023213	1989424
internal_156	45	0	45	0	50651	0.000000	0.000000	2014307	1963646
internal_155	96	76	20	3	50651	3.800000	0.150000	2016203	1976229
internal_159	128	75	53	4	45991	1.415094	0.075472	2015144	1969701
internal_164	32	10	22	2	45958	0.454545	0.090909	2014673	1968883
internal_165	13	0	13	0	45779	0.000000	0.000000	2015857	1970067
internal_163	3	0	3	0	45779	0.000000	0.000000	2017778	1971988
internal_162	28	8	20	2	45779	0.400000	0.100000	2018584	1973141
internal_168	37	0	37	0	45433	0.000000	0.000000	2016652	1971209
internal_167	61	0	61	0	45433	0.000000	0.000000	2018072	1972629
internal_172	10	7	3	1	46237	2.333333	0.333333	2016231	1969983
internal_171	78	34	44	3	46237	0.772727	0.068182	2017173	1971730
internal_170	33	10	23	1	45433	0.434783	0.043478	2018848	1973405
internal_175	3	0	3	0	45973	0.000000	0.000000	2017321	1971312
internal_174	0	0	0	0	45975	0.000000	0.000000	2018345	1972336
internal_173	61	24	37	3	45975	0.648649	0.081081	2018877	1973434
internal_169	15	0	15	0	45433	0.000000	0.000000	2021039	1975596
internal_166	3	0	3	0	45433	0.000000	0.000000	2021580	1976137
internal_161	1	0	1	0	45433	0.000000	0.000000	2022103	1976660
internal_160	10	5	5	1	45433	1.000000	0.200000	2022311	1976868
internal_158	201	102	99	2	45433	1.030303	0.020202	2022719	1982464
internal_179	13	0	13	0	40245	0.000000	0.000000	2016378	1976123
internal_178	0	0	0	0	40245	0.000000	0.000000	2017415	1977160
internal_177	31	5	26	1	40245	0.192308	0.038462	2017795	1977540
internal_97	1	0	1	0	42581	0.000000	0.000000	2015293	1972701
internal_190	4	0	4	0	42581	0.000000	0.000000	2016744	1974152
internal_189	7	6	1	1	42581	6.000000	1.000000	2017574	1974982
internal_188	1	0	1	0	42581	0.000000	0.000000	2018061	1975469
internal_187	0	0	0	0	42581	0.000000	0.000000	2018556	1975964
internal_186	8	8	0	1	42581	0.000000	0.000000	2018809	1976217
internal_185	0	0	0	0	42581	0.000000	0.000000	2019023	1976431
internal_184	2	0	2	0	42581	0.000000	0.000000	2019183	1976591
internal_183	4	0	4	0	42581	0.000000	0.000000	2019455	1976863
internal_182	5	5	0	1	42581	0.000000	0.000000	2019512	1976920
internal_181	28	14	14	2	42581	1.000000	0.142857	2020925	1980670
internal_180	10	0	10	0	40245	0.000000	0.000000	2021082	1980827
internal_176	10	0	10	0	40245	0.000000	0.000000	2021659	1981404
internal_157	81	16	65	2	40245	0.246154	0.030769	2024231	1984257
internal_154	136	62	74	3	39965	0.837838	0.040541	2024617	1990828
internal_144	51	6	45	1	33783	0.133333	0.022222	2025763	1991974
internal_143	0	0	0	0	33783	0.000000	0.000000	2025840	1992051
internal_138	561	404	157	6	33783	2.573248	0.038217	2030391	2030391
internal_ROOT	0	0	0	0	0	0.000000	0.000000	2063933	2063933
