# Supplementary material for: The effect of recombination on the evolution of a population of Neisseria meningitidis
Source: Genome Res. 2021 Jul;31(7):1258–68. doi: 10.1101/gr.264465.120 (PMC8256868; doi:10.1101/gr.264465.120)
Supplement: Supplemental Material [file supp_gr.264465.120_Supplementary_Code_S1.zip › Supplementary_Code_S1/mm2bam_ont_cl7.recombination_predictions.gff]

##gff-version 3
##sequence-region SEQUENCE 1 2063933
SEQUENCE	GUBBINS	CDS	1783216	1783519	0.000	.	0	node="internal_106->20019_4#65";neg_log_likelihood="35.168468";taxa="20019_4#65";snp_count="7";
SEQUENCE	GUBBINS	CDS	1349541	1355111	0.000	.	0	node="internal_105->internal_106";neg_log_likelihood="257.271803";taxa=" 20019_4#65 20122_2#128 20122_3#91";snp_count="68";
SEQUENCE	GUBBINS	CDS	1783568	1783572	0.000	.	0	node="internal_110->20122_7#174";neg_log_likelihood="119.690134";taxa="20122_7#174";snp_count="4";
SEQUENCE	GUBBINS	CDS	1091329	1091397	0.000	.	0	node="internal_109->20122_2#13";neg_log_likelihood="149.920914";taxa="20122_2#13";snp_count="5";
SEQUENCE	GUBBINS	CDS	1351152	1351263	0.000	.	0	node="internal_104->internal_105";neg_log_likelihood="90.936135";taxa=" 20122_2#130 20019_4#65 20122_2#128 20122_3#91";snp_count="5";
SEQUENCE	GUBBINS	CDS	601103	601371	0.000	.	0	node="internal_103->20122_3#168";neg_log_likelihood="197.536817";taxa="20122_3#168";snp_count="7";
SEQUENCE	GUBBINS	CDS	1783257	1783572	0.000	.	0	node="internal_103->20122_3#168";neg_log_likelihood="170.973190";taxa="20122_3#168";snp_count="5";
SEQUENCE	GUBBINS	CDS	293922	295572	0.000	.	0	node="internal_102->20122_2#24";neg_log_likelihood="385.507152";taxa="20122_2#24";snp_count="13";
SEQUENCE	GUBBINS	CDS	1783247	1783379	0.000	.	0	node="internal_102->20122_2#24";neg_log_likelihood="345.882710";taxa="20122_2#24";snp_count="5";
SEQUENCE	GUBBINS	CDS	1783248	1783572	0.000	.	0	node="internal_102->internal_103";neg_log_likelihood="23.575712";taxa=" 20122_3#168 20122_2#130 20019_4#65 20122_2#128 20122_3#91 20122_6#123 20122_2#13 20122_7#174 20087_1#130 20122_3#79 20087_2#104";snp_count="6";
SEQUENCE	GUBBINS	CDS	1350831	1351827	0.000	.	0	node="internal_101->20019_4#84";neg_log_likelihood="215.573715";taxa="20019_4#84";snp_count="19";
SEQUENCE	GUBBINS	CDS	2048473	2048690	0.000	.	0	node="internal_101->20019_4#84";neg_log_likelihood="161.262690";taxa="20019_4#84";snp_count="5";
SEQUENCE	GUBBINS	CDS	1993007	1996030	0.000	.	0	node="internal_118->20122_2#90";neg_log_likelihood="146.104178";taxa="20122_2#90";snp_count="40";
SEQUENCE	GUBBINS	CDS	601080	601227	0.000	.	0	node="internal_123->19789_2#167";neg_log_likelihood="26.112725";taxa="19789_2#167";snp_count="5";
SEQUENCE	GUBBINS	CDS	189622	189955	0.000	.	0	node="internal_131->20087_2#49";neg_log_likelihood="59.657498";taxa="20087_2#49";snp_count="7";
SEQUENCE	GUBBINS	CDS	1783216	1783512	0.000	.	0	node="internal_130->internal_131";neg_log_likelihood="37.884076";taxa=" 20087_1#7 19944_3#100 19944_3#105 20087_2#49";snp_count="12";
SEQUENCE	GUBBINS	CDS	1783568	1783579	0.000	.	0	node="internal_127->20122_2#16";neg_log_likelihood="49.814226";taxa="20122_2#16";snp_count="5";
SEQUENCE	GUBBINS	CDS	1778091	1783516	0.000	.	0	node="internal_121->internal_122";neg_log_likelihood="60.260748";taxa=" 19789_2#167 19789_2#170 19789_2#166 19789_2#168 20122_7#146";snp_count="7";
SEQUENCE	GUBBINS	CDS	515534	522326	0.000	.	0	node="internal_117->internal_119";neg_log_likelihood="678.086034";taxa=" 20122_6#167 19789_1#149 19789_2#167 19789_2#170 19789_2#166 19789_2#168 20122_7#146 19789_1#164 20122_2#16 20122_6#186 19944_3#104 20087_1#7 19944_3#100 19944_3#105 20087_2#49 20122_7#150";snp_count="89";
SEQUENCE	GUBBINS	CDS	1271295	1272673	0.000	.	0	node="internal_117->internal_119";neg_log_likelihood="402.314113";taxa=" 20122_6#167 19789_1#149 19789_2#167 19789_2#170 19789_2#166 19789_2#168 20122_7#146 19789_1#164 20122_2#16 20122_6#186 19944_3#104 20087_1#7 19944_3#100 19944_3#105 20087_2#49 20122_7#150";snp_count="32";
SEQUENCE	GUBBINS	CDS	585847	585868	0.000	.	0	node="internal_116->internal_117";neg_log_likelihood="228.000788";taxa=" 20122_2#90 20122_2#94 20122_6#167 19789_1#149 19789_2#167 19789_2#170 19789_2#166 19789_2#168 20122_7#146 19789_1#164 20122_2#16 20122_6#186 19944_3#104 20087_1#7 19944_3#100 19944_3#105 20087_2#49 20122_7#150";snp_count="4";
SEQUENCE	GUBBINS	CDS	1783568	1783579	0.000	.	0	node="internal_115->20122_3#123";neg_log_likelihood="189.698786";taxa="20122_3#123";snp_count="5";
SEQUENCE	GUBBINS	CDS	1116138	1116362	0.000	.	0	node="internal_113->internal_115";neg_log_likelihood="100.558694";taxa=" 20122_3#123 20122_6#184 20122_2#90 20122_2#94 20122_6#167 19789_1#149 19789_2#167 19789_2#170 19789_2#166 19789_2#168 20122_7#146 19789_1#164 20122_2#16 20122_6#186 19944_3#104 20087_1#7 19944_3#100 19944_3#105 20087_2#49 20122_7#150";snp_count="7";
SEQUENCE	GUBBINS	CDS	1349541	1351827	0.000	.	0	node="internal_100->internal_101";neg_log_likelihood="826.380603";taxa=" 20019_4#84 20122_2#24 20122_3#168 20122_2#130 20019_4#65 20122_2#128 20122_3#91 20122_6#123 20122_2#13 20122_7#174 20087_1#130 20122_3#79 20087_2#104";snp_count="37";
SEQUENCE	GUBBINS	CDS	1778973	1788643	0.000	.	0	node="internal_100->internal_101";neg_log_likelihood="718.396306";taxa=" 20019_4#84 20122_2#24 20122_3#168 20122_2#130 20019_4#65 20122_2#128 20122_3#91 20122_6#123 20122_2#13 20122_7#174 20087_1#130 20122_3#79 20087_2#104";snp_count="22";
SEQUENCE	GUBBINS	CDS	1716888	1717776	0.000	.	0	node="internal_100->internal_101";neg_log_likelihood="641.884415";taxa=" 20019_4#84 20122_2#24 20122_3#168 20122_2#130 20019_4#65 20122_2#128 20122_3#91 20122_6#123 20122_2#13 20122_7#174 20087_1#130 20122_3#79 20087_2#104";snp_count="7";
SEQUENCE	GUBBINS	CDS	1778972	1785325	0.000	.	0	node="internal_100->internal_113";neg_log_likelihood="116.392220";taxa=" 20122_2#9 20087_2#48 20122_3#123 20122_6#184 20122_2#90 20122_2#94 20122_6#167 19789_1#149 19789_2#167 19789_2#170 19789_2#166 19789_2#168 20122_7#146 19789_1#164 20122_2#16 20122_6#186 19944_3#104 20087_1#7 19944_3#100 19944_3#105 20087_2#49 20122_7#150";snp_count="8";
SEQUENCE	GUBBINS	CDS	1992594	2007596	0.000	.	0	node="internal_137->20122_6#164";neg_log_likelihood="481.542492";taxa="20122_6#164";snp_count="120";
SEQUENCE	GUBBINS	CDS	1026687	1026788	0.000	.	0	node="internal_137->20122_6#164";neg_log_likelihood="212.089969";taxa="20122_6#164";snp_count="5";
SEQUENCE	GUBBINS	CDS	1279715	1280149	0.000	.	0	node="internal_134->20122_3#118";neg_log_likelihood="145.268814";taxa="20122_3#118";snp_count="6";
SEQUENCE	GUBBINS	CDS	1349541	1354665	0.000	.	0	node="internal_99->internal_100";neg_log_likelihood="1075.129578";taxa=" 20019_4#84 20122_2#24 20122_3#168 20122_2#130 20019_4#65 20122_2#128 20122_3#91 20122_6#123 20122_2#13 20122_7#174 20087_1#130 20122_3#79 20087_2#104 20122_2#9 20087_2#48 20122_3#123 20122_6#184 20122_2#90 20122_2#94 20122_6#167 19789_1#149 19789_2#167 19789_2#170 19789_2#166 19789_2#168 20122_7#146 19789_1#164 20122_2#16 20…
SEQUENCE	GUBBINS	CDS	1778972	1785512	0.000	.	0	node="internal_99->internal_100";neg_log_likelihood="954.179483";taxa=" 20019_4#84 20122_2#24 20122_3#168 20122_2#130 20019_4#65 20122_2#128 20122_3#91 20122_6#123 20122_2#13 20122_7#174 20087_1#130 20122_3#79 20087_2#104 20122_2#9 20087_2#48 20122_3#123 20122_6#184 20122_2#90 20122_2#94 20122_6#167 19789_1#149 19789_2#167 19789_2#170 19789_2#166 19789_2#168 20122_7#146 19789_1#164 20122_2#16 201…
SEQUENCE	GUBBINS	CDS	1349574	1351968	0.000	.	0	node="internal_99->internal_134";neg_log_likelihood="681.283300";taxa=" 20122_3#118 20122_3#45 20122_6#164 20019_4#45 20087_1#190";snp_count="10";
SEQUENCE	GUBBINS	CDS	627127	627478	0.000	.	0	node="internal_98->AR00441";neg_log_likelihood="1134.810778";taxa="AR00441";snp_count="11";
SEQUENCE	GUBBINS	CDS	1776909	1785558	0.000	.	0	node="internal_98->AR00441";neg_log_likelihood="1094.923337";taxa="AR00441";snp_count="20";
SEQUENCE	GUBBINS	CDS	190705	193154	0.000	.	0	node="internal_98->AR00441";neg_log_likelihood="1022.446110";taxa="AR00441";snp_count="10";
SEQUENCE	GUBBINS	CDS	1115657	1116140	0.000	.	0	node="internal_98->AR00441";neg_log_likelihood="980.788408";taxa="AR00441";snp_count="8";
SEQUENCE	GUBBINS	CDS	1779775	1783571	0.000	.	0	node="internal_98->internal_99";neg_log_likelihood="984.481496";taxa=" 20019_4#84 20122_2#24 20122_3#168 20122_2#130 20019_4#65 20122_2#128 20122_3#91 20122_6#123 20122_2#13 20122_7#174 20087_1#130 20122_3#79 20087_2#104 20122_2#9 20087_2#48 20122_3#123 20122_6#184 20122_2#90 20122_2#94 20122_6#167 19789_1#149 19789_2#167 19789_2#170 19789_2#166 19789_2#168 20122_7#146 19789_1#164 20122_2#16 2012…
SEQUENCE	GUBBINS	CDS	1349574	1351968	0.000	.	0	node="internal_98->internal_99";neg_log_likelihood="937.678578";taxa=" 20019_4#84 20122_2#24 20122_3#168 20122_2#130 20019_4#65 20122_2#128 20122_3#91 20122_6#123 20122_2#13 20122_7#174 20087_1#130 20122_3#79 20087_2#104 20122_2#9 20087_2#48 20122_3#123 20122_6#184 20122_2#90 20122_2#94 20122_6#167 19789_1#149 19789_2#167 19789_2#170 19789_2#166 19789_2#168 20122_7#146 19789_1#164 20122_2#16 2012…
SEQUENCE	GUBBINS	CDS	2039398	2043258	0.000	.	0	node="internal_98->internal_99";neg_log_likelihood="900.707586";taxa=" 20019_4#84 20122_2#24 20122_3#168 20122_2#130 20019_4#65 20122_2#128 20122_3#91 20122_6#123 20122_2#13 20122_7#174 20087_1#130 20122_3#79 20087_2#104 20122_2#9 20087_2#48 20122_3#123 20122_6#184 20122_2#90 20122_2#94 20122_6#167 19789_1#149 19789_2#167 19789_2#170 19789_2#166 19789_2#168 20122_7#146 19789_1#164 20122_2#16 2012…
SEQUENCE	GUBBINS	CDS	534048	537256	0.000	.	0	node="internal_141->20122_6#64";neg_log_likelihood="203.053360";taxa="20122_6#64";snp_count="49";
SEQUENCE	GUBBINS	CDS	1351488	1352124	0.000	.	0	node="internal_141->20122_6#64";neg_log_likelihood="61.476975";taxa="20122_6#64";snp_count="13";
SEQUENCE	GUBBINS	CDS	1748172	1749701	0.000	.	0	node="internal_140->internal_141";neg_log_likelihood="716.484357";taxa=" 20122_6#63 20122_6#64";snp_count="28";
SEQUENCE	GUBBINS	CDS	1445620	1452399	0.000	.	0	node="internal_140->internal_141";neg_log_likelihood="600.490331";taxa=" 20122_6#63 20122_6#64";snp_count="34";
SEQUENCE	GUBBINS	CDS	2040373	2045754	0.000	.	0	node="internal_140->internal_141";neg_log_likelihood="470.308489";taxa=" 20122_6#63 20122_6#64";snp_count="24";
SEQUENCE	GUBBINS	CDS	1349363	1354118	0.000	.	0	node="internal_140->internal_141";neg_log_likelihood="366.853599";taxa=" 20122_6#63 20122_6#64";snp_count="23";
SEQUENCE	GUBBINS	CDS	1748264	1749688	0.000	.	0	node="internal_140->internal_142";neg_log_likelihood="643.384854";taxa=" 20122_3#147 20122_7#13";snp_count="27";
SEQUENCE	GUBBINS	CDS	2041775	2045748	0.000	.	0	node="internal_140->internal_142";neg_log_likelihood="550.682560";taxa=" 20122_3#147 20122_7#13";snp_count="20";
SEQUENCE	GUBBINS	CDS	1349909	1354002	0.000	.	0	node="internal_140->internal_142";neg_log_likelihood="466.171945";taxa=" 20122_3#147 20122_7#13";snp_count="19";
SEQUENCE	GUBBINS	CDS	1445615	1452609	0.000	.	0	node="internal_140->internal_142";neg_log_likelihood="390.127015";taxa=" 20122_3#147 20122_7#13";snp_count="19";
SEQUENCE	GUBBINS	CDS	1748172	1756777	0.000	.	0	node="internal_139->internal_140";neg_log_likelihood="980.177420";taxa=" 20122_6#63 20122_6#64 20122_3#147 20122_7#13";snp_count="28";
SEQUENCE	GUBBINS	CDS	2041832	2047165	0.000	.	0	node="internal_139->internal_140";neg_log_likelihood="879.380588";taxa=" 20122_6#63 20122_6#64 20122_3#147 20122_7#13";snp_count="20";
SEQUENCE	GUBBINS	CDS	1349363	1354002	0.000	.	0	node="internal_139->internal_140";neg_log_likelihood="801.416992";taxa=" 20122_6#63 20122_6#64 20122_3#147 20122_7#13";snp_count="18";
SEQUENCE	GUBBINS	CDS	1394424	1396914	0.000	.	0	node="internal_139->internal_140";neg_log_likelihood="730.009971";taxa=" 20122_6#63 20122_6#64 20122_3#147 20122_7#13";snp_count="16";
SEQUENCE	GUBBINS	CDS	1445615	1452609	0.000	.	0	node="internal_139->internal_140";neg_log_likelihood="666.461286";taxa=" 20122_6#63 20122_6#64 20122_3#147 20122_7#13";snp_count="18";
SEQUENCE	GUBBINS	CDS	1780495	1783464	0.000	.	0	node="internal_139->internal_140";neg_log_likelihood="604.679472";taxa=" 20122_6#63 20122_6#64 20122_3#147 20122_7#13";snp_count="7";
SEQUENCE	GUBBINS	CDS	1354115	1356165	0.000	.	0	node="internal_151->20122_7#15";neg_log_likelihood="209.103346";taxa="20122_7#15";snp_count="14";
SEQUENCE	GUBBINS	CDS	1993812	1995648	0.000	.	0	node="internal_151->20122_7#15";neg_log_likelihood="151.036995";taxa="20122_7#15";snp_count="10";
SEQUENCE	GUBBINS	CDS	1353929	1356163	0.000	.	0	node="internal_151->20122_2#43";neg_log_likelihood="250.280474";taxa="20122_2#43";snp_count="18";
SEQUENCE	GUBBINS	CDS	1993815	1995678	0.000	.	0	node="internal_151->20122_2#43";neg_log_likelihood="168.538276";taxa="20122_2#43";snp_count="17";
SEQUENCE	GUBBINS	CDS	257548	257797	0.000	.	0	node="internal_151->20122_2#43";neg_log_likelihood="114.153074";taxa="20122_2#43";snp_count="4";
SEQUENCE	GUBBINS	CDS	1783544	1783579	0.000	.	0	node="internal_150->20122_2#63";neg_log_likelihood="233.302336";taxa="20122_2#63";snp_count="4";
SEQUENCE	GUBBINS	CDS	1993815	1995678	0.000	.	0	node="internal_150->internal_151";neg_log_likelihood="254.820867";taxa=" 20122_7#15 20122_2#43";snp_count="17";
SEQUENCE	GUBBINS	CDS	1354115	1356165	0.000	.	0	node="internal_150->internal_151";neg_log_likelihood="180.344672";taxa=" 20122_7#15 20122_2#43";snp_count="14";
SEQUENCE	GUBBINS	CDS	1783238	1783571	0.000	.	0	node="internal_150->internal_151";neg_log_likelihood="131.182830";taxa=" 20122_7#15 20122_2#43";snp_count="5";
SEQUENCE	GUBBINS	CDS	1350537	1351417	0.000	.	0	node="internal_152->20122_2#161";neg_log_likelihood="154.765201";taxa="20122_2#161";snp_count="10";
SEQUENCE	GUBBINS	CDS	1350372	1352187	0.000	.	0	node="internal_152->20122_6#22";neg_log_likelihood="201.447280";taxa="20122_6#22";snp_count="10";
SEQUENCE	GUBBINS	CDS	1783216	1783571	0.000	.	0	node="internal_152->20122_6#22";neg_log_likelihood="160.147528";taxa="20122_6#22";snp_count="5";
SEQUENCE	GUBBINS	CDS	1783247	1783522	0.000	.	0	node="internal_149->internal_150";neg_log_likelihood="103.441902";taxa=" 20122_2#63 20122_7#15 20122_2#43";snp_count="6";
SEQUENCE	GUBBINS	CDS	1350537	1351417	0.000	.	0	node="internal_149->internal_152";neg_log_likelihood="227.039678";taxa=" 20122_2#161 20122_6#22";snp_count="10";
SEQUENCE	GUBBINS	CDS	1781510	1783579	0.000	.	0	node="internal_148->internal_153";neg_log_likelihood="250.736693";taxa=" 20122_2#93 19789_1#30";snp_count="7";
SEQUENCE	GUBBINS	CDS	1778462	1786614	0.000	.	0	node="internal_147->20122_2#83";neg_log_likelihood="208.079880";taxa="20122_2#83";snp_count="12";
SEQUENCE	GUBBINS	CDS	1783239	1783522	0.000	.	0	node="internal_147->internal_148";neg_log_likelihood="15.183971";taxa=" 20122_2#63 20122_7#15 20122_2#43 20122_2#161 20122_6#22 20122_2#93 19789_1#30";snp_count="5";
SEQUENCE	GUBBINS	CDS	646869	652250	0.000	.	0	node="internal_146->20122_7#148";neg_log_likelihood="456.312725";taxa="20122_7#148";snp_count="65";
SEQUENCE	GUBBINS	CDS	601182	601821	0.000	.	0	node="internal_146->20122_7#148";neg_log_likelihood="288.295378";taxa="20122_7#148";snp_count="7";
SEQUENCE	GUBBINS	CDS	1778403	1786732	0.000	.	0	node="internal_146->20122_7#148";neg_log_likelihood="256.960882";taxa="20122_7#148";snp_count="11";
SEQUENCE	GUBBINS	CDS	1783239	1783579	0.000	.	0	node="internal_145->20122_2#8";neg_log_likelihood="240.420078";taxa="20122_2#8";snp_count="5";
SEQUENCE	GUBBINS	CDS	1745049	1748602	0.000	.	0	node="internal_156->20087_2#43";neg_log_likelihood="838.897513";taxa="20087_2#43";snp_count="59";
SEQUENCE	GUBBINS	CDS	1367008	1368904	0.000	.	0	node="internal_156->20087_2#43";neg_log_likelihood="671.605873";taxa="20087_2#43";snp_count="21";
SEQUENCE	GUBBINS	CDS	1332211	1335434	0.000	.	0	node="internal_156->20087_2#43";neg_log_likelihood="588.140818";taxa="20087_2#43";snp_count="22";
SEQUENCE	GUBBINS	CDS	1783216	1783570	0.000	.	0	node="internal_156->20087_2#43";neg_log_likelihood="520.642243";taxa="20087_2#43";snp_count="5";
SEQUENCE	GUBBINS	CDS	1641089	1651149	0.000	.	0	node="internal_155->20087_2#50";neg_log_likelihood="727.946153";taxa="20087_2#50";snp_count="149";
SEQUENCE	GUBBINS	CDS	1631541	1631880	0.000	.	0	node="internal_155->20087_2#50";neg_log_likelihood="381.901265";taxa="20087_2#50";snp_count="7";
SEQUENCE	GUBBINS	CDS	1753195	1755480	0.000	.	0	node="internal_155->20087_2#50";neg_log_likelihood="353.507946";taxa="20087_2#50";snp_count="7";
SEQUENCE	GUBBINS	CDS	1351449	1354049	0.000	.	0	node="internal_159->20122_3#107";neg_log_likelihood="211.356843";taxa="20122_3#107";snp_count="14";
SEQUENCE	GUBBINS	CDS	1748626	1748994	0.000	.	0	node="internal_159->20122_3#107";neg_log_likelihood="154.922179";taxa="20122_3#107";snp_count="9";
SEQUENCE	GUBBINS	CDS	1780936	1785125	0.000	.	0	node="internal_159->20122_3#107";neg_log_likelihood="118.111314";taxa="20122_3#107";snp_count="9";
SEQUENCE	GUBBINS	CDS	1038370	1038549	0.000	.	0	node="internal_163->internal_164";neg_log_likelihood="151.628205";taxa=" 19789_1#144 19789_1#143";snp_count="6";
SEQUENCE	GUBBINS	CDS	1783568	1783572	0.000	.	0	node="internal_163->internal_164";neg_log_likelihood="124.642101";taxa=" 19789_1#144 19789_1#143";snp_count="4";
SEQUENCE	GUBBINS	CDS	1778462	1778920	0.000	.	0	node="internal_162->20122_2#14";neg_log_likelihood="74.602186";taxa="20122_2#14";snp_count="6";
SEQUENCE	GUBBINS	CDS	1782447	1783572	0.000	.	0	node="internal_172->20087_2#58";neg_log_likelihood="84.293173";taxa="20087_2#58";snp_count="5";
SEQUENCE	GUBBINS	CDS	1782447	1783516	0.000	.	0	node="internal_171->internal_172";neg_log_likelihood="40.547410";taxa=" 20087_2#58 19789_2#174";snp_count="7";
SEQUENCE	GUBBINS	CDS	1351233	1352187	0.000	.	0	node="internal_170->internal_171";neg_log_likelihood="344.378399";taxa=" 20087_2#56 20087_2#58 19789_2#174";snp_count="16";
SEQUENCE	GUBBINS	CDS	1995153	1995957	0.000	.	0	node="internal_170->internal_171";neg_log_likelihood="281.769367";taxa=" 20087_2#56 20087_2#58 19789_2#174";snp_count="10";
SEQUENCE	GUBBINS	CDS	1778920	1785530	0.000	.	0	node="internal_170->internal_171";neg_log_likelihood="252.536296";taxa=" 20087_2#56 20087_2#58 19789_2#174";snp_count="8";
SEQUENCE	GUBBINS	CDS	1783457	1785530	0.000	.	0	node="internal_169->internal_170";neg_log_likelihood="153.512005";taxa=" 20122_3#114 20087_2#56 20087_2#58 19789_2#174";snp_count="10";
SEQUENCE	GUBBINS	CDS	3054	3397	0.000	.	0	node="internal_169->internal_173";neg_log_likelihood="282.055865";taxa=" 20122_6#88 20122_6#87 20122_6#89 20122_6#86";snp_count="9";
SEQUENCE	GUBBINS	CDS	295345	295566	0.000	.	0	node="internal_169->internal_173";neg_log_likelihood="241.956897";taxa=" 20122_6#88 20122_6#87 20122_6#89 20122_6#86";snp_count="8";
SEQUENCE	GUBBINS	CDS	1778915	1783544	0.000	.	0	node="internal_169->internal_173";neg_log_likelihood="215.863887";taxa=" 20122_6#88 20122_6#87 20122_6#89 20122_6#86";snp_count="7";
SEQUENCE	GUBBINS	CDS	1783452	1783582	0.000	.	0	node="internal_161->internal_162";neg_log_likelihood="138.893918";taxa=" 20122_2#14 19789_1#144 19789_1#143 20122_3#119 20122_6#165";snp_count="4";
SEQUENCE	GUBBINS	CDS	601086	601432	0.000	.	0	node="internal_161->internal_162";neg_log_likelihood="120.362739";taxa=" 20122_2#14 19789_1#144 19789_1#143 20122_3#119 20122_6#165";snp_count="4";
SEQUENCE	GUBBINS	CDS	1782401	1786554	0.000	.	0	node="internal_160->19789_2#165";neg_log_likelihood="543.678437";taxa="19789_2#165";snp_count="10";
SEQUENCE	GUBBINS	CDS	1979592	1979691	0.000	.	0	node="internal_160->19789_2#165";neg_log_likelihood="498.921792";taxa="19789_2#165";snp_count="6";
SEQUENCE	GUBBINS	CDS	1349341	1354002	0.000	.	0	node="internal_158->internal_159";neg_log_likelihood="498.334003";taxa=" 20122_7#164 20122_3#107";snp_count="47";
SEQUENCE	GUBBINS	CDS	1780942	1785125	0.000	.	0	node="internal_158->internal_159";neg_log_likelihood="367.490665";taxa=" 20122_7#164 20122_3#107";snp_count="16";
SEQUENCE	GUBBINS	CDS	1979390	1979510	0.000	.	0	node="internal_158->internal_159";neg_log_likelihood="304.301561";taxa=" 20122_7#164 20122_3#107";snp_count="6";
SEQUENCE	GUBBINS	CDS	1584237	1584653	0.000	.	0	node="internal_158->internal_159";neg_log_likelihood="280.759302";taxa=" 20122_7#164 20122_3#107";snp_count="6";
SEQUENCE	GUBBINS	CDS	1783528	1786614	0.000	.	0	node="internal_158->internal_160";neg_log_likelihood="48.968707";taxa=" 20122_2#14 19789_1#144 19789_1#143 20122_3#119 20122_6#165 20122_6#170 20122_6#171 20087_1#23 20122_3#114 20087_2#56 20087_2#58 19789_2#174 20122_6#88 20122_6#87 20122_6#89 20122_6#86 19789_2#165";snp_count="5";
SEQUENCE	GUBBINS	CDS	1992552	1996030	0.000	.	0	node="internal_177->20019_4#44";neg_log_likelihood="297.340478";taxa="20019_4#44";snp_count="32";
SEQUENCE	GUBBINS	CDS	1350606	1352217	0.000	.	0	node="internal_177->20019_4#44";neg_log_likelihood="166.849385";taxa="20019_4#44";snp_count="22";
SEQUENCE	GUBBINS	CDS	1783274	1783288	0.000	.	0	node="internal_177->20019_4#44";neg_log_likelihood="101.829718";taxa="20019_4#44";snp_count="4";
SEQUENCE	GUBBINS	CDS	1782425	1783452	0.000	.	0	node="internal_190->20122_5#166";neg_log_likelihood="118.864950";taxa="20122_5#166";snp_count="9";
SEQUENCE	GUBBINS	CDS	1783247	1783512	0.000	.	0	node="internal_189->20122_2#167";neg_log_likelihood="25.743314";taxa="20122_2#167";snp_count="8";
SEQUENCE	GUBBINS	CDS	1783247	1783473	0.000	.	0	node="internal_188->internal_189";neg_log_likelihood="23.269710";taxa=" 20122_2#167 20122_5#166 20019_4#39 19789_1#114";snp_count="6";
SEQUENCE	GUBBINS	CDS	1783257	1783473	0.000	.	0	node="internal_185->internal_186";neg_log_likelihood="20.111866";taxa=" 20122_2#166 20122_2#164 20122_3#46 20122_2#167 20122_5#166 20019_4#39 19789_1#114";snp_count="8";
SEQUENCE	GUBBINS	CDS	1781544	1783579	0.000	.	0	node="internal_184->20122_1#42";neg_log_likelihood="59.314422";taxa="20122_1#42";snp_count="13";
SEQUENCE	GUBBINS	CDS	1116928	1121909	0.000	.	0	node="internal_181->20122_2#12";neg_log_likelihood="710.583465";taxa="20122_2#12";snp_count="91";
SEQUENCE	GUBBINS	CDS	1267009	1272729	0.000	.	0	node="internal_181->20122_2#12";neg_log_likelihood="392.565347";taxa="20122_2#12";snp_count="57";
SEQUENCE	GUBBINS	CDS	1777895	1783570	0.000	.	0	node="internal_181->20122_2#12";neg_log_likelihood="248.060280";taxa="20122_2#12";snp_count="17";
SEQUENCE	GUBBINS	CDS	965284	965602	0.000	.	0	node="internal_181->20122_2#12";neg_log_likelihood="186.233685";taxa="20122_2#12";snp_count="5";
SEQUENCE	GUBBINS	CDS	1783257	1783572	0.000	.	0	node="internal_181->internal_182";neg_log_likelihood="15.982667";taxa=" 20122_1#42 20122_2#163 20122_2#166 20122_2#164 20122_3#46 20122_2#167 20122_5#166 20019_4#39 19789_1#114 20122_3#48 20122_2#165";snp_count="5";
SEQUENCE	GUBBINS	CDS	1779110	1783579	0.000	.	0	node="internal_180->20122_2#131";neg_log_likelihood="165.648334";taxa="20122_2#131";snp_count="8";
SEQUENCE	GUBBINS	CDS	1777895	1783248	0.000	.	0	node="internal_180->internal_181";neg_log_likelihood="134.749394";taxa=" 20122_2#12 20122_1#42 20122_2#163 20122_2#166 20122_2#164 20122_3#46 20122_2#167 20122_5#166 20019_4#39 19789_1#114 20122_3#48 20122_2#165";snp_count="9";
SEQUENCE	GUBBINS	CDS	965284	965602	0.000	.	0	node="internal_180->internal_181";neg_log_likelihood="92.760537";taxa=" 20122_2#12 20122_1#42 20122_2#163 20122_2#166 20122_2#164 20122_3#46 20122_2#167 20122_5#166 20019_4#39 19789_1#114 20122_3#48 20122_2#165";snp_count="5";
SEQUENCE	GUBBINS	CDS	1782447	1783288	0.000	.	0	node="internal_176->internal_177";neg_log_likelihood="154.319472";taxa=" 20019_4#44 20122_3#61 20122_3#58 19789_1#115";snp_count="5";
SEQUENCE	GUBBINS	CDS	1268670	1272687	0.000	.	0	node="internal_157->internal_158";neg_log_likelihood="727.493642";taxa=" 20122_7#164 20122_3#107 20122_2#14 19789_1#144 19789_1#143 20122_3#119 20122_6#165 20122_6#170 20122_6#171 20087_1#23 20122_3#114 20087_2#56 20087_2#58 19789_2#174 20122_6#88 20122_6#87 20122_6#89 20122_6#86 19789_2#165";snp_count="82";
SEQUENCE	GUBBINS	CDS	1778914	1786614	0.000	.	0	node="internal_157->internal_158";neg_log_likelihood="531.364693";taxa=" 20122_7#164 20122_3#107 20122_2#14 19789_1#144 19789_1#143 20122_3#119 20122_6#165 20122_6#170 20122_6#171 20087_1#23 20122_3#114 20087_2#56 20087_2#58 19789_2#174 20122_6#88 20122_6#87 20122_6#89 20122_6#86 19789_2#165";snp_count="20";
SEQUENCE	GUBBINS	CDS	1271799	1278368	0.000	.	0	node="internal_154->internal_155";neg_log_likelihood="327.393054";taxa=" 20087_2#50 19789_1#11 20087_2#43";snp_count="60";
SEQUENCE	GUBBINS	CDS	1782447	1783579	0.000	.	0	node="internal_154->internal_155";neg_log_likelihood="165.646460";taxa=" 20087_2#50 19789_1#11 20087_2#43";snp_count="10";
SEQUENCE	GUBBINS	CDS	1091178	1096128	0.000	.	0	node="internal_154->internal_155";neg_log_likelihood="130.847094";taxa=" 20087_2#50 19789_1#11 20087_2#43";snp_count="6";
SEQUENCE	GUBBINS	CDS	1271818	1272651	0.000	.	0	node="internal_154->internal_157";neg_log_likelihood="373.163643";taxa=" 20122_7#164 20122_3#107 20122_2#14 19789_1#144 19789_1#143 20122_3#119 20122_6#165 20122_6#170 20122_6#171 20087_1#23 20122_3#114 20087_2#56 20087_2#58 19789_2#174 20122_6#88 20122_6#87 20122_6#89 20122_6#86 19789_2#165 20019_4#44 20122_3#61 20122_3#58 19789_1#115 20122_2#131 20122_2#12 20122_1#42 20122_2#163 20122_2#166 201…
SEQUENCE	GUBBINS	CDS	661877	662157	0.000	.	0	node="internal_154->internal_157";neg_log_likelihood="335.663377";taxa=" 20122_7#164 20122_3#107 20122_2#14 19789_1#144 19789_1#143 20122_3#119 20122_6#165 20122_6#170 20122_6#171 20087_1#23 20122_3#114 20087_2#56 20087_2#58 19789_2#174 20122_6#88 20122_6#87 20122_6#89 20122_6#86 19789_2#165 20019_4#44 20122_3#61 20122_3#58 19789_1#115 20122_2#131 20122_2#12 20122_1#42 20122_2#163 20122_2#166 201…
SEQUENCE	GUBBINS	CDS	1783238	1783544	0.000	.	0	node="internal_144->internal_145";neg_log_likelihood="51.866436";taxa=" 20122_2#8 20122_2#83 20122_2#63 20122_7#15 20122_2#43 20122_2#161 20122_6#22 20122_2#93 19789_1#30 20122_7#148";snp_count="6";
SEQUENCE	GUBBINS	CDS	2039645	2041839	0.000	.	0	node="internal_144->internal_154";neg_log_likelihood="524.758634";taxa=" 20087_2#50 19789_1#11 20087_2#43 20122_7#164 20122_3#107 20122_2#14 19789_1#144 19789_1#143 20122_3#119 20122_6#165 20122_6#170 20122_6#171 20087_1#23 20122_3#114 20087_2#56 20087_2#58 19789_2#174 20122_6#88 20122_6#87 20122_6#89 20122_6#86 19789_2#165 20019_4#44 20122_3#61 20122_3#58 19789_1#115 20122_2#131 20122_2#12 20122…
SEQUENCE	GUBBINS	CDS	1271818	1272651	0.000	.	0	node="internal_144->internal_154";neg_log_likelihood="412.945548";taxa=" 20087_2#50 19789_1#11 20087_2#43 20122_7#164 20122_3#107 20122_2#14 19789_1#144 19789_1#143 20122_3#119 20122_6#165 20122_6#170 20122_6#171 20087_1#23 20122_3#114 20087_2#56 20087_2#58 19789_2#174 20122_6#88 20122_6#87 20122_6#89 20122_6#86 19789_2#165 20019_4#44 20122_3#61 20122_3#58 19789_1#115 20122_2#131 20122_2#12 20122…
SEQUENCE	GUBBINS	CDS	1753224	1756379	0.000	.	0	node="internal_144->internal_154";neg_log_likelihood="379.928039";taxa=" 20087_2#50 19789_1#11 20087_2#43 20122_7#164 20122_3#107 20122_2#14 19789_1#144 19789_1#143 20122_3#119 20122_6#165 20122_6#170 20122_6#171 20087_1#23 20122_3#114 20087_2#56 20087_2#58 19789_2#174 20122_6#88 20122_6#87 20122_6#89 20122_6#86 19789_2#165 20019_4#44 20122_3#61 20122_3#58 19789_1#115 20122_2#131 20122_2#12 20122…
SEQUENCE	GUBBINS	CDS	1993902	1999640	0.000	.	0	node="internal_143->19944_2#5";neg_log_likelihood="673.797401";taxa="19944_2#5";snp_count="75";
SEQUENCE	GUBBINS	CDS	1783239	1783572	0.000	.	0	node="internal_143->19944_2#5";neg_log_likelihood="489.435329";taxa="19944_2#5";snp_count="10";
SEQUENCE	GUBBINS	CDS	1756044	1756048	0.000	.	0	node="internal_143->19944_2#5";neg_log_likelihood="452.171629";taxa="19944_2#5";snp_count="5";
SEQUENCE	GUBBINS	CDS	1584055	1584225	0.000	.	0	node="internal_143->19944_2#5";neg_log_likelihood="432.871410";taxa="19944_2#5";snp_count="7";
SEQUENCE	GUBBINS	CDS	1038122	1039493	0.000	.	0	node="internal_143->19944_2#5";neg_log_likelihood="407.460838";taxa="19944_2#5";snp_count="6";
SEQUENCE	GUBBINS	CDS	1783238	1785514	0.000	.	0	node="internal_143->internal_144";neg_log_likelihood="248.972719";taxa=" 20122_2#8 20122_2#83 20122_2#63 20122_7#15 20122_2#43 20122_2#161 20122_6#22 20122_2#93 19789_1#30 20122_7#148 20087_2#50 19789_1#11 20087_2#43 20122_7#164 20122_3#107 20122_2#14 19789_1#144 19789_1#143 20122_3#119 20122_6#165 20122_6#170 20122_6#171 20087_1#23 20122_3#114 20087_2#56 20087_2#58 19789_2#174 20122_6#88 20122_6…
SEQUENCE	GUBBINS	CDS	1197440	1210850	0.000	.	0	node="internal_138->internal_139";neg_log_likelihood="15060.880690";taxa=" 20122_3#141 20122_6#63 20122_6#64 20122_3#147 20122_7#13";snp_count="233";
SEQUENCE	GUBBINS	CDS	2035948	2047165	0.000	.	0	node="internal_138->internal_139";neg_log_likelihood="14440.673658";taxa=" 20122_3#141 20122_6#63 20122_6#64 20122_3#147 20122_7#13";snp_count="201";
SEQUENCE	GUBBINS	CDS	86113	92170	0.000	.	0	node="internal_138->internal_139";neg_log_likelihood="13902.401012";taxa=" 20122_3#141 20122_6#63 20122_6#64 20122_3#147 20122_7#13";snp_count="172";
SEQUENCE	GUBBINS	CDS	337347	352818	0.000	.	0	node="internal_138->internal_139";neg_log_likelihood="13441.185765";taxa=" 20122_3#141 20122_6#63 20122_6#64 20122_3#147 20122_7#13";snp_count="240";
SEQUENCE	GUBBINS	CDS	177002	189782	0.000	.	0	node="internal_138->internal_139";neg_log_likelihood="12787.505386";taxa=" 20122_3#141 20122_6#63 20122_6#64 20122_3#147 20122_7#13";snp_count="220";
SEQUENCE	GUBBINS	CDS	990752	1001354	0.000	.	0	node="internal_138->internal_139";neg_log_likelihood="12195.783665";taxa=" 20122_3#141 20122_6#63 20122_6#64 20122_3#147 20122_7#13";snp_count="193";
SEQUENCE	GUBBINS	CDS	1626733	1637408	0.000	.	0	node="internal_138->internal_139";neg_log_likelihood="11663.141294";taxa=" 20122_3#141 20122_6#63 20122_6#64 20122_3#147 20122_7#13";snp_count="194";
SEQUENCE	GUBBINS	CDS	1346737	1359581	0.000	.	0	node="internal_138->internal_139";neg_log_likelihood="11140.279743";taxa=" 20122_3#141 20122_6#63 20122_6#64 20122_3#147 20122_7#13";snp_count="182";
SEQUENCE	GUBBINS	CDS	1907226	1915790	0.000	.	0	node="internal_138->internal_139";neg_log_likelihood="10630.165161";taxa=" 20122_3#141 20122_6#63 20122_6#64 20122_3#147 20122_7#13";snp_count="164";
SEQUENCE	GUBBINS	CDS	1411635	1419741	0.000	.	0	node="internal_138->internal_139";neg_log_likelihood="10170.319537";taxa=" 20122_3#141 20122_6#63 20122_6#64 20122_3#147 20122_7#13";snp_count="159";
SEQUENCE	GUBBINS	CDS	1066517	1074170	0.000	.	0	node="internal_138->internal_139";neg_log_likelihood="9737.794308";taxa=" 20122_3#141 20122_6#63 20122_6#64 20122_3#147 20122_7#13";snp_count="137";
SEQUENCE	GUBBINS	CDS	1233658	1244622	0.000	.	0	node="internal_138->internal_139";neg_log_likelihood="9346.837143";taxa=" 20122_3#141 20122_6#63 20122_6#64 20122_3#147 20122_7#13";snp_count="155";
SEQUENCE	GUBBINS	CDS	550030	554034	0.000	.	0	node="internal_138->internal_139";neg_log_likelihood="8901.256755";taxa=" 20122_3#141 20122_6#63 20122_6#64 20122_3#147 20122_7#13";snp_count="114";
SEQUENCE	GUBBINS	CDS	1484545	1488122	0.000	.	0	node="internal_138->internal_139";neg_log_likelihood="8583.747870";taxa=" 20122_3#141 20122_6#63 20122_6#64 20122_3#147 20122_7#13";snp_count="102";
SEQUENCE	GUBBINS	CDS	1747454	1758195	0.000	.	0	node="internal_138->internal_139";neg_log_likelihood="8288.912106";taxa=" 20122_3#141 20122_6#63 20122_6#64 20122_3#147 20122_7#13";snp_count="130";
SEQUENCE	GUBBINS	CDS	52973	62859	0.000	.	0	node="internal_138->internal_139";neg_log_likelihood="7908.233140";taxa=" 20122_3#141 20122_6#63 20122_6#64 20122_3#147 20122_7#13";snp_count="134";
SEQUENCE	GUBBINS	CDS	489931	495451	0.000	.	0	node="internal_138->internal_139";neg_log_likelihood="7516.306701";taxa=" 20122_3#141 20122_6#63 20122_6#64 20122_3#147 20122_7#13";snp_count="106";
SEQUENCE	GUBBINS	CDS	1161662	1169471	0.000	.	0	node="internal_138->internal_139";neg_log_likelihood="7208.601329";taxa=" 20122_3#141 20122_6#63 20122_6#64 20122_3#147 20122_7#13";snp_count="122";
SEQUENCE	GUBBINS	CDS	530162	534072	0.000	.	0	node="internal_138->internal_139";neg_log_likelihood="6853.295827";taxa=" 20122_3#141 20122_6#63 20122_6#64 20122_3#147 20122_7#13";snp_count="89";
SEQUENCE	GUBBINS	CDS	514949	522557	0.000	.	0	node="internal_138->internal_139";neg_log_likelihood="6595.352321";taxa=" 20122_3#141 20122_6#63 20122_6#64 20122_3#147 20122_7#13";snp_count="98";
SEQUENCE	GUBBINS	CDS	589386	606786	0.000	.	0	node="internal_138->internal_139";neg_log_likelihood="6285.171430";taxa=" 20122_3#141 20122_6#63 20122_6#64 20122_3#147 20122_7#13";snp_count="149";
SEQUENCE	GUBBINS	CDS	241851	259356	0.000	.	0	node="internal_138->internal_139";neg_log_likelihood="5847.232749";taxa=" 20122_3#141 20122_6#63 20122_6#64 20122_3#147 20122_7#13";snp_count="134";
SEQUENCE	GUBBINS	CDS	1034051	1043605	0.000	.	0	node="internal_138->internal_139";neg_log_likelihood="5430.380716";taxa=" 20122_3#141 20122_6#63 20122_6#64 20122_3#147 20122_7#13";snp_count="100";
SEQUENCE	GUBBINS	CDS	1364231	1367897	0.000	.	0	node="internal_138->internal_139";neg_log_likelihood="5123.808671";taxa=" 20122_3#141 20122_6#63 20122_6#64 20122_3#147 20122_7#13";snp_count="68";
SEQUENCE	GUBBINS	CDS	1775641	1788262	0.000	.	0	node="internal_138->internal_139";neg_log_likelihood="4912.330475";taxa=" 20122_3#141 20122_6#63 20122_6#64 20122_3#147 20122_7#13";snp_count="105";
SEQUENCE	GUBBINS	CDS	1116348	1122293	0.000	.	0	node="internal_138->internal_139";neg_log_likelihood="4582.454077";taxa=" 20122_3#141 20122_6#63 20122_6#64 20122_3#147 20122_7#13";snp_count="77";
SEQUENCE	GUBBINS	CDS	712288	725220	0.000	.	0	node="internal_138->internal_139";neg_log_likelihood="4343.447392";taxa=" 20122_3#141 20122_6#63 20122_6#64 20122_3#147 20122_7#13";snp_count="99";
SEQUENCE	GUBBINS	CDS	685790	688217	0.000	.	0	node="internal_138->internal_139";neg_log_likelihood="4027.878355";taxa=" 20122_3#141 20122_6#63 20122_6#64 20122_3#147 20122_7#13";snp_count="56";
SEQUENCE	GUBBINS	CDS	1966857	1976872	0.000	.	0	node="internal_138->internal_139";neg_log_likelihood="3851.388098";taxa=" 20122_3#141 20122_6#63 20122_6#64 20122_3#147 20122_7#13";snp_count="75";
SEQUENCE	GUBBINS	CDS	200034	211438	0.000	.	0	node="internal_138->internal_139";neg_log_likelihood="3609.761118";taxa=" 20122_3#141 20122_6#63 20122_6#64 20122_3#147 20122_7#13";snp_count="81";
SEQUENCE	GUBBINS	CDS	308792	311729	0.000	.	0	node="internal_138->internal_139";neg_log_likelihood="3343.068114";taxa=" 20122_3#141 20122_6#63 20122_6#64 20122_3#147 20122_7#13";snp_count="52";
SEQUENCE	GUBBINS	CDS	1619436	1623025	0.000	.	0	node="internal_138->internal_139";neg_log_likelihood="3170.876305";taxa=" 20122_3#141 20122_6#63 20122_6#64 20122_3#147 20122_7#13";snp_count="55";
SEQUENCE	GUBBINS	CDS	824949	830706	0.000	.	0	node="internal_138->internal_139";neg_log_likelihood="2987.453963";taxa=" 20122_3#141 20122_6#63 20122_6#64 20122_3#147 20122_7#13";snp_count="62";
SEQUENCE	GUBBINS	CDS	1713215	1714782	0.000	.	0	node="internal_138->internal_139";neg_log_likelihood="2783.471842";taxa=" 20122_3#141 20122_6#63 20122_6#64 20122_3#147 20122_7#13";snp_count="39";
SEQUENCE	GUBBINS	CDS	935796	936736	0.000	.	0	node="internal_138->internal_139";neg_log_likelihood="2677.339880";taxa=" 20122_3#141 20122_6#63 20122_6#64 20122_3#147 20122_7#13";snp_count="22";
SEQUENCE	GUBBINS	CDS	465959	466471	0.000	.	0	node="internal_138->internal_139";neg_log_likelihood="2606.452031";taxa=" 20122_3#141 20122_6#63 20122_6#64 20122_3#147 20122_7#13";snp_count="17";
SEQUENCE	GUBBINS	CDS	1393691	1396914	0.000	.	0	node="internal_138->internal_139";neg_log_likelihood="2551.368717";taxa=" 20122_3#141 20122_6#63 20122_6#64 20122_3#147 20122_7#13";snp_count="25";
SEQUENCE	GUBBINS	CDS	355847	356718	0.000	.	0	node="internal_138->internal_139";neg_log_likelihood="2465.903519";taxa=" 20122_3#141 20122_6#63 20122_6#64 20122_3#147 20122_7#13";snp_count="17";
SEQUENCE	GUBBINS	CDS	656826	662156	0.000	.	0	node="internal_138->internal_139";neg_log_likelihood="2408.901000";taxa=" 20122_3#141 20122_6#63 20122_6#64 20122_3#147 20122_7#13";snp_count="27";
SEQUENCE	GUBBINS	CDS	1836462	1837144	0.000	.	0	node="internal_138->internal_139";neg_log_likelihood="2315.321384";taxa=" 20122_3#141 20122_6#63 20122_6#64 20122_3#147 20122_7#13";snp_count="15";
SEQUENCE	GUBBINS	CDS	1601296	1606065	0.000	.	0	node="internal_138->internal_139";neg_log_likelihood="2271.380388";taxa=" 20122_3#141 20122_6#63 20122_6#64 20122_3#147 20122_7#13";snp_count="18";
SEQUENCE	GUBBINS	CDS	784442	787607	0.000	.	0	node="internal_138->internal_139";neg_log_likelihood="2208.798942";taxa=" 20122_3#141 20122_6#63 20122_6#64 20122_3#147 20122_7#13";snp_count="15";
SEQUENCE	GUBBINS	CDS	1993164	1995868	0.000	.	0	node="internal_138->internal_139";neg_log_likelihood="2157.385956";taxa=" 20122_3#141 20122_6#63 20122_6#64 20122_3#147 20122_7#13";snp_count="13";
SEQUENCE	GUBBINS	CDS	625745	628225	0.000	.	0	node="internal_138->internal_139";neg_log_likelihood="2110.987614";taxa=" 20122_3#141 20122_6#63 20122_6#64 20122_3#147 20122_7#13";snp_count="13";
SEQUENCE	GUBBINS	CDS	964681	970914	0.000	.	0	node="internal_138->internal_139";neg_log_likelihood="2067.290596";taxa=" 20122_3#141 20122_6#63 20122_6#64 20122_3#147 20122_7#13";snp_count="15";
SEQUENCE	GUBBINS	CDS	191690	193154	0.000	.	0	node="internal_ROOT->internal_98";neg_log_likelihood="308.417423";taxa=" AR00441 20019_4#84 20122_2#24 20122_3#168 20122_2#130 20019_4#65 20122_2#128 20122_3#91 20122_6#123 20122_2#13 20122_7#174 20087_1#130 20122_3#79 20087_2#104 20122_2#9 20087_2#48 20122_3#123 20122_6#184 20122_2#90 20122_2#94 20122_6#167 19789_1#149 19789_2#167 19789_2#170 19789_2#166 19789_2#168 20122_7#146 19789_1#164 20122…
SEQUENCE	GUBBINS	CDS	1779775	1785558	0.000	.	0	node="internal_ROOT->internal_98";neg_log_likelihood="272.321383";taxa=" AR00441 20019_4#84 20122_2#24 20122_3#168 20122_2#130 20019_4#65 20122_2#128 20122_3#91 20122_6#123 20122_2#13 20122_7#174 20087_1#130 20122_3#79 20087_2#104 20122_2#9 20087_2#48 20122_3#123 20122_6#184 20122_2#90 20122_2#94 20122_6#167 19789_1#149 19789_2#167 19789_2#170 19789_2#166 19789_2#168 20122_7#146 19789_1#164 20122…
SEQUENCE	GUBBINS	CDS	1349646	1352133	0.000	.	0	node="internal_ROOT->internal_98";neg_log_likelihood="228.806266";taxa=" AR00441 20019_4#84 20122_2#24 20122_3#168 20122_2#130 20019_4#65 20122_2#128 20122_3#91 20122_6#123 20122_2#13 20122_7#174 20087_1#130 20122_3#79 20087_2#104 20122_2#9 20087_2#48 20122_3#123 20122_6#184 20122_2#90 20122_2#94 20122_6#167 19789_1#149 19789_2#167 19789_2#170 19789_2#166 19789_2#168 20122_7#146 19789_1#164 20122…
SEQUENCE	GUBBINS	CDS	1115837	1116140	0.000	.	0	node="internal_ROOT->internal_98";neg_log_likelihood="196.102181";taxa=" AR00441 20019_4#84 20122_2#24 20122_3#168 20122_2#130 20019_4#65 20122_2#128 20122_3#91 20122_6#123 20122_2#13 20122_7#174 20087_1#130 20122_3#79 20087_2#104 20122_2#9 20087_2#48 20122_3#123 20122_6#184 20122_2#90 20122_2#94 20122_6#167 19789_1#149 19789_2#167 19789_2#170 19789_2#166 19789_2#168 20122_7#146 19789_1#164 20122…
SEQUENCE	GUBBINS	CDS	550030	554034	0.000	.	0	node="internal_ROOT->internal_138";neg_log_likelihood="2059.868477";taxa=" 20122_3#141 20122_6#63 20122_6#64 20122_3#147 20122_7#13 19944_2#5 20122_2#8 20122_2#83 20122_2#63 20122_7#15 20122_2#43 20122_2#161 20122_6#22 20122_2#93 19789_1#30 20122_7#148 20087_2#50 19789_1#11 20087_2#43 20122_7#164 20122_3#107 20122_2#14 19789_1#144 19789_1#143 20122_3#119 20122_6#165 20122_6#170 20122_6#171 20087_…
SEQUENCE	GUBBINS	CDS	1484545	1488122	0.000	.	0	node="internal_ROOT->internal_138";neg_log_likelihood="1674.093481";taxa=" 20122_3#141 20122_6#63 20122_6#64 20122_3#147 20122_7#13 19944_2#5 20122_2#8 20122_2#83 20122_2#63 20122_7#15 20122_2#43 20122_2#161 20122_6#22 20122_2#93 19789_1#30 20122_7#148 20087_2#50 19789_1#11 20087_2#43 20122_7#164 20122_3#107 20122_2#14 19789_1#144 19789_1#143 20122_3#119 20122_6#165 20122_6#170 20122_6#171 20087_…
SEQUENCE	GUBBINS	CDS	1349363	1359581	0.000	.	0	node="internal_ROOT->internal_138";neg_log_likelihood="1337.475263";taxa=" 20122_3#141 20122_6#63 20122_6#64 20122_3#147 20122_7#13 19944_2#5 20122_2#8 20122_2#83 20122_2#63 20122_7#15 20122_2#43 20122_2#161 20122_6#22 20122_2#93 19789_1#30 20122_7#148 20087_2#50 19789_1#11 20087_2#43 20122_7#164 20122_3#107 20122_2#14 19789_1#144 19789_1#143 20122_3#119 20122_6#165 20122_6#170 20122_6#171 20087_…
SEQUENCE	GUBBINS	CDS	1626733	1630963	0.000	.	0	node="internal_ROOT->internal_138";neg_log_likelihood="978.261400";taxa=" 20122_3#141 20122_6#63 20122_6#64 20122_3#147 20122_7#13 19944_2#5 20122_2#8 20122_2#83 20122_2#63 20122_7#15 20122_2#43 20122_2#161 20122_6#22 20122_2#93 19789_1#30 20122_7#148 20087_2#50 19789_1#11 20087_2#43 20122_7#164 20122_3#107 20122_2#14 19789_1#144 19789_1#143 20122_3#119 20122_6#165 20122_6#170 20122_6#171 20087_1…
SEQUENCE	GUBBINS	CDS	1779913	1785609	0.000	.	0	node="internal_ROOT->internal_138";neg_log_likelihood="803.957569";taxa=" 20122_3#141 20122_6#63 20122_6#64 20122_3#147 20122_7#13 19944_2#5 20122_2#8 20122_2#83 20122_2#63 20122_7#15 20122_2#43 20122_2#161 20122_6#22 20122_2#93 19789_1#30 20122_7#148 20087_2#50 19789_1#11 20087_2#43 20122_7#164 20122_3#107 20122_2#14 19789_1#144 19789_1#143 20122_3#119 20122_6#165 20122_6#170 20122_6#171 20087_1…
SEQUENCE	GUBBINS	CDS	220024	226082	0.000	.	0	node="internal_ROOT->internal_138";neg_log_likelihood="742.286523";taxa=" 20122_3#141 20122_6#63 20122_6#64 20122_3#147 20122_7#13 19944_2#5 20122_2#8 20122_2#83 20122_2#63 20122_7#15 20122_2#43 20122_2#161 20122_6#22 20122_2#93 19789_1#30 20122_7#148 20087_2#50 19789_1#11 20087_2#43 20122_7#164 20122_3#107 20122_2#14 19789_1#144 19789_1#143 20122_3#119 20122_6#165 20122_6#170 20122_6#171 20087_1…
