# Supplementary material for: The effect of recombination on the evolution of a population of Neisseria meningitidis
Source: Genome Res. 2021 Jul;31(7):1258–68. doi: 10.1101/gr.264465.120 (PMC8256868; doi:10.1101/gr.264465.120)
Supplement: Supplemental Material [file supp_gr.264465.120_Supplementary_Code_S1.zip › Supplementary_Code_S1/recombination_analysis.ipynb]

# %% [code]
#Import packages required for analysis
import numpy as np
import matplotlib
matplotlib.use('Agg')
import matplotlib.pyplot as plt
plt.style.use('ggplot')
from pybedtools import BedTool
#from multipy.fwer import sidak
#from multipy.fwer import bonferroni
from scipy import stats, sparse
#from joblib import Parallel, delayed
import scikit_posthocs as sp
import pandas as pd
%matplotlib inline

# %% [code]
# Define functions required for hotspot analysis of gubbins results

def get_gubbins_cords_and_genomeLegnth(filename): 
    with open(filename, 'r') as temp:
        relevant = temp.readlines()[1] 
        if "##sequence-region" in relevant: 
            genomesize = int(relevant.split()[-1]) 
        else: 
            raise ValueError("GFF seems to be missing genomesize in header") 
    recombinations = BedTool(filename) 
    coords = [] 
    for feature in recombinations: 
        start = int(feature[3]) 
        stop = int(feature[4]) 
        coords.append((start,stop)) 
        output = {"genomesize":genomesize, "coords":coords} 
    return output

def get_recombination_lengths(coordinate_list): 
    sizes = [] 
    for coords in coordinate_list: 
        size = coords[1]-coords[0] 
        if size < 1: 
            raise ValueError("Recombination is of length < 1, check your input!") 
        sizes.append(size) 
    return sizes

def count_window_recombinations(windowrange, coordinatelist): 
    windowcount = 0 
    for recombination in coordinatelist: 
        overlap = min(windowrange[1], recombination[1]) - max(windowrange[0], recombination[0]) 
        if overlap >= 0:
            windowcount += 1 
    return windowcount

def get_discrete_windowcords(genomelength, windowsize): 
    genomeindicies = list(range(genomelength))
    windowsize = 1000 #Hardcoded for now, need to estimate somehow in the future
    windowpairs = [(x, x+windowsize) for x in range(0, genomelength, windowsize)]
    return windowpairs

def get_sliding_windowcords(genomelength, windowsize): 
    genomeindicies = list(range(genomelength))
    windowsize = 1000 #Hardcoded for now, need to estimate somehow in the future
    windowpairs = [(x, x+windowsize) for x in genomeindicies]
    return windowpairs


# %% [code]
#Prepare data for manhattan plot of the genome, find significant hotspots


#INPUT FILE -- READ IN GUBBINS RESULT FILE
coordinates = get_gubbins_cords_and_genomeLegnth(
    "*.recombination_predictions.gff")
############

lengths = get_recombination_lengths(coordinates["coords"])

#average_recombination_size = (float(sum(lengths)/len(lengths)))
#print("Average recombination size:"+str(average_recombination_size)) 

window_size = 1000 
#print(window_size) 
windows = get_discrete_windowcords(coordinates["genomesize"], window_size) 

recombinations = [] 
for window in windows: 
    recombinations.append(float(count_window_recombinations(window, coordinates["coords"])))
#genome_recombination_rate = float(len(lengths))/coordinates["genomesize"]
#print(len(windows))
#window_recombination_rate = float(len(lengths))/len(windows)
#print("Recombinations per window:" + str(window_recombination_rate))
#genome_recombination_rate = average_recombination_size * genome_recombination_rate
ar_recombinations = np.array(recombinations)
p_value = np.fromiter((stats.poisson.pmf(x, window_recombination_rate) for x in ar_recombinations), float)

significant_windows = p_value[bonferroni(p_value, alpha=0.0000005)]
print(significant_windows)

sig_windows_to_plot = []

for value in significant_windows:
    position = np.where(p_value == value)[0]
    sig_windows_to_plot += position.tolist()

sig_windows_to_plot = [i for i, x in enumerate(recombinations) if x >= 12]

sig_windows_to_plot = sorted(list(set(sig_windows_to_plot)))

print(sig_windows_to_plot) 

# %% [code]
fig=plt.figure(figsize=(18,6))
axis1 = fig.add_subplot(111) 
axis1.set_ylim([0,18]) 
axis1.scatter(range(len(recombinations)), recombinations, color="lightseagreen") 
axis1.scatter([x for x in sig_windows_to_plot], [recombinations[x] for x in sig_windows_to_plot], color="orangered")

axis1.plot((680, 680), (15.5, 17), 'k-')
axis1.plot((1182, 1182), (12.5, 17), 'k-')
axis1.plot((1450, 1450), (14, 17), 'k-')
axis1.plot((1541, 1541), (14, 17), 'k-')
axis1.plot((1600, 1600), (16.5, 17), 'k-')
axis1.plot((1786.5, 1786.5), (15, 17), 'k-')

axis1.text(670, 17.5, "1")
axis1.text(1172, 17.5, "2")
axis1.text(1440, 17.5, "3")
axis1.text(1531, 17.5, "4")
axis1.text(1590, 17.5, "5")
axis1.text(1776.5, 17.5, "6")


#fig.savefig("./hotspots/cl5_gap_hotspots.png")

# %% [code]
#Significant window results for making Manhattan plots for each cluster

cl1_significant_windows = [390, 391, 392, 393, 1802, 2096, 1441, 1825, 1433, 1434, 1435, 28, 29, 30, 31, 32, 33, 34, 35, 36, 2097, 1436, 1863, 2094, 1437, 27, 1864, 1438, 1801, 1439, 191, 192, 1440, 1860, 1861, 1862, 1351, 1352, 1353, 1442, 1826, 1827, 1828, 1894, 1895, 1896, 1897, 1898, 1899, 1900, 2030, 2095]
cl2_significant_windows = [1264, 1888, 2101, 1166]
cl3_significant_windows = []
cl4_significant_windows = [1800, 1801, 1802, 2028, 1957, 1958, 1959, 1832, 1833, 1834, 1835, 1836, 2261, 1625, 1626, 1627, 2025, 2026, 2027, 492, 493, 494, 495, 496, 497, 498, 499, 500, 501, 121, 122]
cl5_significant_windows = [480, 846, 659, 845, 657, 2086, 658, 654, 655, 656, 433, 434, 435, 436, 437, 660, 847, 661]
cl6_significant_windows = []
cl7_significant_windows = [1349, 1350, 1351, 1352, 1353, 1354, 1995, 1778, 1779, 1780, 1781, 1782, 1783, 1784, 1785]
cl8_significant_windows = [1042, 1043]
cl9_significant_windows = [1541, 1798, 1799, 1800, 1801, 1802, 1806, 1181, 1182, 1183, 679, 680, 681, 1450, 1451, 1595, 1596, 1597, 1598, 1599, 1600, 1601, 1602, 1603, 1604, 1605, 1767, 1768, 1449]

# %% [code]
#Check what genes are contained within significant windows
def get_gene_cords(filename):
    with open(filename, 'r') as handle:
        lines = handle.read().splitlines()
        stoppos = lines.index("##FASTA")
        genes = [x.split('\t') for x in lines[2:stoppos]]
    positions = []
    products = []
    names = []
    ids = []
    for feature in genes:
        start = int(feature[3])
        stop = int(feature[4])
        positions.append((start,stop))
        extra_data = feature[8].split(";")
        geneid = extra_data[0]
        ids.append(geneid)
        product = "No Product in reference"
        name = "No gene name"
        for thing in extra_data:
            if "product=" in thing:
                product = thing.split("=")[1].strip('"')
                products.append(product)
            if "gene=" in thing:
                name = thing.split("=")[1].strip()
                names.append(name)
        if name == "No gene name":
            names.append(name)
        if product == "No Product in reference":
            products.append(product)
    output = {"positions":positions, "products":products, "names": names, "ids":ids}
    return output

def get_interval_genes(windowint, coordinatelist):
    window_genes_indicies = []
    scaled_windowint = windowint*1000
    windowrange = (scaled_windowint, scaled_windowint+1000)
    for index in range(len(coordinatelist)):
        overlap = min(windowrange[1], coordinatelist[index][1]) - max(windowrange[0], coordinatelist[index][0])
        if overlap >= 0:
            window_genes_indicies.append(index)
    return window_genes_indicies

cluster_hotspots = [cl1_significant_windows, cl2_significant_windows,
                   cl3_significant_windows, cl4_significant_windows,
                   cl5_significant_windows, cl6_significant_windows,
                   cl7_significant_windows, cl8_significant_windows,
                   cl9_significant_windows]

cluster_references = ["KL11168.gff",
                     "DL13591.gff",
                     "ONT/DL20404.gff",
                     "cluster4_reference.gff",
                     "cluster5_reference.gff",
                     "BF1701.gff",
                     "AR00441.gff",
                     "cluster8_reference.gff",
                     "cluster9_reference.gff"]


cluster_gene_names = [None] *9
cluster_gene_products = [None]*9
cluster_gene_ids = [None]*9

for index in range(len(cluster_hotspots)):
    print("Cluster "+str(index+1))
    gene_positions_and_names = get_gene_cords(cluster_references[index])
    significant_positions_and_names = {}
    significant_positions_and_products = {}
    sig_gene_ids = []
    
    for window in cluster_hotspots[index]:
        hotspot_gene_indicies = get_interval_genes(window, gene_positions_and_names["positions"])
        for index2 in hotspot_gene_indicies:
            significant_positions_and_names[window] = significant_positions_and_names.get(window, [])
            significant_positions_and_names[window].append(gene_positions_and_names["names"][index2])
            significant_positions_and_products[window] = significant_positions_and_products.get(window, [])
            significant_positions_and_products[window].append(gene_positions_and_names["products"][index2])
            sig_gene_ids.append(gene_positions_and_names["ids"][index2])

    print("Number of hotspots: "+ str(len(cluster_hotspots[index])))
#    print("Number of genes in hotspots: " +str(len(significant_positions)))
    cluster_gene_products[index] = significant_positions_and_products
    cluster_gene_names[index] = significant_positions_and_names
    cluster_gene_ids[index] = sig_gene_ids
    print("________________________________________________________________")

# %% [code]
for x in sorted(cluster_gene_products[1].keys()):
    print [x] + cluster_gene_products[1][x]

# %% [code]
for x in sorted(cluster_gene_names[8].keys()):
    print [x] + cluster_gene_names[8][x]

# %% [code]
#get all gene names
all_gene_names = []
for index in xrange(len(cluster_gene_names)):
    for x in sorted(cluster_gene_names[index].keys()):
        all_gene_names += (cluster_gene_names[index][x])

for item in set(all_gene_names):
    print item

# %% [code]
cluster_gene_products[0][2]

# %% [code]
#Combine hotspot figures from each cluster to form a single figure
merged_fig = plt.figure(figsize=(57.89,81.83))

gs = gridspec.GridSpec(nrows=5, ncols=4, figure=merged_fig)

ax1 = merged_fig.add_subplot(gs[0,0:2])
ax1.imshow(mpimg.imread("figure_4_1.png"))
ax1.axis('off')
ax1.set_xticks([])
ax1.set_yticks([])
ax1.text(0.5,-0.1, r"$\bf{(a)}$" +" Cluster 1 (X/ST-181)", size=24, ha="center", 
         transform=ax1.transAxes)

ax2 = merged_fig.add_subplot(gs[0,2:4])
ax2.imshow(mpimg.imread("figure_4_2.png"))
ax2.axis('off')
ax2.set_xticks([])
ax2.set_yticks([])
ax2.text(0.5,-0.1, r"$\bf{(b)}$" + " Cluster 2 (Y/ST-4375)", size=24, ha="center", 
         transform=ax2.transAxes)


ax3 = merged_fig.add_subplot(gs[1,0:2])
ax3.imshow(mpimg.imread("figure_4_3.png"))
ax3.axis('off')
ax3.set_xticks([])
ax3.set_yticks([])
ax3.text(0.5,-0.1, r"$\bf{(c)}$" + " Cluster 3 (W/ST-11)", size=24, ha="center", 
         transform=ax3.transAxes)


ax4 = merged_fig.add_subplot(gs[1,2:4])
ax4.imshow(mpimg.imread("figure_4_4.png"))
ax4.axis('off')
ax4.set_xticks([])
ax4.set_yticks([])
ax4.text(0.5,-0.1, r"$\bf{(d)}$" + " Cluster 4 (W/ST-2881)", size=24, ha="center", 
         transform=ax4.transAxes)

ax5 = merged_fig.add_subplot(gs[2,0:2])
ax5.imshow(mpimg.imread("figure_4_5.png"))
ax5.axis('off')
ax5.set_xticks([])
ax5.set_yticks([])
ax5.text(0.5,-0.1, r"$\bf{(e)}$" + " Cluster 5 (Y/ST-767 )", size=24, ha="center", 
         transform=ax5.transAxes)

ax6 = merged_fig.add_subplot(gs[2,2:4])
ax6.imshow(mpimg.imread("figure_4_6.png"))
ax6.axis('off')
ax6.set_xticks([])
ax6.set_yticks([])
ax6.text(0.5,-0.1, r"$\bf{(f)}$" + " Cluster 6 (A/ST-2859)", size=24, ha="center", 
         transform=ax6.transAxes)

ax7 = merged_fig.add_subplot(gs[3,0:2])
ax7.imshow(mpimg.imread("figure_4_7.png"))
ax7.axis('off')
ax7.set_xticks([])
ax7.set_yticks([])
ax7.text(0.5,-0.1, r"$\bf{(g)}$" + " Cluster 7 (NG/ST-192)", size=24, ha="center", 
         transform=ax7.transAxes)

ax8 = merged_fig.add_subplot(gs[3,2:4])
ax8.imshow(mpimg.imread("figure_4_8.png"))
ax8.axis('off')
ax8.set_xticks([])
ax8.set_yticks([])
ax8.text(0.5,-0.1, r"$\bf{(g)}$" + " Cluster 8 (NG/ST-198)", size=24, ha="center", 
         transform=ax8.transAxes)

ax9 = merged_fig.add_subplot(gs[4,1:3])
ax9.imshow(mpimg.imread("figure_4_9.png"))
ax9.axis('off')
ax9.set_xticks([])
ax9.set_yticks([])
ax9.text(0.5,-0.1, r"$\bf{(g)}$" + " Cluster 9 (NG/ST4899)", size=24, ha="center", 
         transform=ax9.transAxes)


# %% [code]
#Do the clusters significantly differ in their recombination rates?

rhotheta_df = pd.read_csv("./sample_metadata.csv")

#Legacy code for ensuring cluster references were not include in the analysis
norefs_rhotheta = rhotheta_df[~rhotheta_df["Sample accession"].str.contains("_reference")]

#Do the statistical test
cluster_rho_theta_test, cl_rho_theta_p = stats.kruskal(norefs_rhotheta[norefs_rhotheta["PopPUNK_cluster"]==1]["rho/theta"], norefs_rhotheta[norefs_rhotheta["PopPUNK_cluster"]==2]["rho/theta"], norefs_rhotheta[norefs_rhotheta["PopPUNK_cluster"]==3]["rho/theta"], norefs_rhotheta[norefs_rhotheta["PopPUNK_cluster"]==4]["rho/theta"], norefs_rhotheta[norefs_rhotheta["PopPUNK_cluster"]==5]["rho/theta"], norefs_rhotheta[norefs_rhotheta["PopPUNK_cluster"]==6]["rho/theta"], norefs_rhotheta[norefs_rhotheta["PopPUNK_cluster"]==7]["rho/theta"], norefs_rhotheta[norefs_rhotheta["PopPUNK_cluster"]==8]["rho/theta"], norefs_rhotheta[norefs_rhotheta["PopPUNK_cluster"]==9]["rho/theta"])


# %% [code]
cl_rho_theta_p

# %% [code]
cluster_rho_theta_test

# %% [code]
#Do posthoc comparisons to see which are different from which
posthoc_comparisons = sp.posthoc_dunn(norefs_rhotheta[norefs_rhotheta["PopPUNK_cluster"] < 10], val_col='rho/theta', group_col='PopPUNK_cluster', p_adjust = 'holm')

# %% [code]
#Plot this data in a boxplot
boxplot_data = {"Cluster 1" : list(norefs_rhotheta[norefs_rhotheta["PopPUNK_cluster"]==1]["rho/theta"]), 
            "Cluster 2" : list(norefs_rhotheta[norefs_rhotheta["PopPUNK_cluster"]==2]["rho/theta"]),
            "Cluster 3" : list(norefs_rhotheta[norefs_rhotheta["PopPUNK_cluster"]==3]["rho/theta"]),
            "Cluster 4" : list(norefs_rhotheta[norefs_rhotheta["PopPUNK_cluster"]==4]["rho/theta"]),
            "Cluster 5" : list(norefs_rhotheta[norefs_rhotheta["PopPUNK_cluster"]==5]["rho/theta"]),
            "Cluster 6" : list(norefs_rhotheta[norefs_rhotheta["PopPUNK_cluster"]==6]["rho/theta"]),
            "Cluster 7" : list(norefs_rhotheta[norefs_rhotheta["PopPUNK_cluster"]==7]["rho/theta"]),
            "Cluster 8" : list(norefs_rhotheta[norefs_rhotheta["PopPUNK_cluster"]==8]["rho/theta"]),
            "Cluster 9" : list(norefs_rhotheta[norefs_rhotheta["PopPUNK_cluster"]==9]["rho/theta"])}

# %% [code]
#Set up some styling things
boxplot_data = pd.DataFrame(dict([ (k,pd.Series(v)) for k,v in boxplot_data.items() ]))
boxprops = dict(linestyle='-', linewidth=2, color='k')

# %% [code]
fig, ax = plt.subplots(figsize=(12, 7))
ax = boxplot_data.boxplot(column=["Cluster 1", "Cluster 2", "Cluster 3", "Cluster 4", "Cluster 5", "Cluster 6", "Cluster 7","Cluster 8","Cluster 9"], return_type='axes', showmeans=True, boxprops=boxprops)
#Add upper significance labels
pos = np.arange(boxplot_data.shape[1]) + 1
upper_labels = ["2,3,4,6,7,9", "1,4,5,7,8,9","1,4,5,7,8,9","1,2,3,5,6,9","2,3,4,6,9","1,4,5,7,9","1,2,3,6,9","2,3,9","1,2,3,4,5,6,7,8"]
weights = ['bold', 'semibold']
for tick, label in zip(range(len(boxplot_data)), ax.get_xticklabels()):
    k = tick % 2
    ax.text(pos[tick], .97, upper_labels[tick],
             transform=ax.get_xaxis_transform(),
             horizontalalignment='center', size='x-small',
             weight=weights[k])
ax.set_ylabel(r'$\rho / \theta$')

# %% [code]
